# Supplementary material for: Small Size of Recorded Neuronal Structures Confines the Accuracy in Direct Axonal Voltage Measurements
Source: eNeuro. 2021 Aug 2;8(4):ENEURO.0059-21.2021. doi: 10.1523/ENEURO.0059-21.2021 (PMC8342265; doi:10.1523/ENEURO.0059-21.2021)
Supplement: Extended Data 1 — NEURON codes producing data shown in Figures 2, 5, 8. Download Extended Data 1, ZIP file. [file enu-eN-NWR-0059-21-s01.zip]

Archive with 146 entries (132 files):
- realistic amplifier model/1_amplifier construction/
- realistic amplifier model/1_amplifier construction/boosted_VC_circuit/
- realistic amplifier model/1_amplifier construction/boosted_VC_circuit/filter_settings.hoc
- realistic amplifier model/1_amplifier construction/boosted_VC_circuit/README.txt
- realistic amplifier model/1_amplifier construction/boosted_VC_circuit/recorded_data.dat
- realistic amplifier model/1_amplifier construction/boosted_VC_circuit/start.hoc
- realistic amplifier model/1_amplifier construction/boosted_VC_circuit/VC_boost.ses
- realistic amplifier model/1_amplifier construction/compensations in CC mode/
- realistic amplifier model/1_amplifier construction/compensations in CC mode/BB_CPN.ses
- realistic amplifier model/1_amplifier construction/compensations in CC mode/custominit.hoc
- realistic amplifier model/1_amplifier construction/compensations in CC mode/filter_settings.hoc
- realistic amplifier model/1_amplifier construction/compensations in CC mode/R1=10_C1=2o7_R2=500_C2=0o746946667_BB=100_CPN=6o973.dat
- realistic amplifier model/1_amplifier construction/compensations in CC mode/R1=10_C1=2o7_R2=500_C2=0o746946667_woBB_CPN=6o973.dat
- realistic amplifier model/1_amplifier construction/compensations in CC mode/R1=10_C1=2o7_R2=500_C2=0o746946667_woBB_woCPN.dat
- realistic amplifier model/1_amplifier construction/compensations in CC mode/R1=10_C1=2o7_R2=500_C2=10o22043333_BB=16o1_CPN=5o838.dat
- realistic amplifier model/1_amplifier construction/compensations in CC mode/R1=10_C1=2o7_R2=500_C2=10o22043333_woBB_CPN=5o838.dat
- realistic amplifier model/1_amplifier construction/compensations in CC mode/R1=10_C1=2o7_R2=500_C2=10o22043333_woBB_woCPN.dat
- realistic amplifier model/1_amplifier construction/compensations in CC mode/R1=10_C1=2o7_R2=500_C2=2o815101667_BB=44o8_CPN=6o442.dat
- realistic amplifier model/1_amplifier construction/compensations in CC mode/R1=10_C1=2o7_R2=500_C2=2o815101667_woBB_CPN=6o442.dat
- realistic amplifier model/1_amplifier construction/compensations in CC mode/R1=10_C1=2o7_R2=500_C2=2o815101667_woBB_woCPN.dat
- realistic amplifier model/1_amplifier construction/compensations in CC mode/R1=10_C1=2o7_R2=500_C2=32_BB=10_CPFopt.dat
- realistic amplifier model/1_amplifier construction/compensations in CC mode/R1=10_C1=2o7_R2=500_C2=32_woBB_CPFopt.dat
- realistic amplifier model/1_amplifier construction/compensations in CC mode/R1=10_C1=2o7_R2=500_C2=32_woBB_woCPN.dat
- realistic amplifier model/1_amplifier construction/compensations in CC mode/R1=10_C1=2o7_R2=500_C2=5o0957_BB=24o8_CPN=6o029.dat
- realistic amplifier model/1_amplifier construction/compensations in CC mode/R1=10_C1=2o7_R2=500_C2=5o0957_woBB_CPN=6o029.dat
- realistic amplifier model/1_amplifier construction/compensations in CC mode/R1=10_C1=2o7_R2=500_C2=5o0957_woBB_woCPN.dat
- realistic amplifier model/1_amplifier construction/compensations in CC mode/R1=10_C1=2o7_R2=500_woC2_woBB_CPN=7o012.dat
- realistic amplifier model/1_amplifier construction/compensations in CC mode/R1=10_C1=2o7_R2=500_woC2_woBB_woCPN.dat
- realistic amplifier model/1_amplifier construction/compensations in CC mode/README.txt
- realistic amplifier model/1_amplifier construction/compensations in CC mode/start.hoc
- realistic amplifier model/1_amplifier construction/filter_set/
- realistic amplifier model/1_amplifier construction/filter_set/filter_settings.hoc
- realistic amplifier model/1_amplifier construction/filter_set/modelcell/
- realistic amplifier model/1_amplifier construction/filter_set/modelcell/10k.dat
- realistic amplifier model/1_amplifier construction/filter_set/modelcell/12k.dat
- realistic amplifier model/1_amplifier construction/filter_set/modelcell/14k.dat
- realistic amplifier model/1_amplifier construction/filter_set/modelcell/16k.dat
- realistic amplifier model/1_amplifier construction/filter_set/modelcell/18k.dat
- realistic amplifier model/1_amplifier construction/filter_set/modelcell/1k.dat
- realistic amplifier model/1_amplifier construction/filter_set/modelcell/20k.dat
- realistic amplifier model/1_amplifier construction/filter_set/modelcell/22k.dat
- realistic amplifier model/1_amplifier construction/filter_set/modelcell/24k.dat
- realistic amplifier model/1_amplifier construction/filter_set/modelcell/26k.dat
- realistic amplifier model/1_amplifier construction/filter_set/modelcell/28k.dat
- realistic amplifier model/1_amplifier construction/filter_set/modelcell/2k.dat
- realistic amplifier model/1_amplifier construction/filter_set/modelcell/30k.dat
- realistic amplifier model/1_amplifier construction/filter_set/modelcell/3k.dat
- realistic amplifier model/1_amplifier construction/filter_set/modelcell/4k.dat
- realistic amplifier model/1_amplifier construction/filter_set/modelcell/6k.dat
- realistic amplifier model/1_amplifier construction/filter_set/modelcell/8k.dat
- realistic amplifier model/1_amplifier construction/filter_set/modelcell/wocomp.dat
- realistic amplifier model/1_amplifier construction/filter_set/modelcell/wofilter.dat
- realistic amplifier model/1_amplifier construction/filter_set/README.txt
- realistic amplifier model/1_amplifier construction/filter_set/start.hoc
- realistic amplifier model/1_amplifier construction/filter_set/test_1/
- realistic amplifier model/1_amplifier construction/filter_set/test_1/10k.dat
- realistic amplifier model/1_amplifier construction/filter_set/test_1/12k.dat
- realistic amplifier model/1_amplifier construction/filter_set/test_1/14k.dat
- realistic amplifier model/1_amplifier construction/filter_set/test_1/16k.dat
- realistic amplifier model/1_amplifier construction/filter_set/test_1/18k.dat
- realistic amplifier model/1_amplifier construction/filter_set/test_1/1k.dat
- realistic amplifier model/1_amplifier construction/filter_set/test_1/20k.dat
- realistic amplifier model/1_amplifier construction/filter_set/test_1/22k.dat
- realistic amplifier model/1_amplifier construction/filter_set/test_1/24k.dat
- realistic amplifier model/1_amplifier construction/filter_set/test_1/26k.dat
- realistic amplifier model/1_amplifier construction/filter_set/test_1/28k.dat
- realistic amplifier model/1_amplifier construction/filter_set/test_1/2k.dat
- realistic amplifier model/1_amplifier construction/filter_set/test_1/30k.dat
- realistic amplifier model/1_amplifier construction/filter_set/test_1/3k.dat
- realistic amplifier model/1_amplifier construction/filter_set/test_1/4k.dat
- realistic amplifier model/1_amplifier construction/filter_set/test_1/6k.dat
- realistic amplifier model/1_amplifier construction/filter_set/test_1/8k.dat
- realistic amplifier model/1_amplifier construction/filter_set/test_1/wofilter.dat
- realistic amplifier model/1_amplifier construction/filter_set/VC_boost.ses
- realistic amplifier model/1_amplifier construction/predicting Rf associated stray capacitance/
- realistic amplifier model/1_amplifier construction/predicting Rf associated stray capacitance/Co_Rf.ses
- realistic amplifier model/1_amplifier construction/predicting Rf associated stray capacitance/custominit.hoc
- realistic amplifier model/1_amplifier construction/predicting Rf associated stray capacitance/filter_settings.hoc
- realistic amplifier model/1_amplifier construction/predicting Rf associated stray capacitance/R1=100_C1=0_R2=0_C2=0_woBB_woCPN.dat
- realistic amplifier model/1_amplifier construction/predicting Rf associated stray capacitance/R1=20_C1=0_R2=0_C2=0_woBB_woCPN.dat
- realistic amplifier model/1_amplifier construction/predicting Rf associated stray capacitance/R1=50_C1=0_R2=0_C2=0_woBB_woCPN.dat
- realistic amplifier model/1_amplifier construction/predicting Rf associated stray capacitance/README.txt
- realistic amplifier model/1_amplifier construction/predicting Rf associated stray capacitance/start.hoc
- realistic amplifier model/2_VC and CC operation/
- realistic amplifier model/2_VC and CC operation/current-clamp/
- realistic amplifier model/2_VC and CC operation/current-clamp/CC.ses
- realistic amplifier model/2_VC and CC operation/current-clamp/custominit.hoc
- realistic amplifier model/2_VC and CC operation/current-clamp/filter_settings.hoc
- realistic amplifier model/2_VC and CC operation/current-clamp/README.txt
- realistic amplifier model/2_VC and CC operation/current-clamp/start.hoc
- realistic amplifier model/2_VC and CC operation/voltage-clamp/
- realistic amplifier model/2_VC and CC operation/voltage-clamp/filter_settings.hoc
- realistic amplifier model/2_VC and CC operation/voltage-clamp/README.txt
- realistic amplifier model/2_VC and CC operation/voltage-clamp/start.hoc
- realistic amplifier model/2_VC and CC operation/voltage-clamp/VC.ses
- realistic amplifier model/3_real experiment reconstruction/
- realistic amplifier model/3_real experiment reconstruction/AP_generator/
- realistic amplifier model/3_real experiment reconstruction/AP_generator/bjd1375.hoc
- realistic amplifier model/3_real experiment reconstruction/AP_generator/cc.ses
- realistic amplifier model/3_real experiment reconstruction/AP_generator/filter_settings.hoc
- realistic amplifier model/3_real experiment reconstruction/AP_generator/hh_bj.mod
- realistic amplifier model/3_real experiment reconstruction/AP_generator/holding_current.mod
- realistic amplifier model/3_real experiment reconstruction/AP_generator/README.txt
- realistic amplifier model/3_real experiment reconstruction/AP_generator/real data/
- realistic amplifier model/3_real experiment reconstruction/AP_generator/real data/6o5_0.dat
- realistic amplifier model/3_real experiment reconstruction/AP_generator/real data/6o5_1.dat
- realistic amplifier model/3_real experiment reconstruction/AP_generator/real data/6o5_2.dat
- realistic amplifier model/3_real experiment reconstruction/AP_generator/real data/6o5_3.dat
- realistic amplifier model/3_real experiment reconstruction/AP_generator/real data/6o5_4.dat
- realistic amplifier model/3_real experiment reconstruction/AP_generator/real data/6o5_5.dat
- realistic amplifier model/3_real experiment reconstruction/AP_generator/real data/6o5_6.dat
- realistic amplifier model/3_real experiment reconstruction/AP_generator/real data/6o5_7.dat
- realistic amplifier model/3_real experiment reconstruction/AP_generator/real data/6o5_8.dat
- realistic amplifier model/3_real experiment reconstruction/AP_generator/real data/6o5_9.dat
- realistic amplifier model/3_real experiment reconstruction/AP_generator/real data/7_20.dat
- realistic amplifier model/3_real experiment reconstruction/AP_generator/real data/7_21.dat
- realistic amplifier model/3_real experiment reconstruction/AP_generator/real data/7_22.dat
- realistic amplifier model/3_real experiment reconstruction/AP_generator/real data/7_23.dat
- realistic amplifier model/3_real experiment reconstruction/AP_generator/real data/7_24.dat
- realistic amplifier model/3_real experiment reconstruction/AP_generator/real data/7_25.dat
- realistic amplifier model/3_real experiment reconstruction/AP_generator/real data/7_26.dat
- realistic amplifier model/3_real experiment reconstruction/AP_generator/real data/7_27.dat
- realistic amplifier model/3_real experiment reconstruction/AP_generator/real data/7_28.dat
- realistic amplifier model/3_real experiment reconstruction/AP_generator/real data/7_29.dat
- realistic amplifier model/3_real experiment reconstruction/AP_generator/real data/7o386_20.dat
- realistic amplifier model/3_real experiment reconstruction/AP_generator/real data/7o386_21.dat
- realistic amplifier model/3_real experiment reconstruction/AP_generator/real data/7o386_22.dat
- realistic amplifier model/3_real experiment reconstruction/AP_generator/real data/7o386_23.dat
- realistic amplifier model/3_real experiment reconstruction/AP_generator/real data/7o386_24.dat
- realistic amplifier model/3_real experiment reconstruction/AP_generator/real data/7o386_25.dat
- realistic amplifier model/3_real experiment reconstruction/AP_generator/real data/7o386_26.dat
- realistic amplifier model/3_real experiment reconstruction/AP_generator/real data/7o386_27.dat
- realistic amplifier model/3_real experiment reconstruction/AP_generator/real data/7o386_28.dat
- realistic amplifier model/3_real experiment reconstruction/AP_generator/real data/7o386_29.dat
- realistic amplifier model/3_real experiment reconstruction/AP_generator/settrace.hoc
- realistic amplifier model/3_real experiment reconstruction/AP_generator/start.hoc
- realistic amplifier model/4_complete morphology/
- realistic amplifier model/4_complete morphology/bjd1218.hoc
- realistic amplifier model/4_complete morphology/CC.ses
- realistic amplifier model/4_complete morphology/custominit.hoc
- realistic amplifier model/4_complete morphology/filter_settings.hoc
- realistic amplifier model/4_complete morphology/hh_bj.mod
- realistic amplifier model/4_complete morphology/README.txt
- realistic amplifier model/4_complete morphology/start.hoc
- realistic amplifier model/description of CC_circuit.pdf
- realistic amplifier model/description of VC_circuit.pdf
