# Supplementary material for: Small Size of Recorded Neuronal Structures Confines the Accuracy in Direct Axonal Voltage Measurements
Source: eNeuro. 2021 Aug 2;8(4):ENEURO.0059-21.2021. doi: 10.1523/ENEURO.0059-21.2021 (PMC8342265; doi:10.1523/ENEURO.0059-21.2021)
Supplement: Extended Data 1 — NEURON codes producing data shown in Figures 2, 5, 8. Download Extended Data 1, ZIP file. [file enu-eN-NWR-0059-21-s01.zip › realistic amplifier model/1_amplifier construction/boosted_VC_circuit/README.txt]

------------------------------------------------------------
CONCEPT:
This model was used to simulate open circuit amplifier (MultiClamp700B) responses in VC mode. We used this arrangement to predict size of the injector capacitor of the amplifier and to adjust the frequency profile of the current responses. Using the amplifier's CC mode, we characterized the amount of Cstray associated with the Rf.
Rf associated Cstray slows down the amplifier responses in VC mode and we implemented a high frequency boost unit to restore the speed of the responses.  

This simulation shows the recorded open circuit amplifier response (to -5 mV voltage step) 
together with the model responses with- or without the boosting unit.


DESCRIPTION OF FILES:
start.hoc			-initiates the simulation. 

filter_settings.hoc	-set the parameters of the implemented 4-pole Bessel filter.
						set_filter($01) needs to be called to modify the filter characteristics
							note that VC filter implementation has single argument, as we applied
							filter only for the output current
							arg1=cutoff frequency of the output current
					

VC_boost.ses			-session file that contains the VC amplifier representation (a LinearCircuit), 
						the RunControl

recorded_data.dat		-experimental data 


note the need for high temporal resolution for this VC simulations
