# Supplementary material for: Small Size of Recorded Neuronal Structures Confines the Accuracy in Direct Axonal Voltage Measurements
Source: eNeuro. 2021 Aug 2;8(4):ENEURO.0059-21.2021. doi: 10.1523/ENEURO.0059-21.2021 (PMC8342265; doi:10.1523/ENEURO.0059-21.2021)
Supplement: Extended Data 1 — NEURON codes producing data shown in Figures 2, 5, 8. Download Extended Data 1, ZIP file. [file enu-eN-NWR-0059-21-s01.zip › realistic amplifier model/1_amplifier construction/boosted_VC_circuit/recorded_data.dat]

0.597148
0.597148
3.03855
-0.623555
-1.84426
2.4282
-1.23391
-1.23391
1.2075
-0.0132031
2.4282
-3.67531
-0.0132031
1.81785
-3.06496
-0.623555
-0.0132031
2.4282
-0.0132031
-1.23391
1.81785
-2.45461
-0.623555
2.4282
-1.84426
0.597148
-1.84426
-0.0132031
2.4282
-1.84426
1.2075
-1.23391
-0.623555
2.4282
-1.84426
-0.0132031
0.597148
-0.623555
-0.0132031
-1.23391
1.81785
-1.84426
-3.06496
3.03855
1.2075
1.2075
1.2075
-1.23391
1.2075
-3.67531
0.597148
3.03855
-2.45461
1.2075
-1.23391
-1.23391
2.4282
-1.84426
1.2075
0.597148
-0.0132031
0.597148
-0.623555
1.81785
-0.0132031
-0.0132031
1.2075
-1.84426
1.2075
-0.623555
-0.0132031
2.4282
-0.0132031
-1.23391
-0.0132031
0.597148
1.2075
-0.0132031
-0.0132031
-0.0132031
-0.623555
0.597148
-1.84426
0.597148
0.597148
0.597148
0.597148
-2.45461
0.597148
1.81785
-1.23391
-0.0132031
-0.0132031
-1.84426
1.81785
0.597148
0.597148
1.2075
0.597148
-1.84426
-1.23391
-0.0132031
-0.623555
-1.23391
-0.623555
1.2075
0.597148
-0.0132031
-0.0132031
-0.623555
-0.623555
-0.0132031
-1.23391
-0.0132031
1.81785
-0.0132031
-0.623555
1.2075
0.597148
-1.84426
-0.0132031
-0.0132031
-0.623555
-0.0132031
-0.623555
1.81785
-0.623555
0.597148
-0.623555
-0.623555
-0.0132031
-1.23391
-0.0132031
0.597148
0.597148
0.597148
-0.0132031
-0.0132031
-0.623555
-1.23391
2.4282
-0.623555
1.81785
-0.623555
0.597148
1.2075
-1.23391
0.597148
1.81785
-1.23391
-0.0132031
-1.23391
1.2075
-0.0132031
-2.45461
3.03855
-0.0132031
-2.45461
1.81785
0.597148
-0.0132031
-0.623555
-0.623555
2.4282
-1.23391
1.2075
-1.84426
-1.84426
0.597148
-0.623555
1.81785
1.81785
-0.0132031
1.2075
-0.623555
1.2075
-1.23391
-0.623555
1.81785
-1.23391
-1.23391
1.2075
-1.23391
0.597148
-0.0132031
1.81785
1.2075
-1.23391
-0.0132031
-0.623555
-0.623555
-0.0132031
-0.0132031
0.597148
0.597148
-0.0132031
-1.84426
-0.623555
2.4282
-1.23391
-1.23391
3.64891
1.2075
-0.623555
-0.0132031
-1.23391
-0.0132031
0.597148
-0.0132031
-0.623555
-0.0132031
1.2075
-0.623555
-1.23391
0.597148
-1.23391
1.2075
-0.0132031
-0.623555
1.2075
0.597148
0.597148
-1.84426
-1.23391
1.81785
-0.623555
-0.623555
0.597148
-0.623555
1.2075
-1.23391
-0.0132031
1.2075
-1.23391
1.2075
-1.23391
-0.0132031
1.2075
-3.06496
1.2075
1.2075
-0.623555
2.4282
-0.623555
-0.0132031
-1.23391
-0.623555
0.597148
-1.84426
1.2075
-2.45461
-1.23391
3.64891
-1.23391
-0.0132031
1.2075
-1.23391
0.597148
-0.623555
0.597148
-1.23391
-2.45461
2.4282
-1.23391
2.4282
-1.23391
-1.84426
3.03855
-2.45461
0.597148
0.597148
-1.84426
1.81785
-0.623555
-0.623555
0.597148
-2.45461
1.2075
-0.0132031
-1.23391
1.2075
0.597148
1.2075
-2.45461
-2.45461
1.81785
-0.623555
-0.0132031
-0.623555
1.2075
1.81785
-2.45461
0.597148
-0.0132031
-1.84426
1.2075
-1.84426
0.597148
1.2075
-2.45461
0.597148
-0.0132031
-0.0132031
-0.0132031
-0.0132031
1.81785
0.597148
-0.623555
-0.0132031
-0.0132031
-0.0132031
0.597148
-0.623555
0.597148
0.597148
-0.0132031
0.597148
0.597148
-1.84426
-0.623555
1.2075
-0.0132031
-0.0132031
-1.84426
-0.623555
1.2075
0.597148
-0.0132031
-0.0132031
1.2075
-0.623555
-1.23391
0.597148
0.597148
-1.23391
-0.623555
-0.623555
-1.23391
-0.0132031
0.597148
-1.84426
-0.0132031
1.2075
-0.0132031
2.4282
-0.623555
-1.23391
-0.623555
-0.0132031
-0.623555
-1.23391
1.2075
-0.0132031
-0.0132031
1.81785
-0.0132031
-1.84426
-0.623555
-0.0132031
3.03855
1.2075
-0.0132031
-0.0132031
-1.23391
-0.0132031
0.597148
-0.623555
1.2075
-0.623555
-0.623555
0.597148
1.2075
0.597148
-1.23391
-0.0132031
0.597148
-1.23391
1.81785
-2.45461
-0.623555
1.81785
-1.84426
2.4282
-0.0132031
-0.623555
-1.23391
-1.23391
2.4282
0.597148
2.4282
-0.0132031
-3.06496
1.2075
-0.0132031
-0.0132031
-0.0132031
-1.23391
1.81785
-1.23391
-0.623555
1.2075
-1.23391
0.597148
-1.23391
1.81785
2.4282
-1.84426
-0.0132031
0.597148
-1.23391
-0.623555
-0.623555
2.4282
-0.0132031
-1.84426
0.597148
-0.0132031
1.81785
1.2075
-3.06496
-0.0132031
-0.0132031
-0.623555
-1.23391
-1.23391
2.4282
-0.0132031
0.597148
1.81785
-0.0132031
-0.0132031
-1.23391
-0.0132031
1.81785
-1.23391
-1.84426
-0.0132031
1.81785
-0.0132031
-0.623555
1.81785
-0.0132031
-0.623555
1.2075
-1.23391
0.597148
-0.623555
-1.84426
0.597148
-0.0132031
-0.623555
1.2075
-0.0132031
1.2075
-1.23391
-0.0132031
-0.0132031
-1.84426
-0.0132031
1.81785
-0.623555
0.597148
-1.23391
-0.0132031
1.81785
-0.623555
0.597148
-0.0132031
1.81785
-0.0132031
-1.84426
0.597148
-1.23391
-0.0132031
1.2075
-2.45461
3.03855
-1.84426
-0.623555
2.4282
-1.84426
-0.0132031
-0.623555
0.597148
0.597148
-0.623555
2.4282
-1.23391
-1.23391
2.4282
-1.23391
0.597148
-0.0132031
-1.23391
1.81785
-0.0132031
0.597148
-1.84426
-0.623555
2.4282
-1.84426
0.597148
-0.623555
-0.623555
1.2075
-1.23391
0.597148
-0.623555
-2.45461
1.2075
1.2075
0.597148
-1.23391
-0.623555
0.597148
-1.23391
-0.0132031
-0.623555
-1.23391
2.4282
1.2075
-0.0132031
-0.0132031
-1.23391
1.2075
-0.623555
-1.23391
-0.623555
-0.623555
1.2075
-0.0132031
0.597148
-0.0132031
-0.623555
-0.623555
-0.623555
2.4282
-0.623555
-0.623555
1.2075
1.2075
-1.84426
-1.84426
0.597148
2.4282
-0.0132031
-0.623555
0.597148
-0.0132031
-0.623555
-0.0132031
0.597148
-0.623555
-1.23391
-0.623555
0.597148
1.2075
-1.84426
-0.0132031
-0.0132031
-0.0132031
-0.0132031
-0.623555
1.2075
0.597148
-1.84426
0.597148
-0.623555
-1.23391
-0.0132031
-0.623555
1.81785
-1.84426
0.597148
0.597148
-1.23391
-0.0132031
-1.23391
0.597148
-0.0132031
-0.0132031
1.2075
-1.84426
1.2075
0.597148
-1.23391
1.81785
-1.23391
-1.23391
0.597148
0.597148
1.81785
-1.23391
-1.23391
-0.0132031
-0.0132031
1.81785
-4.28566
-0.0132031
1.81785
-0.623555
2.4282
-1.23391
-0.623555
1.2075
-1.84426
0.597148
-0.623555
-1.84426
2.4282
-1.23391
0.597148
1.2075
-1.23391
0.597148
-0.0132031
1.81785
-0.623555
-1.23391
1.2075
-1.23391
0.597148
-0.0132031
-0.0132031
1.2075
-2.45461
1.81785
-0.623555
-0.623555
3.64891
0.597148
-0.623555
-0.0132031
-1.23391
0.597148
-3.06496
0.597148
1.2075
-1.23391
1.81785
-0.0132031
-0.0132031
1.81785
-1.84426
-0.0132031
-1.23391
-0.623555
1.81785
-0.623555
-0.0132031
-0.623555
-0.623555
1.2075
-2.45461
-0.0132031
1.81785
-0.0132031
1.81785
-1.23391
1.2075
0.597148
-1.84426
2.4282
0.597148
-1.84426
-0.623555
1.2075
0.597148
-1.23391
-0.0132031
0.597148
-0.0132031
-0.0132031
-1.23391
-0.0132031
1.81785
-1.84426
1.2075
-0.623555
-1.23391
2.4282
-1.23391
-0.0132031
3.03855
0.597148
-1.23391
-1.23391
1.81785
-1.84426
-1.23391
1.81785
-0.623555
-0.0132031
1.2075
0.597148
1.2075
-1.84426
-1.23391
1.2075
-1.23391
-0.0132031
-0.0132031
0.597148
-0.0132031
-0.623555
-0.623555
-1.23391
0.597148
2.4282
-0.0132031
1.2075
-1.84426
-1.84426
1.2075
-0.0132031
-0.623555
-0.623555
-0.0132031
1.81785
-0.623555
-1.23391
0.597148
-0.623555
-0.0132031
-1.23391
0.597148
-0.0132031
-1.23391
1.81785
-0.623555
1.2075
2.4282
-1.84426
-0.0132031
-0.623555
-0.0132031
1.2075
-1.84426
-0.623555
-1.23391
-0.0132031
2.4282
-1.23391
0.597148
1.81785
-0.623555
-0.623555
-0.623555
-0.623555
-0.623555
-1.23391
1.81785
-0.0132031
-1.84426
0.597148
3.03855
-0.0132031
-2.45461
0.597148
1.2075
-1.23391
-0.0132031
0.597148
0.597148
1.2075
-0.623555
1.2075
-0.623555
-1.84426
-0.0132031
-0.0132031
1.2075
-0.0132031
-0.623555
-0.623555
1.2075
-0.0132031
-0.0132031
-0.623555
-0.623555
1.2075
-0.0132031
1.2075
-0.0132031
-0.623555
-0.623555
0.597148
-0.623555
-0.623555
-1.23391
1.2075
1.2075
-0.623555
-0.0132031
1.2075
-0.0132031
-1.84426
-0.0132031
1.81785
-1.84426
-0.623555
-0.0132031
1.81785
0.597148
-1.84426
1.2075
-0.0132031
-0.623555
1.2075
-1.84426
0.597148
-0.0132031
-0.623555
0.597148
-0.0132031
-0.623555
-0.623555
0.597148
2.4282
-0.0132031
-0.623555
-1.23391
-0.0132031
1.81785
-3.06496
1.81785
1.2075
-1.23391
2.4282
-1.23391
0.597148
0.597148
-0.0132031
0.597148
-2.45461
0.597148
-0.0132031
-0.623555
1.2075
-0.0132031
1.81785
1.2075
-1.23391
0.597148
-1.84426
0.597148
1.2075
-1.23391
1.81785
-1.23391
1.2075
1.81785
-2.45461
1.2075
0.597148
-1.23391
1.2075
-2.45461
0.597148
0.597148
-0.0132031
0.597148
-1.23391
1.2075
-0.623555
-1.84426
1.2075
-1.84426
0.597148
0.597148
-0.0132031
0.597148
-0.623555
0.597148
-0.0132031
0.597148
-0.0132031
-1.23391
1.2075
-0.623555
-1.84426
1.81785
0.597148
0.597148
-0.0132031
-1.23391
-0.0132031
-1.23391
1.2075
-0.0132031
-0.623555
1.81785
-0.0132031
-0.0132031
-1.23391
-2.45461
1.81785
0.597148
0.597148
1.2075
-1.23391
-0.623555
-1.23391
-1.23391
0.597148
-1.23391
1.2075
0.597148
-1.23391
3.03855
-0.0132031
-1.23391
-0.0132031
0.597148
-0.623555
-0.623555
-0.0132031
1.2075
-1.23391
-1.23391
-1.84426
3.64891
0.597148
-1.84426
0.597148
1.81785
-0.623555
-0.0132031
-1.23391
1.2075
1.2075
-2.45461
1.81785
-0.0132031
-1.23391
1.2075
-0.623555
-1.84426
-1.23391
-0.0132031
1.2075
-0.0132031
1.2075
-0.623555
-0.623555
0.597148
-0.0132031
1.81785
1.2075
-3.06496
-0.0132031
-0.0132031
0.597148
0.597148
-1.23391
1.2075
-0.623555
-0.0132031
-1.84426
0.597148
2.4282
-2.45461
0.597148
1.2075
-1.23391
1.2075
-0.623555
0.597148
1.81785
-2.45461
0.597148
-0.0132031
-0.623555
0.597148
0.597148
1.2075
-0.0132031
-0.623555
-0.623555
-1.84426
-0.0132031
1.2075
-0.623555
-0.623555
0.597148
0.597148
-0.0132031
-1.23391
0.597148
-0.0132031
1.2075
-0.0132031
-1.84426
1.2075
2.4282
-0.623555
-1.23391
-0.623555
-0.0132031
1.2075
-1.23391
-0.0132031
1.81785
-1.23391
-1.23391
0.597148
-0.0132031
-0.0132031
-0.0132031
-0.0132031
-0.0132031
0.597148
1.2075
-0.0132031
-0.623555
-0.623555
1.2075
0.597148
-0.623555
0.597148
-1.23391
0.597148
1.2075
-1.23391
-0.0132031
0.597148
1.81785
-1.84426
-1.84426
-0.0132031
-0.623555
0.597148
0.597148
0.597148
1.2075
-1.84426
-0.0132031
1.2075
-0.0132031
-0.0132031
-0.623555
-1.23391
1.2075
-0.623555
2.4282
0.597148
-3.06496
1.2075
-0.623555
1.2075
-0.623555
-0.623555
1.81785
-1.84426
0.597148
-0.0132031
-1.23391
2.4282
-1.84426
1.2075
1.81785
-1.84426
1.81785
0.597148
-0.0132031
-1.23391
-2.45461
0.597148
-0.0132031
-0.623555
0.597148
-1.84426
3.64891
-1.23391
-1.23391
2.4282
-0.623555
-0.623555
-1.23391
1.2075
1.2075
-2.45461
3.03855
0.597148
-1.23391
-0.0132031
-1.23391
0.597148
1.2075
-0.623555
1.81785
-1.23391
0.597148
-1.23391
-0.623555
2.4282
-1.23391
-0.0132031
1.2075
-1.84426
1.2075
-0.623555
-1.23391
1.81785
-1.84426
1.2075
-0.623555
-1.23391
1.2075
0.597148
1.2075
-1.84426
-1.23391
1.2075
-0.623555
-0.623555
1.2075
-0.0132031
0.597148
-2.45461
-1.23391
1.2075
0.597148
0.597148
-0.0132031
1.2075
-0.623555
-0.0132031
1.81785
-1.84426
-1.84426
1.2075
0.597148
0.597148
-1.23391
-0.623555
1.81785
-1.23391
-0.0132031
1.81785
-0.0132031
0.597148
-1.84426
-0.0132031
0.597148
-0.623555
0.597148
0.597148
-0.0132031
-0.623555
-0.623555
1.81785
-1.23391
-0.623555
-0.0132031
-0.623555
0.597148
-0.0132031
0.597148
2.4282
-1.84426
-0.0132031
-1.23391
-1.23391
1.2075
0.597148
0.597148
-0.623555
1.2075
-0.0132031
-1.23391
-0.0132031
1.2075
1.2075
0.597148
-0.623555
-2.45461
-0.0132031
-0.0132031
1.2075
0.597148
0.597148
2.4282
0.597148
-1.84426
-1.23391
-0.0132031
0.597148
1.2075
1.2075
-0.0132031
-1.23391
-0.0132031
-1.84426
1.81785
1.81785
-0.623555
1.2075
-1.23391
-0.623555
1.2075
-1.23391
-0.0132031
-1.84426
-1.23391
1.2075
1.2075
0.597148
-0.0132031
-1.23391
-0.623555
-0.0132031
1.81785
1.2075
-1.84426
-1.84426
-0.623555
1.81785
-0.623555
-1.84426
1.2075
1.81785
1.81785
-1.23391
-0.623555
-0.0132031
-0.0132031
0.597148
-0.0132031
-0.0132031
1.2075
-0.0132031
-0.623555
-1.84426
-0.623555
-0.0132031
-0.623555
1.81785
0.597148
-0.0132031
-0.0132031
-0.623555
-0.0132031
0.597148
-1.23391
1.81785
0.597148
-4.28566
0.597148
1.81785
-0.623555
0.597148
-0.623555
0.597148
0.597148
-0.623555
1.2075
-0.623555
0.597148
-1.23391
-1.23391
2.4282
-1.23391
-1.23391
3.64891
-1.23391
-1.84426
1.2075
-0.0132031
-0.0132031
-1.23391
1.2075
0.597148
-0.0132031
-0.0132031
-0.623555
0.597148
-2.45461
1.81785
1.81785
-1.84426
-0.0132031
-0.0132031
-0.0132031
0.597148
-1.84426
1.81785
-0.623555
-1.23391
2.4282
-1.84426
-1.23391
-0.0132031
0.597148
1.81785
-0.0132031
1.2075
-1.84426
-1.23391
1.81785
-2.45461
1.2075
-0.623555
-1.23391
3.03855
-1.84426
-0.0132031
0.597148
-2.45461
1.81785
-0.0132031
-0.0132031
-0.0132031
0.597148
1.2075
-1.23391
-0.0132031
0.597148
-2.45461
0.597148
-1.23391
-0.0132031
2.4282
-3.06496
0.597148
1.2075
-0.0132031
-0.0132031
-0.0132031
1.81785
-1.23391
-0.623555
-0.0132031
-1.23391
2.4282
-2.45461
-1.23391
3.03855
-2.45461
-1.23391
1.2075
1.2075
-0.0132031
-1.84426
1.2075
-0.0132031
-0.0132031
-1.23391
-1.23391
3.03855
0.597148
-1.84426
1.81785
1.2075
-2.45461
0.597148
-0.0132031
-1.23391
-1.23391
0.597148
0.597148
-0.623555
1.81785
-0.0132031
-1.23391
1.2075
-1.84426
1.81785
1.81785
-1.84426
-0.623555
0.597148
0.597148
0.597148
-0.623555
-0.0132031
-1.23391
-0.623555
1.81785
1.2075
0.597148
-1.23391
-1.23391
1.81785
-1.23391
2.4282
1.2075
-2.45461
0.597148
-0.0132031
-1.23391
1.81785
-0.623555
-0.623555
1.2075
0.597148
-0.0132031
-0.623555
0.597148
0.597148
-2.45461
0.597148
1.2075
-0.0132031
-0.623555
0.597148
0.597148
-1.84426
-1.23391
-0.0132031
0.597148
-0.0132031
-0.623555
-0.0132031
1.81785
-1.23391
-0.0132031
-0.623555
0.597148
1.81785
-1.84426
0.597148
-1.23391
-0.623555
2.4282
-0.623555
0.597148
-0.0132031
-1.23391
3.64891
-0.623555
-3.06496
-1.84426
-0.0132031
0.597148
-0.0132031
2.4282
-0.0132031
-2.45461
-0.0132031
1.2075
-0.623555
-0.0132031
-1.23391
2.4282
-0.0132031
-0.623555
-0.0132031
-0.623555
0.597148
-1.23391
1.2075
1.2075
-0.623555
-0.0132031
0.597148
-0.623555
0.597148
-0.0132031
-1.84426
1.2075
0.597148
-0.623555
-1.23391
0.597148
-2.45461
-0.0132031
3.03855
-0.623555
0.597148
-0.623555
-1.84426
1.2075
-0.0132031
-1.23391
2.4282
-0.623555
-1.84426
1.2075
-0.623555
-0.623555
-1.23391
-0.0132031
2.4282
-0.0132031
-0.623555
-0.623555
0.597148
-0.623555
-2.45461
3.03855
-0.0132031
-0.623555
2.4282
-1.84426
-0.623555
-1.23391
-0.623555
1.81785
-0.0132031
0.597148
-1.84426
-0.623555
1.81785
-1.23391
0.597148
0.597148
-0.0132031
0.597148
-1.84426
0.597148
-0.623555
-0.0132031
3.64891
-1.84426
-0.0132031
-0.623555
-2.45461
3.64891
-1.84426
0.597148
2.4282
-2.45461
-0.0132031
-0.0132031
0.597148
-1.23391
-2.45461
3.03855
-0.0132031
0.597148
1.2075
-3.06496
0.597148
-0.623555
-1.84426
3.03855
0.597148
0.597148
-0.623555
-1.23391
1.81785
-1.84426
1.2075
-0.0132031
-0.623555
1.2075
-0.623555
1.2075
-0.0132031
-0.0132031
2.4282
-0.623555
-0.623555
-0.623555
-0.623555
1.81785
-0.0132031
-1.23391
-1.23391
-0.623555
1.2075
-1.84426
1.2075
1.2075
-1.84426
1.2075
-0.623555
-0.0132031
0.597148
-0.623555
1.2075
-1.23391
-0.623555
1.2075
0.597148
-0.623555
-1.23391
-0.0132031
-0.0132031
-0.0132031
0.597148
-1.23391
-0.623555
2.4282
-1.23391
0.597148
1.81785
-1.84426
-1.23391
1.81785
-0.0132031
-0.0132031
-0.0132031
0.597148
-0.0132031
-1.84426
0.597148
1.81785
0.597148
-1.84426
0.597148
1.2075
-1.84426
-0.0132031
1.2075
1.2075
-1.23391
-0.623555
1.2075
-0.0132031
-1.84426
-1.23391
2.4282
-0.0132031
-0.0132031
0.597148
-1.23391
-1.23391
0.597148
1.2075
-0.0132031
-0.623555
-1.84426
-1.84426
1.81785
1.81785
-2.45461
-0.623555
1.81785
-0.623555
-1.84426
-0.0132031
1.81785
-1.23391
0.597148
0.597148
1.2075
0.597148
-3.06496
1.2075
0.597148
-0.623555
3.03855
-2.45461
-0.0132031
1.81785
-2.45461
-0.623555
0.597148
0.597148
-0.0132031
-0.0132031
2.4282
1.2075
-0.0132031
-0.623555
-0.623555
0.597148
-0.623555
0.597148
1.81785
-1.23391
-0.623555
-0.623555
-0.623555
0.597148
-0.0132031
-0.0132031
-2.45461
-0.0132031
2.4282
-0.623555
-0.623555
-0.623555
-1.23391
-0.0132031
0.597148
1.81785
1.2075
-1.23391
1.2075
-0.0132031
-1.84426
1.2075
-0.623555
-0.0132031
-0.0132031
-0.0132031
-0.623555
0.597148
0.597148
-1.84426
-2.45461
1.81785
0.597148
1.2075
-0.623555
-0.0132031
2.4282
-0.623555
1.2075
-0.0132031
-0.623555
0.597148
-1.84426
-0.623555
-0.623555
-0.623555
3.03855
-0.0132031
-0.623555
1.2075
-0.623555
0.597148
-0.623555
-0.0132031
-0.0132031
-0.623555
1.2075
-1.23391
-1.84426
1.2075
-1.23391
0.597148
0.597148
0.597148
3.03855
-3.06496
-0.0132031
2.4282
-1.23391
1.2075
0.597148
-1.23391
-0.623555
-0.0132031
1.2075
-1.23391
-0.623555
0.597148
-3.06496
-0.0132031
-0.623555
0.597148
1.81785
-0.623555
0.597148
-1.84426
-0.0132031
2.4282
-1.84426
-0.0132031
-0.623555
1.2075
1.2075
-0.623555
0.597148
-1.23391
-1.84426
1.2075
-1.84426
1.81785
-0.0132031
-1.23391
1.81785
-1.23391
-0.623555
-0.0132031
-1.23391
1.81785
0.597148
0.597148
-0.0132031
-1.23391
-0.0132031
-1.23391
0.597148
-0.0132031
-0.0132031
1.81785
-1.23391
1.2075
1.2075
-2.45461
1.81785
-1.23391
-1.23391
1.2075
-0.0132031
0.597148
-0.623555
-2.45461
1.2075
-0.623555
1.81785
-0.0132031
-1.23391
-0.0132031
0.597148
1.2075
-0.623555
-0.623555
1.2075
-0.623555
1.81785
-0.0132031
-1.84426
-0.0132031
-0.0132031
0.597148
-0.623555
-0.623555
1.81785
-0.0132031
-0.623555
3.03855
1.2075
-2.45461
1.2075
0.597148
-2.45461
-0.0132031
0.597148
-0.623555
0.597148
1.2075
-1.23391
-0.623555
0.597148
-0.623555
1.81785
-1.23391
1.2075
1.81785
-1.84426
-0.0132031
-0.0132031
-2.45461
-1.23391
1.81785
0.597148
1.2075
-1.84426
-0.0132031
0.597148
-1.84426
0.597148
-0.623555
1.2075
-0.623555
-0.623555
1.81785
-0.623555
-0.623555
0.597148
-0.0132031
0.597148
-1.84426
1.2075
0.597148
0.597148
3.03855
-1.84426
-0.0132031
2.4282
-1.84426
1.2075
-1.23391
-3.06496
-0.623555
-1.23391
2.4282
-0.0132031
-0.0132031
1.2075
-1.23391
0.597148
-0.623555
0.597148
0.597148
-0.623555
0.597148
-1.23391
-0.623555
1.2075
-1.23391
1.2075
-0.0132031
-1.23391
1.81785
-1.23391
1.2075
-0.0132031
-1.84426
1.81785
0.597148
0.597148
-0.623555
-0.623555
1.2075
-0.0132031
-0.623555
-380.873
-1375.14
-615.248
70.7876
20.1284
-31.1411
3.64891
4.25926
-3.67531
2.4282
-0.0132031
-3.06496
0.597148
0.597148
-1.84426
-0.0132031
-1.23391
-1.84426
-1.23391
0.597148
0.597148
-2.45461
-0.623555
-0.0132031
-2.45461
-0.623555
0.597148
-1.23391
-0.623555
-1.84426
0.597148
0.597148
-0.0132031
0.597148
-1.23391
-0.0132031
-1.84426
0.597148
1.2075
-1.84426
-1.23391
1.81785
-1.23391
-0.623555
-1.23391
0.597148
1.81785
-0.623555
-0.623555
0.597148
1.2075
0.597148
-1.84426
1.2075
-0.623555
-2.45461
0.597148
-1.23391
1.81785
0.597148
0.597148
-0.0132031
-1.84426
1.2075
-0.0132031
-0.623555
1.2075
-2.45461
-0.0132031
3.03855
-0.0132031
3.03855
-1.84426
-0.623555
-0.0132031
-1.23391
3.64891
-0.0132031
-1.84426
1.81785
1.2075
0.597148
-2.45461
0.597148
-0.623555
-0.623555
2.4282
-1.84426
-1.23391
1.81785
-1.23391
0.597148
-0.623555
1.2075
2.4282
-1.23391
2.4282
0.597148
0.597148
0.597148
-0.623555
-0.0132031
0.597148
1.2075
1.2075
-3.67531
0.597148
1.81785
-1.84426
1.2075
0.597148
0.597148
0.597148
-1.23391
-0.0132031
-1.23391
2.4282
-0.0132031
-1.23391
1.2075
-0.0132031
0.597148
-0.0132031
-2.45461
0.597148
1.2075
0.597148
0.597148
-1.84426
-0.0132031
1.2075
-0.0132031
0.597148
1.2075
-0.0132031
-0.623555
-0.623555
1.2075
0.597148
-1.23391
-0.623555
2.4282
1.81785
-0.623555
0.597148
-1.23391
-0.0132031
0.597148
1.2075
1.81785
-0.0132031
-0.623555
-2.45461
1.2075
2.4282
1.2075
-0.0132031
0.597148
-0.623555
-2.45461
1.2075
0.597148
-0.623555
-0.623555
-1.23391
1.2075
-1.23391
-0.0132031
3.64891
1.2075
-0.0132031
1.2075
-0.623555
0.597148
-1.84426
-1.84426
3.03855
1.81785
-0.623555
-0.623555
1.81785
0.597148
-0.623555
1.2075
-0.623555
-0.623555
1.2075
-1.23391
1.2075
-0.0132031
-1.84426
0.597148
-0.0132031
1.81785
-0.0132031
0.597148
1.81785
-2.45461
-0.0132031
1.2075
-0.623555
-0.623555
-1.23391
2.4282
2.4282
-2.45461
1.81785
-0.0132031
0.597148
1.2075
-1.23391
1.81785
-0.623555
-1.23391
1.2075
0.597148
2.4282
-0.623555
-0.0132031
1.81785
-2.45461
0.597148
0.597148
-0.0132031
0.597148
-1.84426
1.81785
-0.0132031
-1.23391
2.4282
-1.23391
1.2075
0.597148
-0.0132031
-0.0132031
-2.45461
1.2075
1.2075
-0.623555
1.2075
-1.84426
0.597148
1.81785
1.2075
-0.0132031
-0.623555
-0.623555
-1.23391
-0.0132031
2.4282
0.597148
0.597148
0.597148
-0.623555
0.597148
1.2075
-1.23391
-0.0132031
-1.23391
-0.0132031
0.597148
-0.0132031
-0.0132031
-0.623555
0.597148
-0.0132031
-1.84426
0.597148
-0.0132031
-1.84426
3.03855
0.597148
-0.623555
-0.0132031
-1.23391
0.597148
-0.0132031
1.2075
-1.23391
-1.23391
4.25926
-3.06496
-0.623555
1.81785
-0.623555
2.4282
-1.23391
-1.23391
2.4282
-1.23391
-0.0132031
1.2075
0.597148
-0.623555
-1.23391
1.2075
-0.623555
0.597148
-0.0132031
-1.23391
1.2075
-1.23391
1.2075
1.2075
-1.23391
1.81785
-1.23391
-0.623555
0.597148
-1.23391
1.81785
1.2075
-0.623555
-0.623555
-0.0132031
1.2075
-1.23391
-1.23391
3.64891
-1.23391
-1.23391
-0.0132031
-0.0132031
1.2075
-2.45461
1.2075
1.81785
-1.84426
-1.23391
-0.623555
1.81785
-0.623555
-0.0132031
3.03855
-1.84426
0.597148
-1.23391
-1.84426
1.2075
0.597148
0.597148
2.4282
-1.23391
-1.23391
-0.623555
1.2075
0.597148
-1.84426
0.597148
0.597148
0.597148
1.2075
-1.84426
0.597148
-0.0132031
-1.23391
2.4282
2.4282
-2.45461
-2.45461
1.2075
0.597148
-1.23391
-0.0132031
1.2075
-0.623555
-0.0132031
-1.84426
1.81785
1.2075
-0.623555
0.597148
-0.623555
-0.623555
2.4282
-0.623555
-0.623555
1.2075
-1.23391
1.2075
1.81785
-1.23391
-0.623555
-0.0132031
0.597148
-0.623555
-0.0132031
-0.623555
-0.623555
1.2075
-0.0132031
-0.0132031
1.2075
-0.623555
-0.623555
1.81785
-0.0132031
-1.23391
-0.0132031
-0.0132031
1.2075
-1.23391
1.2075
-0.623555
-1.84426
1.81785
-0.0132031
1.2075
-0.0132031
-1.23391
2.4282
-0.623555
-1.23391
0.597148
-1.23391
-0.0132031
0.597148
1.81785
0.597148
-1.23391
1.2075
-1.84426
0.597148
2.4282
-1.23391
0.597148
0.597148
-1.23391
-1.23391
-2.45461
3.03855
-0.0132031
-0.623555
0.597148
0.597148
2.4282
-3.06496
-2.45461
2.4282
-0.623555
0.597148
1.2075
0.597148
1.2075
-3.06496
1.2075
1.2075
-1.23391
0.597148
0.597148
1.81785
-1.84426
-1.23391
2.4282
-3.06496
-1.84426
1.2075
0.597148
1.2075
-1.84426
1.81785
-0.0132031
-2.45461
1.81785
-0.0132031
0.597148
0.597148
-1.23391
2.4282
-0.623555
-2.45461
2.4282
-1.23391
1.81785
-0.0132031
-1.23391
-0.0132031
-1.23391
-0.0132031
0.597148
-0.0132031
0.597148
-1.23391
-0.0132031
0.597148
-0.623555
-0.0132031
-0.0132031
0.597148
-1.23391
1.2075
1.2075
-1.23391
0.597148
1.2075
-0.0132031
1.81785
-1.23391
-1.23391
0.597148
-0.623555
1.2075
-1.23391
-1.84426
3.03855
-0.623555
-1.23391
-0.0132031
-0.623555
0.597148
-1.23391
1.2075
1.2075
-1.84426
-0.623555
-0.623555
0.597148
0.597148
-0.623555
1.81785
-1.23391
-1.23391
-0.0132031
-0.623555
1.2075
-0.0132031
-0.623555
0.597148
-0.0132031
-0.623555
0.597148
0.597148
0.597148
-1.84426
-0.623555
0.597148
-1.84426
-0.0132031
-0.0132031
1.81785
0.597148
-0.623555
0.597148
-0.623555
-0.623555
1.2075
-2.45461
1.2075
0.597148
-1.23391
0.597148
-0.623555
-0.0132031
2.4282
-0.623555
-1.23391
0.597148
4.25926
-0.0132031
-3.06496
1.81785
-1.84426
-1.23391
-0.0132031
-0.623555
1.2075
-0.623555
-0.0132031
0.597148
1.2075
3.03855
-1.84426
-0.623555
1.2075
-1.23391
1.2075
-0.623555
-0.0132031
-0.0132031
-0.0132031
-0.623555
-1.23391
1.2075
-0.0132031
1.2075
1.2075
-0.623555
-0.0132031
0.597148
-0.623555
-0.623555
1.81785
0.597148
-0.0132031
-0.623555
