# Supplementary material for: Small Size of Recorded Neuronal Structures Confines the Accuracy in Direct Axonal Voltage Measurements
Source: eNeuro. 2021 Aug 2;8(4):ENEURO.0059-21.2021. doi: 10.1523/ENEURO.0059-21.2021 (PMC8342265; doi:10.1523/ENEURO.0059-21.2021)
Supplement: Extended Data 1 — NEURON codes producing data shown in Figures 2, 5, 8. Download Extended Data 1, ZIP file. [file enu-eN-NWR-0059-21-s01.zip › realistic amplifier model/1_amplifier construction/boosted_VC_circuit/start.hoc]

load_file("nrngui.hoc")
load_file("VC_boost.ses")
load_file("filter_settings.hoc")


//plot for the model amplifier current signal overlaid with the experimental data:
objref Greal, Vreal, real_data
Greal=new Graph()
Greal.unmap()
Greal.view(8, -15, 6, 22, 300, 10, 500, 300)
Greal.addvar("Imon (pA)", &LinearCircuit[0].V_Imon, 2,3) //with the conversion factor of 1 V/nA
Greal.addvar("Imon_boosted_filtered (pA)", &LinearCircuit[0].V_Imon_boosted_filtered, 4,3)//with the conversion factor of 1 V/nA

graphList[0].append(Greal)


//read experimental data
proc get_real_data(){
Vreal = new Vector()		
real_data=new File()
real_data.ropen("recorded_data.dat")
Vreal.scanf(real_data)
Vreal.plot(Greal,.004)
}

get_real_data()
Greal.size(7.55,8,Vreal.min()-3, Vreal.max()+3)


set_filter(100)
