# Supplementary material for: Small Size of Recorded Neuronal Structures Confines the Accuracy in Direct Axonal Voltage Measurements
Source: eNeuro. 2021 Aug 2;8(4):ENEURO.0059-21.2021. doi: 10.1523/ENEURO.0059-21.2021 (PMC8342265; doi:10.1523/ENEURO.0059-21.2021)
Supplement: Extended Data 1 — NEURON codes producing data shown in Figures 2, 5, 8. Download Extended Data 1, ZIP file. [file enu-eN-NWR-0059-21-s01.zip › realistic amplifier model/1_amplifier construction/compensations in CC mode/custominit.hoc]

//steady state  initialization of simulation according to
//http://www.neuron.yale.edu/phpBB/viewtopic.php?f=13&t=2225&p=8541&hilit=initialize+cvode#p8541


INITDUR = 30 // # ms to reach steady state

proc init() { local temp

  finitialize(v_init)
  t = -2*INITDUR // jump to a time "before" 0
  temp = cvode.active()
  if (temp != 0) { // if cvode is on, turn it off
    cvode.active(0)
    dt = 0.004
  }
  while (t < -INITDUR) {
    fadvance()
  }
  if (temp != 0) { cvode.active(1) } // turn cvode back on if necessary
  t = 0
  if (cvode.active()) {
    cvode.re_init()
  } else {
    fcurrent()
  }
  frecord_init()

}
