# Supplementary material for: Small Size of Recorded Neuronal Structures Confines the Accuracy in Direct Axonal Voltage Measurements
Source: eNeuro. 2021 Aug 2;8(4):ENEURO.0059-21.2021. doi: 10.1523/ENEURO.0059-21.2021 (PMC8342265; doi:10.1523/ENEURO.0059-21.2021)
Supplement: Extended Data 1 — NEURON codes producing data shown in Figures 2, 5, 8. Download Extended Data 1, ZIP file. [file enu-eN-NWR-0059-21-s01.zip › realistic amplifier model/1_amplifier construction/compensations in CC mode/R1=10_C1=2o7_R2=500_C2=0o746946667_BB=100_CPN=6o973.dat]

0.270094722509384
0.239577144384384
0.193800777196884
0.086989253759384
0.056471675634384
0.041212886571884
-0.065598636865616
-0.050339847803116
-0.019822269678116
-0.080857425928116
-0.172410160303116
-0.263962894678116
-0.187668949365616
-0.294480472803116
-0.386033207178116
-0.370774418115616
-0.355515629053116
-0.294480472803116
-0.324998050928116
-0.233445316553116
-0.172410160303116
-0.248704105615616
-0.187668949365616
-0.172410160303116
-0.187668949365616
-0.141892582178116
-0.141892582178116
-0.080857425928116
-0.065598636865616
-0.004563480615616
0.025954097509384
0.071730464696884
0.071730464696884
-0.050339847803116
-0.019822269678116
0.010695308446884
-0.035081058740616
0.056471675634384
0.117506831884384
0.148024410009384
0.163283199071884
0.102248042821884
0.178541988134384
0.163283199071884
0.086989253759384
0.010695308446884
-0.080857425928116
-0.019822269678116
-0.065598636865616
-0.141892582178116
-0.080857425928116
-0.065598636865616
-0.065598636865616
-0.157151371240616
-0.157151371240616
-0.111375004053116
-0.157151371240616
-0.141892582178116
-0.126633793115616
-0.141892582178116
-0.126633793115616
-0.065598636865616
-0.004563480615616
0.041212886571884
-0.004563480615616
-0.050339847803116
-0.065598636865616
-0.050339847803116
-0.187668949365616
-0.157151371240616
-0.096116214990616
-0.218186527490616
-0.263962894678116
-0.218186527490616
-0.172410160303116
-0.141892582178116
-0.141892582178116
-0.111375004053116
-0.065598636865616
-0.096116214990616
-0.080857425928116
-0.050339847803116
-0.035081058740616
-0.065598636865616
-0.111375004053116
-0.096116214990616
-0.126633793115616
-0.065598636865616
-0.050339847803116
-0.065598636865616
-0.035081058740616
-0.035081058740616
-0.065598636865616
-0.080857425928116
-0.080857425928116
-0.172410160303116
-0.141892582178116
-0.080857425928116
-0.096116214990616
-0.080857425928116
0.010695308446884
0.010695308446884
0.041212886571884
-0.019822269678116
-0.096116214990616
-0.096116214990616
-0.172410160303116
-0.248704105615616
-0.218186527490616
-0.172410160303116
-0.172410160303116
-0.080857425928116
0.071730464696884
0.071730464696884
0.071730464696884
0.025954097509384
0.071730464696884
0.071730464696884
-0.019822269678116
-0.019822269678116
0.071730464696884
0.025954097509384
0.025954097509384
0.132765620946884
0.163283199071884
0.102248042821884
0.041212886571884
0.041212886571884
0.010695308446884
-0.111375004053116
-0.202927738428116
-0.187668949365616
-0.172410160303116
-0.187668949365616
-0.218186527490616
-0.187668949365616
-0.233445316553116
-0.202927738428116
-0.172410160303116
-0.157151371240616
-0.141892582178116
-0.141892582178116
-0.126633793115616
-0.035081058740616
0.041212886571884
0.056471675634384
0.193800777196884
0.300612300634384
0.209059566259384
0.193800777196884
0.163283199071884
0.148024410009384
0.117506831884384
0.102248042821884
0.132765620946884
0.102248042821884
0.025954097509384
0.041212886571884
0.010695308446884
0.056471675634384
0.041212886571884
0.102248042821884
0.163283199071884
0.117506831884384
0.010695308446884
-0.050339847803116
-0.004563480615616
-0.004563480615616
0.010695308446884
0.041212886571884
0.086989253759384
0.086989253759384
0.041212886571884
0.117506831884384
0.315871089696884
0.270094722509384
0.254835933446884
0.285353511571884
0.224318355321884
0.209059566259384
0.209059566259384
0.285353511571884
0.361647456884384
0.361647456884384
0.270094722509384
0.209059566259384
0.209059566259384
0.117506831884384
0.025954097509384
0.041212886571884
-0.065598636865616
-0.080857425928116
-0.126633793115616
-0.080857425928116
-0.019822269678116
-0.019822269678116
0.117506831884384
0.224318355321884
0.209059566259384
0.193800777196884
0.285353511571884
0.468458980321884
0.483717769384384
0.514235377311707
0.621046900749207
0.621046900749207
0.651564478874207
0.575270533561707
0.575270533561707
0.560011744499207
0.453200191259384
0.422682613134384
0.346388667821884
0.254835933446884
0.239577144384384
0.178541988134384
0.270094722509384
0.239577144384384
0.224318355321884
0.209059566259384
0.117506831884384
0.163283199071884
0.117506831884384
0.148024410009384
0.285353511571884
0.254835933446884
0.300612300634384
0.315871089696884
0.285353511571884
0.315871089696884
0.254835933446884
0.361647456884384
0.376906245946884
0.270094722509384
0.254835933446884
0.224318355321884
0.361647456884384
0.468458980321884
0.468458980321884
0.498976558446884
0.407423824071884
0.315871089696884
0.300612300634384
0.331129878759384
0.346388667821884
0.300612300634384
0.346388667821884
0.270094722509384
0.132765620946884
0.148024410009384
0.132765620946884
0.254835933446884
0.209059566259384
0.086989253759384
0.148024410009384
0.041212886571884
0.010695308446884
0.086989253759384
0.148024410009384
0.285353511571884
0.285353511571884
0.300612300634384
0.315871089696884
0.285353511571884
0.315871089696884
0.300612300634384
0.453200191259384
0.437941402196884
0.331129878759384
0.361647456884384
0.270094722509384
0.254835933446884
0.285353511571884
0.315871089696884
0.376906245946884
0.239577144384384
0.193800777196884
0.224318355321884
0.239577144384384
0.285353511571884
0.224318355321884
0.270094722509384
0.285353511571884
0.178541988134384
0.193800777196884
0.163283199071884
0.300612300634384
0.331129878759384
0.209059566259384
0.163283199071884
0.086989253759384
-0.019822269678116
-0.080857425928116
-0.080857425928116
-0.050339847803116
-0.050339847803116
-0.080857425928116
-0.096116214990616
-0.080857425928116
0.010695308446884
0.025954097509384
0.132765620946884
0.102248042821884
-0.065598636865616
-0.080857425928116
-0.096116214990616
-0.019822269678116
0.025954097509384
0.102248042821884
0.178541988134384
0.102248042821884
0.041212886571884
0.025954097509384
-0.004563480615616
-0.035081058740616
-0.004563480615616
-0.004563480615616
-0.080857425928116
-0.157151371240616
-0.096116214990616
-0.050339847803116
0.025954097509384
0.041212886571884
0.071730464696884
0.010695308446884
-0.096116214990616
-0.111375004053116
-0.080857425928116
-0.019822269678116
0.041212886571884
-0.019822269678116
0.010695308446884
0.041212886571884
-0.096116214990616
-0.019822269678116
0.102248042821884
0.163283199071884
0.117506831884384
-0.004563480615616
-0.004563480615616
-0.050339847803116
-0.050339847803116
0.102248042821884
0.193800777196884
0.224318355321884
0.148024410009384
0.132765620946884
0.086989253759384
0.086989253759384
0.086989253759384
0.041212886571884
0.010695308446884
-0.172410160303116
-0.447068363428116
-0.447068363428116
-0.416550785303116
-0.401291996240616
-0.370774418115616
-0.340256839990616
-0.324998050928116
-0.416550785303116
-0.401291996240616
-0.309739261865616
-0.248704105615616
-0.187668949365616
-0.233445316553116
-0.202927738428116
-0.202927738428116
-0.248704105615616
-0.141892582178116
0.025954097509384
0.025954097509384
-0.019822269678116
-0.096116214990616
-0.187668949365616
-0.263962894678116
-0.248704105615616
-0.187668949365616
-0.126633793115616
-0.187668949365616
-0.263962894678116
-0.202927738428116
-0.202927738428116
-0.233445316553116
-0.187668949365616
-0.141892582178116
-0.157151371240616
-0.218186527490616
-0.340256839990616
-0.324998050928116
-0.218186527490616
-0.172410160303116
-0.157151371240616
-0.126633793115616
-0.187668949365616
-0.324998050928116
-0.431809574365616
-0.370774418115616
-0.309739261865616
-0.340256839990616
-0.263962894678116
-0.309739261865616
-0.401291996240616
-0.355515629053116
-0.324998050928116
-0.202927738428116
-0.126633793115616
-0.202927738428116
-0.202927738428116
-0.263962894678116
-0.294480472803116
-0.233445316553116
-0.157151371240616
-0.050339847803116
-0.141892582178116
-0.248704105615616
-0.355515629053116
-0.401291996240616
-0.447068363428116
-0.431809574365616
-0.294480472803116
-0.386033207178116
-0.462327152490616
-0.462327152490616
-0.523362278938293
-0.447068363428116
-0.370774418115616
-0.324998050928116
-0.248704105615616
-0.370774418115616
-0.431809574365616
-0.340256839990616
-0.279221683740616
-0.218186527490616
-0.172410160303116
-0.080857425928116
-0.141892582178116
-0.294480472803116
-0.324998050928116
-0.279221683740616
-0.172410160303116
-0.126633793115616
-0.126633793115616
-0.096116214990616
-0.157151371240616
-0.248704105615616
-0.172410160303116
-0.004563480615616
0.025954097509384
-0.050339847803116
-0.019822269678116
-0.096116214990616
-0.157151371240616
-0.111375004053116
-0.080857425928116
0.025954097509384
-0.004563480615616
-0.218186527490616
-0.202927738428116
-0.218186527490616
-0.233445316553116
-0.172410160303116
-0.157151371240616
-0.111375004053116
-0.172410160303116
-0.294480472803116
-0.218186527490616
-0.157151371240616
-0.019822269678116
0.010695308446884
-0.004563480615616
-0.080857425928116
-0.172410160303116
-0.187668949365616
-0.157151371240616
-0.065598636865616
-0.050339847803116
-0.157151371240616
-0.218186527490616
-0.431809574365616
-0.401291996240616
-0.248704105615616
-0.202927738428116
-0.111375004053116
-0.096116214990616
-0.126633793115616
-0.157151371240616
-0.218186527490616
-0.172410160303116
-0.050339847803116
0.102248042821884
0.117506831884384
0.025954097509384
0.041212886571884
-0.065598636865616
-0.080857425928116
-0.035081058740616
-0.035081058740616
-0.096116214990616
-0.248704105615616
-0.355515629053116
-0.386033207178116
-0.462327152490616
-0.386033207178116
-0.340256839990616
-0.309739261865616
-0.309739261865616
-0.431809574365616
-0.370774418115616
-0.263962894678116
-0.202927738428116
-0.157151371240616
-0.050339847803116
0.010695308446884
-0.096116214990616
-0.065598636865616
0.071730464696884
0.163283199071884
0.254835933446884
0.117506831884384
0.102248042821884
0.071730464696884
-0.096116214990616
-0.126633793115616
0.025954097509384
0.041212886571884
-0.035081058740616
-0.050339847803116
-0.096116214990616
-0.187668949365616
-0.080857425928116
0.025954097509384
0.041212886571884
0.041212886571884
-0.096116214990616
-0.172410160303116
-0.172410160303116
-0.294480472803116
-0.218186527490616
-0.172410160303116
-0.172410160303116
-0.218186527490616
-0.324998050928116
-0.309739261865616
-0.340256839990616
-0.324998050928116
-0.263962894678116
-0.248704105615616
-0.263962894678116
-0.370774418115616
-0.370774418115616
-0.202927738428116
-0.157151371240616
-0.050339847803116
0.071730464696884
0.086989253759384
0.025954097509384
-0.050339847803116
0.102248042821884
0.117506831884384
0.117506831884384
0.086989253759384
-0.035081058740616
-0.096116214990616
-0.263962894678116
-0.233445316553116
-0.080857425928116
-0.111375004053116
-0.141892582178116
-0.248704105615616
-0.370774418115616
-0.340256839990616
-0.370774418115616
-0.309739261865616
-0.172410160303116
-0.157151371240616
-0.218186527490616
-0.233445316553116
-0.187668949365616
-0.187668949365616
-0.111375004053116
-0.035081058740616
-0.004563480615616
-0.050339847803116
-0.141892582178116
-0.172410160303116
-0.126633793115616
-0.080857425928116
-0.019822269678116
0.086989253759384
0.071730464696884
-0.050339847803116
-0.080857425928116
-0.035081058740616
-0.019822269678116
0.041212886571884
0.025954097509384
-0.080857425928116
-0.141892582178116
-0.218186527490616
-0.279221683740616
-0.187668949365616
-0.218186527490616
-0.324998050928116
-0.340256839990616
-0.416550785303116
-0.523362278938293
-0.492844730615616
-0.416550785303116
-0.294480472803116
-0.248704105615616
-0.340256839990616
-0.309739261865616
-0.202927738428116
-0.233445316553116
-0.126633793115616
0.056471675634384
0.117506831884384
0.025954097509384
-0.096116214990616
-0.141892582178116
-0.080857425928116
-0.065598636865616
-0.080857425928116
-0.065598636865616
-0.111375004053116
-0.263962894678116
-0.309739261865616
-0.324998050928116
-0.263962894678116
-0.172410160303116
-0.187668949365616
-0.248704105615616
-0.324998050928116
-0.355515629053116
-0.309739261865616
-0.187668949365616
-0.096116214990616
-0.035081058740616
-0.004563480615616
-0.019822269678116
-0.080857425928116
-0.065598636865616
-0.019822269678116
0.056471675634384
0.117506831884384
0.056471675634384
-0.004563480615616
-0.004563480615616
-0.065598636865616
-0.019822269678116
0.056471675634384
-0.080857425928116
-0.157151371240616
-0.218186527490616
-0.248704105615616
-0.324998050928116
-0.263962894678116
-0.172410160303116
-0.172410160303116
-0.263962894678116
-0.370774418115616
-0.340256839990616
-0.340256839990616
-0.370774418115616
-0.263962894678116
-0.172410160303116
-0.263962894678116
-0.416550785303116
-0.462327152490616
-0.294480472803116
-0.248704105615616
-0.187668949365616
-0.172410160303116
-0.157151371240616
-0.157151371240616
-0.263962894678116
-0.248704105615616
-0.111375004053116
-0.019822269678116
-0.050339847803116
-0.035081058740616
-0.004563480615616
-0.172410160303116
-0.172410160303116
-0.126633793115616
-0.096116214990616
-0.050339847803116
-0.126633793115616
-0.157151371240616
-0.080857425928116
-0.157151371240616
-0.111375004053116
-0.019822269678116
-0.004563480615616
-0.035081058740616
-0.126633793115616
-0.157151371240616
-0.126633793115616
-0.065598636865616
-0.004563480615616
0.056471675634384
0.056471675634384
-0.019822269678116
-0.004563480615616
0.025954097509384
0.071730464696884
0.117506831884384
0.086989253759384
0.086989253759384
0.025954097509384
-0.096116214990616
-0.019822269678116
0.041212886571884
0.071730464696884
0.117506831884384
0.056471675634384
-0.065598636865616
-0.187668949365616
-0.172410160303116
-0.035081058740616
0.056471675634384
0.117506831884384
0.056471675634384
0.025954097509384
0.056471675634384
-0.065598636865616
0.025954097509384
0.178541988134384
0.117506831884384
0.102248042821884
-0.019822269678116
0.041212886571884
0.010695308446884
0.071730464696884
0.132765620946884
0.178541988134384
0.117506831884384
0.010695308446884
0.086989253759384
0.163283199071884
0.132765620946884
0.239577144384384
0.315871089696884
0.315871089696884
0.270094722509384
0.193800777196884
0.346388667821884
0.376906245946884
0.346388667821884
0.422682613134384
0.361647456884384
0.346388667821884
0.331129878759384
0.254835933446884
0.331129878759384
0.346388667821884
0.270094722509384
0.193800777196884
0.117506831884384
0.086989253759384
0.041212886571884
0.102248042821884
0.117506831884384
0.117506831884384
0.117506831884384
-0.035081058740616
-0.096116214990616
-0.126633793115616
-0.141892582178116
-0.050339847803116
-0.065598636865616
-0.065598636865616
-0.065598636865616
-0.080857425928116
-0.004563480615616
-0.111375004053116
-0.080857425928116
-0.035081058740616
-0.141892582178116
-0.218186527490616
-0.263962894678116
-0.233445316553116
-0.157151371240616
-0.111375004053116
-0.004563480615616
0.041212886571884
-0.004563480615616
-0.050339847803116
0.025954097509384
0.117506831884384
0.086989253759384
0.056471675634384
0.117506831884384
0.071730464696884
0.056471675634384
0.056471675634384
0.148024410009384
0.193800777196884
0.163283199071884
0.102248042821884
0.086989253759384
0.056471675634384
-0.019822269678116
-0.065598636865616
-0.019822269678116
-0.065598636865616
-0.157151371240616
-0.279221683740616
-0.263962894678116
-0.172410160303116
-0.187668949365616
-0.187668949365616
-0.141892582178116
-0.172410160303116
-0.172410160303116
-0.172410160303116
-0.187668949365616
-0.187668949365616
-0.126633793115616
-0.050339847803116
-0.004563480615616
-0.019822269678116
-0.019822269678116
0.071730464696884
0.132765620946884
0.086989253759384
0.178541988134384
0.193800777196884
-0.004563480615616
-0.035081058740616
-0.065598636865616
-0.080857425928116
-0.096116214990616
-0.080857425928116
-0.126633793115616
-0.050339847803116
-0.080857425928116
-0.157151371240616
-0.080857425928116
-0.019822269678116
-0.126633793115616
-0.141892582178116
-0.172410160303116
-0.141892582178116
-0.141892582178116
-0.096116214990616
0.041212886571884
0.056471675634384
-0.004563480615616
0.025954097509384
0.117506831884384
0.117506831884384
0.071730464696884
0.071730464696884
0.132765620946884
0.025954097509384
-0.065598636865616
-0.050339847803116
-0.004563480615616
0.041212886571884
0.041212886571884
0.102248042821884
0.056471675634384
0.025954097509384
0.041212886571884
0.025954097509384
-0.019822269678116
-0.035081058740616
-0.019822269678116
-0.004563480615616
0.041212886571884
0.071730464696884
0.102248042821884
0.163283199071884
0.178541988134384
0.163283199071884
0.209059566259384
0.239577144384384
0.163283199071884
0.148024410009384
0.117506831884384
0.148024410009384
0.086989253759384
0.102248042821884
0.117506831884384
0.209059566259384
0.209059566259384
0.148024410009384
0.209059566259384
0.224318355321884
0.163283199071884
0.025954097509384
0.071730464696884
0.086989253759384
0.010695308446884
0.056471675634384
0.117506831884384
0.117506831884384
0.102248042821884
0.041212886571884
0.132765620946884
0.132765620946884
0.010695308446884
0.025954097509384
0.041212886571884
-0.004563480615616
-0.065598636865616
-0.111375004053116
-0.050339847803116
-0.080857425928116
-0.126633793115616
-0.157151371240616
-0.141892582178116
-0.111375004053116
-0.157151371240616
-0.157151371240616
-0.141892582178116
-0.157151371240616
-0.065598636865616
-0.004563480615616
0.056471675634384
0.117506831884384
0.086989253759384
0.178541988134384
0.163283199071884
0.224318355321884
0.270094722509384
0.315871089696884
0.346388667821884
0.224318355321884
0.148024410009384
0.178541988134384
0.071730464696884
0.086989253759384
0.102248042821884
0.132765620946884
0.071730464696884
-0.065598636865616
-0.019822269678116
-0.050339847803116
-0.035081058740616
-0.050339847803116
-0.035081058740616
0.086989253759384
0.071730464696884
0.086989253759384
0.163283199071884
0.117506831884384
0.117506831884384
0.025954097509384
0.056471675634384
0.010695308446884
-0.096116214990616
-0.050339847803116
-0.019822269678116
-0.035081058740616
-0.050339847803116
-0.080857425928116
0.041212886571884
-0.065598636865616
-0.111375004053116
-0.065598636865616
-0.096116214990616
-0.019822269678116
-0.050339847803116
-0.111375004053116
-0.035081058740616
0.010695308446884
0.102248042821884
0.148024410009384
0.193800777196884
0.086989253759384
-0.019822269678116
-0.019822269678116
-0.096116214990616
-0.080857425928116
-0.004563480615616
0.025954097509384
0.102248042821884
0.010695308446884
0.010695308446884
0.163283199071884
0.132765620946884
0.148024410009384
0.163283199071884
0.178541988134384
0.163283199071884
0.132765620946884
0.193800777196884
0.239577144384384
0.224318355321884
0.148024410009384
0.071730464696884
0.086989253759384
-0.035081058740616
-0.065598636865616
-0.035081058740616
-0.050339847803116
-0.141892582178116
-0.187668949365616
-0.172410160303116
-0.172410160303116
-0.218186527490616
-0.172410160303116
-0.111375004053116
-0.050339847803116
-0.126633793115616
-0.157151371240616
-0.035081058740616
-0.050339847803116
-0.111375004053116
-0.050339847803116
-0.035081058740616
-0.111375004053116
-0.187668949365616
-0.263962894678116
-0.202927738428116
-0.218186527490616
-0.187668949365616
-0.157151371240616
-0.111375004053116
-0.172410160303116
-0.248704105615616
-0.248704105615616
-0.248704105615616
-0.187668949365616
-0.202927738428116
-0.172410160303116
-0.157151371240616
-0.202927738428116
-0.187668949365616
-0.080857425928116
-0.111375004053116
-0.141892582178116
-0.202927738428116
-0.233445316553116
-0.340256839990616
-0.386033207178116
-0.309739261865616
-0.218186527490616
-0.233445316553116
-0.218186527490616
-0.263962894678116
-0.172410160303116
-0.172410160303116
-0.172410160303116
-0.096116214990616
-0.019822269678116
-0.065598636865616
-0.096116214990616
-0.050339847803116
-0.065598636865616
-0.035081058740616
0.010695308446884
-0.080857425928116
-0.126633793115616
-0.218186527490616
-0.309739261865616
-0.157151371240616
-0.218186527490616
-0.279221683740616
-0.218186527490616
-0.279221683740616
-0.401291996240616
-0.447068363428116
-0.447068363428116
-0.431809574365616
-0.462327152490616
-0.431809574365616
-0.416550785303116
-0.416550785303116
-0.431809574365616
-0.416550785303116
-0.324998050928116
-0.309739261865616
-0.370774418115616
-0.370774418115616
-0.416550785303116
-0.416550785303116
-0.447068363428116
-0.324998050928116
-0.172410160303116
-0.126633793115616
-0.126633793115616
-0.096116214990616
-0.050339847803116
-0.096116214990616
-0.096116214990616
-0.019822269678116
0.056471675634384
-0.035081058740616
-0.096116214990616
-0.080857425928116
-0.035081058740616
-0.035081058740616
-0.080857425928116
-0.065598636865616
-0.141892582178116
-0.294480472803116
-0.355515629053116
-0.416550785303116
-0.370774418115616
-0.340256839990616
-0.324998050928116
-0.248704105615616
-0.202927738428116
-0.279221683740616
-0.218186527490616
-0.080857425928116
-0.019822269678116
-0.004563480615616
-0.019822269678116
0.025954097509384
-0.035081058740616
-0.096116214990616
-0.096116214990616
-0.126633793115616
-0.157151371240616
-0.279221683740616
-0.447068363428116
-0.492844730615616
-0.553879857063293
-0.553879857063293
-0.492844730615616
-0.416550785303116
-0.416550785303116
-0.492844730615616
-0.401291996240616
-0.416550785303116
-0.309739261865616
-0.233445316553116
-0.248704105615616
-0.172410160303116
-0.233445316553116
-0.279221683740616
-0.172410160303116
-0.187668949365616
-0.187668949365616
-0.157151371240616
-0.126633793115616
-0.187668949365616
-0.309739261865616
-0.248704105615616
-0.157151371240616
-0.187668949365616
-0.187668949365616
-0.218186527490616
-0.202927738428116
-0.263962894678116
-0.294480472803116
-0.172410160303116
-0.096116214990616
-0.050339847803116
-0.096116214990616
-0.126633793115616
-0.126633793115616
-0.187668949365616
-0.111375004053116
-0.035081058740616
-0.172410160303116
-0.218186527490616
-0.309739261865616
-0.279221683740616
-0.309739261865616
-0.324998050928116
-0.172410160303116
-0.096116214990616
-0.141892582178116
-0.248704105615616
-0.263962894678116
-0.172410160303116
-0.187668949365616
-0.111375004053116
0.056471675634384
0.041212886571884
0.010695308446884
0.010695308446884
0.010695308446884
0.025954097509384
0.056471675634384
0.010695308446884
-0.080857425928116
-0.157151371240616
-0.324998050928116
-0.401291996240616
-0.294480472803116
-0.309739261865616
-0.233445316553116
-0.202927738428116
-0.233445316553116
-0.248704105615616
-0.279221683740616
-0.157151371240616
-0.019822269678116
-0.035081058740616
-0.019822269678116
-0.050339847803116
-0.035081058740616
-0.050339847803116
-0.050339847803116
0.071730464696884
0.148024410009384
0.163283199071884
0.025954097509384
-0.019822269678116
-0.019822269678116
-0.050339847803116
0.071730464696884
0.102248042821884
0.056471675634384
0.010695308446884
-0.096116214990616
0.025954097509384
0.132765620946884
0.193800777196884
0.300612300634384
0.331129878759384
0.315871089696884
0.209059566259384
0.209059566259384
0.300612300634384
0.163283199071884
0.239577144384384
0.254835933446884
0.117506831884384
0.086989253759384
0.010695308446884
0.148024410009384
0.224318355321884
0.163283199071884
0.132765620946884
0.041212886571884
0.056471675634384
0.041212886571884
0.132765620946884
0.315871089696884
0.331129878759384
0.346388667821884
0.346388667821884
0.254835933446884
0.178541988134384
0.102248042821884
0.239577144384384
0.209059566259384
0.117506831884384
-0.019822269678116
-0.157151371240616
-0.035081058740616
-0.035081058740616
-0.004563480615616
0.193800777196884
0.178541988134384
0.132765620946884
0.132765620946884
0.193800777196884
0.300612300634384
0.392165035009384
0.544752955436707
0.560011744499207
0.468458980321884
0.437941402196884
0.361647456884384
0.468458980321884
0.483717769384384
0.453200191259384
0.453200191259384
0.315871089696884
0.178541988134384
0.086989253759384
0.086989253759384
0.178541988134384
0.102248042821884
0.025954097509384
0.010695308446884
-0.065598636865616
-0.065598636865616
-0.035081058740616
0.163283199071884
0.270094722509384
0.193800777196884
0.148024410009384
0.071730464696884
0.071730464696884
0.056471675634384
0.132765620946884
0.270094722509384
0.239577144384384
0.224318355321884
0.209059566259384
0.224318355321884
0.254835933446884
0.285353511571884
0.361647456884384
0.315871089696884
0.132765620946884
0.041212886571884
0.041212886571884
0.148024410009384
0.224318355321884
0.209059566259384
0.209059566259384
0.132765620946884
-0.035081058740616
-0.141892582178116
-0.111375004053116
-0.019822269678116
0.010695308446884
-0.019822269678116
-0.080857425928116
-0.172410160303116
-0.141892582178116
-0.004563480615616
0.132765620946884
0.209059566259384
0.163283199071884
0.132765620946884
0.117506831884384
0.071730464696884
0.178541988134384
0.376906245946884
0.422682613134384
0.346388667821884
0.285353511571884
0.224318355321884
0.239577144384384
0.209059566259384
0.254835933446884
0.361647456884384
0.331129878759384
0.086989253759384
-0.004563480615616
0.010695308446884
0.010695308446884
0.071730464696884
0.117506831884384
0.071730464696884
0.025954097509384
-0.035081058740616
-0.050339847803116
0.071730464696884
0.102248042821884
0.132765620946884
0.117506831884384
0.010695308446884
-0.157151371240616
-0.248704105615616
-0.218186527490616
-0.050339847803116
-0.035081058740616
-0.096116214990616
-0.080857425928116
-0.065598636865616
-0.126633793115616
-0.111375004053116
0.025954097509384
0.056471675634384
0.010695308446884
-0.080857425928116
-0.080857425928116
-0.035081058740616
0.056471675634384
0.193800777196884
0.285353511571884
0.209059566259384
0.071730464696884
-0.065598636865616
-0.111375004053116
-0.096116214990616
-0.065598636865616
0.041212886571884
-0.019822269678116
-0.096116214990616
-0.157151371240616
-0.172410160303116
-0.065598636865616
-0.019822269678116
-0.004563480615616
0.041212886571884
-0.035081058740616
-0.157151371240616
-0.157151371240616
0.010695308446884
0.132765620946884
0.178541988134384
0.209059566259384
0.117506831884384
0.041212886571884
-0.050339847803116
0.025954097509384
0.148024410009384
0.086989253759384
0.025954097509384
0.010695308446884
-0.019822269678116
-0.050339847803116
-0.065598636865616
0.117506831884384
0.178541988134384
0.056471675634384
0.056471675634384
-0.019822269678116
0.025954097509384
0.041212886571884
0.086989253759384
0.209059566259384
0.178541988134384
-0.004563480615616
-0.126633793115616
-0.141892582178116
-0.111375004053116
-0.080857425928116
0.041212886571884
0.025954097509384
-0.080857425928116
-0.141892582178116
-0.202927738428116
-0.111375004053116
-0.080857425928116
-0.141892582178116
-0.096116214990616
-0.172410160303116
-0.233445316553116
-0.202927738428116
-0.050339847803116
0.117506831884384
0.132765620946884
0.163283199071884
0.132765620946884
0.010695308446884
0.025954097509384
-0.004563480615616
0.132765620946884
0.163283199071884
0.117506831884384
0.102248042821884
-0.019822269678116
-0.050339847803116
-0.035081058740616
-0.050339847803116
0.025954097509384
-0.111375004053116
-0.248704105615616
-0.309739261865616
-0.279221683740616
-0.172410160303116
-0.096116214990616
0.056471675634384
0.056471675634384
-0.065598636865616
-0.065598636865616
-0.080857425928116
-0.035081058740616
0.010695308446884
0.010695308446884
0.071730464696884
0.010695308446884
-0.065598636865616
0.010695308446884
0.025954097509384
0.178541988134384
0.163283199071884
0.148024410009384
0.132765620946884
0.010695308446884
-0.004563480615616
-0.035081058740616
0.010695308446884
0.041212886571884
-0.050339847803116
-0.096116214990616
-0.202927738428116
-0.218186527490616
-0.172410160303116
-0.096116214990616
0.025954097509384
-0.096116214990616
-0.141892582178116
-0.157151371240616
-0.248704105615616
-0.172410160303116
-0.172410160303116
-0.080857425928116
0.010695308446884
-0.187668949365616
-0.233445316553116
-0.126633793115616
-0.050339847803116
0.041212886571884
0.056471675634384
0.071730464696884
0.010695308446884
-0.065598636865616
-0.065598636865616
0.056471675634384
0.148024410009384
0.163283199071884
0.193800777196884
0.209059566259384
0.010695308446884
0.010695308446884
0.041212886571884
0.086989253759384
0.071730464696884
-0.019822269678116
0.025954097509384
0.041212886571884
0.025954097509384
0.071730464696884
0.163283199071884
0.239577144384384
0.148024410009384
0.071730464696884
0.071730464696884
0.010695308446884
0.010695308446884
0.041212886571884
0.163283199071884
0.224318355321884
0.132765620946884
0.117506831884384
0.163283199071884
0.193800777196884
0.224318355321884
0.315871089696884
0.346388667821884
0.254835933446884
0.239577144384384
0.254835933446884
0.300612300634384
0.376906245946884
0.346388667821884
0.376906245946884
0.331129878759384
0.193800777196884
0.209059566259384
0.254835933446884
0.285353511571884
0.331129878759384
0.270094722509384
0.239577144384384
0.178541988134384
0.178541988134384
0.193800777196884
0.224318355321884
0.224318355321884
0.148024410009384
0.132765620946884
0.102248042821884
0.010695308446884
0.025954097509384
0.117506831884384
0.148024410009384
0.086989253759384
0.056471675634384
0.148024410009384
0.148024410009384
0.209059566259384
0.285353511571884
0.346388667821884
0.422682613134384
0.331129878759384
0.300612300634384
0.331129878759384
0.300612300634384
0.285353511571884
0.285353511571884
0.331129878759384
0.285353511571884
0.193800777196884
0.209059566259384
0.193800777196884
0.178541988134384
0.132765620946884
0.117506831884384
0.056471675634384
-0.096116214990616
-0.141892582178116
-0.050339847803116
0.041212886571884
0.117506831884384
0.117506831884384
0.102248042821884
0.148024410009384
0.071730464696884
0.041212886571884
0.178541988134384
0.270094722509384
0.193800777196884
0.086989253759384
0.041212886571884
0.025954097509384
0.010695308446884
0.025954097509384
0.056471675634384
-0.004563480615616
-0.141892582178116
-0.202927738428116
-0.218186527490616
-0.294480472803116
-0.340256839990616
-0.263962894678116
-0.294480472803116
-0.370774418115616
-0.370774418115616
-0.309739261865616
-0.279221683740616
-0.233445316553116
-0.263962894678116
-0.141892582178116
-0.126633793115616
-0.157151371240616
-0.141892582178116
-0.096116214990616
-0.096116214990616
-0.141892582178116
-0.157151371240616
-0.111375004053116
-0.080857425928116
-0.111375004053116
-0.080857425928116
-0.004563480615616
-0.019822269678116
-0.065598636865616
0.010695308446884
-0.050339847803116
-0.141892582178116
-0.172410160303116
-0.141892582178116
-0.050339847803116
-0.126633793115616
-0.157151371240616
-0.065598636865616
-0.157151371240616
-0.233445316553116
-0.233445316553116
-0.187668949365616
-0.172410160303116
-0.233445316553116
-0.279221683740616
-0.263962894678116
-0.233445316553116
-0.141892582178116
-0.141892582178116
-0.004563480615616
-0.035081058740616
-0.111375004053116
-0.080857425928116
-0.080857425928116
-0.080857425928116
-0.080857425928116
-0.096116214990616
-0.111375004053116
-0.172410160303116
-0.187668949365616
-0.187668949365616
-0.187668949365616
-0.172410160303116
-0.202927738428116
-0.172410160303116
-0.172410160303116
-0.202927738428116
-0.141892582178116
-0.141892582178116
-0.126633793115616
-0.172410160303116
-0.202927738428116
-0.126633793115616
-0.157151371240616
-0.111375004053116
-0.096116214990616
-0.080857425928116
-0.050339847803116
-0.172410160303116
-0.157151371240616
-0.141892582178116
-0.248704105615616
-0.263962894678116
-0.263962894678116
-0.172410160303116
-0.233445316553116
-0.263962894678116
-0.172410160303116
-0.202927738428116
-0.202927738428116
-0.187668949365616
-0.157151371240616
-0.157151371240616
-0.263962894678116
-0.294480472803116
-0.279221683740616
-0.279221683740616
-0.233445316553116
-0.233445316553116
-0.172410160303116
-0.187668949365616
-0.324998050928116
-0.309739261865616
-0.309739261865616
-0.340256839990616
-0.401291996240616
-0.324998050928116
-0.248704105615616
-0.233445316553116
-0.263962894678116
-0.263962894678116
-0.172410160303116
-0.187668949365616
-0.263962894678116
-0.187668949365616
-0.157151371240616
-0.248704105615616
-0.202927738428116
-0.141892582178116
-0.172410160303116
-0.248704105615616
-0.202927738428116
-0.157151371240616
-0.172410160303116
-0.172410160303116
-0.218186527490616
-0.172410160303116
-0.141892582178116
-0.172410160303116
-0.096116214990616
-0.019822269678116
-0.080857425928116
-0.035081058740616
-0.019822269678116
-0.004563480615616
-0.035081058740616
-0.019822269678116
0.041212886571884
-0.004563480615616
-0.065598636865616
-0.126633793115616
-0.096116214990616
-0.096116214990616
-0.248704105615616
-0.294480472803116
-0.279221683740616
-0.355515629053116
-0.416550785303116
-0.447068363428116
-0.355515629053116
-0.386033207178116
-0.401291996240616
-0.355515629053116
-0.355515629053116
-0.324998050928116
-0.309739261865616
-0.248704105615616
-0.111375004053116
-0.126633793115616
-0.126633793115616
0.010695308446884
0.056471675634384
0.010695308446884
-0.035081058740616
0.041212886571884
0.056471675634384
-0.065598636865616
0.010695308446884
-0.019822269678116
0.025954097509384
0.010695308446884
0.025954097509384
0.117506831884384
0.056471675634384
0.025954097509384
0.010695308446884
-0.065598636865616
-0.019822269678116
-0.096116214990616
-0.096116214990616
-0.035081058740616
-0.050339847803116
-0.004563480615616
0.025954097509384
0.086989253759384
0.056471675634384
0.148024410009384
0.178541988134384
0.102248042821884
0.102248042821884
0.117506831884384
0.224318355321884
0.346388667821884
0.300612300634384
0.315871089696884
0.407423824071884
0.376906245946884
0.361647456884384
0.437941402196884
0.483717769384384
0.422682613134384
0.361647456884384
0.300612300634384
0.285353511571884
0.315871089696884
0.224318355321884
0.209059566259384
0.270094722509384
0.163283199071884
0.041212886571884
0.025954097509384
0.010695308446884
0.025954097509384
0.010695308446884
0.025954097509384
0.010695308446884
-0.050339847803116
-0.035081058740616
0.056471675634384
0.178541988134384
0.193800777196884
0.270094722509384
0.315871089696884
0.300612300634384
0.209059566259384
0.193800777196884
0.239577144384384
0.239577144384384
0.148024410009384
0.102248042821884
0.117506831884384
0.086989253759384
0.086989253759384
0.193800777196884
0.270094722509384
0.315871089696884
0.224318355321884
0.178541988134384
0.148024410009384
0.071730464696884
0.056471675634384
0.209059566259384
0.209059566259384
0.224318355321884
0.224318355321884
0.224318355321884
0.254835933446884
0.193800777196884
0.270094722509384
0.315871089696884
0.178541988134384
0.132765620946884
0.071730464696884
0.102248042821884
0.132765620946884
0.163283199071884
0.239577144384384
0.270094722509384
0.254835933446884
0.285353511571884
0.331129878759384
0.392165035009384
0.361647456884384
0.331129878759384
0.315871089696884
0.254835933446884
0.254835933446884
0.209059566259384
0.254835933446884
0.300612300634384
0.163283199071884
0.163283199071884
0.163283199071884
0.117506831884384
0.056471675634384
0.102248042821884
0.224318355321884
0.209059566259384
0.178541988134384
0.178541988134384
0.163283199071884
0.178541988134384
0.148024410009384
0.209059566259384
0.254835933446884
0.178541988134384
0.132765620946884
0.056471675634384
0.041212886571884
0.025954097509384
0.056471675634384
0.148024410009384
0.102248042821884
0.010695308446884
-0.019822269678116
0.025954097509384
0.163283199071884
0.148024410009384
0.209059566259384
0.209059566259384
0.102248042821884
0.071730464696884
0.102248042821884
0.254835933446884
0.300612300634384
0.285353511571884
0.315871089696884
0.270094722509384
0.178541988134384
0.117506831884384
0.163283199071884
0.224318355321884
0.178541988134384
0.086989253759384
-0.019822269678116
-0.080857425928116
-0.035081058740616
-0.080857425928116
0.010695308446884
0.041212886571884
-0.096116214990616
-0.111375004053116
-0.096116214990616
-0.050339847803116
-0.004563480615616
0.056471675634384
0.209059566259384
0.178541988134384
0.102248042821884
0.071730464696884
0.132765620946884
0.239577144384384
0.239577144384384
0.239577144384384
0.285353511571884
0.209059566259384
0.193800777196884
0.132765620946884
0.178541988134384
0.209059566259384
0.178541988134384
0.239577144384384
0.148024410009384
0.117506831884384
0.086989253759384
0.117506831884384
0.239577144384384
0.178541988134384
0.132765620946884
0.132765620946884
0.010695308446884
-0.019822269678116
0.010695308446884
0.071730464696884
0.041212886571884
-0.080857425928116
-0.050339847803116
-0.126633793115616
-0.096116214990616
-0.004563480615616
0.010695308446884
0.102248042821884
-0.019822269678116
-0.157151371240616
-0.111375004053116
-0.065598636865616
0.025954097509384
0.056471675634384
0.102248042821884
0.041212886571884
-0.172410160303116
-0.126633793115616
-0.050339847803116
-0.035081058740616
-0.019822269678116
-0.080857425928116
-0.019822269678116
-0.126633793115616
-0.187668949365616
-0.111375004053116
-0.019822269678116
0.071730464696884
0.041212886571884
0.010695308446884
0.025954097509384
-0.096116214990616
-0.019822269678116
0.041212886571884
0.117506831884384
0.148024410009384
0.071730464696884
0.025954097509384
-0.019822269678116
-0.019822269678116
0.056471675634384
0.086989253759384
0.148024410009384
0.041212886571884
-0.080857425928116
-0.096116214990616
-0.111375004053116
-0.096116214990616
-0.019822269678116
0.056471675634384
0.071730464696884
-0.019822269678116
0.025954097509384
0.148024410009384
0.224318355321884
0.315871089696884
0.331129878759384
0.346388667821884
0.239577144384384
0.086989253759384
0.148024410009384
0.178541988134384
0.239577144384384
0.254835933446884
0.193800777196884
0.117506831884384
0.010695308446884
-0.035081058740616
-0.019822269678116
0.041212886571884
-0.035081058740616
-0.141892582178116
-0.111375004053116
-0.141892582178116
-0.141892582178116
0.010695308446884
0.178541988134384
0.178541988134384
0.041212886571884
-0.004563480615616
0.025954097509384
-0.050339847803116
0.010695308446884
0.102248042821884
0.163283199071884
0.071730464696884
0.025954097509384
0.132765620946884
0.193800777196884
0.178541988134384
0.224318355321884
0.270094722509384
0.224318355321884
0.148024410009384
0.056471675634384
0.102248042821884
0.254835933446884
0.285353511571884
0.315871089696884
0.270094722509384
0.163283199071884
0.117506831884384
0.056471675634384
0.086989253759384
0.117506831884384
-0.004563480615616
-0.096116214990616
-0.111375004053116
-0.202927738428116
-0.248704105615616
-0.157151371240616
-0.096116214990616
-0.096116214990616
-0.172410160303116
-0.218186527490616
-0.309739261865616
-0.294480472803116
-0.218186527490616
-0.141892582178116
-0.096116214990616
-0.187668949365616
-0.263962894678116
-0.202927738428116
-0.172410160303116
-0.126633793115616
0.010695308446884
0.025954097509384
0.010695308446884
-0.141892582178116
-0.187668949365616
-0.157151371240616
-0.080857425928116
-0.065598636865616
-0.111375004053116
-0.111375004053116
-0.248704105615616
-0.309739261865616
-0.187668949365616
-0.111375004053116
-0.126633793115616
-0.157151371240616
-0.172410160303116
-0.263962894678116
-0.386033207178116
-0.386033207178116
-0.294480472803116
-0.202927738428116
-0.202927738428116
-0.218186527490616
-0.218186527490616
-0.263962894678116
-0.218186527490616
-0.157151371240616
-0.065598636865616
-0.096116214990616
-0.172410160303116
-0.187668949365616
-0.172410160303116
-0.172410160303116
-0.126633793115616
-0.035081058740616
-0.004563480615616
-0.111375004053116
-0.187668949365616
-0.233445316553116
-0.263962894678116
-0.187668949365616
-0.141892582178116
-0.126633793115616
-0.172410160303116
-0.324998050928116
-0.386033207178116
-0.386033207178116
-0.324998050928116
-0.279221683740616
-0.294480472803116
-0.263962894678116
-0.431809574365616
-0.523362278938293
-0.462327152490616
-0.370774418115616
-0.202927738428116
-0.218186527490616
-0.309739261865616
-0.294480472803116
-0.386033207178116
-0.370774418115616
-0.233445316553116
-0.111375004053116
-0.111375004053116
-0.218186527490616
-0.233445316553116
-0.294480472803116
-0.248704105615616
-0.157151371240616
-0.126633793115616
-0.035081058740616
-0.126633793115616
-0.263962894678116
-0.263962894678116
-0.279221683740616
-0.202927738428116
-0.157151371240616
-0.126633793115616
-0.172410160303116
-0.340256839990616
-0.309739261865616
-0.233445316553116
-0.218186527490616
-0.157151371240616
-0.157151371240616
-0.111375004053116
-0.218186527490616
-0.355515629053116
-0.233445316553116
-0.141892582178116
-0.050339847803116
-0.065598636865616
-0.080857425928116
-0.096116214990616
-0.248704105615616
-0.233445316553116
-0.141892582178116
-0.126633793115616
-0.080857425928116
-0.187668949365616
-0.218186527490616
-0.218186527490616
-0.294480472803116
-0.172410160303116
-0.080857425928116
-0.065598636865616
-0.080857425928116
-0.187668949365616
-0.202927738428116
-0.279221683740616
-0.202927738428116
-0.157151371240616
-0.172410160303116
-0.218186527490616
-0.401291996240616
-0.416550785303116
-0.386033207178116
-0.401291996240616
-0.279221683740616
-0.279221683740616
-0.309739261865616
-0.386033207178116
-0.447068363428116
-0.386033207178116
-0.309739261865616
-0.248704105615616
-0.202927738428116
-0.172410160303116
-0.248704105615616
-0.340256839990616
-0.218186527490616
-0.111375004053116
-0.080857425928116
-0.019822269678116
-0.096116214990616
-0.080857425928116
-0.141892582178116
-0.218186527490616
-0.111375004053116
-0.019822269678116
-0.035081058740616
-0.157151371240616
-0.202927738428116
-0.202927738428116
-0.263962894678116
-0.126633793115616
0.025954097509384
0.041212886571884
-0.004563480615616
-0.141892582178116
-0.126633793115616
-0.096116214990616
-0.065598636865616
0.102248042821884
0.163283199071884
0.086989253759384
-0.065598636865616
-0.126633793115616
-0.080857425928116
-0.096116214990616
-0.019822269678116
0.056471675634384
0.025954097509384
-0.126633793115616
-0.233445316553116
-0.172410160303116
-0.080857425928116
-0.035081058740616
0.025954097509384
-0.035081058740616
-0.080857425928116
-0.172410160303116
-0.218186527490616
-0.096116214990616
-0.065598636865616
0.025954097509384
-0.004563480615616
-0.111375004053116
-0.080857425928116
-0.141892582178116
-0.050339847803116
0.102248042821884
0.163283199071884
0.163283199071884
0.056471675634384
0.071730464696884
0.041212886571884
0.071730464696884
0.178541988134384
0.285353511571884
0.285353511571884
0.178541988134384
0.102248042821884
0.163283199071884
0.163283199071884
0.300612300634384
0.392165035009384
0.270094722509384
0.132765620946884
0.010695308446884
-0.035081058740616
0.056471675634384
0.086989253759384
0.117506831884384
0.148024410009384
0.102248042821884
0.041212886571884
0.117506831884384
0.270094722509384
0.300612300634384
0.407423824071884
0.422682613134384
0.285353511571884
0.254835933446884
0.285353511571884
0.407423824071884
0.560011744499207
1.765456080436707
13.575758934020996
11.668410301208496
7.075514793395996
1.399245142936707
-4.841599464416504
-11.692795753479004
-18.620286941528320
-24.952684402465820
-30.415330886840820
-34.931930541992188
-38.441452026367188
-41.020187377929688
-42.683395385742188
-43.553146362304688
-43.843063354492188
-43.522628784179688
-42.515548706054688
-40.913375854492188
-38.975509643554688
-36.747726440429688
-34.336837768554688
-31.956468582153320
-29.789720535278320
-27.806077957153320
-25.913988113403320
-24.205003738403320
-22.892747879028320
-21.992479324340820
-21.443162918090820
-21.321092605590820
-21.687303543090820
-22.221361160278320
-22.953783035278320
-23.945604324340820
-25.196825027465820
-26.722703933715820
-28.401170730590820
-30.110155105590820
-31.819139480590820
-33.421310424804688
-34.916671752929688
-36.335739135742188
-37.754806518554688
-39.112838745117188
-40.257247924804688
-41.233810424804688
-41.859420776367188
-42.240890502929688
-42.546066284179688
-42.744430541992188
-42.973312377929688
-42.973312377929688
-42.820724487304688
-42.713912963867188
-42.439254760742188
-42.134078979492188
-41.950973510742188
-41.889938354492188
-41.813644409179688
-41.737350463867188
-41.737350463867188
-41.722091674804688
-41.859420776367188
-42.179855346679688
-42.546066284179688
-43.156417846679688
-43.583663940429688
-43.965133666992188
-44.544967651367188
-45.048507690429688
-45.597824096679688
-46.177658081054688
-46.757492065429688
-47.352584838867188
-47.810348510742188
-48.237594604492188
-48.710617065429688
-49.275192260742188
-49.793991088867188
-50.160202026367188
-50.633224487304688
-50.907882690429688
-51.045211791992188
-51.319869995117188
-51.594528198242188
-51.899703979492188
-52.159103393554688
-52.372726440429688
-52.525314331054688
-52.601608276367188
-52.738937377929688
-52.922042846679688
-53.120407104492188
-53.318771362304688
-53.395065307617188
-53.623947143554688
-53.746017456054688
-53.807052612304688
-54.081710815429688
-54.386886596679688
-54.722579956054688
-54.951461791992188
-55.149826049804688
-55.470260620117188
-55.760177612304688
-56.126388549804688
-56.477340698242188
-56.904586791992188
-57.255538940429688
-57.377609252929688
-57.606491088867188
-57.835372924804688
-58.033737182617188
-58.338912963867188
-58.598312377929688
-58.857711791992188
-58.979782104492188
-59.086593627929688
-59.315475463867188
-59.574874877929688
-59.819015502929688
-59.971603393554688
-60.215744018554688
-60.444625854492188
-60.536178588867188
-60.765060424804688
-61.024459838867188
-61.299118041992188
-61.589035034179688
-61.726364135742188
-61.955245971679688
-62.107833862304688
-62.138351440429688
-62.306198120117188
-62.565597534179688
-62.779220581054688
-62.901290893554688
-63.053878784179688
-63.206466674804688
-63.298019409179688
-63.481124877929688
-63.618453979492188
-63.832077026367188
-64.015182495117188
-64.030441284179688
-64.244064331054688
-64.366134643554688
-64.442428588867188
-64.732345581054688
-64.976486206054688
-65.190109252929688
-65.373214721679688
-65.495285034179688
-65.663131713867188
-65.830978393554688
-65.998825073242188
-65.998825073242188
-66.151412963867188
-66.365036010742188
-66.334518432617188
-66.487106323242188
-66.685470581054688
-66.792282104492188
-66.960128784179688
-67.036422729492188
-67.189010620117188
-67.326339721679688
-67.433151245117188
-67.677291870117188
-67.906173706054688
-68.119796752929688
-68.165573120117188
-68.318161010742188
-68.501266479492188
-68.501266479492188
-68.669113159179688
-68.836959838867188
-68.928512573242188
-69.065841674804688
-69.081100463867188
-69.248947143554688
-69.416793823242188
-69.447311401367188
-69.584640502929688
-69.721969604492188
-69.889816284179688
-69.950851440429688
-70.011886596679688
-70.271286010742188
-70.408615112304688
-70.561203002929688
-70.668014526367188
-70.729049682617188
-70.835861206054688
-70.835861206054688
-70.896896362304688
-70.912155151367188
-70.942672729492188
-71.064743041992188
-71.141036987304688
-71.247848510742188
-71.308883666992188
-71.369918823242188
-71.553024291992188
-71.659835815429688
-71.781906127929688
-71.873458862304688
-71.934494018554688
-72.087081909179688
-72.117599487304688
-72.285446166992188
-72.514328002929688
-72.605880737304688
-72.758468627929688
-72.911056518554688
-73.017868041992188
-73.078903198242188
-73.170455932617188
-73.307785034179688
-73.399337768554688
-73.414596557617188
-73.353561401367188
-73.414596557617188
-73.490890502929688
-73.429855346679688
-73.506149291992188
-73.689254760742188
-73.750289916992188
-73.811325073242188
-73.887619018554688
-74.040206909179688
-74.177536010742188
-74.192794799804688
-74.177536010742188
-74.314865112304688
-74.467453002929688
-74.406417846679688
-74.421676635742188
-74.574264526367188
-74.635299682617188
-74.620040893554688
-74.650558471679688
-74.742111206054688
-74.864181518554688
-74.894699096679688
-74.925216674804688
-75.001510620117188
-75.032028198242188
-75.077804565429688
-75.260910034179688
-75.444015502929688
-75.550827026367188
-75.703414916992188
-75.825485229492188
-75.886520385742188
-75.917037963867188
-75.886520385742188
-75.978073120117188
-76.008590698242188
-76.008590698242188
-76.054367065429688
-76.069625854492188
-76.115402221679688
-76.130661010742188
-76.115402221679688
-76.161178588867188
-76.161178588867188
-76.115402221679688
-76.130661010742188
-76.176437377929688
-76.161178588867188
-76.176437377929688
-76.329025268554688
-76.420578002929688
-76.512130737304688
-76.710494995117188
-76.832565307617188
-76.954635620117188
-77.061447143554688
-77.137741088867188
-77.305587768554688
-77.351364135742188
-77.351364135742188
-77.366622924804688
-77.473434448242188
-77.564987182617188
-77.534469604492188
-77.595504760742188
-77.717575073242188
-77.717575073242188
-77.671798706054688
-77.717575073242188
-77.824386596679688
-77.915939331054688
-77.946456909179688
-77.961715698242188
-77.961715698242188
-78.007492065429688
-78.007492065429688
-78.114303588867188
-78.282150268554688
-78.327926635742188
-78.388961791992188
-78.434738159179688
-78.449996948242188
-78.465255737304688
-78.465255737304688
-78.541549682617188
-78.602584838867188
-78.648361206054688
-78.694137573242188
-78.724655151367188
-78.861984252929688
-78.907760620117188
-78.892501831054688
-78.923019409179688
-78.938278198242188
-78.907760620117188
-78.861984252929688
-78.907760620117188
-78.907760620117188
-78.892501831054688
-78.968795776367188
-78.999313354492188
-79.045089721679688
-79.106124877929688
-79.167160034179688
-79.228195190429688
-79.212936401367188
-79.228195190429688
-79.273971557617188
-79.273971557617188
-79.273971557617188
-79.335006713867188
-79.609664916992188
-79.731735229492188
-79.716476440429688
-79.869064331054688
-79.930099487304688
-79.930099487304688
-79.945358276367188
-79.945358276367188
-80.082687377929688
-80.174240112304688
-80.082687377929688
-80.006393432617188
-80.036911010742188
-80.006393432617188
-79.899581909179688
-80.006393432617188
-80.036911010742188
-79.930099487304688
-79.899581909179688
-79.869064331054688
-79.960617065429688
-80.052169799804688
-80.021652221679688
-80.189498901367188
-80.235275268554688
-80.189498901367188
-80.220016479492188
-80.265792846679688
-80.387863159179688
-80.418380737304688
-80.479415893554688
-80.555709838867188
-80.601486206054688
-80.662521362304688
-80.647262573242188
-80.769332885742188
-80.845626831054688
-80.769332885742188
-80.830368041992188
-80.799850463867188
-80.799850463867188
-80.876144409179688
-80.876144409179688
-80.921920776367188
-80.891403198242188
-80.845626831054688
-80.830368041992188
-80.754074096679688
-80.738815307617188
-80.754074096679688
-80.876144409179688
-80.876144409179688
-80.815109252929688
-80.906661987304688
-80.876144409179688
-80.845626831054688
-80.906661987304688
-80.891403198242188
-80.982955932617188
-81.013473510742188
-80.967697143554688
-81.028732299804688
-81.089767456054688
-81.166061401367188
-81.196578979492188
-81.303390502929688
-81.333908081054688
-81.227096557617188
-81.181320190429688
-81.150802612304688
-81.150802612304688
-81.181320190429688
-81.120285034179688
-81.227096557617188
-81.272872924804688
-81.196578979492188
-81.196578979492188
-81.303390502929688
-81.364425659179688
-81.303390502929688
-81.303390502929688
-81.394943237304688
-81.471237182617188
-81.623825073242188
-81.700119018554688
-81.837448120117188
-81.944259643554688
-81.852706909179688
-81.837448120117188
-81.913742065429688
-81.944259643554688
-81.959518432617188
-82.020553588867188
-82.020553588867188
-81.944259643554688
-81.883224487304688
-81.791671752929688
-81.745895385742188
-81.745895385742188
-81.684860229492188
-81.715377807617188
-81.639083862304688
-81.455978393554688
-81.471237182617188
-81.562789916992188
-81.578048706054688
-81.623825073242188
-81.684860229492188
-81.776412963867188
-81.776412963867188
-81.715377807617188
-81.700119018554688
-81.852706909179688
-81.974777221679688
-81.990036010742188
-82.112106323242188
-82.142623901367188
-82.096847534179688
-82.081588745117188
-82.066329956054688
-82.112106323242188
-82.096847534179688
-82.005294799804688
-82.051071166992188
-82.081588745117188
-81.990036010742188
-81.944259643554688
-82.035812377929688
-82.035812377929688
-81.913742065429688
-81.852706909179688
-81.806930541992188
-81.776412963867188
-81.791671752929688
-81.776412963867188
-81.852706909179688
-81.883224487304688
-81.791671752929688
-81.822189331054688
-81.929000854492188
-82.051071166992188
-82.081588745117188
-82.096847534179688
-82.096847534179688
-82.096847534179688
-82.127365112304688
-82.157882690429688
-82.264694213867188
-82.371505737304688
-82.402023315429688
-82.447799682617188
-82.402023315429688
-82.310470581054688
-82.356246948242188
-82.386764526367188
-82.371505737304688
-82.325729370117188
-82.310470581054688
-82.279953002929688
-82.157882690429688
-82.112106323242188
-82.112106323242188
-82.096847534179688
-82.112106323242188
-82.081588745117188
-82.081588745117188
-82.081588745117188
-82.051071166992188
-82.051071166992188
-82.112106323242188
-82.142623901367188
-82.066329956054688
-82.020553588867188
-82.066329956054688
-82.112106323242188
-82.127365112304688
-82.157882690429688
-82.218917846679688
-82.203659057617188
-82.051071166992188
-81.990036010742188
-82.066329956054688
-82.127365112304688
-82.112106323242188
-82.157882690429688
-82.264694213867188
-82.249435424804688
-82.203659057617188
-82.279953002929688
-82.463058471679688
-82.600387573242188
-82.554611206054688
-82.524093627929688
-82.478317260742188
-82.417282104492188
-82.402023315429688
-82.478317260742188
-82.630905151367188
-82.691940307617188
-82.646163940429688
-82.585128784179688
-82.508834838867188
-82.432540893554688
-82.386764526367188
-82.447799682617188
-82.478317260742188
-82.356246948242188
-82.310470581054688
-82.325729370117188
-82.325729370117188
-82.371505737304688
-82.417282104492188
-82.478317260742188
-82.447799682617188
-82.356246948242188
-82.310470581054688
-82.264694213867188
-82.295211791992188
-82.325729370117188
-82.371505737304688
-82.371505737304688
-82.249435424804688
-82.264694213867188
-82.310470581054688
-82.340988159179688
-82.386764526367188
-82.371505737304688
-82.463058471679688
-82.402023315429688
-82.325729370117188
-82.432540893554688
-82.554611206054688
-82.661422729492188
-82.646163940429688
-82.615646362304688
-82.707199096679688
-82.600387573242188
-82.554611206054688
-82.630905151367188
-82.707199096679688
-82.752975463867188
-82.569869995117188
-82.463058471679688
-82.432540893554688
-82.402023315429688
-82.447799682617188
-82.493576049804688
-82.661422729492188
-82.676681518554688
-82.585128784179688
-82.600387573242188
-82.539352416992188
-82.569869995117188
-82.615646362304688
-82.615646362304688
-82.615646362304688
-82.447799682617188
-82.432540893554688
-82.539352416992188
-82.585128784179688
-82.676681518554688
-82.676681518554688
-82.691940307617188
-82.630905151367188
-82.539352416992188
-82.600387573242188
-82.691940307617188
-82.798751831054688
-82.814010620117188
-82.829269409179688
-82.875045776367188
-82.768234252929688
-82.783493041992188
-82.890304565429688
-82.920822143554688
-82.951339721679688
-82.814010620117188
-82.691940307617188
-82.630905151367188
-82.569869995117188
-82.630905151367188
-82.737716674804688
-82.814010620117188
-82.707199096679688
-82.630905151367188
-82.630905151367188
-82.524093627929688
-82.569869995117188
-82.707199096679688
-82.798751831054688
-82.798751831054688
-82.646163940429688
-82.646163940429688
-82.737716674804688
-82.768234252929688
-82.859786987304688
-82.875045776367188
-82.844528198242188
-82.737716674804688
-82.539352416992188
-82.493576049804688
-82.524093627929688
-82.569869995117188
-82.493576049804688
-82.493576049804688
-82.417282104492188
-82.264694213867188
-82.340988159179688
-82.493576049804688
-82.630905151367188
-82.752975463867188
-82.691940307617188
-82.676681518554688
-82.646163940429688
-82.600387573242188
-82.722457885742188
-82.814010620117188
-82.798751831054688
-82.707199096679688
-82.676681518554688
-82.661422729492188
-82.661422729492188
-82.783493041992188
-82.905563354492188
-82.951339721679688
-82.936080932617188
-82.768234252929688
-82.737716674804688
-82.783493041992188
-82.844528198242188
-82.966598510742188
-83.042892456054688
-83.058151245117188
-82.890304565429688
-82.798751831054688
-82.890304565429688
-82.890304565429688
-82.920822143554688
-82.951339721679688
-82.905563354492188
-82.798751831054688
-82.585128784179688
-82.615646362304688
-82.768234252929688
-82.814010620117188
-82.814010620117188
-82.768234252929688
-82.752975463867188
-82.615646362304688
-82.569869995117188
-82.722457885742188
-82.798751831054688
-82.859786987304688
-82.829269409179688
-82.752975463867188
-82.737716674804688
-82.707199096679688
-82.829269409179688
-82.966598510742188
-83.042892456054688
-82.997116088867188
-82.875045776367188
-82.890304565429688
-82.905563354492188
-82.920822143554688
-83.042892456054688
-83.088668823242188
-83.027633666992188
-82.890304565429688
-82.829269409179688
-82.920822143554688
-83.012374877929688
-83.195480346679688
-83.348068237304688
-83.271774291992188
-83.149703979492188
-83.027633666992188
-82.966598510742188
-82.981857299804688
-82.997116088867188
-82.997116088867188
-82.966598510742188
-82.814010620117188
-82.661422729492188
-82.722457885742188
-82.829269409179688
-82.859786987304688
-82.936080932617188
-82.936080932617188
-82.829269409179688
-82.737716674804688
-82.661422729492188
-82.798751831054688
-83.073410034179688
-83.164962768554688
-83.119186401367188
-83.149703979492188
-83.119186401367188
-83.042892456054688
-83.088668823242188
-83.195480346679688
-83.195480346679688
-83.088668823242188
-82.936080932617188
-82.859786987304688
-82.844528198242188
-82.875045776367188
-82.936080932617188
-83.027633666992188
-82.981857299804688
-82.768234252929688
-82.691940307617188
-82.783493041992188
-82.844528198242188
-82.936080932617188
-84.233078002929688
-95.951828002929688
-94.456466674804688
-89.939865112304688
-84.202560424804688
-77.961715698242188
-71.232589721679688
-64.335617065429688
-57.881149291992188
-52.296432495117188
-47.581466674804688
-43.949874877929688
-41.386398315429688
-39.677413940429688
-38.777145385742188
-38.487228393554688
-38.914474487304688
-39.936813354492188
-41.493209838867188
-43.583663940429688
-45.902999877929688
-48.344406127929688
-50.740036010742188
-52.952560424804688
-55.119308471679688
-56.996139526367188
-58.644088745117188
-60.063156127929688
-61.054977416992188
-61.619552612304688
-61.604293823242188
-61.329635620117188
-60.841354370117188
-59.971603393554688
-58.903488159179688
-57.606491088867188
-56.065353393554688
-54.356369018554688
-52.571090698242188
-50.923141479492188
-49.366744995117188
-47.917160034179688
-46.467575073242188
-45.109542846679688
-43.827804565429688
-42.530807495117188
-41.600021362304688
-40.974411010742188
-40.409835815429688
-40.119918823242188
-39.830001831054688
-39.601119995117188
-39.570602416992188
-39.555343627929688
-39.784225463867188
-40.104660034179688
-40.303024291992188
-40.394577026367188
-40.501388549804688
-40.638717651367188
-40.638717651367188
-40.745529174804688
-40.928634643554688
-40.928634643554688
-40.760787963867188
-40.409835815429688
-40.043624877929688
-39.677413940429688
-39.204391479492188
-38.792404174804688
-38.304122924804688
-37.678512573242188
-36.991867065429688
-36.335739135742188
-35.862716674804688
-35.313400268554688
-34.840377807617188
-34.443649291992188
-34.001144409179688
-33.528121948242188
-32.994064331054688
-32.688888549804688
-32.536300659179688
-32.292160034179688
-32.093795776367188
-31.849657058715820
-31.636034011840820
-31.376634597778320
-31.101976394653320
-31.056200027465820
-30.979906082153320
-30.827318191528320
-30.613695144653320
-30.308519363403320
-30.018602371215820
-29.698167800903320
-29.499803543090820
-29.347215652465820
-29.118333816528320
-28.889451980590820
-28.507982254028320
-28.233324050903320
-28.004442214965820
-27.729784011840820
-27.622972488403320
-27.394090652465820
-27.088914871215820
-26.753221511840820
-26.356492996215820
-26.142869949340820
-25.868211746215820
-25.624071121215820
-25.486742019653320
-25.212083816528320
-24.952684402465820
-24.632249832153320
-24.388109207153320
-24.250780105590820
-24.113451004028320
-23.960863113403320
-23.716722488403320
-23.548875808715820
-23.319993972778320
-23.091112136840820
-23.091112136840820
-22.908006668090820
-22.770677566528320
-22.679124832153320
-22.373949050903320
-22.145067214965820
-21.824632644653320
-21.611009597778320
-21.549974441528320
-21.321092605590820
-21.076951980590820
-20.832811355590820
-20.649705886840820
-20.405565261840820
-20.146165847778320
-20.161424636840820
-20.054613113403320
-19.902025222778320
-19.749437332153320
-19.535814285278320
-19.444261550903320
-19.245897293090820
-19.093309402465820
-19.093309402465820
-18.910203933715820
-18.635545730590820
-18.376146316528320
-18.208299636840820
-18.086229324340820
-17.903123855590820
-17.842088699340820
-17.674242019653320
-17.414842605590820
-17.140184402465820
-16.926561355590820
-16.896043777465820
-16.712938308715820
-16.529832839965820
-16.514574050903320
-16.346727371215820
-16.148363113403320
-15.980515480041504
-15.949997901916504
-16.026292800903320
-15.934739112854004
-15.843186378479004
-15.751633644104004
-15.553269386291504
-15.400681495666504
-15.293869972229004
-15.232834815979004
-15.080246925354004
-14.897141456604004
-14.729294776916504
-14.530930519104004
-14.378342628479004
-14.195237159729004
-14.088425636291504
-14.027390480041504
-13.874802589416504
-13.706955909729004
-13.569626808166504
-13.462815284729004
-13.371262550354004
-13.294968605041504
-13.310227394104004
-13.218674659729004
-13.050827980041504
-12.959275245666504
-12.837204933166504
-12.745652198791504
-12.669358253479004
-12.562546730041504
-12.501511573791504
-12.394700050354004
-12.181077003479004
-12.074265480041504
-12.089524269104004
-12.028489112854004
-11.967453956604004
-11.952195167541504
-11.830124855041504
-11.647019386291504
-11.463913917541504
-11.372361183166504
-11.387619972229004
-11.296067237854004
-11.128220558166504
-11.067185401916504
-10.990891456604004
-10.762009620666504
-10.563645362854004
-10.563645362854004
-10.502610206604004
-10.350022315979004
-10.166916847229004
-10.014328956604004
-9.938035011291504
-9.815964698791504
-9.724411964416504
-9.739670753479004
-9.693894386291504
-9.587082862854004
-9.495530128479004
-9.449753761291504
-9.373459815979004
-9.312424659729004
-9.266648292541504
-9.205613136291504
-9.175095558166504
-9.053025245666504
-8.976731300354004
-8.991990089416504
-8.915696144104004
-8.824143409729004
-8.763108253479004
-8.595261573791504
-8.457932472229004
-8.320603370666504
-8.213791847229004
-8.229050636291504
-8.183274269104004
-8.122239112854004
-8.168015480041504
-8.122239112854004
-7.969651222229004
-7.969651222229004
-7.969651222229004
-7.862839698791504
-7.832322120666504
-7.756028175354004
-7.649216651916504
-7.603440284729004
-7.511887550354004
-7.496628761291504
-7.542405128479004
-7.450852394104004
-7.374558448791504
-7.359299659729004
-7.298264503479004
-7.191452980041504
-7.054123878479004
-7.038865089416504
-6.977829933166504
-6.840500831604004
-6.657395362854004
-6.596360206604004
-6.596360206604004
-6.520066261291504
-6.474289894104004
-6.443772315979004
-6.382737159729004
-6.260666847229004
-6.169114112854004
-6.169114112854004
-6.077561378479004
-5.986008644104004
-5.955491065979004
-5.909714698791504
-5.863938331604004
-5.787644386291504
-5.802903175354004
-5.863938331604004
-5.802903175354004
-5.757126808166504
-5.741868019104004
-5.726609230041504
-5.680832862854004
-5.619797706604004
-5.665574073791504
-5.650315284729004
-5.589280128479004
-5.589280128479004
-5.650315284729004
-5.680832862854004
-5.574021339416504
-5.512986183166504
-5.497727394104004
-5.360398292541504
-5.268845558166504
-5.116257667541504
-4.994187355041504
-4.917893409729004
-4.795823097229004
-4.872117042541504
-4.872117042541504
-4.765305519104004
-4.734787940979004
-4.704270362854004
-4.719529151916504
-4.643235206604004
-4.627976417541504
-4.689011573791504
-4.582200050354004
-4.582200050354004
-4.460129737854004
-4.414353370666504
-4.551682472229004
-4.490647315979004
-4.460129737854004
-4.475388526916504
-4.399094581604004
-4.261765480041504
-4.170212745666504
-4.246506690979004
-4.200730323791504
-4.139695167541504
-4.154953956604004
-4.078660011291504
-4.139695167541504
-4.063401222229004
-4.017624855041504
-4.093918800354004
-3.987107515335083
-3.971848726272583
-4.017624855041504
-3.956589937210083
-4.002366065979004
-3.926072359085083
-3.926072359085083
-3.880295991897583
-3.758225679397583
-3.727708101272583
-3.697190523147583
-3.712449312210083
-3.636155366897583
-3.529343843460083
-3.544602632522583
-3.453049898147583
-3.483567476272583
-3.483567476272583
-3.468308687210083
-3.483567476272583
-3.376755952835083
-3.392014741897583
-3.437791109085083
-3.392014741897583
-3.422532320022583
-3.453049898147583
-3.498826265335083
-3.392014741897583
-3.330979585647583
-3.407273530960083
-3.315720796585083
-3.254685640335083
-3.178391695022583
-3.178391695022583
-3.269944429397583
-3.117356538772583
-3.071580171585083
-3.147874116897583
-3.086838960647583
-3.041062593460083
-2.949509859085083
-2.949509859085083
-2.903733491897583
-2.812180757522583
-2.812180757522583
-2.827439546585083
-2.873215913772583
-2.812180757522583
-2.766404390335083
-2.796921968460083
-2.705369234085083
-2.659592866897583
-2.659592866897583
-2.644334077835083
-2.644334077835083
-2.552781343460083
-2.537522554397583
-2.507004976272583
-2.507004976272583
-2.568040132522583
-2.552781343460083
-2.537522554397583
-2.415452241897583
-2.293381929397583
-2.339158296585083
-2.323899507522583
-2.262864351272583
-2.247605562210083
-2.262864351272583
-2.201829195022583
-2.110276460647583
-2.140794038772583
-2.186570405960083
-2.156052827835083
-2.095017671585083
-2.079758882522583
-2.095017671585083
-1.942429661750794
-1.881394505500794
-2.018723726272583
-1.988206028938294
-1.927170872688294
-1.881394505500794
-1.866135716438294
-1.957688450813294
-1.927170872688294
-1.942429661750794
-2.049241304397583
-2.064500093460083
-1.972947239875794
-1.911912083625794
-1.942429661750794
-1.972947239875794
-1.972947239875794
-2.033982515335083
-2.110276460647583
-2.186570405960083
-2.095017671585083
-2.064500093460083
-2.186570405960083
-2.156052827835083
-2.125535249710083
-2.110276460647583
-2.049241304397583
-2.003464937210083
-1.927170872688294
-1.942429661750794
-1.927170872688294
-1.942429661750794
-1.927170872688294
-1.850876927375794
-1.835618138313294
-1.713547825813294
-1.576218724250794
-1.637253880500794
-1.591477513313294
-1.530442357063294
-1.515183568000794
-1.423630833625794
-1.438889622688294
-1.393113255500794
-1.393113255500794
-1.454148411750794
-1.454148411750794
-1.393113255500794
-1.347336888313294
-1.362595677375794
-1.332078099250794
-1.347336888313294
-1.438889622688294
-1.438889622688294
-1.393113255500794
-1.301560521125794
-1.301560521125794
-1.347336888313294
-1.332078099250794
-1.377854466438294
-1.393113255500794
-1.316819310188294
-1.225266575813294
-1.194748997688294
-1.240525364875794
-1.286301732063294
-1.286301732063294
-1.301560521125794
-1.316819310188294
-1.255784153938294
-1.194748997688294
-1.194748997688294
-1.286301732063294
-1.301560521125794
-1.210007786750794
-1.210007786750794
-1.194748997688294
-1.133713841438294
-1.164231419563294
-1.271042943000794
-1.332078099250794
-1.362595677375794
-1.332078099250794
-1.347336888313294
-1.362595677375794
-1.286301732063294
-1.225266575813294
-1.316819310188294
-1.332078099250794
-1.210007786750794
-1.118455052375794
-1.118455052375794
-1.118455052375794
-1.087937474250794
-1.072678685188294
-1.011643528938294
-0.935349583625793
-0.767502903938293
-0.736985325813293
-0.782761693000793
-0.752244114875793
-0.798020482063293
-0.843796849250793
-0.843796849250793
-0.721726536750793
-0.660691380500793
-0.706467747688293
-0.691208958625793
-0.691208958625793
-0.660691380500793
-0.599656224250793
-0.614915013313293
-0.492844730615616
-0.477585941553116
-0.645432591438293
-0.599656224250793
-0.599656224250793
-0.614915013313293
-0.614915013313293
-0.553879857063293
-0.553879857063293
-0.645432591438293
-0.691208958625793
-0.706467747688293
-0.599656224250793
-0.538621068000793
-0.569138646125793
-0.508103489875793
-0.538621068000793
-0.645432591438293
-0.569138646125793
-0.553879857063293
-0.492844730615616
-0.462327152490616
-0.492844730615616
-0.447068363428116
-0.477585941553116
-0.538621068000793
-0.492844730615616
-0.462327152490616
-0.477585941553116
-0.584397435188293
-0.691208958625793
-0.752244114875793
-0.736985325813293
-0.675950169563293
-0.630173802375793
-0.492844730615616
-0.416550785303116
-0.477585941553116
-0.492844730615616
-0.447068363428116
-0.416550785303116
-0.370774418115616
-0.279221683740616
-0.202927738428116
-0.279221683740616
-0.294480472803116
-0.218186527490616
-0.172410160303116
-0.080857425928116
-0.080857425928116
-0.111375004053116
-0.172410160303116
-0.309739261865616
-0.324998050928116
-0.263962894678116
-0.172410160303116
-0.263962894678116
-0.279221683740616
-0.263962894678116
-0.309739261865616
-0.309739261865616
-0.218186527490616
-0.141892582178116
-0.080857425928116
-0.141892582178116
-0.202927738428116
-0.202927738428116
-0.233445316553116
-0.172410160303116
-0.096116214990616
-0.096116214990616
-0.187668949365616
-0.233445316553116
-0.233445316553116
-0.324998050928116
-0.279221683740616
-0.263962894678116
-0.202927738428116
-0.187668949365616
-0.386033207178116
-0.447068363428116
-0.462327152490616
-0.477585941553116
-0.447068363428116
-0.447068363428116
-0.431809574365616
-0.431809574365616
-0.553879857063293
-0.553879857063293
-0.431809574365616
-0.416550785303116
-0.569138646125793
-0.630173802375793
-0.660691380500793
-0.813279271125793
-0.767502903938293
-0.767502903938293
-0.675950169563293
-0.630173802375793
-0.721726536750793
-0.660691380500793
-0.691208958625793
-0.767502903938293
-0.706467747688293
-0.630173802375793
-0.553879857063293
-0.599656224250793
-0.599656224250793
-0.508103489875793
-0.477585941553116
-0.370774418115616
-0.309739261865616
-0.279221683740616
-0.324998050928116
-0.538621068000793
-0.614915013313293
-0.614915013313293
-0.599656224250793
-0.553879857063293
-0.508103489875793
-0.508103489875793
-0.645432591438293
-0.706467747688293
-0.599656224250793
-0.538621068000793
-0.492844730615616
-0.447068363428116
-0.416550785303116
-0.447068363428116
-0.569138646125793
-0.538621068000793
-0.386033207178116
-0.401291996240616
-0.431809574365616
-0.538621068000793
-0.569138646125793
-0.706467747688293
-0.813279271125793
-0.736985325813293
-0.706467747688293
-0.691208958625793
-0.798020482063293
-0.889573216438293
-0.874314427375793
-0.950608372688293
-0.950608372688293
-0.874314427375793
-0.828538060188293
-0.904832005500793
-0.981125950813293
-0.965867161750793
-0.950608372688293
-0.965867161750793
-0.859055638313293
-0.889573216438293
-0.904832005500793
-1.011643528938294
-1.042161107063294
-0.935349583625793
-0.874314427375793
-0.828538060188293
-0.736985325813293
-0.767502903938293
-0.767502903938293
-0.828538060188293
-0.859055638313293
-0.721726536750793
-0.614915013313293
-0.599656224250793
-0.614915013313293
-0.645432591438293
-0.782761693000793
-0.752244114875793
-0.691208958625793
-0.706467747688293
-0.767502903938293
-0.904832005500793
-0.950608372688293
-0.996384739875793
-1.087937474250794
-1.026902318000794
-0.859055638313293
-0.782761693000793
-0.828538060188293
-0.889573216438293
-0.874314427375793
-0.874314427375793
-0.828538060188293
-0.706467747688293
-0.645432591438293
-0.599656224250793
-0.645432591438293
-0.660691380500793
-0.584397435188293
-0.569138646125793
-0.569138646125793
-0.584397435188293
-0.599656224250793
-0.736985325813293
-0.859055638313293
-0.859055638313293
-0.813279271125793
-0.752244114875793
-0.767502903938293
-0.752244114875793
-0.782761693000793
-0.920090794563293
-0.889573216438293
-0.767502903938293
-0.660691380500793
-0.736985325813293
-0.767502903938293
-0.706467747688293
-0.767502903938293
-0.813279271125793
-0.706467747688293
-0.614915013313293
-0.584397435188293
-0.675950169563293
-0.843796849250793
-0.965867161750793
-1.011643528938294
-0.996384739875793
-0.904832005500793
-0.843796849250793
-0.920090794563293
-1.026902318000794
-0.950608372688293
-0.965867161750793
-0.904832005500793
-0.706467747688293
-0.645432591438293
-0.553879857063293
-0.660691380500793
-0.736985325813293
-0.675950169563293
-0.691208958625793
-0.691208958625793
-0.645432591438293
-0.630173802375793
-0.691208958625793
-0.798020482063293
-0.782761693000793
-0.675950169563293
-0.584397435188293
-0.538621068000793
-0.569138646125793
-0.569138646125793
-0.706467747688293
-0.706467747688293
-0.584397435188293
-0.538621068000793
-0.477585941553116
-0.492844730615616
-0.553879857063293
-0.553879857063293
-0.614915013313293
-0.569138646125793
-0.477585941553116
-0.492844730615616
-0.584397435188293
-0.660691380500793
-0.706467747688293
-0.828538060188293
-0.767502903938293
-0.614915013313293
-0.538621068000793
-0.477585941553116
-0.553879857063293
-0.630173802375793
-0.538621068000793
-0.477585941553116
-0.370774418115616
-0.233445316553116
-0.187668949365616
-0.279221683740616
-0.370774418115616
-0.324998050928116
-0.324998050928116
-0.309739261865616
-0.263962894678116
-0.263962894678116
-0.324998050928116
-0.508103489875793
-0.553879857063293
-0.431809574365616
-0.431809574365616
-0.416550785303116
-0.447068363428116
-0.431809574365616
-0.508103489875793
-0.584397435188293
-0.355515629053116
-0.172410160303116
-0.141892582178116
-0.157151371240616
-0.172410160303116
-0.172410160303116
-0.218186527490616
-0.218186527490616
-0.172410160303116
-0.126633793115616
-0.111375004053116
-0.294480472803116
-0.355515629053116
-0.309739261865616
-0.324998050928116
-0.157151371240616
-0.080857425928116
-0.065598636865616
-0.172410160303116
-0.324998050928116
-0.233445316553116
-0.172410160303116
-0.141892582178116
0.010695308446884
0.010695308446884
-0.004563480615616
-0.157151371240616
-0.279221683740616
-0.202927738428116
-0.172410160303116
-0.172410160303116
-0.172410160303116
-0.218186527490616
-0.386033207178116
-0.431809574365616
-0.340256839990616
-0.294480472803116
-0.248704105615616
-0.202927738428116
-0.279221683740616
-0.279221683740616
-0.401291996240616
-0.401291996240616
-0.202927738428116
-0.172410160303116
-0.172410160303116
-0.187668949365616
-0.218186527490616
-0.263962894678116
-0.263962894678116
-0.126633793115616
-0.035081058740616
-0.096116214990616
-0.187668949365616
-0.309739261865616
-0.248704105615616
-0.279221683740616
-0.263962894678116
-0.126633793115616
-0.111375004053116
-0.187668949365616
-0.202927738428116
-0.126633793115616
-0.050339847803116
-0.004563480615616
0.102248042821884
0.132765620946884
0.025954097509384
-0.141892582178116
-0.202927738428116
-0.111375004053116
-0.065598636865616
-0.065598636865616
-0.019822269678116
-0.065598636865616
-0.141892582178116
-0.218186527490616
-0.172410160303116
-0.004563480615616
-0.050339847803116
-0.080857425928116
-0.157151371240616
-0.202927738428116
-0.218186527490616
-0.172410160303116
-0.080857425928116
0.010695308446884
-0.035081058740616
-0.172410160303116
-0.279221683740616
-0.340256839990616
-0.431809574365616
-0.416550785303116
-0.324998050928116
-0.340256839990616
-0.462327152490616
-0.569138646125793
-0.538621068000793
-0.492844730615616
-0.447068363428116
-0.324998050928116
-0.279221683740616
-0.386033207178116
-0.508103489875793
-0.523362278938293
-0.370774418115616
-0.248704105615616
-0.172410160303116
-0.126633793115616
-0.080857425928116
-0.141892582178116
-0.157151371240616
-0.111375004053116
-0.035081058740616
-0.019822269678116
0.010695308446884
-0.096116214990616
-0.172410160303116
-0.202927738428116
-0.233445316553116
-0.111375004053116
-0.065598636865616
-0.096116214990616
-0.157151371240616
-0.126633793115616
-0.157151371240616
-0.187668949365616
-0.050339847803116
0.056471675634384
0.010695308446884
-0.080857425928116
-0.172410160303116
-0.187668949365616
-0.233445316553116
-0.248704105615616
-0.172410160303116
-0.111375004053116
-0.218186527490616
-0.294480472803116
-0.279221683740616
-0.248704105615616
-0.233445316553116
-0.172410160303116
-0.126633793115616
-0.111375004053116
-0.172410160303116
-0.157151371240616
-0.050339847803116
0.071730464696884
0.071730464696884
0.086989253759384
-0.019822269678116
-0.080857425928116
-0.157151371240616
-0.172410160303116
-0.050339847803116
-0.035081058740616
-0.141892582178116
-0.172410160303116
-0.202927738428116
-0.233445316553116
-0.248704105615616
-0.187668949365616
-0.157151371240616
-0.157151371240616
-0.233445316553116
-0.263962894678116
-0.233445316553116
-0.202927738428116
-0.111375004053116
-0.004563480615616
0.010695308446884
-0.065598636865616
-0.157151371240616
-0.172410160303116
-0.172410160303116
-0.172410160303116
-0.126633793115616
-0.111375004053116
-0.218186527490616
-0.279221683740616
-0.248704105615616
-0.233445316553116
-0.218186527490616
-0.172410160303116
-0.172410160303116
-0.157151371240616
-0.279221683740616
-0.294480472803116
-0.172410160303116
-0.096116214990616
-0.111375004053116
-0.080857425928116
-0.172410160303116
-0.218186527490616
-0.309739261865616
-0.309739261865616
-0.172410160303116
-0.096116214990616
-0.065598636865616
-0.096116214990616
-0.096116214990616
-0.111375004053116
-0.218186527490616
-0.157151371240616
-0.080857425928116
-0.096116214990616
-0.172410160303116
-0.202927738428116
-0.126633793115616
-0.065598636865616
-0.050339847803116
0.086989253759384
0.086989253759384
0.025954097509384
-0.080857425928116
-0.065598636865616
-0.004563480615616
-0.035081058740616
0.071730464696884
0.102248042821884
0.117506831884384
0.102248042821884
0.056471675634384
0.163283199071884
0.148024410009384
0.041212886571884
0.086989253759384
0.010695308446884
-0.019822269678116
-0.035081058740616
-0.004563480615616
0.193800777196884
0.132765620946884
0.132765620946884
0.117506831884384
0.056471675634384
0.056471675634384
0.010695308446884
0.041212886571884
0.086989253759384
0.010695308446884
-0.004563480615616
-0.050339847803116
-0.065598636865616
-0.096116214990616
-0.096116214990616
0.010695308446884
-0.035081058740616
-0.035081058740616
-0.065598636865616
-0.019822269678116
0.041212886571884
-0.019822269678116
0.025954097509384
0.086989253759384
-0.019822269678116
-0.065598636865616
-0.050339847803116
0.041212886571884
0.056471675634384
-0.004563480615616
0.086989253759384
0.056471675634384
-0.004563480615616
-0.035081058740616
-0.035081058740616
0.071730464696884
0.010695308446884
0.025954097509384
0.041212886571884
0.010695308446884
0.102248042821884
0.117506831884384
0.193800777196884
0.193800777196884
0.132765620946884
0.102248042821884
0.071730464696884
0.102248042821884
0.071730464696884
0.163283199071884
0.254835933446884
0.193800777196884
0.178541988134384
0.163283199071884
0.132765620946884
0.102248042821884
0.010695308446884
0.041212886571884
0.086989253759384
0.025954097509384
-0.004563480615616
0.025954097509384
0.102248042821884
0.056471675634384
0.041212886571884
0.056471675634384
-0.004563480615616
-0.080857425928116
-0.126633793115616
-0.157151371240616
-0.096116214990616
-0.157151371240616
-0.080857425928116
-0.035081058740616
-0.080857425928116
-0.050339847803116
-0.050339847803116
0.041212886571884
0.010695308446884
-0.111375004053116
-0.035081058740616
-0.080857425928116
-0.080857425928116
-0.065598636865616
-0.035081058740616
0.010695308446884
-0.080857425928116
-0.065598636865616
-0.050339847803116
-0.019822269678116
0.010695308446884
-0.035081058740616
0.041212886571884
0.025954097509384
-0.004563480615616
0.056471675634384
0.056471675634384
0.117506831884384
0.102248042821884
0.117506831884384
0.209059566259384
0.148024410009384
0.148024410009384
0.254835933446884
0.239577144384384
0.178541988134384
0.132765620946884
0.209059566259384
0.254835933446884
0.193800777196884
0.209059566259384
0.224318355321884
0.270094722509384
0.209059566259384
0.163283199071884
0.224318355321884
0.193800777196884
0.132765620946884
0.117506831884384
0.117506831884384
0.102248042821884
0.041212886571884
0.025954097509384
0.086989253759384
0.056471675634384
0.010695308446884
-0.004563480615616
0.071730464696884
0.010695308446884
-0.065598636865616
0.010695308446884
0.041212886571884
0.071730464696884
0.102248042821884
0.117506831884384
0.224318355321884
0.224318355321884
0.224318355321884
0.300612300634384
0.285353511571884
0.239577144384384
0.285353511571884
0.300612300634384
0.239577144384384
0.148024410009384
0.117506831884384
0.041212886571884
-0.080857425928116
-0.202927738428116
-0.248704105615616
-0.248704105615616
-0.309739261865616
-0.309739261865616
-0.233445316553116
-0.172410160303116
-0.248704105615616
-0.279221683740616
-0.233445316553116
-0.141892582178116
-0.172410160303116
-0.157151371240616
-0.080857425928116
-0.004563480615616
-0.035081058740616
0.056471675634384
0.209059566259384
0.254835933446884
0.209059566259384
0.224318355321884
0.254835933446884
0.193800777196884
0.178541988134384
0.239577144384384
0.285353511571884
0.239577144384384
0.132765620946884
0.163283199071884
0.254835933446884
0.132765620946884
0.025954097509384
0.025954097509384
0.071730464696884
-0.050339847803116
-0.096116214990616
-0.050339847803116
0.010695308446884
-0.004563480615616
-0.065598636865616
-0.096116214990616
-0.050339847803116
-0.111375004053116
-0.141892582178116
-0.065598636865616
-0.050339847803116
-0.050339847803116
-0.004563480615616
0.056471675634384
0.056471675634384
0.010695308446884
0.056471675634384
0.071730464696884
0.163283199071884
0.178541988134384
0.071730464696884
0.102248042821884
0.041212886571884
-0.065598636865616
-0.050339847803116
-0.050339847803116
-0.157151371240616
-0.263962894678116
-0.324998050928116
-0.355515629053116
-0.447068363428116
-0.447068363428116
-0.416550785303116
-0.355515629053116
-0.370774418115616
-0.401291996240616
-0.370774418115616
-0.324998050928116
-0.233445316553116
-0.157151371240616
-0.141892582178116
-0.111375004053116
-0.141892582178116
-0.080857425928116
-0.019822269678116
-0.065598636865616
-0.035081058740616
-0.019822269678116
-0.096116214990616
-0.157151371240616
-0.172410160303116
-0.111375004053116
-0.035081058740616
-0.050339847803116
-0.065598636865616
-0.065598636865616
-0.080857425928116
-0.172410160303116
-0.172410160303116
-0.035081058740616
-0.050339847803116
-0.019822269678116
0.010695308446884
0.071730464696884
0.148024410009384
0.056471675634384
0.117506831884384
0.117506831884384
0.071730464696884
-0.035081058740616
-0.111375004053116
-0.111375004053116
-0.187668949365616
-0.187668949365616
-0.126633793115616
-0.065598636865616
-0.065598636865616
-0.172410160303116
-0.126633793115616
-0.111375004053116
-0.248704105615616
-0.218186527490616
-0.218186527490616
-0.218186527490616
-0.248704105615616
-0.294480472803116
-0.172410160303116
-0.065598636865616
-0.050339847803116
-0.050339847803116
-0.004563480615616
-0.080857425928116
-0.172410160303116
-0.096116214990616
-0.065598636865616
-0.126633793115616
-0.065598636865616
-0.111375004053116
-0.080857425928116
-0.050339847803116
-0.111375004053116
0.025954097509384
0.102248042821884
0.086989253759384
0.025954097509384
-0.050339847803116
-0.050339847803116
-0.141892582178116
-0.096116214990616
-0.080857425928116
-0.111375004053116
-0.157151371240616
-0.248704105615616
-0.218186527490616
-0.172410160303116
-0.248704105615616
-0.187668949365616
-0.187668949365616
-0.218186527490616
-0.233445316553116
-0.309739261865616
-0.202927738428116
-0.202927738428116
-0.141892582178116
-0.050339847803116
-0.111375004053116
-0.096116214990616
-0.157151371240616
-0.126633793115616
-0.096116214990616
-0.172410160303116
-0.157151371240616
-0.218186527490616
-0.187668949365616
-0.202927738428116
-0.263962894678116
-0.141892582178116
-0.065598636865616
-0.080857425928116
-0.111375004053116
-0.172410160303116
-0.218186527490616
-0.279221683740616
-0.218186527490616
-0.141892582178116
-0.233445316553116
-0.248704105615616
-0.279221683740616
-0.340256839990616
-0.355515629053116
-0.401291996240616
-0.340256839990616
-0.309739261865616
-0.462327152490616
-0.553879857063293
-0.523362278938293
-0.462327152490616
-0.477585941553116
-0.340256839990616
-0.233445316553116
-0.279221683740616
-0.294480472803116
-0.309739261865616
-0.309739261865616
-0.172410160303116
-0.157151371240616
-0.172410160303116
-0.096116214990616
-0.141892582178116
-0.172410160303116
-0.141892582178116
-0.065598636865616
-0.126633793115616
-0.096116214990616
-0.126633793115616
-0.233445316553116
-0.309739261865616
-0.370774418115616
-0.309739261865616
-0.218186527490616
-0.279221683740616
-0.309739261865616
-0.340256839990616
-0.324998050928116
-0.370774418115616
-0.340256839990616
-0.248704105615616
-0.172410160303116
-0.172410160303116
-0.248704105615616
-0.263962894678116
-0.248704105615616
-0.263962894678116
-0.172410160303116
-0.096116214990616
-0.141892582178116
-0.187668949365616
-0.233445316553116
-0.172410160303116
-0.172410160303116
-0.141892582178116
-0.080857425928116
-0.141892582178116
-0.233445316553116
-0.294480472803116
-0.279221683740616
-0.202927738428116
-0.248704105615616
-0.248704105615616
-0.263962894678116
-0.324998050928116
-0.462327152490616
-0.477585941553116
-0.340256839990616
-0.218186527490616
-0.279221683740616
-0.355515629053116
-0.340256839990616
-0.401291996240616
-0.401291996240616
-0.340256839990616
-0.187668949365616
-0.172410160303116
-0.172410160303116
-0.202927738428116
-0.248704105615616
-0.218186527490616
-0.172410160303116
-0.050339847803116
-0.004563480615616
-0.096116214990616
-0.172410160303116
-0.172410160303116
-0.141892582178116
-0.172410160303116
-0.126633793115616
-0.050339847803116
-0.126633793115616
-0.202927738428116
-0.263962894678116
-0.202927738428116
-0.111375004053116
-0.096116214990616
-0.035081058740616
0.025954097509384
-0.080857425928116
-0.172410160303116
-0.096116214990616
0.025954097509384
0.056471675634384
0.117506831884384
0.132765620946884
0.041212886571884
-0.080857425928116
-0.126633793115616
-0.035081058740616
0.041212886571884
-0.019822269678116
-0.035081058740616
-0.111375004053116
-0.187668949365616
-0.233445316553116
-0.172410160303116
-0.080857425928116
-0.080857425928116
-0.172410160303116
-0.340256839990616
-0.370774418115616
-0.370774418115616
-0.370774418115616
-0.263962894678116
-0.202927738428116
-0.202927738428116
-0.294480472803116
-0.386033207178116
-0.294480472803116
-0.279221683740616
-0.294480472803116
-0.248704105615616
-0.309739261865616
-0.447068363428116
-0.523362278938293
-0.416550785303116
-0.279221683740616
-0.202927738428116
-0.080857425928116
-0.126633793115616
-0.096116214990616
-0.080857425928116
-0.157151371240616
-0.019822269678116
0.102248042821884
0.086989253759384
0.102248042821884
0.010695308446884
0.025954097509384
0.010695308446884
0.102248042821884
0.193800777196884
0.178541988134384
0.102248042821884
-0.019822269678116
-0.050339847803116
-0.126633793115616
-0.111375004053116
0.056471675634384
0.071730464696884
0.010695308446884
0.041212886571884
0.025954097509384
0.102248042821884
0.117506831884384
0.178541988134384
0.285353511571884
0.102248042821884
-0.065598636865616
-0.157151371240616
-0.126633793115616
-0.019822269678116
-0.080857425928116
-0.004563480615616
0.056471675634384
-0.004563480615616
-0.080857425928116
-0.096116214990616
0.117506831884384
0.148024410009384
0.086989253759384
0.132765620946884
0.041212886571884
0.025954097509384
0.086989253759384
0.239577144384384
0.453200191259384
0.422682613134384
0.331129878759384
0.209059566259384
0.041212886571884
0.025954097509384
-0.019822269678116
0.056471675634384
0.071730464696884
-0.080857425928116
-0.157151371240616
-0.248704105615616
-0.172410160303116
-0.157151371240616
-0.065598636865616
0.041212886571884
0.010695308446884
-0.065598636865616
-0.141892582178116
-0.050339847803116
0.148024410009384
0.270094722509384
0.453200191259384
0.468458980321884
0.361647456884384
0.422682613134384
0.437941402196884
0.483717769384384
0.498976558446884
0.560011744499207
0.544752955436707
0.361647456884384
0.285353511571884
0.270094722509384
0.300612300634384
0.346388667821884
0.270094722509384
0.224318355321884
0.148024410009384
0.025954097509384
-0.019822269678116
0.010695308446884
0.132765620946884
0.086989253759384
-0.050339847803116
-0.111375004053116
-0.141892582178116
-0.172410160303116
-0.111375004053116
0.041212886571884
0.086989253759384
-0.035081058740616
-0.126633793115616
-0.141892582178116
-0.096116214990616
-0.050339847803116
0.010695308446884
0.132765620946884
0.163283199071884
0.025954097509384
0.041212886571884
0.117506831884384
0.239577144384384
0.300612300634384
0.285353511571884
0.285353511571884
0.224318355321884
0.117506831884384
0.041212886571884
0.178541988134384
0.270094722509384
0.178541988134384
0.193800777196884
0.132765620946884
0.041212886571884
0.010695308446884
-0.019822269678116
0.041212886571884
0.025954097509384
-0.096116214990616
-0.157151371240616
-0.172410160303116
-0.111375004053116
-0.065598636865616
0.132765620946884
0.193800777196884
0.071730464696884
0.010695308446884
-0.004563480615616
0.010695308446884
0.132765620946884
0.224318355321884
0.300612300634384
0.239577144384384
0.117506831884384
0.102248042821884
0.102248042821884
0.117506831884384
0.132765620946884
0.163283199071884
0.193800777196884
-0.004563480615616
-0.111375004053116
-0.050339847803116
-0.004563480615616
0.025954097509384
0.025954097509384
0.056471675634384
-0.080857425928116
-0.202927738428116
-0.218186527490616
-0.172410160303116
-0.096116214990616
-0.111375004053116
-0.126633793115616
-0.080857425928116
-0.157151371240616
-0.218186527490616
-0.141892582178116
-0.035081058740616
-0.065598636865616
-0.111375004053116
-0.141892582178116
-0.126633793115616
-0.141892582178116
-0.050339847803116
0.025954097509384
0.010695308446884
-0.035081058740616
-0.080857425928116
-0.096116214990616
-0.111375004053116
-0.111375004053116
-0.035081058740616
0.025954097509384
-0.035081058740616
-0.172410160303116
-0.172410160303116
-0.157151371240616
-0.126633793115616
-0.065598636865616
-0.050339847803116
-0.111375004053116
-0.187668949365616
-0.218186527490616
-0.202927738428116
-0.065598636865616
0.041212886571884
0.041212886571884
0.056471675634384
0.025954097509384
-0.080857425928116
-0.111375004053116
-0.004563480615616
0.102248042821884
0.071730464696884
-0.004563480615616
-0.050339847803116
-0.126633793115616
-0.141892582178116
-0.080857425928116
0.071730464696884
0.086989253759384
-0.080857425928116
-0.157151371240616
-0.218186527490616
-0.263962894678116
-0.355515629053116
-0.355515629053116
-0.233445316553116
-0.263962894678116
-0.340256839990616
-0.324998050928116
-0.263962894678116
-0.141892582178116
-0.096116214990616
-0.050339847803116
-0.004563480615616
-0.096116214990616
-0.172410160303116
-0.172410160303116
-0.157151371240616
-0.141892582178116
-0.172410160303116
-0.111375004053116
-0.202927738428116
-0.294480472803116
-0.279221683740616
-0.218186527490616
-0.172410160303116
-0.202927738428116
-0.248704105615616
-0.324998050928116
-0.431809574365616
-0.401291996240616
-0.324998050928116
-0.187668949365616
-0.111375004053116
-0.111375004053116
-0.080857425928116
-0.141892582178116
-0.172410160303116
-0.111375004053116
-0.019822269678116
0.117506831884384
0.025954097509384
-0.019822269678116
-0.004563480615616
-0.065598636865616
-0.065598636865616
-0.019822269678116
0.025954097509384
0.025954097509384
-0.172410160303116
-0.248704105615616
-0.218186527490616
-0.218186527490616
-0.263962894678116
-0.218186527490616
-0.157151371240616
-0.202927738428116
-0.263962894678116
-0.218186527490616
-0.187668949365616
-0.111375004053116
-0.157151371240616
-0.172410160303116
-0.141892582178116
-0.141892582178116
-0.080857425928116
0.010695308446884
0.148024410009384
0.224318355321884
0.193800777196884
0.224318355321884
0.163283199071884
0.117506831884384
0.178541988134384
0.209059566259384
0.285353511571884
0.163283199071884
0.041212886571884
0.025954097509384
-0.050339847803116
-0.050339847803116
-0.004563480615616
-0.004563480615616
-0.080857425928116
-0.218186527490616
-0.263962894678116
-0.386033207178116
-0.416550785303116
-0.324998050928116
-0.279221683740616
-0.263962894678116
-0.324998050928116
-0.324998050928116
-0.218186527490616
-0.172410160303116
-0.096116214990616
-0.004563480615616
0.071730464696884
0.041212886571884
-0.019822269678116
0.132765620946884
0.193800777196884
0.270094722509384
0.300612300634384
0.315871089696884
0.346388667821884
0.254835933446884
0.163283199071884
0.209059566259384
0.178541988134384
0.224318355321884
0.132765620946884
0.102248042821884
0.117506831884384
0.117506831884384
0.071730464696884
0.102248042821884
0.209059566259384
0.132765620946884
-0.019822269678116
0.010695308446884
-0.050339847803116
-0.126633793115616
-0.050339847803116
-0.035081058740616
0.086989253759384
-0.004563480615616
-0.050339847803116
0.056471675634384
0.102248042821884
0.163283199071884
0.239577144384384
0.270094722509384
0.224318355321884
0.132765620946884
0.178541988134384
0.224318355321884
0.315871089696884
0.376906245946884
0.361647456884384
0.453200191259384
0.422682613134384
0.361647456884384
0.392165035009384
0.392165035009384
0.407423824071884
0.361647456884384
0.300612300634384
0.193800777196884
0.056471675634384
0.117506831884384
0.209059566259384
0.148024410009384
0.056471675634384
0.025954097509384
0.041212886571884
0.010695308446884
-0.019822269678116
0.071730464696884
0.132765620946884
0.086989253759384
-0.050339847803116
-0.004563480615616
0.086989253759384
0.071730464696884
0.148024410009384
0.178541988134384
0.132765620946884
0.102248042821884
0.041212886571884
0.071730464696884
0.148024410009384
0.132765620946884
0.193800777196884
0.193800777196884
0.224318355321884
0.132765620946884
0.132765620946884
0.239577144384384
0.285353511571884
0.239577144384384
0.224318355321884
0.193800777196884
0.178541988134384
0.086989253759384
0.056471675634384
0.102248042821884
0.071730464696884
-0.004563480615616
-0.019822269678116
-0.065598636865616
-0.157151371240616
-0.172410160303116
-0.172410160303116
-0.080857425928116
-0.065598636865616
-0.096116214990616
-0.080857425928116
-0.111375004053116
-0.141892582178116
-0.050339847803116
-0.019822269678116
-0.035081058740616
-0.065598636865616
-0.019822269678116
0.025954097509384
0.086989253759384
0.117506831884384
0.163283199071884
0.224318355321884
0.102248042821884
-0.019822269678116
0.010695308446884
0.010695308446884
0.041212886571884
0.010695308446884
0.041212886571884
0.071730464696884
0.056471675634384
0.132765620946884
0.209059566259384
0.254835933446884
0.239577144384384
0.163283199071884
0.163283199071884
0.163283199071884
0.132765620946884
0.163283199071884
0.178541988134384
0.163283199071884
0.056471675634384
0.010695308446884
-0.019822269678116
-0.096116214990616
-0.172410160303116
-0.233445316553116
-0.172410160303116
-0.172410160303116
-0.248704105615616
-0.202927738428116
-0.111375004053116
-0.111375004053116
-0.096116214990616
-0.065598636865616
-0.050339847803116
-0.019822269678116
-0.080857425928116
-0.065598636865616
-0.019822269678116
-0.004563480615616
-0.035081058740616
-0.065598636865616
-0.050339847803116
-0.172410160303116
-0.157151371240616
-0.065598636865616
-0.111375004053116
-0.096116214990616
-0.096116214990616
-0.050339847803116
-0.035081058740616
-0.065598636865616
0.010695308446884
0.117506831884384
0.148024410009384
0.132765620946884
0.148024410009384
0.148024410009384
0.071730464696884
0.086989253759384
0.086989253759384
0.041212886571884
-0.065598636865616
-0.157151371240616
-0.141892582178116
-0.157151371240616
-0.218186527490616
-0.172410160303116
-0.157151371240616
-0.172410160303116
-0.202927738428116
-0.172410160303116
-0.157151371240616
-0.202927738428116
-0.218186527490616
-0.202927738428116
-0.157151371240616
-0.157151371240616
-0.172410160303116
-0.019822269678116
0.010695308446884
-0.111375004053116
-0.172410160303116
-0.233445316553116
-0.324998050928116
-0.462327152490616
-0.523362278938293
-0.538621068000793
-0.614915013313293
-0.569138646125793
-0.538621068000793
-0.477585941553116
-0.386033207178116
-0.386033207178116
-0.279221683740616
-0.263962894678116
-0.340256839990616
-0.340256839990616
-0.340256839990616
-0.248704105615616
-0.218186527490616
-0.187668949365616
-0.080857425928116
-0.004563480615616
-0.004563480615616
-0.080857425928116
-0.111375004053116
0.010695308446884
-0.126633793115616
-0.157151371240616
-0.080857425928116
-0.126633793115616
-0.126633793115616
-0.096116214990616
-0.004563480615616
0.010695308446884
0.025954097509384
0.025954097509384
0.010695308446884
0.086989253759384
-0.019822269678116
-0.065598636865616
0.025954097509384
-0.126633793115616
-0.202927738428116
-0.233445316553116
-0.233445316553116
-0.172410160303116
-0.218186527490616
-0.172410160303116
-0.126633793115616
-0.233445316553116
-0.248704105615616
-0.218186527490616
-0.126633793115616
-0.096116214990616
-0.141892582178116
-0.111375004053116
-0.111375004053116
-0.050339847803116
-0.035081058740616
0.025954097509384
0.117506831884384
0.010695308446884
0.056471675634384
0.041212886571884
-0.065598636865616
-0.096116214990616
-0.141892582178116
-0.172410160303116
-0.187668949365616
-0.294480472803116
-0.263962894678116
-0.172410160303116
-0.172410160303116
-0.157151371240616
-0.126633793115616
-0.050339847803116
-0.141892582178116
-0.080857425928116
0.025954097509384
0.086989253759384
0.209059566259384
0.209059566259384
0.239577144384384
0.300612300634384
0.270094722509384
0.254835933446884
0.270094722509384
0.300612300634384
0.300612300634384
0.300612300634384
0.315871089696884
0.254835933446884
0.224318355321884
0.285353511571884
0.361647456884384
0.392165035009384
0.346388667821884
0.361647456884384
0.361647456884384
0.193800777196884
0.209059566259384
0.224318355321884
0.346388667821884
0.285353511571884
0.102248042821884
0.102248042821884
0.041212886571884
-0.050339847803116
-0.019822269678116
0.010695308446884
-0.019822269678116
-0.141892582178116
-0.126633793115616
-0.126633793115616
-0.141892582178116
-0.126633793115616
-0.096116214990616
-0.050339847803116
-0.065598636865616
-0.111375004053116
-0.035081058740616
0.071730464696884
0.163283199071884
0.163283199071884
0.148024410009384
0.132765620946884
0.041212886571884
0.025954097509384
0.071730464696884
0.102248042821884
0.117506831884384
0.102248042821884
0.056471675634384
0.102248042821884
0.086989253759384
0.086989253759384
0.178541988134384
0.254835933446884
0.163283199071884
0.163283199071884
0.178541988134384
0.148024410009384
0.209059566259384
0.270094722509384
0.270094722509384
0.270094722509384
0.132765620946884
0.102248042821884
0.071730464696884
0.025954097509384
-0.065598636865616
-0.035081058740616
0.010695308446884
-0.050339847803116
-0.157151371240616
-0.111375004053116
0.010695308446884
0.071730464696884
0.132765620946884
0.148024410009384
0.193800777196884
0.132765620946884
0.102248042821884
0.132765620946884
0.178541988134384
0.209059566259384
0.178541988134384
0.056471675634384
-0.035081058740616
-0.080857425928116
-0.019822269678116
-0.004563480615616
-0.004563480615616
-0.050339847803116
-0.157151371240616
-0.218186527490616
-0.294480472803116
-0.263962894678116
-0.187668949365616
-0.111375004053116
-0.141892582178116
-0.126633793115616
-0.096116214990616
0.010695308446884
0.010695308446884
0.056471675634384
0.148024410009384
0.117506831884384
-0.019822269678116
-0.065598636865616
-0.111375004053116
-0.035081058740616
0.056471675634384
0.102248042821884
0.102248042821884
0.056471675634384
-0.035081058740616
-0.050339847803116
0.010695308446884
-0.035081058740616
-0.080857425928116
0.010695308446884
0.041212886571884
-0.050339847803116
-0.035081058740616
0.041212886571884
0.193800777196884
0.163283199071884
0.102248042821884
0.071730464696884
-0.065598636865616
-0.172410160303116
-0.248704105615616
-0.187668949365616
-0.080857425928116
-0.202927738428116
-0.172410160303116
-0.157151371240616
-0.172410160303116
-0.172410160303116
-0.080857425928116
0.025954097509384
0.025954097509384
-0.080857425928116
-0.111375004053116
-0.111375004053116
-0.035081058740616
0.025954097509384
0.041212886571884
0.056471675634384
-0.111375004053116
-0.172410160303116
-0.126633793115616
-0.157151371240616
-0.111375004053116
-0.157151371240616
-0.141892582178116
-0.187668949365616
-0.355515629053116
-0.340256839990616
-0.309739261865616
-0.233445316553116
-0.233445316553116
-0.218186527490616
-0.248704105615616
-0.370774418115616
-0.309739261865616
-0.233445316553116
-0.248704105615616
-0.187668949365616
-0.263962894678116
-0.263962894678116
-0.248704105615616
-0.309739261865616
-0.218186527490616
-0.141892582178116
-0.050339847803116
-0.050339847803116
-0.172410160303116
-0.202927738428116
-0.263962894678116
-0.279221683740616
-0.233445316553116
-0.172410160303116
-0.126633793115616
-0.172410160303116
-0.172410160303116
-0.096116214990616
-0.141892582178116
-0.050339847803116
-0.050339847803116
-0.126633793115616
-0.172410160303116
-0.355515629053116
-0.386033207178116
-0.324998050928116
-0.263962894678116
-0.248704105615616
-0.218186527490616
-0.172410160303116
-0.309739261865616
-0.370774418115616
-0.279221683740616
-0.202927738428116
-0.141892582178116
-0.172410160303116
-0.157151371240616
-0.126633793115616
-0.172410160303116
-0.126633793115616
-0.096116214990616
-0.065598636865616
-0.141892582178116
-0.263962894678116
-0.279221683740616
-0.370774418115616
-0.324998050928116
-0.172410160303116
-0.187668949365616
-0.172410160303116
-0.248704105615616
-0.279221683740616
-0.248704105615616
-0.294480472803116
-0.279221683740616
-0.248704105615616
-0.202927738428116
-0.248704105615616
-0.355515629053116
-0.294480472803116
-0.263962894678116
-0.248704105615616
-0.218186527490616
-0.263962894678116
-0.202927738428116
-0.309739261865616
-0.340256839990616
-0.263962894678116
-0.233445316553116
-0.187668949365616
-0.187668949365616
-0.218186527490616
-0.324998050928116
-0.416550785303116
-0.340256839990616
-0.309739261865616
-0.218186527490616
-0.218186527490616
-0.248704105615616
-0.187668949365616
-0.294480472803116
-0.279221683740616
-0.141892582178116
-0.141892582178116
-0.172410160303116
-0.294480472803116
-0.355515629053116
-0.355515629053116
-0.370774418115616
-0.309739261865616
-0.172410160303116
-0.126633793115616
-0.218186527490616
-0.263962894678116
-0.218186527490616
-0.233445316553116
-0.157151371240616
-0.035081058740616
-0.050339847803116
-0.050339847803116
-0.157151371240616
-0.157151371240616
-0.050339847803116
-0.065598636865616
-0.019822269678116
0.025954097509384
-0.050339847803116
-0.172410160303116
-0.233445316553116
-0.187668949365616
-0.096116214990616
-0.080857425928116
-0.096116214990616
-0.187668949365616
-0.202927738428116
-0.340256839990616
-0.355515629053116
-0.248704105615616
-0.187668949365616
-0.218186527490616
-0.233445316553116
-0.248704105615616
-0.202927738428116
-0.263962894678116
-0.172410160303116
-0.126633793115616
-0.126633793115616
-0.157151371240616
-0.233445316553116
-0.263962894678116
-0.263962894678116
-0.202927738428116
-0.157151371240616
-0.172410160303116
-0.202927738428116
-0.324998050928116
-0.416550785303116
-0.309739261865616
-0.263962894678116
-0.233445316553116
-0.187668949365616
-0.218186527490616
-0.340256839990616
-0.401291996240616
-0.416550785303116
-0.386033207178116
-0.401291996240616
-0.416550785303116
-0.416550785303116
-0.492844730615616
-0.523362278938293
-0.370774418115616
-0.233445316553116
-0.172410160303116
-0.157151371240616
-0.157151371240616
-0.187668949365616
-0.294480472803116
-0.248704105615616
-0.157151371240616
0.010695308446884
0.025954097509384
0.041212886571884
0.041212886571884
0.041212886571884
-0.004563480615616
0.056471675634384
0.117506831884384
0.132765620946884
-0.096116214990616
-0.218186527490616
-0.233445316553116
-0.248704105615616
-0.187668949365616
-0.126633793115616
-0.050339847803116
-0.126633793115616
-0.233445316553116
-0.233445316553116
-0.172410160303116
-0.172410160303116
-0.111375004053116
-0.065598636865616
-0.050339847803116
-0.172410160303116
-0.294480472803116
-0.218186527490616
-0.019822269678116
0.010695308446884
-0.050339847803116
-0.080857425928116
-0.141892582178116
-0.263962894678116
-0.218186527490616
-0.172410160303116
-0.080857425928116
-0.035081058740616
-0.157151371240616
-0.157151371240616
-0.172410160303116
-0.157151371240616
0.010695308446884
0.086989253759384
0.071730464696884
0.041212886571884
-0.050339847803116
-0.172410160303116
-0.279221683740616
-0.263962894678116
-0.202927738428116
-0.172410160303116
-0.202927738428116
-0.294480472803116
-0.279221683740616
-0.233445316553116
-0.218186527490616
-0.080857425928116
-0.065598636865616
-0.126633793115616
-0.187668949365616
-0.248704105615616
-0.202927738428116
-0.050339847803116
0.041212886571884
0.010695308446884
0.010695308446884
-0.111375004053116
-0.248704105615616
-0.187668949365616
-0.202927738428116
-0.172410160303116
-0.111375004053116
-0.172410160303116
-0.263962894678116
-0.340256839990616
-0.309739261865616
-0.126633793115616
-0.004563480615616
-0.035081058740616
-0.111375004053116
-0.126633793115616
-0.172410160303116
-0.218186527490616
-0.141892582178116
-0.004563480615616
0.132765620946884
0.071730464696884
-0.126633793115616
-0.141892582178116
-0.111375004053116
-0.126633793115616
-0.080857425928116
-0.050339847803116
-0.157151371240616
-0.340256839990616
-0.370774418115616
-0.355515629053116
-0.370774418115616
-0.279221683740616
-0.202927738428116
-0.248704105615616
-0.324998050928116
-0.401291996240616
-0.340256839990616
-0.202927738428116
-0.187668949365616
-0.157151371240616
-0.172410160303116
-0.309739261865616
-0.462327152490616
-0.508103489875793
-0.370774418115616
-0.263962894678116
-0.202927738428116
-0.248704105615616
-0.233445316553116
-0.218186527490616
-0.263962894678116
-0.141892582178116
-0.050339847803116
-0.096116214990616
-0.157151371240616
-0.202927738428116
-0.218186527490616
-0.279221683740616
-0.233445316553116
-0.096116214990616
-0.111375004053116
-0.172410160303116
-0.309739261865616
-0.370774418115616
-0.309739261865616
-0.370774418115616
-0.233445316553116
-0.172410160303116
-0.172410160303116
-0.218186527490616
-0.279221683740616
-0.172410160303116
-0.065598636865616
-0.035081058740616
0.010695308446884
-0.050339847803116
-0.111375004053116
-0.218186527490616
-0.202927738428116
-0.096116214990616
-0.111375004053116
-0.096116214990616
-0.172410160303116
-0.263962894678116
-0.340256839990616
-0.492844730615616
-0.386033207178116
-0.279221683740616
-0.447068363428116
-0.447068363428116
-0.462327152490616
-0.477585941553116
-0.477585941553116
-0.370774418115616
-0.233445316553116
-0.172410160303116
-0.157151371240616
-0.202927738428116
-0.233445316553116
-0.157151371240616
-0.157151371240616
-0.065598636865616
0.010695308446884
-0.111375004053116
-0.172410160303116
-0.233445316553116
-0.202927738428116
-0.141892582178116
-0.080857425928116
0.025954097509384
-0.019822269678116
-0.080857425928116
-0.126633793115616
-0.141892582178116
-0.035081058740616
-0.050339847803116
-0.035081058740616
-0.065598636865616
-0.141892582178116
-0.202927738428116
-0.187668949365616
-0.126633793115616
-0.035081058740616
-0.065598636865616
-0.096116214990616
-0.172410160303116
-0.263962894678116
-0.263962894678116
-0.187668949365616
-0.050339847803116
0.025954097509384
-0.019822269678116
-0.035081058740616
0.041212886571884
0.071730464696884
0.086989253759384
0.239577144384384
0.254835933446884
0.178541988134384
0.117506831884384
0.102248042821884
0.132765620946884
0.148024410009384
0.163283199071884
0.193800777196884
0.117506831884384
-0.050339847803116
-0.172410160303116
-0.172410160303116
-0.172410160303116
-0.202927738428116
-0.218186527490616
-0.202927738428116
-0.202927738428116
-0.263962894678116
-0.218186527490616
-0.080857425928116
-0.019822269678116
0.041212886571884
0.041212886571884
0.025954097509384
-0.004563480615616
-0.065598636865616
0.041212886571884
0.102248042821884
-0.035081058740616
-0.141892582178116
-0.202927738428116
-0.248704105615616
-0.309739261865616
-0.263962894678116
-0.172410160303116
-0.111375004053116
-0.172410160303116
-0.187668949365616
-0.172410160303116
-0.202927738428116
-0.233445316553116
-0.172410160303116
-0.096116214990616
-0.111375004053116
-0.187668949365616
-0.202927738428116
-0.157151371240616
-0.096116214990616
-0.080857425928116
0.010695308446884
-0.035081058740616
-0.172410160303116
-0.187668949365616
-0.172410160303116
-0.141892582178116
-0.096116214990616
-0.019822269678116
0.086989253759384
0.102248042821884
0.056471675634384
0.025954097509384
0.148024410009384
0.163283199071884
0.086989253759384
0.071730464696884
0.025954097509384
-0.035081058740616
-0.050339847803116
-0.065598636865616
-0.035081058740616
-0.035081058740616
-0.126633793115616
-0.172410160303116
-0.187668949365616
-0.263962894678116
-0.324998050928116
-0.279221683740616
-0.263962894678116
-0.309739261865616
-0.294480472803116
-0.279221683740616
-0.187668949365616
-0.187668949365616
-0.126633793115616
0.025954097509384
0.025954097509384
-0.035081058740616
-0.035081058740616
-0.019822269678116
-0.050339847803116
-0.080857425928116
-0.065598636865616
-0.126633793115616
-0.218186527490616
-0.355515629053116
-0.355515629053116
-0.294480472803116
-0.309739261865616
-0.263962894678116
-0.248704105615616
-0.340256839990616
-0.386033207178116
-0.431809574365616
-0.340256839990616
-0.218186527490616
-0.248704105615616
-0.248704105615616
-0.187668949365616
-0.187668949365616
-0.233445316553116
-0.233445316553116
-0.126633793115616
-0.172410160303116
-0.202927738428116
-0.263962894678116
-0.263962894678116
-0.157151371240616
-0.172410160303116
-0.157151371240616
-0.019822269678116
-0.035081058740616
-0.004563480615616
-0.019822269678116
0.010695308446884
-0.004563480615616
-0.080857425928116
0.025954097509384
-0.019822269678116
-0.096116214990616
-0.004563480615616
0.010695308446884
0.025954097509384
-0.096116214990616
-0.126633793115616
-0.157151371240616
-0.279221683740616
-0.340256839990616
-0.416550785303116
-0.370774418115616
-0.309739261865616
-0.370774418115616
-0.324998050928116
-0.279221683740616
-0.279221683740616
-0.263962894678116
-0.218186527490616
-0.126633793115616
-0.111375004053116
-0.157151371240616
-0.172410160303116
-0.172410160303116
-0.157151371240616
-0.279221683740616
-0.233445316553116
-0.157151371240616
-0.263962894678116
-0.294480472803116
-0.263962894678116
-0.294480472803116
-0.324998050928116
-0.355515629053116
-0.218186527490616
-0.172410160303116
-0.233445316553116
-0.157151371240616
-0.035081058740616
0.025954097509384
-0.004563480615616
0.010695308446884
0.071730464696884
0.041212886571884
0.041212886571884
0.041212886571884
0.025954097509384
-0.004563480615616
-0.111375004053116
-0.096116214990616
-0.126633793115616
-0.187668949365616
-0.172410160303116
-0.233445316553116
-0.187668949365616
-0.233445316553116
-0.279221683740616
-0.233445316553116
-0.324998050928116
-0.355515629053116
-0.263962894678116
-0.233445316553116
-0.263962894678116
-0.279221683740616
-0.172410160303116
-0.111375004053116
-0.187668949365616
-0.218186527490616
-0.202927738428116
-0.157151371240616
-0.141892582178116
-0.157151371240616
-0.157151371240616
-0.157151371240616
-0.172410160303116
-0.202927738428116
-0.172410160303116
-0.157151371240616
-0.202927738428116
-0.187668949365616
-0.172410160303116
-0.187668949365616
-0.141892582178116
-0.157151371240616
-0.111375004053116
-0.096116214990616
-0.126633793115616
-0.111375004053116
-0.065598636865616
-0.096116214990616
-0.172410160303116
-0.126633793115616
-0.050339847803116
-0.157151371240616
-0.172410160303116
-0.157151371240616
-0.157151371240616
-0.202927738428116
-0.202927738428116
-0.202927738428116
-0.141892582178116
-0.111375004053116
-0.157151371240616
-0.096116214990616
-0.035081058740616
-0.126633793115616
-0.111375004053116
-0.035081058740616
-0.035081058740616
-0.035081058740616
-0.050339847803116
-0.019822269678116
0.025954097509384
0.010695308446884
0.056471675634384
0.132765620946884
0.132765620946884
0.071730464696884
0.102248042821884
0.209059566259384
0.193800777196884
0.163283199071884
0.239577144384384
0.239577144384384
0.254835933446884
0.239577144384384
0.239577144384384
0.315871089696884
0.270094722509384
0.224318355321884
0.209059566259384
0.163283199071884
0.102248042821884
0.071730464696884
0.117506831884384
0.117506831884384
0.086989253759384
0.086989253759384
0.117506831884384
0.148024410009384
0.102248042821884
0.117506831884384
0.254835933446884
0.224318355321884
0.193800777196884
0.224318355321884
0.163283199071884
0.117506831884384
0.086989253759384
0.056471675634384
0.102248042821884
0.086989253759384
0.102248042821884
0.056471675634384
0.086989253759384
0.025954097509384
-0.019822269678116
-0.004563480615616
-0.019822269678116
-0.065598636865616
-0.035081058740616
-0.035081058740616
-0.035081058740616
0.056471675634384
0.086989253759384
0.163283199071884
0.224318355321884
0.132765620946884
0.178541988134384
0.285353511571884
0.209059566259384
0.148024410009384
0.193800777196884
0.163283199071884
0.086989253759384
0.148024410009384
0.132765620946884
0.132765620946884
0.178541988134384
0.071730464696884
-0.004563480615616
-0.004563480615616
-0.141892582178116
-0.126633793115616
-0.065598636865616
-0.096116214990616
-0.111375004053116
-0.126633793115616
-0.126633793115616
-0.065598636865616
-0.126633793115616
-0.157151371240616
-0.111375004053116
-0.126633793115616
-0.263962894678116
-0.248704105615616
-0.172410160303116
-0.263962894678116
-0.202927738428116
-0.172410160303116
-0.126633793115616
-0.126633793115616
-0.187668949365616
-0.172410160303116
-0.172410160303116
-0.187668949365616
-0.172410160303116
-0.141892582178116
-0.096116214990616
-0.172410160303116
-0.218186527490616
-0.172410160303116
-0.157151371240616
-0.172410160303116
-0.172410160303116
-0.187668949365616
-0.187668949365616
-0.294480472803116
-0.248704105615616
-0.096116214990616
-0.141892582178116
-0.157151371240616
-0.141892582178116
-0.080857425928116
-0.096116214990616
-0.111375004053116
-0.004563480615616
0.010695308446884
0.041212886571884
0.025954097509384
-0.035081058740616
0.056471675634384
0.010695308446884
0.071730464696884
0.148024410009384
0.102248042821884
0.025954097509384
-0.035081058740616
-0.019822269678116
0.010695308446884
-0.080857425928116
-0.019822269678116
-0.096116214990616
-0.096116214990616
-0.141892582178116
-0.187668949365616
-0.065598636865616
-0.065598636865616
-0.050339847803116
-0.004563480615616
-0.004563480615616
-0.035081058740616
-0.035081058740616
-0.004563480615616
0.025954097509384
0.056471675634384
0.025954097509384
-0.065598636865616
-0.004563480615616
-0.050339847803116
-0.096116214990616
0.025954097509384
-0.019822269678116
-0.126633793115616
-0.141892582178116
-0.248704105615616
-0.279221683740616
-0.355515629053116
-0.248704105615616
-0.157151371240616
-0.157151371240616
-0.172410160303116
-0.172410160303116
-0.065598636865616
-0.111375004053116
-0.111375004053116
0.010695308446884
-0.004563480615616
-0.035081058740616
-0.096116214990616
-0.080857425928116
0.056471675634384
0.086989253759384
0.163283199071884
0.148024410009384
0.086989253759384
0.010695308446884
-0.111375004053116
-0.050339847803116
-0.004563480615616
-0.080857425928116
-0.035081058740616
-0.050339847803116
-0.019822269678116
-0.080857425928116
-0.050339847803116
0.132765620946884
0.102248042821884
0.041212886571884
0.025954097509384
-0.035081058740616
-0.035081058740616
-0.035081058740616
0.117506831884384
0.193800777196884
0.132765620946884
0.117506831884384
0.102248042821884
0.148024410009384
0.178541988134384
0.178541988134384
0.209059566259384
0.178541988134384
0.117506831884384
0.071730464696884
0.010695308446884
-0.004563480615616
-0.050339847803116
0.071730464696884
0.071730464696884
-0.080857425928116
-0.096116214990616
-0.126633793115616
-0.035081058740616
-0.004563480615616
-0.080857425928116
-0.050339847803116
-0.050339847803116
-0.172410160303116
-0.218186527490616
-0.141892582178116
-0.050339847803116
-0.065598636865616
-0.111375004053116
-0.111375004053116
-0.172410160303116
-0.172410160303116
-0.187668949365616
-0.065598636865616
-0.004563480615616
-0.096116214990616
-0.096116214990616
-0.096116214990616
-0.096116214990616
-0.019822269678116
0.041212886571884
0.132765620946884
0.132765620946884
0.041212886571884
-0.004563480615616
0.025954097509384
0.056471675634384
0.071730464696884
0.132765620946884
0.132765620946884
0.010695308446884
-0.035081058740616
-0.035081058740616
0.056471675634384
0.148024410009384
0.132765620946884
0.193800777196884
0.193800777196884
0.102248042821884
0.086989253759384
0.117506831884384
0.209059566259384
0.224318355321884
0.224318355321884
0.224318355321884
0.193800777196884
0.163283199071884
0.193800777196884
0.315871089696884
0.361647456884384
0.224318355321884
0.193800777196884
0.117506831884384
-0.019822269678116
-0.065598636865616
-0.004563480615616
0.025954097509384
-0.035081058740616
-0.111375004053116
-0.080857425928116
-0.035081058740616
-0.035081058740616
0.071730464696884
0.163283199071884
0.071730464696884
-0.019822269678116
-0.065598636865616
0.041212886571884
0.117506831884384
0.163283199071884
0.285353511571884
0.346388667821884
0.270094722509384
0.224318355321884
0.270094722509384
0.331129878759384
0.346388667821884
0.331129878759384
0.346388667821884
0.346388667821884
0.239577144384384
0.209059566259384
0.361647456884384
0.483717769384384
0.483717769384384
0.468458980321884
0.376906245946884
0.346388667821884
0.285353511571884
0.300612300634384
0.376906245946884
0.361647456884384
0.331129878759384
0.285353511571884
0.239577144384384
0.270094722509384
0.361647456884384
0.453200191259384
0.575270533561707
0.529494166374207
0.422682613134384
0.376906245946884
0.453200191259384
0.468458980321884
0.483717769384384
0.605788111686707
0.560011744499207
0.498976558446884
0.407423824071884
0.376906245946884
0.453200191259384
0.392165035009384
0.315871089696884
0.300612300634384
0.148024410009384
-0.035081058740616
-0.111375004053116
-0.004563480615616
0.102248042821884
0.132765620946884
0.132765620946884
0.041212886571884
-0.004563480615616
-0.035081058740616
-0.004563480615616
0.132765620946884
0.178541988134384
0.148024410009384
0.148024410009384
0.163283199071884
0.193800777196884
0.285353511571884
0.422682613134384
0.514235377311707
0.437941402196884
0.315871089696884
0.224318355321884
0.270094722509384
0.239577144384384
0.300612300634384
0.392165035009384
0.300612300634384
0.285353511571884
0.239577144384384
0.178541988134384
0.209059566259384
0.209059566259384
0.300612300634384
0.315871089696884
0.148024410009384
0.102248042821884
0.163283199071884
0.331129878759384
0.346388667821884
0.315871089696884
0.300612300634384
0.209059566259384
0.102248042821884
0.041212886571884
0.102248042821884
0.239577144384384
0.224318355321884
0.254835933446884
0.224318355321884
0.178541988134384
0.193800777196884
0.239577144384384
0.346388667821884
0.468458980321884
0.407423824071884
0.361647456884384
0.239577144384384
0.209059566259384
0.209059566259384
0.193800777196884
0.270094722509384
0.117506831884384
0.041212886571884
0.041212886571884
0.010695308446884
0.041212886571884
0.056471675634384
0.163283199071884
0.209059566259384
0.010695308446884
-0.050339847803116
-0.065598636865616
0.056471675634384
0.163283199071884
0.132765620946884
0.239577144384384
0.193800777196884
0.102248042821884
0.163283199071884
0.224318355321884
0.331129878759384
0.254835933446884
0.254835933446884
0.209059566259384
0.041212886571884
0.025954097509384
0.086989253759384
0.178541988134384
0.239577144384384
0.148024410009384
0.132765620946884
0.086989253759384
-0.004563480615616
0.071730464696884
0.163283199071884
0.270094722509384
0.224318355321884
0.132765620946884
0.163283199071884
0.117506831884384
0.086989253759384
0.086989253759384
0.086989253759384
-0.004563480615616
-0.202927738428116
-0.279221683740616
-0.294480472803116
-0.187668949365616
-0.111375004053116
-0.096116214990616
-0.035081058740616
-0.141892582178116
-0.202927738428116
-0.141892582178116
-0.096116214990616
0.010695308446884
0.132765620946884
0.193800777196884
0.224318355321884
0.102248042821884
0.041212886571884
0.086989253759384
0.224318355321884
0.163283199071884
0.010695308446884
-0.004563480615616
-0.126633793115616
-0.187668949365616
-0.126633793115616
-0.019822269678116
0.071730464696884
0.041212886571884
-0.050339847803116
-0.080857425928116
-0.172410160303116
-0.157151371240616
-0.080857425928116
-0.004563480615616
0.010695308446884
-0.065598636865616
-0.035081058740616
0.010695308446884
0.025954097509384
0.071730464696884
0.117506831884384
0.086989253759384
-0.111375004053116
-0.187668949365616
-0.202927738428116
-0.187668949365616
-0.141892582178116
-0.004563480615616
0.056471675634384
0.102248042821884
-0.004563480615616
-0.035081058740616
0.071730464696884
0.178541988134384
0.148024410009384
0.178541988134384
0.148024410009384
-0.019822269678116
-0.065598636865616
-0.004563480615616
0.010695308446884
0.025954097509384
-0.065598636865616
-0.111375004053116
-0.157151371240616
-0.294480472803116
-0.279221683740616
-0.172410160303116
-0.080857425928116
-0.126633793115616
-0.172410160303116
-0.126633793115616
-0.126633793115616
-0.111375004053116
0.041212886571884
0.178541988134384
0.193800777196884
0.102248042821884
0.086989253759384
0.056471675634384
0.102248042821884
0.102248042821884
0.117506831884384
0.193800777196884
0.117506831884384
-0.019822269678116
0.086989253759384
0.178541988134384
0.193800777196884
0.270094722509384
0.254835933446884
0.209059566259384
0.102248042821884
0.025954097509384
0.132765620946884
0.270094722509384
0.285353511571884
0.285353511571884
0.300612300634384
0.270094722509384
0.071730464696884
0.041212886571884
0.086989253759384
0.041212886571884
-0.019822269678116
-0.096116214990616
-0.187668949365616
-0.218186527490616
-0.187668949365616
-0.065598636865616
0.010695308446884
-0.004563480615616
-0.096116214990616
-0.172410160303116
-0.172410160303116
-0.233445316553116
-0.187668949365616
-0.065598636865616
0.010695308446884
-0.019822269678116
-0.096116214990616
-0.141892582178116
-0.065598636865616
-0.065598636865616
-0.019822269678116
0.041212886571884
-0.035081058740616
-0.172410160303116
-0.233445316553116
-0.172410160303116
-0.050339847803116
-0.035081058740616
0.071730464696884
0.071730464696884
-0.035081058740616
-0.080857425928116
-0.080857425928116
-0.004563480615616
0.056471675634384
0.041212886571884
0.041212886571884
-0.035081058740616
-0.111375004053116
-0.111375004053116
-0.004563480615616
0.071730464696884
-0.004563480615616
-0.096116214990616
-0.096116214990616
-0.126633793115616
-0.172410160303116
-0.141892582178116
-0.035081058740616
-0.004563480615616
-0.065598636865616
-0.019822269678116
-0.050339847803116
0.025954097509384
0.071730464696884
0.086989253759384
0.163283199071884
0.071730464696884
-0.050339847803116
-0.019822269678116
-0.065598636865616
-0.096116214990616
-0.019822269678116
0.010695308446884
0.010695308446884
-0.157151371240616
-0.172410160303116
-0.172410160303116
-0.096116214990616
-0.019822269678116
-0.080857425928116
-0.019822269678116
-0.050339847803116
-0.141892582178116
-0.035081058740616
0.056471675634384
0.193800777196884
0.178541988134384
0.148024410009384
0.178541988134384
0.056471675634384
0.041212886571884
-0.004563480615616
0.041212886571884
0.025954097509384
-0.172410160303116
-0.202927738428116
-0.248704105615616
-0.340256839990616
-0.218186527490616
-0.172410160303116
-0.126633793115616
-0.218186527490616
-0.294480472803116
-0.202927738428116
-0.157151371240616
-0.096116214990616
-0.019822269678116
0.086989253759384
0.086989253759384
-0.004563480615616
-0.035081058740616
0.025954097509384
0.102248042821884
0.086989253759384
0.071730464696884
0.163283199071884
0.025954097509384
-0.080857425928116
-0.004563480615616
0.041212886571884
0.071730464696884
0.071730464696884
0.086989253759384
0.071730464696884
-0.065598636865616
-0.096116214990616
-0.019822269678116
0.071730464696884
0.086989253759384
-0.019822269678116
-0.126633793115616
-0.157151371240616
-0.218186527490616
-0.263962894678116
-0.248704105615616
-0.187668949365616
-0.218186527490616
-0.233445316553116
-0.202927738428116
-0.187668949365616
-0.157151371240616
-0.172410160303116
-0.080857425928116
-0.035081058740616
-0.111375004053116
-0.080857425928116
-0.019822269678116
-0.019822269678116
0.117506831884384
0.102248042821884
0.071730464696884
-0.004563480615616
-0.080857425928116
-0.050339847803116
-0.126633793115616
-0.157151371240616
-0.233445316553116
-0.309739261865616
-0.340256839990616
-0.492844730615616
-0.508103489875793
-0.447068363428116
-0.401291996240616
-0.340256839990616
-0.340256839990616
-0.263962894678116
-0.279221683740616
-0.218186527490616
-0.065598636865616
-0.035081058740616
-0.019822269678116
-0.035081058740616
-0.004563480615616
0.041212886571884
-0.065598636865616
0.010695308446884
0.041212886571884
0.117506831884384
0.071730464696884
-0.004563480615616
-0.004563480615616
-0.050339847803116
-0.126633793115616
-0.096116214990616
-0.096116214990616
-0.096116214990616
-0.172410160303116
-0.202927738428116
-0.111375004053116
-0.050339847803116
-0.065598636865616
-0.111375004053116
-0.126633793115616
-0.157151371240616
-0.294480472803116
-0.279221683740616
-0.202927738428116
-0.172410160303116
-0.126633793115616
-0.126633793115616
-0.050339847803116
-0.035081058740616
-0.050339847803116
0.025954097509384
0.041212886571884
-0.050339847803116
-0.096116214990616
-0.080857425928116
-0.050339847803116
-0.111375004053116
-0.126633793115616
-0.065598636865616
-0.096116214990616
-0.202927738428116
-0.340256839990616
-0.431809574365616
-0.477585941553116
-0.523362278938293
-0.523362278938293
-0.523362278938293
-0.492844730615616
-0.462327152490616
-0.401291996240616
-0.294480472803116
-0.324998050928116
-0.279221683740616
-0.187668949365616
-0.172410160303116
-0.187668949365616
-0.096116214990616
0.010695308446884
0.086989253759384
0.132765620946884
0.193800777196884
0.239577144384384
0.239577144384384
0.132765620946884
0.117506831884384
0.117506831884384
0.041212886571884
-0.096116214990616
-0.141892582178116
-0.111375004053116
-0.172410160303116
-0.202927738428116
-0.187668949365616
-0.126633793115616
-0.080857425928116
-0.111375004053116
-0.141892582178116
-0.096116214990616
-0.126633793115616
-0.111375004053116
-0.065598636865616
-0.080857425928116
-0.126633793115616
-0.172410160303116
-0.172410160303116
-0.126633793115616
-0.141892582178116
-0.126633793115616
-0.111375004053116
-0.096116214990616
-0.187668949365616
-0.187668949365616
-0.218186527490616
-0.248704105615616
-0.233445316553116
-0.248704105615616
-0.172410160303116
-0.096116214990616
-0.096116214990616
0.041212886571884
0.102248042821884
0.025954097509384
-0.019822269678116
-0.019822269678116
-0.004563480615616
-0.050339847803116
-0.004563480615616
0.041212886571884
0.025954097509384
0.025954097509384
0.056471675634384
0.178541988134384
0.224318355321884
0.102248042821884
0.041212886571884
0.056471675634384
-0.050339847803116
-0.141892582178116
-0.157151371240616
-0.004563480615616
-0.019822269678116
-0.080857425928116
-0.035081058740616
-0.035081058740616
0.010695308446884
-0.065598636865616
-0.065598636865616
-0.019822269678116
-0.096116214990616
-0.126633793115616
-0.096116214990616
-0.050339847803116
-0.065598636865616
-0.096116214990616
-0.004563480615616
0.041212886571884
0.010695308446884
0.056471675634384
0.102248042821884
0.224318355321884
0.239577144384384
0.254835933446884
0.315871089696884
0.254835933446884
0.224318355321884
0.178541988134384
0.163283199071884
0.178541988134384
0.148024410009384
0.117506831884384
0.071730464696884
-0.004563480615616
-0.050339847803116
-0.096116214990616
-0.050339847803116
-0.141892582178116
-0.172410160303116
-0.202927738428116
-0.263962894678116
-0.309739261865616
-0.309739261865616
-0.218186527490616
-0.172410160303116
-0.248704105615616
-0.187668949365616
-0.157151371240616
-0.218186527490616
-0.263962894678116
-0.202927738428116
-0.111375004053116
-0.172410160303116
-0.172410160303116
-0.126633793115616
-0.065598636865616
0.010695308446884
-0.035081058740616
0.010695308446884
0.010695308446884
-0.065598636865616
-0.050339847803116
-0.019822269678116
0.056471675634384
0.056471675634384
-0.004563480615616
0.056471675634384
0.071730464696884
-0.035081058740616
-0.065598636865616
-0.035081058740616
0.071730464696884
-0.050339847803116
-0.126633793115616
-0.141892582178116
-0.172410160303116
-0.157151371240616
-0.096116214990616
0.041212886571884
0.041212886571884
-0.004563480615616
-0.004563480615616
-0.019822269678116
-0.019822269678116
0.056471675634384
0.117506831884384
0.209059566259384
0.086989253759384
0.010695308446884
-0.065598636865616
-0.157151371240616
-0.126633793115616
-0.111375004053116
0.010695308446884
-0.004563480615616
-0.111375004053116
-0.065598636865616
-0.096116214990616
-0.141892582178116
-0.126633793115616
-0.157151371240616
-0.096116214990616
-0.141892582178116
-0.233445316553116
-0.172410160303116
-0.111375004053116
0.025954097509384
-0.019822269678116
-0.050339847803116
-0.019822269678116
-0.050339847803116
-0.019822269678116
0.025954097509384
0.148024410009384
0.148024410009384
0.071730464696884
0.163283199071884
0.193800777196884
0.178541988134384
0.224318355321884
0.224318355321884
0.270094722509384
0.148024410009384
-0.019822269678116
0.041212886571884
0.117506831884384
0.117506831884384
0.163283199071884
0.239577144384384
0.178541988134384
0.071730464696884
0.025954097509384
0.010695308446884
-0.019822269678116
-0.004563480615616
-0.065598636865616
0.041212886571884
0.056471675634384
-0.004563480615616
0.025954097509384
0.132765620946884
0.193800777196884
0.193800777196884
0.239577144384384
0.270094722509384
0.148024410009384
0.193800777196884
0.224318355321884
0.209059566259384
0.193800777196884
0.132765620946884
0.132765620946884
0.041212886571884
-0.004563480615616
0.071730464696884
0.148024410009384
0.102248042821884
-0.004563480615616
0.010695308446884
-0.035081058740616
-0.050339847803116
-0.035081058740616
0.056471675634384
0.148024410009384
0.086989253759384
0.025954097509384
0.056471675634384
0.102248042821884
0.117506831884384
0.163283199071884
0.239577144384384
0.163283199071884
-0.035081058740616
-0.080857425928116
-0.035081058740616
0.071730464696884
0.132765620946884
0.117506831884384
0.178541988134384
0.102248042821884
-0.019822269678116
-0.004563480615616
0.041212886571884
0.071730464696884
0.086989253759384
0.117506831884384
0.148024410009384
0.148024410009384
0.178541988134384
0.193800777196884
0.346388667821884
0.331129878759384
0.270094722509384
0.254835933446884
0.224318355321884
0.117506831884384
0.224318355321884
0.239577144384384
0.300612300634384
0.331129878759384
0.331129878759384
0.376906245946884
0.437941402196884
0.361647456884384
0.407423824071884
0.498976558446884
0.376906245946884
0.300612300634384
0.361647456884384
0.346388667821884
0.407423824071884
0.498976558446884
0.453200191259384
0.361647456884384
0.193800777196884
0.086989253759384
0.102248042821884
0.086989253759384
-0.004563480615616
-0.035081058740616
-0.019822269678116
-0.111375004053116
-0.218186527490616
-0.172410160303116
-0.065598636865616
0.041212886571884
0.025954097509384
-0.050339847803116
0.010695308446884
-0.065598636865616
-0.111375004053116
-0.065598636865616
0.056471675634384
0.102248042821884
-0.080857425928116
-0.111375004053116
-0.050339847803116
-0.050339847803116
-0.065598636865616
-0.050339847803116
0.056471675634384
0.010695308446884
-0.096116214990616
-0.080857425928116
-0.035081058740616
0.041212886571884
0.071730464696884
0.086989253759384
0.102248042821884
0.041212886571884
0.025954097509384
0.086989253759384
0.102248042821884
0.056471675634384
-0.004563480615616
-0.004563480615616
-0.050339847803116
-0.157151371240616
-0.035081058740616
0.056471675634384
0.117506831884384
0.209059566259384
0.193800777196884
0.163283199071884
0.010695308446884
0.071730464696884
0.178541988134384
0.300612300634384
0.300612300634384
0.224318355321884
0.270094722509384
0.132765620946884
0.056471675634384
0.178541988134384
0.224318355321884
0.163283199071884
0.086989253759384
-0.035081058740616
-0.019822269678116
-0.035081058740616
-0.065598636865616
0.025954097509384
0.086989253759384
-0.004563480615616
-0.187668949365616
-0.141892582178116
-0.111375004053116
-0.172410160303116
-0.096116214990616
-0.111375004053116
-0.111375004053116
-0.126633793115616
-0.172410160303116
-0.111375004053116
-0.050339847803116
-0.050339847803116
-0.096116214990616
-0.172410160303116
-0.187668949365616
-0.324998050928116
-0.218186527490616
-0.126633793115616
-0.111375004053116
-0.065598636865616
-0.157151371240616
-0.141892582178116
-0.172410160303116
-0.248704105615616
-0.111375004053116
-0.035081058740616
0.010695308446884
-0.050339847803116
-0.126633793115616
-0.096116214990616
-0.172410160303116
-0.080857425928116
-0.035081058740616
-0.096116214990616
-0.187668949365616
-0.324998050928116
-0.309739261865616
-0.263962894678116
-0.248704105615616
-0.157151371240616
-0.080857425928116
-0.050339847803116
-0.126633793115616
-0.233445316553116
-0.141892582178116
-0.080857425928116
-0.141892582178116
-0.141892582178116
-0.157151371240616
-0.248704105615616
-0.386033207178116
-0.340256839990616
-0.172410160303116
-0.172410160303116
-0.157151371240616
-0.172410160303116
-0.202927738428116
-0.248704105615616
-0.263962894678116
-0.157151371240616
-0.050339847803116
-0.050339847803116
-0.065598636865616
-0.096116214990616
-0.111375004053116
-0.157151371240616
0.025954097509384
0.117506831884384
0.056471675634384
0.025954097509384
-0.126633793115616
-0.172410160303116
-0.172410160303116
-0.248704105615616
-0.202927738428116
-0.096116214990616
-0.172410160303116
-0.324998050928116
-0.324998050928116
-0.279221683740616
-0.309739261865616
-0.187668949365616
-0.141892582178116
-0.172410160303116
-0.218186527490616
-0.309739261865616
-0.202927738428116
-0.050339847803116
-0.004563480615616
0.117506831884384
0.178541988134384
0.086989253759384
-0.050339847803116
-0.065598636865616
-0.019822269678116
-0.035081058740616
-0.050339847803116
-0.126633793115616
-0.172410160303116
-0.172410160303116
-0.202927738428116
-0.050339847803116
0.086989253759384
0.025954097509384
-0.004563480615616
-0.126633793115616
-0.141892582178116
-0.233445316553116
-0.218186527490616
-0.126633793115616
-0.035081058740616
-0.096116214990616
-0.172410160303116
-0.233445316553116
-0.187668949365616
-0.172410160303116
-0.080857425928116
-0.111375004053116
-0.202927738428116
-0.294480472803116
-0.401291996240616
-0.263962894678116
-0.126633793115616
-0.096116214990616
0.041212886571884
0.102248042821884
0.041212886571884
-0.065598636865616
-0.050339847803116
0.071730464696884
0.086989253759384
0.102248042821884
0.071730464696884
0.010695308446884
-0.035081058740616
-0.065598636865616
-0.004563480615616
0.132765620946884
0.071730464696884
-0.065598636865616
-0.141892582178116
-0.218186527490616
-0.309739261865616
-0.218186527490616
-0.157151371240616
-0.157151371240616
-0.111375004053116
-0.141892582178116
-0.187668949365616
-0.126633793115616
-0.050339847803116
0.025954097509384
0.148024410009384
0.056471675634384
-0.141892582178116
-0.172410160303116
-0.111375004053116
-0.050339847803116
0.025954097509384
0.086989253759384
0.102248042821884
-0.004563480615616
-0.157151371240616
-0.157151371240616
-0.035081058740616
-0.019822269678116
-0.004563480615616
0.010695308446884
-0.065598636865616
-0.187668949365616
-0.157151371240616
-0.050339847803116
0.102248042821884
0.178541988134384
0.117506831884384
0.086989253759384
-0.019822269678116
-0.111375004053116
-0.019822269678116
0.086989253759384
0.086989253759384
-0.004563480615616
-0.080857425928116
-0.065598636865616
-0.050339847803116
0.025954097509384
0.132765620946884
0.224318355321884
0.178541988134384
0.041212886571884
0.117506831884384
0.148024410009384
0.102248042821884
0.285353511571884
0.315871089696884
0.285353511571884
0.193800777196884
0.071730464696884
0.086989253759384
0.148024410009384
0.178541988134384
0.224318355321884
0.193800777196884
0.102248042821884
-0.111375004053116
-0.004563480615616
0.163283199071884
0.224318355321884
0.285353511571884
0.224318355321884
0.163283199071884
0.071730464696884
-0.004563480615616
0.132765620946884
0.300612300634384
0.346388667821884
0.285353511571884
0.163283199071884
0.071730464696884
-0.035081058740616
0.086989253759384
0.224318355321884
0.163283199071884
0.148024410009384
0.025954097509384
-0.004563480615616
0.071730464696884
0.025954097509384
0.132765620946884
0.270094722509384
0.239577144384384
0.117506831884384
0.071730464696884
0.178541988134384
0.178541988134384
0.285353511571884
0.483717769384384
0.498976558446884
0.422682613134384
0.300612300634384
0.331129878759384
0.437941402196884
0.392165035009384
0.422682613134384
0.300612300634384
0.224318355321884
0.086989253759384
0.010695308446884
0.086989253759384
0.086989253759384
0.102248042821884
0.117506831884384
0.025954097509384
-0.035081058740616
-0.111375004053116
0.025954097509384
0.224318355321884
0.209059566259384
0.178541988134384
0.148024410009384
0.102248042821884
0.102248042821884
0.117506831884384
0.270094722509384
0.361647456884384
0.315871089696884
0.178541988134384
0.071730464696884
0.102248042821884
0.041212886571884
0.117506831884384
0.209059566259384
0.178541988134384
0.102248042821884
0.056471675634384
0.117506831884384
0.209059566259384
0.193800777196884
0.209059566259384
0.132765620946884
-0.004563480615616
-0.157151371240616
-0.187668949365616
-0.111375004053116
-0.096116214990616
-0.080857425928116
-0.050339847803116
-0.096116214990616
-0.202927738428116
-0.294480472803116
-0.218186527490616
-0.141892582178116
-0.172410160303116
-0.187668949365616
-0.279221683740616
-0.202927738428116
-0.172410160303116
-0.065598636865616
0.163283199071884
0.178541988134384
0.163283199071884
0.132765620946884
-0.004563480615616
-0.035081058740616
-0.019822269678116
0.056471675634384
0.148024410009384
0.132765620946884
0.071730464696884
-0.019822269678116
0.056471675634384
0.102248042821884
0.041212886571884
0.148024410009384
0.056471675634384
-0.080857425928116
-0.157151371240616
-0.157151371240616
-0.050339847803116
-0.035081058740616
0.025954097509384
0.132765620946884
0.025954097509384
-0.035081058740616
-0.050339847803116
0.041212886571884
0.086989253759384
0.010695308446884
0.025954097509384
0.010695308446884
-0.019822269678116
-0.065598636865616
-0.019822269678116
0.117506831884384
0.102248042821884
0.025954097509384
0.056471675634384
-0.019822269678116
-0.080857425928116
-0.050339847803116
0.041212886571884
0.086989253759384
-0.035081058740616
-0.157151371240616
-0.126633793115616
-0.096116214990616
-0.141892582178116
-0.111375004053116
-0.035081058740616
-0.111375004053116
-0.202927738428116
-0.248704105615616
-0.355515629053116
-0.340256839990616
-0.263962894678116
-0.202927738428116
-0.096116214990616
-0.126633793115616
-0.172410160303116
-0.096116214990616
0.010695308446884
0.071730464696884
0.071730464696884
0.056471675634384
0.071730464696884
-0.004563480615616
-0.004563480615616
0.010695308446884
0.117506831884384
0.209059566259384
0.163283199071884
0.132765620946884
0.056471675634384
-0.050339847803116
-0.111375004053116
-0.111375004053116
-0.080857425928116
-0.141892582178116
-0.172410160303116
-0.157151371240616
-0.111375004053116
-0.050339847803116
-0.004563480615616
-0.019822269678116
-0.019822269678116
-0.080857425928116
-0.096116214990616
-0.080857425928116
-0.050339847803116
-0.019822269678116
0.056471675634384
0.102248042821884
0.010695308446884
-0.065598636865616
-0.019822269678116
0.010695308446884
-0.050339847803116
-0.096116214990616
-0.126633793115616
-0.172410160303116
-0.279221683740616
-0.324998050928116
-0.294480472803116
-0.324998050928116
-0.294480472803116
-0.233445316553116
-0.263962894678116
-0.324998050928116
-0.340256839990616
-0.309739261865616
-0.218186527490616
-0.218186527490616
-0.187668949365616
-0.126633793115616
-0.126633793115616
-0.172410160303116
-0.126633793115616
-0.065598636865616
0.025954097509384
-0.035081058740616
-0.035081058740616
0.025954097509384
0.071730464696884
-0.019822269678116
0.010695308446884
0.193800777196884
0.163283199071884
0.086989253759384
0.071730464696884
0.086989253759384
0.163283199071884
0.163283199071884
0.224318355321884
0.285353511571884
0.193800777196884
0.148024410009384
0.209059566259384
0.270094722509384
0.224318355321884
0.239577144384384
0.300612300634384
0.300612300634384
0.224318355321884
0.163283199071884
0.193800777196884
0.285353511571884
0.148024410009384
0.117506831884384
0.132765620946884
0.132765620946884
0.148024410009384
0.132765620946884
0.132765620946884
0.178541988134384
0.148024410009384
0.117506831884384
0.102248042821884
0.117506831884384
0.025954097509384
0.056471675634384
0.117506831884384
0.025954097509384
0.010695308446884
-0.035081058740616
-0.096116214990616
-0.111375004053116
-0.141892582178116
-0.157151371240616
-0.111375004053116
-0.111375004053116
-0.126633793115616
-0.065598636865616
0.056471675634384
0.025954097509384
0.056471675634384
0.117506831884384
0.086989253759384
0.071730464696884
0.056471675634384
0.178541988134384
0.239577144384384
0.193800777196884
0.285353511571884
0.270094722509384
0.254835933446884
0.285353511571884
0.270094722509384
0.361647456884384
0.331129878759384
0.315871089696884
0.376906245946884
0.346388667821884
0.300612300634384
0.315871089696884
0.392165035009384
0.483717769384384
0.376906245946884
0.331129878759384
0.346388667821884
0.361647456884384
0.285353511571884
0.209059566259384
0.254835933446884
0.178541988134384
0.102248042821884
0.209059566259384
0.178541988134384
0.193800777196884
0.117506831884384
0.132765620946884
0.193800777196884
0.086989253759384
0.025954097509384
0.056471675634384
0.010695308446884
-0.019822269678116
-0.019822269678116
-0.019822269678116
0.056471675634384
0.041212886571884
0.025954097509384
-0.004563480615616
0.071730464696884
-0.019822269678116
-0.065598636865616
0.041212886571884
0.041212886571884
-0.019822269678116
0.041212886571884
0.025954097509384
0.148024410009384
0.132765620946884
0.148024410009384
0.209059566259384
0.193800777196884
0.239577144384384
0.285353511571884
0.376906245946884
0.346388667821884
0.361647456884384
0.498976558446884
0.453200191259384
0.422682613134384
0.422682613134384
0.422682613134384
0.498976558446884
0.285353511571884
0.224318355321884
0.285353511571884
0.285353511571884
0.193800777196884
0.117506831884384
0.132765620946884
0.148024410009384
0.117506831884384
0.193800777196884
0.193800777196884
0.224318355321884
0.163283199071884
0.102248042821884
0.163283199071884
0.132765620946884
0.117506831884384
0.178541988134384
0.224318355321884
0.193800777196884
0.148024410009384
0.132765620946884
0.148024410009384
-0.004563480615616
-0.004563480615616
0.025954097509384
0.025954097509384
-0.050339847803116
-0.019822269678116
0.041212886571884
0.086989253759384
0.071730464696884
0.086989253759384
0.148024410009384
0.209059566259384
0.148024410009384
0.148024410009384
0.148024410009384
0.148024410009384
0.102248042821884
0.071730464696884
0.102248042821884
0.071730464696884
0.086989253759384
0.132765620946884
0.117506831884384
0.071730464696884
0.025954097509384
0.086989253759384
0.086989253759384
0.025954097509384
0.056471675634384
0.117506831884384
0.102248042821884
0.041212886571884
-0.019822269678116
0.010695308446884
-0.019822269678116
-0.035081058740616
-0.019822269678116
-0.050339847803116
-0.096116214990616
-0.187668949365616
-0.279221683740616
-0.263962894678116
-0.294480472803116
-0.370774418115616
-0.340256839990616
-0.263962894678116
-0.263962894678116
-0.263962894678116
-0.141892582178116
-0.080857425928116
-0.126633793115616
-0.096116214990616
-0.141892582178116
-0.111375004053116
-0.065598636865616
0.025954097509384
0.102248042821884
0.117506831884384
0.071730464696884
0.041212886571884
0.056471675634384
-0.004563480615616
-0.111375004053116
-0.172410160303116
-0.202927738428116
-0.248704105615616
-0.386033207178116
-0.416550785303116
-0.340256839990616
-0.340256839990616
-0.309739261865616
-0.263962894678116
-0.279221683740616
-0.401291996240616
-0.492844730615616
-0.477585941553116
-0.370774418115616
-0.462327152490616
-0.416550785303116
-0.294480472803116
-0.294480472803116
-0.324998050928116
-0.309739261865616
-0.218186527490616
-0.172410160303116
-0.141892582178116
-0.141892582178116
-0.111375004053116
-0.050339847803116
-0.035081058740616
0.056471675634384
0.148024410009384
0.148024410009384
0.117506831884384
0.117506831884384
0.163283199071884
0.071730464696884
0.010695308446884
0.025954097509384
0.025954097509384
-0.065598636865616
-0.141892582178116
-0.172410160303116
-0.263962894678116
-0.340256839990616
-0.309739261865616
-0.248704105615616
-0.248704105615616
-0.355515629053116
-0.401291996240616
-0.248704105615616
-0.172410160303116
-0.202927738428116
-0.172410160303116
-0.172410160303116
-0.202927738428116
-0.218186527490616
-0.172410160303116
-0.080857425928116
-0.050339847803116
-0.065598636865616
-0.172410160303116
-0.141892582178116
-0.202927738428116
-0.309739261865616
-0.279221683740616
-0.263962894678116
-0.324998050928116
-0.370774418115616
-0.370774418115616
-0.309739261865616
-0.340256839990616
-0.279221683740616
-0.187668949365616
-0.187668949365616
-0.233445316553116
-0.248704105615616
-0.202927738428116
-0.172410160303116
-0.172410160303116
-0.080857425928116
-0.019822269678116
-0.035081058740616
-0.065598636865616
-0.141892582178116
-0.065598636865616
-0.157151371240616
-0.141892582178116
-0.111375004053116
-0.172410160303116
-0.172410160303116
-0.294480472803116
-0.233445316553116
-0.096116214990616
-0.096116214990616
-0.035081058740616
-0.004563480615616
-0.080857425928116
-0.172410160303116
-0.172410160303116
-0.019822269678116
0.010695308446884
-0.019822269678116
-0.050339847803116
-0.126633793115616
-0.141892582178116
-0.202927738428116
-0.202927738428116
-0.141892582178116
-0.141892582178116
-0.126633793115616
-0.172410160303116
-0.157151371240616
-0.111375004053116
-0.096116214990616
0.071730464696884
0.117506831884384
0.010695308446884
0.041212886571884
0.025954097509384
0.132765620946884
0.163283199071884
0.209059566259384
0.239577144384384
0.193800777196884
0.071730464696884
0.025954097509384
0.071730464696884
0.117506831884384
0.041212886571884
0.041212886571884
0.071730464696884
-0.019822269678116
-0.050339847803116
-0.080857425928116
0.025954097509384
0.071730464696884
0.010695308446884
-0.004563480615616
-0.004563480615616
-0.019822269678116
-0.035081058740616
0.010695308446884
0.163283199071884
0.086989253759384
0.117506831884384
0.056471675634384
-0.050339847803116
-0.080857425928116
-0.111375004053116
-0.096116214990616
-0.065598636865616
-0.187668949365616
-0.263962894678116
-0.218186527490616
-0.187668949365616
-0.172410160303116
-0.126633793115616
-0.050339847803116
-0.065598636865616
-0.126633793115616
-0.141892582178116
-0.035081058740616
0.025954097509384
0.010695308446884
0.071730464696884
-0.019822269678116
-0.126633793115616
-0.141892582178116
-0.111375004053116
-0.004563480615616
0.010695308446884
-0.004563480615616
-0.050339847803116
-0.096116214990616
-0.111375004053116
-0.080857425928116
-0.004563480615616
0.041212886571884
0.010695308446884
0.025954097509384
-0.050339847803116
-0.080857425928116
-0.065598636865616
-0.035081058740616
0.086989253759384
-0.004563480615616
-0.126633793115616
-0.202927738428116
-0.248704105615616
-0.233445316553116
-0.202927738428116
-0.141892582178116
-0.096116214990616
-0.126633793115616
-0.080857425928116
-0.080857425928116
-0.080857425928116
-0.035081058740616
0.010695308446884
0.102248042821884
0.056471675634384
-0.080857425928116
-0.080857425928116
-0.004563480615616
0.117506831884384
0.102248042821884
0.117506831884384
0.163283199071884
0.010695308446884
-0.126633793115616
-0.126633793115616
-0.080857425928116
-0.080857425928116
-0.187668949365616
-0.294480472803116
-0.309739261865616
-0.386033207178116
-0.401291996240616
-0.309739261865616
-0.141892582178116
-0.187668949365616
-0.263962894678116
-0.263962894678116
-0.263962894678116
-0.263962894678116
-0.233445316553116
-0.157151371240616
-0.172410160303116
-0.294480472803116
-0.324998050928116
-0.279221683740616
-0.248704105615616
-0.172410160303116
-0.096116214990616
-0.019822269678116
-0.050339847803116
-0.172410160303116
-0.233445316553116
-0.157151371240616
-0.111375004053116
-0.065598636865616
-0.019822269678116
-0.019822269678116
-0.050339847803116
0.010695308446884
0.025954097509384
0.102248042821884
0.102248042821884
0.025954097509384
-0.035081058740616
-0.157151371240616
-0.279221683740616
-0.263962894678116
-0.111375004053116
-0.126633793115616
-0.172410160303116
-0.233445316553116
-0.370774418115616
-0.370774418115616
-0.431809574365616
-0.386033207178116
-0.263962894678116
-0.324998050928116
-0.447068363428116
-0.462327152490616
-0.386033207178116
-0.324998050928116
-0.233445316553116
-0.141892582178116
-0.157151371240616
-0.263962894678116
-0.401291996240616
-0.462327152490616
-0.386033207178116
-0.324998050928116
-0.218186527490616
-0.172410160303116
-0.218186527490616
-0.263962894678116
-0.218186527490616
-0.172410160303116
-0.035081058740616
-0.004563480615616
0.025954097509384
0.010695308446884
-0.096116214990616
-0.187668949365616
-0.187668949365616
-0.050339847803116
-0.065598636865616
-0.141892582178116
-0.172410160303116
-0.309739261865616
-0.340256839990616
-0.309739261865616
-0.355515629053116
-0.187668949365616
-0.279221683740616
-0.340256839990616
-0.340256839990616
-0.370774418115616
-0.355515629053116
-0.248704105615616
-0.141892582178116
-0.050339847803116
-0.157151371240616
-0.141892582178116
-0.141892582178116
-0.050339847803116
0.010695308446884
0.102248042821884
0.193800777196884
0.071730464696884
-0.035081058740616
-0.004563480615616
0.010695308446884
0.071730464696884
0.071730464696884
0.117506831884384
-0.004563480615616
-0.202927738428116
-0.248704105615616
-0.279221683740616
-0.157151371240616
-0.065598636865616
-0.080857425928116
-0.035081058740616
-0.065598636865616
-0.126633793115616
-0.065598636865616
0.071730464696884
0.132765620946884
0.041212886571884
-0.019822269678116
-0.019822269678116
-0.111375004053116
-0.141892582178116
-0.050339847803116
0.178541988134384
0.178541988134384
0.041212886571884
0.010695308446884
-0.050339847803116
-0.035081058740616
-0.050339847803116
0.041212886571884
0.132765620946884
0.041212886571884
-0.004563480615616
-0.004563480615616
0.025954097509384
0.117506831884384
0.102248042821884
0.117506831884384
0.041212886571884
-0.126633793115616
-0.141892582178116
-0.111375004053116
0.102248042821884
0.102248042821884
0.086989253759384
0.148024410009384
0.025954097509384
-0.065598636865616
-0.065598636865616
0.056471675634384
0.086989253759384
0.056471675634384
0.148024410009384
0.102248042821884
0.041212886571884
0.086989253759384
0.132765620946884
0.331129878759384
0.331129878759384
0.193800777196884
0.209059566259384
0.132765620946884
0.193800777196884
0.300612300634384
0.361647456884384
0.468458980321884
0.361647456884384
0.300612300634384
0.270094722509384
0.224318355321884
0.209059566259384
0.285353511571884
0.376906245946884
0.315871089696884
0.117506831884384
0.117506831884384
0.071730464696884
0.148024410009384
0.102248042821884
0.041212886571884
0.010695308446884
-0.187668949365616
-0.218186527490616
-0.141892582178116
-0.111375004053116
-0.019822269678116
-0.004563480615616
0.041212886571884
0.025954097509384
-0.080857425928116
0.010695308446884
0.163283199071884
0.300612300634384
0.300612300634384
0.285353511571884
0.300612300634384
0.193800777196884
0.178541988134384
0.254835933446884
0.331129878759384
0.331129878759384
0.132765620946884
0.056471675634384
0.010695308446884
-0.096116214990616
-0.065598636865616
-0.004563480615616
0.025954097509384
-0.080857425928116
-0.233445316553116
-0.263962894678116
-0.294480472803116
-0.202927738428116
-0.050339847803116
0.010695308446884
0.056471675634384
-0.004563480615616
-0.004563480615616
0.117506831884384
0.178541988134384
0.239577144384384
0.300612300634384
0.315871089696884
0.254835933446884
0.132765620946884
0.178541988134384
0.331129878759384
0.361647456884384
0.361647456884384
0.315871089696884
0.224318355321884
0.071730464696884
0.025954097509384
0.117506831884384
0.193800777196884
0.193800777196884
0.178541988134384
0.132765620946884
0.086989253759384
-0.004563480615616
-0.019822269678116
0.041212886571884
0.041212886571884
-0.050339847803116
-0.141892582178116
-0.111375004053116
-0.050339847803116
0.010695308446884
0.178541988134384
0.285353511571884
0.224318355321884
0.163283199071884
0.132765620946884
0.178541988134384
0.178541988134384
0.224318355321884
0.331129878759384
0.361647456884384
0.315871089696884
0.239577144384384
0.193800777196884
0.239577144384384
0.239577144384384
0.224318355321884
0.178541988134384
0.041212886571884
-0.096116214990616
-0.111375004053116
-0.080857425928116
0.025954097509384
0.025954097509384
-0.004563480615616
0.010695308446884
-0.080857425928116
-0.141892582178116
-0.050339847803116
0.056471675634384
0.117506831884384
0.086989253759384
0.025954097509384
0.025954097509384
0.041212886571884
0.086989253759384
0.254835933446884
0.361647456884384
0.239577144384384
0.193800777196884
0.224318355321884
0.163283199071884
0.163283199071884
0.209059566259384
0.315871089696884
0.331129878759384
0.178541988134384
0.163283199071884
0.209059566259384
0.239577144384384
0.315871089696884
0.392165035009384
0.392165035009384
0.270094722509384
0.148024410009384
0.102248042821884
0.132765620946884
0.224318355321884
0.193800777196884
0.239577144384384
0.239577144384384
0.148024410009384
0.148024410009384
0.285353511571884
0.392165035009384
0.407423824071884
0.361647456884384
0.331129878759384
0.270094722509384
0.270094722509384
0.346388667821884
0.453200191259384
0.483717769384384
0.376906245946884
0.285353511571884
0.163283199071884
0.071730464696884
-0.019822269678116
0.056471675634384
0.148024410009384
0.056471675634384
-0.035081058740616
-0.035081058740616
0.025954097509384
0.102248042821884
0.193800777196884
0.239577144384384
0.315871089696884
0.148024410009384
0.086989253759384
0.148024410009384
0.193800777196884
0.224318355321884
0.285353511571884
0.331129878759384
0.300612300634384
0.224318355321884
0.254835933446884
0.254835933446884
0.315871089696884
0.300612300634384
0.224318355321884
0.270094722509384
0.163283199071884
0.148024410009384
0.178541988134384
0.224318355321884
0.300612300634384
0.239577144384384
0.254835933446884
0.315871089696884
0.270094722509384
0.254835933446884
0.270094722509384
0.407423824071884
0.331129878759384
0.209059566259384
0.193800777196884
0.102248042821884
0.117506831884384
0.209059566259384
0.178541988134384
0.285353511571884
0.163283199071884
0.132765620946884
0.239577144384384
0.224318355321884
0.331129878759384
0.422682613134384
0.483717769384384
0.422682613134384
0.331129878759384
0.361647456884384
0.376906245946884
0.376906245946884
0.346388667821884
0.270094722509384
0.209059566259384
-0.065598636865616
-0.111375004053116
0.010695308446884
0.041212886571884
0.071730464696884
0.102248042821884
0.086989253759384
0.132765620946884
0.056471675634384
0.163283199071884
0.224318355321884
0.254835933446884
0.224318355321884
0.148024410009384
0.193800777196884
0.209059566259384
0.270094722509384
0.392165035009384
0.437941402196884
0.392165035009384
0.254835933446884
0.270094722509384
0.346388667821884
0.285353511571884
0.315871089696884
0.346388667821884
0.422682613134384
0.422682613134384
0.361647456884384
0.453200191259384
0.544752955436707
0.529494166374207
0.605788111686707
0.621046900749207
0.605788111686707
0.498976558446884
0.529494166374207
0.605788111686707
0.529494166374207
0.483717769384384
0.437941402196884
0.392165035009384
0.224318355321884
0.117506831884384
0.148024410009384
0.209059566259384
0.193800777196884
0.178541988134384
0.132765620946884
0.163283199071884
0.117506831884384
0.117506831884384
0.193800777196884
0.239577144384384
0.132765620946884
0.117506831884384
0.178541988134384
0.239577144384384
0.224318355321884
0.300612300634384
0.300612300634384
0.315871089696884
0.239577144384384
0.117506831884384
0.148024410009384
0.102248042821884
0.025954097509384
0.086989253759384
0.071730464696884
0.056471675634384
0.086989253759384
0.132765620946884
0.209059566259384
0.193800777196884
0.193800777196884
0.148024410009384
0.193800777196884
0.178541988134384
0.102248042821884
0.132765620946884
0.178541988134384
0.148024410009384
0.178541988134384
0.163283199071884
0.132765620946884
0.056471675634384
0.132765620946884
0.148024410009384
0.117506831884384
0.132765620946884
0.163283199071884
0.254835933446884
0.315871089696884
0.270094722509384
0.392165035009384
0.514235377311707
0.468458980321884
0.453200191259384
0.453200191259384
0.514235377311707
0.361647456884384
0.300612300634384
0.300612300634384
0.254835933446884
0.086989253759384
-0.004563480615616
0.025954097509384
0.071730464696884
-0.019822269678116
-0.035081058740616
0.010695308446884
-0.019822269678116
-0.096116214990616
-0.111375004053116
-0.096116214990616
-0.157151371240616
-0.157151371240616
-0.126633793115616
-0.126633793115616
-0.065598636865616
-0.050339847803116
0.025954097509384
0.117506831884384
-0.035081058740616
-0.096116214990616
-0.080857425928116
-0.096116214990616
-0.126633793115616
-0.141892582178116
-0.126633793115616
-0.050339847803116
-0.050339847803116
-0.050339847803116
0.025954097509384
0.102248042821884
0.025954097509384
0.025954097509384
0.010695308446884
0.010695308446884
-0.004563480615616
0.010695308446884
0.086989253759384
0.117506831884384
0.010695308446884
0.041212886571884
0.102248042821884
0.010695308446884
-0.050339847803116
-0.019822269678116
-0.050339847803116
-0.080857425928116
-0.050339847803116
-0.019822269678116
0.071730464696884
0.025954097509384
0.025954097509384
0.071730464696884
0.132765620946884
0.102248042821884
0.056471675634384
0.132765620946884
0.178541988134384
0.071730464696884
0.086989253759384
0.041212886571884
0.025954097509384
0.056471675634384
-0.004563480615616
0.010695308446884
-0.035081058740616
-0.096116214990616
-0.019822269678116
0.010695308446884
-0.004563480615616
-0.019822269678116
0.071730464696884
0.086989253759384
-0.004563480615616
0.041212886571884
0.056471675634384
0.010695308446884
0.041212886571884
-0.004563480615616
0.056471675634384
0.041212886571884
-0.080857425928116
-0.126633793115616
-0.141892582178116
-0.126633793115616
-0.157151371240616
-0.096116214990616
0.010695308446884
-0.035081058740616
-0.004563480615616
0.025954097509384
0.010695308446884
0.071730464696884
0.025954097509384
0.010695308446884
0.010695308446884
-0.019822269678116
0.041212886571884
0.071730464696884
0.163283199071884
0.132765620946884
0.041212886571884
0.071730464696884
0.010695308446884
-0.050339847803116
-0.111375004053116
-0.126633793115616
-0.096116214990616
-0.218186527490616
-0.233445316553116
-0.172410160303116
-0.157151371240616
-0.035081058740616
-0.004563480615616
0.071730464696884
0.041212886571884
-0.004563480615616
0.117506831884384
0.117506831884384
0.071730464696884
0.102248042821884
0.148024410009384
0.148024410009384
-0.004563480615616
-0.035081058740616
-0.019822269678116
-0.035081058740616
-0.050339847803116
-0.111375004053116
-0.080857425928116
-0.080857425928116
-0.233445316553116
-0.202927738428116
-0.172410160303116
-0.141892582178116
-0.187668949365616
-0.157151371240616
-0.080857425928116
-0.157151371240616
-0.187668949365616
-0.172410160303116
-0.050339847803116
-0.096116214990616
-0.172410160303116
-0.172410160303116
-0.172410160303116
-0.218186527490616
-0.187668949365616
-0.096116214990616
-0.019822269678116
-0.019822269678116
-0.065598636865616
0.025954097509384
0.025954097509384
0.041212886571884
0.071730464696884
0.117506831884384
0.148024410009384
0.086989253759384
0.041212886571884
0.025954097509384
0.117506831884384
0.102248042821884
0.071730464696884
0.148024410009384
0.025954097509384
-0.065598636865616
0.010695308446884
-0.065598636865616
-0.050339847803116
-0.080857425928116
-0.126633793115616
-0.019822269678116
-0.065598636865616
-0.065598636865616
0.025954097509384
0.148024410009384
0.193800777196884
0.193800777196884
0.270094722509384
0.270094722509384
0.239577144384384
0.209059566259384
0.193800777196884
0.224318355321884
0.117506831884384
0.071730464696884
0.071730464696884
-0.080857425928116
-0.126633793115616
-0.172410160303116
-0.172410160303116
-0.202927738428116
-0.324998050928116
-0.324998050928116
-0.279221683740616
-0.294480472803116
-0.187668949365616
-0.172410160303116
-0.065598636865616
-0.065598636865616
-0.096116214990616
-0.004563480615616
0.025954097509384
0.056471675634384
0.025954097509384
-0.019822269678116
-0.004563480615616
-0.157151371240616
-0.157151371240616
-0.050339847803116
0.056471675634384
0.041212886571884
0.010695308446884
0.041212886571884
0.010695308446884
-0.050339847803116
0.056471675634384
0.117506831884384
0.148024410009384
0.102248042821884
0.086989253759384
0.132765620946884
0.086989253759384
0.148024410009384
0.224318355321884
0.224318355321884
0.148024410009384
0.025954097509384
0.041212886571884
0.071730464696884
-0.019822269678116
0.056471675634384
0.086989253759384
0.102248042821884
0.041212886571884
0.010695308446884
0.117506831884384
0.148024410009384
0.102248042821884
0.132765620946884
0.224318355321884
0.178541988134384
-0.019822269678116
0.025954097509384
0.102248042821884
0.086989253759384
0.071730464696884
0.102248042821884
0.102248042821884
0.041212886571884
-0.111375004053116
-0.035081058740616
0.086989253759384
0.010695308446884
-0.004563480615616
-0.019822269678116
-0.035081058740616
-0.080857425928116
-0.050339847803116
0.041212886571884
0.148024410009384
0.102248042821884
0.025954097509384
-0.019822269678116
-0.065598636865616
-0.004563480615616
0.010695308446884
-0.019822269678116
-0.019822269678116
-0.111375004053116
-0.126633793115616
-0.096116214990616
-0.126633793115616
-0.004563480615616
0.025954097509384
0.041212886571884
-0.080857425928116
-0.065598636865616
0.010695308446884
0.010695308446884
0.102248042821884
0.178541988134384
0.224318355321884
0.193800777196884
0.132765620946884
0.193800777196884
0.224318355321884
0.193800777196884
0.086989253759384
0.041212886571884
0.056471675634384
0.010695308446884
-0.080857425928116
-0.019822269678116
0.071730464696884
0.041212886571884
-0.065598636865616
-0.141892582178116
-0.126633793115616
-0.218186527490616
-0.172410160303116
-0.096116214990616
-0.035081058740616
-0.096116214990616
-0.172410160303116
-0.126633793115616
-0.035081058740616
-0.141892582178116
-0.111375004053116
-0.019822269678116
0.025954097509384
-0.141892582178116
-0.233445316553116
-0.202927738428116
-0.187668949365616
-0.111375004053116
-0.111375004053116
-0.080857425928116
-0.080857425928116
-0.248704105615616
-0.233445316553116
-0.157151371240616
-0.172410160303116
-0.157151371240616
-0.126633793115616
-0.141892582178116
-0.202927738428116
-0.202927738428116
-0.141892582178116
-0.065598636865616
-0.035081058740616
-0.111375004053116
-0.172410160303116
-0.172410160303116
-0.233445316553116
-0.172410160303116
-0.096116214990616
-0.096116214990616
-0.202927738428116
-0.279221683740616
-0.294480472803116
-0.355515629053116
-0.355515629053116
-0.324998050928116
-0.263962894678116
-0.202927738428116
-0.340256839990616
-0.431809574365616
-0.355515629053116
-0.431809574365616
-0.370774418115616
-0.294480472803116
-0.294480472803116
-0.401291996240616
-0.447068363428116
-0.431809574365616
-0.340256839990616
-0.355515629053116
-0.324998050928116
-0.294480472803116
-0.340256839990616
-0.538621068000793
-0.614915013313293
-0.523362278938293
-0.477585941553116
-0.431809574365616
-0.401291996240616
-0.386033207178116
-0.416550785303116
-0.447068363428116
-0.386033207178116
-0.263962894678116
-0.218186527490616
-0.263962894678116
-0.324998050928116
-0.340256839990616
-0.477585941553116
-0.416550785303116
-0.309739261865616
-0.324998050928116
-0.294480472803116
-0.431809574365616
-0.523362278938293
-0.477585941553116
-0.538621068000793
-0.447068363428116
-0.340256839990616
-0.370774418115616
-0.538621068000793
-0.553879857063293
-0.477585941553116
-0.477585941553116
-0.324998050928116
-0.248704105615616
-0.248704105615616
-0.263962894678116
-0.447068363428116
-0.416550785303116
-0.263962894678116
-0.279221683740616
-0.187668949365616
-0.157151371240616
-0.233445316553116
-0.324998050928116
-0.386033207178116
-0.263962894678116
-0.172410160303116
-0.141892582178116
-0.126633793115616
-0.126633793115616
-0.141892582178116
-0.279221683740616
-0.340256839990616
-0.233445316553116
-0.202927738428116
-0.233445316553116
-0.355515629053116
-0.401291996240616
-0.386033207178116
-0.431809574365616
-0.309739261865616
-0.233445316553116
-0.263962894678116
-0.355515629053116
-0.523362278938293
-0.492844730615616
-0.447068363428116
-0.370774418115616
-0.233445316553116
-0.157151371240616
-0.141892582178116
-0.157151371240616
-0.096116214990616
0.010695308446884
0.102248042821884
0.163283199071884
0.148024410009384
0.010695308446884
-0.141892582178116
-0.141892582178116
0.010695308446884
0.086989253759384
0.086989253759384
0.086989253759384
0.010695308446884
-0.157151371240616
-0.294480472803116
-0.294480472803116
-0.218186527490616
-0.233445316553116
-0.279221683740616
-0.386033207178116
-0.431809574365616
-0.508103489875793
-0.462327152490616
-0.233445316553116
-0.187668949365616
-0.218186527490616
-0.248704105615616
-0.294480472803116
-0.279221683740616
-0.324998050928116
-0.309739261865616
-0.218186527490616
-0.172410160303116
-0.340256839990616
-0.340256839990616
-0.263962894678116
-0.202927738428116
-0.172410160303116
-0.172410160303116
-0.172410160303116
-0.218186527490616
-0.355515629053116
-0.447068363428116
-0.324998050928116
-0.279221683740616
-0.248704105615616
-0.263962894678116
-0.294480472803116
-0.370774418115616
-0.401291996240616
-0.355515629053116
-0.248704105615616
-0.202927738428116
-0.202927738428116
-0.309739261865616
-0.416550785303116
-0.431809574365616
-0.324998050928116
-0.141892582178116
-0.035081058740616
-0.019822269678116
-0.035081058740616
-0.050339847803116
-0.111375004053116
-0.080857425928116
0.025954097509384
0.102248042821884
0.086989253759384
0.025954097509384
-0.096116214990616
-0.126633793115616
-0.157151371240616
-0.065598636865616
0.071730464696884
-0.004563480615616
-0.111375004053116
-0.172410160303116
-0.187668949365616
-0.172410160303116
-0.202927738428116
-0.111375004053116
-0.050339847803116
-0.126633793115616
-0.248704105615616
-0.263962894678116
-0.187668949365616
-0.172410160303116
-0.172410160303116
-0.141892582178116
-0.172410160303116
-0.218186527490616
-0.233445316553116
-0.172410160303116
0.056471675634384
0.132765620946884
0.071730464696884
-0.035081058740616
-0.050339847803116
-0.096116214990616
-0.141892582178116
0.010695308446884
0.041212886571884
-0.004563480615616
-0.080857425928116
-0.248704105615616
-0.279221683740616
-0.172410160303116
-0.111375004053116
0.025954097509384
0.056471675634384
-0.096116214990616
-0.172410160303116
-0.157151371240616
-0.218186527490616
-0.187668949365616
-0.019822269678116
-0.019822269678116
-0.065598636865616
-0.126633793115616
-0.187668949365616
-0.126633793115616
-0.111375004053116
-0.050339847803116
-0.035081058740616
-0.111375004053116
-0.218186527490616
-0.233445316553116
-0.096116214990616
-0.019822269678116
-0.004563480615616
0.010695308446884
0.025954097509384
0.025954097509384
-0.050339847803116
0.010695308446884
0.148024410009384
0.148024410009384
0.148024410009384
0.117506831884384
0.056471675634384
0.071730464696884
0.025954097509384
0.163283199071884
0.239577144384384
0.132765620946884
-0.004563480615616
-0.157151371240616
-0.126633793115616
-0.111375004053116
-0.096116214990616
0.041212886571884
0.010695308446884
-0.035081058740616
-0.172410160303116
-0.248704105615616
-0.126633793115616
-0.065598636865616
0.041212886571884
0.178541988134384
0.132765620946884
0.132765620946884
0.071730464696884
0.178541988134384
0.209059566259384
0.148024410009384
0.102248042821884
0.025954097509384
-0.019822269678116
-0.111375004053116
-0.141892582178116
-0.035081058740616
0.025954097509384
0.102248042821884
0.041212886571884
-0.019822269678116
-0.035081058740616
-0.096116214990616
0.010695308446884
0.071730464696884
-0.019822269678116
0.010695308446884
-0.035081058740616
-0.004563480615616
0.041212886571884
0.086989253759384
0.178541988134384
0.071730464696884
-0.111375004053116
-0.126633793115616
-0.096116214990616
-0.111375004053116
-0.096116214990616
0.117506831884384
0.209059566259384
0.102248042821884
0.117506831884384
0.056471675634384
0.163283199071884
0.193800777196884
0.178541988134384
0.270094722509384
0.209059566259384
0.086989253759384
0.025954097509384
-0.019822269678116
0.102248042821884
0.041212886571884
-0.004563480615616
0.010695308446884
-0.096116214990616
-0.172410160303116
-0.172410160303116
-0.050339847803116
0.041212886571884
-0.019822269678116
-0.035081058740616
-0.004563480615616
-0.004563480615616
0.041212886571884
0.102248042821884
0.300612300634384
0.315871089696884
0.239577144384384
0.224318355321884
0.163283199071884
0.086989253759384
-0.019822269678116
-0.035081058740616
-0.065598636865616
-0.172410160303116
-0.233445316553116
-0.324998050928116
-0.248704105615616
-0.202927738428116
-0.233445316553116
-0.157151371240616
-0.218186527490616
-0.386033207178116
-0.340256839990616
-0.218186527490616
-0.172410160303116
-0.141892582178116
0.010695308446884
0.086989253759384
0.025954097509384
-0.019822269678116
0.025954097509384
0.117506831884384
0.086989253759384
-0.050339847803116
-0.080857425928116
-0.096116214990616
-0.172410160303116
-0.202927738428116
-0.096116214990616
0.010695308446884
-0.035081058740616
0.056471675634384
0.056471675634384
-0.035081058740616
0.010695308446884
0.025954097509384
0.117506831884384
0.163283199071884
0.132765620946884
0.071730464696884
0.117506831884384
0.117506831884384
0.041212886571884
-0.004563480615616
-0.019822269678116
-0.157151371240616
-0.187668949365616
-0.218186527490616
-0.172410160303116
-0.111375004053116
-0.111375004053116
-0.019822269678116
-0.019822269678116
-0.111375004053116
-0.080857425928116
-0.080857425928116
-0.035081058740616
-0.035081058740616
-0.035081058740616
-0.050339847803116
-0.126633793115616
-0.126633793115616
-0.050339847803116
0.025954097509384
0.071730464696884
0.041212886571884
0.025954097509384
-0.035081058740616
-0.141892582178116
-0.096116214990616
-0.035081058740616
0.010695308446884
0.010695308446884
-0.050339847803116
-0.019822269678116
0.056471675634384
0.010695308446884
0.056471675634384
0.224318355321884
0.315871089696884
0.285353511571884
0.361647456884384
0.300612300634384
0.300612300634384
0.270094722509384
0.178541988134384
0.209059566259384
0.254835933446884
0.056471675634384
-0.004563480615616
0.117506831884384
0.102248042821884
0.086989253759384
0.102248042821884
0.086989253759384
0.010695308446884
-0.035081058740616
-0.035081058740616
0.041212886571884
0.086989253759384
0.117506831884384
0.102248042821884
0.148024410009384
0.102248042821884
-0.035081058740616
-0.080857425928116
-0.111375004053116
-0.187668949365616
-0.279221683740616
-0.370774418115616
-0.416550785303116
-0.431809574365616
-0.401291996240616
-0.370774418115616
-0.355515629053116
-0.401291996240616
-0.416550785303116
-0.370774418115616
-0.324998050928116
-0.340256839990616
-0.172410160303116
-0.065598636865616
-0.080857425928116
-0.004563480615616
-0.050339847803116
0.056471675634384
0.056471675634384
0.025954097509384
0.071730464696884
0.010695308446884
-0.111375004053116
-0.126633793115616
-0.126633793115616
-0.080857425928116
-0.172410160303116
-0.126633793115616
-0.096116214990616
-0.172410160303116
-0.172410160303116
-0.172410160303116
-0.065598636865616
0.010695308446884
-0.050339847803116
0.041212886571884
0.056471675634384
0.025954097509384
0.056471675634384
0.041212886571884
0.148024410009384
0.148024410009384
0.010695308446884
-0.004563480615616
0.041212886571884
0.010695308446884
-0.050339847803116
0.071730464696884
0.132765620946884
0.010695308446884
0.071730464696884
0.056471675634384
0.056471675634384
0.163283199071884
0.117506831884384
0.148024410009384
0.102248042821884
-0.019822269678116
-0.065598636865616
-0.096116214990616
-0.172410160303116
-0.218186527490616
-0.233445316553116
-0.263962894678116
-0.386033207178116
-0.401291996240616
-0.386033207178116
-0.324998050928116
-0.324998050928116
-0.355515629053116
-0.233445316553116
-0.157151371240616
-0.126633793115616
-0.035081058740616
0.056471675634384
0.193800777196884
0.193800777196884
0.209059566259384
0.254835933446884
0.178541988134384
0.163283199071884
0.148024410009384
0.132765620946884
0.148024410009384
0.010695308446884
0.010695308446884
0.071730464696884
0.056471675634384
-0.065598636865616
-0.065598636865616
0.041212886571884
-0.050339847803116
-0.050339847803116
0.025954097509384
0.056471675634384
0.056471675634384
0.056471675634384
0.132765620946884
0.178541988134384
0.086989253759384
0.025954097509384
-0.050339847803116
0.025954097509384
0.056471675634384
-0.019822269678116
-0.004563480615616
0.025954097509384
0.056471675634384
0.056471675634384
0.071730464696884
0.117506831884384
0.056471675634384
0.102248042821884
0.148024410009384
0.086989253759384
0.148024410009384
0.132765620946884
0.132765620946884
0.163283199071884
0.071730464696884
0.010695308446884
-0.019822269678116
-0.080857425928116
-0.172410160303116
-0.218186527490616
-0.187668949365616
-0.355515629053116
-0.309739261865616
-0.218186527490616
-0.248704105615616
-0.172410160303116
-0.172410160303116
-0.096116214990616
-0.065598636865616
-0.126633793115616
-0.019822269678116
0.086989253759384
0.102248042821884
0.178541988134384
0.224318355321884
0.392165035009384
0.331129878759384
0.285353511571884
0.346388667821884
0.376906245946884
0.300612300634384
0.224318355321884
0.239577144384384
0.239577144384384
0.041212886571884
0.025954097509384
-0.004563480615616
0.071730464696884
0.071730464696884
0.025954097509384
0.117506831884384
0.102248042821884
0.102248042821884
0.132765620946884
0.117506831884384
0.102248042821884
-0.019822269678116
-0.065598636865616
-0.004563480615616
-0.004563480615616
-0.004563480615616
0.010695308446884
0.086989253759384
0.071730464696884
-0.050339847803116
0.071730464696884
0.102248042821884
-0.019822269678116
-0.065598636865616
-0.065598636865616
0.010695308446884
0.041212886571884
0.178541988134384
0.315871089696884
0.346388667821884
0.285353511571884
0.224318355321884
0.209059566259384
0.163283199071884
0.071730464696884
0.086989253759384
0.102248042821884
0.086989253759384
0.071730464696884
0.086989253759384
0.193800777196884
0.193800777196884
0.148024410009384
0.148024410009384
0.071730464696884
-0.035081058740616
-0.035081058740616
0.010695308446884
0.102248042821884
0.086989253759384
0.041212886571884
0.071730464696884
0.117506831884384
0.071730464696884
0.086989253759384
0.117506831884384
0.086989253759384
0.010695308446884
-0.050339847803116
-0.126633793115616
-0.126633793115616
-0.126633793115616
-0.065598636865616
0.010695308446884
-0.050339847803116
-0.080857425928116
-0.050339847803116
0.041212886571884
0.071730464696884
0.132765620946884
0.209059566259384
0.270094722509384
0.239577144384384
0.148024410009384
0.102248042821884
0.132765620946884
0.117506831884384
0.132765620946884
0.117506831884384
0.102248042821884
0.025954097509384
-0.004563480615616
0.041212886571884
0.041212886571884
0.010695308446884
-0.080857425928116
-0.080857425928116
-0.080857425928116
-0.111375004053116
-0.050339847803116
-0.004563480615616
0.010695308446884
0.056471675634384
0.010695308446884
0.025954097509384
-0.050339847803116
-0.050339847803116
0.071730464696884
0.117506831884384
0.025954097509384
-0.065598636865616
-0.080857425928116
-0.004563480615616
-0.050339847803116
-0.065598636865616
-0.096116214990616
-0.157151371240616
-0.202927738428116
-0.294480472803116
-0.202927738428116
-0.157151371240616
-0.126633793115616
-0.004563480615616
-0.004563480615616
-0.096116214990616
-0.187668949365616
-0.187668949365616
-0.141892582178116
-0.218186527490616
-0.218186527490616
-0.187668949365616
-0.233445316553116
-0.263962894678116
-0.263962894678116
-0.187668949365616
-0.111375004053116
-0.096116214990616
-0.126633793115616
-0.096116214990616
-0.096116214990616
-0.172410160303116
-0.111375004053116
0.056471675634384
0.071730464696884
0.025954097509384
-0.004563480615616
-0.035081058740616
-0.035081058740616
-0.096116214990616
0.010695308446884
0.132765620946884
0.086989253759384
0.025954097509384
0.010695308446884
0.117506831884384
0.117506831884384
0.132765620946884
0.163283199071884
0.117506831884384
0.025954097509384
-0.126633793115616
-0.050339847803116
0.071730464696884
0.071730464696884
0.086989253759384
0.025954097509384
0.010695308446884
-0.035081058740616
-0.157151371240616
-0.096116214990616
-0.080857425928116
-0.126633793115616
-0.157151371240616
-0.187668949365616
-0.157151371240616
-0.187668949365616
-0.126633793115616
0.010695308446884
-0.065598636865616
-0.111375004053116
-0.172410160303116
-0.157151371240616
-0.141892582178116
-0.141892582178116
-0.050339847803116
0.056471675634384
0.071730464696884
0.056471675634384
0.025954097509384
0.071730464696884
-0.019822269678116
0.025954097509384
0.071730464696884
-0.080857425928116
-0.172410160303116
-0.218186527490616
-0.233445316553116
-0.157151371240616
-0.172410160303116
-0.065598636865616
-0.080857425928116
-0.172410160303116
-0.187668949365616
-0.218186527490616
-0.187668949365616
-0.248704105615616
-0.263962894678116
-0.263962894678116
-0.401291996240616
-0.492844730615616
-0.462327152490616
-0.340256839990616
-0.172410160303116
-0.172410160303116
-0.172410160303116
-0.172410160303116
-0.172410160303116
-0.141892582178116
-0.157151371240616
-0.004563480615616
0.010695308446884
-0.065598636865616
-0.141892582178116
-0.233445316553116
-0.172410160303116
-0.187668949365616
-0.157151371240616
0.025954097509384
-0.111375004053116
-0.248704105615616
-0.324998050928116
-0.324998050928116
-0.309739261865616
-0.324998050928116
-0.309739261865616
-0.279221683740616
-0.355515629053116
-0.431809574365616
-0.355515629053116
-0.202927738428116
-0.279221683740616
-0.279221683740616
-0.218186527490616
-0.309739261865616
-0.309739261865616
-0.233445316553116
-0.080857425928116
0.132765620946884
0.102248042821884
-0.004563480615616
-0.004563480615616
-0.019822269678116
-0.096116214990616
-0.065598636865616
0.025954097509384
-0.035081058740616
-0.065598636865616
-0.065598636865616
-0.126633793115616
-0.172410160303116
-0.096116214990616
-0.050339847803116
0.025954097509384
-0.111375004053116
-0.248704105615616
-0.263962894678116
-0.218186527490616
-0.233445316553116
-0.141892582178116
-0.019822269678116
-0.065598636865616
-0.126633793115616
-0.141892582178116
-0.080857425928116
-0.004563480615616
0.010695308446884
0.071730464696884
0.102248042821884
-0.096116214990616
-0.157151371240616
-0.080857425928116
-0.004563480615616
0.056471675634384
0.041212886571884
0.041212886571884
-0.004563480615616
-0.141892582178116
-0.172410160303116
-0.111375004053116
-0.065598636865616
-0.111375004053116
-0.141892582178116
-0.172410160303116
-0.187668949365616
-0.111375004053116
-0.035081058740616
0.117506831884384
0.254835933446884
0.163283199071884
0.086989253759384
0.041212886571884
0.041212886571884
0.071730464696884
0.117506831884384
0.239577144384384
0.193800777196884
0.117506831884384
0.117506831884384
0.148024410009384
0.193800777196884
0.224318355321884
0.224318355321884
0.224318355321884
0.010695308446884
-0.126633793115616
-0.080857425928116
0.071730464696884
0.132765620946884
0.193800777196884
0.270094722509384
0.239577144384384
0.178541988134384
0.239577144384384
0.361647456884384
0.483717769384384
0.514235377311707
0.529494166374207
0.498976558446884
0.468458980321884
0.514235377311707
0.621046900749207
0.773634791374207
0.697340846061707
0.560011744499207
0.483717769384384
0.376906245946884
0.285353511571884
0.315871089696884
0.346388667821884
0.361647456884384
0.254835933446884
0.178541988134384
0.117506831884384
0.071730464696884
0.102248042821884
0.148024410009384
0.209059566259384
0.224318355321884
0.117506831884384
0.117506831884384
0.178541988134384
0.331129878759384
0.407423824071884
0.529494166374207
0.560011744499207
0.498976558446884
0.498976558446884
0.514235377311707
0.529494166374207
0.605788111686707
0.590529322624207
0.544752955436707
0.544752955436707
0.392165035009384
0.285353511571884
0.392165035009384
0.483717769384384
0.376906245946884
0.315871089696884
0.209059566259384
0.132765620946884
0.117506831884384
0.086989253759384
0.132765620946884
0.178541988134384
0.041212886571884
-0.080857425928116
-0.126633793115616
-0.126633793115616
-0.080857425928116
0.010695308446884
0.178541988134384
0.132765620946884
0.041212886571884
0.025954097509384
0.071730464696884
0.163283199071884
0.254835933446884
0.361647456884384
0.361647456884384
0.209059566259384
0.163283199071884
0.148024410009384
0.193800777196884
0.132765620946884
0.071730464696884
0.132765620946884
0.010695308446884
-0.080857425928116
-0.096116214990616
-0.004563480615616
0.132765620946884
0.117506831884384
0.086989253759384
0.071730464696884
-0.050339847803116
-0.050339847803116
0.010695308446884
0.163283199071884
0.224318355321884
0.178541988134384
0.270094722509384
0.224318355321884
0.178541988134384
0.285353511571884
0.376906245946884
0.392165035009384
0.270094722509384
0.148024410009384
0.132765620946884
0.071730464696884
0.148024410009384
0.224318355321884
0.270094722509384
0.270094722509384
0.071730464696884
0.010695308446884
-0.035081058740616
0.010695308446884
0.071730464696884
0.117506831884384
0.193800777196884
0.041212886571884
-0.019822269678116
0.025954097509384
0.025954097509384
0.148024410009384
0.193800777196884
0.102248042821884
0.056471675634384
-0.096116214990616
-0.096116214990616
0.041212886571884
0.148024410009384
0.132765620946884
0.132765620946884
0.132765620946884
0.025954097509384
0.025954097509384
0.132765620946884
0.178541988134384
0.285353511571884
0.224318355321884
0.117506831884384
0.117506831884384
0.071730464696884
0.056471675634384
0.071730464696884
0.132765620946884
0.025954097509384
-0.157151371240616
-0.172410160303116
-0.172410160303116
-0.172410160303116
-0.157151371240616
-0.111375004053116
-0.035081058740616
-0.126633793115616
-0.263962894678116
-0.218186527490616
-0.141892582178116
-0.111375004053116
-0.111375004053116
-0.065598636865616
-0.111375004053116
-0.279221683740616
-0.309739261865616
-0.248704105615616
-0.187668949365616
-0.172410160303116
-0.248704105615616
-0.263962894678116
-0.355515629053116
-0.386033207178116
-0.309739261865616
-0.172410160303116
-0.050339847803116
-0.065598636865616
-0.080857425928116
-0.004563480615616
-0.050339847803116
0.117506831884384
0.254835933446884
0.376906245946884
0.285353511571884
0.193800777196884
0.163283199071884
0.041212886571884
-0.035081058740616
-0.035081058740616
-0.004563480615616
-0.004563480615616
-0.172410160303116
-0.263962894678116
-0.263962894678116
-0.187668949365616
-0.141892582178116
-0.157151371240616
-0.141892582178116
-0.233445316553116
-0.309739261865616
-0.233445316553116
-0.187668949365616
-0.096116214990616
0.010695308446884
0.010695308446884
-0.019822269678116
-0.126633793115616
-0.233445316553116
-0.172410160303116
-0.141892582178116
-0.218186527490616
-0.248704105615616
-0.294480472803116
-0.416550785303116
-0.447068363428116
-0.355515629053116
-0.279221683740616
-0.172410160303116
-0.187668949365616
-0.309739261865616
-0.324998050928116
-0.386033207178116
-0.401291996240616
-0.340256839990616
-0.248704105615616
-0.248704105615616
-0.309739261865616
-0.324998050928116
-0.309739261865616
-0.309739261865616
-0.172410160303116
-0.172410160303116
-0.187668949365616
-0.309739261865616
-0.386033207178116
-0.309739261865616
-0.233445316553116
-0.172410160303116
-0.019822269678116
0.071730464696884
0.041212886571884
-0.019822269678116
0.010695308446884
0.086989253759384
0.148024410009384
0.178541988134384
0.117506831884384
0.056471675634384
-0.050339847803116
-0.111375004053116
-0.111375004053116
0.025954097509384
0.025954097509384
-0.065598636865616
-0.141892582178116
-0.111375004053116
-0.202927738428116
-0.202927738428116
-0.080857425928116
-0.019822269678116
-0.111375004053116
-0.157151371240616
-0.172410160303116
-0.141892582178116
-0.126633793115616
-0.080857425928116
0.025954097509384
0.071730464696884
-0.065598636865616
-0.126633793115616
-0.141892582178116
-0.111375004053116
-0.111375004053116
-0.157151371240616
-0.080857425928116
-0.172410160303116
-0.263962894678116
-0.263962894678116
-0.233445316553116
-0.172410160303116
-0.096116214990616
-0.111375004053116
-0.111375004053116
-0.172410160303116
-0.172410160303116
-0.050339847803116
0.056471675634384
0.041212886571884
0.010695308446884
0.025954097509384
-0.035081058740616
-0.157151371240616
-0.080857425928116
-0.035081058740616
0.041212886571884
-0.080857425928116
-0.172410160303116
-0.157151371240616
-0.218186527490616
-0.202927738428116
-0.080857425928116
0.025954097509384
-0.019822269678116
-0.080857425928116
-0.065598636865616
-0.035081058740616
-0.050339847803116
0.010695308446884
0.056471675634384
0.117506831884384
-0.035081058740616
-0.141892582178116
-0.050339847803116
-0.080857425928116
-0.111375004053116
-0.080857425928116
-0.126633793115616
-0.111375004053116
-0.202927738428116
-0.172410160303116
-0.050339847803116
-0.050339847803116
-0.050339847803116
-0.065598636865616
-0.004563480615616
-0.050339847803116
-0.065598636865616
0.010695308446884
0.071730464696884
0.117506831884384
0.148024410009384
0.056471675634384
0.102248042821884
0.010695308446884
-0.004563480615616
0.102248042821884
0.117506831884384
0.071730464696884
0.056471675634384
0.025954097509384
-0.004563480615616
-0.004563480615616
0.010695308446884
0.071730464696884
0.071730464696884
-0.096116214990616
-0.172410160303116
-0.126633793115616
-0.157151371240616
-0.111375004053116
-0.035081058740616
-0.004563480615616
-0.050339847803116
-0.096116214990616
-0.080857425928116
-0.019822269678116
-0.035081058740616
0.010695308446884
-0.050339847803116
-0.035081058740616
-0.080857425928116
-0.096116214990616
0.010695308446884
0.056471675634384
0.086989253759384
0.086989253759384
0.102248042821884
0.178541988134384
0.117506831884384
0.132765620946884
0.224318355321884
0.163283199071884
0.041212886571884
-0.065598636865616
-0.004563480615616
-0.050339847803116
-0.157151371240616
-0.111375004053116
-0.080857425928116
-0.080857425928116
-0.187668949365616
-0.309739261865616
-0.248704105615616
-0.340256839990616
-0.355515629053116
-0.370774418115616
-0.355515629053116
-0.355515629053116
-0.355515629053116
-0.263962894678116
-0.187668949365616
-0.157151371240616
-0.096116214990616
-0.080857425928116
-0.050339847803116
-0.111375004053116
-0.172410160303116
-0.111375004053116
-0.126633793115616
-0.096116214990616
-0.111375004053116
-0.050339847803116
-0.141892582178116
-0.187668949365616
-0.157151371240616
-0.172410160303116
-0.233445316553116
-0.248704105615616
-0.355515629053116
-0.309739261865616
-0.263962894678116
-0.263962894678116
-0.172410160303116
-0.172410160303116
-0.233445316553116
-0.218186527490616
-0.187668949365616
-0.172410160303116
-0.202927738428116
-0.141892582178116
-0.065598636865616
-0.157151371240616
-0.218186527490616
-0.233445316553116
-0.126633793115616
-0.111375004053116
-0.172410160303116
-0.141892582178116
-0.096116214990616
-0.096116214990616
-0.141892582178116
-0.141892582178116
-0.050339847803116
-0.111375004053116
-0.126633793115616
-0.096116214990616
-0.141892582178116
-0.172410160303116
-0.202927738428116
-0.218186527490616
-0.202927738428116
-0.309739261865616
-0.279221683740616
-0.263962894678116
-0.294480472803116
-0.386033207178116
-0.416550785303116
-0.340256839990616
-0.386033207178116
-0.370774418115616
-0.309739261865616
-0.248704105615616
-0.233445316553116
-0.248704105615616
-0.218186527490616
-0.202927738428116
-0.279221683740616
-0.248704105615616
-0.233445316553116
-0.187668949365616
-0.172410160303116
-0.157151371240616
-0.141892582178116
-0.050339847803116
-0.050339847803116
-0.096116214990616
-0.080857425928116
-0.080857425928116
-0.157151371240616
-0.126633793115616
-0.126633793115616
-0.157151371240616
-0.157151371240616
-0.065598636865616
0.010695308446884
0.010695308446884
-0.050339847803116
-0.065598636865616
0.025954097509384
-0.035081058740616
-0.141892582178116
-0.141892582178116
-0.126633793115616
-0.172410160303116
-0.187668949365616
-0.187668949365616
-0.187668949365616
-0.202927738428116
-0.263962894678116
-0.294480472803116
-0.294480472803116
-0.324998050928116
-0.309739261865616
-0.218186527490616
-0.157151371240616
-0.233445316553116
-0.294480472803116
-0.294480472803116
-0.279221683740616
-0.279221683740616
-0.294480472803116
-0.233445316553116
-0.248704105615616
-0.370774418115616
-0.309739261865616
-0.279221683740616
-0.309739261865616
-0.324998050928116
-0.248704105615616
-0.157151371240616
-0.187668949365616
-0.172410160303116
-0.141892582178116
-0.050339847803116
-0.019822269678116
0.025954097509384
0.086989253759384
0.071730464696884
-0.019822269678116
-0.050339847803116
-0.050339847803116
-0.035081058740616
-0.050339847803116
-0.019822269678116
0.056471675634384
0.056471675634384
-0.004563480615616
0.025954097509384
0.102248042821884
0.086989253759384
-0.035081058740616
-0.050339847803116
-0.080857425928116
-0.187668949365616
-0.157151371240616
-0.111375004053116
-0.004563480615616
0.010695308446884
0.025954097509384
0.025954097509384
0.086989253759384
0.086989253759384
0.086989253759384
0.178541988134384
0.193800777196884
0.086989253759384
0.086989253759384
0.086989253759384
0.102248042821884
0.117506831884384
0.117506831884384
0.132765620946884
0.056471675634384
-0.035081058740616
-0.080857425928116
-0.065598636865616
-0.096116214990616
-0.157151371240616
-0.141892582178116
-0.111375004053116
-0.157151371240616
-0.096116214990616
-0.080857425928116
0.010695308446884
0.056471675634384
0.041212886571884
0.086989253759384
0.117506831884384
0.117506831884384
0.132765620946884
0.117506831884384
0.132765620946884
0.086989253759384
0.163283199071884
0.209059566259384
0.148024410009384
0.163283199071884
0.178541988134384
0.300612300634384
0.254835933446884
0.148024410009384
0.178541988134384
0.148024410009384
0.163283199071884
0.178541988134384
0.178541988134384
0.315871089696884
0.209059566259384
0.117506831884384
0.132765620946884
0.102248042821884
0.132765620946884
0.086989253759384
0.148024410009384
0.163283199071884
0.010695308446884
-0.004563480615616
-0.050339847803116
0.010695308446884
0.041212886571884
-0.035081058740616
0.010695308446884
-0.050339847803116
-0.157151371240616
-0.065598636865616
0.010695308446884
0.056471675634384
0.010695308446884
0.025954097509384
0.117506831884384
-0.004563480615616
0.010695308446884
0.025954097509384
0.102248042821884
0.056471675634384
-0.035081058740616
-0.019822269678116
-0.050339847803116
-0.019822269678116
0.132765620946884
0.209059566259384
0.254835933446884
0.209059566259384
0.254835933446884
0.331129878759384
0.239577144384384
0.270094722509384
0.285353511571884
0.346388667821884
0.346388667821884
0.254835933446884
0.315871089696884
0.376906245946884
0.407423824071884
0.361647456884384
0.392165035009384
0.453200191259384
0.224318355321884
0.086989253759384
0.117506831884384
0.086989253759384
0.010695308446884
-0.035081058740616
0.041212886571884
0.086989253759384
0.025954097509384
0.132765620946884
0.270094722509384
0.346388667821884
0.392165035009384
0.376906245946884
0.407423824071884
0.361647456884384
0.361647456884384
0.483717769384384
0.575270533561707
0.590529322624207
0.483717769384384
0.468458980321884
0.529494166374207
0.361647456884384
0.331129878759384
0.285353511571884
0.239577144384384
0.178541988134384
0.010695308446884
-0.035081058740616
0.025954097509384
0.071730464696884
0.117506831884384
0.132765620946884
0.163283199071884
0.071730464696884
0.071730464696884
0.117506831884384
0.163283199071884
0.239577144384384
0.209059566259384
0.239577144384384
0.239577144384384
0.224318355321884
0.285353511571884
0.376906245946884
0.392165035009384
0.422682613134384
0.361647456884384
0.361647456884384
0.270094722509384
0.285353511571884
0.285353511571884
0.315871089696884
0.346388667821884
0.239577144384384
0.209059566259384
0.178541988134384
0.148024410009384
0.178541988134384
0.239577144384384
0.285353511571884
0.300612300634384
0.224318355321884
0.239577144384384
0.117506831884384
0.163283199071884
0.285353511571884
0.300612300634384
0.285353511571884
0.209059566259384
0.178541988134384
0.270094722509384
0.285353511571884
0.346388667821884
0.407423824071884
0.498976558446884
0.376906245946884
0.315871089696884
0.437941402196884
0.529494166374207
0.590529322624207
0.560011744499207
0.514235377311707
0.498976558446884
0.331129878759384
0.285353511571884
0.300612300634384
0.209059566259384
0.193800777196884
0.117506831884384
0.071730464696884
0.102248042821884
0.010695308446884
0.102248042821884
0.178541988134384
0.148024410009384
0.071730464696884
0.056471675634384
0.071730464696884
0.025954097509384
0.086989253759384
0.209059566259384
0.224318355321884
0.239577144384384
0.148024410009384
0.148024410009384
0.224318355321884
0.193800777196884
0.209059566259384
0.331129878759384
0.285353511571884
0.209059566259384
0.254835933446884
0.254835933446884
0.270094722509384
0.331129878759384
0.346388667821884
0.270094722509384
0.193800777196884
0.148024410009384
0.148024410009384
0.285353511571884
0.285353511571884
0.285353511571884
0.285353511571884
0.239577144384384
0.056471675634384
0.041212886571884
0.025954097509384
0.117506831884384
0.132765620946884
0.086989253759384
0.056471675634384
0.010695308446884
0.056471675634384
0.209059566259384
0.285353511571884
0.300612300634384
0.239577144384384
0.148024410009384
0.178541988134384
0.178541988134384
0.239577144384384
0.315871089696884
0.392165035009384
0.254835933446884
0.132765620946884
0.102248042821884
0.102248042821884
0.086989253759384
0.117506831884384
0.041212886571884
0.010695308446884
-0.050339847803116
-0.157151371240616
-0.111375004053116
0.025954097509384
0.056471675634384
0.025954097509384
0.025954097509384
0.056471675634384
-0.019822269678116
0.025954097509384
0.086989253759384
0.193800777196884
0.285353511571884
0.224318355321884
0.178541988134384
0.132765620946884
0.102248042821884
0.193800777196884
0.285353511571884
0.254835933446884
0.178541988134384
0.148024410009384
0.224318355321884
0.132765620946884
0.254835933446884
0.361647456884384
0.361647456884384
0.315871089696884
0.178541988134384
0.148024410009384
0.209059566259384
0.224318355321884
0.209059566259384
0.193800777196884
0.132765620946884
-0.096116214990616
-0.141892582178116
-0.111375004053116
-0.111375004053116
-0.019822269678116
0.010695308446884
-0.035081058740616
-0.065598636865616
-0.141892582178116
-0.096116214990616
0.010695308446884
-0.050339847803116
-0.050339847803116
-0.065598636865616
-0.141892582178116
-0.233445316553116
-0.202927738428116
-0.080857425928116
-0.050339847803116
-0.035081058740616
-0.172410160303116
-0.294480472803116
-0.309739261865616
-0.492844730615616
-0.431809574365616
-0.340256839990616
-0.324998050928116
-0.355515629053116
-0.401291996240616
-0.401291996240616
-0.355515629053116
-0.309739261865616
-0.157151371240616
-0.111375004053116
-0.218186527490616
-0.355515629053116
-0.355515629053116
-0.248704105615616
-0.218186527490616
-0.050339847803116
0.056471675634384
0.071730464696884
-0.004563480615616
-0.172410160303116
-0.141892582178116
-0.080857425928116
-0.172410160303116
-0.187668949365616
-0.263962894678116
-0.340256839990616
-0.477585941553116
-0.355515629053116
-0.172410160303116
-0.126633793115616
-0.050339847803116
-0.096116214990616
-0.218186527490616
-0.263962894678116
-0.340256839990616
-0.263962894678116
-0.202927738428116
-0.233445316553116
-0.355515629053116
-0.477585941553116
-0.492844730615616
-0.569138646125793
-0.538621068000793
-0.401291996240616
-0.431809574365616
-0.492844730615616
-0.614915013313293
-0.691208958625793
-0.599656224250793
-0.553879857063293
-0.477585941553116
-0.340256839990616
-0.324998050928116
-0.355515629053116
-0.447068363428116
-0.324998050928116
-0.263962894678116
-0.172410160303116
-0.126633793115616
-0.233445316553116
-0.294480472803116
-0.355515629053116
-0.370774418115616
-0.248704105615616
-0.279221683740616
-0.340256839990616
-0.386033207178116
-0.447068363428116
-0.508103489875793
-0.538621068000793
-0.401291996240616
-0.309739261865616
-0.294480472803116
-0.324998050928116
-0.386033207178116
-0.370774418115616
-0.340256839990616
-0.248704105615616
-0.035081058740616
-0.096116214990616
-0.187668949365616
-0.279221683740616
-0.294480472803116
-0.233445316553116
-0.279221683740616
-0.172410160303116
-0.080857425928116
-0.172410160303116
-0.233445316553116
-0.263962894678116
-0.202927738428116
-0.172410160303116
-0.096116214990616
0.010695308446884
-0.050339847803116
-0.141892582178116
-0.172410160303116
-0.141892582178116
-0.004563480615616
0.010695308446884
-0.050339847803116
-0.096116214990616
-0.202927738428116
-0.370774418115616
-0.401291996240616
-0.309739261865616
-0.202927738428116
-0.218186527490616
-0.233445316553116
-0.309739261865616
-0.370774418115616
-0.370774418115616
-0.294480472803116
-0.172410160303116
-0.126633793115616
-0.202927738428116
-0.248704105615616
-0.309739261865616
-0.340256839990616
-0.294480472803116
-0.172410160303116
-0.172410160303116
-0.294480472803116
-0.416550785303116
-0.508103489875793
-0.492844730615616
-0.416550785303116
-0.355515629053116
-0.279221683740616
-0.294480472803116
-0.462327152490616
-0.508103489875793
-0.355515629053116
-0.279221683740616
-0.202927738428116
-0.096116214990616
-0.065598636865616
-0.141892582178116
-0.172410160303116
-0.065598636865616
0.086989253759384
0.132765620946884
0.117506831884384
0.132765620946884
0.041212886571884
-0.111375004053116
-0.111375004053116
-0.019822269678116
-0.004563480615616
-0.080857425928116
-0.202927738428116
-0.324998050928116
-0.279221683740616
-0.309739261865616
-0.263962894678116
-0.126633793115616
-0.096116214990616
-0.096116214990616
-0.157151371240616
-0.172410160303116
-0.111375004053116
-0.004563480615616
0.025954097509384
0.056471675634384
-0.004563480615616
-0.096116214990616
-0.080857425928116
0.041212886571884
0.071730464696884
0.178541988134384
0.285353511571884
0.209059566259384
0.102248042821884
0.056471675634384
0.056471675634384
0.132765620946884
0.193800777196884
0.270094722509384
0.270094722509384
0.163283199071884
0.056471675634384
0.010695308446884
0.056471675634384
0.025954097509384
-0.080857425928116
-0.172410160303116
-0.279221683740616
-0.401291996240616
-0.401291996240616
-0.294480472803116
-0.141892582178116
-0.065598636865616
-0.065598636865616
-0.096116214990616
-0.111375004053116
-0.172410160303116
-0.141892582178116
0.071730464696884
0.163283199071884
0.117506831884384
0.163283199071884
0.178541988134384
0.270094722509384
0.315871089696884
0.331129878759384
0.331129878759384
0.239577144384384
0.056471675634384
-0.126633793115616
-0.126633793115616
-0.111375004053116
-0.111375004053116
-0.065598636865616
-0.050339847803116
-0.111375004053116
-0.202927738428116
-0.172410160303116
-0.050339847803116
0.010695308446884
0.010695308446884
0.056471675634384
0.071730464696884
0.010695308446884
0.041212886571884
0.193800777196884
0.270094722509384
0.270094722509384
0.285353511571884
0.193800777196884
0.193800777196884
0.086989253759384
0.056471675634384
0.209059566259384
0.178541988134384
0.117506831884384
-0.004563480615616
-0.050339847803116
-0.035081058740616
-0.035081058740616
0.010695308446884
0.102248042821884
-0.019822269678116
-0.050339847803116
-0.096116214990616
-0.019822269678116
-0.050339847803116
-0.019822269678116
0.132765620946884
0.102248042821884
0.041212886571884
0.010695308446884
0.041212886571884
0.178541988134384
0.163283199071884
0.193800777196884
0.193800777196884
0.086989253759384
0.025954097509384
0.010695308446884
0.071730464696884
0.148024410009384
0.148024410009384
0.193800777196884
0.117506831884384
0.071730464696884
0.041212886571884
-0.004563480615616
0.041212886571884
-0.065598636865616
-0.126633793115616
-0.141892582178116
-0.172410160303116
-0.157151371240616
-0.126633793115616
-0.019822269678116
0.117506831884384
-0.004563480615616
-0.035081058740616
-0.035081058740616
-0.004563480615616
-0.004563480615616
0.117506831884384
0.254835933446884
0.224318355321884
0.193800777196884
0.163283199071884
0.148024410009384
0.193800777196884
0.117506831884384
0.025954097509384
0.041212886571884
-0.141892582178116
-0.218186527490616
-0.218186527490616
-0.202927738428116
-0.187668949365616
-0.126633793115616
-0.065598636865616
-0.111375004053116
-0.218186527490616
-0.263962894678116
-0.187668949365616
-0.080857425928116
-0.126633793115616
-0.096116214990616
-0.019822269678116
-0.035081058740616
-0.126633793115616
-0.080857425928116
0.041212886571884
0.086989253759384
-0.019822269678116
-0.065598636865616
-0.065598636865616
-0.096116214990616
-0.065598636865616
0.010695308446884
0.086989253759384
0.056471675634384
-0.065598636865616
-0.126633793115616
-0.080857425928116
-0.096116214990616
-0.111375004053116
-0.050339847803116
-0.004563480615616
-0.141892582178116
-0.157151371240616
-0.187668949365616
-0.172410160303116
-0.187668949365616
-0.141892582178116
-0.080857425928116
-0.157151371240616
-0.172410160303116
-0.218186527490616
-0.172410160303116
-0.126633793115616
-0.126633793115616
-0.096116214990616
-0.096116214990616
-0.126633793115616
-0.126633793115616
-0.126633793115616
-0.035081058740616
-0.019822269678116
-0.035081058740616
0.025954097509384
-0.065598636865616
-0.172410160303116
-0.202927738428116
-0.187668949365616
-0.172410160303116
-0.279221683740616
-0.309739261865616
-0.309739261865616
-0.248704105615616
-0.263962894678116
-0.218186527490616
-0.141892582178116
-0.172410160303116
-0.187668949365616
-0.248704105615616
-0.263962894678116
-0.187668949365616
-0.172410160303116
-0.157151371240616
-0.065598636865616
-0.126633793115616
-0.172410160303116
-0.172410160303116
-0.172410160303116
-0.157151371240616
-0.172410160303116
-0.187668949365616
-0.172410160303116
-0.202927738428116
-0.202927738428116
-0.218186527490616
-0.233445316553116
-0.263962894678116
-0.233445316553116
-0.248704105615616
-0.309739261865616
-0.294480472803116
-0.324998050928116
-0.202927738428116
-0.157151371240616
-0.172410160303116
-0.141892582178116
-0.187668949365616
-0.263962894678116
-0.248704105615616
-0.248704105615616
-0.202927738428116
-0.248704105615616
-0.248704105615616
-0.187668949365616
-0.172410160303116
-0.172410160303116
-0.065598636865616
0.056471675634384
0.086989253759384
0.010695308446884
0.010695308446884
0.025954097509384
0.056471675634384
0.041212886571884
0.102248042821884
0.254835933446884
0.224318355321884
0.178541988134384
0.086989253759384
0.117506831884384
0.102248042821884
0.025954097509384
-0.019822269678116
0.010695308446884
-0.035081058740616
-0.080857425928116
-0.080857425928116
0.056471675634384
0.056471675634384
-0.035081058740616
-0.004563480615616
-0.004563480615616
-0.050339847803116
-0.080857425928116
-0.050339847803116
-0.004563480615616
-0.080857425928116
-0.065598636865616
0.010695308446884
0.071730464696884
0.056471675634384
0.056471675634384
0.163283199071884
0.132765620946884
0.086989253759384
0.148024410009384
0.148024410009384
0.163283199071884
0.163283199071884
0.148024410009384
0.270094722509384
0.270094722509384
0.361647456884384
0.376906245946884
0.376906245946884
0.437941402196884
0.376906245946884
0.392165035009384
0.285353511571884
0.086989253759384
0.025954097509384
0.056471675634384
0.102248042821884
0.056471675634384
0.117506831884384
0.239577144384384
0.193800777196884
0.209059566259384
0.163283199071884
0.209059566259384
0.270094722509384
0.132765620946884
0.178541988134384
0.285353511571884
0.254835933446884
0.361647456884384
0.437941402196884
0.560011744499207
0.590529322624207
0.498976558446884
0.498976558446884
0.437941402196884
0.346388667821884
0.239577144384384
0.178541988134384
0.209059566259384
0.071730464696884
0.163283199071884
0.224318355321884
0.239577144384384
0.239577144384384
0.178541988134384
0.193800777196884
0.193800777196884
0.117506831884384
0.102248042821884
0.178541988134384
0.254835933446884
0.224318355321884
0.178541988134384
0.209059566259384
0.178541988134384
0.209059566259384
0.148024410009384
0.086989253759384
0.132765620946884
0.086989253759384
0.102248042821884
0.163283199071884
0.086989253759384
0.163283199071884
0.193800777196884
0.193800777196884
0.254835933446884
0.270094722509384
0.254835933446884
0.209059566259384
0.224318355321884
0.163283199071884
0.193800777196884
0.163283199071884
0.025954097509384
0.086989253759384
0.132765620946884
0.010695308446884
0.071730464696884
0.071730464696884
0.148024410009384
0.132765620946884
0.071730464696884
0.102248042821884
0.132765620946884
0.071730464696884
0.056471675634384
0.071730464696884
0.132765620946884
0.056471675634384
0.163283199071884
0.254835933446884
0.193800777196884
0.148024410009384
0.102248042821884
0.102248042821884
0.086989253759384
0.025954097509384
-0.019822269678116
0.025954097509384
0.025954097509384
-0.096116214990616
-0.111375004053116
-0.019822269678116
-0.050339847803116
-0.019822269678116
-0.080857425928116
-0.080857425928116
-0.111375004053116
-0.126633793115616
-0.111375004053116
-0.065598636865616
-0.126633793115616
-0.157151371240616
-0.248704105615616
-0.233445316553116
-0.233445316553116
-0.279221683740616
-0.263962894678116
-0.324998050928116
-0.340256839990616
-0.355515629053116
-0.309739261865616
-0.202927738428116
-0.202927738428116
-0.141892582178116
-0.111375004053116
-0.202927738428116
-0.248704105615616
-0.172410160303116
-0.111375004053116
-0.126633793115616
-0.065598636865616
-0.096116214990616
-0.141892582178116
-0.172410160303116
-0.279221683740616
-0.279221683740616
-0.202927738428116
-0.279221683740616
-0.172410160303116
-0.126633793115616
-0.187668949365616
-0.218186527490616
-0.187668949365616
-0.141892582178116
-0.080857425928116
-0.141892582178116
-0.202927738428116
-0.141892582178116
-0.172410160303116
-0.294480472803116
-0.233445316553116
-0.157151371240616
-0.233445316553116
-0.233445316553116
-0.263962894678116
-0.309739261865616
-0.370774418115616
-0.370774418115616
-0.340256839990616
-0.263962894678116
-0.279221683740616
-0.294480472803116
-0.233445316553116
-0.141892582178116
-0.141892582178116
-0.080857425928116
-0.065598636865616
-0.096116214990616
-0.141892582178116
-0.096116214990616
-0.080857425928116
-0.004563480615616
0.010695308446884
-0.035081058740616
-0.050339847803116
-0.172410160303116
-0.248704105615616
-0.233445316553116
-0.187668949365616
-0.248704105615616
-0.324998050928116
-0.370774418115616
-0.340256839990616
-0.401291996240616
-0.370774418115616
-0.294480472803116
-0.218186527490616
-0.233445316553116
-0.248704105615616
-0.294480472803116
-0.324998050928116
-0.386033207178116
-0.355515629053116
-0.279221683740616
-0.279221683740616
-0.431809574365616
-0.508103489875793
-0.447068363428116
-0.477585941553116
-0.523362278938293
-0.431809574365616
-0.431809574365616
-0.447068363428116
-0.508103489875793
-0.538621068000793
-0.447068363428116
-0.447068363428116
-0.447068363428116
-0.462327152490616
-0.492844730615616
-0.492844730615616
-0.569138646125793
-0.492844730615616
-0.340256839990616
-0.324998050928116
-0.340256839990616
-0.401291996240616
-0.523362278938293
-0.569138646125793
-0.614915013313293
-0.553879857063293
-0.538621068000793
-0.492844730615616
-0.508103489875793
-0.492844730615616
-0.401291996240616
-0.370774418115616
-0.202927738428116
-0.080857425928116
-0.172410160303116
-0.218186527490616
-0.263962894678116
-0.294480472803116
-0.263962894678116
-0.172410160303116
-0.111375004053116
-0.096116214990616
-0.172410160303116
-0.172410160303116
-0.233445316553116
-0.248704105615616
-0.355515629053116
-0.324998050928116
-0.233445316553116
-0.340256839990616
-0.401291996240616
-0.340256839990616
-0.233445316553116
-0.141892582178116
-0.172410160303116
-0.141892582178116
-0.065598636865616
-0.080857425928116
-0.126633793115616
-0.126633793115616
-0.019822269678116
-0.035081058740616
-0.111375004053116
-0.157151371240616
-0.172410160303116
-0.218186527490616
-0.263962894678116
-0.172410160303116
-0.080857425928116
-0.187668949365616
-0.218186527490616
-0.279221683740616
-0.233445316553116
-0.172410160303116
-0.141892582178116
-0.019822269678116
-0.004563480615616
-0.035081058740616
-0.065598636865616
-0.080857425928116
0.025954097509384
0.117506831884384
0.132765620946884
0.163283199071884
0.102248042821884
-0.004563480615616
-0.096116214990616
-0.019822269678116
-0.019822269678116
0.041212886571884
0.086989253759384
0.010695308446884
0.010695308446884
0.025954097509384
-0.004563480615616
0.117506831884384
0.102248042821884
0.148024410009384
0.148024410009384
0.071730464696884
0.071730464696884
0.132765620946884
0.209059566259384
0.224318355321884
0.148024410009384
0.041212886571884
-0.035081058740616
-0.050339847803116
-0.111375004053116
-0.065598636865616
0.071730464696884
-0.035081058740616
-0.080857425928116
-0.096116214990616
-0.019822269678116
0.010695308446884
0.071730464696884
0.132765620946884
0.224318355321884
0.102248042821884
0.056471675634384
0.056471675634384
0.209059566259384
0.254835933446884
0.254835933446884
0.270094722509384
0.148024410009384
0.086989253759384
0.025954097509384
0.041212886571884
0.102248042821884
0.086989253759384
0.071730464696884
0.071730464696884
-0.050339847803116
-0.050339847803116
-0.050339847803116
0.117506831884384
0.193800777196884
0.117506831884384
0.132765620946884
0.117506831884384
0.102248042821884
0.148024410009384
0.193800777196884
0.285353511571884
0.209059566259384
0.254835933446884
0.224318355321884
0.102248042821884
0.224318355321884
0.300612300634384
0.315871089696884
0.285353511571884
0.163283199071884
0.193800777196884
0.239577144384384
0.254835933446884
0.300612300634384
0.392165035009384
0.453200191259384
0.346388667821884
0.224318355321884
0.300612300634384
0.361647456884384
0.285353511571884
0.254835933446884
0.239577144384384
0.224318355321884
0.025954097509384
-0.065598636865616
-0.050339847803116
0.041212886571884
0.056471675634384
-0.019822269678116
0.025954097509384
-0.050339847803116
-0.080857425928116
-0.004563480615616
0.102248042821884
0.209059566259384
0.209059566259384
0.148024410009384
0.163283199071884
0.148024410009384
0.102248042821884
0.163283199071884
0.270094722509384
0.254835933446884
0.148024410009384
0.056471675634384
0.056471675634384
0.025954097509384
0.025954097509384
0.071730464696884
0.148024410009384
0.056471675634384
0.010695308446884
0.025954097509384
0.148024410009384
0.193800777196884
0.331129878759384
0.392165035009384
0.315871089696884
0.209059566259384
0.239577144384384
0.315871089696884
0.346388667821884
0.331129878759384
0.285353511571884
0.285353511571884
0.148024410009384
0.102248042821884
0.163283199071884
0.239577144384384
0.224318355321884
0.148024410009384
0.071730464696884
0.086989253759384
0.025954097509384
0.025954097509384
0.193800777196884
0.422682613134384
0.346388667821884
0.270094722509384
0.346388667821884
0.300612300634384
0.285353511571884
0.315871089696884
0.346388667821884
0.361647456884384
0.224318355321884
0.086989253759384
0.086989253759384
0.117506831884384
0.086989253759384
0.178541988134384
0.285353511571884
0.132765620946884
0.010695308446884
-0.019822269678116
0.056471675634384
0.148024410009384
0.132765620946884
0.117506831884384
0.132765620946884
0.025954097509384
-0.035081058740616
0.010695308446884
0.086989253759384
0.148024410009384
0.117506831884384
0.056471675634384
-0.019822269678116
-0.050339847803116
-0.004563480615616
0.086989253759384
0.209059566259384
0.209059566259384
0.163283199071884
0.163283199071884
0.132765620946884
0.193800777196884
0.285353511571884
0.331129878759384
0.285353511571884
0.224318355321884
0.178541988134384
0.178541988134384
0.148024410009384
0.178541988134384
0.300612300634384
0.376906245946884
0.239577144384384
0.163283199071884
0.148024410009384
0.178541988134384
0.193800777196884
0.224318355321884
0.254835933446884
0.132765620946884
0.071730464696884
0.086989253759384
0.117506831884384
0.239577144384384
0.270094722509384
0.315871089696884
0.422682613134384
0.254835933446884
0.178541988134384
0.254835933446884
0.376906245946884
0.376906245946884
0.376906245946884
0.346388667821884
0.224318355321884
0.193800777196884
0.163283199071884
0.224318355321884
0.361647456884384
0.224318355321884
0.117506831884384
0.102248042821884
-0.004563480615616
-0.019822269678116
0.071730464696884
0.148024410009384
0.239577144384384
0.132765620946884
0.086989253759384
0.117506831884384
0.132765620946884
0.178541988134384
0.270094722509384
0.331129878759384
0.209059566259384
0.117506831884384
0.117506831884384
0.193800777196884
0.285353511571884
0.300612300634384
0.331129878759384
0.392165035009384
0.163283199071884
0.148024410009384
0.178541988134384
0.300612300634384
0.392165035009384
0.361647456884384
0.437941402196884
0.392165035009384
0.331129878759384
0.407423824071884
0.468458980321884
0.529494166374207
0.498976558446884
0.407423824071884
0.376906245946884
0.239577144384384
0.285353511571884
0.392165035009384
0.453200191259384
0.422682613134384
0.300612300634384
0.209059566259384
0.117506831884384
0.148024410009384
0.224318355321884
0.285353511571884
0.392165035009384
0.346388667821884
0.285353511571884
0.300612300634384
0.239577144384384
0.346388667821884
0.437941402196884
0.468458980321884
0.437941402196884
0.300612300634384
0.254835933446884
0.285353511571884
0.346388667821884
0.422682613134384
0.361647456884384
0.331129878759384
0.163283199071884
0.071730464696884
0.117506831884384
0.163283199071884
0.209059566259384
0.270094722509384
0.285353511571884
0.270094722509384
0.163283199071884
0.224318355321884
0.315871089696884
0.437941402196884
0.407423824071884
0.239577144384384
0.209059566259384
0.178541988134384
0.163283199071884
0.300612300634384
0.392165035009384
0.376906245946884
0.285353511571884
0.224318355321884
0.254835933446884
0.239577144384384
0.254835933446884
0.361647456884384
0.437941402196884
0.346388667821884
0.224318355321884
0.178541988134384
0.224318355321884
0.270094722509384
0.315871089696884
0.331129878759384
0.361647456884384
0.224318355321884
0.117506831884384
0.163283199071884
0.209059566259384
0.270094722509384
0.254835933446884
0.209059566259384
0.117506831884384
0.025954097509384
0.010695308446884
0.056471675634384
0.086989253759384
0.102248042821884
0.025954097509384
-0.050339847803116
-0.202927738428116
-0.172410160303116
-0.065598636865616
-0.004563480615616
-0.019822269678116
-0.050339847803116
-0.065598636865616
-0.050339847803116
-0.096116214990616
-0.004563480615616
0.056471675634384
0.071730464696884
-0.019822269678116
-0.111375004053116
-0.080857425928116
-0.080857425928116
-0.019822269678116
0.117506831884384
0.117506831884384
0.102248042821884
-0.019822269678116
-0.035081058740616
0.025954097509384
-0.004563480615616
0.025954097509384
0.025954097509384
-0.019822269678116
-0.080857425928116
-0.172410160303116
-0.065598636865616
0.102248042821884
0.117506831884384
0.193800777196884
0.178541988134384
0.132765620946884
0.056471675634384
0.041212886571884
0.102248042821884
0.209059566259384
0.209059566259384
0.102248042821884
0.071730464696884
0.117506831884384
0.025954097509384
0.056471675634384
0.132765620946884
0.086989253759384
0.041212886571884
-0.050339847803116
-0.111375004053116
-0.141892582178116
-0.111375004053116
-0.004563480615616
0.056471675634384
-0.004563480615616
-0.004563480615616
0.025954097509384
0.086989253759384
0.086989253759384
0.117506831884384
0.117506831884384
0.117506831884384
-0.050339847803116
-0.111375004053116
-0.035081058740616
0.010695308446884
0.056471675634384
0.086989253759384
0.056471675634384
-0.019822269678116
-0.096116214990616
-0.111375004053116
-0.065598636865616
-0.065598636865616
-0.050339847803116
-0.065598636865616
-0.019822269678116
-0.096116214990616
-0.111375004053116
-0.004563480615616
0.071730464696884
0.010695308446884
-0.035081058740616
-0.065598636865616
-0.096116214990616
-0.126633793115616
-0.065598636865616
0.025954097509384
0.102248042821884
0.025954097509384
-0.035081058740616
0.056471675634384
0.041212886571884
0.025954097509384
0.071730464696884
0.071730464696884
0.086989253759384
-0.004563480615616
-0.080857425928116
-0.096116214990616
-0.111375004053116
-0.096116214990616
-0.096116214990616
-0.141892582178116
-0.187668949365616
-0.233445316553116
-0.157151371240616
-0.019822269678116
-0.019822269678116
-0.019822269678116
0.041212886571884
0.071730464696884
-0.019822269678116
0.010695308446884
0.132765620946884
0.209059566259384
0.254835933446884
0.193800777196884
0.193800777196884
0.178541988134384
0.056471675634384
0.025954097509384
0.025954097509384
-0.080857425928116
-0.202927738428116
-0.324998050928116
-0.324998050928116
-0.386033207178116
-0.416550785303116
-0.355515629053116
-0.294480472803116
-0.279221683740616
-0.294480472803116
-0.279221683740616
-0.202927738428116
-0.187668949365616
-0.096116214990616
-0.050339847803116
0.056471675634384
0.025954097509384
0.041212886571884
0.132765620946884
0.148024410009384
0.086989253759384
0.102248042821884
0.071730464696884
0.025954097509384
-0.019822269678116
-0.096116214990616
-0.050339847803116
-0.035081058740616
0.010695308446884
-0.065598636865616
-0.050339847803116
-0.080857425928116
-0.126633793115616
0.010695308446884
0.071730464696884
0.025954097509384
0.086989253759384
0.056471675634384
0.056471675634384
0.056471675634384
0.056471675634384
0.071730464696884
0.102248042821884
-0.004563480615616
-0.065598636865616
-0.019822269678116
-0.004563480615616
-0.004563480615616
0.117506831884384
0.132765620946884
0.132765620946884
0.102248042821884
0.041212886571884
0.117506831884384
0.132765620946884
0.132765620946884
0.178541988134384
0.209059566259384
0.224318355321884
0.148024410009384
0.102248042821884
0.071730464696884
-0.050339847803116
-0.111375004053116
-0.126633793115616
-0.096116214990616
-0.172410160303116
-0.157151371240616
-0.019822269678116
-0.004563480615616
0.010695308446884
0.041212886571884
0.071730464696884
0.163283199071884
0.086989253759384
0.041212886571884
0.086989253759384
0.117506831884384
0.148024410009384
0.086989253759384
0.163283199071884
0.102248042821884
-0.035081058740616
0.010695308446884
-0.065598636865616
-0.111375004053116
-0.172410160303116
-0.218186527490616
-0.218186527490616
-0.294480472803116
-0.324998050928116
-0.309739261865616
-0.263962894678116
-0.248704105615616
-0.309739261865616
-0.233445316553116
-0.172410160303116
-0.233445316553116
-0.157151371240616
-0.111375004053116
-0.111375004053116
-0.096116214990616
-0.157151371240616
-0.096116214990616
-0.126633793115616
-0.157151371240616
-0.172410160303116
-0.157151371240616
-0.141892582178116
-0.172410160303116
-0.157151371240616
-0.111375004053116
-0.233445316553116
-0.187668949365616
-0.157151371240616
-0.141892582178116
-0.157151371240616
-0.096116214990616
0.010695308446884
-0.019822269678116
-0.065598636865616
-0.019822269678116
-0.004563480615616
-0.050339847803116
-0.157151371240616
-0.187668949365616
-0.187668949365616
-0.172410160303116
-0.172410160303116
-0.172410160303116
-0.080857425928116
-0.096116214990616
-0.157151371240616
-0.126633793115616
-0.157151371240616
-0.172410160303116
-0.187668949365616
-0.294480472803116
-0.218186527490616
-0.233445316553116
-0.263962894678116
-0.172410160303116
-0.111375004053116
-0.172410160303116
-0.187668949365616
-0.218186527490616
-0.324998050928116
-0.355515629053116
-0.355515629053116
-0.386033207178116
-0.355515629053116
-0.263962894678116
-0.248704105615616
-0.157151371240616
-0.080857425928116
-0.050339847803116
-0.035081058740616
0.056471675634384
0.041212886571884
0.086989253759384
0.117506831884384
0.117506831884384
0.102248042821884
0.163283199071884
0.178541988134384
0.148024410009384
0.071730464696884
0.071730464696884
0.086989253759384
-0.035081058740616
-0.157151371240616
-0.141892582178116
-0.111375004053116
-0.141892582178116
-0.202927738428116
-0.202927738428116
-0.126633793115616
-0.035081058740616
-0.080857425928116
-0.080857425928116
-0.019822269678116
-0.065598636865616
-0.035081058740616
-0.035081058740616
0.025954097509384
0.071730464696884
0.010695308446884
-0.050339847803116
0.010695308446884
-0.080857425928116
-0.141892582178116
-0.096116214990616
-0.035081058740616
-0.096116214990616
-0.172410160303116
-0.172410160303116
-0.172410160303116
-0.157151371240616
-0.172410160303116
-0.126633793115616
-0.019822269678116
-0.111375004053116
-0.141892582178116
-0.050339847803116
-0.050339847803116
-0.096116214990616
-0.172410160303116
-0.157151371240616
-0.218186527490616
-0.248704105615616
-0.248704105615616
-0.294480472803116
-0.202927738428116
-0.157151371240616
-0.126633793115616
-0.065598636865616
-0.065598636865616
-0.096116214990616
-0.050339847803116
-0.050339847803116
-0.065598636865616
-0.035081058740616
0.117506831884384
0.041212886571884
-0.035081058740616
-0.019822269678116
-0.035081058740616
-0.111375004053116
-0.157151371240616
-0.279221683740616
-0.309739261865616
-0.401291996240616
-0.431809574365616
-0.370774418115616
-0.279221683740616
-0.218186527490616
-0.172410160303116
-0.126633793115616
-0.096116214990616
-0.096116214990616
-0.035081058740616
0.071730464696884
0.193800777196884
0.148024410009384
0.148024410009384
0.239577144384384
0.254835933446884
0.300612300634384
0.346388667821884
0.346388667821884
0.285353511571884
0.132765620946884
0.025954097509384
0.010695308446884
-0.111375004053116
-0.172410160303116
-0.233445316553116
-0.172410160303116
-0.279221683740616
-0.294480472803116
-0.233445316553116
-0.187668949365616
-0.126633793115616
-0.126633793115616
-0.157151371240616
-0.080857425928116
-0.157151371240616
-0.172410160303116
-0.126633793115616
-0.080857425928116
-0.141892582178116
-0.141892582178116
-0.096116214990616
-0.111375004053116
-0.157151371240616
-0.126633793115616
-0.080857425928116
0.010695308446884
-0.035081058740616
-0.080857425928116
0.010695308446884
-0.050339847803116
-0.004563480615616
0.071730464696884
0.193800777196884
0.209059566259384
0.086989253759384
0.117506831884384
0.102248042821884
-0.004563480615616
0.056471675634384
0.010695308446884
0.041212886571884
-0.035081058740616
-0.141892582178116
-0.050339847803116
0.025954097509384
0.071730464696884
0.041212886571884
0.041212886571884
-0.004563480615616
-0.157151371240616
-0.126633793115616
-0.004563480615616
0.041212886571884
0.071730464696884
0.010695308446884
0.071730464696884
0.086989253759384
-0.019822269678116
0.071730464696884
0.163283199071884
0.132765620946884
0.086989253759384
0.041212886571884
0.041212886571884
-0.050339847803116
0.010695308446884
0.041212886571884
0.025954097509384
0.010695308446884
-0.080857425928116
-0.019822269678116
0.010695308446884
-0.004563480615616
0.117506831884384
0.209059566259384
0.224318355321884
0.193800777196884
0.102248042821884
0.117506831884384
0.102248042821884
0.071730464696884
0.056471675634384
0.163283199071884
0.071730464696884
0.010695308446884
0.071730464696884
0.148024410009384
0.117506831884384
0.254835933446884
0.285353511571884
0.300612300634384
0.254835933446884
0.239577144384384
0.346388667821884
0.453200191259384
0.498976558446884
0.453200191259384
0.468458980321884
0.392165035009384
0.209059566259384
0.224318355321884
0.285353511571884
0.209059566259384
0.102248042821884
-0.035081058740616
-0.050339847803116
-0.065598636865616
-0.065598636865616
-0.019822269678116
0.071730464696884
0.041212886571884
-0.050339847803116
-0.065598636865616
0.010695308446884
0.025954097509384
0.117506831884384
0.209059566259384
0.270094722509384
0.193800777196884
0.132765620946884
0.193800777196884
0.270094722509384
0.270094722509384
0.270094722509384
0.270094722509384
0.239577144384384
0.071730464696884
0.010695308446884
0.102248042821884
0.086989253759384
0.041212886571884
-0.004563480615616
-0.035081058740616
-0.050339847803116
-0.019822269678116
0.071730464696884
0.209059566259384
0.254835933446884
0.178541988134384
0.102248042821884
0.071730464696884
-0.065598636865616
-0.019822269678116
0.056471675634384
0.117506831884384
0.163283199071884
0.102248042821884
0.117506831884384
0.193800777196884
0.239577144384384
0.331129878759384
0.331129878759384
0.270094722509384
0.178541988134384
0.117506831884384
0.193800777196884
0.254835933446884
0.361647456884384
0.376906245946884
0.437941402196884
0.392165035009384
0.163283199071884
0.102248042821884
0.117506831884384
0.086989253759384
0.117506831884384
0.071730464696884
0.025954097509384
-0.050339847803116
-0.096116214990616
-0.035081058740616
0.102248042821884
0.086989253759384
-0.019822269678116
-0.050339847803116
-0.111375004053116
-0.187668949365616
-0.172410160303116
-0.019822269678116
0.086989253759384
0.056471675634384
0.010695308446884
-0.004563480615616
-0.050339847803116
-0.050339847803116
-0.050339847803116
-0.019822269678116
-0.111375004053116
-0.218186527490616
-0.263962894678116
-0.172410160303116
-0.141892582178116
-0.065598636865616
0.041212886571884
0.086989253759384
-0.004563480615616
-0.050339847803116
-0.004563480615616
0.071730464696884
0.178541988134384
0.270094722509384
0.239577144384384
0.163283199071884
-0.019822269678116
0.010695308446884
0.148024410009384
0.178541988134384
0.193800777196884
0.132765620946884
0.086989253759384
-0.065598636865616
-0.157151371240616
-0.080857425928116
0.010695308446884
-0.019822269678116
-0.111375004053116
-0.187668949365616
-0.202927738428116
-0.248704105615616
-0.111375004053116
0.010695308446884
-0.004563480615616
-0.065598636865616
-0.248704105615616
-0.263962894678116
-0.263962894678116
-0.263962894678116
-0.157151371240616
-0.096116214990616
-0.065598636865616
-0.111375004053116
-0.141892582178116
-0.050339847803116
-0.035081058740616
0.056471675634384
0.025954097509384
-0.004563480615616
-0.019822269678116
-0.202927738428116
-0.141892582178116
0.041212886571884
0.071730464696884
0.178541988134384
0.117506831884384
0.056471675634384
-0.050339847803116
-0.141892582178116
-0.080857425928116
-0.065598636865616
-0.019822269678116
-0.111375004053116
-0.202927738428116
-0.202927738428116
-0.294480472803116
-0.202927738428116
-0.065598636865616
-0.065598636865616
-0.050339847803116
-0.172410160303116
-0.202927738428116
-0.218186527490616
-0.233445316553116
-0.096116214990616
0.025954097509384
0.010695308446884
-0.080857425928116
-0.187668949365616
-0.080857425928116
-0.111375004053116
-0.019822269678116
0.132765620946884
0.086989253759384
0.010695308446884
-0.096116214990616
-0.080857425928116
0.025954097509384
0.056471675634384
0.132765620946884
0.056471675634384
-0.019822269678116
-0.096116214990616
-0.157151371240616
-0.065598636865616
-0.035081058740616
-0.065598636865616
-0.172410160303116
-0.263962894678116
-0.370774418115616
-0.508103489875793
-0.416550785303116
-0.248704105615616
-0.294480472803116
-0.324998050928116
-0.370774418115616
-0.401291996240616
-0.386033207178116
-0.324998050928116
-0.187668949365616
-0.141892582178116
-0.126633793115616
-0.218186527490616
-0.294480472803116
-0.202927738428116
-0.141892582178116
-0.004563480615616
0.148024410009384
0.010695308446884
-0.065598636865616
-0.111375004053116
-0.080857425928116
-0.080857425928116
-0.050339847803116
-0.004563480615616
0.010695308446884
-0.096116214990616
-0.218186527490616
-0.248704105615616
-0.126633793115616
-0.172410160303116
-0.111375004053116
-0.050339847803116
-0.172410160303116
-0.279221683740616
-0.294480472803116
-0.172410160303116
-0.065598636865616
-0.080857425928116
-0.080857425928116
-0.141892582178116
-0.172410160303116
-0.218186527490616
-0.141892582178116
0.086989253759384
0.041212886571884
0.010695308446884
-0.019822269678116
-0.050339847803116
-0.096116214990616
-0.096116214990616
0.025954097509384
0.178541988134384
0.025954097509384
-0.096116214990616
-0.157151371240616
-0.111375004053116
-0.111375004053116
-0.080857425928116
-0.050339847803116
-0.126633793115616
-0.233445316553116
-0.340256839990616
-0.355515629053116
-0.263962894678116
-0.172410160303116
-0.065598636865616
0.025954097509384
-0.111375004053116
-0.141892582178116
-0.172410160303116
-0.126633793115616
-0.050339847803116
0.010695308446884
-0.019822269678116
-0.050339847803116
-0.080857425928116
-0.065598636865616
-0.004563480615616
0.102248042821884
0.056471675634384
0.010695308446884
-0.080857425928116
-0.248704105615616
-0.309739261865616
-0.279221683740616
-0.172410160303116
-0.080857425928116
-0.096116214990616
-0.172410160303116
-0.187668949365616
-0.172410160303116
-0.126633793115616
-0.065598636865616
0.056471675634384
-0.050339847803116
-0.172410160303116
-0.187668949365616
-0.218186527490616
-0.233445316553116
-0.187668949365616
-0.202927738428116
-0.202927738428116
-0.324998050928116
-0.492844730615616
-0.508103489875793
-0.370774418115616
-0.370774418115616
-0.340256839990616
-0.294480472803116
-0.355515629053116
-0.401291996240616
-0.370774418115616
-0.294480472803116
-0.172410160303116
-0.065598636865616
-0.065598636865616
0.025954097509384
-0.004563480615616
-0.080857425928116
0.025954097509384
0.193800777196884
0.193800777196884
0.117506831884384
0.025954097509384
0.025954097509384
-0.019822269678116
-0.050339847803116
-0.004563480615616
0.071730464696884
-0.004563480615616
-0.157151371240616
-0.233445316553116
-0.279221683740616
-0.340256839990616
-0.233445316553116
-0.157151371240616
-0.111375004053116
-0.141892582178116
-0.187668949365616
-0.172410160303116
-0.065598636865616
-0.004563480615616
0.071730464696884
0.071730464696884
-0.019822269678116
-0.004563480615616
0.056471675634384
0.132765620946884
0.224318355321884
0.376906245946884
0.392165035009384
0.346388667821884
0.300612300634384
0.209059566259384
0.239577144384384
0.361647456884384
0.254835933446884
0.209059566259384
0.178541988134384
0.071730464696884
0.025954097509384
-0.004563480615616
0.010695308446884
-0.004563480615616
-0.065598636865616
-0.172410160303116
-0.279221683740616
-0.324998050928116
-0.401291996240616
-0.355515629053116
-0.218186527490616
-0.279221683740616
-0.324998050928116
-0.340256839990616
-0.309739261865616
-0.279221683740616
-0.187668949365616
-0.096116214990616
-0.050339847803116
-0.065598636865616
-0.096116214990616
-0.126633793115616
-0.035081058740616
-0.019822269678116
0.041212886571884
0.117506831884384
0.025954097509384
-0.065598636865616
-0.080857425928116
-0.050339847803116
0.056471675634384
0.086989253759384
0.086989253759384
0.071730464696884
-0.004563480615616
-0.065598636865616
-0.004563480615616
0.163283199071884
0.163283199071884
0.209059566259384
0.178541988134384
0.056471675634384
-0.019822269678116
-0.065598636865616
-0.035081058740616
0.071730464696884
-0.050339847803116
-0.096116214990616
-0.080857425928116
-0.080857425928116
-0.004563480615616
0.071730464696884
0.148024410009384
0.163283199071884
0.056471675634384
-0.019822269678116
-0.019822269678116
0.117506831884384
0.117506831884384
0.193800777196884
0.361647456884384
0.270094722509384
0.224318355321884
0.270094722509384
0.254835933446884
0.209059566259384
0.239577144384384
0.163283199071884
0.086989253759384
0.056471675634384
-0.035081058740616
-0.035081058740616
0.117506831884384
0.041212886571884
0.102248042821884
0.148024410009384
0.025954097509384
-0.004563480615616
-0.035081058740616
-0.019822269678116
0.071730464696884
0.010695308446884
-0.035081058740616
-0.035081058740616
-0.065598636865616
-0.065598636865616
-0.050339847803116
0.086989253759384
0.071730464696884
0.010695308446884
0.041212886571884
0.010695308446884
0.010695308446884
0.025954097509384
0.056471675634384
0.117506831884384
0.010695308446884
-0.004563480615616
0.025954097509384
0.132765620946884
0.178541988134384
0.132765620946884
0.209059566259384
0.148024410009384
0.025954097509384
-0.019822269678116
-0.050339847803116
-0.035081058740616
-0.096116214990616
-0.096116214990616
-0.050339847803116
-0.096116214990616
-0.050339847803116
0.010695308446884
0.132765620946884
0.209059566259384
0.132765620946884
0.071730464696884
0.056471675634384
0.025954097509384
0.025954097509384
0.041212886571884
0.239577144384384
0.209059566259384
0.178541988134384
0.224318355321884
0.148024410009384
0.071730464696884
0.086989253759384
0.071730464696884
0.132765620946884
0.025954097509384
-0.050339847803116
-0.019822269678116
0.071730464696884
0.148024410009384
0.178541988134384
0.315871089696884
0.285353511571884
0.193800777196884
0.254835933446884
0.270094722509384
0.270094722509384
0.331129878759384
0.361647456884384
0.392165035009384
0.300612300634384
0.209059566259384
0.315871089696884
0.376906245946884
0.315871089696884
0.224318355321884
0.163283199071884
0.071730464696884
-0.004563480615616
-0.004563480615616
0.010695308446884
0.117506831884384
0.086989253759384
0.071730464696884
0.102248042821884
0.102248042821884
0.163283199071884
0.193800777196884
0.300612300634384
0.315871089696884
0.254835933446884
0.224318355321884
0.224318355321884
0.163283199071884
0.163283199071884
0.224318355321884
0.254835933446884
0.178541988134384
0.239577144384384
0.285353511571884
0.270094722509384
0.254835933446884
0.224318355321884
0.285353511571884
0.270094722509384
0.209059566259384
0.193800777196884
0.193800777196884
0.224318355321884
0.178541988134384
0.117506831884384
0.071730464696884
-0.004563480615616
-0.019822269678116
-0.035081058740616
-0.065598636865616
-0.111375004053116
-0.141892582178116
-0.141892582178116
-0.141892582178116
-0.141892582178116
-0.111375004053116
-0.080857425928116
0.056471675634384
0.025954097509384
-0.019822269678116
0.025954097509384
0.086989253759384
0.086989253759384
0.193800777196884
0.254835933446884
0.254835933446884
0.148024410009384
0.117506831884384
0.178541988134384
0.163283199071884
0.117506831884384
0.041212886571884
0.086989253759384
0.025954097509384
-0.096116214990616
-0.126633793115616
-0.080857425928116
-0.080857425928116
-0.096116214990616
-0.111375004053116
-0.096116214990616
-0.141892582178116
-0.111375004053116
-0.050339847803116
-0.019822269678116
-0.050339847803116
-0.080857425928116
-0.019822269678116
0.010695308446884
-0.019822269678116
-0.004563480615616
0.025954097509384
0.086989253759384
0.071730464696884
0.010695308446884
0.041212886571884
0.041212886571884
0.056471675634384
0.010695308446884
-0.004563480615616
-0.019822269678116
-0.035081058740616
-0.050339847803116
-0.035081058740616
-0.065598636865616
-0.080857425928116
-0.080857425928116
-0.019822269678116
-0.172410160303116
-0.187668949365616
-0.172410160303116
-0.187668949365616
-0.172410160303116
-0.187668949365616
-0.187668949365616
-0.172410160303116
-0.141892582178116
-0.019822269678116
0.056471675634384
0.086989253759384
0.086989253759384
0.071730464696884
0.163283199071884
0.117506831884384
0.117506831884384
0.193800777196884
0.285353511571884
0.224318355321884
0.148024410009384
0.117506831884384
0.148024410009384
0.102248042821884
0.102248042821884
0.056471675634384
0.010695308446884
-0.141892582178116
-0.233445316553116
-0.126633793115616
-0.111375004053116
-0.157151371240616
-0.141892582178116
-0.035081058740616
0.056471675634384
-0.004563480615616
0.010695308446884
0.071730464696884
0.086989253759384
0.071730464696884
-0.065598636865616
0.010695308446884
0.025954097509384
-0.035081058740616
-0.004563480615616
0.086989253759384
0.102248042821884
0.086989253759384
0.086989253759384
0.193800777196884
0.056471675634384
-0.019822269678116
-0.065598636865616
-0.080857425928116
-0.157151371240616
-0.218186527490616
-0.172410160303116
-0.141892582178116
-0.141892582178116
-0.050339847803116
-0.035081058740616
0.056471675634384
0.010695308446884
-0.111375004053116
-0.050339847803116
-0.050339847803116
-0.080857425928116
-0.050339847803116
-0.065598636865616
-0.019822269678116
-0.050339847803116
-0.096116214990616
-0.096116214990616
-0.126633793115616
-0.111375004053116
-0.218186527490616
-0.263962894678116
-0.324998050928116
-0.340256839990616
-0.187668949365616
-0.172410160303116
-0.202927738428116
-0.172410160303116
-0.187668949365616
-0.111375004053116
-0.141892582178116
-0.126633793115616
-0.111375004053116
-0.141892582178116
-0.172410160303116
-0.233445316553116
-0.141892582178116
-0.096116214990616
-0.065598636865616
0.025954097509384
0.071730464696884
0.025954097509384
0.025954097509384
0.025954097509384
0.132765620946884
0.071730464696884
-0.019822269678116
-0.050339847803116
-0.126633793115616
-0.263962894678116
-0.309739261865616
-0.263962894678116
-0.294480472803116
-0.340256839990616
-0.294480472803116
-0.309739261865616
-0.355515629053116
-0.401291996240616
-0.431809574365616
-0.309739261865616
-0.294480472803116
-0.324998050928116
-0.324998050928116
-0.263962894678116
-0.233445316553116
-0.202927738428116
-0.111375004053116
-0.004563480615616
0.025954097509384
0.025954097509384
-0.050339847803116
0.025954097509384
0.025954097509384
-0.004563480615616
0.102248042821884
0.178541988134384
0.056471675634384
-0.004563480615616
0.025954097509384
-0.004563480615616
-0.111375004053116
-0.126633793115616
-0.187668949365616
-0.218186527490616
-0.248704105615616
-0.355515629053116
-0.187668949365616
-0.111375004053116
-0.126633793115616
-0.050339847803116
-0.050339847803116
-0.096116214990616
-0.065598636865616
-0.019822269678116
0.056471675634384
0.056471675634384
0.041212886571884
-0.004563480615616
0.117506831884384
0.117506831884384
0.086989253759384
0.132765620946884
0.102248042821884
-0.035081058740616
-0.050339847803116
-0.080857425928116
-0.096116214990616
-0.141892582178116
-0.141892582178116
-0.096116214990616
-0.157151371240616
-0.279221683740616
-0.340256839990616
-0.263962894678116
-0.279221683740616
-0.355515629053116
-0.294480472803116
-0.309739261865616
-0.340256839990616
-0.294480472803116
-0.294480472803116
-0.187668949365616
-0.141892582178116
-0.157151371240616
-0.096116214990616
-0.065598636865616
-0.080857425928116
-0.019822269678116
0.163283199071884
0.270094722509384
0.270094722509384
0.239577144384384
0.193800777196884
0.193800777196884
0.132765620946884
0.148024410009384
0.254835933446884
0.209059566259384
0.163283199071884
0.117506831884384
0.056471675634384
-0.035081058740616
-0.035081058740616
-0.019822269678116
-0.004563480615616
-0.111375004053116
-0.248704105615616
-0.309739261865616
-0.202927738428116
-0.157151371240616
-0.096116214990616
-0.050339847803116
-0.050339847803116
-0.096116214990616
-0.111375004053116
-0.050339847803116
0.025954097509384
0.117506831884384
0.209059566259384
0.224318355321884
0.209059566259384
0.178541988134384
0.071730464696884
0.209059566259384
0.224318355321884
0.102248042821884
0.010695308446884
-0.035081058740616
-0.065598636865616
-0.096116214990616
-0.080857425928116
-0.050339847803116
-0.065598636865616
-0.111375004053116
-0.172410160303116
-0.126633793115616
-0.157151371240616
-0.202927738428116
-0.111375004053116
-0.096116214990616
-0.218186527490616
-0.187668949365616
-0.172410160303116
-0.141892582178116
-0.141892582178116
-0.141892582178116
-0.050339847803116
-0.111375004053116
-0.172410160303116
-0.187668949365616
-0.065598636865616
-0.019822269678116
-0.065598636865616
0.025954097509384
0.025954097509384
-0.126633793115616
-0.172410160303116
-0.202927738428116
-0.035081058740616
-0.019822269678116
-0.080857425928116
-0.050339847803116
-0.111375004053116
-0.218186527490616
-0.233445316553116
-0.187668949365616
-0.141892582178116
-0.187668949365616
-0.187668949365616
-0.233445316553116
-0.248704105615616
-0.248704105615616
-0.263962894678116
-0.096116214990616
-0.126633793115616
-0.172410160303116
-0.187668949365616
-0.263962894678116
-0.248704105615616
-0.172410160303116
-0.202927738428116
-0.157151371240616
-0.248704105615616
-0.294480472803116
-0.370774418115616
-0.340256839990616
-0.279221683740616
-0.248704105615616
-0.233445316553116
-0.294480472803116
-0.462327152490616
-0.477585941553116
-0.431809574365616
-0.309739261865616
-0.294480472803116
-0.279221683740616
-0.202927738428116
-0.248704105615616
-0.248704105615616
-0.202927738428116
-0.080857425928116
0.025954097509384
-0.035081058740616
-0.065598636865616
-0.004563480615616
-0.172410160303116
-0.172410160303116
-0.096116214990616
0.025954097509384
0.010695308446884
-0.050339847803116
-0.141892582178116
-0.218186527490616
-0.233445316553116
-0.248704105615616
-0.218186527490616
-0.172410160303116
-0.294480472803116
-0.279221683740616
-0.172410160303116
-0.157151371240616
-0.126633793115616
-0.035081058740616
0.071730464696884
0.041212886571884
-0.050339847803116
-0.096116214990616
-0.050339847803116
0.025954097509384
0.010695308446884
0.041212886571884
0.025954097509384
-0.096116214990616
-0.096116214990616
-0.141892582178116
-0.157151371240616
-0.157151371240616
-0.218186527490616
-0.294480472803116
-0.401291996240616
-0.508103489875793
-0.416550785303116
-0.279221683740616
-0.172410160303116
-0.126633793115616
-0.157151371240616
-0.172410160303116
-0.187668949365616
-0.172410160303116
-0.126633793115616
0.025954097509384
0.056471675634384
-0.050339847803116
-0.019822269678116
-0.035081058740616
-0.141892582178116
-0.065598636865616
0.025954097509384
0.102248042821884
0.056471675634384
-0.050339847803116
-0.126633793115616
-0.126633793115616
-0.080857425928116
-0.050339847803116
-0.019822269678116
0.010695308446884
-0.126633793115616
-0.157151371240616
-0.035081058740616
0.010695308446884
0.041212886571884
0.056471675634384
0.071730464696884
-0.050339847803116
-0.141892582178116
-0.172410160303116
-0.080857425928116
0.056471675634384
0.056471675634384
-0.035081058740616
0.041212886571884
0.010695308446884
0.041212886571884
0.163283199071884
0.300612300634384
0.376906245946884
0.315871089696884
0.224318355321884
0.193800777196884
0.209059566259384
0.300612300634384
0.376906245946884
0.514235377311707
0.422682613134384
0.285353511571884
0.209059566259384
0.056471675634384
0.010695308446884
0.041212886571884
0.071730464696884
0.025954097509384
-0.065598636865616
-0.019822269678116
0.132765620946884
0.209059566259384
0.300612300634384
0.361647456884384
0.392165035009384
0.254835933446884
0.148024410009384
0.178541988134384
0.239577144384384
0.300612300634384
0.331129878759384
0.331129878759384
0.270094722509384
0.193800777196884
0.224318355321884
0.300612300634384
0.346388667821884
0.239577144384384
0.193800777196884
0.086989253759384
0.010695308446884
-0.050339847803116
-0.004563480615616
0.239577144384384
0.239577144384384
0.086989253759384
0.025954097509384
0.041212886571884
-0.035081058740616
-0.019822269678116
0.117506831884384
0.163283199071884
0.071730464696884
-0.035081058740616
-0.141892582178116
-0.080857425928116
-0.035081058740616
0.025954097509384
0.148024410009384
0.163283199071884
0.056471675634384
-0.035081058740616
-0.004563480615616
0.102248042821884
0.163283199071884
0.239577144384384
0.285353511571884
0.209059566259384
0.163283199071884
0.148024410009384
0.285353511571884
0.392165035009384
0.392165035009384
0.346388667821884
0.315871089696884
0.117506831884384
-0.004563480615616
-0.019822269678116
0.056471675634384
0.102248042821884
0.086989253759384
0.086989253759384
-0.035081058740616
-0.080857425928116
0.025954097509384
0.117506831884384
0.071730464696884
-0.050339847803116
-0.157151371240616
-0.187668949365616
-0.233445316553116
-0.172410160303116
-0.096116214990616
0.086989253759384
0.041212886571884
-0.141892582178116
-0.218186527490616
-0.202927738428116
-0.141892582178116
-0.035081058740616
0.025954097509384
0.102248042821884
-0.004563480615616
-0.065598636865616
-0.035081058740616
0.117506831884384
0.270094722509384
0.254835933446884
0.224318355321884
0.193800777196884
0.056471675634384
0.056471675634384
0.132765620946884
0.193800777196884
0.254835933446884
0.163283199071884
0.071730464696884
-0.050339847803116
-0.096116214990616
-0.141892582178116
-0.065598636865616
-0.035081058740616
-0.157151371240616
-0.187668949365616
-0.141892582178116
-0.172410160303116
-0.080857425928116
-0.019822269678116
0.071730464696884
0.025954097509384
-0.065598636865616
-0.126633793115616
-0.065598636865616
0.041212886571884
0.178541988134384
0.270094722509384
0.209059566259384
-0.065598636865616
-0.141892582178116
-0.172410160303116
-0.248704105615616
-0.187668949365616
-0.172410160303116
-0.157151371240616
-0.279221683740616
-0.462327152490616
-0.386033207178116
-0.202927738428116
-0.141892582178116
-0.111375004053116
-0.157151371240616
-0.172410160303116
-0.355515629053116
-0.401291996240616
-0.279221683740616
-0.080857425928116
-0.004563480615616
-0.065598636865616
-0.004563480615616
-0.065598636865616
-0.202927738428116
-0.111375004053116
-0.035081058740616
0.025954097509384
0.010695308446884
-0.080857425928116
-0.096116214990616
-0.126633793115616
-0.019822269678116
0.056471675634384
0.102248042821884
0.132765620946884
-0.019822269678116
-0.065598636865616
-0.004563480615616
0.010695308446884
0.086989253759384
0.010695308446884
-0.035081058740616
-0.111375004053116
-0.279221683740616
-0.233445316553116
-0.172410160303116
-0.111375004053116
-0.004563480615616
-0.096116214990616
-0.157151371240616
-0.279221683740616
-0.294480472803116
-0.187668949365616
-0.187668949365616
-0.080857425928116
-0.096116214990616
-0.111375004053116
-0.172410160303116
-0.233445316553116
-0.141892582178116
-0.035081058740616
0.041212886571884
-0.065598636865616
-0.218186527490616
-0.233445316553116
-0.431809574365616
-0.416550785303116
-0.263962894678116
-0.187668949365616
-0.187668949365616
-0.279221683740616
-0.309739261865616
-0.172410160303116
-0.248704105615616
-0.218186527490616
-0.141892582178116
-0.157151371240616
-0.233445316553116
-0.294480472803116
-0.202927738428116
-0.111375004053116
-0.019822269678116
0.010695308446884
-0.035081058740616
-0.141892582178116
-0.294480472803116
-0.386033207178116
-0.294480472803116
-0.340256839990616
-0.294480472803116
-0.324998050928116
-0.324998050928116
-0.279221683740616
-0.279221683740616
-0.202927738428116
-0.050339847803116
0.025954097509384
0.010695308446884
-0.096116214990616
-0.141892582178116
-0.157151371240616
-0.096116214990616
-0.035081058740616
-0.065598636865616
-0.035081058740616
-0.111375004053116
-0.218186527490616
-0.248704105615616
-0.248704105615616
-0.202927738428116
-0.126633793115616
-0.172410160303116
-0.172410160303116
-0.187668949365616
-0.202927738428116
-0.157151371240616
-0.019822269678116
0.148024410009384
0.254835933446884
0.239577144384384
0.163283199071884
0.178541988134384
0.224318355321884
0.056471675634384
0.056471675634384
0.025954097509384
-0.035081058740616
-0.157151371240616
-0.172410160303116
-0.126633793115616
-0.065598636865616
-0.126633793115616
-0.141892582178116
-0.157151371240616
-0.202927738428116
-0.279221683740616
-0.187668949365616
-0.096116214990616
-0.065598636865616
-0.065598636865616
-0.065598636865616
0.056471675634384
0.148024410009384
0.163283199071884
0.224318355321884
0.346388667821884
0.239577144384384
0.117506831884384
0.025954097509384
0.025954097509384
0.041212886571884
0.086989253759384
0.163283199071884
0.148024410009384
0.117506831884384
0.102248042821884
0.086989253759384
0.117506831884384
0.178541988134384
0.270094722509384
0.315871089696884
0.254835933446884
0.254835933446884
0.285353511571884
0.254835933446884
0.209059566259384
0.254835933446884
0.193800777196884
0.148024410009384
0.025954097509384
-0.019822269678116
0.041212886571884
0.148024410009384
0.086989253759384
0.056471675634384
0.041212886571884
0.025954097509384
-0.050339847803116
-0.050339847803116
-0.019822269678116
0.041212886571884
0.010695308446884
-0.019822269678116
0.010695308446884
0.025954097509384
0.056471675634384
0.132765620946884
0.178541988134384
0.117506831884384
0.041212886571884
0.041212886571884
0.102248042821884
0.102248042821884
0.117506831884384
0.132765620946884
0.224318355321884
0.178541988134384
0.025954097509384
0.071730464696884
0.117506831884384
0.132765620946884
0.132765620946884
0.117506831884384
0.148024410009384
0.102248042821884
0.071730464696884
0.086989253759384
0.086989253759384
0.041212886571884
-0.004563480615616
0.056471675634384
-0.019822269678116
-0.065598636865616
0.025954097509384
-0.004563480615616
0.010695308446884
0.086989253759384
0.086989253759384
0.163283199071884
0.117506831884384
0.117506831884384
0.254835933446884
0.285353511571884
0.300612300634384
0.270094722509384
0.285353511571884
0.331129878759384
0.163283199071884
0.148024410009384
0.132765620946884
0.086989253759384
0.025954097509384
-0.065598636865616
0.041212886571884
0.010695308446884
0.025954097509384
0.132765620946884
0.117506831884384
0.056471675634384
-0.050339847803116
0.010695308446884
0.117506831884384
0.056471675634384
0.086989253759384
0.086989253759384
0.163283199071884
0.086989253759384
-0.035081058740616
0.025954097509384
0.056471675634384
0.025954097509384
0.010695308446884
-0.065598636865616
-0.019822269678116
-0.035081058740616
-0.065598636865616
0.025954097509384
-0.004563480615616
-0.080857425928116
-0.126633793115616
-0.096116214990616
-0.065598636865616
-0.080857425928116
-0.050339847803116
0.025954097509384
0.041212886571884
0.163283199071884
0.148024410009384
0.209059566259384
0.132765620946884
0.056471675634384
0.010695308446884
0.010695308446884
-0.050339847803116
-0.172410160303116
-0.172410160303116
-0.035081058740616
-0.111375004053116
-0.065598636865616
-0.004563480615616
-0.035081058740616
0.025954097509384
-0.035081058740616
-0.019822269678116
0.056471675634384
0.102248042821884
0.178541988134384
0.209059566259384
0.224318355321884
0.178541988134384
0.193800777196884
0.270094722509384
0.178541988134384
0.239577144384384
0.270094722509384
0.270094722509384
0.239577144384384
0.178541988134384
0.209059566259384
0.270094722509384
0.193800777196884
0.193800777196884
0.148024410009384
0.132765620946884
0.025954097509384
-0.019822269678116
-0.019822269678116
-0.080857425928116
-0.111375004053116
-0.126633793115616
-0.096116214990616
-0.080857425928116
-0.157151371240616
-0.141892582178116
-0.065598636865616
-0.111375004053116
-0.019822269678116
-0.035081058740616
0.010695308446884
-0.004563480615616
-0.035081058740616
0.010695308446884
0.041212886571884
0.025954097509384
0.041212886571884
0.117506831884384
0.224318355321884
0.224318355321884
0.270094722509384
0.300612300634384
0.346388667821884
0.315871089696884
0.163283199071884
0.163283199071884
0.148024410009384
0.102248042821884
0.071730464696884
0.071730464696884
0.086989253759384
0.071730464696884
0.071730464696884
0.163283199071884
0.025954097509384
0.025954097509384
0.041212886571884
0.071730464696884
0.056471675634384
0.041212886571884
0.117506831884384
0.178541988134384
0.193800777196884
0.163283199071884
0.117506831884384
0.163283199071884
-0.035081058740616
-0.111375004053116
-0.080857425928116
-0.111375004053116
-0.111375004053116
-0.096116214990616
-0.050339847803116
0.086989253759384
0.025954097509384
-0.019822269678116
0.071730464696884
0.056471675634384
0.056471675634384
0.041212886571884
0.102248042821884
0.086989253759384
0.086989253759384
0.148024410009384
0.117506831884384
0.132765620946884
0.132765620946884
0.102248042821884
0.163283199071884
0.086989253759384
0.056471675634384
0.086989253759384
0.148024410009384
0.086989253759384
-0.019822269678116
-0.004563480615616
0.025954097509384
0.025954097509384
0.071730464696884
0.071730464696884
0.056471675634384
0.071730464696884
0.056471675634384
0.163283199071884
0.132765620946884
0.132765620946884
0.148024410009384
0.163283199071884
0.117506831884384
0.086989253759384
0.132765620946884
0.254835933446884
0.239577144384384
0.254835933446884
0.331129878759384
0.315871089696884
0.178541988134384
0.209059566259384
0.178541988134384
0.239577144384384
0.254835933446884
0.254835933446884
0.300612300634384
0.315871089696884
0.270094722509384
0.224318355321884
0.239577144384384
0.163283199071884
0.086989253759384
-0.035081058740616
-0.080857425928116
-0.126633793115616
-0.126633793115616
-0.126633793115616
-0.019822269678116
-0.065598636865616
-0.096116214990616
-0.035081058740616
-0.019822269678116
-0.035081058740616
-0.004563480615616
0.025954097509384
0.117506831884384
0.056471675634384
0.056471675634384
0.117506831884384
0.178541988134384
0.224318355321884
0.254835933446884
0.285353511571884
0.285353511571884
0.209059566259384
0.178541988134384
0.224318355321884
0.285353511571884
0.300612300634384
0.300612300634384
0.346388667821884
0.254835933446884
0.224318355321884
0.300612300634384
0.315871089696884
0.300612300634384
0.254835933446884
0.270094722509384
0.270094722509384
0.148024410009384
0.178541988134384
0.132765620946884
0.163283199071884
0.102248042821884
0.041212886571884
0.178541988134384
0.163283199071884
0.132765620946884
0.178541988134384
0.285353511571884
0.346388667821884
0.285353511571884
0.254835933446884
0.361647456884384
0.331129878759384
0.407423824071884
0.437941402196884
0.468458980321884
0.437941402196884
0.346388667821884
0.346388667821884
0.315871089696884
0.209059566259384
0.132765620946884
0.102248042821884
0.132765620946884
-0.035081058740616
-0.080857425928116
-0.035081058740616
0.010695308446884
0.086989253759384
0.041212886571884
0.010695308446884
-0.004563480615616
-0.065598636865616
0.025954097509384
0.117506831884384
0.148024410009384
0.178541988134384
0.178541988134384
0.209059566259384
0.163283199071884
0.239577144384384
0.300612300634384
0.361647456884384
0.376906245946884
0.300612300634384
0.285353511571884
0.346388667821884
0.300612300634384
0.392165035009384
0.468458980321884
0.468458980321884
0.346388667821884
0.315871089696884
0.407423824071884
0.392165035009384
0.346388667821884
0.331129878759384
0.331129878759384
0.331129878759384
0.178541988134384
0.056471675634384
0.041212886571884
-0.004563480615616
-0.019822269678116
-0.096116214990616
-0.050339847803116
-0.111375004053116
-0.141892582178116
-0.050339847803116
-0.004563480615616
0.010695308446884
0.056471675634384
0.086989253759384
0.148024410009384
0.102248042821884
0.148024410009384
0.224318355321884
0.285353511571884
0.331129878759384
0.254835933446884
0.209059566259384
0.178541988134384
0.086989253759384
0.102248042821884
0.132765620946884
0.117506831884384
0.056471675634384
-0.080857425928116
0.010695308446884
-0.004563480615616
0.010695308446884
0.041212886571884
0.056471675634384
-0.004563480615616
-0.080857425928116
-0.096116214990616
-0.035081058740616
-0.019822269678116
0.041212886571884
0.071730464696884
0.056471675634384
-0.050339847803116
-0.065598636865616
0.010695308446884
0.010695308446884
-0.004563480615616
0.010695308446884
-0.035081058740616
-0.004563480615616
-0.050339847803116
-0.065598636865616
0.071730464696884
0.117506831884384
0.102248042821884
0.025954097509384
0.025954097509384
-0.004563480615616
-0.035081058740616
0.102248042821884
0.132765620946884
0.056471675634384
-0.019822269678116
-0.080857425928116
-0.111375004053116
-0.157151371240616
-0.172410160303116
-0.080857425928116
-0.065598636865616
-0.141892582178116
-0.172410160303116
-0.126633793115616
-0.096116214990616
-0.080857425928116
0.010695308446884
0.025954097509384
-0.065598636865616
-0.096116214990616
-0.111375004053116
0.010695308446884
0.086989253759384
0.102248042821884
0.117506831884384
0.071730464696884
-0.065598636865616
-0.187668949365616
-0.218186527490616
-0.172410160303116
-0.157151371240616
-0.157151371240616
-0.172410160303116
-0.218186527490616
-0.187668949365616
-0.141892582178116
-0.004563480615616
0.056471675634384
-0.019822269678116
-0.065598636865616
-0.065598636865616
-0.096116214990616
-0.096116214990616
0.010695308446884
0.086989253759384
0.086989253759384
0.041212886571884
-0.065598636865616
-0.096116214990616
-0.141892582178116
-0.126633793115616
-0.096116214990616
-0.126633793115616
-0.233445316553116
-0.263962894678116
-0.233445316553116
-0.172410160303116
-0.126633793115616
-0.080857425928116
-0.019822269678116
-0.004563480615616
-0.141892582178116
-0.157151371240616
-0.050339847803116
-0.080857425928116
-0.080857425928116
-0.096116214990616
-0.172410160303116
-0.294480472803116
-0.340256839990616
-0.324998050928116
-0.172410160303116
-0.111375004053116
-0.141892582178116
-0.233445316553116
-0.202927738428116
-0.233445316553116
-0.309739261865616
-0.248704105615616
-0.248704105615616
-0.233445316553116
-0.294480472803116
-0.370774418115616
-0.340256839990616
-0.248704105615616
-0.141892582178116
-0.065598636865616
-0.035081058740616
-0.187668949365616
-0.324998050928116
-0.294480472803116
-0.294480472803116
-0.324998050928116
-0.248704105615616
-0.172410160303116
-0.233445316553116
-0.279221683740616
-0.279221683740616
-0.157151371240616
-0.111375004053116
-0.035081058740616
-0.096116214990616
-0.126633793115616
-0.187668949365616
-0.279221683740616
-0.202927738428116
-0.050339847803116
-0.035081058740616
-0.111375004053116
-0.172410160303116
-0.187668949365616
-0.324998050928116
-0.416550785303116
-0.309739261865616
-0.248704105615616
-0.263962894678116
-0.340256839990616
-0.370774418115616
-0.340256839990616
-0.370774418115616
-0.218186527490616
-0.080857425928116
-0.141892582178116
-0.126633793115616
-0.218186527490616
-0.187668949365616
-0.157151371240616
-0.126633793115616
-0.065598636865616
-0.065598636865616
-0.157151371240616
-0.218186527490616
-0.324998050928116
-0.294480472803116
-0.279221683740616
-0.187668949365616
-0.233445316553116
-0.263962894678116
-0.324998050928116
-0.386033207178116
-0.233445316553116
-0.126633793115616
-0.111375004053116
-0.035081058740616
-0.096116214990616
-0.172410160303116
-0.218186527490616
-0.172410160303116
-0.080857425928116
-0.126633793115616
-0.126633793115616
-0.172410160303116
-0.218186527490616
-0.279221683740616
-0.309739261865616
-0.172410160303116
-0.111375004053116
-0.172410160303116
-0.172410160303116
-0.263962894678116
-0.263962894678116
-0.294480472803116
-0.187668949365616
-0.096116214990616
-0.080857425928116
-0.141892582178116
-0.233445316553116
-0.172410160303116
-0.065598636865616
-0.065598636865616
0.025954097509384
0.025954097509384
-0.126633793115616
-0.218186527490616
-0.279221683740616
-0.172410160303116
-0.111375004053116
-0.050339847803116
-0.065598636865616
-0.096116214990616
-0.141892582178116
-0.218186527490616
-0.248704105615616
-0.096116214990616
-0.111375004053116
-0.126633793115616
-0.172410160303116
-0.263962894678116
-0.309739261865616
-0.324998050928116
-0.172410160303116
-0.080857425928116
-0.141892582178116
-0.263962894678116
-0.355515629053116
-0.416550785303116
-0.523362278938293
-0.523362278938293
-0.324998050928116
-0.370774418115616
-0.340256839990616
-0.401291996240616
-0.386033207178116
-0.279221683740616
-0.187668949365616
-0.111375004053116
0.025954097509384
-0.065598636865616
-0.126633793115616
-0.096116214990616
-0.019822269678116
-0.004563480615616
0.071730464696884
0.117506831884384
0.041212886571884
-0.080857425928116
-0.172410160303116
-0.157151371240616
-0.096116214990616
-0.157151371240616
-0.096116214990616
-0.126633793115616
-0.263962894678116
-0.294480472803116
-0.309739261865616
-0.157151371240616
-0.096116214990616
-0.126633793115616
-0.172410160303116
-0.187668949365616
-0.172410160303116
-0.187668949365616
-0.172410160303116
-0.035081058740616
-0.111375004053116
-0.157151371240616
-0.187668949365616
-0.233445316553116
-0.248704105615616
-0.157151371240616
-0.035081058740616
-0.019822269678116
-0.080857425928116
-0.126633793115616
-0.111375004053116
-0.050339847803116
-0.035081058740616
0.025954097509384
0.132765620946884
0.010695308446884
-0.111375004053116
-0.172410160303116
-0.172410160303116
-0.172410160303116
-0.172410160303116
-0.172410160303116
-0.172410160303116
-0.279221683740616
-0.370774418115616
-0.401291996240616
-0.248704105615616
-0.263962894678116
-0.309739261865616
-0.355515629053116
-0.431809574365616
-0.447068363428116
-0.340256839990616
-0.218186527490616
-0.111375004053116
-0.035081058740616
-0.050339847803116
-0.096116214990616
-0.080857425928116
-0.141892582178116
-0.111375004053116
0.056471675634384
-0.050339847803116
-0.096116214990616
-0.157151371240616
-0.172410160303116
-0.157151371240616
-0.111375004053116
-0.111375004053116
-0.035081058740616
-0.141892582178116
-0.233445316553116
-0.309739261865616
-0.294480472803116
-0.218186527490616
-0.111375004053116
0.010695308446884
-0.035081058740616
-0.080857425928116
-0.096116214990616
-0.080857425928116
-0.035081058740616
-0.065598636865616
-0.065598636865616
-0.096116214990616
-0.218186527490616
-0.324998050928116
-0.279221683740616
-0.126633793115616
-0.065598636865616
-0.080857425928116
-0.080857425928116
-0.157151371240616
-0.233445316553116
-0.263962894678116
-0.187668949365616
-0.050339847803116
-0.065598636865616
-0.172410160303116
-0.202927738428116
-0.233445316553116
-0.279221683740616
-0.233445316553116
-0.141892582178116
-0.141892582178116
-0.233445316553116
-0.324998050928116
-0.386033207178116
-0.401291996240616
-0.401291996240616
-0.324998050928116
-0.218186527490616
-0.263962894678116
-0.324998050928116
-0.309739261865616
-0.172410160303116
-0.126633793115616
-0.050339847803116
-0.004563480615616
-0.004563480615616
-0.065598636865616
-0.096116214990616
-0.126633793115616
-0.035081058740616
0.025954097509384
0.086989253759384
0.117506831884384
0.102248042821884
-0.004563480615616
-0.035081058740616
0.071730464696884
0.071730464696884
0.041212886571884
-0.004563480615616
-0.126633793115616
-0.080857425928116
-0.096116214990616
-0.019822269678116
0.224318355321884
0.239577144384384
0.209059566259384
0.163283199071884
0.041212886571884
-0.035081058740616
-0.080857425928116
-0.004563480615616
0.117506831884384
0.025954097509384
-0.019822269678116
-0.050339847803116
0.056471675634384
0.086989253759384
0.132765620946884
0.209059566259384
0.086989253759384
-0.035081058740616
-0.050339847803116
-0.096116214990616
0.025954097509384
0.086989253759384
0.178541988134384
0.285353511571884
0.209059566259384
0.148024410009384
0.102248042821884
0.239577144384384
0.193800777196884
0.117506831884384
0.148024410009384
0.025954097509384
0.010695308446884
0.041212886571884
0.025954097509384
0.193800777196884
0.148024410009384
0.132765620946884
0.117506831884384
0.025954097509384
0.010695308446884
0.025954097509384
0.132765620946884
0.178541988134384
0.086989253759384
0.102248042821884
0.056471675634384
0.071730464696884
0.086989253759384
0.086989253759384
0.178541988134384
0.086989253759384
-0.050339847803116
-0.096116214990616
-0.096116214990616
-0.035081058740616
-0.080857425928116
-0.019822269678116
0.056471675634384
-0.096116214990616
-0.096116214990616
-0.096116214990616
-0.004563480615616
0.148024410009384
0.102248042821884
0.102248042821884
0.010695308446884
-0.096116214990616
-0.080857425928116
-0.035081058740616
-0.019822269678116
-0.050339847803116
-0.050339847803116
-0.096116214990616
-0.157151371240616
-0.172410160303116
-0.157151371240616
-0.050339847803116
-0.065598636865616
-0.218186527490616
-0.233445316553116
-0.263962894678116
-0.279221683740616
-0.172410160303116
-0.111375004053116
-0.004563480615616
-0.035081058740616
-0.111375004053116
-0.050339847803116
-0.065598636865616
-0.080857425928116
-0.050339847803116
0.025954097509384
-0.019822269678116
-0.141892582178116
-0.126633793115616
-0.141892582178116
-0.096116214990616
-0.019822269678116
-0.035081058740616
-0.004563480615616
-0.080857425928116
-0.141892582178116
-0.111375004053116
0.010695308446884
0.056471675634384
0.086989253759384
0.209059566259384
0.209059566259384
0.071730464696884
0.132765620946884
0.086989253759384
0.178541988134384
0.209059566259384
0.102248042821884
0.117506831884384
-0.004563480615616
-0.019822269678116
-0.019822269678116
0.010695308446884
0.010695308446884
-0.096116214990616
-0.126633793115616
-0.080857425928116
-0.172410160303116
-0.157151371240616
-0.141892582178116
-0.080857425928116
-0.141892582178116
-0.248704105615616
-0.279221683740616
-0.233445316553116
-0.218186527490616
-0.279221683740616
-0.324998050928116
-0.248704105615616
-0.401291996240616
-0.401291996240616
-0.309739261865616
-0.324998050928116
-0.309739261865616
-0.309739261865616
-0.294480472803116
-0.294480472803116
-0.370774418115616
-0.294480472803116
-0.233445316553116
-0.172410160303116
-0.126633793115616
-0.157151371240616
-0.157151371240616
-0.187668949365616
-0.202927738428116
-0.202927738428116
-0.172410160303116
-0.187668949365616
-0.218186527490616
-0.218186527490616
-0.157151371240616
-0.187668949365616
-0.202927738428116
-0.172410160303116
-0.126633793115616
-0.172410160303116
-0.309739261865616
-0.294480472803116
-0.248704105615616
-0.263962894678116
-0.233445316553116
-0.218186527490616
-0.202927738428116
-0.187668949365616
-0.172410160303116
-0.157151371240616
-0.126633793115616
-0.080857425928116
-0.080857425928116
-0.065598636865616
-0.050339847803116
-0.080857425928116
-0.080857425928116
0.056471675634384
0.056471675634384
0.071730464696884
0.056471675634384
0.086989253759384
0.056471675634384
0.025954097509384
0.025954097509384
0.041212886571884
-0.050339847803116
-0.126633793115616
-0.218186527490616
-0.218186527490616
-0.294480472803116
-0.294480472803116
-0.324998050928116
-0.324998050928116
-0.294480472803116
-0.340256839990616
-0.279221683740616
-0.324998050928116
-0.386033207178116
-0.340256839990616
-0.263962894678116
-0.309739261865616
-0.218186527490616
-0.126633793115616
-0.035081058740616
-0.004563480615616
0.041212886571884
0.117506831884384
0.254835933446884
0.178541988134384
0.132765620946884
0.193800777196884
0.178541988134384
0.117506831884384
0.102248042821884
0.132765620946884
0.102248042821884
0.117506831884384
0.117506831884384
0.086989253759384
0.117506831884384
0.025954097509384
0.010695308446884
0.056471675634384
-0.019822269678116
-0.019822269678116
-0.035081058740616
0.041212886571884
0.086989253759384
0.010695308446884
0.041212886571884
0.117506831884384
0.148024410009384
0.193800777196884
0.193800777196884
0.239577144384384
0.163283199071884
0.071730464696884
0.102248042821884
0.148024410009384
0.132765620946884
0.102248042821884
0.148024410009384
0.178541988134384
0.132765620946884
0.086989253759384
0.071730464696884
-0.019822269678116
-0.080857425928116
-0.157151371240616
-0.172410160303116
-0.202927738428116
-0.126633793115616
-0.111375004053116
-0.065598636865616
-0.080857425928116
-0.050339847803116
0.010695308446884
0.132765620946884
0.132765620946884
0.148024410009384
0.224318355321884
0.270094722509384
0.315871089696884
0.331129878759384
0.468458980321884
0.514235377311707
0.514235377311707
0.514235377311707
0.407423824071884
0.422682613134384
0.422682613134384
0.361647456884384
0.453200191259384
0.437941402196884
0.331129878759384
0.346388667821884
0.392165035009384
0.361647456884384
0.361647456884384
0.392165035009384
0.346388667821884
0.376906245946884
0.361647456884384
0.285353511571884
0.407423824071884
0.361647456884384
0.285353511571884
0.361647456884384
0.300612300634384
0.209059566259384
0.148024410009384
0.148024410009384
0.163283199071884
0.117506831884384
0.148024410009384
0.148024410009384
0.148024410009384
0.117506831884384
0.117506831884384
0.224318355321884
0.178541988134384
0.193800777196884
0.270094722509384
0.239577144384384
0.209059566259384
0.178541988134384
0.254835933446884
0.331129878759384
0.209059566259384
0.178541988134384
0.117506831884384
0.102248042821884
0.071730464696884
0.056471675634384
0.117506831884384
0.132765620946884
0.117506831884384
0.148024410009384
0.041212886571884
0.117506831884384
0.102248042821884
0.102248042821884
0.254835933446884
0.178541988134384
0.148024410009384
0.178541988134384
0.270094722509384
0.300612300634384
0.254835933446884
0.300612300634384
0.270094722509384
0.163283199071884
0.102248042821884
0.025954097509384
0.148024410009384
0.132765620946884
0.117506831884384
0.224318355321884
0.193800777196884
0.224318355321884
0.178541988134384
0.163283199071884
0.285353511571884
0.254835933446884
0.239577144384384
0.209059566259384
0.224318355321884
0.239577144384384
0.178541988134384
0.224318355321884
0.163283199071884
0.025954097509384
-0.050339847803116
-0.202927738428116
-0.294480472803116
-0.294480472803116
-0.279221683740616
-0.172410160303116
-0.233445316553116
-0.218186527490616
-0.202927738428116
-0.141892582178116
-0.065598636865616
-0.096116214990616
0.025954097509384
0.117506831884384
0.025954097509384
0.025954097509384
0.025954097509384
0.102248042821884
0.071730464696884
0.041212886571884
0.056471675634384
-0.050339847803116
-0.111375004053116
-0.157151371240616
-0.080857425928116
-0.019822269678116
-0.050339847803116
-0.035081058740616
-0.065598636865616
-0.111375004053116
-0.096116214990616
-0.080857425928116
0.056471675634384
-0.004563480615616
-0.035081058740616
0.056471675634384
0.041212886571884
0.025954097509384
0.025954097509384
0.041212886571884
0.086989253759384
-0.050339847803116
-0.172410160303116
-0.218186527490616
-0.248704105615616
-0.233445316553116
-0.263962894678116
-0.187668949365616
-0.233445316553116
-0.309739261865616
-0.248704105615616
-0.263962894678116
-0.263962894678116
-0.202927738428116
-0.172410160303116
-0.096116214990616
-0.157151371240616
-0.187668949365616
-0.141892582178116
-0.065598636865616
-0.080857425928116
-0.126633793115616
-0.157151371240616
-0.202927738428116
-0.294480472803116
-0.370774418115616
-0.340256839990616
-0.248704105615616
-0.248704105615616
-0.218186527490616
-0.187668949365616
-0.263962894678116
-0.279221683740616
-0.202927738428116
-0.172410160303116
-0.157151371240616
-0.172410160303116
-0.218186527490616
-0.202927738428116
-0.218186527490616
-0.218186527490616
-0.157151371240616
-0.111375004053116
-0.202927738428116
-0.202927738428116
-0.218186527490616
-0.233445316553116
-0.202927738428116
-0.218186527490616
-0.172410160303116
-0.157151371240616
-0.309739261865616
-0.401291996240616
-0.370774418115616
-0.294480472803116
-0.263962894678116
-0.263962894678116
-0.187668949365616
-0.202927738428116
-0.233445316553116
-0.233445316553116
-0.218186527490616
-0.187668949365616
-0.218186527490616
-0.218186527490616
-0.187668949365616
-0.309739261865616
-0.370774418115616
-0.309739261865616
-0.202927738428116
-0.202927738428116
-0.172410160303116
-0.202927738428116
-0.202927738428116
-0.202927738428116
-0.172410160303116
-0.126633793115616
-0.050339847803116
-0.065598636865616
-0.111375004053116
-0.111375004053116
-0.141892582178116
-0.202927738428116
-0.248704105615616
-0.187668949365616
-0.294480472803116
-0.477585941553116
-0.508103489875793
-0.462327152490616
-0.462327152490616
-0.386033207178116
-0.263962894678116
-0.233445316553116
-0.294480472803116
-0.263962894678116
-0.218186527490616
-0.126633793115616
-0.096116214990616
-0.050339847803116
0.025954097509384
0.010695308446884
-0.050339847803116
-0.096116214990616
-0.019822269678116
0.071730464696884
0.025954097509384
-0.035081058740616
-0.080857425928116
-0.172410160303116
-0.157151371240616
-0.202927738428116
-0.141892582178116
-0.126633793115616
-0.172410160303116
-0.187668949365616
-0.202927738428116
-0.187668949365616
-0.111375004053116
0.041212886571884
0.148024410009384
0.071730464696884
0.132765620946884
0.086989253759384
0.056471675634384
0.117506831884384
0.117506831884384
0.163283199071884
0.209059566259384
0.117506831884384
0.086989253759384
0.102248042821884
0.132765620946884
0.178541988134384
0.193800777196884
0.239577144384384
0.132765620946884
0.041212886571884
0.010695308446884
0.102248042821884
0.209059566259384
0.224318355321884
0.254835933446884
0.254835933446884
0.117506831884384
0.102248042821884
0.056471675634384
0.086989253759384
0.056471675634384
-0.035081058740616
0.010695308446884
-0.035081058740616
-0.141892582178116
-0.035081058740616
0.148024410009384
0.270094722509384
0.209059566259384
0.178541988134384
0.178541988134384
0.148024410009384
0.224318355321884
0.209059566259384
0.300612300634384
0.346388667821884
0.209059566259384
0.209059566259384
0.224318355321884
0.163283199071884
0.209059566259384
0.239577144384384
0.224318355321884
0.086989253759384
0.025954097509384
0.041212886571884
0.102248042821884
0.209059566259384
0.224318355321884
0.270094722509384
0.300612300634384
0.193800777196884
0.285353511571884
0.376906245946884
0.468458980321884
0.529494166374207
0.483717769384384
0.468458980321884
0.392165035009384
0.331129878759384
0.315871089696884
0.361647456884384
0.361647456884384
0.270094722509384
0.163283199071884
0.148024410009384
0.056471675634384
0.071730464696884
0.163283199071884
0.209059566259384
0.117506831884384
0.056471675634384
0.056471675634384
0.041212886571884
0.102248042821884
0.239577144384384
0.407423824071884
0.498976558446884
0.392165035009384
0.285353511571884
0.300612300634384
0.315871089696884
0.392165035009384
0.361647456884384
0.331129878759384
0.254835933446884
0.086989253759384
0.041212886571884
0.071730464696884
0.086989253759384
0.056471675634384
0.041212886571884
0.056471675634384
-0.126633793115616
-0.141892582178116
-0.080857425928116
0.056471675634384
0.193800777196884
0.193800777196884
0.209059566259384
0.163283199071884
0.117506831884384
0.132765620946884
0.270094722509384
0.346388667821884
0.224318355321884
0.193800777196884
0.193800777196884
0.117506831884384
0.178541988134384
0.224318355321884
0.270094722509384
0.361647456884384
0.163283199071884
0.086989253759384
0.178541988134384
0.178541988134384
0.361647456884384
0.422682613134384
0.392165035009384
0.270094722509384
0.178541988134384
0.178541988134384
0.209059566259384
0.270094722509384
0.254835933446884
0.300612300634384
0.300612300634384
0.117506831884384
0.102248042821884
0.224318355321884
0.254835933446884
0.331129878759384
0.270094722509384
0.193800777196884
0.193800777196884
0.178541988134384
0.239577144384384
0.376906245946884
0.422682613134384
0.407423824071884
0.239577144384384
0.132765620946884
0.025954097509384
-0.019822269678116
-0.050339847803116
-0.080857425928116
-0.141892582178116
-0.309739261865616
-0.447068363428116
-0.462327152490616
-0.492844730615616
-0.416550785303116
-0.370774418115616
-0.370774418115616
-0.508103489875793
-0.523362278938293
-0.416550785303116
-0.294480472803116
-0.080857425928116
0.071730464696884
0.193800777196884
0.254835933446884
0.163283199071884
0.117506831884384
0.224318355321884
0.376906245946884
0.407423824071884
0.376906245946884
0.315871089696884
0.163283199071884
0.178541988134384
0.178541988134384
0.209059566259384
0.193800777196884
0.163283199071884
0.025954097509384
-0.050339847803116
-0.111375004053116
-0.126633793115616
-0.004563480615616
0.086989253759384
-0.019822269678116
-0.065598636865616
-0.126633793115616
-0.202927738428116
-0.111375004053116
-0.035081058740616
0.056471675634384
0.056471675634384
-0.004563480615616
-0.035081058740616
0.041212886571884
0.041212886571884
0.071730464696884
0.117506831884384
0.148024410009384
0.056471675634384
-0.050339847803116
-0.004563480615616
0.102248042821884
0.163283199071884
0.163283199071884
0.102248042821884
-0.065598636865616
-0.324998050928116
-0.324998050928116
-0.233445316553116
-0.172410160303116
-0.096116214990616
-0.157151371240616
-0.111375004053116
-0.126633793115616
-0.172410160303116
-0.096116214990616
0.010695308446884
0.071730464696884
0.010695308446884
-0.050339847803116
-0.080857425928116
-0.111375004053116
-0.019822269678116
0.117506831884384
0.193800777196884
0.209059566259384
0.041212886571884
-0.035081058740616
-0.065598636865616
-0.111375004053116
-0.096116214990616
-0.050339847803116
-0.019822269678116
-0.111375004053116
-0.187668949365616
-0.126633793115616
-0.111375004053116
-0.019822269678116
0.025954097509384
0.056471675634384
0.041212886571884
-0.096116214990616
-0.050339847803116
0.102248042821884
0.193800777196884
0.270094722509384
0.224318355321884
0.178541988134384
0.086989253759384
-0.004563480615616
0.102248042821884
0.193800777196884
0.224318355321884
0.224318355321884
0.148024410009384
0.132765620946884
0.102248042821884
0.132765620946884
0.209059566259384
0.300612300634384
0.270094722509384
0.178541988134384
0.239577144384384
0.178541988134384
0.163283199071884
0.270094722509384
0.285353511571884
0.270094722509384
0.193800777196884
0.010695308446884
0.010695308446884
0.010695308446884
0.086989253759384
0.117506831884384
0.163283199071884
0.056471675634384
-0.050339847803116
0.010695308446884
0.010695308446884
-0.004563480615616
0.041212886571884
0.041212886571884
-0.004563480615616
-0.111375004053116
-0.111375004053116
0.041212886571884
0.117506831884384
0.224318355321884
0.254835933446884
0.209059566259384
0.178541988134384
0.086989253759384
0.148024410009384
0.254835933446884
0.285353511571884
0.239577144384384
0.132765620946884
0.148024410009384
0.102248042821884
0.163283199071884
0.270094722509384
0.285353511571884
0.270094722509384
0.178541988134384
0.102248042821884
0.148024410009384
0.102248042821884
0.193800777196884
0.224318355321884
0.132765620946884
-0.035081058740616
-0.141892582178116
-0.065598636865616
-0.050339847803116
-0.035081058740616
0.056471675634384
0.117506831884384
0.102248042821884
0.010695308446884
-0.080857425928116
0.041212886571884
0.071730464696884
0.148024410009384
0.132765620946884
0.117506831884384
0.102248042821884
0.041212886571884
0.148024410009384
0.193800777196884
0.209059566259384
0.209059566259384
0.086989253759384
0.025954097509384
0.025954097509384
-0.004563480615616
0.086989253759384
0.132765620946884
0.102248042821884
0.056471675634384
0.025954097509384
-0.004563480615616
-0.065598636865616
0.025954097509384
0.071730464696884
-0.004563480615616
-0.035081058740616
-0.126633793115616
-0.080857425928116
-0.035081058740616
-0.065598636865616
-0.004563480615616
-0.019822269678116
-0.065598636865616
-0.157151371240616
-0.172410160303116
-0.111375004053116
-0.065598636865616
-0.035081058740616
0.056471675634384
0.102248042821884
0.041212886571884
-0.019822269678116
0.148024410009384
0.209059566259384
0.178541988134384
0.224318355321884
0.285353511571884
0.315871089696884
0.300612300634384
0.239577144384384
0.346388667821884
0.300612300634384
0.193800777196884
0.163283199071884
0.102248042821884
0.041212886571884
0.010695308446884
0.041212886571884
0.071730464696884
0.102248042821884
0.071730464696884
0.041212886571884
0.025954097509384
0.025954097509384
-0.050339847803116
-0.019822269678116
0.025954097509384
-0.096116214990616
-0.141892582178116
-0.096116214990616
-0.126633793115616
-0.035081058740616
0.056471675634384
0.086989253759384
0.041212886571884
-0.019822269678116
-0.096116214990616
-0.004563480615616
0.056471675634384
0.102248042821884
0.086989253759384
0.071730464696884
-0.035081058740616
-0.050339847803116
0.010695308446884
0.086989253759384
0.163283199071884
0.209059566259384
0.193800777196884
0.178541988134384
0.071730464696884
0.041212886571884
0.056471675634384
-0.004563480615616
-0.111375004053116
-0.172410160303116
-0.157151371240616
-0.187668949365616
-0.218186527490616
-0.126633793115616
-0.035081058740616
-0.065598636865616
-0.111375004053116
-0.157151371240616
-0.126633793115616
-0.172410160303116
-0.157151371240616
-0.035081058740616
0.010695308446884
-0.004563480615616
-0.004563480615616
0.086989253759384
0.148024410009384
0.102248042821884
0.025954097509384
-0.004563480615616
-0.019822269678116
-0.141892582178116
-0.172410160303116
-0.141892582178116
-0.172410160303116
-0.172410160303116
-0.111375004053116
-0.126633793115616
-0.141892582178116
-0.172410160303116
-0.248704105615616
-0.141892582178116
-0.126633793115616
-0.172410160303116
-0.172410160303116
-0.141892582178116
-0.172410160303116
-0.172410160303116
-0.126633793115616
-0.096116214990616
-0.065598636865616
-0.019822269678116
-0.096116214990616
-0.035081058740616
0.025954097509384
-0.004563480615616
0.025954097509384
0.025954097509384
-0.050339847803116
-0.157151371240616
-0.065598636865616
-0.065598636865616
-0.050339847803116
-0.019822269678116
0.025954097509384
0.025954097509384
-0.019822269678116
-0.065598636865616
0.010695308446884
-0.065598636865616
-0.126633793115616
-0.141892582178116
-0.126633793115616
-0.126633793115616
-0.172410160303116
-0.096116214990616
0.025954097509384
0.010695308446884
0.010695308446884
-0.004563480615616
0.010695308446884
0.025954097509384
-0.050339847803116
-0.035081058740616
-0.019822269678116
0.041212886571884
-0.035081058740616
-0.065598636865616
-0.080857425928116
-0.202927738428116
-0.248704105615616
-0.157151371240616
-0.218186527490616
-0.218186527490616
-0.279221683740616
-0.248704105615616
-0.218186527490616
-0.218186527490616
-0.141892582178116
-0.141892582178116
-0.096116214990616
-0.080857425928116
-0.141892582178116
-0.111375004053116
-0.172410160303116
-0.111375004053116
-0.019822269678116
-0.065598636865616
-0.080857425928116
-0.111375004053116
-0.004563480615616
-0.080857425928116
-0.172410160303116
-0.080857425928116
-0.096116214990616
-0.096116214990616
-0.050339847803116
-0.050339847803116
0.056471675634384
0.010695308446884
-0.050339847803116
-0.004563480615616
0.010695308446884
0.025954097509384
-0.004563480615616
0.071730464696884
0.102248042821884
0.025954097509384
0.056471675634384
0.025954097509384
0.056471675634384
0.056471675634384
-0.080857425928116
-0.096116214990616
-0.126633793115616
-0.157151371240616
-0.172410160303116
-0.157151371240616
-0.080857425928116
-0.141892582178116
-0.096116214990616
-0.004563480615616
-0.065598636865616
-0.035081058740616
-0.065598636865616
-0.019822269678116
-0.035081058740616
-0.096116214990616
-0.096116214990616
-0.111375004053116
-0.172410160303116
-0.218186527490616
-0.355515629053116
-0.355515629053116
-0.431809574365616
-0.462327152490616
-0.401291996240616
-0.447068363428116
-0.370774418115616
-0.309739261865616
-0.263962894678116
-0.202927738428116
-0.172410160303116
-0.126633793115616
-0.111375004053116
-0.019822269678116
0.056471675634384
0.086989253759384
0.224318355321884
0.193800777196884
0.224318355321884
0.270094722509384
0.300612300634384
0.270094722509384
0.270094722509384
0.239577144384384
0.239577144384384
0.071730464696884
0.041212886571884
0.071730464696884
0.086989253759384
0.025954097509384
-0.004563480615616
0.025954097509384
-0.035081058740616
-0.065598636865616
-0.050339847803116
-0.050339847803116
-0.096116214990616
-0.187668949365616
-0.187668949365616
-0.141892582178116
-0.202927738428116
-0.309739261865616
-0.324998050928116
-0.294480472803116
-0.309739261865616
-0.355515629053116
-0.309739261865616
-0.157151371240616
-0.126633793115616
-0.172410160303116
-0.172410160303116
-0.126633793115616
-0.111375004053116
-0.096116214990616
0.010695308446884
0.025954097509384
0.041212886571884
0.056471675634384
0.025954097509384
0.025954097509384
-0.035081058740616
-0.111375004053116
-0.096116214990616
-0.126633793115616
-0.202927738428116
-0.248704105615616
-0.248704105615616
-0.355515629053116
-0.340256839990616
-0.202927738428116
-0.141892582178116
-0.141892582178116
-0.157151371240616
-0.111375004053116
-0.065598636865616
-0.111375004053116
-0.065598636865616
0.025954097509384
0.102248042821884
0.102248042821884
0.056471675634384
0.117506831884384
0.163283199071884
0.209059566259384
0.209059566259384
0.209059566259384
0.102248042821884
0.025954097509384
0.010695308446884
0.056471675634384
0.056471675634384
-0.004563480615616
-0.050339847803116
0.071730464696884
0.025954097509384
-0.050339847803116
0.041212886571884
0.117506831884384
0.117506831884384
0.071730464696884
-0.019822269678116
-0.050339847803116
-0.111375004053116
-0.172410160303116
-0.157151371240616
-0.141892582178116
-0.187668949365616
-0.263962894678116
-0.294480472803116
-0.294480472803116
-0.233445316553116
-0.187668949365616
-0.187668949365616
-0.202927738428116
-0.263962894678116
-0.309739261865616
-0.324998050928116
-0.279221683740616
-0.233445316553116
-0.172410160303116
-0.157151371240616
-0.172410160303116
-0.157151371240616
-0.157151371240616
-0.141892582178116
-0.141892582178116
-0.202927738428116
-0.172410160303116
-0.172410160303116
-0.202927738428116
-0.172410160303116
-0.096116214990616
-0.019822269678116
0.010695308446884
0.041212886571884
0.025954097509384
-0.004563480615616
0.041212886571884
0.041212886571884
0.071730464696884
0.102248042821884
-0.004563480615616
-0.080857425928116
-0.065598636865616
-0.096116214990616
-0.035081058740616
-0.004563480615616
0.102248042821884
0.071730464696884
-0.141892582178116
-0.157151371240616
-0.096116214990616
-0.050339847803116
-0.019822269678116
-0.004563480615616
0.071730464696884
-0.035081058740616
-0.111375004053116
0.025954097509384
0.102248042821884
0.163283199071884
0.148024410009384
0.163283199071884
0.102248042821884
-0.050339847803116
-0.080857425928116
-0.111375004053116
-0.035081058740616
0.010695308446884
-0.080857425928116
-0.080857425928116
-0.172410160303116
-0.218186527490616
-0.126633793115616
-0.111375004053116
-0.157151371240616
-0.172410160303116
-0.172410160303116
-0.141892582178116
-0.157151371240616
-0.111375004053116
-0.050339847803116
-0.019822269678116
-0.004563480615616
-0.004563480615616
0.056471675634384
-0.019822269678116
-0.050339847803116
0.056471675634384
0.056471675634384
0.025954097509384
-0.080857425928116
-0.141892582178116
0.025954097509384
-0.004563480615616
0.025954097509384
0.117506831884384
0.148024410009384
0.056471675634384
-0.065598636865616
-0.004563480615616
0.102248042821884
0.209059566259384
0.254835933446884
0.209059566259384
0.209059566259384
0.086989253759384
-0.050339847803116
0.117506831884384
0.193800777196884
0.178541988134384
0.132765620946884
0.102248042821884
0.117506831884384
0.086989253759384
0.148024410009384
0.193800777196884
0.254835933446884
0.254835933446884
0.178541988134384
0.224318355321884
0.193800777196884
0.239577144384384
0.300612300634384
0.270094722509384
0.224318355321884
0.117506831884384
0.071730464696884
0.132765620946884
0.117506831884384
0.117506831884384
0.148024410009384
0.071730464696884
0.025954097509384
-0.050339847803116
-0.065598636865616
-0.035081058740616
0.041212886571884
0.056471675634384
-0.004563480615616
-0.050339847803116
-0.065598636865616
-0.035081058740616
0.086989253759384
0.071730464696884
0.163283199071884
0.102248042821884
0.041212886571884
-0.004563480615616
-0.050339847803116
0.010695308446884
0.102248042821884
0.117506831884384
0.148024410009384
0.071730464696884
0.071730464696884
-0.019822269678116
0.025954097509384
0.163283199071884
0.163283199071884
0.071730464696884
-0.065598636865616
-0.035081058740616
0.041212886571884
0.056471675634384
0.117506831884384
0.178541988134384
0.132765620946884
0.071730464696884
-0.050339847803116
0.025954097509384
0.041212886571884
0.056471675634384
0.086989253759384
0.025954097509384
-0.065598636865616
-0.157151371240616
-0.096116214990616
0.010695308446884
-0.050339847803116
-0.035081058740616
-0.111375004053116
-0.172410160303116
-0.187668949365616
-0.233445316553116
-0.096116214990616
0.041212886571884
-0.004563480615616
-0.004563480615616
-0.065598636865616
-0.141892582178116
-0.141892582178116
-0.096116214990616
0.056471675634384
0.041212886571884
0.025954097509384
0.025954097509384
-0.004563480615616
-0.111375004053116
-0.126633793115616
-0.035081058740616
-0.065598636865616
-0.172410160303116
-0.187668949365616
-0.202927738428116
-0.126633793115616
-0.096116214990616
-0.019822269678116
0.086989253759384
0.056471675634384
-0.050339847803116
-0.096116214990616
-0.126633793115616
-0.050339847803116
-0.004563480615616
-0.019822269678116
-0.019822269678116
-0.111375004053116
-0.157151371240616
-0.172410160303116
-0.111375004053116
-0.141892582178116
-0.172410160303116
-0.187668949365616
-0.233445316553116
-0.324998050928116
-0.248704105615616
-0.111375004053116
0.071730464696884
0.102248042821884
0.086989253759384
0.010695308446884
0.025954097509384
0.041212886571884
0.071730464696884
0.163283199071884
0.254835933446884
0.209059566259384
0.163283199071884
0.163283199071884
0.132765620946884
0.224318355321884
0.239577144384384
0.193800777196884
0.056471675634384
-0.050339847803116
-0.126633793115616
-0.141892582178116
-0.172410160303116
-0.096116214990616
-0.111375004053116
-0.157151371240616
-0.233445316553116
-0.233445316553116
-0.218186527490616
-0.187668949365616
-0.172410160303116
-0.141892582178116
-0.187668949365616
-0.218186527490616
-0.324998050928116
-0.370774418115616
-0.202927738428116
-0.111375004053116
-0.111375004053116
-0.172410160303116
-0.157151371240616
-0.141892582178116
-0.126633793115616
-0.035081058740616
0.086989253759384
0.086989253759384
0.071730464696884
0.010695308446884
-0.019822269678116
-0.050339847803116
0.025954097509384
0.163283199071884
0.254835933446884
0.178541988134384
0.010695308446884
-0.126633793115616
-0.035081058740616
-0.065598636865616
-0.111375004053116
0.010695308446884
-0.050339847803116
-0.187668949365616
-0.233445316553116
-0.172410160303116
-0.080857425928116
0.010695308446884
0.041212886571884
0.010695308446884
-0.035081058740616
-0.096116214990616
-0.141892582178116
-0.019822269678116
0.056471675634384
0.117506831884384
0.148024410009384
0.132765620946884
0.086989253759384
0.102248042821884
0.178541988134384
0.239577144384384
0.178541988134384
0.163283199071884
0.071730464696884
-0.050339847803116
-0.141892582178116
-0.202927738428116
-0.096116214990616
-0.096116214990616
-0.218186527490616
-0.309739261865616
-0.401291996240616
-0.431809574365616
-0.386033207178116
-0.294480472803116
-0.248704105615616
-0.233445316553116
-0.248704105615616
-0.309739261865616
-0.218186527490616
-0.141892582178116
-0.035081058740616
0.117506831884384
0.102248042821884
-0.004563480615616
-0.111375004053116
-0.050339847803116
0.102248042821884
0.102248042821884
0.163283199071884
0.193800777196884
0.086989253759384
0.025954097509384
-0.004563480615616
0.071730464696884
0.209059566259384
0.193800777196884
0.132765620946884
0.041212886571884
-0.004563480615616
-0.065598636865616
-0.004563480615616
0.163283199071884
0.178541988134384
0.132765620946884
0.056471675634384
0.025954097509384
-0.004563480615616
0.025954097509384
0.117506831884384
0.117506831884384
0.056471675634384
0.086989253759384
-0.019822269678116
0.041212886571884
0.102248042821884
0.163283199071884
0.300612300634384
0.239577144384384
0.102248042821884
0.041212886571884
0.056471675634384
0.163283199071884
0.254835933446884
0.315871089696884
0.270094722509384
0.132765620946884
0.071730464696884
0.010695308446884
0.117506831884384
0.117506831884384
0.102248042821884
0.178541988134384
0.071730464696884
-0.080857425928116
-0.080857425928116
-0.019822269678116
0.117506831884384
0.117506831884384
0.086989253759384
0.025954097509384
-0.050339847803116
-0.019822269678116
-0.050339847803116
0.086989253759384
0.193800777196884
0.132765620946884
0.086989253759384
-0.004563480615616
-0.019822269678116
0.025954097509384
-0.004563480615616
0.148024410009384
0.117506831884384
0.010695308446884
-0.004563480615616
0.056471675634384
0.163283199071884
0.209059566259384
0.270094722509384
0.270094722509384
0.117506831884384
0.056471675634384
0.086989253759384
0.163283199071884
0.178541988134384
0.239577144384384
0.315871089696884
0.193800777196884
0.056471675634384
0.025954097509384
0.086989253759384
0.209059566259384
0.209059566259384
0.132765620946884
0.086989253759384
0.025954097509384
0.010695308446884
0.086989253759384
0.270094722509384
0.346388667821884
0.346388667821884
0.300612300634384
0.254835933446884
0.163283199071884
0.254835933446884
0.376906245946884
0.453200191259384
0.407423824071884
0.254835933446884
0.209059566259384
0.224318355321884
0.254835933446884
0.270094722509384
0.376906245946884
0.346388667821884
0.209059566259384
0.178541988134384
0.193800777196884
0.193800777196884
0.270094722509384
0.346388667821884
0.331129878759384
0.285353511571884
0.224318355321884
0.178541988134384
0.239577144384384
0.315871089696884
0.300612300634384
0.209059566259384
0.086989253759384
-0.080857425928116
-0.187668949365616
-0.172410160303116
-0.050339847803116
-0.035081058740616
0.025954097509384
0.056471675634384
0.056471675634384
0.056471675634384
0.102248042821884
0.285353511571884
0.285353511571884
0.239577144384384
0.178541988134384
0.132765620946884
0.148024410009384
0.270094722509384
0.300612300634384
0.437941402196884
0.376906245946884
0.239577144384384
0.086989253759384
-0.004563480615616
-0.035081058740616
-0.050339847803116
0.010695308446884
0.056471675634384
-0.080857425928116
-0.141892582178116
-0.126633793115616
-0.004563480615616
-0.004563480615616
0.010695308446884
0.071730464696884
-0.080857425928116
-0.172410160303116
-0.202927738428116
-0.172410160303116
-0.065598636865616
0.041212886571884
0.010695308446884
0.041212886571884
0.010695308446884
-0.035081058740616
-0.035081058740616
0.056471675634384
0.086989253759384
0.041212886571884
-0.004563480615616
-0.080857425928116
-0.096116214990616
0.010695308446884
0.071730464696884
0.148024410009384
0.086989253759384
0.041212886571884
-0.050339847803116
-0.096116214990616
-0.080857425928116
-0.126633793115616
-0.065598636865616
-0.096116214990616
-0.218186527490616
-0.340256839990616
-0.370774418115616
-0.294480472803116
-0.248704105615616
-0.233445316553116
-0.126633793115616
-0.157151371240616
-0.157151371240616
-0.157151371240616
-0.050339847803116
0.056471675634384
0.132765620946884
0.224318355321884
0.270094722509384
0.239577144384384
0.224318355321884
0.239577144384384
0.346388667821884
0.300612300634384
0.239577144384384
0.132765620946884
-0.096116214990616
-0.172410160303116
-0.202927738428116
-0.172410160303116
-0.157151371240616
-0.248704105615616
-0.324998050928116
-0.324998050928116
-0.370774418115616
-0.324998050928116
-0.340256839990616
-0.263962894678116
-0.309739261865616
-0.309739261865616
-0.294480472803116
-0.233445316553116
-0.111375004053116
0.041212886571884
0.056471675634384
0.041212886571884
-0.019822269678116
-0.019822269678116
-0.065598636865616
0.025954097509384
0.041212886571884
0.041212886571884
0.148024410009384
0.071730464696884
0.041212886571884
0.071730464696884
0.025954097509384
0.086989253759384
0.056471675634384
-0.035081058740616
-0.035081058740616
-0.187668949365616
-0.218186527490616
-0.202927738428116
-0.172410160303116
-0.172410160303116
-0.157151371240616
-0.187668949365616
-0.294480472803116
-0.309739261865616
-0.309739261865616
-0.279221683740616
-0.111375004053116
-0.065598636865616
-0.065598636865616
0.056471675634384
0.025954097509384
0.117506831884384
0.193800777196884
0.239577144384384
0.300612300634384
0.102248042821884
0.010695308446884
0.071730464696884
0.041212886571884
0.010695308446884
-0.004563480615616
-0.004563480615616
-0.126633793115616
-0.309739261865616
-0.401291996240616
-0.401291996240616
-0.355515629053116
-0.355515629053116
-0.431809574365616
-0.401291996240616
-0.477585941553116
-0.508103489875793
-0.431809574365616
-0.370774418115616
-0.386033207178116
-0.416550785303116
-0.340256839990616
-0.355515629053116
-0.370774418115616
-0.279221683740616
-0.202927738428116
-0.157151371240616
-0.172410160303116
-0.248704105615616
-0.172410160303116
-0.233445316553116
-0.248704105615616
-0.263962894678116
-0.294480472803116
-0.279221683740616
-0.309739261865616
-0.279221683740616
-0.172410160303116
-0.141892582178116
-0.111375004053116
-0.065598636865616
0.025954097509384
0.025954097509384
0.041212886571884
0.041212886571884
0.071730464696884
0.071730464696884
0.056471675634384
0.025954097509384
-0.019822269678116
-0.096116214990616
-0.065598636865616
0.010695308446884
-0.004563480615616
-0.035081058740616
-0.080857425928116
-0.065598636865616
-0.126633793115616
-0.157151371240616
-0.141892582178116
-0.065598636865616
-0.035081058740616
0.041212886571884
0.071730464696884
0.163283199071884
0.163283199071884
0.254835933446884
0.285353511571884
0.270094722509384
0.148024410009384
0.071730464696884
0.071730464696884
0.086989253759384
0.025954097509384
0.056471675634384
0.163283199071884
0.193800777196884
0.132765620946884
0.086989253759384
0.148024410009384
0.117506831884384
0.117506831884384
0.102248042821884
0.148024410009384
0.086989253759384
0.056471675634384
0.132765620946884
0.163283199071884
0.117506831884384
0.148024410009384
0.102248042821884
0.071730464696884
0.025954097509384
-0.080857425928116
-0.111375004053116
-0.111375004053116
-0.141892582178116
-0.111375004053116
-0.035081058740616
-0.035081058740616
-0.080857425928116
-0.050339847803116
0.025954097509384
0.056471675634384
-0.004563480615616
-0.050339847803116
0.086989253759384
0.041212886571884
0.010695308446884
0.010695308446884
0.056471675634384
0.025954097509384
0.010695308446884
-0.019822269678116
0.025954097509384
-0.035081058740616
-0.050339847803116
-0.035081058740616
-0.019822269678116
-0.080857425928116
-0.111375004053116
0.010695308446884
0.086989253759384
0.117506831884384
0.102248042821884
0.193800777196884
0.254835933446884
0.178541988134384
0.178541988134384
0.178541988134384
0.178541988134384
0.041212886571884
-0.004563480615616
-0.019822269678116
-0.019822269678116
-0.004563480615616
-0.080857425928116
-0.035081058740616
-0.050339847803116
-0.126633793115616
-0.080857425928116
-0.050339847803116
-0.035081058740616
-0.004563480615616
0.010695308446884
0.071730464696884
0.117506831884384
0.163283199071884
0.209059566259384
0.163283199071884
0.117506831884384
0.025954097509384
0.025954097509384
0.010695308446884
-0.050339847803116
-0.019822269678116
0.117506831884384
0.102248042821884
0.071730464696884
0.041212886571884
0.148024410009384
0.102248042821884
0.010695308446884
0.041212886571884
0.041212886571884
0.056471675634384
0.025954097509384
0.086989253759384
0.148024410009384
0.056471675634384
0.102248042821884
0.071730464696884
-0.004563480615616
-0.096116214990616
-0.202927738428116
-0.172410160303116
-0.202927738428116
-0.248704105615616
-0.218186527490616
-0.218186527490616
-0.202927738428116
-0.279221683740616
-0.294480472803116
-0.172410160303116
-0.248704105615616
-0.233445316553116
-0.218186527490616
-0.218186527490616
-0.172410160303116
-0.172410160303116
-0.126633793115616
-0.035081058740616
-0.096116214990616
-0.157151371240616
-0.202927738428116
-0.187668949365616
-0.202927738428116
-0.172410160303116
-0.111375004053116
-0.233445316553116
-0.248704105615616
-0.233445316553116
-0.263962894678116
-0.187668949365616
-0.263962894678116
-0.187668949365616
-0.096116214990616
-0.157151371240616
-0.172410160303116
-0.172410160303116
-0.065598636865616
-0.019822269678116
-0.080857425928116
-0.050339847803116
-0.141892582178116
-0.218186527490616
-0.263962894678116
-0.279221683740616
-0.202927738428116
-0.294480472803116
-0.309739261865616
-0.279221683740616
-0.279221683740616
-0.309739261865616
-0.309739261865616
-0.279221683740616
-0.202927738428116
-0.248704105615616
-0.248704105615616
-0.187668949365616
-0.172410160303116
-0.202927738428116
-0.202927738428116
-0.172410160303116
-0.294480472803116
-0.309739261865616
-0.355515629053116
-0.370774418115616
-0.355515629053116
-0.386033207178116
-0.355515629053116
-0.248704105615616
-0.340256839990616
-0.355515629053116
-0.416550785303116
-0.401291996240616
-0.401291996240616
-0.386033207178116
-0.340256839990616
-0.324998050928116
-0.324998050928116
-0.324998050928116
-0.309739261865616
-0.233445316553116
-0.248704105615616
-0.294480472803116
-0.279221683740616
-0.340256839990616
-0.340256839990616
-0.340256839990616
-0.187668949365616
-0.172410160303116
-0.248704105615616
-0.233445316553116
-0.279221683740616
-0.294480472803116
-0.279221683740616
-0.294480472803116
-0.202927738428116
-0.248704105615616
-0.294480472803116
-0.218186527490616
-0.187668949365616
-0.141892582178116
-0.126633793115616
-0.050339847803116
-0.126633793115616
-0.233445316553116
-0.279221683740616
-0.294480472803116
-0.218186527490616
-0.172410160303116
-0.172410160303116
-0.065598636865616
-0.111375004053116
-0.157151371240616
-0.111375004053116
-0.080857425928116
-0.126633793115616
-0.187668949365616
-0.141892582178116
-0.157151371240616
-0.218186527490616
-0.202927738428116
-0.218186527490616
-0.141892582178116
-0.126633793115616
-0.218186527490616
-0.263962894678116
-0.324998050928116
-0.386033207178116
-0.401291996240616
-0.416550785303116
-0.370774418115616
-0.355515629053116
-0.370774418115616
-0.324998050928116
-0.355515629053116
-0.324998050928116
-0.309739261865616
-0.218186527490616
-0.218186527490616
-0.294480472803116
-0.248704105615616
-0.172410160303116
-0.141892582178116
-0.050339847803116
-0.050339847803116
0.041212886571884
-0.035081058740616
-0.111375004053116
-0.035081058740616
-0.019822269678116
-0.035081058740616
0.025954097509384
0.071730464696884
0.010695308446884
-0.050339847803116
-0.065598636865616
-0.019822269678116
0.025954097509384
0.102248042821884
0.102248042821884
0.117506831884384
0.056471675634384
-0.004563480615616
-0.035081058740616
0.056471675634384
-0.004563480615616
-0.065598636865616
-0.004563480615616
0.041212886571884
0.025954097509384
0.041212886571884
0.163283199071884
0.254835933446884
0.270094722509384
0.163283199071884
0.117506831884384
0.148024410009384
0.132765620946884
0.163283199071884
0.224318355321884
0.209059566259384
0.209059566259384
0.193800777196884
0.148024410009384
0.117506831884384
0.025954097509384
-0.080857425928116
-0.172410160303116
-0.279221683740616
-0.386033207178116
-0.447068363428116
-0.355515629053116
-0.279221683740616
-0.187668949365616
-0.172410160303116
-0.157151371240616
-0.172410160303116
-0.202927738428116
-0.202927738428116
-0.050339847803116
-0.050339847803116
-0.050339847803116
-0.004563480615616
-0.004563480615616
0.056471675634384
0.163283199071884
0.254835933446884
0.315871089696884
0.300612300634384
0.239577144384384
0.163283199071884
0.071730464696884
0.025954097509384
0.025954097509384
0.117506831884384
-0.004563480615616
-0.050339847803116
-0.065598636865616
-0.096116214990616
-0.096116214990616
-0.096116214990616
-0.096116214990616
-0.004563480615616
-0.111375004053116
-0.187668949365616
-0.172410160303116
-0.172410160303116
-0.187668949365616
-0.141892582178116
-0.080857425928116
-0.141892582178116
-0.172410160303116
-0.141892582178116
-0.080857425928116
0.041212886571884
0.041212886571884
0.041212886571884
0.056471675634384
0.010695308446884
-0.004563480615616
0.010695308446884
0.178541988134384
0.224318355321884
0.148024410009384
0.117506831884384
0.117506831884384
0.010695308446884
-0.050339847803116
-0.096116214990616
-0.019822269678116
-0.065598636865616
-0.218186527490616
-0.279221683740616
-0.294480472803116
-0.294480472803116
-0.263962894678116
-0.172410160303116
-0.126633793115616
-0.187668949365616
-0.218186527490616
-0.248704105615616
-0.218186527490616
-0.111375004053116
-0.065598636865616
-0.019822269678116
-0.050339847803116
-0.035081058740616
-0.050339847803116
0.025954097509384
0.148024410009384
0.178541988134384
0.193800777196884
0.224318355321884
0.102248042821884
0.117506831884384
0.163283199071884
0.254835933446884
0.254835933446884
0.178541988134384
0.178541988134384
0.056471675634384
-0.004563480615616
0.056471675634384
0.102248042821884
0.163283199071884
0.132765620946884
0.102248042821884
0.071730464696884
-0.096116214990616
-0.141892582178116
-0.126633793115616
-0.050339847803116
-0.096116214990616
-0.141892582178116
-0.141892582178116
-0.172410160303116
-0.050339847803116
0.102248042821884
0.117506831884384
0.239577144384384
0.148024410009384
-0.019822269678116
0.010695308446884
0.102248042821884
0.148024410009384
0.178541988134384
0.254835933446884
0.178541988134384
0.056471675634384
-0.004563480615616
-0.050339847803116
-0.035081058740616
-0.035081058740616
-0.172410160303116
-0.202927738428116
-0.416550785303116
-0.492844730615616
-0.401291996240616
-0.294480472803116
-0.202927738428116
-0.202927738428116
-0.218186527490616
-0.172410160303116
-0.263962894678116
-0.187668949365616
-0.065598636865616
0.071730464696884
0.148024410009384
0.025954097509384
0.056471675634384
0.071730464696884
0.071730464696884
0.178541988134384
0.224318355321884
0.270094722509384
0.148024410009384
0.010695308446884
0.086989253759384
0.041212886571884
0.117506831884384
0.193800777196884
0.224318355321884
0.163283199071884
0.041212886571884
0.025954097509384
0.010695308446884
0.010695308446884
0.117506831884384
0.056471675634384
-0.019822269678116
-0.202927738428116
-0.294480472803116
-0.248704105615616
-0.202927738428116
-0.080857425928116
-0.050339847803116
-0.111375004053116
-0.065598636865616
-0.172410160303116
-0.157151371240616
-0.065598636865616
0.025954097509384
0.056471675634384
-0.019822269678116
-0.035081058740616
-0.004563480615616
-0.035081058740616
0.117506831884384
0.254835933446884
0.239577144384384
0.086989253759384
-0.004563480615616
-0.065598636865616
-0.126633793115616
-0.035081058740616
0.025954097509384
0.132765620946884
0.117506831884384
-0.019822269678116
0.025954097509384
0.178541988134384
0.209059566259384
0.254835933446884
0.239577144384384
0.132765620946884
0.025954097509384
-0.080857425928116
-0.004563480615616
0.086989253759384
0.193800777196884
0.178541988134384
0.102248042821884
-0.019822269678116
-0.172410160303116
-0.157151371240616
-0.065598636865616
-0.004563480615616
0.056471675634384
-0.035081058740616
-0.019822269678116
-0.050339847803116
0.041212886571884
0.285353511571884
0.453200191259384
0.468458980321884
0.392165035009384
0.315871089696884
0.239577144384384
0.209059566259384
0.239577144384384
0.285353511571884
0.361647456884384
0.224318355321884
0.010695308446884
-0.019822269678116
-0.065598636865616
-0.019822269678116
0.071730464696884
0.086989253759384
-0.035081058740616
-0.050339847803116
-0.004563480615616
0.056471675634384
0.163283199071884
0.254835933446884
0.315871089696884
0.376906245946884
0.285353511571884
0.193800777196884
0.285353511571884
0.392165035009384
0.422682613134384
0.422682613134384
0.315871089696884
0.193800777196884
0.056471675634384
0.010695308446884
0.132765620946884
0.209059566259384
0.178541988134384
0.071730464696884
0.025954097509384
-0.065598636865616
-0.111375004053116
-0.065598636865616
0.102248042821884
0.117506831884384
0.086989253759384
0.086989253759384
0.102248042821884
0.071730464696884
0.209059566259384
0.300612300634384
0.346388667821884
0.285353511571884
0.117506831884384
0.056471675634384
0.117506831884384
0.102248042821884
0.117506831884384
0.163283199071884
0.117506831884384
0.025954097509384
-0.050339847803116
-0.050339847803116
0.025954097509384
0.071730464696884
-0.019822269678116
-0.019822269678116
-0.141892582178116
-0.187668949365616
-0.157151371240616
-0.019822269678116
0.010695308446884
-0.004563480615616
-0.065598636865616
-0.141892582178116
-0.233445316553116
-0.218186527490616
-0.111375004053116
0.071730464696884
0.086989253759384
0.010695308446884
0.025954097509384
0.025954097509384
0.041212886571884
0.132765620946884
0.209059566259384
0.254835933446884
0.193800777196884
0.086989253759384
0.086989253759384
0.102248042821884
0.148024410009384
0.178541988134384
0.239577144384384
0.132765620946884
-0.019822269678116
-0.065598636865616
-0.096116214990616
-0.111375004053116
0.041212886571884
0.086989253759384
0.178541988134384
0.086989253759384
-0.004563480615616
0.117506831884384
0.178541988134384
0.224318355321884
0.209059566259384
0.193800777196884
0.193800777196884
0.086989253759384
0.148024410009384
0.193800777196884
0.224318355321884
0.254835933446884
0.148024410009384
0.086989253759384
-0.035081058740616
-0.157151371240616
-0.126633793115616
-0.065598636865616
-0.035081058740616
-0.096116214990616
-0.111375004053116
-0.080857425928116
-0.126633793115616
-0.004563480615616
0.102248042821884
0.117506831884384
0.163283199071884
0.010695308446884
-0.019822269678116
0.071730464696884
0.056471675634384
0.132765620946884
0.148024410009384
0.071730464696884
-0.065598636865616
-0.172410160303116
-0.111375004053116
-0.111375004053116
-0.096116214990616
-0.141892582178116
-0.172410160303116
-0.202927738428116
-0.263962894678116
-0.248704105615616
-0.126633793115616
-0.141892582178116
-0.035081058740616
-0.035081058740616
-0.096116214990616
-0.065598636865616
-0.004563480615616
0.102248042821884
0.178541988134384
0.163283199071884
0.102248042821884
0.071730464696884
0.071730464696884
-0.035081058740616
0.025954097509384
0.117506831884384
0.117506831884384
0.102248042821884
-0.004563480615616
-0.050339847803116
-0.050339847803116
-0.080857425928116
0.025954097509384
0.163283199071884
0.102248042821884
0.025954097509384
0.041212886571884
0.071730464696884
-0.004563480615616
0.010695308446884
0.041212886571884
0.025954097509384
-0.111375004053116
-0.233445316553116
-0.172410160303116
-0.080857425928116
-0.035081058740616
0.056471675634384
0.086989253759384
0.041212886571884
0.010695308446884
-0.019822269678116
0.102248042821884
0.132765620946884
0.148024410009384
0.086989253759384
0.071730464696884
0.086989253759384
0.071730464696884
0.071730464696884
0.117506831884384
0.102248042821884
0.117506831884384
0.010695308446884
-0.004563480615616
-0.111375004053116
-0.080857425928116
0.025954097509384
-0.004563480615616
0.010695308446884
0.056471675634384
0.086989253759384
0.178541988134384
0.148024410009384
0.209059566259384
0.300612300634384
0.254835933446884
0.270094722509384
0.254835933446884
0.254835933446884
0.270094722509384
0.315871089696884
0.392165035009384
0.392165035009384
0.331129878759384
0.239577144384384
0.193800777196884
0.209059566259384
0.056471675634384
-0.050339847803116
-0.096116214990616
-0.172410160303116
-0.263962894678116
-0.309739261865616
-0.202927738428116
-0.126633793115616
-0.141892582178116
-0.126633793115616
-0.141892582178116
-0.126633793115616
-0.202927738428116
-0.218186527490616
-0.080857425928116
-0.096116214990616
-0.111375004053116
-0.126633793115616
-0.080857425928116
-0.004563480615616
0.071730464696884
0.102248042821884
0.224318355321884
0.193800777196884
0.086989253759384
0.071730464696884
0.163283199071884
0.132765620946884
0.148024410009384
0.254835933446884
0.270094722509384
0.193800777196884
0.071730464696884
0.071730464696884
0.071730464696884
0.010695308446884
-0.019822269678116
-0.004563480615616
-0.065598636865616
-0.141892582178116
-0.187668949365616
-0.172410160303116
-0.126633793115616
-0.111375004053116
-0.080857425928116
-0.019822269678116
0.010695308446884
0.025954097509384
0.041212886571884
0.163283199071884
0.239577144384384
0.239577144384384
0.254835933446884
0.361647456884384
0.254835933446884
0.270094722509384
0.300612300634384
0.315871089696884
0.315871089696884
0.285353511571884
0.285353511571884
0.300612300634384
0.224318355321884
0.224318355321884
0.254835933446884
0.163283199071884
0.025954097509384
-0.019822269678116
0.056471675634384
0.025954097509384
0.010695308446884
0.025954097509384
-0.019822269678116
-0.019822269678116
-0.019822269678116
-0.080857425928116
-0.050339847803116
-0.111375004053116
-0.065598636865616
-0.050339847803116
-0.080857425928116
-0.096116214990616
-0.096116214990616
-0.004563480615616
-0.019822269678116
-0.065598636865616
-0.050339847803116
-0.050339847803116
-0.019822269678116
-0.019822269678116
-0.019822269678116
0.071730464696884
0.025954097509384
0.041212886571884
0.041212886571884
-0.019822269678116
-0.050339847803116
-0.050339847803116
-0.080857425928116
-0.080857425928116
-0.126633793115616
-0.157151371240616
-0.172410160303116
-0.111375004053116
-0.126633793115616
-0.111375004053116
0.010695308446884
0.025954097509384
0.010695308446884
0.025954097509384
0.102248042821884
0.239577144384384
0.239577144384384
0.331129878759384
0.453200191259384
0.392165035009384
0.331129878759384
0.209059566259384
0.331129878759384
0.346388667821884
0.224318355321884
0.193800777196884
0.132765620946884
0.086989253759384
0.010695308446884
-0.065598636865616
-0.065598636865616
-0.111375004053116
-0.141892582178116
-0.172410160303116
-0.172410160303116
-0.202927738428116
-0.263962894678116
-0.157151371240616
-0.096116214990616
-0.141892582178116
-0.172410160303116
-0.172410160303116
-0.141892582178116
-0.172410160303116
-0.187668949365616
-0.111375004053116
-0.111375004053116
-0.050339847803116
-0.019822269678116
-0.004563480615616
0.041212886571884
-0.050339847803116
-0.065598636865616
-0.096116214990616
-0.141892582178116
-0.126633793115616
-0.126633793115616
-0.035081058740616
0.010695308446884
0.041212886571884
0.117506831884384
0.086989253759384
0.102248042821884
0.163283199071884
0.117506831884384
0.071730464696884
0.010695308446884
-0.019822269678116
0.010695308446884
0.025954097509384
0.025954097509384
-0.050339847803116
0.071730464696884
-0.004563480615616
-0.065598636865616
-0.080857425928116
-0.126633793115616
-0.111375004053116
-0.111375004053116
-0.157151371240616
-0.096116214990616
-0.065598636865616
-0.080857425928116
-0.035081058740616
0.041212886571884
0.025954097509384
-0.019822269678116
0.025954097509384
-0.035081058740616
-0.096116214990616
-0.096116214990616
-0.050339847803116
0.010695308446884
0.041212886571884
0.056471675634384
0.071730464696884
0.025954097509384
0.102248042821884
0.117506831884384
0.178541988134384
0.178541988134384
0.086989253759384
0.071730464696884
0.056471675634384
-0.080857425928116
-0.096116214990616
-0.141892582178116
-0.172410160303116
-0.202927738428116
-0.248704105615616
-0.263962894678116
-0.263962894678116
-0.263962894678116
-0.309739261865616
-0.355515629053116
-0.355515629053116
-0.416550785303116
-0.340256839990616
-0.248704105615616
-0.263962894678116
-0.248704105615616
-0.202927738428116
-0.080857425928116
-0.035081058740616
-0.080857425928116
0.041212886571884
0.071730464696884
0.056471675634384
-0.004563480615616
-0.035081058740616
0.025954097509384
0.010695308446884
0.041212886571884
0.056471675634384
0.056471675634384
0.041212886571884
-0.035081058740616
-0.004563480615616
0.025954097509384
-0.065598636865616
-0.065598636865616
-0.019822269678116
-0.004563480615616
-0.065598636865616
-0.096116214990616
-0.096116214990616
-0.004563480615616
0.010695308446884
-0.050339847803116
0.041212886571884
-0.004563480615616
-0.111375004053116
-0.065598636865616
-0.004563480615616
-0.019822269678116
0.025954097509384
-0.050339847803116
-0.035081058740616
-0.004563480615616
-0.019822269678116
0.010695308446884
0.117506831884384
0.056471675634384
-0.019822269678116
-0.111375004053116
-0.172410160303116
-0.202927738428116
-0.187668949365616
-0.126633793115616
-0.111375004053116
-0.202927738428116
-0.218186527490616
-0.172410160303116
-0.096116214990616
-0.065598636865616
-0.050339847803116
0.056471675634384
0.056471675634384
0.010695308446884
-0.050339847803116
0.056471675634384
0.148024410009384
0.178541988134384
0.178541988134384
0.270094722509384
0.239577144384384
0.239577144384384
0.239577144384384
0.285353511571884
0.285353511571884
0.270094722509384
0.209059566259384
0.254835933446884
0.270094722509384
0.254835933446884
0.315871089696884
0.407423824071884
0.346388667821884
0.315871089696884
0.422682613134384
0.346388667821884
0.315871089696884
0.315871089696884
0.315871089696884
0.300612300634384
0.148024410009384
0.086989253759384
0.102248042821884
0.102248042821884
0.132765620946884
0.148024410009384
0.193800777196884
0.209059566259384
0.163283199071884
0.193800777196884
0.239577144384384
0.315871089696884
0.422682613134384
0.453200191259384
0.437941402196884
0.407423824071884
0.483717769384384
0.560011744499207
0.590529322624207
0.636305689811707
0.560011744499207
0.560011744499207
0.422682613134384
0.254835933446884
0.346388667821884
0.422682613134384
0.331129878759384
0.285353511571884
0.224318355321884
0.224318355321884
0.209059566259384
0.209059566259384
0.285353511571884
0.315871089696884
0.270094722509384
0.193800777196884
0.193800777196884
0.224318355321884
0.224318355321884
0.285353511571884
0.315871089696884
0.331129878759384
0.239577144384384
0.117506831884384
0.148024410009384
0.102248042821884
0.132765620946884
0.163283199071884
0.178541988134384
0.209059566259384
0.178541988134384
0.163283199071884
0.331129878759384
0.361647456884384
0.392165035009384
0.331129878759384
0.437941402196884
0.361647456884384
0.346388667821884
0.392165035009384
0.453200191259384
0.498976558446884
0.468458980321884
0.346388667821884
0.361647456884384
0.331129878759384
0.315871089696884
0.376906245946884
0.407423824071884
0.392165035009384
0.239577144384384
0.285353511571884
0.239577144384384
0.193800777196884
0.346388667821884
0.376906245946884
0.422682613134384
0.376906245946884
0.224318355321884
0.331129878759384
0.315871089696884
0.315871089696884
0.361647456884384
0.270094722509384
0.163283199071884
-0.004563480615616
0.025954097509384
0.148024410009384
0.148024410009384
0.193800777196884
0.178541988134384
0.148024410009384
0.086989253759384
0.010695308446884
0.132765620946884
0.117506831884384
0.132765620946884
0.132765620946884
0.102248042821884
0.148024410009384
0.086989253759384
0.193800777196884
0.346388667821884
0.209059566259384
0.117506831884384
-0.035081058740616
-0.080857425928116
-0.111375004053116
-0.111375004053116
0.025954097509384
0.041212886571884
0.010695308446884
0.041212886571884
-0.050339847803116
-0.019822269678116
-0.050339847803116
0.041212886571884
0.163283199071884
0.086989253759384
0.071730464696884
-0.035081058740616
0.071730464696884
0.132765620946884
0.117506831884384
0.224318355321884
0.209059566259384
0.056471675634384
-0.004563480615616
-0.019822269678116
0.178541988134384
0.209059566259384
0.224318355321884
0.285353511571884
0.285353511571884
0.224318355321884
0.178541988134384
0.270094722509384
0.376906245946884
0.361647456884384
0.361647456884384
0.270094722509384
0.178541988134384
0.178541988134384
0.132765620946884
0.148024410009384
0.056471675634384
-0.111375004053116
-0.218186527490616
-0.294480472803116
-0.386033207178116
-0.462327152490616
-0.447068363428116
-0.386033207178116
-0.431809574365616
-0.508103489875793
-0.553879857063293
-0.462327152490616
-0.386033207178116
-0.386033207178116
-0.233445316553116
-0.172410160303116
-0.172410160303116
-0.157151371240616
-0.141892582178116
-0.035081058740616
0.041212886571884
0.041212886571884
0.010695308446884
-0.126633793115616
-0.187668949365616
-0.202927738428116
-0.172410160303116
-0.172410160303116
-0.126633793115616
-0.172410160303116
-0.248704105615616
-0.309739261865616
-0.370774418115616
-0.370774418115616
-0.263962894678116
-0.294480472803116
-0.309739261865616
-0.309739261865616
-0.324998050928116
-0.340256839990616
-0.279221683740616
-0.187668949365616
-0.141892582178116
-0.263962894678116
-0.416550785303116
-0.447068363428116
-0.447068363428116
-0.401291996240616
-0.324998050928116
-0.233445316553116
-0.233445316553116
-0.279221683740616
-0.386033207178116
-0.386033207178116
-0.294480472803116
-0.294480472803116
-0.248704105615616
-0.233445316553116
-0.355515629053116
-0.492844730615616
-0.492844730615616
-0.386033207178116
-0.340256839990616
-0.401291996240616
-0.431809574365616
-0.431809574365616
-0.492844730615616
-0.584397435188293
-0.523362278938293
-0.386033207178116
-0.370774418115616
-0.355515629053116
-0.324998050928116
-0.401291996240616
-0.416550785303116
-0.340256839990616
-0.202927738428116
-0.172410160303116
-0.126633793115616
-0.172410160303116
-0.172410160303116
-0.202927738428116
-0.172410160303116
-0.172410160303116
-0.187668949365616
-0.324998050928116
-0.416550785303116
-0.553879857063293
-0.645432591438293
-0.630173802375793
-0.569138646125793
-0.431809574365616
-0.370774418115616
-0.477585941553116
-0.538621068000793
-0.477585941553116
-0.416550785303116
-0.355515629053116
-0.263962894678116
-0.202927738428116
-0.263962894678116
-0.370774418115616
-0.324998050928116
-0.233445316553116
-0.248704105615616
-0.187668949365616
-0.233445316553116
-0.309739261865616
-0.447068363428116
-0.553879857063293
-0.492844730615616
-0.309739261865616
-0.294480472803116
-0.355515629053116
-0.386033207178116
-0.370774418115616
-0.340256839990616
-0.294480472803116
-0.202927738428116
-0.111375004053116
-0.111375004053116
-0.187668949365616
-0.233445316553116
-0.157151371240616
-0.172410160303116
-0.080857425928116
-0.004563480615616
-0.004563480615616
-0.035081058740616
-0.172410160303116
-0.157151371240616
-0.111375004053116
-0.080857425928116
-0.050339847803116
-0.141892582178116
-0.218186527490616
-0.309739261865616
-0.386033207178116
-0.263962894678116
-0.202927738428116
-0.111375004053116
-0.080857425928116
-0.172410160303116
-0.218186527490616
-0.309739261865616
-0.233445316553116
-0.126633793115616
-0.111375004053116
-0.050339847803116
-0.126633793115616
-0.263962894678116
-0.233445316553116
-0.172410160303116
-0.019822269678116
-0.050339847803116
-0.019822269678116
0.025954097509384
-0.080857425928116
-0.157151371240616
-0.157151371240616
-0.019822269678116
0.193800777196884
0.025954097509384
0.010695308446884
-0.080857425928116
-0.157151371240616
-0.202927738428116
-0.294480472803116
-0.218186527490616
-0.172410160303116
-0.340256839990616
-0.477585941553116
-0.523362278938293
-0.401291996240616
-0.370774418115616
-0.324998050928116
-0.248704105615616
-0.324998050928116
-0.386033207178116
-0.462327152490616
-0.309739261865616
-0.172410160303116
-0.141892582178116
-0.080857425928116
-0.126633793115616
-0.202927738428116
-0.172410160303116
-0.187668949365616
-0.065598636865616
-0.019822269678116
-0.004563480615616
-0.096116214990616
-0.202927738428116
-0.202927738428116
-0.202927738428116
-0.126633793115616
0.010695308446884
-0.004563480615616
-0.050339847803116
-0.141892582178116
-0.187668949365616
-0.141892582178116
-0.050339847803116
0.025954097509384
-0.019822269678116
-0.111375004053116
-0.172410160303116
-0.294480472803116
-0.340256839990616
-0.324998050928116
-0.279221683740616
-0.233445316553116
-0.431809574365616
-0.553879857063293
-0.538621068000793
-0.477585941553116
-0.477585941553116
-0.416550785303116
-0.340256839990616
-0.355515629053116
-0.401291996240616
-0.386033207178116
-0.248704105615616
-0.050339847803116
-0.019822269678116
-0.035081058740616
-0.050339847803116
-0.202927738428116
-0.294480472803116
-0.294480472803116
-0.218186527490616
-0.141892582178116
-0.202927738428116
-0.309739261865616
-0.416550785303116
-0.431809574365616
-0.431809574365616
-0.401291996240616
-0.248704105615616
-0.324998050928116
-0.386033207178116
-0.462327152490616
-0.508103489875793
-0.401291996240616
-0.279221683740616
-0.141892582178116
0.025954097509384
-0.019822269678116
-0.050339847803116
-0.096116214990616
-0.065598636865616
0.025954097509384
0.117506831884384
0.178541988134384
0.117506831884384
0.025954097509384
-0.019822269678116
-0.111375004053116
-0.065598636865616
-0.035081058740616
-0.080857425928116
-0.065598636865616
-0.279221683740616
-0.355515629053116
-0.263962894678116
-0.187668949365616
-0.172410160303116
-0.187668949365616
-0.263962894678116
-0.370774418115616
-0.431809574365616
-0.416550785303116
-0.386033207178116
-0.218186527490616
-0.294480472803116
-0.340256839990616
-0.309739261865616
-0.370774418115616
-0.355515629053116
-0.202927738428116
-0.141892582178116
-0.065598636865616
-0.141892582178116
-0.218186527490616
-0.172410160303116
-0.126633793115616
0.025954097509384
0.117506831884384
0.209059566259384
0.041212886571884
-0.172410160303116
-0.294480472803116
-0.279221683740616
-0.340256839990616
-0.324998050928116
-0.324998050928116
-0.324998050928116
-0.462327152490616
-0.584397435188293
-0.523362278938293
-0.386033207178116
-0.263962894678116
-0.294480472803116
-0.279221683740616
-0.309739261865616
-0.370774418115616
-0.324998050928116
-0.187668949365616
-0.157151371240616
-0.080857425928116
-0.050339847803116
-0.065598636865616
-0.141892582178116
-0.126633793115616
-0.019822269678116
0.071730464696884
0.010695308446884
-0.035081058740616
-0.126633793115616
-0.111375004053116
-0.111375004053116
-0.126633793115616
0.010695308446884
0.041212886571884
-0.065598636865616
-0.096116214990616
-0.050339847803116
-0.004563480615616
0.025954097509384
0.102248042821884
0.117506831884384
0.010695308446884
-0.141892582178116
-0.233445316553116
-0.141892582178116
-0.050339847803116
-0.019822269678116
0.025954097509384
0.056471675634384
-0.080857425928116
-0.157151371240616
-0.172410160303116
-0.157151371240616
-0.141892582178116
-0.157151371240616
-0.157151371240616
-0.172410160303116
-0.172410160303116
-0.172410160303116
-0.126633793115616
0.071730464696884
0.071730464696884
-0.019822269678116
-0.111375004053116
-0.172410160303116
-0.172410160303116
-0.187668949365616
-0.126633793115616
-0.080857425928116
-0.096116214990616
-0.080857425928116
-0.096116214990616
-0.080857425928116
-0.019822269678116
0.056471675634384
0.102248042821884
-0.004563480615616
-0.050339847803116
-0.004563480615616
0.102248042821884
0.193800777196884
0.315871089696884
0.361647456884384
0.285353511571884
0.117506831884384
0.132765620946884
0.148024410009384
0.117506831884384
0.132765620946884
0.086989253759384
0.102248042821884
0.041212886571884
-0.111375004053116
-0.065598636865616
0.071730464696884
0.086989253759384
0.025954097509384
0.010695308446884
0.025954097509384
-0.019822269678116
-0.019822269678116
0.056471675634384
0.163283199071884
0.086989253759384
0.010695308446884
0.025954097509384
-0.019822269678116
-0.080857425928116
-0.096116214990616
-0.065598636865616
0.056471675634384
-0.019822269678116
-0.172410160303116
-0.141892582178116
-0.141892582178116
-0.157151371240616
-0.202927738428116
-0.141892582178116
-0.080857425928116
-0.080857425928116
-0.080857425928116
-0.019822269678116
0.010695308446884
-0.019822269678116
-0.065598636865616
-0.050339847803116
-0.126633793115616
-0.157151371240616
-0.111375004053116
-0.004563480615616
0.041212886571884
0.041212886571884
0.041212886571884
-0.035081058740616
-0.080857425928116
-0.004563480615616
0.025954097509384
0.086989253759384
0.117506831884384
0.056471675634384
0.071730464696884
0.056471675634384
0.148024410009384
0.239577144384384
0.331129878759384
0.300612300634384
0.178541988134384
0.102248042821884
0.041212886571884
-0.019822269678116
0.041212886571884
0.056471675634384
0.056471675634384
-0.004563480615616
-0.050339847803116
-0.004563480615616
-0.050339847803116
-0.111375004053116
-0.126633793115616
-0.080857425928116
-0.004563480615616
-0.157151371240616
-0.111375004053116
-0.035081058740616
-0.004563480615616
0.025954097509384
-0.065598636865616
-0.050339847803116
-0.019822269678116
-0.050339847803116
-0.019822269678116
0.056471675634384
0.086989253759384
0.132765620946884
0.086989253759384
0.193800777196884
0.148024410009384
0.148024410009384
0.056471675634384
0.041212886571884
-0.004563480615616
-0.157151371240616
-0.172410160303116
-0.157151371240616
-0.202927738428116
-0.080857425928116
-0.050339847803116
-0.035081058740616
-0.035081058740616
-0.126633793115616
0.010695308446884
0.056471675634384
0.071730464696884
0.178541988134384
0.224318355321884
0.270094722509384
0.224318355321884
0.270094722509384
0.300612300634384
0.285353511571884
0.315871089696884
0.270094722509384
0.315871089696884
0.331129878759384
0.315871089696884
0.392165035009384
0.437941402196884
0.331129878759384
0.285353511571884
0.270094722509384
0.285353511571884
0.209059566259384
0.163283199071884
0.239577144384384
0.224318355321884
0.209059566259384
0.132765620946884
0.132765620946884
0.163283199071884
0.071730464696884
0.071730464696884
0.117506831884384
0.071730464696884
0.056471675634384
0.041212886571884
0.102248042821884
0.132765620946884
0.041212886571884
0.010695308446884
0.056471675634384
0.010695308446884
-0.065598636865616
-0.080857425928116
-0.035081058740616
-0.065598636865616
-0.111375004053116
-0.019822269678116
-0.004563480615616
-0.080857425928116
-0.019822269678116
-0.004563480615616
0.010695308446884
-0.019822269678116
-0.019822269678116
0.025954097509384
0.025954097509384
0.041212886571884
-0.019822269678116
0.010695308446884
0.025954097509384
0.041212886571884
0.071730464696884
0.132765620946884
0.148024410009384
0.224318355321884
0.300612300634384
0.331129878759384
0.315871089696884
0.270094722509384
0.315871089696884
0.346388667821884
0.315871089696884
0.361647456884384
0.376906245946884
0.376906245946884
0.376906245946884
0.346388667821884
0.437941402196884
0.437941402196884
0.346388667821884
0.300612300634384
0.224318355321884
0.117506831884384
0.071730464696884
0.071730464696884
0.102248042821884
0.086989253759384
0.102248042821884
0.102248042821884
0.193800777196884
0.209059566259384
0.132765620946884
0.178541988134384
0.178541988134384
0.132765620946884
0.178541988134384
0.224318355321884
0.285353511571884
0.285353511571884
0.315871089696884
0.270094722509384
0.163283199071884
0.117506831884384
0.056471675634384
0.102248042821884
0.086989253759384
-0.035081058740616
-0.050339847803116
-0.065598636865616
-0.050339847803116
-0.019822269678116
-0.019822269678116
0.086989253759384
0.086989253759384
0.086989253759384
0.132765620946884
0.132765620946884
0.132765620946884
0.132765620946884
0.178541988134384
0.193800777196884
0.163283199071884
0.117506831884384
0.102248042821884
0.178541988134384
0.132765620946884
0.132765620946884
0.285353511571884
0.239577144384384
0.224318355321884
0.193800777196884
0.254835933446884
0.224318355321884
0.224318355321884
0.285353511571884
0.285353511571884
0.270094722509384
0.239577144384384
0.224318355321884
0.346388667821884
0.315871089696884
0.239577144384384
0.209059566259384
0.163283199071884
0.132765620946884
0.117506831884384
0.132765620946884
0.224318355321884
0.178541988134384
0.193800777196884
0.254835933446884
0.254835933446884
0.193800777196884
0.178541988134384
0.315871089696884
0.331129878759384
0.254835933446884
0.224318355321884
0.239577144384384
0.285353511571884
0.285353511571884
0.270094722509384
0.270094722509384
0.132765620946884
0.071730464696884
0.010695308446884
-0.019822269678116
-0.019822269678116
-0.050339847803116
-0.004563480615616
0.025954097509384
-0.004563480615616
-0.019822269678116
-0.050339847803116
0.041212886571884
0.010695308446884
0.056471675634384
0.163283199071884
0.071730464696884
0.102248042821884
0.086989253759384
0.132765620946884
0.224318355321884
0.117506831884384
0.117506831884384
0.071730464696884
0.010695308446884
0.010695308446884
-0.065598636865616
0.102248042821884
0.117506831884384
0.025954097509384
0.025954097509384
-0.004563480615616
0.025954097509384
0.041212886571884
0.041212886571884
0.102248042821884
0.041212886571884
0.025954097509384
0.010695308446884
0.025954097509384
0.041212886571884
-0.019822269678116
0.056471675634384
0.056471675634384
-0.065598636865616
-0.035081058740616
-0.004563480615616
0.056471675634384
0.086989253759384
0.010695308446884
0.041212886571884
-0.065598636865616
-0.126633793115616
-0.141892582178116
-0.157151371240616
-0.157151371240616
-0.172410160303116
-0.141892582178116
-0.111375004053116
-0.187668949365616
-0.172410160303116
-0.172410160303116
-0.126633793115616
-0.202927738428116
-0.340256839990616
-0.279221683740616
-0.340256839990616
-0.370774418115616
-0.340256839990616
-0.248704105615616
-0.172410160303116
-0.248704105615616
-0.187668949365616
-0.141892582178116
-0.157151371240616
-0.157151371240616
-0.111375004053116
0.041212886571884
0.010695308446884
-0.050339847803116
-0.050339847803116
-0.050339847803116
0.010695308446884
0.071730464696884
-0.019822269678116
-0.004563480615616
-0.096116214990616
-0.263962894678116
-0.294480472803116
-0.263962894678116
-0.279221683740616
-0.263962894678116
-0.187668949365616
-0.233445316553116
-0.309739261865616
-0.309739261865616
-0.248704105615616
-0.126633793115616
-0.157151371240616
-0.172410160303116
-0.126633793115616
-0.218186527490616
-0.233445316553116
-0.202927738428116
-0.157151371240616
-0.126633793115616
-0.172410160303116
-0.218186527490616
-0.202927738428116
-0.187668949365616
-0.126633793115616
-0.080857425928116
-0.065598636865616
-0.126633793115616
-0.187668949365616
-0.218186527490616
-0.263962894678116
-0.263962894678116
-0.233445316553116
-0.187668949365616
-0.233445316553116
-0.370774418115616
-0.370774418115616
-0.340256839990616
-0.386033207178116
-0.370774418115616
-0.355515629053116
-0.340256839990616
-0.431809574365616
-0.462327152490616
-0.462327152490616
-0.355515629053116
-0.263962894678116
-0.172410160303116
-0.202927738428116
-0.172410160303116
-0.172410160303116
-0.172410160303116
-0.141892582178116
-0.035081058740616
-0.050339847803116
-0.050339847803116
-0.019822269678116
-0.096116214990616
-0.157151371240616
-0.080857425928116
-0.019822269678116
0.025954097509384
-0.096116214990616
-0.202927738428116
-0.218186527490616
-0.248704105615616
-0.309739261865616
-0.263962894678116
-0.141892582178116
-0.202927738428116
-0.263962894678116
-0.309739261865616
-0.233445316553116
-0.172410160303116
-0.126633793115616
-0.050339847803116
-0.050339847803116
-0.111375004053116
-0.218186527490616
-0.248704105615616
-0.172410160303116
-0.141892582178116
-0.157151371240616
-0.157151371240616
-0.202927738428116
-0.187668949365616
-0.172410160303116
-0.080857425928116
0.010695308446884
-0.004563480615616
-0.004563480615616
-0.019822269678116
-0.141892582178116
-0.141892582178116
-0.111375004053116
-0.019822269678116
-0.004563480615616
-0.019822269678116
-0.080857425928116
-0.141892582178116
-0.141892582178116
-0.126633793115616
-0.050339847803116
-0.035081058740616
-0.172410160303116
-0.157151371240616
-0.187668949365616
-0.279221683740616
-0.233445316553116
-0.172410160303116
-0.080857425928116
-0.050339847803116
-0.157151371240616
-0.187668949365616
-0.202927738428116
-0.126633793115616
-0.096116214990616
-0.019822269678116
0.041212886571884
-0.080857425928116
-0.157151371240616
-0.141892582178116
-0.050339847803116
0.071730464696884
0.041212886571884
0.025954097509384
-0.050339847803116
-0.202927738428116
-0.218186527490616
-0.187668949365616
-0.080857425928116
-0.035081058740616
-0.096116214990616
-0.111375004053116
-0.202927738428116
-0.187668949365616
-0.111375004053116
-0.019822269678116
0.056471675634384
-0.035081058740616
-0.126633793115616
-0.157151371240616
-0.187668949365616
-0.111375004053116
-0.035081058740616
0.117506831884384
0.056471675634384
-0.035081058740616
-0.050339847803116
-0.065598636865616
0.010695308446884
0.071730464696884
0.056471675634384
0.071730464696884
-0.004563480615616
-0.035081058740616
0.041212886571884
0.102248042821884
0.224318355321884
0.239577144384384
0.254835933446884
0.178541988134384
0.056471675634384
0.056471675634384
0.071730464696884
0.132765620946884
0.132765620946884
0.025954097509384
0.086989253759384
-0.019822269678116
-0.004563480615616
0.102248042821884
0.193800777196884
0.254835933446884
0.163283199071884
0.041212886571884
0.071730464696884
0.010695308446884
0.025954097509384
0.148024410009384
0.300612300634384
0.193800777196884
0.102248042821884
0.132765620946884
0.071730464696884
0.132765620946884
0.239577144384384
0.209059566259384
0.163283199071884
0.086989253759384
-0.004563480615616
0.102248042821884
0.163283199071884
0.209059566259384
0.315871089696884
0.392165035009384
0.285353511571884
0.224318355321884
0.254835933446884
0.315871089696884
0.376906245946884
0.453200191259384
0.346388667821884
0.315871089696884
0.163283199071884
0.163283199071884
0.285353511571884
0.315871089696884
0.331129878759384
0.315871089696884
0.224318355321884
0.086989253759384
-0.019822269678116
0.056471675634384
0.193800777196884
0.224318355321884
0.148024410009384
0.056471675634384
0.132765620946884
0.056471675634384
0.163283199071884
0.315871089696884
0.407423824071884
0.331129878759384
0.193800777196884
0.117506831884384
0.163283199071884
0.148024410009384
0.239577144384384
0.285353511571884
0.285353511571884
0.254835933446884
0.132765620946884
0.132765620946884
0.132765620946884
0.239577144384384
0.239577144384384
0.117506831884384
0.071730464696884
-0.065598636865616
-0.065598636865616
0.086989253759384
0.148024410009384
0.193800777196884
0.086989253759384
0.041212886571884
-0.065598636865616
-0.172410160303116
-0.035081058740616
0.041212886571884
0.025954097509384
0.056471675634384
-0.096116214990616
-0.080857425928116
-0.080857425928116
-0.035081058740616
0.071730464696884
0.163283199071884
0.086989253759384
0.025954097509384
0.041212886571884
0.056471675634384
0.086989253759384
0.224318355321884
0.285353511571884
0.193800777196884
0.102248042821884
-0.050339847803116
0.010695308446884
0.025954097509384
0.010695308446884
0.117506831884384
0.102248042821884
-0.035081058740616
-0.187668949365616
-0.187668949365616
-0.080857425928116
-0.126633793115616
-0.080857425928116
-0.111375004053116
-0.096116214990616
-0.172410160303116
-0.202927738428116
-0.065598636865616
0.056471675634384
0.071730464696884
0.071730464696884
0.025954097509384
-0.065598636865616
-0.111375004053116
-0.035081058740616
0.132765620946884
0.163283199071884
0.102248042821884
0.025954097509384
0.010695308446884
-0.050339847803116
-0.035081058740616
0.010695308446884
0.056471675634384
-0.004563480615616
-0.096116214990616
-0.187668949365616
-0.126633793115616
-0.035081058740616
0.041212886571884
0.148024410009384
0.148024410009384
0.041212886571884
0.010695308446884
-0.004563480615616
0.025954097509384
0.117506831884384
0.178541988134384
0.209059566259384
0.117506831884384
-0.004563480615616
-0.050339847803116
-0.004563480615616
0.041212886571884
0.071730464696884
0.025954097509384
-0.080857425928116
-0.202927738428116
-0.324998050928116
-0.263962894678116
-0.187668949365616
-0.218186527490616
-0.309739261865616
-0.401291996240616
-0.431809574365616
-0.431809574365616
-0.386033207178116
-0.309739261865616
-0.172410160303116
-0.202927738428116
-0.279221683740616
-0.279221683740616
-0.324998050928116
-0.248704105615616
-0.080857425928116
-0.050339847803116
-0.050339847803116
-0.050339847803116
-0.080857425928116
-0.019822269678116
0.071730464696884
0.132765620946884
0.132765620946884
0.193800777196884
0.148024410009384
-0.035081058740616
-0.019822269678116
0.086989253759384
0.102248042821884
0.148024410009384
0.117506831884384
0.117506831884384
-0.019822269678116
-0.096116214990616
-0.035081058740616
-0.035081058740616
-0.050339847803116
-0.096116214990616
-0.157151371240616
-0.202927738428116
-0.233445316553116
-0.157151371240616
-0.050339847803116
0.010695308446884
0.025954097509384
-0.019822269678116
-0.019822269678116
-0.126633793115616
-0.096116214990616
0.025954097509384
0.132765620946884
0.086989253759384
-0.004563480615616
-0.065598636865616
-0.004563480615616
-0.111375004053116
-0.096116214990616
-0.035081058740616
-0.050339847803116
-0.187668949365616
-0.324998050928116
-0.294480472803116
-0.279221683740616
-0.187668949365616
-0.111375004053116
-0.111375004053116
-0.111375004053116
-0.218186527490616
-0.248704105615616
-0.126633793115616
-0.080857425928116
-0.019822269678116
-0.050339847803116
-0.004563480615616
-0.019822269678116
-0.096116214990616
0.025954097509384
0.148024410009384
0.163283199071884
0.193800777196884
0.132765620946884
0.117506831884384
0.086989253759384
0.071730464696884
0.086989253759384
0.178541988134384
0.163283199071884
-0.019822269678116
0.010695308446884
-0.004563480615616
-0.080857425928116
0.025954097509384
0.025954097509384
-0.004563480615616
-0.050339847803116
-0.141892582178116
-0.172410160303116
-0.141892582178116
-0.019822269678116
0.025954097509384
0.071730464696884
0.056471675634384
-0.065598636865616
-0.019822269678116
0.071730464696884
0.056471675634384
0.148024410009384
0.132765620946884
0.117506831884384
0.086989253759384
0.010695308446884
0.117506831884384
0.254835933446884
0.300612300634384
0.392165035009384
0.346388667821884
0.224318355321884
0.163283199071884
0.224318355321884
0.300612300634384
0.254835933446884
0.254835933446884
0.132765620946884
0.086989253759384
0.071730464696884
0.056471675634384
0.163283199071884
0.209059566259384
0.209059566259384
0.193800777196884
0.086989253759384
0.117506831884384
0.163283199071884
0.178541988134384
0.270094722509384
0.315871089696884
0.270094722509384
0.254835933446884
0.285353511571884
0.392165035009384
0.422682613134384
0.483717769384384
0.437941402196884
0.346388667821884
0.331129878759384
0.209059566259384
0.193800777196884
0.224318355321884
0.239577144384384
0.239577144384384
0.239577144384384
0.209059566259384
0.071730464696884
0.086989253759384
0.224318355321884
0.132765620946884
0.071730464696884
0.102248042821884
0.041212886571884
0.025954097509384
-0.004563480615616
0.102248042821884
0.254835933446884
0.270094722509384
0.209059566259384
0.163283199071884
0.086989253759384
-0.004563480615616
0.041212886571884
0.148024410009384
0.102248042821884
0.086989253759384
0.071730464696884
0.071730464696884
0.132765620946884
0.178541988134384
0.193800777196884
0.254835933446884
0.163283199071884
0.086989253759384
0.071730464696884
0.132765620946884
0.117506831884384
0.163283199071884
0.209059566259384
0.148024410009384
0.056471675634384
-0.019822269678116
-0.004563480615616
0.102248042821884
0.117506831884384
0.056471675634384
0.086989253759384
0.010695308446884
0.025954097509384
0.071730464696884
0.163283199071884
0.178541988134384
0.178541988134384
0.193800777196884
0.163283199071884
0.132765620946884
0.148024410009384
0.270094722509384
0.315871089696884
0.239577144384384
0.209059566259384
0.086989253759384
0.056471675634384
0.041212886571884
0.056471675634384
0.132765620946884
0.224318355321884
0.193800777196884
0.178541988134384
0.148024410009384
0.163283199071884
0.193800777196884
0.224318355321884
0.224318355321884
0.209059566259384
0.178541988134384
0.086989253759384
0.148024410009384
0.132765620946884
0.132765620946884
0.117506831884384
-0.004563480615616
-0.157151371240616
-0.263962894678116
-0.370774418115616
-0.340256839990616
-0.386033207178116
-0.447068363428116
-0.431809574365616
-0.401291996240616
-0.401291996240616
-0.370774418115616
-0.294480472803116
-0.263962894678116
-0.309739261865616
-0.370774418115616
-0.355515629053116
-0.324998050928116
-0.279221683740616
-0.263962894678116
-0.172410160303116
-0.172410160303116
-0.187668949365616
-0.172410160303116
-0.172410160303116
-0.248704105615616
-0.187668949365616
-0.141892582178116
-0.172410160303116
-0.187668949365616
-0.218186527490616
-0.202927738428116
-0.141892582178116
-0.172410160303116
-0.172410160303116
-0.126633793115616
-0.111375004053116
-0.172410160303116
-0.202927738428116
-0.233445316553116
-0.218186527490616
-0.233445316553116
-0.309739261865616
-0.324998050928116
-0.340256839990616
-0.416550785303116
-0.477585941553116
-0.401291996240616
-0.370774418115616
-0.370774418115616
-0.340256839990616
-0.324998050928116
-0.340256839990616
-0.355515629053116
-0.294480472803116
-0.263962894678116
-0.309739261865616
-0.324998050928116
-0.309739261865616
-0.248704105615616
-0.263962894678116
-0.279221683740616
-0.172410160303116
-0.233445316553116
-0.340256839990616
-0.477585941553116
-0.538621068000793
-0.462327152490616
-0.477585941553116
-0.462327152490616
-0.386033207178116
-0.370774418115616
-0.324998050928116
-0.324998050928116
-0.202927738428116
-0.202927738428116
-0.233445316553116
-0.218186527490616
-0.248704105615616
-0.294480472803116
-0.279221683740616
-0.279221683740616
-0.202927738428116
-0.248704105615616
-0.294480472803116
-0.294480472803116
-0.294480472803116
-0.309739261865616
-0.386033207178116
-0.386033207178116
-0.401291996240616
-0.477585941553116
-0.401291996240616
-0.355515629053116
-0.279221683740616
-0.279221683740616
-0.324998050928116
-0.218186527490616
-0.233445316553116
-0.218186527490616
-0.141892582178116
-0.080857425928116
-0.096116214990616
-0.111375004053116
-0.050339847803116
-0.080857425928116
-0.172410160303116
-0.141892582178116
-0.202927738428116
-0.187668949365616
-0.218186527490616
-0.294480472803116
-0.202927738428116
-0.218186527490616
-0.263962894678116
-0.233445316553116
-0.248704105615616
-0.187668949365616
-0.233445316553116
-0.233445316553116
-0.141892582178116
-0.111375004053116
-0.080857425928116
-0.080857425928116
-0.080857425928116
-0.080857425928116
-0.172410160303116
-0.172410160303116
-0.202927738428116
-0.248704105615616
-0.248704105615616
-0.233445316553116
-0.172410160303116
-0.202927738428116
-0.141892582178116
-0.065598636865616
-0.019822269678116
0.041212886571884
-0.004563480615616
-0.004563480615616
0.041212886571884
0.010695308446884
0.041212886571884
0.102248042821884
0.132765620946884
0.163283199071884
0.117506831884384
0.117506831884384
0.086989253759384
0.056471675634384
0.010695308446884
0.025954097509384
-0.019822269678116
-0.111375004053116
-0.065598636865616
0.010695308446884
0.010695308446884
0.132765620946884
0.148024410009384
0.178541988134384
0.163283199071884
0.132765620946884
0.224318355321884
0.285353511571884
0.239577144384384
0.193800777196884
0.285353511571884
0.285353511571884
0.148024410009384
0.148024410009384
0.209059566259384
0.178541988134384
0.224318355321884
0.163283199071884
0.209059566259384
0.254835933446884
0.178541988134384
0.193800777196884
0.270094722509384
0.270094722509384
0.193800777196884
0.239577144384384
0.346388667821884
0.285353511571884
0.346388667821884
0.392165035009384
0.422682613134384
0.407423824071884
0.163283199071884
0.117506831884384
0.102248042821884
0.025954097509384
0.056471675634384
0.041212886571884
0.025954097509384
0.041212886571884
0.010695308446884
0.056471675634384
0.086989253759384
0.117506831884384
0.132765620946884
0.132765620946884
0.148024410009384
0.132765620946884
0.163283199071884
0.270094722509384
0.392165035009384
0.453200191259384
0.392165035009384
0.361647456884384
0.270094722509384
0.239577144384384
0.285353511571884
0.254835933446884
0.163283199071884
0.102248042821884
0.071730464696884
0.148024410009384
0.163283199071884
0.270094722509384
0.346388667821884
0.300612300634384
0.300612300634384
0.315871089696884
0.346388667821884
0.376906245946884
0.422682613134384
0.453200191259384
0.483717769384384
0.407423824071884
0.346388667821884
0.331129878759384
0.407423824071884
0.346388667821884
0.376906245946884
0.422682613134384
0.453200191259384
0.376906245946884
0.376906245946884
0.453200191259384
0.544752955436707
0.560011744499207
0.529494166374207
0.590529322624207
0.590529322624207
0.453200191259384
0.483717769384384
0.590529322624207
0.560011744499207
0.483717769384384
0.376906245946884
0.346388667821884
0.254835933446884
0.178541988134384
0.132765620946884
0.209059566259384
0.178541988134384
0.056471675634384
-0.004563480615616
-0.004563480615616
-0.050339847803116
-0.019822269678116
0.102248042821884
0.148024410009384
0.163283199071884
0.117506831884384
0.209059566259384
0.315871089696884
0.361647456884384
0.437941402196884
0.422682613134384
0.422682613134384
0.315871089696884
0.254835933446884
0.315871089696884
0.315871089696884
0.407423824071884
0.407423824071884
0.361647456884384
0.315871089696884
0.315871089696884
0.346388667821884
0.361647456884384
0.407423824071884
0.422682613134384
0.392165035009384
0.453200191259384
0.453200191259384
0.422682613134384
0.529494166374207
0.529494166374207
0.483717769384384
0.392165035009384
0.300612300634384
0.254835933446884
0.132765620946884
0.163283199071884
0.270094722509384
0.239577144384384
0.193800777196884
0.102248042821884
0.117506831884384
0.117506831884384
0.148024410009384
0.254835933446884
0.254835933446884
0.300612300634384
0.270094722509384
0.209059566259384
0.224318355321884
0.178541988134384
0.209059566259384
0.178541988134384
0.117506831884384
-0.050339847803116
-0.111375004053116
-0.065598636865616
-0.065598636865616
-0.004563480615616
-0.019822269678116
-0.065598636865616
-0.080857425928116
-0.157151371240616
-0.187668949365616
-0.080857425928116
-0.035081058740616
0.010695308446884
0.025954097509384
0.025954097509384
0.056471675634384
0.102248042821884
0.178541988134384
0.239577144384384
0.193800777196884
0.071730464696884
0.025954097509384
0.056471675634384
-0.004563480615616
-0.004563480615616
0.056471675634384
0.025954097509384
-0.019822269678116
-0.096116214990616
-0.126633793115616
-0.080857425928116
-0.126633793115616
-0.019822269678116
0.041212886571884
-0.004563480615616
-0.019822269678116
-0.050339847803116
0.086989253759384
0.163283199071884
0.163283199071884
0.148024410009384
0.102248042821884
0.025954097509384
-0.080857425928116
-0.065598636865616
0.025954097509384
0.025954097509384
0.041212886571884
-0.035081058740616
-0.080857425928116
-0.172410160303116
-0.248704105615616
-0.080857425928116
-0.050339847803116
-0.111375004053116
-0.157151371240616
-0.172410160303116
-0.172410160303116
-0.187668949365616
-0.157151371240616
-0.065598636865616
-0.172410160303116
-0.172410160303116
-0.233445316553116
-0.202927738428116
-0.172410160303116
-0.111375004053116
0.025954097509384
0.056471675634384
0.010695308446884
-0.019822269678116
-0.050339847803116
0.056471675634384
0.086989253759384
0.117506831884384
0.239577144384384
0.209059566259384
0.209059566259384
0.163283199071884
0.239577144384384
0.315871089696884
0.239577144384384
0.224318355321884
0.132765620946884
-0.004563480615616
-0.111375004053116
-0.187668949365616
-0.035081058740616
-0.019822269678116
-0.050339847803116
-0.035081058740616
-0.141892582178116
-0.187668949365616
-0.202927738428116
-0.263962894678116
-0.172410160303116
-0.141892582178116
-0.141892582178116
-0.172410160303116
-0.157151371240616
-0.126633793115616
-0.080857425928116
0.041212886571884
0.086989253759384
0.010695308446884
-0.035081058740616
-0.065598636865616
0.010695308446884
-0.035081058740616
-0.004563480615616
0.148024410009384
0.117506831884384
0.086989253759384
0.041212886571884
0.056471675634384
0.132765620946884
0.148024410009384
0.117506831884384
0.102248042821884
-0.019822269678116
-0.080857425928116
-0.080857425928116
-0.019822269678116
-0.050339847803116
-0.080857425928116
-0.126633793115616
-0.187668949365616
-0.218186527490616
-0.202927738428116
-0.157151371240616
-0.096116214990616
-0.172410160303116
-0.218186527490616
-0.233445316553116
-0.355515629053116
-0.355515629053116
-0.218186527490616
-0.050339847803116
-0.096116214990616
-0.141892582178116
-0.126633793115616
-0.141892582178116
-0.111375004053116
-0.065598636865616
-0.065598636865616
-0.004563480615616
-0.080857425928116
-0.126633793115616
-0.157151371240616
-0.096116214990616
-0.004563480615616
0.117506831884384
0.163283199071884
0.117506831884384
0.010695308446884
-0.080857425928116
-0.080857425928116
-0.004563480615616
0.071730464696884
0.086989253759384
0.041212886571884
0.041212886571884
-0.004563480615616
-0.065598636865616
-0.035081058740616
-0.065598636865616
-0.141892582178116
-0.202927738428116
-0.279221683740616
-0.355515629053116
-0.340256839990616
-0.202927738428116
-0.096116214990616
0.010695308446884
-0.004563480615616
-0.111375004053116
-0.096116214990616
-0.126633793115616
-0.111375004053116
-0.050339847803116
-0.080857425928116
-0.096116214990616
-0.096116214990616
-0.157151371240616
-0.096116214990616
-0.096116214990616
-0.050339847803116
0.025954097509384
-0.111375004053116
-0.248704105615616
-0.294480472803116
-0.248704105615616
-0.202927738428116
-0.172410160303116
-0.111375004053116
-0.065598636865616
-0.157151371240616
-0.202927738428116
-0.157151371240616
-0.004563480615616
-0.004563480615616
0.056471675634384
0.056471675634384
-0.050339847803116
-0.111375004053116
-0.141892582178116
-0.096116214990616
0.025954097509384
0.025954097509384
-0.065598636865616
-0.157151371240616
-0.202927738428116
-0.279221683740616
-0.218186527490616
-0.126633793115616
-0.187668949365616
-0.248704105615616
-0.324998050928116
-0.355515629053116
-0.340256839990616
-0.263962894678116
-0.157151371240616
-0.065598636865616
-0.141892582178116
-0.233445316553116
-0.324998050928116
-0.309739261865616
-0.263962894678116
-0.263962894678116
-0.218186527490616
-0.248704105615616
-0.309739261865616
-0.355515629053116
-0.324998050928116
-0.248704105615616
-0.202927738428116
-0.202927738428116
-0.233445316553116
-0.279221683740616
-0.340256839990616
-0.416550785303116
-0.218186527490616
-0.157151371240616
-0.172410160303116
-0.157151371240616
-0.172410160303116
-0.233445316553116
-0.187668949365616
-0.141892582178116
-0.065598636865616
-0.050339847803116
-0.111375004053116
-0.202927738428116
-0.233445316553116
-0.233445316553116
-0.218186527490616
-0.065598636865616
-0.035081058740616
-0.126633793115616
-0.157151371240616
-0.248704105615616
-0.172410160303116
-0.096116214990616
-0.035081058740616
0.102248042821884
0.010695308446884
-0.141892582178116
-0.233445316553116
-0.248704105615616
-0.218186527490616
-0.218186527490616
-0.141892582178116
-0.050339847803116
-0.141892582178116
-0.172410160303116
-0.172410160303116
0.056471675634384
0.117506831884384
0.041212886571884
0.056471675634384
-0.035081058740616
-0.111375004053116
-0.065598636865616
-0.035081058740616
0.086989253759384
0.117506831884384
0.071730464696884
-0.019822269678116
-0.111375004053116
-0.126633793115616
-0.172410160303116
-0.080857425928116
-0.096116214990616
-0.218186527490616
-0.263962894678116
-0.355515629053116
-0.340256839990616
-0.187668949365616
-0.172410160303116
-0.035081058740616
-0.050339847803116
-0.141892582178116
-0.172410160303116
-0.141892582178116
-0.065598636865616
0.025954097509384
0.178541988134384
0.193800777196884
0.086989253759384
0.102248042821884
0.117506831884384
0.178541988134384
0.331129878759384
0.315871089696884
0.285353511571884
0.178541988134384
0.086989253759384
0.071730464696884
0.193800777196884
0.270094722509384
0.209059566259384
0.239577144384384
0.254835933446884
0.086989253759384
0.148024410009384
0.209059566259384
0.270094722509384
0.300612300634384
0.148024410009384
0.025954097509384
-0.050339847803116
-0.126633793115616
-0.004563480615616
0.102248042821884
0.148024410009384
0.163283199071884
0.193800777196884
0.117506831884384
0.102248042821884
0.209059566259384
0.224318355321884
0.285353511571884
0.254835933446884
0.102248042821884
0.056471675634384
0.086989253759384
0.071730464696884
0.148024410009384
0.041212886571884
-0.050339847803116
-0.233445316553116
-0.416550785303116
-0.492844730615616
-0.447068363428116
-0.355515629053116
-0.340256839990616
-0.233445316553116
-0.172410160303116
-0.187668949365616
-0.096116214990616
0.010695308446884
0.102248042821884
0.224318355321884
0.193800777196884
0.117506831884384
0.086989253759384
0.117506831884384
0.117506831884384
0.331129878759384
0.392165035009384
0.254835933446884
0.239577144384384
0.178541988134384
0.010695308446884
0.041212886571884
-0.004563480615616
0.041212886571884
0.010695308446884
-0.172410160303116
-0.218186527490616
-0.157151371240616
-0.111375004053116
-0.035081058740616
0.041212886571884
0.010695308446884
-0.065598636865616
-0.126633793115616
-0.096116214990616
-0.004563480615616
0.086989253759384
0.086989253759384
0.102248042821884
0.010695308446884
-0.050339847803116
-0.050339847803116
0.025954097509384
0.117506831884384
0.117506831884384
0.086989253759384
0.117506831884384
0.025954097509384
0.025954097509384
0.117506831884384
0.209059566259384
0.209059566259384
0.193800777196884
0.117506831884384
0.056471675634384
-0.035081058740616
-0.050339847803116
0.025954097509384
-0.035081058740616
-0.126633793115616
-0.187668949365616
-0.263962894678116
-0.294480472803116
-0.233445316553116
-0.157151371240616
-0.035081058740616
-0.065598636865616
-0.065598636865616
0.010695308446884
0.086989253759384
0.071730464696884
0.102248042821884
0.178541988134384
0.239577144384384
0.209059566259384
0.148024410009384
0.178541988134384
0.300612300634384
0.270094722509384
0.224318355321884
0.193800777196884
0.071730464696884
-0.111375004053116
-0.172410160303116
-0.172410160303116
-0.172410160303116
-0.172410160303116
-0.218186527490616
-0.309739261865616
-0.294480472803116
-0.279221683740616
-0.294480472803116
-0.157151371240616
-0.141892582178116
-0.202927738428116
-0.202927738428116
-0.248704105615616
-0.218186527490616
-0.126633793115616
-0.111375004053116
-0.035081058740616
-0.080857425928116
-0.157151371240616
-0.172410160303116
-0.141892582178116
-0.096116214990616
-0.111375004053116
-0.004563480615616
0.025954097509384
-0.065598636865616
-0.096116214990616
-0.157151371240616
-0.080857425928116
-0.080857425928116
-0.111375004053116
-0.065598636865616
-0.172410160303116
-0.172410160303116
-0.126633793115616
-0.080857425928116
-0.065598636865616
-0.096116214990616
-0.126633793115616
-0.126633793115616
-0.248704105615616
-0.248704105615616
-0.279221683740616
-0.157151371240616
-0.111375004053116
-0.172410160303116
-0.172410160303116
-0.172410160303116
-0.172410160303116
-0.157151371240616
-0.141892582178116
-0.004563480615616
-0.065598636865616
-0.141892582178116
-0.096116214990616
-0.096116214990616
-0.019822269678116
0.010695308446884
0.071730464696884
0.086989253759384
-0.035081058740616
-0.111375004053116
-0.126633793115616
-0.141892582178116
-0.050339847803116
-0.065598636865616
0.025954097509384
0.010695308446884
-0.035081058740616
0.041212886571884
0.056471675634384
0.086989253759384
0.056471675634384
0.041212886571884
0.071730464696884
-0.050339847803116
-0.065598636865616
-0.111375004053116
-0.172410160303116
-0.172410160303116
-0.248704105615616
-0.279221683740616
-0.355515629053116
-0.355515629053116
-0.324998050928116
-0.309739261865616
-0.309739261865616
-0.355515629053116
-0.309739261865616
-0.248704105615616
-0.370774418115616
-0.294480472803116
-0.263962894678116
-0.218186527490616
-0.187668949365616
-0.294480472803116
-0.218186527490616
-0.172410160303116
-0.218186527490616
-0.218186527490616
-0.187668949365616
-0.202927738428116
-0.309739261865616
-0.324998050928116
-0.294480472803116
-0.263962894678116
-0.248704105615616
-0.218186527490616
-0.157151371240616
-0.157151371240616
-0.248704105615616
-0.202927738428116
-0.172410160303116
-0.080857425928116
-0.050339847803116
-0.080857425928116
0.041212886571884
0.041212886571884
0.041212886571884
0.086989253759384
0.086989253759384
0.041212886571884
-0.065598636865616
-0.126633793115616
-0.141892582178116
-0.187668949365616
-0.187668949365616
-0.172410160303116
-0.126633793115616
-0.111375004053116
-0.157151371240616
-0.111375004053116
-0.141892582178116
-0.111375004053116
-0.035081058740616
-0.080857425928116
-0.096116214990616
-0.126633793115616
-0.050339847803116
0.086989253759384
0.025954097509384
0.010695308446884
-0.004563480615616
-0.019822269678116
-0.126633793115616
-0.202927738428116
-0.187668949365616
-0.172410160303116
-0.233445316553116
-0.187668949365616
-0.187668949365616
-0.080857425928116
-0.141892582178116
-0.126633793115616
-0.004563480615616
-0.019822269678116
0.010695308446884
0.056471675634384
0.117506831884384
0.163283199071884
0.086989253759384
0.071730464696884
0.071730464696884
0.117506831884384
0.117506831884384
0.071730464696884
0.117506831884384
0.010695308446884
-0.019822269678116
0.010695308446884
-0.004563480615616
0.056471675634384
-0.019822269678116
-0.035081058740616
0.148024410009384
0.132765620946884
0.163283199071884
0.224318355321884
0.239577144384384
0.285353511571884
0.300612300634384
0.300612300634384
0.331129878759384
0.346388667821884
0.331129878759384
0.285353511571884
0.331129878759384
0.331129878759384
0.407423824071884
0.453200191259384
0.376906245946884
0.361647456884384
0.392165035009384
0.361647456884384
0.331129878759384
0.315871089696884
0.315871089696884
0.270094722509384
0.224318355321884
0.163283199071884
0.163283199071884
0.163283199071884
0.025954097509384
-0.035081058740616
-0.004563480615616
-0.096116214990616
-0.172410160303116
-0.157151371240616
-0.111375004053116
-0.126633793115616
-0.172410160303116
-0.218186527490616
-0.126633793115616
-0.111375004053116
-0.065598636865616
0.056471675634384
0.132765620946884
0.086989253759384
0.102248042821884
0.163283199071884
0.224318355321884
0.193800777196884
0.117506831884384
0.132765620946884
0.148024410009384
0.071730464696884
-0.065598636865616
-0.035081058740616
-0.004563480615616
-0.096116214990616
-0.126633793115616
-0.157151371240616
-0.141892582178116
-0.187668949365616
-0.263962894678116
-0.294480472803116
-0.279221683740616
-0.248704105615616
-0.172410160303116
-0.157151371240616
-0.126633793115616
-0.096116214990616
-0.065598636865616
-0.096116214990616
-0.172410160303116
-0.126633793115616
-0.141892582178116
-0.172410160303116
-0.141892582178116
-0.141892582178116
-0.080857425928116
-0.004563480615616
-0.065598636865616
-0.080857425928116
-0.019822269678116
-0.080857425928116
-0.096116214990616
-0.035081058740616
-0.050339847803116
-0.065598636865616
-0.080857425928116
-0.172410160303116
-0.141892582178116
-0.080857425928116
-0.111375004053116
-0.080857425928116
-0.080857425928116
-0.202927738428116
-0.263962894678116
-0.294480472803116
-0.309739261865616
-0.309739261865616
-0.309739261865616
-0.294480472803116
-0.340256839990616
-0.340256839990616
-0.401291996240616
-0.355515629053116
-0.233445316553116
-0.294480472803116
-0.263962894678116
-0.233445316553116
-0.248704105615616
-0.202927738428116
-0.202927738428116
-0.202927738428116
-0.157151371240616
-0.126633793115616
-0.141892582178116
-0.111375004053116
-0.096116214990616
-0.172410160303116
-0.096116214990616
-0.080857425928116
-0.187668949365616
-0.202927738428116
-0.248704105615616
-0.233445316553116
-0.202927738428116
-0.187668949365616
-0.065598636865616
0.010695308446884
-0.050339847803116
-0.019822269678116
0.025954097509384
-0.050339847803116
-0.080857425928116
-0.126633793115616
-0.141892582178116
-0.187668949365616
-0.263962894678116
-0.279221683740616
-0.218186527490616
-0.172410160303116
-0.187668949365616
-0.157151371240616
-0.187668949365616
-0.386033207178116
-0.447068363428116
-0.401291996240616
-0.340256839990616
-0.386033207178116
-0.370774418115616
-0.324998050928116
-0.355515629053116
-0.355515629053116
-0.462327152490616
-0.431809574365616
-0.294480472803116
-0.401291996240616
-0.462327152490616
-0.447068363428116
-0.477585941553116
-0.416550785303116
-0.416550785303116
-0.370774418115616
-0.355515629053116
-0.324998050928116
-0.355515629053116
-0.355515629053116
-0.263962894678116
-0.340256839990616
-0.324998050928116
-0.218186527490616
-0.279221683740616
-0.263962894678116
-0.233445316553116
-0.218186527490616
-0.172410160303116
-0.172410160303116
-0.172410160303116
-0.218186527490616
-0.294480472803116
-0.309739261865616
-0.340256839990616
-0.202927738428116
-0.172410160303116
-0.218186527490616
-0.202927738428116
-0.309739261865616
-0.324998050928116
-0.248704105615616
-0.248704105615616
-0.172410160303116
-0.172410160303116
-0.202927738428116
-0.233445316553116
-0.355515629053116
-0.263962894678116
-0.172410160303116
-0.096116214990616
-0.096116214990616
-0.096116214990616
-0.080857425928116
-0.096116214990616
-0.096116214990616
-0.035081058740616
0.025954097509384
0.086989253759384
-0.035081058740616
-0.096116214990616
-0.065598636865616
-0.157151371240616
-0.157151371240616
-0.187668949365616
-0.202927738428116
-0.172410160303116
-0.202927738428116
-0.248704105615616
-0.233445316553116
-0.187668949365616
-0.218186527490616
-0.279221683740616
-0.263962894678116
-0.355515629053116
-0.431809574365616
-0.355515629053116
-0.263962894678116
-0.202927738428116
-0.233445316553116
-0.233445316553116
-0.233445316553116
-0.218186527490616
-0.157151371240616
-0.157151371240616
-0.035081058740616
-0.004563480615616
-0.035081058740616
0.025954097509384
0.025954097509384
0.010695308446884
0.132765620946884
0.224318355321884
0.209059566259384
0.163283199071884
0.071730464696884
0.025954097509384
-0.004563480615616
0.071730464696884
0.132765620946884
0.209059566259384
0.102248042821884
0.041212886571884
0.086989253759384
0.117506831884384
0.056471675634384
0.148024410009384
0.209059566259384
0.117506831884384
0.025954097509384
-0.035081058740616
-0.004563480615616
0.132765620946884
0.148024410009384
0.102248042821884
0.148024410009384
0.102248042821884
0.056471675634384
0.148024410009384
0.254835933446884
0.254835933446884
0.193800777196884
0.148024410009384
0.148024410009384
0.102248042821884
0.132765620946884
0.193800777196884
0.285353511571884
0.285353511571884
0.209059566259384
0.178541988134384
0.209059566259384
0.239577144384384
0.270094722509384
0.331129878759384
0.346388667821884
0.209059566259384
0.117506831884384
0.132765620946884
0.163283199071884
0.254835933446884
0.254835933446884
0.270094722509384
0.270094722509384
0.132765620946884
0.056471675634384
0.086989253759384
0.148024410009384
0.209059566259384
0.193800777196884
0.209059566259384
0.132765620946884
0.132765620946884
0.193800777196884
0.254835933446884
0.285353511571884
0.315871089696884
0.285353511571884
0.270094722509384
0.239577144384384
0.270094722509384
0.392165035009384
0.498976558446884
0.453200191259384
0.437941402196884
0.483717769384384
0.437941402196884
0.422682613134384
0.498976558446884
0.544752955436707
0.453200191259384
0.254835933446884
0.117506831884384
0.041212886571884
0.086989253759384
0.132765620946884
0.148024410009384
0.285353511571884
0.239577144384384
0.132765620946884
0.117506831884384
0.224318355321884
0.254835933446884
0.285353511571884
0.346388667821884
0.331129878759384
0.239577144384384
0.315871089696884
0.407423824071884
0.560011744499207
0.590529322624207
0.529494166374207
0.544752955436707
0.468458980321884
0.376906245946884
0.392165035009384
0.468458980321884
0.560011744499207
0.590529322624207
0.498976558446884
0.483717769384384
0.483717769384384
0.529494166374207
0.590529322624207
0.636305689811707
0.605788111686707
0.468458980321884
0.437941402196884
0.376906245946884
0.392165035009384
0.453200191259384
0.437941402196884
0.468458980321884
0.270094722509384
0.163283199071884
0.163283199071884
0.071730464696884
0.163283199071884
0.209059566259384
0.193800777196884
0.102248042821884
0.010695308446884
0.056471675634384
0.209059566259384
0.331129878759384
0.422682613134384
0.407423824071884
0.468458980321884
0.376906245946884
0.270094722509384
0.300612300634384
0.376906245946884
0.453200191259384
0.361647456884384
0.239577144384384
0.148024410009384
0.010695308446884
0.086989253759384
0.148024410009384
0.224318355321884
0.239577144384384
0.086989253759384
0.117506831884384
0.117506831884384
0.086989253759384
0.193800777196884
0.300612300634384
0.392165035009384
0.376906245946884
0.254835933446884
0.361647456884384
0.407423824071884
0.468458980321884
0.483717769384384
0.468458980321884
0.392165035009384
0.239577144384384
0.224318355321884
0.315871089696884
0.315871089696884
0.376906245946884
0.315871089696884
0.300612300634384
0.148024410009384
0.071730464696884
0.132765620946884
0.163283199071884
0.239577144384384
0.239577144384384
0.148024410009384
0.102248042821884
0.056471675634384
0.163283199071884
0.300612300634384
0.315871089696884
0.300612300634384
0.163283199071884
0.117506831884384
0.086989253759384
0.102248042821884
0.270094722509384
0.361647456884384
0.376906245946884
0.361647456884384
0.285353511571884
0.331129878759384
0.331129878759384
0.422682613134384
0.514235377311707
0.544752955436707
0.437941402196884
0.285353511571884
0.300612300634384
0.285353511571884
0.254835933446884
0.300612300634384
0.193800777196884
0.025954097509384
-0.111375004053116
-0.202927738428116
-0.187668949365616
-0.172410160303116
-0.111375004053116
-0.157151371240616
-0.187668949365616
-0.263962894678116
-0.294480472803116
-0.172410160303116
-0.004563480615616
0.132765620946884
0.193800777196884
0.193800777196884
0.224318355321884
0.224318355321884
0.315871089696884
0.483717769384384
0.529494166374207
0.529494166374207
0.437941402196884
0.376906245946884
0.315871089696884
0.270094722509384
0.346388667821884
0.468458980321884
0.453200191259384
0.331129878759384
0.239577144384384
0.270094722509384
0.224318355321884
0.239577144384384
0.331129878759384
0.331129878759384
0.270094722509384
0.178541988134384
0.132765620946884
0.224318355321884
0.239577144384384
0.254835933446884
0.285353511571884
0.254835933446884
0.117506831884384
0.071730464696884
0.193800777196884
0.315871089696884
0.361647456884384
0.392165035009384
0.331129878759384
0.361647456884384
0.300612300634384
0.300612300634384
0.468458980321884
0.514235377311707
0.514235377311707
0.407423824071884
0.300612300634384
0.285353511571884
0.193800777196884
0.178541988134384
0.224318355321884
0.148024410009384
0.041212886571884
-0.019822269678116
-0.065598636865616
-0.035081058740616
0.086989253759384
0.178541988134384
0.209059566259384
0.163283199071884
0.056471675634384
0.041212886571884
0.086989253759384
0.132765620946884
0.254835933446884
0.346388667821884
0.315871089696884
0.270094722509384
0.285353511571884
0.346388667821884
0.346388667821884
0.346388667821884
0.300612300634384
0.224318355321884
0.102248042821884
0.025954097509384
0.010695308446884
0.117506831884384
0.193800777196884
0.163283199071884
0.148024410009384
0.056471675634384
-0.050339847803116
-0.004563480615616
0.132765620946884
0.239577144384384
0.254835933446884
0.209059566259384
0.224318355321884
0.209059566259384
0.193800777196884
0.193800777196884
0.300612300634384
0.270094722509384
0.132765620946884
0.010695308446884
0.041212886571884
-0.019822269678116
0.132765620946884
0.239577144384384
0.270094722509384
0.254835933446884
0.148024410009384
0.071730464696884
0.117506831884384
0.163283199071884
0.178541988134384
0.148024410009384
0.148024410009384
-0.004563480615616
-0.111375004053116
-0.050339847803116
-0.050339847803116
-0.004563480615616
-0.035081058740616
-0.141892582178116
-0.202927738428116
-0.355515629053116
-0.340256839990616
-0.218186527490616
-0.157151371240616
-0.111375004053116
-0.172410160303116
-0.157151371240616
-0.141892582178116
-0.157151371240616
-0.050339847803116
0.071730464696884
0.178541988134384
0.132765620946884
0.086989253759384
0.102248042821884
0.025954097509384
0.117506831884384
0.239577144384384
0.178541988134384
0.163283199071884
0.071730464696884
0.086989253759384
0.163283199071884
0.148024410009384
0.224318355321884
0.300612300634384
0.270094722509384
0.224318355321884
0.148024410009384
0.270094722509384
0.285353511571884
0.331129878759384
0.407423824071884
0.331129878759384
0.285353511571884
0.132765620946884
0.071730464696884
0.071730464696884
0.041212886571884
0.056471675634384
0.010695308446884
-0.035081058740616
-0.126633793115616
-0.141892582178116
-0.019822269678116
0.010695308446884
0.041212886571884
0.071730464696884
-0.019822269678116
-0.065598636865616
-0.080857425928116
-0.019822269678116
0.148024410009384
0.163283199071884
0.132765620946884
0.025954097509384
0.102248042821884
0.071730464696884
0.071730464696884
0.178541988134384
0.163283199071884
0.025954097509384
-0.065598636865616
-0.187668949365616
-0.157151371240616
-0.172410160303116
-0.141892582178116
-0.111375004053116
-0.141892582178116
-0.172410160303116
-0.218186527490616
-0.126633793115616
-0.080857425928116
-0.035081058740616
0.041212886571884
-0.035081058740616
-0.050339847803116
-0.126633793115616
-0.172410160303116
0.025954097509384
0.071730464696884
0.086989253759384
0.132765620946884
0.102248042821884
0.086989253759384
0.041212886571884
0.148024410009384
0.254835933446884
0.254835933446884
0.193800777196884
0.086989253759384
0.132765620946884
0.132765620946884
0.102248042821884
0.209059566259384
0.163283199071884
0.117506831884384
0.025954097509384
-0.172410160303116
-0.248704105615616
-0.355515629053116
-0.370774418115616
-0.279221683740616
-0.355515629053116
-0.462327152490616
-0.523362278938293
-0.416550785303116
-0.416550785303116
-0.386033207178116
-0.279221683740616
-0.309739261865616
-0.340256839990616
-0.324998050928116
-0.340256839990616
-0.172410160303116
-0.096116214990616
-0.004563480615616
0.025954097509384
-0.004563480615616
-0.004563480615616
-0.019822269678116
0.041212886571884
0.086989253759384
0.056471675634384
-0.004563480615616
-0.111375004053116
-0.187668949365616
-0.218186527490616
-0.248704105615616
-0.172410160303116
-0.187668949365616
-0.187668949365616
-0.202927738428116
-0.218186527490616
-0.172410160303116
-0.157151371240616
-0.035081058740616
0.025954097509384
-0.065598636865616
-0.126633793115616
-0.157151371240616
-0.126633793115616
-0.050339847803116
-0.019822269678116
0.010695308446884
0.025954097509384
0.025954097509384
0.010695308446884
-0.019822269678116
0.010695308446884
-0.035081058740616
0.010695308446884
-0.019822269678116
-0.080857425928116
-0.065598636865616
-0.050339847803116
0.041212886571884
0.117506831884384
0.056471675634384
0.041212886571884
-0.050339847803116
-0.172410160303116
-0.248704105615616
-0.309739261865616
-0.263962894678116
-0.279221683740616
-0.355515629053116
-0.309739261865616
-0.324998050928116
-0.416550785303116
-0.370774418115616
-0.279221683740616
-0.263962894678116
-0.340256839990616
-0.324998050928116
-0.294480472803116
-0.279221683740616
-0.187668949365616
-0.096116214990616
-0.004563480615616
0.025954097509384
-0.035081058740616
-0.065598636865616
-0.019822269678116
-0.065598636865616
-0.050339847803116
-0.035081058740616
-0.004563480615616
-0.096116214990616
-0.187668949365616
-0.096116214990616
-0.050339847803116
-0.065598636865616
-0.050339847803116
-0.065598636865616
-0.050339847803116
-0.035081058740616
-0.004563480615616
0.071730464696884
0.102248042821884
0.102248042821884
0.071730464696884
0.025954097509384
0.010695308446884
-0.019822269678116
-0.019822269678116
0.056471675634384
0.071730464696884
0.071730464696884
0.056471675634384
0.086989253759384
0.148024410009384
0.132765620946884
0.148024410009384
0.224318355321884
0.209059566259384
0.209059566259384
0.209059566259384
0.254835933446884
0.209059566259384
0.254835933446884
0.193800777196884
0.071730464696884
0.056471675634384
-0.050339847803116
-0.080857425928116
-0.035081058740616
-0.065598636865616
-0.065598636865616
-0.096116214990616
-0.126633793115616
-0.111375004053116
-0.126633793115616
-0.065598636865616
-0.096116214990616
-0.126633793115616
-0.065598636865616
-0.004563480615616
0.056471675634384
0.102248042821884
0.193800777196884
0.315871089696884
0.300612300634384
0.178541988134384
0.132765620946884
0.163283199071884
0.148024410009384
0.056471675634384
0.117506831884384
0.102248042821884
0.071730464696884
0.071730464696884
0.010695308446884
-0.035081058740616
-0.080857425928116
-0.126633793115616
-0.126633793115616
-0.157151371240616
-0.157151371240616
-0.157151371240616
-0.050339847803116
-0.035081058740616
-0.096116214990616
-0.050339847803116
-0.019822269678116
0.041212886571884
0.025954097509384
0.010695308446884
0.071730464696884
0.041212886571884
0.025954097509384
0.086989253759384
0.102248042821884
0.117506831884384
0.086989253759384
0.071730464696884
0.025954097509384
-0.035081058740616
-0.019822269678116
-0.019822269678116
-0.004563480615616
-0.019822269678116
-0.035081058740616
-0.035081058740616
-0.263962894678116
-0.294480472803116
-0.309739261865616
-0.416550785303116
-0.355515629053116
-0.431809574365616
-0.431809574365616
-0.279221683740616
-0.248704105615616
-0.233445316553116
-0.157151371240616
-0.035081058740616
-0.050339847803116
-0.080857425928116
0.025954097509384
-0.019822269678116
0.025954097509384
0.132765620946884
0.193800777196884
0.285353511571884
0.224318355321884
0.178541988134384
0.254835933446884
0.102248042821884
0.056471675634384
-0.019822269678116
-0.050339847803116
-0.111375004053116
-0.233445316553116
-0.233445316553116
-0.202927738428116
-0.172410160303116
-0.126633793115616
-0.141892582178116
-0.096116214990616
-0.172410160303116
-0.172410160303116
-0.065598636865616
-0.050339847803116
0.010695308446884
0.010695308446884
-0.004563480615616
0.010695308446884
-0.035081058740616
0.056471675634384
0.041212886571884
0.010695308446884
0.056471675634384
-0.004563480615616
0.010695308446884
-0.050339847803116
-0.035081058740616
-0.035081058740616
-0.096116214990616
-0.050339847803116
-0.111375004053116
-0.065598636865616
0.025954097509384
-0.019822269678116
-0.004563480615616
-0.004563480615616
-0.096116214990616
-0.172410160303116
-0.279221683740616
-0.279221683740616
-0.263962894678116
-0.248704105615616
-0.187668949365616
-0.187668949365616
-0.157151371240616
-0.172410160303116
-0.202927738428116
-0.157151371240616
-0.187668949365616
-0.187668949365616
-0.187668949365616
-0.218186527490616
-0.263962894678116
-0.263962894678116
-0.141892582178116
-0.035081058740616
0.041212886571884
0.071730464696884
0.010695308446884
0.041212886571884
0.025954097509384
-0.050339847803116
0.025954097509384
0.056471675634384
-0.004563480615616
-0.035081058740616
-0.035081058740616
0.025954097509384
0.041212886571884
0.117506831884384
0.132765620946884
0.071730464696884
-0.004563480615616
-0.050339847803116
-0.004563480615616
-0.050339847803116
-0.035081058740616
0.056471675634384
0.010695308446884
-0.065598636865616
-0.111375004053116
-0.096116214990616
-0.019822269678116
-0.050339847803116
-0.096116214990616
-0.126633793115616
-0.096116214990616
-0.111375004053116
-0.111375004053116
-0.080857425928116
0.025954097509384
0.025954097509384
0.010695308446884
-0.004563480615616
-0.050339847803116
-0.141892582178116
-0.080857425928116
0.010695308446884
-0.035081058740616
-0.096116214990616
-0.065598636865616
-0.096116214990616
-0.172410160303116
-0.111375004053116
-0.065598636865616
-0.035081058740616
-0.035081058740616
-0.096116214990616
-0.080857425928116
0.010695308446884
0.010695308446884
0.086989253759384
0.178541988134384
0.285353511571884
0.209059566259384
0.178541988134384
0.270094722509384
0.346388667821884
0.361647456884384
0.331129878759384
0.270094722509384
0.163283199071884
0.117506831884384
0.071730464696884
0.071730464696884
0.163283199071884
0.193800777196884
0.163283199071884
0.132765620946884
0.086989253759384
0.102248042821884
0.178541988134384
0.239577144384384
0.209059566259384
0.224318355321884
0.193800777196884
0.239577144384384
0.270094722509384
0.315871089696884
0.376906245946884
0.376906245946884
0.300612300634384
0.209059566259384
0.178541988134384
0.163283199071884
0.178541988134384
0.254835933446884
0.270094722509384
0.254835933446884
0.239577144384384
0.193800777196884
0.209059566259384
0.224318355321884
0.178541988134384
0.178541988134384
0.163283199071884
0.132765620946884
0.086989253759384
0.117506831884384
0.193800777196884
0.209059566259384
0.254835933446884
0.239577144384384
0.148024410009384
0.056471675634384
0.041212886571884
0.071730464696884
0.102248042821884
0.148024410009384
0.102248042821884
0.071730464696884
0.117506831884384
0.086989253759384
0.117506831884384
0.254835933446884
0.315871089696884
0.300612300634384
0.239577144384384
0.315871089696884
0.315871089696884
0.407423824071884
0.544752955436707
0.560011744499207
0.529494166374207
0.468458980321884
0.437941402196884
0.529494166374207
0.514235377311707
0.575270533561707
0.590529322624207
0.575270533561707
0.560011744499207
0.468458980321884
0.437941402196884
0.468458980321884
0.437941402196884
0.422682613134384
0.361647456884384
0.315871089696884
0.224318355321884
0.209059566259384
0.300612300634384
0.224318355321884
0.163283199071884
0.056471675634384
-0.019822269678116
-0.096116214990616
-0.126633793115616
-0.065598636865616
0.010695308446884
-0.035081058740616
0.056471675634384
0.010695308446884
0.041212886571884
0.102248042821884
0.163283199071884
0.254835933446884
0.315871089696884
0.285353511571884
0.163283199071884
0.163283199071884
0.163283199071884
0.132765620946884
0.163283199071884
0.132765620946884
0.010695308446884
-0.035081058740616
-0.157151371240616
-0.172410160303116
-0.157151371240616
-0.126633793115616
-0.019822269678116
-0.096116214990616
-0.172410160303116
-0.248704105615616
-0.263962894678116
-0.126633793115616
-0.065598636865616
0.010695308446884
0.102248042821884
0.117506831884384
0.132765620946884
0.148024410009384
0.254835933446884
0.270094722509384
0.224318355321884
0.224318355321884
0.086989253759384
-0.004563480615616
0.025954097509384
0.025954097509384
0.086989253759384
0.102248042821884
0.071730464696884
0.025954097509384
-0.035081058740616
-0.019822269678116
-0.019822269678116
0.056471675634384
0.056471675634384
-0.019822269678116
-0.004563480615616
-0.019822269678116
-0.035081058740616
-0.004563480615616
-0.004563480615616
0.010695308446884
-0.111375004053116
-0.233445316553116
-0.340256839990616
-0.340256839990616
-0.248704105615616
-0.248704105615616
-0.233445316553116
-0.187668949365616
-0.263962894678116
-0.340256839990616
-0.340256839990616
-0.263962894678116
-0.202927738428116
-0.202927738428116
-0.202927738428116
-0.248704105615616
-0.309739261865616
-0.386033207178116
-0.340256839990616
-0.202927738428116
-0.202927738428116
-0.248704105615616
-0.279221683740616
-0.340256839990616
-0.340256839990616
-0.309739261865616
-0.279221683740616
-0.248704105615616
-0.324998050928116
-0.416550785303116
-0.477585941553116
-0.431809574365616
-0.401291996240616
-0.355515629053116
-0.279221683740616
-0.324998050928116
-0.416550785303116
-0.508103489875793
-0.538621068000793
-0.477585941553116
-0.492844730615616
-0.492844730615616
-0.492844730615616
-0.614915013313293
-0.630173802375793
-0.538621068000793
-0.401291996240616
-0.294480472803116
-0.248704105615616
-0.218186527490616
-0.309739261865616
-0.355515629053116
-0.401291996240616
-0.294480472803116
-0.141892582178116
-0.141892582178116
-0.141892582178116
-0.157151371240616
-0.233445316553116
-0.279221683740616
-0.386033207178116
-0.386033207178116
-0.416550785303116
-0.538621068000793
-0.660691380500793
-0.752244114875793
-0.813279271125793
-0.767502903938293
-0.630173802375793
-0.477585941553116
-0.553879857063293
-0.599656224250793
-0.645432591438293
-0.691208958625793
-0.630173802375793
-0.569138646125793
-0.523362278938293
-0.462327152490616
-0.447068363428116
-0.492844730615616
-0.431809574365616
-0.294480472803116
-0.187668949365616
-0.187668949365616
-0.218186527490616
-0.355515629053116
-0.462327152490616
-0.477585941553116
-0.447068363428116
-0.370774418115616
-0.340256839990616
-0.355515629053116
-0.462327152490616
-0.523362278938293
-0.508103489875793
-0.508103489875793
-0.431809574365616
-0.431809574365616
-0.508103489875793
-0.614915013313293
-0.752244114875793
-0.859055638313293
-0.798020482063293
-0.660691380500793
-0.630173802375793
-0.660691380500793
-0.736985325813293
-0.798020482063293
-0.767502903938293
-0.691208958625793
-0.569138646125793
-0.492844730615616
-0.462327152490616
-0.492844730615616
-0.508103489875793
-0.462327152490616
-0.386033207178116
-0.263962894678116
-0.157151371240616
-0.141892582178116
-0.263962894678116
-0.324998050928116
-0.324998050928116
-0.263962894678116
-0.294480472803116
-0.263962894678116
-0.233445316553116
-0.340256839990616
-0.447068363428116
-0.462327152490616
-0.309739261865616
-0.172410160303116
-0.126633793115616
-0.111375004053116
-0.111375004053116
-0.172410160303116
-0.157151371240616
-0.126633793115616
0.025954097509384
0.102248042821884
0.086989253759384
-0.004563480615616
-0.096116214990616
-0.035081058740616
0.010695308446884
0.086989253759384
0.193800777196884
0.086989253759384
-0.050339847803116
-0.172410160303116
-0.187668949365616
-0.187668949365616
-0.202927738428116
-0.080857425928116
-0.126633793115616
-0.202927738428116
-0.248704105615616
-0.324998050928116
-0.187668949365616
-0.096116214990616
-0.065598636865616
0.041212886571884
-0.065598636865616
-0.141892582178116
-0.172410160303116
-0.096116214990616
0.025954097509384
0.102248042821884
0.148024410009384
0.102248042821884
-0.019822269678116
-0.019822269678116
-0.035081058740616
0.132765620946884
0.132765620946884
0.056471675634384
0.010695308446884
-0.111375004053116
-0.141892582178116
-0.096116214990616
-0.019822269678116
0.056471675634384
0.025954097509384
-0.065598636865616
-0.157151371240616
-0.187668949365616
-0.141892582178116
-0.096116214990616
-0.019822269678116
-0.019822269678116
-0.141892582178116
-0.233445316553116
-0.248704105615616
-0.157151371240616
-0.035081058740616
0.025954097509384
0.117506831884384
-0.004563480615616
-0.050339847803116
-0.035081058740616
-0.004563480615616
0.071730464696884
0.117506831884384
0.178541988134384
0.056471675634384
-0.050339847803116
-0.096116214990616
-0.065598636865616
0.025954097509384
0.010695308446884
-0.035081058740616
-0.096116214990616
-0.263962894678116
-0.263962894678116
-0.279221683740616
-0.172410160303116
-0.096116214990616
-0.096116214990616
-0.126633793115616
-0.141892582178116
-0.172410160303116
-0.096116214990616
-0.004563480615616
0.102248042821884
0.071730464696884
-0.096116214990616
-0.172410160303116
-0.202927738428116
-0.080857425928116
-0.050339847803116
0.025954097509384
0.086989253759384
-0.065598636865616
-0.141892582178116
-0.141892582178116
-0.126633793115616
-0.050339847803116
-0.019822269678116
0.025954097509384
-0.035081058740616
-0.157151371240616
-0.172410160303116
-0.096116214990616
0.086989253759384
0.117506831884384
0.102248042821884
0.056471675634384
-0.065598636865616
-0.019822269678116
-0.019822269678116
0.041212886571884
0.193800777196884
0.086989253759384
0.102248042821884
0.102248042821884
-0.050339847803116
-0.004563480615616
0.117506831884384
0.132765620946884
0.041212886571884
0.010695308446884
0.010695308446884
-0.080857425928116
0.041212886571884
0.163283199071884
0.224318355321884
0.300612300634384
0.178541988134384
0.148024410009384
0.117506831884384
0.086989253759384
0.193800777196884
0.224318355321884
0.285353511571884
0.209059566259384
0.132765620946884
0.148024410009384
0.178541988134384
0.285353511571884
0.346388667821884
0.315871089696884
0.285353511571884
0.117506831884384
0.071730464696884
0.117506831884384
0.178541988134384
0.193800777196884
0.193800777196884
0.163283199071884
0.025954097509384
-0.035081058740616
0.025954097509384
0.071730464696884
0.086989253759384
0.086989253759384
-0.035081058740616
-0.096116214990616
-0.172410160303116
-0.157151371240616
-0.096116214990616
-0.004563480615616
-0.019822269678116
-0.065598636865616
-0.111375004053116
-0.035081058740616
0.010695308446884
0.041212886571884
0.117506831884384
0.086989253759384
-0.065598636865616
-0.080857425928116
-0.111375004053116
-0.126633793115616
-0.050339847803116
0.010695308446884
0.025954097509384
0.010695308446884
-0.050339847803116
-0.126633793115616
-0.080857425928116
-0.111375004053116
-0.157151371240616
-0.126633793115616
-0.141892582178116
-0.187668949365616
-0.111375004053116
-0.035081058740616
0.086989253759384
0.224318355321884
0.270094722509384
0.193800777196884
0.117506831884384
0.056471675634384
0.041212886571884
0.117506831884384
0.163283199071884
0.132765620946884
0.209059566259384
0.193800777196884
0.148024410009384
0.163283199071884
0.178541988134384
0.209059566259384
0.193800777196884
0.102248042821884
0.010695308446884
0.010695308446884
0.010695308446884
0.041212886571884
0.071730464696884
0.086989253759384
-0.035081058740616
-0.111375004053116
-0.126633793115616
-0.126633793115616
-0.111375004053116
-0.111375004053116
-0.111375004053116
-0.172410160303116
-0.324998050928116
-0.309739261865616
-0.279221683740616
-0.202927738428116
-0.096116214990616
-0.141892582178116
-0.096116214990616
-0.141892582178116
-0.172410160303116
-0.050339847803116
0.025954097509384
0.102248042821884
0.071730464696884
0.102248042821884
0.102248042821884
0.086989253759384
0.148024410009384
0.148024410009384
0.224318355321884
0.254835933446884
0.163283199071884
0.132765620946884
0.086989253759384
-0.019822269678116
-0.065598636865616
-0.035081058740616
0.010695308446884
-0.080857425928116
-0.065598636865616
-0.004563480615616
-0.035081058740616
0.025954097509384
0.010695308446884
0.132765620946884
0.148024410009384
0.117506831884384
0.178541988134384
0.209059566259384
0.270094722509384
0.300612300634384
0.331129878759384
0.346388667821884
0.239577144384384
0.254835933446884
0.239577144384384
0.148024410009384
0.209059566259384
0.117506831884384
0.102248042821884
0.056471675634384
-0.065598636865616
-0.065598636865616
-0.065598636865616
-0.065598636865616
-0.111375004053116
-0.141892582178116
-0.141892582178116
-0.218186527490616
-0.172410160303116
-0.111375004053116
-0.126633793115616
-0.035081058740616
-0.065598636865616
-0.004563480615616
0.025954097509384
0.010695308446884
0.071730464696884
0.102248042821884
0.178541988134384
0.178541988134384
0.148024410009384
0.209059566259384
0.193800777196884
0.239577144384384
0.300612300634384
0.285353511571884
0.315871089696884
0.254835933446884
0.300612300634384
0.315871089696884
0.224318355321884
0.270094722509384
0.163283199071884
0.209059566259384
0.209059566259384
0.071730464696884
0.086989253759384
0.071730464696884
0.117506831884384
0.102248042821884
0.071730464696884
0.102248042821884
-0.019822269678116
0.025954097509384
0.056471675634384
0.071730464696884
0.163283199071884
0.102248042821884
0.148024410009384
0.178541988134384
0.148024410009384
0.224318355321884
0.270094722509384
0.315871089696884
0.285353511571884
0.178541988134384
0.239577144384384
0.193800777196884
0.239577144384384
0.285353511571884
0.254835933446884
0.239577144384384
0.163283199071884
0.132765620946884
0.193800777196884
0.178541988134384
0.163283199071884
0.117506831884384
0.117506831884384
0.117506831884384
0.025954097509384
0.071730464696884
0.056471675634384
0.071730464696884
0.102248042821884
0.041212886571884
0.148024410009384
0.117506831884384
0.117506831884384
0.163283199071884
0.148024410009384
0.132765620946884
0.086989253759384
0.086989253759384
0.025954097509384
-0.096116214990616
-0.111375004053116
-0.126633793115616
-0.096116214990616
-0.035081058740616
-0.050339847803116
0.041212886571884
0.010695308446884
0.025954097509384
0.086989253759384
0.071730464696884
0.086989253759384
0.086989253759384
0.117506831884384
0.132765620946884
0.132765620946884
0.178541988134384
0.224318355321884
0.239577144384384
0.224318355321884
0.193800777196884
0.193800777196884
0.132765620946884
0.102248042821884
0.086989253759384
0.041212886571884
0.071730464696884
0.041212886571884
0.086989253759384
0.193800777196884
0.102248042821884
0.132765620946884
0.163283199071884
0.178541988134384
0.178541988134384
0.193800777196884
0.209059566259384
0.178541988134384
0.132765620946884
0.025954097509384
0.041212886571884
0.056471675634384
-0.019822269678116
-0.004563480615616
0.041212886571884
-0.004563480615616
0.025954097509384
-0.019822269678116
-0.019822269678116
0.010695308446884
-0.096116214990616
-0.172410160303116
-0.126633793115616
-0.096116214990616
-0.065598636865616
-0.065598636865616
-0.019822269678116
-0.035081058740616
-0.096116214990616
-0.126633793115616
-0.111375004053116
-0.111375004053116
-0.157151371240616
-0.080857425928116
-0.019822269678116
0.041212886571884
0.071730464696884
0.086989253759384
0.132765620946884
0.163283199071884
0.132765620946884
0.148024410009384
0.132765620946884
0.132765620946884
0.117506831884384
0.102248042821884
0.148024410009384
0.117506831884384
0.148024410009384
0.209059566259384
0.102248042821884
0.010695308446884
-0.096116214990616
-0.126633793115616
-0.172410160303116
-0.187668949365616
-0.126633793115616
-0.096116214990616
-0.035081058740616
0.056471675634384
0.086989253759384
0.117506831884384
0.132765620946884
0.132765620946884
0.102248042821884
0.086989253759384
0.086989253759384
0.148024410009384
0.270094722509384
0.239577144384384
0.209059566259384
0.163283199071884
0.148024410009384
0.117506831884384
0.086989253759384
0.010695308446884
-0.065598636865616
-0.172410160303116
-0.279221683740616
-0.248704105615616
-0.218186527490616
-0.233445316553116
-0.218186527490616
-0.218186527490616
-0.233445316553116
-0.202927738428116
-0.218186527490616
-0.172410160303116
-0.141892582178116
-0.126633793115616
-0.096116214990616
-0.111375004053116
-0.111375004053116
-0.080857425928116
-0.050339847803116
-0.019822269678116
-0.050339847803116
-0.080857425928116
-0.065598636865616
-0.050339847803116
-0.096116214990616
-0.172410160303116
-0.080857425928116
-0.035081058740616
-0.096116214990616
-0.096116214990616
-0.157151371240616
-0.065598636865616
-0.019822269678116
-0.050339847803116
0.025954097509384
0.025954097509384
-0.004563480615616
-0.096116214990616
-0.202927738428116
-0.172410160303116
-0.172410160303116
-0.126633793115616
-0.080857425928116
-0.080857425928116
-0.019822269678116
-0.035081058740616
0.041212886571884
0.102248042821884
0.102248042821884
0.117506831884384
0.056471675634384
-0.035081058740616
-0.019822269678116
-0.050339847803116
0.010695308446884
-0.019822269678116
-0.096116214990616
-0.111375004053116
-0.172410160303116
-0.233445316553116
-0.309739261865616
-0.309739261865616
-0.294480472803116
-0.386033207178116
-0.370774418115616
-0.386033207178116
-0.324998050928116
-0.218186527490616
-0.202927738428116
-0.126633793115616
-0.141892582178116
-0.172410160303116
-0.126633793115616
-0.111375004053116
-0.019822269678116
-0.019822269678116
-0.035081058740616
0.010695308446884
-0.050339847803116
-0.126633793115616
-0.157151371240616
-0.111375004053116
-0.111375004053116
-0.187668949365616
-0.187668949365616
-0.218186527490616
-0.218186527490616
-0.202927738428116
-0.172410160303116
-0.096116214990616
-0.096116214990616
-0.126633793115616
-0.096116214990616
-0.111375004053116
-0.065598636865616
-0.050339847803116
0.025954097509384
0.117506831884384
0.010695308446884
-0.065598636865616
-0.111375004053116
-0.248704105615616
-0.309739261865616
-0.355515629053116
-0.340256839990616
-0.431809574365616
-0.538621068000793
-0.538621068000793
-0.462327152490616
-0.386033207178116
-0.370774418115616
-0.279221683740616
-0.279221683740616
-0.401291996240616
-0.416550785303116
-0.401291996240616
-0.355515629053116
-0.187668949365616
-0.172410160303116
-0.111375004053116
-0.172410160303116
-0.218186527490616
-0.172410160303116
-0.141892582178116
-0.111375004053116
-0.157151371240616
-0.141892582178116
-0.126633793115616
-0.233445316553116
-0.172410160303116
-0.096116214990616
-0.035081058740616
-0.004563480615616
-0.080857425928116
-0.080857425928116
-0.126633793115616
-0.172410160303116
-0.157151371240616
-0.111375004053116
-0.096116214990616
-0.187668949365616
-0.233445316553116
-0.218186527490616
-0.218186527490616
-0.172410160303116
-0.172410160303116
-0.111375004053116
-0.111375004053116
-0.263962894678116
-0.187668949365616
-0.172410160303116
-0.141892582178116
-0.035081058740616
-0.050339847803116
0.010695308446884
-0.004563480615616
-0.050339847803116
0.010695308446884
0.041212886571884
0.117506831884384
0.025954097509384
-0.019822269678116
-0.065598636865616
-0.187668949365616
-0.279221683740616
-0.324998050928116
-0.324998050928116
-0.294480472803116
-0.386033207178116
-0.431809574365616
-0.431809574365616
-0.431809574365616
-0.324998050928116
-0.309739261865616
-0.279221683740616
-0.279221683740616
-0.279221683740616
-0.187668949365616
-0.172410160303116
-0.050339847803116
0.071730464696884
0.086989253759384
0.086989253759384
-0.019822269678116
-0.065598636865616
-0.111375004053116
-0.050339847803116
-0.035081058740616
-0.050339847803116
-0.080857425928116
-0.126633793115616
-0.141892582178116
-0.035081058740616
-0.004563480615616
0.041212886571884
0.056471675634384
-0.019822269678116
-0.096116214990616
-0.172410160303116
-0.157151371240616
-0.065598636865616
-0.035081058740616
-0.050339847803116
-0.096116214990616
-0.172410160303116
-0.279221683740616
-0.309739261865616
-0.233445316553116
-0.187668949365616
-0.172410160303116
-0.233445316553116
-0.279221683740616
-0.187668949365616
-0.187668949365616
-0.157151371240616
0.041212886571884
0.132765620946884
0.086989253759384
0.056471675634384
0.041212886571884
0.041212886571884
0.117506831884384
0.102248042821884
0.025954097509384
-0.065598636865616
-0.233445316553116
-0.309739261865616
-0.294480472803116
-0.294480472803116
-0.279221683740616
-0.233445316553116
-0.294480472803116
-0.386033207178116
-0.401291996240616
-0.401291996240616
-0.294480472803116
-0.218186527490616
-0.187668949365616
-0.202927738428116
-0.202927738428116
-0.248704105615616
-0.172410160303116
-0.080857425928116
0.010695308446884
-0.019822269678116
-0.080857425928116
-0.126633793115616
-0.202927738428116
-0.218186527490616
-0.172410160303116
-0.096116214990616
-0.096116214990616
-0.157151371240616
-0.157151371240616
-0.141892582178116
-0.157151371240616
-0.096116214990616
-0.035081058740616
-0.004563480615616
-0.080857425928116
-0.141892582178116
-0.065598636865616
-0.019822269678116
0.117506831884384
0.132765620946884
0.102248042821884
0.102248042821884
-0.019822269678116
-0.126633793115616
-0.096116214990616
-0.035081058740616
0.025954097509384
-0.019822269678116
-0.065598636865616
-0.172410160303116
-0.187668949365616
-0.157151371240616
-0.126633793115616
-0.035081058740616
-0.019822269678116
-0.050339847803116
-0.080857425928116
-0.157151371240616
-0.157151371240616
-0.050339847803116
-0.004563480615616
0.025954097509384
-0.050339847803116
-0.157151371240616
-0.157151371240616
-0.141892582178116
-0.050339847803116
0.086989253759384
0.132765620946884
0.071730464696884
-0.004563480615616
-0.035081058740616
-0.019822269678116
0.086989253759384
0.178541988134384
0.254835933446884
0.224318355321884
0.148024410009384
0.117506831884384
0.178541988134384
0.148024410009384
0.209059566259384
0.224318355321884
0.117506831884384
-0.019822269678116
-0.096116214990616
-0.019822269678116
0.071730464696884
0.178541988134384
0.148024410009384
0.132765620946884
0.117506831884384
0.071730464696884
0.071730464696884
0.193800777196884
0.361647456884384
0.392165035009384
0.315871089696884
0.285353511571884
0.239577144384384
0.239577144384384
0.315871089696884
0.361647456884384
0.331129878759384
0.178541988134384
0.025954097509384
-0.035081058740616
-0.035081058740616
0.041212886571884
0.148024410009384
0.209059566259384
0.193800777196884
0.117506831884384
0.102248042821884
0.117506831884384
0.148024410009384
0.254835933446884
0.239577144384384
0.239577144384384
0.148024410009384
0.041212886571884
0.086989253759384
0.117506831884384
0.148024410009384
0.102248042821884
0.010695308446884
-0.004563480615616
-0.126633793115616
-0.050339847803116
-0.019822269678116
0.025954097509384
0.056471675634384
-0.019822269678116
-0.096116214990616
-0.172410160303116
-0.202927738428116
0.025954097509384
0.102248042821884
0.148024410009384
0.163283199071884
0.178541988134384
0.224318355321884
0.178541988134384
0.224318355321884
0.331129878759384
0.346388667821884
0.193800777196884
0.041212886571884
-0.019822269678116
-0.035081058740616
0.025954097509384
0.132765620946884
0.163283199071884
0.132765620946884
-0.019822269678116
-0.187668949365616
-0.141892582178116
-0.126633793115616
-0.019822269678116
0.086989253759384
0.086989253759384
0.025954097509384
-0.065598636865616
-0.050339847803116
-0.004563480615616
0.025954097509384
0.041212886571884
-0.080857425928116
-0.141892582178116
-0.141892582178116
-0.157151371240616
-0.065598636865616
0.041212886571884
0.132765620946884
0.086989253759384
-0.004563480615616
-0.050339847803116
-0.050339847803116
-0.035081058740616
-0.004563480615616
-0.065598636865616
-0.050339847803116
-0.111375004053116
-0.187668949365616
-0.202927738428116
-0.111375004053116
0.056471675634384
0.041212886571884
-0.111375004053116
-0.157151371240616
-0.157151371240616
-0.141892582178116
-0.111375004053116
0.010695308446884
0.117506831884384
0.025954097509384
-0.035081058740616
-0.187668949365616
-0.172410160303116
-0.035081058740616
0.025954097509384
0.086989253759384
0.148024410009384
0.102248042821884
-0.004563480615616
0.025954097509384
0.102248042821884
0.132765620946884
0.148024410009384
0.025954097509384
-0.004563480615616
-0.065598636865616
-0.172410160303116
-0.126633793115616
-0.004563480615616
-0.019822269678116
-0.065598636865616
-0.141892582178116
-0.202927738428116
-0.263962894678116
-0.248704105615616
-0.111375004053116
-0.019822269678116
-0.080857425928116
-0.157151371240616
-0.126633793115616
-0.157151371240616
-0.141892582178116
-0.096116214990616
-0.111375004053116
-0.141892582178116
-0.202927738428116
-0.294480472803116
-0.172410160303116
-0.111375004053116
0.025954097509384
0.148024410009384
0.117506831884384
0.010695308446884
-0.096116214990616
-0.065598636865616
0.010695308446884
0.010695308446884
0.071730464696884
0.041212886571884
-0.004563480615616
-0.126633793115616
-0.157151371240616
-0.096116214990616
-0.019822269678116
-0.050339847803116
-0.065598636865616
-0.126633793115616
-0.202927738428116
-0.263962894678116
-0.233445316553116
-0.111375004053116
-0.080857425928116
-0.080857425928116
-0.141892582178116
-0.141892582178116
-0.157151371240616
-0.202927738428116
-0.080857425928116
0.025954097509384
-0.004563480615616
-0.050339847803116
-0.080857425928116
-0.065598636865616
-0.065598636865616
0.041212886571884
0.117506831884384
0.056471675634384
0.041212886571884
-0.035081058740616
-0.035081058740616
0.056471675634384
0.163283199071884
0.117506831884384
0.056471675634384
0.010695308446884
-0.111375004053116
-0.157151371240616
-0.111375004053116
-0.065598636865616
0.041212886571884
[truncated: 836,402 more chars]
