# Supplementary material for: Small Size of Recorded Neuronal Structures Confines the Accuracy in Direct Axonal Voltage Measurements
Source: eNeuro. 2021 Aug 2;8(4):ENEURO.0059-21.2021. doi: 10.1523/ENEURO.0059-21.2021 (PMC8342265; doi:10.1523/ENEURO.0059-21.2021)
Supplement: Extended Data 1 — NEURON codes producing data shown in Figures 2, 5, 8. Download Extended Data 1, ZIP file. [file enu-eN-NWR-0059-21-s01.zip › realistic amplifier model/1_amplifier construction/compensations in CC mode/R1=10_C1=2o7_R2=500_C2=0o746946667_woBB_CPN=6o973.dat]

0.476303160190582
0.552597105503082
0.537338316440582
0.476303160190582
0.445785582065582
0.415268003940582
0.369491636753082
0.338974058628082
0.308456480503082
0.323715269565582
0.216903761029243
0.155868604779243
0.140609815716743
0.110092237591743
0.064315870404243
0.064315870404243
0.064315870404243
0.064315870404243
0.079574659466743
0.094833448529243
0.140609815716743
0.216903761029243
0.140609815716743
0.125351026654243
0.155868604779243
0.064315870404243
0.033798292279243
0.033798292279243
0.049057081341743
0.064315870404243
0.018539503216743
-0.057754442095757
-0.042495653033257
-0.042495653033257
-0.073013231158257
-0.103530809283257
-0.042495653033257
-0.073013231158257
-0.073013231158257
-0.057754442095757
-0.042495653033257
0.033798292279243
0.110092237591743
0.140609815716743
0.171127393841743
0.125351026654243
0.125351026654243
0.125351026654243
0.049057081341743
0.049057081341743
0.094833448529243
0.155868604779243
0.125351026654243
0.125351026654243
0.171127393841743
0.201644971966743
0.186386182904243
0.171127393841743
0.201644971966743
0.247421339154243
0.186386182904243
0.186386182904243
0.262680113315582
0.338974058628082
0.369491636753082
0.323715269565582
0.308456480503082
0.277938902378082
0.186386182904243
0.155868604779243
0.171127393841743
0.232162550091743
0.140609815716743
0.094833448529243
0.171127393841743
0.155868604779243
0.140609815716743
0.140609815716743
0.171127393841743
0.171127393841743
0.094833448529243
0.049057081341743
0.049057081341743
0.018539503216743
0.049057081341743
0.033798292279243
0.064315870404243
0.049057081341743
-0.042495653033257
-0.057754442095757
-0.057754442095757
-0.042495653033257
0.003280714154243
-0.011978074908257
-0.027236863970757
-0.027236863970757
-0.027236863970757
-0.057754442095757
0.003280714154243
0.064315870404243
0.064315870404243
0.125351026654243
0.094833448529243
0.125351026654243
0.247421339154243
0.232162550091743
0.186386182904243
0.201644971966743
0.125351026654243
0.079574659466743
0.033798292279243
0.049057081341743
0.079574659466743
0.064315870404243
0.003280714154243
0.003280714154243
0.064315870404243
0.064315870404243
0.064315870404243
0.140609815716743
0.140609815716743
0.125351026654243
0.110092237591743
0.125351026654243
0.262680113315582
0.277938902378082
0.262680113315582
0.354232847690582
0.384750425815582
0.262680113315582
0.125351026654243
0.094833448529243
0.110092237591743
0.049057081341743
-0.011978074908257
-0.027236863970757
0.079574659466743
0.018539503216743
-0.103530809283257
-0.057754442095757
-0.042495653033257
-0.088272020220757
-0.118789598345757
-0.179824754595757
-0.134048387408257
-0.088272020220757
-0.149307176470757
-0.134048387408257
-0.042495653033257
-0.042495653033257
-0.088272020220757
-0.011978074908257
0.003280714154243
0.033798292279243
0.094833448529243
0.094833448529243
0.079574659466743
0.094833448529243
0.079574659466743
0.110092237591743
0.110092237591743
0.140609815716743
0.155868604779243
0.140609815716743
0.140609815716743
0.110092237591743
0.125351026654243
0.171127393841743
0.140609815716743
0.171127393841743
0.110092237591743
-0.042495653033257
-0.088272020220757
-0.134048387408257
-0.134048387408257
-0.103530809283257
-0.088272020220757
-0.088272020220757
-0.011978074908257
-0.027236863970757
-0.088272020220757
-0.042495653033257
0.003280714154243
-0.073013231158257
-0.057754442095757
-0.011978074908257
0.094833448529243
0.125351026654243
0.094833448529243
0.125351026654243
0.125351026654243
0.018539503216743
-0.057754442095757
-0.073013231158257
-0.057754442095757
-0.088272020220757
-0.103530809283257
-0.118789598345757
-0.103530809283257
-0.057754442095757
-0.027236863970757
0.049057081341743
0.094833448529243
0.049057081341743
0.064315870404243
0.033798292279243
-0.073013231158257
-0.027236863970757
0.003280714154243
0.049057081341743
0.110092237591743
0.125351026654243
0.125351026654243
0.155868604779243
0.125351026654243
0.079574659466743
0.110092237591743
0.110092237591743
0.064315870404243
0.125351026654243
0.079574659466743
0.003280714154243
0.049057081341743
0.003280714154243
0.003280714154243
0.064315870404243
0.018539503216743
0.018539503216743
0.079574659466743
0.033798292279243
0.003280714154243
-0.011978074908257
-0.011978074908257
-0.103530809283257
-0.118789598345757
-0.088272020220757
-0.042495653033257
-0.073013231158257
-0.103530809283257
-0.042495653033257
0.064315870404243
0.033798292279243
0.033798292279243
0.094833448529243
0.140609815716743
0.125351026654243
0.110092237591743
0.125351026654243
0.155868604779243
0.201644971966743
0.247421339154243
0.216903761029243
0.216903761029243
0.140609815716743
0.094833448529243
0.110092237591743
0.064315870404243
0.094833448529243
0.110092237591743
0.140609815716743
0.171127393841743
0.171127393841743
0.186386182904243
0.186386182904243
0.125351026654243
0.125351026654243
0.094833448529243
0.079574659466743
0.003280714154243
0.003280714154243
0.033798292279243
0.033798292279243
0.110092237591743
0.155868604779243
0.171127393841743
0.262680113315582
0.277938902378082
0.277938902378082
0.323715269565582
0.293197691440582
0.262680113315582
0.262680113315582
0.277938902378082
0.216903761029243
0.232162550091743
0.262680113315582
0.247421339154243
0.216903761029243
0.125351026654243
0.079574659466743
0.186386182904243
0.125351026654243
0.110092237591743
0.155868604779243
0.125351026654243
0.064315870404243
0.018539503216743
0.018539503216743
0.064315870404243
0.125351026654243
0.140609815716743
0.140609815716743
0.232162550091743
0.201644971966743
0.140609815716743
0.216903761029243
0.201644971966743
0.247421339154243
0.277938902378082
0.262680113315582
0.262680113315582
0.247421339154243
0.232162550091743
0.262680113315582
0.201644971966743
0.186386182904243
0.155868604779243
0.140609815716743
0.079574659466743
0.033798292279243
0.018539503216743
-0.042495653033257
-0.027236863970757
0.033798292279243
0.064315870404243
0.125351026654243
0.094833448529243
0.110092237591743
0.125351026654243
0.079574659466743
0.125351026654243
0.186386182904243
0.262680113315582
0.323715269565582
0.369491636753082
0.430526793003082
0.430526793003082
0.400009214878082
0.354232847690582
0.369491636753082
0.491561949253082
0.415268003940582
0.338974058628082
0.384750425815582
0.354232847690582
0.293197691440582
0.293197691440582
0.308456480503082
0.369491636753082
0.354232847690582
0.400009214878082
0.400009214878082
0.415268003940582
0.415268003940582
0.354232847690582
0.415268003940582
0.369491636753082
0.293197691440582
0.308456480503082
0.354232847690582
0.354232847690582
0.338974058628082
0.338974058628082
0.384750425815582
0.400009214878082
0.430526793003082
0.400009214878082
0.476303160190582
0.506820738315582
0.384750425815582
0.445785582065582
0.491561949253082
0.461044371128082
0.537338316440582
0.537338316440582
0.567855894565582
0.552597105503082
0.445785582065582
0.354232847690582
0.293197691440582
0.277938902378082
0.262680113315582
0.293197691440582
0.308456480503082
0.308456480503082
0.354232847690582
0.293197691440582
0.277938902378082
0.369491636753082
0.293197691440582
0.338974058628082
0.323715269565582
0.293197691440582
0.384750425815582
0.400009214878082
0.430526793003082
0.522079527378082
0.598373472690582
0.659408628940582
0.613632261753082
0.628891050815582
0.659408628940582
0.613632261753082
0.583114683628082
0.522079527378082
0.598373472690582
0.583114683628082
0.552597105503082
0.644149839878082
0.644149839878082
0.628891050815582
0.598373472690582
0.506820738315582
0.552597105503082
0.522079527378082
0.491561949253082
0.506820738315582
0.537338316440582
0.491561949253082
0.384750425815582
0.415268003940582
0.461044371128082
0.415268003940582
0.491561949253082
0.522079527378082
0.552597105503082
0.583114683628082
0.537338316440582
0.598373472690582
0.659408628940582
0.720443785190582
0.796737730503082
0.827255308628082
0.873031675815582
0.842514097690582
0.842514097690582
0.827255308628082
0.689926207065582
0.674667418003082
0.613632261753082
0.537338316440582
0.476303160190582
0.476303160190582
0.522079527378082
0.522079527378082
0.552597105503082
0.598373472690582
0.659408628940582
0.720443785190582
0.674667418003082
0.705184996128082
0.750961363315582
0.689926207065582
0.705184996128082
0.674667418003082
0.689926207065582
0.750961363315582
0.766220152378082
0.796737730503082
0.827255308628082
0.781478941440582
0.735702574253082
0.659408628940582
0.689926207065582
0.644149839878082
0.628891050815582
0.598373472690582
0.583114683628082
0.583114683628082
0.537338316440582
0.567855894565582
0.689926207065582
0.659408628940582
0.644149839878082
0.644149839878082
0.659408628940582
0.659408628940582
0.598373472690582
0.644149839878082
0.689926207065582
0.613632261753082
0.537338316440582
0.537338316440582
0.552597105503082
0.537338316440582
0.552597105503082
0.567855894565582
0.567855894565582
0.659408628940582
0.613632261753082
0.598373472690582
0.689926207065582
0.659408628940582
0.644149839878082
0.689926207065582
0.613632261753082
0.583114683628082
0.567855894565582
0.567855894565582
0.522079527378082
0.476303160190582
0.415268003940582
0.323715269565582
0.308456480503082
0.277938902378082
0.308456480503082
0.338974058628082
0.369491636753082
0.415268003940582
0.445785582065582
0.415268003940582
0.445785582065582
0.400009214878082
0.445785582065582
0.461044371128082
0.430526793003082
0.445785582065582
0.445785582065582
0.430526793003082
0.461044371128082
0.461044371128082
0.506820738315582
0.445785582065582
0.384750425815582
0.384750425815582
0.369491636753082
0.323715269565582
0.308456480503082
0.400009214878082
0.430526793003082
0.400009214878082
0.430526793003082
0.461044371128082
0.476303160190582
0.491561949253082
0.461044371128082
0.506820738315582
0.430526793003082
0.384750425815582
0.384750425815582
0.369491636753082
0.338974058628082
0.277938902378082
0.232162550091743
0.216903761029243
0.094833448529243
0.094833448529243
0.155868604779243
0.171127393841743
0.125351026654243
0.094833448529243
0.079574659466743
0.049057081341743
0.018539503216743
0.033798292279243
0.049057081341743
0.110092237591743
0.094833448529243
0.094833448529243
0.186386182904243
0.186386182904243
0.216903761029243
0.216903761029243
0.201644971966743
0.171127393841743
0.155868604779243
0.140609815716743
0.171127393841743
0.186386182904243
0.247421339154243
0.262680113315582
0.338974058628082
0.308456480503082
0.277938902378082
0.338974058628082
0.323715269565582
0.277938902378082
0.262680113315582
0.247421339154243
0.293197691440582
0.262680113315582
0.186386182904243
0.262680113315582
0.262680113315582
0.186386182904243
0.110092237591743
0.064315870404243
-0.027236863970757
-0.057754442095757
-0.088272020220757
-0.103530809283257
-0.057754442095757
-0.073013231158257
-0.118789598345757
-0.027236863970757
-0.057754442095757
-0.027236863970757
0.064315870404243
0.079574659466743
0.094833448529243
0.079574659466743
0.049057081341743
0.110092237591743
0.064315870404243
0.003280714154243
0.003280714154243
-0.011978074908257
-0.103530809283257
-0.179824754595757
-0.164565965533257
-0.256118714809418
-0.301895081996918
-0.317153871059418
-0.332412660121918
-0.317153871059418
-0.286636292934418
-0.271377503871918
-0.240859910845757
-0.271377503871918
-0.225601121783257
-0.210342332720757
-0.195083543658257
-0.179824754595757
-0.149307176470757
-0.103530809283257
-0.134048387408257
-0.164565965533257
-0.134048387408257
-0.134048387408257
-0.073013231158257
-0.103530809283257
-0.118789598345757
-0.027236863970757
-0.027236863970757
-0.073013231158257
-0.134048387408257
-0.134048387408257
-0.103530809283257
-0.103530809283257
-0.042495653033257
0.018539503216743
0.018539503216743
0.033798292279243
0.003280714154243
0.018539503216743
-0.088272020220757
-0.118789598345757
-0.149307176470757
-0.210342332720757
-0.240859910845757
-0.286636292934418
-0.286636292934418
-0.240859910845757
-0.271377503871918
-0.210342332720757
-0.134048387408257
-0.088272020220757
-0.088272020220757
-0.103530809283257
0.018539503216743
0.003280714154243
-0.042495653033257
0.018539503216743
0.064315870404243
0.064315870404243
0.064315870404243
0.033798292279243
-0.042495653033257
-0.149307176470757
-0.210342332720757
-0.317153871059418
-0.362930238246918
-0.423965394496918
-0.454482972621918
-0.393447816371918
-0.393447816371918
-0.393447816371918
-0.317153871059418
-0.317153871059418
-0.210342332720757
-0.164565965533257
-0.149307176470757
-0.042495653033257
-0.027236863970757
-0.011978074908257
-0.011978074908257
-0.027236863970757
0.003280714154243
0.018539503216743
0.018539503216743
0.003280714154243
0.003280714154243
0.003280714154243
-0.118789598345757
-0.134048387408257
-0.179824754595757
-0.256118714809418
-0.256118714809418
-0.271377503871918
-0.271377503871918
-0.210342332720757
-0.179824754595757
-0.103530809283257
-0.103530809283257
-0.057754442095757
0.018539503216743
0.049057081341743
-0.011978074908257
-0.088272020220757
-0.057754442095757
-0.088272020220757
-0.149307176470757
-0.149307176470757
-0.134048387408257
-0.088272020220757
-0.088272020220757
-0.149307176470757
-0.057754442095757
-0.073013231158257
-0.103530809283257
-0.073013231158257
-0.042495653033257
-0.073013231158257
-0.057754442095757
-0.027236863970757
-0.011978074908257
-0.011978074908257
0.018539503216743
-0.011978074908257
-0.057754442095757
-0.134048387408257
-0.179824754595757
-0.179824754595757
-0.240859910845757
-0.286636292934418
-0.317153871059418
-0.332412660121918
-0.301895081996918
-0.332412660121918
-0.286636292934418
-0.164565965533257
-0.149307176470757
-0.103530809283257
-0.042495653033257
0.018539503216743
0.049057081341743
0.094833448529243
0.125351026654243
0.186386182904243
0.155868604779243
0.155868604779243
0.155868604779243
0.171127393841743
0.125351026654243
0.110092237591743
0.079574659466743
0.049057081341743
0.018539503216743
-0.057754442095757
-0.088272020220757
-0.088272020220757
-0.164565965533257
-0.179824754595757
-0.149307176470757
-0.134048387408257
-0.118789598345757
-0.134048387408257
-0.011978074908257
0.033798292279243
0.018539503216743
0.003280714154243
0.033798292279243
0.018539503216743
0.003280714154243
0.003280714154243
0.018539503216743
0.003280714154243
0.033798292279243
0.033798292279243
0.003280714154243
-0.042495653033257
-0.088272020220757
-0.057754442095757
-0.042495653033257
-0.073013231158257
-0.027236863970757
0.018539503216743
-0.027236863970757
-0.027236863970757
0.049057081341743
0.049057081341743
-0.011978074908257
-0.027236863970757
-0.103530809283257
-0.118789598345757
-0.134048387408257
-0.179824754595757
-0.149307176470757
-0.118789598345757
-0.195083543658257
-0.195083543658257
-0.179824754595757
-0.164565965533257
-0.164565965533257
-0.164565965533257
-0.149307176470757
-0.134048387408257
-0.103530809283257
-0.088272020220757
-0.027236863970757
0.018539503216743
0.003280714154243
-0.027236863970757
-0.011978074908257
-0.027236863970757
-0.042495653033257
-0.088272020220757
-0.027236863970757
-0.027236863970757
-0.073013231158257
-0.118789598345757
-0.164565965533257
-0.195083543658257
-0.240859910845757
-0.286636292934418
-0.271377503871918
-0.332412660121918
-0.347671449184418
-0.317153871059418
-0.332412660121918
-0.317153871059418
-0.301895081996918
-0.317153871059418
-0.317153871059418
-0.347671449184418
-0.378189027309418
-0.332412660121918
-0.286636292934418
-0.271377503871918
-0.225601121783257
-0.134048387408257
-0.149307176470757
-0.164565965533257
-0.149307176470757
-0.134048387408257
-0.088272020220757
-0.088272020220757
-0.103530809283257
-0.057754442095757
-0.103530809283257
-0.103530809283257
-0.073013231158257
-0.073013231158257
-0.164565965533257
-0.195083543658257
-0.240859910845757
-0.332412660121918
-0.362930238246918
-0.378189027309418
-0.378189027309418
-0.347671449184418
-0.378189027309418
-0.393447816371918
-0.301895081996918
-0.362930238246918
-0.393447816371918
-0.362930238246918
-0.347671449184418
-0.362930238246918
-0.332412660121918
-0.347671449184418
-0.271377503871918
-0.195083543658257
-0.195083543658257
-0.210342332720757
-0.118789598345757
-0.179824754595757
-0.240859910845757
-0.225601121783257
-0.271377503871918
-0.286636292934418
-0.301895081996918
-0.362930238246918
-0.362930238246918
-0.393447816371918
-0.408706605434418
-0.347671449184418
-0.317153871059418
-0.332412660121918
-0.317153871059418
-0.301895081996918
-0.332412660121918
-0.332412660121918
-0.332412660121918
-0.347671449184418
-0.332412660121918
-0.286636292934418
-0.271377503871918
-0.164565965533257
-0.103530809283257
-0.027236863970757
0.064315870404243
0.110092237591743
0.064315870404243
0.033798292279243
0.003280714154243
-0.057754442095757
-0.103530809283257
-0.118789598345757
-0.179824754595757
-0.210342332720757
-0.210342332720757
-0.210342332720757
-0.179824754595757
-0.240859910845757
-0.317153871059418
-0.347671449184418
-0.423965394496918
-0.500259339809418
-0.500259339809418
-0.515518128871918
-0.469741761684418
-0.393447816371918
-0.332412660121918
-0.332412660121918
-0.271377503871918
-0.240859910845757
-0.256118714809418
-0.256118714809418
-0.286636292934418
-0.347671449184418
-0.317153871059418
-0.286636292934418
-0.271377503871918
-0.240859910845757
-0.195083543658257
-0.210342332720757
-0.179824754595757
-0.210342332720757
-0.286636292934418
-0.256118714809418
-0.362930238246918
-0.485000550746918
-0.408706605434418
-0.378189027309418
-0.423965394496918
-0.362930238246918
-0.378189027309418
-0.301895081996918
-0.256118714809418
-0.256118714809418
-0.256118714809418
-0.210342332720757
-0.286636292934418
-0.347671449184418
-0.317153871059418
-0.317153871059418
-0.332412660121918
-0.225601121783257
-0.210342332720757
-0.225601121783257
-0.225601121783257
-0.256118714809418
-0.225601121783257
-0.271377503871918
-0.347671449184418
-0.408706605434418
-0.423965394496918
-0.439224183559418
-0.469741761684418
-0.454482972621918
-0.378189027309418
-0.347671449184418
-0.362930238246918
-0.408706605434418
-0.347671449184418
-0.332412660121918
-0.362930238246918
-0.317153871059418
-0.225601121783257
-0.210342332720757
-0.179824754595757
-0.164565965533257
-0.073013231158257
-0.027236863970757
0.003280714154243
0.064315870404243
0.064315870404243
0.033798292279243
0.033798292279243
0.079574659466743
0.033798292279243
0.018539503216743
0.094833448529243
0.079574659466743
0.064315870404243
0.094833448529243
0.049057081341743
0.079574659466743
0.033798292279243
0.003280714154243
0.003280714154243
-0.042495653033257
-0.057754442095757
-0.011978074908257
0.033798292279243
0.094833448529243
0.094833448529243
0.140609815716743
0.155868604779243
0.140609815716743
0.186386182904243
0.216903761029243
0.277938902378082
0.232162550091743
0.186386182904243
0.171127393841743
0.155868604779243
0.125351026654243
0.064315870404243
0.094833448529243
0.140609815716743
0.049057081341743
0.064315870404243
0.033798292279243
0.049057081341743
0.094833448529243
0.064315870404243
0.018539503216743
0.064315870404243
0.064315870404243
0.049057081341743
0.033798292279243
0.110092237591743
0.110092237591743
0.094833448529243
0.125351026654243
0.094833448529243
0.110092237591743
0.125351026654243
0.155868604779243
0.155868604779243
0.171127393841743
0.201644971966743
0.216903761029243
0.201644971966743
0.232162550091743
0.216903761029243
0.293197691440582
0.247421339154243
0.186386182904243
0.171127393841743
0.186386182904243
0.186386182904243
0.171127393841743
0.186386182904243
0.201644971966743
0.110092237591743
0.033798292279243
-0.057754442095757
-0.073013231158257
-0.042495653033257
-0.042495653033257
0.018539503216743
0.049057081341743
0.003280714154243
0.079574659466743
0.140609815716743
0.155868604779243
0.216903761029243
0.262680113315582
0.308456480503082
0.308456480503082
0.338974058628082
0.354232847690582
0.445785582065582
0.445785582065582
0.384750425815582
0.415268003940582
0.415268003940582
0.338974058628082
0.338974058628082
0.277938902378082
0.308456480503082
0.277938902378082
0.186386182904243
0.186386182904243
0.201644971966743
0.186386182904243
0.140609815716743
0.140609815716743
0.125351026654243
0.079574659466743
0.064315870404243
0.110092237591743
0.155868604779243
0.216903761029243
0.186386182904243
0.247421339154243
0.171127393841743
0.049057081341743
0.064315870404243
0.064315870404243
0.049057081341743
0.094833448529243
0.064315870404243
0.094833448529243
0.110092237591743
0.125351026654243
0.125351026654243
0.186386182904243
0.171127393841743
0.094833448529243
0.079574659466743
0.033798292279243
-0.057754442095757
-0.011978074908257
-0.011978074908257
-0.073013231158257
-0.103530809283257
-0.179824754595757
-0.240859910845757
-0.378189027309418
-0.423965394496918
-0.439224183559418
-0.439224183559418
-0.454482972621918
-0.469741761684418
-0.393447816371918
-0.286636292934418
-0.301895081996918
-0.210342332720757
-0.149307176470757
-0.103530809283257
-0.057754442095757
-0.057754442095757
-0.057754442095757
-0.027236863970757
0.003280714154243
-0.027236863970757
-0.042495653033257
-0.088272020220757
-0.240859910845757
-0.286636292934418
-0.286636292934418
-0.362930238246918
-0.332412660121918
-0.362930238246918
-0.393447816371918
-0.408706605434418
-0.485000550746918
-0.500259339809418
-0.439224183559418
-0.454482972621918
-0.485000550746918
-0.485000550746918
-0.423965394496918
-0.439224183559418
-0.423965394496918
-0.439224183559418
-0.423965394496918
-0.454482972621918
-0.607070863246918
-0.668106019496918
-0.652847230434418
-0.713882386684418
-0.713882386684418
-0.668106019496918
-0.683364808559418
-0.622329652309418
-0.591812074184418
-0.546035706996918
-0.515518128871918
-0.546035706996918
-0.561294496059418
-0.530776917934418
-0.576553285121918
-0.591812074184418
-0.515518128871918
-0.439224183559418
-0.485000550746918
-0.454482972621918
-0.454482972621918
-0.515518128871918
-0.561294496059418
-0.637588441371918
-0.668106019496918
-0.637588441371918
-0.683364808559418
-0.698623597621918
-0.668106019496918
-0.607070863246918
-0.576553285121918
-0.530776917934418
-0.485000550746918
-0.500259339809418
-0.454482972621918
-0.423965394496918
-0.393447816371918
-0.362930238246918
-0.362930238246918
-0.408706605434418
-0.393447816371918
-0.485000550746918
-0.530776917934418
-0.576553285121918
-0.530776917934418
-0.546035706996918
-0.607070863246918
-0.591812074184418
-0.576553285121918
-0.591812074184418
-0.576553285121918
-0.561294496059418
-0.546035706996918
-0.530776917934418
-0.546035706996918
-0.530776917934418
-0.500259339809418
-0.454482972621918
-0.469741761684418
-0.423965394496918
-0.439224183559418
-0.500259339809418
-0.515518128871918
-0.530776917934418
-0.622329652309418
-0.652847230434418
-0.744399964809418
-0.729141175746918
-0.790176331996918
-0.805435121059418
-0.729141175746918
-0.698623597621918
-0.729141175746918
-0.698623597621918
-0.637588441371918
-0.591812074184418
-0.561294496059418
-0.439224183559418
-0.393447816371918
-0.362930238246918
-0.317153871059418
-0.362930238246918
-0.393447816371918
-0.500259339809418
-0.546035706996918
-0.546035706996918
-0.591812074184418
-0.622329652309418
-0.622329652309418
-0.622329652309418
-0.530776917934418
-0.561294496059418
-0.530776917934418
-0.500259339809418
-0.485000550746918
-0.500259339809418
-0.546035706996918
-0.500259339809418
-0.423965394496918
-0.408706605434418
-0.332412660121918
-0.332412660121918
-0.301895081996918
-0.271377503871918
-0.332412660121918
-0.332412660121918
-0.347671449184418
-0.378189027309418
-0.439224183559418
-0.439224183559418
-0.408706605434418
-0.454482972621918
-0.423965394496918
-0.362930238246918
-0.423965394496918
-0.408706605434418
-0.423965394496918
-0.378189027309418
-0.378189027309418
-0.423965394496918
-0.393447816371918
-0.378189027309418
-0.439224183559418
-0.530776917934418
-0.530776917934418
-0.454482972621918
-0.546035706996918
-0.546035706996918
-0.515518128871918
-0.607070863246918
-0.607070863246918
-0.622329652309418
-0.637588441371918
-0.576553285121918
-0.546035706996918
-0.515518128871918
-0.454482972621918
-0.439224183559418
-0.378189027309418
-0.332412660121918
-0.210342332720757
-0.210342332720757
-0.164565965533257
-0.179824754595757
-0.271377503871918
-0.347671449184418
-0.469741761684418
-0.561294496059418
-0.500259339809418
-0.591812074184418
-0.637588441371918
-0.683364808559418
-0.713882386684418
-0.683364808559418
-0.729141175746918
-0.744399964809418
-0.744399964809418
-0.729141175746918
-0.759658753871918
-0.759658753871918
-0.668106019496918
-0.622329652309418
-0.561294496059418
-0.485000550746918
-0.515518128871918
-0.454482972621918
-0.439224183559418
-0.439224183559418
-0.393447816371918
-0.423965394496918
-0.469741761684418
-0.485000550746918
-0.591812074184418
-0.576553285121918
-0.530776917934418
-0.439224183559418
-0.469741761684418
-0.423965394496918
-0.378189027309418
-0.469741761684418
-0.423965394496918
-0.393447816371918
-0.362930238246918
-0.317153871059418
-0.378189027309418
-0.378189027309418
-0.378189027309418
-0.485000550746918
-0.469741761684418
-0.423965394496918
-0.378189027309418
-0.439224183559418
-0.485000550746918
-0.500259339809418
-0.546035706996918
-0.591812074184418
-0.591812074184418
-0.561294496059418
-0.454482972621918
-0.469741761684418
-0.393447816371918
-0.271377503871918
-0.179824754595757
-0.103530809283257
-0.057754442095757
-0.042495653033257
-0.118789598345757
-0.179824754595757
-0.225601121783257
-0.301895081996918
-0.240859910845757
-0.225601121783257
-0.317153871059418
-0.271377503871918
-0.317153871059418
-0.286636292934418
-0.256118714809418
-0.210342332720757
-0.179824754595757
-0.256118714809418
-0.317153871059418
-0.271377503871918
-0.286636292934418
-0.240859910845757
-0.195083543658257
-0.073013231158257
-0.057754442095757
-0.103530809283257
-0.103530809283257
-0.149307176470757
-0.134048387408257
-0.164565965533257
-0.225601121783257
-0.179824754595757
-0.240859910845757
-0.301895081996918
-0.271377503871918
-0.286636292934418
-0.210342332720757
-0.164565965533257
-0.103530809283257
-0.134048387408257
-0.103530809283257
-0.057754442095757
-0.057754442095757
-0.027236863970757
0.018539503216743
-0.027236863970757
0.033798292279243
-0.027236863970757
-0.042495653033257
0.049057081341743
0.064315870404243
0.049057081341743
0.033798292279243
0.064315870404243
0.079574659466743
0.033798292279243
0.003280714154243
0.003280714154243
0.033798292279243
0.018539503216743
-0.027236863970757
0.064315870404243
0.094833448529243
0.186386182904243
0.232162550091743
0.171127393841743
0.186386182904243
0.110092237591743
-0.027236863970757
-0.042495653033257
-0.057754442095757
-0.011978074908257
-0.011978074908257
0.018539503216743
0.033798292279243
-0.027236863970757
-0.042495653033257
-0.027236863970757
-0.088272020220757
-0.134048387408257
-0.149307176470757
-0.149307176470757
-0.195083543658257
-0.149307176470757
-0.042495653033257
-0.027236863970757
0.064315870404243
0.110092237591743
0.064315870404243
0.049057081341743
0.049057081341743
0.033798292279243
0.079574659466743
0.064315870404243
0.064315870404243
0.064315870404243
0.125351026654243
0.094833448529243
0.094833448529243
0.140609815716743
0.125351026654243
0.094833448529243
0.125351026654243
0.140609815716743
0.171127393841743
0.140609815716743
0.155868604779243
0.201644971966743
0.201644971966743
0.186386182904243
0.155868604779243
0.155868604779243
0.140609815716743
0.140609815716743
0.171127393841743
0.171127393841743
0.155868604779243
0.155868604779243
0.125351026654243
0.125351026654243
0.094833448529243
0.125351026654243
0.155868604779243
0.201644971966743
0.247421339154243
0.232162550091743
0.293197691440582
0.400009214878082
0.338974058628082
0.247421339154243
0.201644971966743
0.171127393841743
0.140609815716743
0.110092237591743
0.125351026654243
0.155868604779243
0.186386182904243
0.155868604779243
0.155868604779243
0.155868604779243
0.171127393841743
0.155868604779243
0.186386182904243
0.247421339154243
0.308456480503082
0.323715269565582
0.445785582065582
0.491561949253082
0.506820738315582
0.567855894565582
0.537338316440582
0.445785582065582
0.445785582065582
0.400009214878082
0.384750425815582
0.338974058628082
0.262680113315582
0.308456480503082
0.308456480503082
0.262680113315582
0.277938902378082
0.323715269565582
0.277938902378082
0.232162550091743
0.247421339154243
0.247421339154243
0.247421339154243
0.323715269565582
0.338974058628082
0.400009214878082
0.415268003940582
0.415268003940582
0.445785582065582
0.506820738315582
0.506820738315582
0.491561949253082
0.506820738315582
0.583114683628082
0.552597105503082
0.537338316440582
0.552597105503082
0.567855894565582
0.552597105503082
0.476303160190582
0.506820738315582
0.567855894565582
0.552597105503082
0.522079527378082
0.537338316440582
0.537338316440582
0.491561949253082
0.400009214878082
0.415268003940582
0.338974058628082
0.277938902378082
0.262680113315582
0.201644971966743
0.171127393841743
0.201644971966743
0.201644971966743
0.216903761029243
0.201644971966743
0.155868604779243
0.125351026654243
0.140609815716743
0.125351026654243
0.094833448529243
0.232162550091743
0.277938902378082
0.293197691440582
0.369491636753082
0.415268003940582
0.445785582065582
0.400009214878082
0.384750425815582
0.430526793003082
0.369491636753082
0.384750425815582
0.400009214878082
0.430526793003082
0.445785582065582
0.491561949253082
0.506820738315582
0.506820738315582
0.461044371128082
0.430526793003082
0.415268003940582
0.445785582065582
0.384750425815582
0.400009214878082
0.445785582065582
0.384750425815582
0.369491636753082
0.323715269565582
0.308456480503082
0.338974058628082
0.262680113315582
0.201644971966743
0.232162550091743
0.216903761029243
0.201644971966743
0.171127393841743
0.277938902378082
0.262680113315582
0.277938902378082
0.277938902378082
0.262680113315582
0.308456480503082
0.338974058628082
0.308456480503082
0.369491636753082
0.323715269565582
0.262680113315582
0.216903761029243
0.201644971966743
0.201644971966743
0.171127393841743
0.216903761029243
0.216903761029243
0.171127393841743
0.155868604779243
0.140609815716743
0.201644971966743
0.201644971966743
0.140609815716743
0.171127393841743
0.125351026654243
0.094833448529243
0.079574659466743
0.125351026654243
0.140609815716743
0.155868604779243
0.201644971966743
0.171127393841743
0.079574659466743
0.110092237591743
0.079574659466743
0.064315870404243
0.064315870404243
0.049057081341743
0.079574659466743
0.079574659466743
0.094833448529243
0.140609815716743
0.247421339154243
0.293197691440582
0.277938902378082
0.308456480503082
0.369491636753082
0.415268003940582
0.461044371128082
0.461044371128082
0.583114683628082
0.522079527378082
0.445785582065582
0.415268003940582
0.369491636753082
0.338974058628082
0.354232847690582
0.293197691440582
0.308456480503082
0.262680113315582
0.232162550091743
0.262680113315582
0.308456480503082
0.293197691440582
0.293197691440582
0.308456480503082
0.247421339154243
0.201644971966743
0.232162550091743
0.247421339154243
0.338974058628082
0.369491636753082
0.247421339154243
0.338974058628082
0.354232847690582
0.293197691440582
0.338974058628082
0.461044371128082
0.430526793003082
0.400009214878082
0.415268003940582
0.445785582065582
0.491561949253082
0.537338316440582
0.476303160190582
0.552597105503082
0.506820738315582
0.415268003940582
0.461044371128082
0.476303160190582
0.476303160190582
0.522079527378082
0.491561949253082
0.430526793003082
0.323715269565582
0.247421339154243
0.232162550091743
0.216903761029243
0.186386182904243
0.140609815716743
0.201644971966743
0.201644971966743
0.201644971966743
0.262680113315582
0.338974058628082
0.369491636753082
0.415268003940582
0.415268003940582
0.476303160190582
0.445785582065582
0.506820738315582
0.583114683628082
0.613632261753082
0.644149839878082
0.628891050815582
0.583114683628082
0.537338316440582
0.476303160190582
0.491561949253082
0.506820738315582
0.506820738315582
0.461044371128082
0.384750425815582
0.415268003940582
0.384750425815582
0.354232847690582
0.323715269565582
0.323715269565582
0.277938902378082
0.216903761029243
0.140609815716743
0.125351026654243
0.125351026654243
0.140609815716743
0.094833448529243
0.094833448529243
0.064315870404243
0.064315870404243
0.125351026654243
0.186386182904243
0.232162550091743
0.323715269565582
0.354232847690582
0.369491636753082
0.354232847690582
0.400009214878082
0.476303160190582
0.491561949253082
0.522079527378082
0.522079527378082
0.644149839878082
0.705184996128082
0.689926207065582
0.735702574253082
0.827255308628082
0.735702574253082
0.598373472690582
0.522079527378082
0.506820738315582
0.445785582065582
0.430526793003082
0.445785582065582
0.476303160190582
0.476303160190582
0.430526793003082
0.461044371128082
0.491561949253082
0.445785582065582
0.476303160190582
0.476303160190582
0.461044371128082
0.445785582065582
0.430526793003082
0.552597105503082
0.644149839878082
0.644149839878082
0.628891050815582
0.628891050815582
0.567855894565582
0.522079527378082
0.476303160190582
0.491561949253082
0.491561949253082
0.506820738315582
0.476303160190582
0.567855894565582
0.552597105503082
0.567855894565582
0.644149839878082
0.613632261753082
0.537338316440582
0.537338316440582
0.445785582065582
0.384750425815582
0.369491636753082
0.354232847690582
0.354232847690582
0.338974058628082
0.277938902378082
0.186386182904243
0.216903761029243
0.201644971966743
0.186386182904243
0.216903761029243
0.232162550091743
0.201644971966743
0.216903761029243
0.171127393841743
0.247421339154243
0.293197691440582
0.338974058628082
0.354232847690582
0.384750425815582
0.354232847690582
0.354232847690582
0.415268003940582
0.415268003940582
0.323715269565582
0.308456480503082
0.247421339154243
0.155868604779243
0.125351026654243
0.125351026654243
0.186386182904243
0.201644971966743
0.171127393841743
0.171127393841743
0.171127393841743
0.155868604779243
0.140609815716743
0.125351026654243
0.171127393841743
0.171127393841743
0.140609815716743
0.155868604779243
0.186386182904243
0.171127393841743
0.125351026654243
0.094833448529243
0.018539503216743
-0.088272020220757
-0.149307176470757
-0.149307176470757
-0.134048387408257
-0.103530809283257
-0.027236863970757
0.018539503216743
0.049057081341743
0.079574659466743
0.064315870404243
0.125351026654243
0.125351026654243
0.049057081341743
0.033798292279243
0.018539503216743
-0.088272020220757
-0.042495653033257
-0.057754442095757
-0.073013231158257
-0.073013231158257
-0.164565965533257
-0.301895081996918
-0.332412660121918
-0.439224183559418
-0.485000550746918
-0.423965394496918
-0.423965394496918
-0.485000550746918
-0.423965394496918
-0.347671449184418
-0.362930238246918
-0.347671449184418
-0.301895081996918
-0.256118714809418
-0.210342332720757
-0.317153871059418
-0.332412660121918
-0.256118714809418
-0.317153871059418
-0.393447816371918
-0.408706605434418
-0.378189027309418
-0.423965394496918
-0.454482972621918
-0.469741761684418
-0.454482972621918
-0.378189027309418
-0.347671449184418
-0.332412660121918
-0.195083543658257
-0.225601121783257
-0.225601121783257
-0.149307176470757
-0.118789598345757
-0.103530809283257
-0.088272020220757
-0.027236863970757
0.003280714154243
0.003280714154243
0.018539503216743
0.049057081341743
-0.011978074908257
-0.103530809283257
-0.134048387408257
-0.134048387408257
-0.210342332720757
-0.225601121783257
-0.240859910845757
-0.225601121783257
-0.225601121783257
-0.271377503871918
-0.286636292934418
-0.210342332720757
-0.271377503871918
-0.271377503871918
-0.240859910845757
-0.225601121783257
-0.256118714809418
-0.256118714809418
-0.179824754595757
-0.179824754595757
-0.179824754595757
-0.149307176470757
-0.164565965533257
-0.164565965533257
-0.225601121783257
-0.301895081996918
-0.286636292934418
-0.317153871059418
-0.332412660121918
-0.317153871059418
-0.286636292934418
-0.317153871059418
-0.271377503871918
-0.271377503871918
-0.317153871059418
-0.240859910845757
-0.210342332720757
-0.271377503871918
-0.164565965533257
-0.149307176470757
-0.210342332720757
-0.195083543658257
-0.195083543658257
-0.195083543658257
-0.149307176470757
-0.103530809283257
-0.088272020220757
-0.042495653033257
0.033798292279243
0.049057081341743
0.079574659466743
0.064315870404243
0.018539503216743
0.125351026654243
0.125351026654243
0.125351026654243
0.201644971966743
0.232162550091743
0.216903761029243
0.201644971966743
0.155868604779243
0.171127393841743
0.125351026654243
0.094833448529243
0.079574659466743
0.110092237591743
0.018539503216743
0.003280714154243
0.094833448529243
0.049057081341743
0.094833448529243
0.171127393841743
0.186386182904243
0.216903761029243
0.171127393841743
0.125351026654243
0.232162550091743
0.201644971966743
0.171127393841743
0.247421339154243
0.354232847690582
0.323715269565582
0.338974058628082
0.400009214878082
0.445785582065582
0.461044371128082
0.415268003940582
0.323715269565582
0.384750425815582
0.308456480503082
0.201644971966743
0.232162550091743
0.247421339154243
0.293197691440582
0.323715269565582
0.323715269565582
0.384750425815582
0.384750425815582
0.400009214878082
0.384750425815582
0.384750425815582
0.415268003940582
0.338974058628082
0.400009214878082
0.430526793003082
0.445785582065582
0.537338316440582
0.583114683628082
0.598373472690582
0.628891050815582
0.613632261753082
0.659408628940582
0.598373472690582
0.598373472690582
0.552597105503082
0.583114683628082
0.598373472690582
0.552597105503082
0.674667418003082
0.705184996128082
0.644149839878082
0.659408628940582
0.613632261753082
0.522079527378082
0.415268003940582
0.323715269565582
0.323715269565582
0.262680113315582
0.247421339154243
0.277938902378082
0.338974058628082
0.354232847690582
0.277938902378082
0.293197691440582
0.323715269565582
0.293197691440582
0.323715269565582
0.277938902378082
0.308456480503082
0.338974058628082
0.308456480503082
0.354232847690582
0.445785582065582
0.506820738315582
0.522079527378082
0.476303160190582
0.430526793003082
0.400009214878082
0.415268003940582
0.308456480503082
0.247421339154243
0.323715269565582
0.277938902378082
0.323715269565582
0.369491636753082
0.384750425815582
0.537338316440582
0.613632261753082
0.598373472690582
0.720443785190582
0.766220152378082
0.796737730503082
0.811996519565582
0.888290464878082
0.903549253940582
0.918808043003082
0.934066832065582
0.888290464878082
0.918808043003082
0.903549253940582
0.811996519565582
0.796737730503082
0.735702574253082
0.628891050815582
0.537338316440582
0.491561949253082
0.506820738315582
0.461044371128082
0.415268003940582
0.430526793003082
0.430526793003082
0.384750425815582
0.308456480503082
0.354232847690582
0.430526793003082
0.338974058628082
0.354232847690582
0.384750425815582
0.430526793003082
0.415268003940582
0.430526793003082
0.476303160190582
0.583114683628082
0.567855894565582
0.522079527378082
0.506820738315582
0.583114683628082
0.583114683628082
0.567855894565582
0.583114683628082
0.628891050815582
0.689926207065582
0.644149839878082
0.750961363315582
0.827255308628082
0.811996519565582
0.796737730503082
0.781478941440582
0.689926207065582
0.659408628940582
0.598373472690582
0.644149839878082
0.659408628940582
0.659408628940582
0.598373472690582
0.567855894565582
0.552597105503082
0.491561949253082
0.445785582065582
0.491561949253082
0.445785582065582
0.445785582065582
0.461044371128082
0.430526793003082
0.476303160190582
0.537338316440582
0.567855894565582
0.552597105503082
0.522079527378082
0.522079527378082
0.567855894565582
0.537338316440582
0.476303160190582
0.506820738315582
0.598373472690582
0.491561949253082
0.491561949253082
0.491561949253082
0.476303160190582
0.461044371128082
0.400009214878082
0.354232847690582
0.400009214878082
0.338974058628082
0.323715269565582
0.354232847690582
0.384750425815582
0.369491636753082
0.323715269565582
0.308456480503082
0.308456480503082
0.308456480503082
0.293197691440582
0.323715269565582
0.384750425815582
0.384750425815582
0.415268003940582
0.476303160190582
0.400009214878082
0.430526793003082
0.445785582065582
0.445785582065582
0.461044371128082
0.445785582065582
0.461044371128082
0.522079527378082
0.552597105503082
0.613632261753082
0.628891050815582
0.659408628940582
0.613632261753082
0.628891050815582
0.598373472690582
0.506820738315582
0.552597105503082
0.567855894565582
0.506820738315582
0.583114683628082
0.522079527378082
0.430526793003082
0.461044371128082
0.384750425815582
0.293197691440582
0.293197691440582
0.293197691440582
0.171127393841743
0.155868604779243
0.216903761029243
0.277938902378082
0.277938902378082
0.216903761029243
0.201644971966743
0.277938902378082
0.201644971966743
0.125351026654243
0.171127393841743
0.232162550091743
0.171127393841743
0.033798292279243
0.003280714154243
-0.027236863970757
-0.073013231158257
-0.057754442095757
-0.088272020220757
-0.011978074908257
0.003280714154243
-0.103530809283257
0.003280714154243
0.049057081341743
-0.011978074908257
0.033798292279243
0.110092237591743
0.110092237591743
0.125351026654243
0.125351026654243
0.155868604779243
0.201644971966743
0.262680113315582
0.232162550091743
0.323715269565582
0.293197691440582
0.232162550091743
0.232162550091743
0.155868604779243
0.140609815716743
0.171127393841743
0.110092237591743
0.155868604779243
0.232162550091743
0.216903761029243
0.186386182904243
0.125351026654243
0.110092237591743
0.079574659466743
0.110092237591743
0.049057081341743
0.079574659466743
0.155868604779243
0.125351026654243
0.125351026654243
0.171127393841743
0.140609815716743
0.232162550091743
0.171127393841743
0.064315870404243
0.094833448529243
0.079574659466743
-0.073013231158257
-0.118789598345757
-0.027236863970757
-0.042495653033257
-0.057754442095757
0.003280714154243
-0.057754442095757
-0.027236863970757
-0.073013231158257
-0.225601121783257
-0.134048387408257
-0.134048387408257
-0.195083543658257
-0.088272020220757
-0.027236863970757
-0.011978074908257
0.049057081341743
0.049057081341743
0.094833448529243
0.125351026654243
0.171127393841743
0.110092237591743
0.125351026654243
0.125351026654243
0.079574659466743
0.125351026654243
0.125351026654243
0.125351026654243
0.171127393841743
0.140609815716743
0.125351026654243
0.140609815716743
0.155868604779243
0.110092237591743
0.003280714154243
0.049057081341743
0.018539503216743
0.033798292279243
0.064315870404243
-2.407608032226563
-8.175430297851563
-13.165054321289063
-18.734512329101563
-24.929580688476563
-31.948623657226562
-38.815078735351562
-45.086441040039062
-50.503311157226563
-54.882583618164063
-58.346328735351563
-60.986099243164063
-62.786636352539063
-63.702163696289063
-63.854751586914063
-63.427505493164063
-62.344131469726563
-60.848770141601563
-58.956680297851563
-56.820449829101563
-54.653701782226563
-52.258071899414063
-49.984512329101563
-47.985610961914063
-46.093521118164062
-44.445571899414063
-43.285903930664062
-42.461929321289063
-41.973648071289063
-41.775283813476562
-42.019424438476562
-42.522964477539062
-43.346939086914063
-44.338760375976562
-45.605239868164062
-47.192153930664062
-48.702774047851562
-50.228652954101563
-51.968154907226563
-53.524551391601563
-55.019912719726563
-56.515274047851563
-57.873306274414063
-59.094009399414063
-60.223159790039063
-61.138687133789063
-61.779556274414063
-62.374649047851563
-62.771377563476563
-62.985000610351563
-63.152847290039063
-63.122329711914063
-63.091812133789063
-63.091812133789063
-62.832412719726563
-62.649307250976563
-62.481460571289063
-62.328872680664063
-62.206802368164063
-62.115249633789063
-62.099990844726563
-62.191543579101563
-62.267837524414063
-62.359390258789063
-62.573013305664063
-62.954483032226563
-63.366470336914063
-63.839492797851563
-64.434585571289063
-65.029678344726563
-65.624771118164063
-66.143569946289063
-66.723403930664063
-67.364273071289063
-67.928848266601563
-68.447647094726563
-69.057998657226563
-69.607315063476563
-70.065078735351563
-70.431289672851563
-70.889053344726563
-71.224746704101563
-71.514663696289063
-71.728286743164063
-71.957168579101563
-72.262344360351563
-72.430191040039063
-72.521743774414063
-72.811660766601563
-73.025283813476563
-73.208389282226563
-73.406753540039063
-73.574600219726563
-73.788223266601563
-73.986587524414063
-74.169692993164063
-74.322280883789063
-74.535903930664063
-74.749526977539063
-74.932632446289063
-75.146255493164063
-75.359878540039063
-75.573501586914063
-75.893936157226563
-76.046524047851563
-76.275405883789063
-76.565322875976563
-76.839981079101563
-77.068862915039063
-77.343521118164063
-77.648696899414063
-77.938613891601563
-78.198013305664063
-78.411636352539063
-78.564224243164063
-78.838882446289063
-79.037246704101563
-79.174575805664063
-79.464492797851563
-79.678115844726563
-79.845962524414063
-80.044326782226563
-80.242691040039063
-80.425796508789063
-80.624160766601563
-80.761489868164063
-80.990371704101563
-81.219253540039063
-81.387100219726563
-81.554946899414063
-81.829605102539063
-82.073745727539063
-82.272109985351563
-82.439956665039063
-82.684097290039063
-82.974014282226563
-83.126602172851563
-83.157119750976563
-83.386001586914063
-83.553848266601563
-83.706436157226563
-83.889541625976563
-84.118423461914063
-84.408340454101563
-84.591445922851563
-84.698257446289063
-84.911880493164063
-85.110244750976563
-85.232315063476563
-85.430679321289063
-85.674819946289063
-85.903701782226563
-86.102066040039063
-86.330947875976563
-86.391983032226563
-86.559829711914063
-86.727676391601563
-86.803970336914063
-86.895523071289063
-87.032852172851563
-87.109146118164063
-87.231216430664063
-87.307510375976563
-87.383804321289063
-87.460098266601563
-87.597427368164063
-87.734756469726563
-87.872085571289063
-88.055191040039063
-88.207778930664063
-88.345108032226563
-88.512954711914063
-88.650283813476563
-88.848648071289063
-89.047012329101563
-89.184341430664063
-89.413223266601563
-89.550552368164063
-89.687881469726563
-89.809951782226563
-89.977798461914063
-90.099868774414063
-90.176162719726563
-90.282974243164063
-90.405044555664063
-90.405044555664063
-90.405044555664063
-90.420303344726563
-90.527114868164063
-90.603408813476563
-90.694961547851563
-90.832290649414063
-91.076431274414063
-91.259536743164063
-91.305313110351563
-91.366348266601563
-91.534194946289063
-91.564712524414063
-91.518936157226563
-91.595230102539063
-91.717300415039063
-91.885147094726563
-91.961441040039063
-92.144546508789063
-92.373428344726563
-92.526016235351563
-92.602310180664063
-92.724380493164063
-92.815933227539063
-92.922744750976563
-92.938003540039063
-93.014297485351563
-93.136367797851563
-93.258438110351563
-93.365249633789063
-93.502578735351563
-93.685684204101563
-93.807754516601563
-93.884048461914063
-93.914566040039063
-93.914566040039063
-93.899307250976563
-93.868789672851563
-93.884048461914063
-94.006118774414063
-94.051895141601563
-94.173965454101563
-94.265518188476563
-94.326553344726563
-94.402847290039063
-94.494400024414063
-94.570693969726563
-94.662246704101563
-94.753799438476563
-94.875869750976563
-94.906387329101563
-95.013198852539063
-95.104751586914063
-95.257339477539063
-95.379409790039063
-95.440444946289063
-95.455703735351563
-95.547256469726563
-95.577774047851563
-95.608291625976563
-95.593032836914063
-95.654067993164063
-95.699844360351563
-95.684585571289063
-95.699844360351563
-95.776138305664063
-95.959243774414063
-96.066055297851563
-96.218643188476563
-96.371231079101563
-96.478042602539063
-96.539077758789063
-96.645889282226563
-96.737442016601563
-96.844253540039063
-96.844253540039063
-96.920547485351563
-96.935806274414063
-96.935806274414063
-96.996841430664063
-97.042617797851563
-97.118911743164063
-97.164688110351563
-97.103652954101563
-97.118911743164063
-97.103652954101563
-97.042617797851563
-97.057876586914063
-97.134170532226563
-97.164688110351563
-97.179946899414063
-97.286758422851563
-97.317276000976563
-97.408828735351563
-97.530899047851563
-97.576675415039063
-97.683486938476563
-97.744522094726563
-97.714004516601563
-97.836074829101563
-97.820816040039063
-97.866592407226563
-97.958145141601563
-97.988662719726563
-98.003921508789063
-98.019180297851563
-98.034439086914063
-98.110733032226563
-98.187026977539063
-98.232803344726563
-98.263320922851563
-98.339614868164063
-98.370132446289063
-98.324356079101563
-98.385391235351563
-98.400650024414063
-98.492202758789063
-98.476943969726563
-98.415908813476563
-98.492202758789063
-98.522720336914063
-98.522720336914063
-98.644790649414063
-98.721084594726563
-98.751602172851563
-98.705825805664063
-98.766860961914063
-98.766860961914063
-98.797378540039063
-98.858413696289063
-98.934707641601563
-99.102554321289063
-99.209365844726563
-99.178848266601563
-99.331436157226563
-99.438247680664063
-99.468765258789063
-99.560317993164063
-99.621353149414063
-99.651870727539063
-99.651870727539063
-99.667129516601563
-99.682388305664063
-99.758682250976563
-99.819717407226563
-99.819717407226563
-99.834976196289063
-99.850234985351563
-99.789199829101563
-99.819717407226563
-99.789199829101563
-99.850234985351563
-99.926528930664063
-99.957046508789063
-99.987564086914063
-100.033340454101560
-100.124893188476560
-100.231704711914060
-100.292739868164060
-100.369033813476560
-100.323257446289060
-100.292739868164060
-100.292739868164060
-100.216445922851560
-100.216445922851560
-100.246963500976560
-100.246963500976560
-100.231704711914060
-100.185928344726560
-100.201187133789060
-100.277481079101560
-100.277481079101560
-100.323257446289060
-100.384292602539060
-100.430068969726560
-100.369033813476560
-100.384292602539060
-100.414810180664060
-100.445327758789060
-100.491104125976560
-100.491104125976560
-100.521621704101560
-100.582656860351560
-100.521621704101560
-100.582656860351560
-100.628433227539060
-100.597915649414060
-100.628433227539060
-100.613174438476560
-100.613174438476560
-100.658950805664060
-100.735244750976560
-100.826797485351560
-100.933609008789060
-100.979385375976560
-100.994644165039060
-101.055679321289060
-101.116714477539060
-101.055679321289060
-101.131973266601560
-101.162490844726560
-101.147232055664060
-101.147232055664060
-101.177749633789060
-101.162490844726560
-101.177749633789060
-101.223526000976560
-101.223526000976560
-101.162490844726560
-101.147232055664060
-101.040420532226560
-101.040420532226560
-101.070938110351560
-101.086196899414060
-101.208267211914060
-101.284561157226560
-101.315078735351560
-101.345596313476560
-101.330337524414060
-101.376113891601560
-101.437149047851560
-101.376113891601560
-101.406631469726560
-101.421890258789060
-101.406631469726560
-101.376113891601560
-101.437149047851560
-101.452407836914060
-101.452407836914060
-101.452407836914060
-101.437149047851560
-101.437149047851560
-101.437149047851560
-101.421890258789060
-101.574478149414060
-101.666030883789060
-101.696548461914060
-101.788101196289060
-101.833877563476560
-101.894912719726560
-101.894912719726560
-101.894912719726560
-101.910171508789060
-101.925430297851560
-101.864395141601560
-101.788101196289060
-101.803359985351560
-101.879653930664060
-101.818618774414060
-101.849136352539060
-101.879653930664060
-101.864395141601560
-101.879653930664060
-101.940689086914060
-101.940689086914060
-101.955947875976560
-101.955947875976560
-101.955947875976560
-101.910171508789060
-101.894912719726560
-101.864395141601560
-101.910171508789060
-101.955947875976560
-101.910171508789060
-101.971206665039060
-102.016983032226560
-101.971206665039060
-101.940689086914060
-101.894912719726560
-101.879653930664060
-101.925430297851560
-101.864395141601560
-101.849136352539060
-101.910171508789060
-102.032241821289060
-102.062759399414060
-102.154312133789060
-102.276382446289060
-102.291641235351560
-102.261123657226560
-102.291641235351560
-102.291641235351560
-102.337417602539060
-102.337417602539060
-102.367935180664060
-102.383193969726560
-102.413711547851560
-102.428970336914060
-102.459487915039060
-102.490005493164060
-102.428970336914060
-102.398452758789060
-102.322158813476560
-102.200088500976560
-102.154312133789060
-102.154312133789060
-102.184829711914060
-102.337417602539060
-102.337417602539060
-102.428970336914060
-102.505264282226560
-102.520523071289060
-102.566299438476560
-102.657852172851560
-102.642593383789060
-102.688369750976560
-102.734146118164060
-102.810440063476560
-102.856216430664060
-102.871475219726560
-102.886734008789060
-102.963027954101560
-102.932510375976560
-102.856216430664060
-102.886734008789060
-102.901992797851560
-102.856216430664060
-102.871475219726560
-102.871475219726560
-102.856216430664060
-102.856216430664060
-102.779922485351560
-102.764663696289060
-102.795181274414060
-102.779922485351560
-102.657852172851560
-102.642593383789060
-102.673110961914060
-102.642593383789060
-102.581558227539060
-102.642593383789060
-102.688369750976560
-102.703628540039060
-102.673110961914060
-102.673110961914060
-102.688369750976560
-102.688369750976560
-102.718887329101560
-102.840957641601560
-102.932510375976560
-102.947769165039060
-102.993545532226560
-103.039321899414060
-103.054580688476560
-102.993545532226560
-103.008804321289060
-103.024063110351560
-103.024063110351560
-102.963027954101560
-102.978286743164060
-102.993545532226560
-103.039321899414060
-102.993545532226560
-102.963027954101560
-102.917251586914060
-102.917251586914060
-102.840957641601560
-102.871475219726560
-102.917251586914060
-102.917251586914060
-102.993545532226560
-103.069839477539060
-103.069839477539060
-103.085098266601560
-103.130874633789060
-103.146133422851560
-103.130874633789060
-103.100357055664060
-103.115615844726560
-103.130874633789060
-103.161392211914060
-103.176651000976560
-103.222427368164060
-103.237686157226560
-103.283462524414060
-103.283462524414060
-103.298721313476560
-103.313980102539060
-103.344497680664060
-103.329238891601560
-103.375015258789060
-103.313980102539060
-103.313980102539060
-103.283462524414060
-103.252944946289060
-103.268203735351560
-103.283462524414060
-103.268203735351560
-103.313980102539060
-103.283462524414060
-103.268203735351560
-103.313980102539060
-103.375015258789060
-103.390274047851560
-103.359756469726560
-103.375015258789060
-103.298721313476560
-103.252944946289060
-103.222427368164060
-103.237686157226560
-103.313980102539060
-103.420791625976560
-103.420791625976560
-103.436050415039060
-103.451309204101560
-103.512344360351560
-103.497085571289060
-103.527603149414060
-103.527603149414060
-103.481826782226560
-103.497085571289060
-103.512344360351560
-103.527603149414060
-103.558120727539060
-103.573379516601560
-103.619155883789060
-103.542861938476560
-103.436050415039060
-103.420791625976560
-103.405532836914060
-103.436050415039060
-103.420791625976560
-103.451309204101560
-103.542861938476560
-103.497085571289060
-103.512344360351560
-103.619155883789060
-103.588638305664060
-103.588638305664060
-103.527603149414060
-103.497085571289060
-103.497085571289060
-103.573379516601560
-103.588638305664060
-103.649673461914060
-103.741226196289060
-103.741226196289060
-103.725967407226560
-103.787002563476560
-103.710708618164060
-103.710708618164060
-103.710708618164060
-103.680191040039060
-103.725967407226560
-103.634414672851560
-103.664932250976560
-103.725967407226560
-103.710708618164060
-103.649673461914060
-103.634414672851560
-103.619155883789060
-103.603897094726560
-103.512344360351560
-103.497085571289060
-103.497085571289060
-103.558120727539060
-103.558120727539060
-103.588638305664060
-103.664932250976560
-103.664932250976560
-103.695449829101560
-103.787002563476560
-103.863296508789060
-103.954849243164060
-103.970108032226560
-104.031143188476560
-104.046401977539060
-104.031143188476560
-104.092178344726560
-104.137954711914060
-104.168472290039060
-104.153213500976560
-104.168472290039060
-104.198989868164060
-104.122695922851560
-104.061660766601560
-104.061660766601560
-103.954849243164060
-103.939590454101560
-103.848037719726560
-103.756484985351560
-103.741226196289060
-103.787002563476560
-103.832778930664060
-103.893814086914060
-103.939590454101560
-103.924331665039060
-103.893814086914060
-103.893814086914060
-103.802261352539060
-103.817520141601560
-103.848037719726560
-103.771743774414060
-103.802261352539060
-103.848037719726560
-103.909072875976560
-104.015884399414060
-104.076919555664060
-104.076919555664060
-104.076919555664060
-104.061660766601560
-103.985366821289060
-103.909072875976560
-104.000625610351560
-103.985366821289060
-104.015884399414060
-104.031143188476560
-104.000625610351560
-104.046401977539060
-104.076919555664060
-103.970108032226560
-103.924331665039060
-103.878555297851560
-103.787002563476560
-103.649673461914060
-103.634414672851560
-103.619155883789060
-103.603897094726560
-103.634414672851560
-103.603897094726560
-103.664932250976560
-103.634414672851560
-103.603897094726560
-103.725967407226560
-103.741226196289060
-103.710708618164060
-103.817520141601560
-103.756484985351560
-103.710708618164060
-103.680191040039060
-103.756484985351560
-103.863296508789060
-103.893814086914060
-103.863296508789060
-103.863296508789060
-103.878555297851560
-103.863296508789060
-103.817520141601560
-103.848037719726560
-103.802261352539060
-103.787002563476560
-103.771743774414060
-103.725967407226560
-103.817520141601560
-103.893814086914060
-104.000625610351560
-104.122695922851560
-104.122695922851560
-104.092178344726560
-104.076919555664060
-104.076919555664060
-104.015884399414060
-103.924331665039060
-103.970108032226560
-103.909072875976560
-103.863296508789060
-103.863296508789060
-103.848037719726560
-103.893814086914060
-103.893814086914060
-103.756484985351560
-103.787002563476560
-103.725967407226560
-103.634414672851560
-103.527603149414060
-101.086196899414060
-95.501480102539063
-90.466079711914063
-84.698257446289063
-78.304824829101563
-71.453628540039063
-64.526138305664063
-58.086929321289063
-52.593765258789063
-48.077163696289063
-44.460830688476562
-41.805801391601563
-39.974746704101563
-38.982925415039062
-38.738784790039062
-39.272842407226562
-40.447769165039062
-42.019424438476562
-43.957290649414063
-46.200332641601563
-48.565444946289063
-51.052627563476563
-53.356704711914063
-55.553970336914063
-57.491836547851563
-59.032974243164063
-60.284194946289063
-61.169204711914063
-61.672744750976563
-61.794815063476563
-61.550674438476563
-60.955581665039063
-60.009536743164063
-58.834609985351563
-57.446060180664063
-55.904922485351563
-54.226455688476563
-52.441177368164063
-50.762710571289063
-49.099502563476562
-47.497329711914063
-46.063003540039062
-44.827041625976562
-43.743667602539062
-42.767105102539062
-41.836318969726562
-41.225967407226562
-40.722427368164062
-40.340957641601563
-40.096817016601563
-39.959487915039062
-39.944229125976562
-40.020523071289063
-40.112075805664062
-40.264663696289063
-40.508804321289063
-40.707168579101563
-40.798721313476562
-40.905532836914063
-40.951309204101563
-40.844497680664062
-40.783462524414063
-40.661392211914063
-40.463027954101563
-40.203628540039062
-39.913711547851562
-39.547500610351562
-39.104995727539062
-38.586196899414063
-38.113174438476562
-37.609634399414062
-37.075576782226562
-36.434707641601563
-35.870132446289063
-35.336074829101563
-34.771499633789063
-34.252700805664062
-33.794937133789063
-33.398208618164062
-33.047256469726562
-32.650527954101562
-32.345352172851562
-32.070693969726562
-31.826553344726562
-31.689224243164062
-31.475601196289063
-31.292495727539063
-31.109390258789063
-30.972061157226562
-30.849990844726562
-30.697402954101562
-30.483779907226562
-30.376968383789063
-30.224380493164062
-29.964981079101562
-29.720840454101562
-29.583511352539063
-29.293594360351562
-29.049453735351562
-28.790054321289063
-28.484878540039063
-28.286514282226562
-28.042373657226562
-27.721939086914062
-27.508316040039063
-27.279434204101562
-26.974258422851562
-26.714859008789062
-26.440200805664062
-26.150283813476562
-25.829849243164062
-25.585708618164062
-25.311050415039062
-25.021133422851562
-24.776992797851563
-24.593887329101563
-24.426040649414063
-24.258193969726563
-24.044570922851563
-23.922500610351563
-23.724136352539063
-23.510513305664063
-23.296890258789063
-23.174819946289063
-23.068008422851563
-22.930679321289063
-22.778091430664063
-22.671279907226563
-22.503433227539063
-22.335586547851563
-22.121963500976563
-21.954116821289063
-21.755752563476563
-21.481094360351563
-21.297988891601563
-21.084365844726562
-20.855484008789063
-20.641860961914063
-20.443496704101563
-20.275650024414063
-20.107803344726562
-19.817886352539063
-19.650039672851563
-19.451675415039063
-19.253311157226562
-19.039688110351563
-18.902359008789063
-18.810806274414063
-18.673477172851563
-18.536148071289063
-18.444595336914063
-18.307266235351563
-18.169937133789063
-17.986831665039063
-17.880020141601563
-17.742691040039063
-17.605361938476562
-17.498550415039063
-17.376480102539063
-17.269668579101563
-17.117080688476562
-17.025527954101563
-16.888198852539063
-16.705093383789063
-16.598281860351563
-16.445693969726562
-16.323623657226562
-16.308364868164063
-16.079483032226562
-15.987930297851563
-15.896377563476563
-15.667495727539063
-15.469131469726563
-15.331802368164063
-15.148696899414063
-14.965591430664063
-14.782485961914063
-14.645156860351563
-14.462051391601563
-14.339981079101563
-14.156875610351563
-14.004287719726563
-13.897476196289063
-13.683853149414063
-13.561782836914063
-13.424453735351563
-13.332901000976563
-13.287124633789063
-13.195571899414063
-13.149795532226563
-13.119277954101563
-12.966690063476563
-12.920913696289063
-12.814102172851563
-12.661514282226563
-12.447891235351563
-12.325820922851563
-12.203750610351563
-12.035903930664063
-11.944351196289063
-11.913833618164063
-11.776504516601563
-11.669692993164063
-11.486587524414063
-11.379776000976563
-11.288223266601563
-11.166152954101563
-11.135635375976563
-11.074600219726563
-10.998306274414063
-10.922012329101563
-10.860977172851563
-10.815200805664063
-10.738906860351563
-10.662612915039063
-10.586318969726563
-10.464248657226562
-10.387954711914062
-10.159072875976562
-10.098037719726562
-10.098037719726562
-10.006484985351562
-9.930191040039063
-9.914932250976563
-9.869155883789063
-9.823379516601563
-9.701309204101563
-9.716567993164063
-9.686050415039063
-9.579238891601563
-9.472427368164063
-9.396133422851563
-9.396133422851563
-9.335098266601563
-9.258804321289063
-9.197769165039063
-9.090957641601563
-8.968887329101563
-8.877334594726563
-8.785781860351563
-8.678970336914063
-8.556900024414063
-8.480606079101563
-8.282241821289063
-8.175430297851563
-8.022842407226563
-7.900772094726563
-7.870254516601563
-7.809219360351563
-7.748184204101563
-7.793960571289063
-7.717666625976563
-7.641372680664063
-7.565078735351563
-7.549819946289063
-7.488784790039063
-7.366714477539063
-7.305679321289063
-7.214126586914063
-7.122573852539063
-7.046279907226563
-6.969985961914063
-6.939468383789063
-6.817398071289063
-6.725845336914063
-6.710586547851563
-6.573257446289063
-6.527481079101563
-6.451187133789063
-6.451187133789063
-6.466445922851563
-6.390151977539063
-6.329116821289063
-6.359634399414063
-6.390151977539063
-6.359634399414063
-6.268081665039063
-6.313858032226563
-6.222305297851563
-6.084976196289063
-5.993423461914063
-5.917129516601563
-5.901870727539063
-5.810317993164063
-5.734024047851563
-5.718765258789063
-5.627212524414063
-5.535659790039063
-5.459365844726563
-5.444107055664063
-5.489883422851563
-5.459365844726563
-5.444107055664063
-5.367813110351563
-5.383071899414063
-5.322036743164063
-5.261001586914063
-5.322036743164063
-5.306777954101563
-5.184707641601563
-5.169448852539063
-5.077896118164063
-5.001602172851563
-4.864273071289063
-4.803237915039063
-4.757461547851563
-4.650650024414063
-4.589614868164063
-4.482803344726563
-4.452285766601563
-4.482803344726563
-4.421768188476563
-4.406509399414063
-4.421768188476563
-4.345474243164063
-4.360733032226563
-4.345474243164063
-4.314956665039063
-4.299697875976563
-4.314956665039063
-4.238662719726563
-4.192886352539063
-4.177627563476563
-4.162368774414063
-4.192886352539063
-4.192886352539063
-4.070816040039063
-4.101333618164063
-4.055557250976563
-3.979263305664063
-4.025039672851563
-4.070816040039063
-4.086074829101563
-4.040298461914063
-3.979263305664063
-3.933486938476563
-3.857192993164063
-3.750381469726563
-3.704605102539063
-3.674087524414063
-3.643569946289063
-3.521499633789063
-3.475723266601563
-3.399429321289063
-3.338394165039063
-3.307876586914063
-3.292617797851563
-3.277359008789063
-3.262100219726563
-3.155288696289063
-3.185806274414063
-3.216323852539063
-3.185806274414063
-3.201065063476563
-3.277359008789063
-3.292617797851563
-3.277359008789063
-3.246841430664063
-3.246841430664063
-3.292617797851563
-3.292617797851563
-3.216323852539063
-3.231582641601563
-3.216323852539063
-3.078994750976563
-3.063735961914063
-3.002700805664063
-2.926406860351563
-2.880630493164063
-2.834854125976563
-2.697525024414063
-2.605972290039063
-2.590713500976563
-2.605972290039063
-2.605972290039063
-2.590713500976563
-2.560195922851563
-2.605972290039063
-2.605972290039063
-2.575454711914063
-2.575454711914063
-2.636489868164063
-2.651748657226563
-2.621231079101563
-2.575454711914063
-2.560195922851563
-2.544937133789063
-2.499160766601563
-2.483901977539063
-2.483901977539063
-2.483901977539063
-2.392349243164063
-2.331314086914063
-2.316055297851563
-2.331314086914063
-2.377090454101563
-2.407608032226563
-2.361831665039063
-2.361831665039063
-2.331314086914063
-2.331314086914063
-2.346572875976563
-2.361831665039063
-2.361831665039063
-2.392349243164063
-2.407608032226563
-2.392349243164063
-2.331314086914063
-2.377090454101563
-2.392349243164063
-2.316055297851563
-2.239761352539063
-2.209243774414063
-2.209243774414063
-2.148208618164063
-2.117691040039063
-2.087173461914063
-2.071914672851563
-2.026138305664063
-1.965103030204773
-1.904067873954773
-1.919326663017273
-1.919326663017273
-1.919326663017273
-1.873550295829773
-1.873550295829773
-1.827773928642273
-1.812515139579773
-1.858291506767273
-1.827773928642273
-1.827773928642273
-1.888809084892273
-1.781997561454773
-1.766738772392273
-1.812515139579773
-1.843032717704773
-1.904067873954773
-1.888809084892273
-1.888809084892273
-1.904067873954773
-1.888809084892273
-1.781997561454773
-1.766738772392273
-1.781997561454773
-1.720962405204773
-1.736221194267273
-1.797256350517273
-1.690444827079773
-1.675186038017273
-1.629409670829773
-1.583633303642273
-1.553115725517273
-1.476821780204773
-1.476821780204773
-1.537856936454773
-1.553115725517273
-1.598892092704773
-1.583633303642273
-1.659927248954773
-1.705703616142273
-1.690444827079773
-1.690444827079773
-1.675186038017273
-1.675186038017273
-1.583633303642273
-1.507339358329773
-1.476821780204773
-1.431045413017273
-1.370010256767273
-1.385269045829773
-1.400527834892273
-1.415786623954773
-1.324233889579773
-1.354751467704773
-1.263198733329773
-1.156387209892273
-1.171645998954773
-1.171645998954773
-1.156387209892273
-1.202163577079773
-1.247939944267273
-1.308975100517273
-1.324233889579773
-1.370010256767273
-1.385269045829773
-1.446304202079773
-1.537856936454773
-1.492080569267273
-1.507339358329773
-1.522598147392273
-1.492080569267273
-1.461562991142273
-1.446304202079773
-1.461562991142273
-1.431045413017273
-1.308975100517273
-1.354751467704773
-1.308975100517273
-1.217422366142273
-1.141128420829773
-1.110610842704773
-1.019058108329773
-0.927505433559418
-0.896987855434418
-0.927505433559418
-0.942764222621918
-0.988540589809418
-1.003799319267273
-1.125869631767273
-1.141128420829773
-1.080093264579773
-1.141128420829773
-1.125869631767273
-1.110610842704773
-1.095352053642273
-1.019058108329773
-1.034316897392273
-1.064834475517273
-1.049575686454773
-1.080093264579773
-1.125869631767273
-1.141128420829773
-1.080093264579773
-1.110610842704773
-1.003799319267273
-0.927505433559418
-0.912246644496918
-0.851211488246918
-0.805435121059418
-0.805435121059418
-0.759658753871918
-0.820693910121918
-0.835952699184418
-0.835952699184418
-0.820693910121918
-0.835952699184418
-0.805435121059418
-0.698623597621918
-0.698623597621918
-0.713882386684418
-0.729141175746918
-0.774917542934418
-0.774917542934418
-0.820693910121918
-0.896987855434418
-0.851211488246918
-0.881729066371918
-0.851211488246918
-0.835952699184418
-0.759658753871918
-0.713882386684418
-0.668106019496918
-0.607070863246918
-0.591812074184418
-0.637588441371918
-0.591812074184418
-0.591812074184418
-0.561294496059418
-0.576553285121918
-0.546035706996918
-0.469741761684418
-0.454482972621918
-0.393447816371918
-0.362930238246918
-0.347671449184418
-0.347671449184418
-0.408706605434418
-0.423965394496918
-0.423965394496918
-0.500259339809418
-0.561294496059418
-0.591812074184418
-0.515518128871918
-0.561294496059418
-0.591812074184418
-0.561294496059418
-0.546035706996918
-0.500259339809418
-0.454482972621918
-0.469741761684418
-0.393447816371918
-0.393447816371918
-0.378189027309418
-0.301895081996918
-0.225601121783257
-0.225601121783257
-0.179824754595757
-0.057754442095757
-0.103530809283257
-0.134048387408257
-0.118789598345757
-0.210342332720757
-0.179824754595757
-0.195083543658257
-0.301895081996918
-0.210342332720757
-0.240859910845757
-0.347671449184418
-0.317153871059418
-0.271377503871918
-0.362930238246918
-0.362930238246918
-0.317153871059418
-0.362930238246918
-0.408706605434418
-0.378189027309418
-0.393447816371918
-0.301895081996918
-0.317153871059418
-0.301895081996918
-0.195083543658257
-0.210342332720757
-0.164565965533257
-0.073013231158257
-0.073013231158257
-0.057754442095757
-0.042495653033257
-0.073013231158257
-0.073013231158257
-0.073013231158257
-0.103530809283257
-0.164565965533257
-0.103530809283257
-0.103530809283257
-0.118789598345757
-0.088272020220757
-0.073013231158257
-0.088272020220757
-0.073013231158257
-0.118789598345757
-0.057754442095757
-0.103530809283257
-0.073013231158257
-0.011978074908257
-0.011978074908257
-0.042495653033257
-0.011978074908257
-0.011978074908257
-0.042495653033257
-0.027236863970757
-0.011978074908257
-0.027236863970757
0.003280714154243
0.003280714154243
-0.027236863970757
0.064315870404243
0.079574659466743
0.079574659466743
0.094833448529243
0.125351026654243
0.125351026654243
0.140609815716743
0.140609815716743
0.155868604779243
0.171127393841743
0.201644971966743
0.155868604779243
0.171127393841743
0.155868604779243
0.110092237591743
0.094833448529243
0.064315870404243
-0.027236863970757
-0.042495653033257
-0.042495653033257
-0.103530809283257
-0.134048387408257
-0.103530809283257
-0.103530809283257
-0.103530809283257
-0.088272020220757
-0.103530809283257
0.018539503216743
0.033798292279243
-0.011978074908257
0.064315870404243
0.155868604779243
0.140609815716743
0.171127393841743
0.171127393841743
0.201644971966743
0.155868604779243
0.125351026654243
0.094833448529243
0.110092237591743
0.094833448529243
0.064315870404243
0.079574659466743
0.064315870404243
-0.011978074908257
0.003280714154243
0.033798292279243
-0.011978074908257
-0.011978074908257
-0.057754442095757
0.003280714154243
0.049057081341743
0.094833448529243
0.140609815716743
0.277938902378082
0.323715269565582
0.354232847690582
0.354232847690582
0.338974058628082
0.323715269565582
0.308456480503082
0.293197691440582
0.354232847690582
0.354232847690582
0.354232847690582
0.445785582065582
0.461044371128082
0.369491636753082
0.400009214878082
0.400009214878082
0.354232847690582
0.354232847690582
0.323715269565582
0.293197691440582
0.262680113315582
0.232162550091743
0.186386182904243
0.201644971966743
0.171127393841743
0.125351026654243
0.079574659466743
0.049057081341743
-0.027236863970757
-0.057754442095757
-0.088272020220757
-0.042495653033257
0.003280714154243
0.079574659466743
0.125351026654243
0.155868604779243
0.216903761029243
0.308456480503082
0.338974058628082
0.369491636753082
0.338974058628082
0.354232847690582
0.369491636753082
0.277938902378082
0.232162550091743
0.155868604779243
0.094833448529243
0.049057081341743
0.003280714154243
-0.027236863970757
0.018539503216743
0.003280714154243
-0.027236863970757
-0.073013231158257
-0.011978074908257
-0.057754442095757
-0.073013231158257
-0.042495653033257
0.018539503216743
0.064315870404243
0.125351026654243
0.186386182904243
0.201644971966743
0.155868604779243
0.140609815716743
0.125351026654243
0.064315870404243
0.003280714154243
-0.057754442095757
-0.011978074908257
-0.027236863970757
-0.042495653033257
0.003280714154243
0.079574659466743
0.094833448529243
0.110092237591743
0.079574659466743
0.094833448529243
0.003280714154243
-0.042495653033257
-0.042495653033257
-0.011978074908257
0.064315870404243
0.110092237591743
0.125351026654243
0.171127393841743
0.155868604779243
0.110092237591743
0.079574659466743
0.049057081341743
-0.027236863970757
-0.042495653033257
0.033798292279243
0.049057081341743
0.064315870404243
0.110092237591743
0.155868604779243
0.216903761029243
0.140609815716743
0.140609815716743
0.201644971966743
0.155868604779243
0.140609815716743
0.125351026654243
0.155868604779243
0.155868604779243
0.125351026654243
0.094833448529243
0.140609815716743
0.125351026654243
0.033798292279243
-0.027236863970757
-0.011978074908257
-0.103530809283257
-0.088272020220757
-0.027236863970757
0.018539503216743
0.049057081341743
0.049057081341743
0.125351026654243
0.140609815716743
0.140609815716743
0.216903761029243
0.277938902378082
0.247421339154243
0.232162550091743
0.171127393841743
0.186386182904243
0.140609815716743
0.125351026654243
0.094833448529243
0.094833448529243
0.079574659466743
0.003280714154243
-0.011978074908257
0.018539503216743
-0.057754442095757
-0.027236863970757
-0.011978074908257
-0.057754442095757
-0.088272020220757
-0.057754442095757
0.018539503216743
0.049057081341743
0.094833448529243
0.155868604779243
0.201644971966743
0.186386182904243
0.110092237591743
0.064315870404243
0.064315870404243
0.033798292279243
0.033798292279243
-0.027236863970757
0.064315870404243
0.110092237591743
0.079574659466743
0.094833448529243
0.125351026654243
0.110092237591743
0.110092237591743
0.033798292279243
0.110092237591743
0.125351026654243
0.125351026654243
0.155868604779243
0.171127393841743
0.186386182904243
0.125351026654243
0.064315870404243
-0.011978074908257
-0.103530809283257
-0.149307176470757
-0.225601121783257
-0.332412660121918
-0.393447816371918
-0.454482972621918
-0.332412660121918
-0.347671449184418
-0.362930238246918
-0.286636292934418
-0.271377503871918
-0.256118714809418
-0.225601121783257
-0.195083543658257
-0.088272020220757
-0.088272020220757
-0.073013231158257
-0.073013231158257
-0.088272020220757
-0.103530809283257
-0.118789598345757
-0.103530809283257
-0.149307176470757
-0.210342332720757
-0.240859910845757
-0.317153871059418
-0.347671449184418
-0.362930238246918
-0.378189027309418
-0.347671449184418
-0.469741761684418
-0.485000550746918
-0.485000550746918
-0.469741761684418
-0.485000550746918
-0.469741761684418
-0.423965394496918
-0.393447816371918
-0.408706605434418
-0.408706605434418
-0.469741761684418
-0.378189027309418
-0.378189027309418
-0.423965394496918
-0.362930238246918
-0.378189027309418
-0.393447816371918
-0.423965394496918
-0.393447816371918
-0.317153871059418
-0.347671449184418
-0.362930238246918
-0.332412660121918
-0.378189027309418
-0.423965394496918
-0.485000550746918
-0.408706605434418
-0.393447816371918
-0.393447816371918
-0.393447816371918
-0.378189027309418
-0.378189027309418
-0.408706605434418
-0.408706605434418
-0.347671449184418
-0.408706605434418
-0.393447816371918
-0.454482972621918
-0.469741761684418
-0.439224183559418
-0.454482972621918
-0.393447816371918
-0.317153871059418
-0.286636292934418
-0.179824754595757
-0.103530809283257
-0.073013231158257
-0.057754442095757
-0.073013231158257
-0.057754442095757
-0.195083543658257
-0.271377503871918
-0.347671449184418
-0.408706605434418
-0.485000550746918
-0.576553285121918
-0.591812074184418
-0.622329652309418
-0.713882386684418
-0.683364808559418
-0.698623597621918
-0.698623597621918
-0.698623597621918
-0.698623597621918
-0.652847230434418
-0.591812074184418
-0.500259339809418
-0.378189027309418
-0.301895081996918
-0.195083543658257
-0.164565965533257
-0.164565965533257
-0.240859910845757
-0.317153871059418
-0.301895081996918
-0.347671449184418
-0.362930238246918
-0.408706605434418
-0.439224183559418
-0.423965394496918
-0.439224183559418
-0.515518128871918
-0.500259339809418
-0.515518128871918
-0.576553285121918
-0.652847230434418
-0.652847230434418
-0.683364808559418
-0.668106019496918
-0.607070863246918
-0.576553285121918
-0.500259339809418
-0.439224183559418
-0.454482972621918
-0.439224183559418
-0.423965394496918
-0.408706605434418
-0.439224183559418
-0.500259339809418
-0.454482972621918
-0.500259339809418
-0.546035706996918
-0.515518128871918
-0.515518128871918
-0.530776917934418
-0.530776917934418
-0.515518128871918
-0.423965394496918
-0.500259339809418
-0.561294496059418
-0.530776917934418
-0.500259339809418
-0.591812074184418
-0.607070863246918
-0.576553285121918
-0.576553285121918
-0.561294496059418
-0.576553285121918
-0.591812074184418
-0.515518128871918
-0.561294496059418
-0.637588441371918
-0.591812074184418
-0.576553285121918
-0.546035706996918
-0.515518128871918
-0.408706605434418
-0.332412660121918
-0.301895081996918
-0.256118714809418
-0.179824754595757
-0.195083543658257
-0.240859910845757
-0.347671449184418
-0.393447816371918
-0.500259339809418
-0.576553285121918
-0.591812074184418
-0.576553285121918
-0.515518128871918
-0.439224183559418
-0.469741761684418
-0.454482972621918
-0.485000550746918
-0.530776917934418
-0.591812074184418
-0.652847230434418
-0.652847230434418
-0.637588441371918
-0.591812074184418
-0.546035706996918
-0.469741761684418
-0.393447816371918
-0.378189027309418
-0.378189027309418
-0.378189027309418
-0.454482972621918
-0.454482972621918
-0.591812074184418
-0.652847230434418
-0.591812074184418
-0.591812074184418
-0.622329652309418
-0.546035706996918
-0.530776917934418
-0.530776917934418
-0.546035706996918
-0.530776917934418
-0.515518128871918
-0.485000550746918
-0.469741761684418
-0.469741761684418
-0.393447816371918
-0.362930238246918
-0.362930238246918
-0.301895081996918
-0.271377503871918
-0.317153871059418
-0.362930238246918
-0.393447816371918
-0.347671449184418
-0.378189027309418
-0.393447816371918
-0.393447816371918
-0.317153871059418
-0.286636292934418
-0.332412660121918
-0.240859910845757
-0.118789598345757
-0.103530809283257
-0.042495653033257
-0.011978074908257
0.033798292279243
0.049057081341743
0.018539503216743
0.003280714154243
-0.042495653033257
-0.073013231158257
-0.179824754595757
-0.210342332720757
-0.195083543658257
-0.240859910845757
-0.271377503871918
-0.240859910845757
-0.301895081996918
-0.332412660121918
-0.439224183559418
-0.454482972621918
-0.500259339809418
-0.546035706996918
-0.469741761684418
-0.393447816371918
-0.393447816371918
-0.362930238246918
-0.317153871059418
-0.179824754595757
-0.118789598345757
-0.073013231158257
-0.057754442095757
-0.011978074908257
0.018539503216743
-0.073013231158257
-0.057754442095757
-0.027236863970757
-0.042495653033257
-0.027236863970757
-0.088272020220757
-0.164565965533257
-0.195083543658257
-0.301895081996918
-0.301895081996918
-0.286636292934418
-0.301895081996918
-0.301895081996918
-0.225601121783257
-0.225601121783257
-0.286636292934418
-0.256118714809418
-0.240859910845757
-0.286636292934418
-0.210342332720757
-0.225601121783257
-0.195083543658257
-0.149307176470757
-0.149307176470757
-0.073013231158257
-0.027236863970757
0.003280714154243
0.003280714154243
-0.011978074908257
0.003280714154243
0.033798292279243
0.049057081341743
0.094833448529243
0.079574659466743
0.110092237591743
0.033798292279243
-0.057754442095757
-0.164565965533257
-0.225601121783257
-0.225601121783257
-0.286636292934418
-0.362930238246918
-0.378189027309418
-0.378189027309418
-0.271377503871918
-0.301895081996918
-0.271377503871918
-0.164565965533257
-0.195083543658257
-0.225601121783257
-0.225601121783257
-0.179824754595757
-0.134048387408257
-0.103530809283257
0.018539503216743
0.064315870404243
0.079574659466743
0.079574659466743
0.018539503216743
0.094833448529243
0.079574659466743
0.049057081341743
0.018539503216743
-0.011978074908257
-0.057754442095757
-0.073013231158257
-0.073013231158257
0.018539503216743
-0.011978074908257
-0.042495653033257
-0.073013231158257
-0.057754442095757
-0.088272020220757
-0.179824754595757
-0.149307176470757
-0.149307176470757
-0.134048387408257
-0.179824754595757
-0.240859910845757
-0.210342332720757
-0.195083543658257
-0.225601121783257
-0.195083543658257
-0.271377503871918
-0.195083543658257
-0.179824754595757
-0.195083543658257
-0.118789598345757
-0.103530809283257
-0.088272020220757
-0.073013231158257
-0.118789598345757
-0.088272020220757
-0.042495653033257
0.064315870404243
0.049057081341743
0.018539503216743
0.033798292279243
-0.057754442095757
-0.134048387408257
-0.164565965533257
-0.118789598345757
-0.103530809283257
-0.164565965533257
-0.149307176470757
-0.134048387408257
-0.179824754595757
-0.179824754595757
-0.256118714809418
-0.225601121783257
-0.271377503871918
-0.347671449184418
-0.347671449184418
-0.362930238246918
-0.423965394496918
-0.393447816371918
-0.332412660121918
-0.225601121783257
-0.225601121783257
-0.210342332720757
-0.210342332720757
-0.103530809283257
-0.088272020220757
-0.195083543658257
-0.149307176470757
-0.103530809283257
-0.164565965533257
-0.118789598345757
-0.057754442095757
0.018539503216743
0.094833448529243
0.049057081341743
0.018539503216743
0.003280714154243
0.018539503216743
-0.042495653033257
-0.011978074908257
0.033798292279243
0.003280714154243
-0.027236863970757
-0.088272020220757
-0.179824754595757
-0.134048387408257
-0.164565965533257
-0.118789598345757
-0.103530809283257
-0.134048387408257
-0.088272020220757
-0.073013231158257
-0.088272020220757
0.018539503216743
0.079574659466743
0.094833448529243
0.079574659466743
0.064315870404243
0.049057081341743
0.003280714154243
0.003280714154243
-0.027236863970757
0.018539503216743
-0.088272020220757
-0.149307176470757
-0.103530809283257
-0.164565965533257
-0.225601121783257
-0.179824754595757
-0.195083543658257
-0.164565965533257
-0.225601121783257
-0.240859910845757
-0.164565965533257
-0.118789598345757
-0.210342332720757
-0.271377503871918
-0.210342332720757
-0.179824754595757
-0.225601121783257
-0.164565965533257
-0.073013231158257
0.003280714154243
-0.011978074908257
-0.149307176470757
-0.149307176470757
-0.134048387408257
-0.164565965533257
-0.164565965533257
-0.088272020220757
-0.042495653033257
-0.057754442095757
-0.073013231158257
-0.027236863970757
-0.027236863970757
0.033798292279243
0.033798292279243
0.049057081341743
0.049057081341743
0.064315870404243
0.079574659466743
0.125351026654243
0.155868604779243
0.186386182904243
0.186386182904243
0.171127393841743
0.079574659466743
0.003280714154243
0.018539503216743
-0.042495653033257
-0.057754442095757
-0.042495653033257
-0.011978074908257
-0.011978074908257
0.064315870404243
0.125351026654243
0.140609815716743
0.125351026654243
0.125351026654243
0.094833448529243
0.094833448529243
0.018539503216743
0.018539503216743
0.064315870404243
0.079574659466743
0.064315870404243
0.018539503216743
0.033798292279243
0.094833448529243
0.033798292279243
0.033798292279243
0.079574659466743
0.049057081341743
-0.011978074908257
-0.057754442095757
0.003280714154243
0.094833448529243
0.110092237591743
0.110092237591743
0.186386182904243
0.201644971966743
0.186386182904243
0.171127393841743
0.201644971966743
0.216903761029243
0.247421339154243
0.171127393841743
0.140609815716743
0.125351026654243
0.049057081341743
0.033798292279243
0.125351026654243
0.094833448529243
0.125351026654243
0.171127393841743
0.186386182904243
0.186386182904243
0.155868604779243
0.155868604779243
0.140609815716743
0.110092237591743
0.110092237591743
0.110092237591743
0.079574659466743
0.094833448529243
0.110092237591743
0.094833448529243
-0.011978074908257
-0.073013231158257
-0.103530809283257
-0.118789598345757
-0.164565965533257
-0.134048387408257
-0.042495653033257
-0.057754442095757
-0.134048387408257
-0.027236863970757
0.049057081341743
0.079574659466743
0.079574659466743
0.094833448529243
0.110092237591743
0.064315870404243
-0.042495653033257
-0.073013231158257
0.018539503216743
0.018539503216743
-0.118789598345757
-0.134048387408257
-0.118789598345757
-0.225601121783257
-0.225601121783257
-0.286636292934418
-0.256118714809418
-0.240859910845757
-0.286636292934418
-0.286636292934418
-0.225601121783257
-0.286636292934418
-0.317153871059418
-0.286636292934418
-0.240859910845757
-0.225601121783257
-0.195083543658257
-0.179824754595757
-0.088272020220757
-0.042495653033257
-0.134048387408257
-0.149307176470757
-0.134048387408257
-0.179824754595757
-0.210342332720757
-0.225601121783257
-0.210342332720757
-0.195083543658257
-0.271377503871918
-0.240859910845757
-0.256118714809418
-0.256118714809418
-0.240859910845757
-0.271377503871918
-0.332412660121918
-0.347671449184418
-0.378189027309418
-0.423965394496918
-0.469741761684418
-0.362930238246918
-0.332412660121918
-0.271377503871918
-0.240859910845757
-0.301895081996918
-0.347671449184418
-0.408706605434418
-0.485000550746918
-0.469741761684418
-0.378189027309418
-0.362930238246918
-0.393447816371918
-0.393447816371918
-0.332412660121918
-0.393447816371918
-0.408706605434418
-0.485000550746918
-0.485000550746918
-0.500259339809418
-0.576553285121918
-0.576553285121918
-0.500259339809418
-0.485000550746918
-0.485000550746918
-0.515518128871918
-0.500259339809418
-0.546035706996918
-0.530776917934418
-0.515518128871918
-0.530776917934418
-0.500259339809418
-0.546035706996918
-0.561294496059418
-0.485000550746918
-0.500259339809418
-0.469741761684418
-0.408706605434418
-0.393447816371918
-0.423965394496918
-0.393447816371918
-0.301895081996918
-0.301895081996918
-0.225601121783257
-0.210342332720757
-0.256118714809418
-0.256118714809418
-0.317153871059418
-0.362930238246918
-0.332412660121918
-0.423965394496918
-0.378189027309418
-0.362930238246918
-0.408706605434418
-0.454482972621918
-0.485000550746918
-0.454482972621918
-0.485000550746918
-0.591812074184418
-0.622329652309418
-0.561294496059418
-0.515518128871918
-0.546035706996918
-0.469741761684418
-0.408706605434418
-0.530776917934418
-0.530776917934418
-0.576553285121918
-0.576553285121918
-0.576553285121918
-0.652847230434418
-0.622329652309418
-0.591812074184418
-0.683364808559418
-0.637588441371918
-0.576553285121918
-0.515518128871918
-0.561294496059418
-0.546035706996918
-0.530776917934418
-0.576553285121918
-0.576553285121918
-0.622329652309418
-0.637588441371918
-0.546035706996918
-0.576553285121918
-0.576553285121918
-0.485000550746918
-0.469741761684418
-0.485000550746918
-0.561294496059418
-0.576553285121918
-0.591812074184418
-0.591812074184418
-0.622329652309418
-0.622329652309418
-0.546035706996918
-0.515518128871918
-0.561294496059418
-0.515518128871918
-0.530776917934418
-0.500259339809418
-0.515518128871918
-0.515518128871918
-0.485000550746918
-0.500259339809418
-0.515518128871918
-0.576553285121918
-0.668106019496918
-0.652847230434418
-0.637588441371918
-0.607070863246918
-0.576553285121918
-0.622329652309418
-0.591812074184418
-0.637588441371918
-0.652847230434418
-0.637588441371918
-0.546035706996918
-0.561294496059418
-0.607070863246918
-0.591812074184418
-0.561294496059418
-0.576553285121918
-0.561294496059418
-0.546035706996918
-0.439224183559418
-0.500259339809418
-0.546035706996918
-0.500259339809418
-0.576553285121918
-0.652847230434418
-0.668106019496918
-0.698623597621918
-0.698623597621918
-0.698623597621918
-0.729141175746918
-0.698623597621918
-0.668106019496918
-0.683364808559418
-0.698623597621918
-0.652847230434418
-0.668106019496918
-0.652847230434418
-0.652847230434418
-0.622329652309418
-0.515518128871918
-0.423965394496918
-0.408706605434418
-0.317153871059418
-0.332412660121918
-0.332412660121918
-0.301895081996918
-0.317153871059418
-0.393447816371918
-0.423965394496918
-0.408706605434418
-0.469741761684418
-0.454482972621918
-0.362930238246918
-0.332412660121918
-0.271377503871918
-0.240859910845757
-0.240859910845757
-0.149307176470757
-0.164565965533257
-0.195083543658257
-0.164565965533257
-0.118789598345757
-0.179824754595757
-0.240859910845757
-0.225601121783257
-0.164565965533257
-0.210342332720757
-0.179824754595757
-0.195083543658257
-0.179824754595757
-0.256118714809418
-0.286636292934418
-0.271377503871918
-0.256118714809418
-0.317153871059418
-0.347671449184418
-0.301895081996918
-0.271377503871918
-0.332412660121918
-0.301895081996918
-0.256118714809418
-0.301895081996918
-0.286636292934418
-0.378189027309418
-0.393447816371918
-0.362930238246918
-0.378189027309418
-0.393447816371918
-0.301895081996918
-0.240859910845757
-0.256118714809418
-0.317153871059418
-0.286636292934418
-0.286636292934418
-0.256118714809418
-0.286636292934418
-0.256118714809418
-0.256118714809418
-0.286636292934418
-0.286636292934418
-0.256118714809418
-0.240859910845757
-0.164565965533257
-0.164565965533257
-0.179824754595757
-0.164565965533257
-0.210342332720757
-0.225601121783257
-0.256118714809418
-0.317153871059418
-0.347671449184418
-0.317153871059418
-0.347671449184418
-0.301895081996918
-0.256118714809418
-0.195083543658257
-0.195083543658257
-0.103530809283257
-0.088272020220757
-0.042495653033257
-0.027236863970757
-0.042495653033257
-0.027236863970757
0.049057081341743
-0.011978074908257
-0.027236863970757
0.033798292279243
0.018539503216743
-0.042495653033257
-0.011978074908257
-0.042495653033257
-0.134048387408257
-0.225601121783257
-0.347671449184418
-0.378189027309418
-0.408706605434418
-0.500259339809418
-0.515518128871918
-0.469741761684418
-0.515518128871918
-0.515518128871918
-0.530776917934418
-0.469741761684418
-0.378189027309418
-0.332412660121918
-0.317153871059418
-0.225601121783257
-0.195083543658257
-0.164565965533257
-0.164565965533257
-0.118789598345757
-0.073013231158257
-0.042495653033257
-0.042495653033257
-0.057754442095757
-0.103530809283257
-0.088272020220757
-0.088272020220757
-0.118789598345757
-0.088272020220757
-0.088272020220757
-0.088272020220757
-0.073013231158257
-0.027236863970757
-0.057754442095757
-0.011978074908257
-0.073013231158257
-0.134048387408257
-0.134048387408257
-0.118789598345757
-0.149307176470757
-0.118789598345757
-0.118789598345757
-0.057754442095757
-0.118789598345757
-0.164565965533257
-0.134048387408257
-0.103530809283257
-0.103530809283257
-0.057754442095757
-0.011978074908257
-0.027236863970757
-0.057754442095757
-0.073013231158257
-0.011978074908257
0.003280714154243
-0.088272020220757
-0.134048387408257
-0.073013231158257
-0.164565965533257
-0.195083543658257
-0.179824754595757
-0.164565965533257
-0.164565965533257
-0.164565965533257
-0.195083543658257
-0.195083543658257
-0.210342332720757
-0.256118714809418
-0.301895081996918
-0.240859910845757
-0.256118714809418
-0.225601121783257
-0.103530809283257
-0.103530809283257
-0.118789598345757
-0.118789598345757
-0.179824754595757
-0.240859910845757
-0.256118714809418
-0.301895081996918
-0.286636292934418
-0.301895081996918
-0.301895081996918
-0.317153871059418
-0.256118714809418
-0.271377503871918
-0.256118714809418
-0.240859910845757
-0.271377503871918
-0.225601121783257
-0.225601121783257
-0.286636292934418
-0.195083543658257
-0.149307176470757
-0.057754442095757
0.033798292279243
0.079574659466743
0.140609815716743
0.155868604779243
0.171127393841743
0.171127393841743
0.125351026654243
0.125351026654243
0.140609815716743
0.125351026654243
0.125351026654243
0.155868604779243
0.186386182904243
0.110092237591743
0.064315870404243
0.064315870404243
0.049057081341743
0.033798292279243
-0.042495653033257
-0.088272020220757
-0.027236863970757
-0.042495653033257
-0.027236863970757
-0.073013231158257
0.018539503216743
0.049057081341743
0.018539503216743
0.079574659466743
0.094833448529243
0.094833448529243
0.094833448529243
0.049057081341743
0.033798292279243
-0.011978074908257
-0.073013231158257
-0.088272020220757
-0.179824754595757
-0.210342332720757
-0.256118714809418
-0.240859910845757
-0.256118714809418
-0.286636292934418
-0.256118714809418
-0.256118714809418
-0.332412660121918
-0.317153871059418
-0.347671449184418
-0.271377503871918
-0.240859910845757
-0.195083543658257
-0.134048387408257
-0.073013231158257
-0.057754442095757
-0.088272020220757
-0.042495653033257
-0.011978074908257
-0.103530809283257
-0.057754442095757
-0.027236863970757
-0.027236863970757
0.033798292279243
0.033798292279243
0.140609815716743
0.155868604779243
0.079574659466743
0.064315870404243
0.110092237591743
0.079574659466743
0.018539503216743
-0.011978074908257
0.064315870404243
0.079574659466743
0.110092237591743
0.110092237591743
0.232162550091743
0.277938902378082
0.216903761029243
0.201644971966743
0.155868604779243
0.155868604779243
0.186386182904243
0.155868604779243
0.247421339154243
0.293197691440582
0.247421339154243
0.308456480503082
0.262680113315582
0.293197691440582
0.354232847690582
0.338974058628082
0.262680113315582
0.201644971966743
0.201644971966743
0.155868604779243
0.110092237591743
0.171127393841743
0.155868604779243
0.186386182904243
0.140609815716743
0.125351026654243
0.125351026654243
0.110092237591743
0.125351026654243
0.125351026654243
0.125351026654243
0.171127393841743
0.171127393841743
0.277938902378082
0.338974058628082
0.369491636753082
0.476303160190582
0.461044371128082
0.506820738315582
0.461044371128082
0.415268003940582
0.415268003940582
0.400009214878082
0.369491636753082
0.323715269565582
0.293197691440582
0.308456480503082
0.201644971966743
0.201644971966743
0.201644971966743
0.171127393841743
0.155868604779243
0.094833448529243
0.049057081341743
0.049057081341743
0.018539503216743
0.003280714154243
0.064315870404243
0.171127393841743
0.140609815716743
0.155868604779243
0.262680113315582
0.216903761029243
0.247421339154243
0.277938902378082
0.293197691440582
0.323715269565582
0.262680113315582
0.262680113315582
0.354232847690582
0.338974058628082
0.369491636753082
0.354232847690582
0.369491636753082
0.308456480503082
0.232162550091743
0.232162550091743
0.262680113315582
0.262680113315582
0.171127393841743
0.140609815716743
0.171127393841743
0.140609815716743
0.186386182904243
0.201644971966743
0.186386182904243
0.232162550091743
0.140609815716743
0.155868604779243
0.155868604779243
0.140609815716743
0.171127393841743
0.216903761029243
0.186386182904243
0.155868604779243
0.171127393841743
0.247421339154243
0.216903761029243
0.277938902378082
0.369491636753082
0.384750425815582
0.384750425815582
0.384750425815582
0.384750425815582
0.445785582065582
0.461044371128082
0.476303160190582
0.491561949253082
0.506820738315582
0.476303160190582
0.430526793003082
0.445785582065582
0.384750425815582
0.384750425815582
0.338974058628082
0.277938902378082
0.247421339154243
0.232162550091743
0.232162550091743
0.308456480503082
0.293197691440582
0.293197691440582
0.262680113315582
0.308456480503082
0.232162550091743
0.247421339154243
0.323715269565582
0.354232847690582
0.354232847690582
0.369491636753082
0.308456480503082
0.338974058628082
0.338974058628082
0.277938902378082
0.308456480503082
0.308456480503082
0.201644971966743
0.201644971966743
0.262680113315582
0.232162550091743
0.232162550091743
0.216903761029243
0.201644971966743
0.171127393841743
0.125351026654243
0.094833448529243
0.186386182904243
0.155868604779243
0.171127393841743
0.216903761029243
0.216903761029243
0.247421339154243
0.277938902378082
0.232162550091743
0.277938902378082
0.277938902378082
0.247421339154243
0.277938902378082
0.308456480503082
0.323715269565582
0.354232847690582
0.400009214878082
0.430526793003082
0.491561949253082
0.491561949253082
0.476303160190582
0.445785582065582
0.461044371128082
0.415268003940582
0.491561949253082
0.476303160190582
0.430526793003082
0.445785582065582
0.461044371128082
0.323715269565582
0.262680113315582
0.171127393841743
0.125351026654243
0.064315870404243
0.064315870404243
0.033798292279243
0.125351026654243
0.171127393841743
0.155868604779243
0.216903761029243
0.232162550091743
0.171127393841743
0.201644971966743
0.186386182904243
0.140609815716743
0.171127393841743
0.140609815716743
0.125351026654243
0.125351026654243
0.140609815716743
0.125351026654243
0.155868604779243
0.140609815716743
0.110092237591743
0.110092237591743
0.125351026654243
0.079574659466743
0.110092237591743
0.140609815716743
0.232162550091743
0.247421339154243
0.277938902378082
0.338974058628082
0.369491636753082
0.415268003940582
0.400009214878082
0.400009214878082
0.400009214878082
0.323715269565582
0.277938902378082
0.293197691440582
0.201644971966743
0.186386182904243
0.140609815716743
0.125351026654243
0.110092237591743
0.064315870404243
0.049057081341743
0.079574659466743
0.033798292279243
0.003280714154243
0.033798292279243
0.049057081341743
0.003280714154243
0.049057081341743
0.064315870404243
0.125351026654243
0.216903761029243
0.171127393841743
0.201644971966743
0.216903761029243
0.140609815716743
0.140609815716743
0.064315870404243
-0.011978074908257
0.033798292279243
0.003280714154243
0.079574659466743
0.125351026654243
0.171127393841743
0.201644971966743
0.216903761029243
0.186386182904243
0.110092237591743
0.094833448529243
0.125351026654243
0.018539503216743
0.079574659466743
0.125351026654243
0.140609815716743
0.140609815716743
0.125351026654243
0.171127393841743
0.186386182904243
0.140609815716743
0.110092237591743
0.094833448529243
0.110092237591743
0.064315870404243
0.094833448529243
0.155868604779243
0.186386182904243
0.293197691440582
0.293197691440582
0.354232847690582
0.354232847690582
0.277938902378082
0.293197691440582
0.293197691440582
0.232162550091743
0.247421339154243
0.232162550091743
0.308456480503082
0.247421339154243
0.171127393841743
0.140609815716743
0.125351026654243
0.003280714154243
-0.118789598345757
-0.179824754595757
-0.195083543658257
-0.286636292934418
-0.286636292934418
-0.256118714809418
-0.225601121783257
-0.179824754595757
-0.195083543658257
-0.103530809283257
-0.088272020220757
-0.027236863970757
-0.011978074908257
-0.027236863970757
-0.057754442095757
-0.134048387408257
-0.225601121783257
-0.225601121783257
-0.362930238246918
-0.393447816371918
-0.408706605434418
-0.485000550746918
-0.515518128871918
-0.515518128871918
-0.500259339809418
-0.469741761684418
-0.485000550746918
-0.515518128871918
-0.530776917934418
-0.500259339809418
-0.546035706996918
-0.515518128871918
-0.423965394496918
-0.393447816371918
-0.301895081996918
-0.271377503871918
-0.256118714809418
-0.225601121783257
-0.271377503871918
-0.286636292934418
-0.301895081996918
-0.332412660121918
-0.347671449184418
-0.362930238246918
-0.225601121783257
-0.256118714809418
-0.271377503871918
-0.195083543658257
-0.210342332720757
-0.240859910845757
-0.256118714809418
-0.286636292934418
-0.240859910845757
-0.286636292934418
-0.317153871059418
-0.301895081996918
-0.317153871059418
-0.378189027309418
-0.423965394496918
-0.454482972621918
-0.515518128871918
-0.515518128871918
-0.576553285121918
-0.652847230434418
-0.668106019496918
-0.652847230434418
-0.607070863246918
-0.500259339809418
-0.561294496059418
-0.469741761684418
-0.439224183559418
-0.485000550746918
-0.454482972621918
-0.439224183559418
-0.378189027309418
-0.332412660121918
-0.362930238246918
-0.332412660121918
-0.332412660121918
-0.378189027309418
-0.439224183559418
-0.469741761684418
-0.469741761684418
-0.546035706996918
-0.576553285121918
-0.607070863246918
-0.607070863246918
-0.607070863246918
-0.622329652309418
-0.576553285121918
-0.530776917934418
-0.530776917934418
-0.485000550746918
-0.485000550746918
-0.378189027309418
-0.393447816371918
-0.393447816371918
-0.271377503871918
-0.225601121783257
-0.271377503871918
-0.286636292934418
-0.301895081996918
-0.256118714809418
-0.301895081996918
-0.362930238246918
-0.332412660121918
-0.286636292934418
-0.256118714809418
-0.240859910845757
-0.118789598345757
-0.057754442095757
-0.027236863970757
0.018539503216743
0.049057081341743
0.064315870404243
0.094833448529243
0.064315870404243
0.110092237591743
0.079574659466743
0.064315870404243
-0.011978074908257
-0.027236863970757
-0.088272020220757
-0.164565965533257
-0.179824754595757
-0.210342332720757
-0.301895081996918
-0.301895081996918
-0.317153871059418
-0.286636292934418
-0.256118714809418
-0.301895081996918
-0.256118714809418
-0.210342332720757
-0.164565965533257
-0.088272020220757
-0.027236863970757
0.049057081341743
0.125351026654243
0.125351026654243
0.125351026654243
0.125351026654243
0.140609815716743
0.094833448529243
0.079574659466743
0.003280714154243
-0.011978074908257
-0.027236863970757
-0.103530809283257
-0.134048387408257
-0.149307176470757
-0.195083543658257
-0.134048387408257
-0.179824754595757
-0.179824754595757
-0.073013231158257
-0.057754442095757
-0.057754442095757
-0.011978074908257
0.079574659466743
0.110092237591743
0.110092237591743
0.125351026654243
0.125351026654243
0.110092237591743
0.079574659466743
0.079574659466743
0.140609815716743
0.125351026654243
0.140609815716743
0.186386182904243
0.247421339154243
0.216903761029243
0.201644971966743
0.247421339154243
0.262680113315582
0.201644971966743
0.232162550091743
0.293197691440582
0.308456480503082
0.293197691440582
0.247421339154243
0.277938902378082
0.277938902378082
0.186386182904243
0.140609815716743
0.155868604779243
0.155868604779243
0.171127393841743
0.186386182904243
0.247421339154243
0.247421339154243
0.277938902378082
0.308456480503082
0.277938902378082
0.262680113315582
0.308456480503082
0.293197691440582
0.262680113315582
0.201644971966743
0.155868604779243
0.125351026654243
0.094833448529243
0.033798292279243
-0.011978074908257
-0.042495653033257
-0.073013231158257
-0.118789598345757
-0.179824754595757
-0.195083543658257
-0.195083543658257
-0.240859910845757
-0.271377503871918
-0.240859910845757
-0.225601121783257
-0.134048387408257
-0.103530809283257
0.018539503216743
0.140609815716743
0.216903761029243
0.277938902378082
0.400009214878082
0.369491636753082
0.400009214878082
0.415268003940582
0.384750425815582
0.354232847690582
0.384750425815582
0.415268003940582
0.461044371128082
0.476303160190582
0.430526793003082
0.461044371128082
0.461044371128082
0.354232847690582
0.323715269565582
0.369491636753082
0.354232847690582
0.384750425815582
0.369491636753082
0.400009214878082
0.415268003940582
0.476303160190582
0.506820738315582
0.537338316440582
0.522079527378082
0.461044371128082
0.415268003940582
0.430526793003082
0.369491636753082
0.415268003940582
0.430526793003082
0.445785582065582
0.491561949253082
0.491561949253082
0.506820738315582
0.491561949253082
0.476303160190582
0.506820738315582
0.522079527378082
0.522079527378082
0.537338316440582
0.476303160190582
0.461044371128082
0.430526793003082
0.430526793003082
0.384750425815582
0.430526793003082
0.415268003940582
0.354232847690582
0.369491636753082
0.369491636753082
0.308456480503082
0.369491636753082
0.369491636753082
0.369491636753082
0.369491636753082
0.384750425815582
0.461044371128082
0.537338316440582
0.567855894565582
0.613632261753082
0.674667418003082
0.766220152378082
0.750961363315582
0.720443785190582
0.766220152378082
0.766220152378082
0.705184996128082
0.659408628940582
0.689926207065582
0.644149839878082
0.644149839878082
0.689926207065582
0.689926207065582
0.628891050815582
0.567855894565582
0.476303160190582
0.522079527378082
0.415268003940582
0.415268003940582
0.506820738315582
0.506820738315582
0.491561949253082
0.522079527378082
0.491561949253082
0.461044371128082
0.400009214878082
0.369491636753082
0.338974058628082
0.338974058628082
0.323715269565582
0.277938902378082
0.369491636753082
0.430526793003082
0.491561949253082
0.552597105503082
0.613632261753082
0.628891050815582
0.628891050815582
0.598373472690582
0.598373472690582
0.583114683628082
0.583114683628082
0.537338316440582
0.567855894565582
0.552597105503082
0.491561949253082
0.491561949253082
0.415268003940582
0.323715269565582
0.293197691440582
0.247421339154243
0.262680113315582
0.216903761029243
0.232162550091743
0.293197691440582
0.262680113315582
0.232162550091743
0.232162550091743
0.277938902378082
0.338974058628082
0.369491636753082
0.400009214878082
0.506820738315582
0.506820738315582
0.445785582065582
0.430526793003082
0.491561949253082
0.430526793003082
0.445785582065582
0.430526793003082
0.384750425815582
0.400009214878082
0.400009214878082
0.384750425815582
0.415268003940582
0.400009214878082
0.445785582065582
0.415268003940582
0.354232847690582
0.323715269565582
0.277938902378082
0.354232847690582
0.400009214878082
0.430526793003082
0.491561949253082
0.522079527378082
0.461044371128082
0.400009214878082
0.369491636753082
0.354232847690582
0.293197691440582
0.308456480503082
0.247421339154243
0.308456480503082
0.323715269565582
0.308456480503082
0.384750425815582
0.338974058628082
0.232162550091743
0.232162550091743
0.125351026654243
0.125351026654243
0.125351026654243
0.110092237591743
0.125351026654243
0.110092237591743
0.125351026654243
0.079574659466743
0.125351026654243
0.201644971966743
0.171127393841743
0.155868604779243
0.171127393841743
0.079574659466743
0.079574659466743
0.064315870404243
0.110092237591743
0.110092237591743
0.125351026654243
0.125351026654243
0.125351026654243
0.110092237591743
0.079574659466743
0.110092237591743
0.125351026654243
0.079574659466743
0.155868604779243
0.186386182904243
0.171127393841743
0.201644971966743
0.186386182904243
0.277938902378082
0.262680113315582
0.216903761029243
0.277938902378082
0.308456480503082
0.293197691440582
0.277938902378082
0.247421339154243
0.277938902378082
0.247421339154243
0.232162550091743
0.232162550091743
0.277938902378082
0.308456480503082
0.308456480503082
0.323715269565582
0.247421339154243
0.140609815716743
0.110092237591743
0.018539503216743
-0.027236863970757
-0.057754442095757
-0.088272020220757
-0.088272020220757
-0.134048387408257
-0.103530809283257
-0.088272020220757
-0.057754442095757
-0.027236863970757
-0.088272020220757
-0.164565965533257
-0.134048387408257
-0.179824754595757
-0.195083543658257
-0.210342332720757
-0.088272020220757
0.033798292279243
0.064315870404243
0.049057081341743
0.125351026654243
0.155868604779243
0.125351026654243
0.125351026654243
0.140609815716743
0.094833448529243
0.125351026654243
0.140609815716743
0.125351026654243
0.216903761029243
0.247421339154243
0.247421339154243
0.216903761029243
0.201644971966743
0.171127393841743
0.171127393841743
0.155868604779243
0.140609815716743
0.110092237591743
0.125351026654243
0.079574659466743
0.079574659466743
0.094833448529243
0.125351026654243
0.125351026654243
0.125351026654243
0.125351026654243
0.155868604779243
0.155868604779243
0.232162550091743
0.277938902378082
0.293197691440582
0.308456480503082
0.354232847690582
0.415268003940582
0.445785582065582
0.461044371128082
0.461044371128082
0.537338316440582
0.522079527378082
0.430526793003082
0.384750425815582
0.338974058628082
0.201644971966743
0.155868604779243
0.064315870404243
0.049057081341743
0.033798292279243
-0.057754442095757
-0.042495653033257
0.049057081341743
-0.011978074908257
-0.027236863970757
-0.027236863970757
-0.011978074908257
0.003280714154243
0.064315870404243
0.125351026654243
0.232162550091743
0.323715269565582
0.354232847690582
0.461044371128082
0.506820738315582
0.461044371128082
0.506820738315582
0.552597105503082
0.491561949253082
0.476303160190582
0.400009214878082
0.430526793003082
0.430526793003082
0.384750425815582
0.369491636753082
0.415268003940582
0.415268003940582
0.400009214878082
0.354232847690582
0.338974058628082
0.277938902378082
0.293197691440582
0.262680113315582
0.186386182904243
0.155868604779243
0.125351026654243
0.140609815716743
0.125351026654243
0.110092237591743
0.171127393841743
0.216903761029243
0.186386182904243
0.232162550091743
0.247421339154243
0.232162550091743
0.201644971966743
0.247421339154243
0.232162550091743
0.293197691440582
0.354232847690582
0.354232847690582
0.354232847690582
0.400009214878082
0.354232847690582
0.338974058628082
0.247421339154243
0.201644971966743
0.140609815716743
0.125351026654243
0.140609815716743
0.125351026654243
0.125351026654243
0.201644971966743
0.201644971966743
0.216903761029243
0.186386182904243
0.171127393841743
0.247421339154243
0.155868604779243
0.125351026654243
0.171127393841743
0.232162550091743
0.262680113315582
0.293197691440582
0.293197691440582
0.338974058628082
0.354232847690582
0.308456480503082
0.216903761029243
0.262680113315582
0.140609815716743
0.079574659466743
0.110092237591743
0.094833448529243
0.125351026654243
0.155868604779243
0.155868604779243
0.216903761029243
0.201644971966743
0.216903761029243
0.277938902378082
0.247421339154243
0.247421339154243
0.247421339154243
0.262680113315582
0.186386182904243
0.125351026654243
0.110092237591743
0.094833448529243
0.094833448529243
0.079574659466743
0.033798292279243
0.110092237591743
0.049057081341743
0.018539503216743
0.033798292279243
0.049057081341743
0.064315870404243
0.064315870404243
0.064315870404243
0.064315870404243
0.049057081341743
0.049057081341743
0.018539503216743
0.033798292279243
0.003280714154243
-0.027236863970757
0.018539503216743
-0.103530809283257
-0.149307176470757
-0.134048387408257
-0.149307176470757
-0.149307176470757
-0.164565965533257
-0.164565965533257
-0.073013231158257
-0.103530809283257
-0.103530809283257
-0.088272020220757
-0.073013231158257
-0.103530809283257
-0.118789598345757
-0.073013231158257
-0.042495653033257
-0.011978074908257
-0.011978074908257
-0.042495653033257
-0.042495653033257
-0.118789598345757
-0.164565965533257
-0.164565965533257
-0.240859910845757
-0.240859910845757
-0.301895081996918
-0.286636292934418
-0.271377503871918
-0.301895081996918
-0.271377503871918
-0.271377503871918
-0.347671449184418
-0.347671449184418
-0.347671449184418
-0.301895081996918
-0.317153871059418
-0.286636292934418
-0.301895081996918
-0.332412660121918
-0.332412660121918
-0.393447816371918
-0.469741761684418
-0.469741761684418
-0.576553285121918
-0.561294496059418
-0.561294496059418
-0.576553285121918
-0.561294496059418
-0.515518128871918
-0.408706605434418
-0.408706605434418
-0.393447816371918
-0.347671449184418
-0.347671449184418
-0.332412660121918
-0.347671449184418
-0.347671449184418
-0.271377503871918
-0.332412660121918
-0.317153871059418
-0.362930238246918
-0.393447816371918
-0.454482972621918
-0.500259339809418
-0.485000550746918
-0.469741761684418
-0.485000550746918
-0.469741761684418
-0.515518128871918
-0.454482972621918
-0.469741761684418
-0.500259339809418
-0.469741761684418
-0.500259339809418
-0.500259339809418
-0.500259339809418
-0.439224183559418
-0.423965394496918
-0.439224183559418
-0.378189027309418
-0.408706605434418
-0.485000550746918
-0.500259339809418
-0.546035706996918
-0.485000550746918
-0.561294496059418
-0.637588441371918
-0.652847230434418
-0.652847230434418
-0.607070863246918
-0.561294496059418
-0.546035706996918
-0.408706605434418
-0.408706605434418
-0.439224183559418
-0.439224183559418
-0.423965394496918
-0.423965394496918
-0.393447816371918
-0.332412660121918
-0.378189027309418
-0.378189027309418
-0.408706605434418
-0.454482972621918
-0.423965394496918
-0.439224183559418
-0.485000550746918
-0.393447816371918
-0.500259339809418
-0.500259339809418
-0.454482972621918
-0.469741761684418
-0.469741761684418
-0.454482972621918
-0.454482972621918
-0.423965394496918
-0.423965394496918
-0.408706605434418
-0.454482972621918
-0.393447816371918
-0.408706605434418
-0.485000550746918
-0.469741761684418
-0.500259339809418
-0.485000550746918
-0.469741761684418
-0.485000550746918
-0.454482972621918
-0.439224183559418
-0.439224183559418
-0.362930238246918
-0.317153871059418
-0.271377503871918
-0.256118714809418
-0.179824754595757
-0.225601121783257
-0.240859910845757
-0.179824754595757
-0.149307176470757
-0.088272020220757
-0.027236863970757
-0.042495653033257
0.003280714154243
-0.073013231158257
-0.134048387408257
-0.195083543658257
-0.271377503871918
-0.317153871059418
-0.378189027309418
-0.423965394496918
-0.454482972621918
-0.423965394496918
-0.393447816371918
-0.347671449184418
-0.286636292934418
-0.256118714809418
-0.256118714809418
-0.195083543658257
-0.271377503871918
-0.256118714809418
-0.164565965533257
-0.118789598345757
-0.118789598345757
-0.088272020220757
-0.088272020220757
-0.118789598345757
-0.118789598345757
-0.088272020220757
-0.164565965533257
-0.195083543658257
-0.256118714809418
-0.347671449184418
-0.378189027309418
-0.362930238246918
-0.332412660121918
-0.317153871059418
-0.317153871059418
-0.332412660121918
-0.332412660121918
-0.347671449184418
-0.347671449184418
-0.347671449184418
-0.286636292934418
-0.271377503871918
-0.210342332720757
-0.256118714809418
-0.271377503871918
-0.225601121783257
-0.164565965533257
-0.179824754595757
-0.118789598345757
-0.118789598345757
-0.057754442095757
0.003280714154243
0.064315870404243
0.125351026654243
0.171127393841743
0.216903761029243
0.186386182904243
0.186386182904243
0.201644971966743
0.216903761029243
0.247421339154243
0.232162550091743
0.171127393841743
0.094833448529243
-0.027236863970757
-0.027236863970757
-0.088272020220757
-0.149307176470757
-0.149307176470757
-0.164565965533257
-0.271377503871918
-0.286636292934418
-0.271377503871918
-0.225601121783257
-0.210342332720757
-0.225601121783257
-0.225601121783257
-0.149307176470757
-0.179824754595757
-0.164565965533257
-0.057754442095757
0.003280714154243
0.049057081341743
0.110092237591743
0.064315870404243
0.033798292279243
0.003280714154243
-0.073013231158257
-0.057754442095757
-0.103530809283257
-0.164565965533257
-0.179824754595757
-0.195083543658257
-0.301895081996918
-0.317153871059418
-0.301895081996918
-0.240859910845757
-0.286636292934418
-0.301895081996918
-0.301895081996918
-0.225601121783257
-0.225601121783257
-0.225601121783257
-0.164565965533257
-0.134048387408257
-0.134048387408257
-0.118789598345757
-0.118789598345757
-0.073013231158257
-0.027236863970757
-0.011978074908257
0.003280714154243
-0.042495653033257
-0.042495653033257
-0.027236863970757
0.003280714154243
0.018539503216743
0.079574659466743
0.094833448529243
0.064315870404243
0.033798292279243
0.033798292279243
-0.027236863970757
0.003280714154243
-0.057754442095757
-0.149307176470757
-0.164565965533257
-0.240859910845757
-0.362930238246918
-0.347671449184418
-0.347671449184418
-0.362930238246918
-0.332412660121918
-0.332412660121918
-0.378189027309418
-0.362930238246918
-0.332412660121918
-0.347671449184418
-0.271377503871918
-0.271377503871918
-0.240859910845757
-0.164565965533257
-0.088272020220757
-0.088272020220757
0.003280714154243
0.018539503216743
0.064315870404243
-0.057754442095757
-0.118789598345757
-0.118789598345757
-0.103530809283257
-0.164565965533257
-0.240859910845757
-0.256118714809418
-0.271377503871918
-0.393447816371918
-0.408706605434418
-0.378189027309418
-0.378189027309418
-0.347671449184418
-0.378189027309418
-0.378189027309418
-0.362930238246918
-0.317153871059418
-0.286636292934418
-0.179824754595757
-0.134048387408257
-0.149307176470757
-0.149307176470757
-0.118789598345757
-0.149307176470757
-0.103530809283257
-0.103530809283257
-0.073013231158257
-0.118789598345757
-0.195083543658257
-0.195083543658257
-0.179824754595757
-0.240859910845757
-0.225601121783257
-0.210342332720757
-0.225601121783257
-0.210342332720757
-0.210342332720757
-0.210342332720757
-0.179824754595757
-0.164565965533257
-0.286636292934418
-0.301895081996918
-0.301895081996918
-0.332412660121918
-0.286636292934418
-0.240859910845757
-0.240859910845757
-0.164565965533257
-0.210342332720757
-0.195083543658257
-0.210342332720757
-0.271377503871918
-0.347671449184418
-0.317153871059418
-0.347671449184418
-0.423965394496918
-0.347671449184418
-0.286636292934418
-0.347671449184418
-0.286636292934418
-0.271377503871918
-0.317153871059418
-0.332412660121918
-0.408706605434418
-0.378189027309418
-0.408706605434418
-0.469741761684418
-0.439224183559418
-0.393447816371918
-0.408706605434418
-0.393447816371918
-0.332412660121918
-0.317153871059418
-0.378189027309418
-0.317153871059418
-0.317153871059418
-0.301895081996918
-0.332412660121918
-0.317153871059418
-0.195083543658257
-0.149307176470757
-0.179824754595757
-0.164565965533257
-0.195083543658257
-0.149307176470757
-0.195083543658257
-0.256118714809418
-0.240859910845757
-0.332412660121918
-0.378189027309418
-0.408706605434418
-0.439224183559418
-0.454482972621918
-0.423965394496918
-0.362930238246918
-0.378189027309418
-0.393447816371918
-0.317153871059418
-0.362930238246918
-0.271377503871918
-0.225601121783257
-0.210342332720757
-0.195083543658257
-0.179824754595757
-0.225601121783257
-0.271377503871918
-0.225601121783257
-0.134048387408257
-0.149307176470757
-0.103530809283257
-0.103530809283257
-0.073013231158257
-0.103530809283257
-0.210342332720757
-0.164565965533257
-0.118789598345757
-0.179824754595757
-0.225601121783257
-0.225601121783257
-0.210342332720757
-0.240859910845757
-0.286636292934418
-0.286636292934418
-0.362930238246918
-0.347671449184418
-0.408706605434418
-0.393447816371918
-0.332412660121918
-0.332412660121918
-0.301895081996918
-0.225601121783257
-0.240859910845757
-0.195083543658257
-0.134048387408257
-0.057754442095757
-0.073013231158257
-0.088272020220757
-0.103530809283257
-0.164565965533257
-0.149307176470757
-0.164565965533257
-0.088272020220757
-0.011978074908257
-0.027236863970757
-0.011978074908257
0.018539503216743
-0.027236863970757
0.018539503216743
-0.011978074908257
-0.027236863970757
-0.073013231158257
-0.118789598345757
-0.164565965533257
-0.149307176470757
-0.179824754595757
-0.149307176470757
-0.088272020220757
-0.088272020220757
-0.149307176470757
-0.134048387408257
-0.195083543658257
-0.134048387408257
-0.073013231158257
-0.179824754595757
-0.134048387408257
-0.103530809283257
-0.164565965533257
-0.118789598345757
-0.057754442095757
-0.057754442095757
-0.027236863970757
-0.088272020220757
-0.134048387408257
-0.164565965533257
-0.134048387408257
-0.225601121783257
-0.225601121783257
-0.240859910845757
-0.317153871059418
-0.332412660121918
-0.362930238246918
-0.408706605434418
-0.378189027309418
-0.378189027309418
-0.347671449184418
-0.408706605434418
-0.454482972621918
-0.423965394496918
-0.408706605434418
-0.378189027309418
-0.317153871059418
-0.240859910845757
-0.210342332720757
-0.195083543658257
-0.149307176470757
-0.118789598345757
-0.164565965533257
-0.103530809283257
-0.164565965533257
-0.195083543658257
-0.286636292934418
-0.301895081996918
-0.256118714809418
-0.271377503871918
-0.286636292934418
-0.225601121783257
-0.256118714809418
-0.256118714809418
-0.317153871059418
-0.332412660121918
-0.362930238246918
-0.332412660121918
-0.393447816371918
-0.469741761684418
-0.393447816371918
-0.362930238246918
-0.378189027309418
-0.317153871059418
-0.240859910845757
-0.164565965533257
-0.179824754595757
-0.271377503871918
-0.225601121783257
-0.225601121783257
-0.271377503871918
-0.347671449184418
-0.362930238246918
-0.423965394496918
-0.530776917934418
-0.546035706996918
-0.485000550746918
-0.500259339809418
-0.454482972621918
-0.485000550746918
-0.500259339809418
-0.546035706996918
-0.622329652309418
-0.652847230434418
-0.652847230434418
-0.637588441371918
-0.637588441371918
-0.607070863246918
-0.530776917934418
-0.515518128871918
-0.485000550746918
-0.408706605434418
-0.423965394496918
-0.362930238246918
-0.362930238246918
-0.393447816371918
-0.439224183559418
-0.393447816371918
-0.362930238246918
-0.362930238246918
-0.393447816371918
-0.362930238246918
-0.393447816371918
-0.408706605434418
-0.423965394496918
-0.393447816371918
-0.393447816371918
-0.439224183559418
-0.515518128871918
-0.546035706996918
-0.515518128871918
-0.485000550746918
-0.500259339809418
-0.469741761684418
-0.439224183559418
-0.469741761684418
-0.485000550746918
-0.515518128871918
-0.454482972621918
-0.408706605434418
-0.423965394496918
-0.423965394496918
-0.362930238246918
-0.347671449184418
-0.317153871059418
-0.286636292934418
-0.225601121783257
-0.225601121783257
-0.179824754595757
-0.195083543658257
-0.195083543658257
-0.210342332720757
-0.317153871059418
-0.393447816371918
-0.347671449184418
-0.439224183559418
-0.515518128871918
-0.439224183559418
-0.408706605434418
-0.393447816371918
-0.393447816371918
-0.393447816371918
-0.393447816371918
-0.393447816371918
-0.423965394496918
-0.393447816371918
-0.378189027309418
-0.347671449184418
-0.301895081996918
-0.225601121783257
-0.286636292934418
-0.210342332720757
-0.195083543658257
-0.225601121783257
-0.286636292934418
-0.317153871059418
-0.317153871059418
-0.378189027309418
-0.439224183559418
-0.362930238246918
-0.271377503871918
-0.225601121783257
-0.164565965533257
-0.088272020220757
0.003280714154243
-0.057754442095757
-0.118789598345757
-0.118789598345757
-0.042495653033257
-0.027236863970757
-0.057754442095757
-0.011978074908257
0.049057081341743
0.003280714154243
0.003280714154243
-0.042495653033257
-0.073013231158257
-0.164565965533257
-0.271377503871918
-0.286636292934418
-0.286636292934418
-0.347671449184418
-0.423965394496918
-0.378189027309418
-0.256118714809418
-0.271377503871918
-0.256118714809418
-0.149307176470757
-0.042495653033257
0.018539503216743
-0.027236863970757
0.049057081341743
0.125351026654243
0.125351026654243
0.140609815716743
0.216903761029243
0.293197691440582
0.308456480503082
0.232162550091743
0.277938902378082
0.247421339154243
0.247421339154243
0.232162550091743
0.262680113315582
0.262680113315582
0.232162550091743
0.171127393841743
0.125351026654243
0.125351026654243
0.186386182904243
0.140609815716743
0.155868604779243
0.171127393841743
0.140609815716743
0.155868604779243
0.079574659466743
0.018539503216743
-0.042495653033257
-0.103530809283257
-0.134048387408257
-0.164565965533257
-0.149307176470757
-0.118789598345757
-0.179824754595757
-0.149307176470757
-0.149307176470757
-0.118789598345757
-0.118789598345757
-0.088272020220757
-0.042495653033257
-0.042495653033257
-0.057754442095757
-0.073013231158257
-0.073013231158257
0.003280714154243
0.003280714154243
0.033798292279243
0.033798292279243
-0.057754442095757
-0.088272020220757
-0.210342332720757
-0.256118714809418
-0.210342332720757
-0.240859910845757
-0.195083543658257
-0.088272020220757
-0.073013231158257
-0.042495653033257
-0.073013231158257
0.003280714154243
-0.011978074908257
0.033798292279243
0.094833448529243
0.125351026654243
0.186386182904243
0.155868604779243
0.140609815716743
0.186386182904243
0.064315870404243
0.064315870404243
0.049057081341743
-0.027236863970757
-0.073013231158257
-0.134048387408257
-0.134048387408257
-0.179824754595757
-0.210342332720757
-0.210342332720757
-0.149307176470757
-0.073013231158257
-0.103530809283257
-0.088272020220757
-0.011978074908257
-0.073013231158257
0.018539503216743
0.049057081341743
0.125351026654243
0.232162550091743
0.201644971966743
0.186386182904243
0.171127393841743
0.033798292279243
0.003280714154243
-0.011978074908257
-0.042495653033257
-0.103530809283257
-0.073013231158257
-0.088272020220757
-0.164565965533257
-0.164565965533257
-0.225601121783257
-0.240859910845757
-0.149307176470757
-0.195083543658257
-0.179824754595757
-0.088272020220757
-0.088272020220757
-0.057754442095757
-0.103530809283257
-0.073013231158257
-0.103530809283257
-0.118789598345757
-0.164565965533257
-0.179824754595757
-0.149307176470757
-0.164565965533257
-0.240859910845757
-0.179824754595757
-0.195083543658257
-0.118789598345757
-0.027236863970757
-0.027236863970757
0.018539503216743
0.033798292279243
0.049057081341743
0.003280714154243
-0.011978074908257
-0.011978074908257
-0.042495653033257
-0.042495653033257
-0.088272020220757
-0.134048387408257
-0.103530809283257
-0.210342332720757
-0.179824754595757
-0.134048387408257
-0.073013231158257
-0.057754442095757
-0.073013231158257
-0.042495653033257
0.018539503216743
-0.027236863970757
0.003280714154243
0.033798292279243
0.140609815716743
0.140609815716743
0.140609815716743
0.247421339154243
0.232162550091743
0.186386182904243
0.171127393841743
0.125351026654243
0.094833448529243
0.018539503216743
-0.057754442095757
-0.027236863970757
-0.011978074908257
-0.088272020220757
-0.179824754595757
-0.118789598345757
-0.164565965533257
-0.149307176470757
-0.118789598345757
-0.118789598345757
-0.027236863970757
-0.011978074908257
-0.118789598345757
0.049057081341743
0.125351026654243
0.171127393841743
0.216903761029243
0.216903761029243
0.171127393841743
0.125351026654243
0.049057081341743
-0.042495653033257
-0.027236863970757
0.003280714154243
-0.027236863970757
0.018539503216743
0.049057081341743
0.018539503216743
0.079574659466743
0.049057081341743
0.049057081341743
0.079574659466743
0.110092237591743
0.110092237591743
0.125351026654243
0.125351026654243
0.186386182904243
0.155868604779243
0.171127393841743
0.155868604779243
0.201644971966743
0.140609815716743
0.110092237591743
0.155868604779243
0.125351026654243
0.049057081341743
0.094833448529243
0.125351026654243
0.155868604779243
0.155868604779243
0.216903761029243
0.293197691440582
0.247421339154243
0.247421339154243
0.232162550091743
0.293197691440582
0.323715269565582
0.338974058628082
0.323715269565582
0.369491636753082
0.293197691440582
0.216903761029243
0.125351026654243
0.186386182904243
0.186386182904243
0.171127393841743
0.155868604779243
0.140609815716743
0.110092237591743
0.079574659466743
0.064315870404243
0.110092237591743
0.140609815716743
0.186386182904243
0.186386182904243
0.186386182904243
0.247421339154243
0.201644971966743
0.216903761029243
0.232162550091743
0.171127393841743
0.140609815716743
0.155868604779243
0.140609815716743
0.186386182904243
0.171127393841743
0.216903761029243
0.216903761029243
0.232162550091743
0.201644971966743
0.216903761029243
0.216903761029243
0.232162550091743
0.262680113315582
0.262680113315582
0.186386182904243
0.247421339154243
0.308456480503082
0.323715269565582
0.400009214878082
0.445785582065582
0.445785582065582
0.354232847690582
0.293197691440582
0.293197691440582
0.354232847690582
0.354232847690582
0.338974058628082
0.338974058628082
0.430526793003082
0.369491636753082
0.354232847690582
0.369491636753082
0.461044371128082
0.476303160190582
0.430526793003082
0.354232847690582
0.354232847690582
0.308456480503082
0.247421339154243
0.216903761029243
0.262680113315582
0.232162550091743
0.125351026654243
0.125351026654243
0.079574659466743
0.079574659466743
0.064315870404243
0.064315870404243
0.094833448529243
0.064315870404243
0.064315870404243
0.094833448529243
0.125351026654243
0.247421339154243
0.277938902378082
0.384750425815582
0.476303160190582
0.506820738315582
0.537338316440582
0.613632261753082
0.598373472690582
0.522079527378082
0.491561949253082
0.491561949253082
0.415268003940582
0.400009214878082
0.430526793003082
0.445785582065582
0.445785582065582
0.430526793003082
0.445785582065582
0.384750425815582
0.354232847690582
0.384750425815582
0.400009214878082
0.415268003940582
0.415268003940582
0.430526793003082
0.567855894565582
0.522079527378082
0.552597105503082
0.613632261753082
0.613632261753082
0.598373472690582
0.598373472690582
0.522079527378082
0.552597105503082
0.537338316440582
0.506820738315582
0.491561949253082
0.567855894565582
0.522079527378082
0.476303160190582
0.552597105503082
0.522079527378082
0.506820738315582
0.537338316440582
0.491561949253082
0.476303160190582
0.445785582065582
0.369491636753082
0.338974058628082
0.293197691440582
0.277938902378082
0.171127393841743
0.155868604779243
0.125351026654243
0.079574659466743
0.064315870404243
0.094833448529243
0.125351026654243
0.171127393841743
0.110092237591743
0.155868604779243
0.155868604779243
0.186386182904243
0.262680113315582
0.338974058628082
0.430526793003082
0.430526793003082
0.415268003940582
0.430526793003082
0.369491636753082
0.338974058628082
0.277938902378082
0.155868604779243
0.110092237591743
0.064315870404243
0.094833448529243
-0.011978074908257
-0.011978074908257
0.018539503216743
0.003280714154243
-0.042495653033257
-0.103530809283257
-0.118789598345757
-0.027236863970757
-0.057754442095757
0.003280714154243
0.079574659466743
0.155868604779243
0.201644971966743
0.186386182904243
0.262680113315582
0.293197691440582
0.232162550091743
0.216903761029243
0.232162550091743
0.186386182904243
0.140609815716743
0.094833448529243
0.140609815716743
0.125351026654243
0.094833448529243
-0.011978074908257
0.033798292279243
0.033798292279243
-0.027236863970757
0.018539503216743
0.079574659466743
0.049057081341743
0.110092237591743
0.049057081341743
0.110092237591743
0.171127393841743
0.125351026654243
0.125351026654243
0.155868604779243
0.186386182904243
0.140609815716743
0.171127393841743
0.232162550091743
0.216903761029243
0.247421339154243
0.247421339154243
0.171127393841743
0.201644971966743
0.140609815716743
0.186386182904243
0.216903761029243
0.247421339154243
0.262680113315582
0.277938902378082
0.232162550091743
0.140609815716743
0.049057081341743
0.049057081341743
0.003280714154243
-0.011978074908257
-0.088272020220757
-0.073013231158257
-0.042495653033257
-0.103530809283257
-0.088272020220757
-0.057754442095757
-0.073013231158257
-0.118789598345757
-0.210342332720757
-0.210342332720757
-0.195083543658257
-0.210342332720757
-0.088272020220757
-0.042495653033257
-0.011978074908257
0.033798292279243
0.094833448529243
0.049057081341743
0.049057081341743
0.064315870404243
0.018539503216743
-0.073013231158257
-0.103530809283257
-0.149307176470757
-0.073013231158257
-0.057754442095757
-0.057754442095757
-0.027236863970757
-0.073013231158257
-0.118789598345757
-0.179824754595757
-0.225601121783257
-0.225601121783257
-0.225601121783257
-0.179824754595757
-0.164565965533257
-0.210342332720757
-0.164565965533257
-0.179824754595757
-0.134048387408257
-0.103530809283257
-0.088272020220757
-0.073013231158257
-0.027236863970757
-0.042495653033257
-0.042495653033257
0.003280714154243
0.079574659466743
-0.011978074908257
0.018539503216743
0.064315870404243
0.079574659466743
0.125351026654243
0.110092237591743
0.125351026654243
0.125351026654243
0.049057081341743
-0.042495653033257
-0.057754442095757
-0.027236863970757
-0.042495653033257
-0.073013231158257
-0.027236863970757
-0.103530809283257
-0.134048387408257
-0.149307176470757
-0.088272020220757
-0.103530809283257
-0.164565965533257
-0.164565965533257
-0.149307176470757
-0.210342332720757
-0.210342332720757
-0.210342332720757
-0.103530809283257
-0.042495653033257
0.018539503216743
0.079574659466743
0.125351026654243
0.094833448529243
0.033798292279243
0.003280714154243
0.003280714154243
-0.027236863970757
-0.042495653033257
-0.027236863970757
-0.011978074908257
0.094833448529243
0.049057081341743
0.064315870404243
0.064315870404243
-0.027236863970757
-0.042495653033257
0.003280714154243
-0.103530809283257
-0.103530809283257
-0.042495653033257
0.003280714154243
-0.042495653033257
0.033798292279243
0.064315870404243
0.064315870404243
0.018539503216743
-0.011978074908257
-0.011978074908257
-0.011978074908257
-0.042495653033257
0.003280714154243
0.079574659466743
0.110092237591743
0.140609815716743
0.171127393841743
0.247421339154243
0.232162550091743
0.216903761029243
0.201644971966743
0.216903761029243
0.201644971966743
0.201644971966743
0.186386182904243
0.232162550091743
0.201644971966743
0.201644971966743
0.216903761029243
0.277938902378082
0.277938902378082
0.277938902378082
0.262680113315582
0.308456480503082
0.338974058628082
0.338974058628082
0.338974058628082
0.384750425815582
0.461044371128082
0.445785582065582
0.461044371128082
0.491561949253082
0.491561949253082
0.476303160190582
0.491561949253082
0.445785582065582
0.445785582065582
0.461044371128082
0.491561949253082
0.476303160190582
0.445785582065582
0.430526793003082
0.491561949253082
0.461044371128082
0.445785582065582
0.461044371128082
0.476303160190582
0.430526793003082
0.415268003940582
0.430526793003082
0.506820738315582
0.506820738315582
0.522079527378082
0.659408628940582
0.720443785190582
0.674667418003082
0.689926207065582
0.659408628940582
0.567855894565582
0.598373472690582
0.567855894565582
0.567855894565582
0.628891050815582
0.644149839878082
0.644149839878082
0.750961363315582
0.689926207065582
0.689926207065582
0.720443785190582
0.705184996128082
0.628891050815582
0.628891050815582
0.583114683628082
0.583114683628082
0.537338316440582
0.491561949253082
0.476303160190582
0.522079527378082
0.491561949253082
0.445785582065582
0.430526793003082
0.400009214878082
0.415268003940582
0.430526793003082
0.430526793003082
0.461044371128082
0.522079527378082
0.476303160190582
0.522079527378082
0.537338316440582
0.537338316440582
0.491561949253082
0.552597105503082
0.537338316440582
0.522079527378082
0.537338316440582
0.583114683628082
0.537338316440582
0.522079527378082
0.506820738315582
0.537338316440582
0.491561949253082
0.461044371128082
0.522079527378082
0.522079527378082
0.537338316440582
0.552597105503082
0.552597105503082
0.567855894565582
0.567855894565582
0.537338316440582
0.583114683628082
0.613632261753082
0.674667418003082
0.689926207065582
0.766220152378082
0.720443785190582
0.720443785190582
0.766220152378082
0.781478941440582
0.720443785190582
0.705184996128082
0.705184996128082
0.705184996128082
0.613632261753082
0.613632261753082
0.628891050815582
0.644149839878082
0.659408628940582
0.598373472690582
0.583114683628082
0.552597105503082
0.522079527378082
0.552597105503082
0.552597105503082
0.537338316440582
0.613632261753082
0.567855894565582
0.537338316440582
0.552597105503082
0.613632261753082
0.598373472690582
0.689926207065582
0.735702574253082
0.720443785190582
0.750961363315582
0.766220152378082
0.705184996128082
0.735702574253082
0.689926207065582
0.689926207065582
0.659408628940582
0.552597105503082
0.598373472690582
0.644149839878082
0.598373472690582
0.552597105503082
0.522079527378082
0.476303160190582
0.354232847690582
0.247421339154243
0.201644971966743
0.140609815716743
0.140609815716743
0.094833448529243
0.125351026654243
0.171127393841743
0.216903761029243
0.338974058628082
0.430526793003082
0.415268003940582
0.476303160190582
0.445785582065582
0.476303160190582
0.491561949253082
0.506820738315582
0.537338316440582
0.613632261753082
0.613632261753082
0.537338316440582
0.552597105503082
0.522079527378082
0.400009214878082
0.354232847690582
0.247421339154243
0.140609815716743
0.155868604779243
0.094833448529243
0.125351026654243
0.171127393841743
0.232162550091743
0.232162550091743
0.232162550091743
0.201644971966743
0.186386182904243
0.155868604779243
0.171127393841743
0.155868604779243
0.201644971966743
0.186386182904243
0.247421339154243
0.247421339154243
0.232162550091743
0.338974058628082
0.384750425815582
0.354232847690582
0.338974058628082
0.323715269565582
0.338974058628082
0.247421339154243
0.232162550091743
0.262680113315582
0.232162550091743
0.308456480503082
0.262680113315582
0.277938902378082
0.308456480503082
0.277938902378082
0.262680113315582
0.247421339154243
0.171127393841743
0.125351026654243
0.064315870404243
0.110092237591743
0.018539503216743
-0.011978074908257
0.064315870404243
0.094833448529243
0.094833448529243
0.079574659466743
0.140609815716743
0.186386182904243
0.125351026654243
0.125351026654243
0.125351026654243
0.125351026654243
0.201644971966743
0.216903761029243
0.308456480503082
0.354232847690582
0.354232847690582
0.308456480503082
0.247421339154243
0.140609815716743
0.033798292279243
-0.011978074908257
-0.011978074908257
-0.149307176470757
-0.103530809283257
-0.118789598345757
-0.134048387408257
-0.103530809283257
-0.118789598345757
-0.118789598345757
-0.103530809283257
-0.195083543658257
-0.271377503871918
-0.271377503871918
-0.240859910845757
-0.256118714809418
-0.210342332720757
-0.179824754595757
-0.210342332720757
-0.149307176470757
-0.210342332720757
-0.195083543658257
-0.164565965533257
-0.225601121783257
-0.240859910845757
-0.225601121783257
-0.301895081996918
-0.195083543658257
-0.149307176470757
-0.103530809283257
-0.073013231158257
-0.103530809283257
-0.103530809283257
-0.103530809283257
-0.149307176470757
-0.195083543658257
-0.134048387408257
-0.057754442095757
-0.118789598345757
-0.134048387408257
-0.088272020220757
-0.073013231158257
-0.057754442095757
-0.103530809283257
-0.042495653033257
-0.088272020220757
-0.149307176470757
-0.179824754595757
-0.179824754595757
-0.210342332720757
-0.210342332720757
-0.225601121783257
-0.164565965533257
-0.164565965533257
-0.088272020220757
-0.103530809283257
-0.088272020220757
-0.027236863970757
-0.103530809283257
-0.164565965533257
-0.103530809283257
-0.164565965533257
-0.179824754595757
-0.134048387408257
-0.134048387408257
-0.134048387408257
-0.118789598345757
-0.057754442095757
-0.057754442095757
0.003280714154243
-0.027236863970757
-0.027236863970757
0.003280714154243
-0.011978074908257
-0.073013231158257
-0.042495653033257
-0.088272020220757
-0.073013231158257
-0.073013231158257
-0.042495653033257
-0.088272020220757
-0.134048387408257
-0.179824754595757
-0.240859910845757
-0.271377503871918
-0.332412660121918
-0.423965394496918
-0.408706605434418
-0.530776917934418
-0.607070863246918
-0.530776917934418
-0.546035706996918
-0.561294496059418
-0.515518128871918
-0.454482972621918
-0.469741761684418
-0.423965394496918
-0.362930238246918
-0.271377503871918
-0.195083543658257
-0.164565965533257
-0.149307176470757
-0.042495653033257
-0.073013231158257
-0.027236863970757
0.033798292279243
0.049057081341743
0.064315870404243
0.018539503216743
-0.042495653033257
0.003280714154243
-0.057754442095757
-0.073013231158257
-0.011978074908257
-0.027236863970757
-0.088272020220757
-0.134048387408257
-0.134048387408257
-0.134048387408257
-0.103530809283257
-0.134048387408257
-0.134048387408257
-0.103530809283257
-0.134048387408257
-0.195083543658257
-0.149307176470757
-0.225601121783257
-0.225601121783257
-0.225601121783257
-0.256118714809418
-0.271377503871918
-0.179824754595757
-0.179824754595757
-0.164565965533257
-0.118789598345757
-0.134048387408257
-0.179824754595757
-0.088272020220757
-0.103530809283257
-0.164565965533257
-0.073013231158257
-0.057754442095757
-0.057754442095757
-0.042495653033257
-0.042495653033257
-0.027236863970757
-0.027236863970757
-0.103530809283257
-0.103530809283257
-0.164565965533257
-0.179824754595757
-0.271377503871918
-0.256118714809418
-0.271377503871918
-0.256118714809418
-0.195083543658257
-0.134048387408257
-0.134048387408257
-0.027236863970757
-0.027236863970757
-0.011978074908257
0.003280714154243
0.049057081341743
0.049057081341743
0.064315870404243
0.110092237591743
0.125351026654243
0.201644971966743
0.247421339154243
0.186386182904243
0.186386182904243
0.171127393841743
0.079574659466743
0.064315870404243
-0.027236863970757
-0.027236863970757
-0.057754442095757
-0.118789598345757
-0.088272020220757
-0.027236863970757
-0.073013231158257
-0.103530809283257
-0.134048387408257
-0.149307176470757
-0.271377503871918
-0.301895081996918
-0.362930238246918
-0.347671449184418
-0.332412660121918
-0.408706605434418
-0.332412660121918
-0.271377503871918
-0.301895081996918
-0.225601121783257
-0.195083543658257
-0.195083543658257
-0.134048387408257
-0.179824754595757
-0.103530809283257
-0.073013231158257
-0.027236863970757
0.003280714154243
0.110092237591743
0.155868604779243
0.140609815716743
0.186386182904243
0.201644971966743
0.079574659466743
0.125351026654243
0.079574659466743
0.003280714154243
0.003280714154243
-0.027236863970757
-0.011978074908257
0.033798292279243
-0.011978074908257
-0.042495653033257
-0.011978074908257
-0.011978074908257
-0.134048387408257
-0.134048387408257
-0.103530809283257
-0.179824754595757
-0.149307176470757
-0.210342332720757
-0.225601121783257
-0.271377503871918
-0.347671449184418
-0.317153871059418
-0.301895081996918
-0.378189027309418
-0.408706605434418
-0.485000550746918
-0.485000550746918
-0.591812074184418
-0.591812074184418
-0.530776917934418
-0.546035706996918
-0.500259339809418
-0.469741761684418
-0.454482972621918
-0.378189027309418
-0.317153871059418
-0.271377503871918
-0.240859910845757
-0.225601121783257
-0.240859910845757
-0.271377503871918
-0.164565965533257
-0.149307176470757
-0.103530809283257
-0.118789598345757
-0.164565965533257
-0.164565965533257
-0.225601121783257
-0.317153871059418
-0.301895081996918
-0.423965394496918
-0.454482972621918
-0.515518128871918
-0.530776917934418
-0.500259339809418
-0.469741761684418
-0.408706605434418
-0.393447816371918
-0.393447816371918
-0.393447816371918
-0.408706605434418
-0.362930238246918
-0.423965394496918
-0.439224183559418
-0.347671449184418
-0.378189027309418
-0.347671449184418
-0.347671449184418
-0.332412660121918
-0.271377503871918
-0.271377503871918
-0.301895081996918
-0.301895081996918
-0.347671449184418
-0.393447816371918
-0.439224183559418
-0.332412660121918
-0.393447816371918
-0.332412660121918
-0.210342332720757
-0.301895081996918
-0.271377503871918
-0.225601121783257
-0.225601121783257
-0.164565965533257
-0.210342332720757
-0.225601121783257
-0.195083543658257
-0.179824754595757
-0.164565965533257
-0.179824754595757
-0.103530809283257
-0.164565965533257
-0.225601121783257
-0.240859910845757
-0.271377503871918
-0.256118714809418
-0.240859910845757
-0.256118714809418
-0.164565965533257
-0.179824754595757
-0.149307176470757
-0.149307176470757
-0.088272020220757
-0.027236863970757
-0.042495653033257
0.018539503216743
-0.011978074908257
-0.088272020220757
-0.027236863970757
-0.057754442095757
-0.011978074908257
-0.011978074908257
-0.088272020220757
-0.073013231158257
-0.134048387408257
-0.195083543658257
-0.210342332720757
-0.103530809283257
-0.011978074908257
-0.042495653033257
-0.042495653033257
-0.027236863970757
-0.134048387408257
-0.149307176470757
-0.225601121783257
-0.179824754595757
-0.240859910845757
-0.317153871059418
-0.301895081996918
-0.301895081996918
-0.301895081996918
-0.271377503871918
-0.256118714809418
-0.195083543658257
-0.271377503871918
-0.271377503871918
-0.240859910845757
-0.286636292934418
-0.271377503871918
-0.286636292934418
-0.240859910845757
-0.286636292934418
-0.378189027309418
-0.378189027309418
-0.362930238246918
-0.332412660121918
-0.301895081996918
-0.347671449184418
-0.317153871059418
-0.332412660121918
-0.332412660121918
-0.317153871059418
-0.225601121783257
-0.195083543658257
-0.134048387408257
-0.088272020220757
-0.088272020220757
-0.088272020220757
0.018539503216743
0.033798292279243
0.094833448529243
0.140609815716743
0.110092237591743
0.125351026654243
0.079574659466743
0.033798292279243
0.049057081341743
0.079574659466743
0.094833448529243
0.033798292279243
-0.042495653033257
-0.027236863970757
-0.103530809283257
-0.149307176470757
-0.179824754595757
-0.210342332720757
-0.286636292934418
-0.347671449184418
-0.393447816371918
-0.332412660121918
-0.225601121783257
-0.179824754595757
-0.134048387408257
-0.057754442095757
-0.118789598345757
-0.088272020220757
-0.011978074908257
-0.027236863970757
0.003280714154243
0.003280714154243
0.003280714154243
0.033798292279243
0.064315870404243
0.094833448529243
0.140609815716743
0.155868604779243
0.125351026654243
0.018539503216743
0.033798292279243
-0.027236863970757
-0.073013231158257
-0.088272020220757
-0.073013231158257
-0.103530809283257
-0.134048387408257
-0.240859910845757
-0.286636292934418
-0.271377503871918
-0.256118714809418
-0.256118714809418
-0.256118714809418
-0.317153871059418
-0.347671449184418
-0.271377503871918
-0.256118714809418
-0.225601121783257
-0.134048387408257
-0.057754442095757
-0.073013231158257
-0.103530809283257
-0.118789598345757
-0.057754442095757
-0.088272020220757
-0.088272020220757
-0.103530809283257
-0.088272020220757
-0.103530809283257
-0.118789598345757
-0.103530809283257
-0.042495653033257
-0.088272020220757
-0.088272020220757
-0.073013231158257
-0.042495653033257
-0.027236863970757
-0.011978074908257
0.064315870404243
0.125351026654243
0.125351026654243
0.125351026654243
0.171127393841743
0.186386182904243
0.201644971966743
0.232162550091743
0.277938902378082
0.232162550091743
0.216903761029243
0.140609815716743
0.216903761029243
0.262680113315582
0.247421339154243
0.262680113315582
0.323715269565582
0.232162550091743
0.216903761029243
0.155868604779243
0.110092237591743
0.110092237591743
0.110092237591743
0.064315870404243
0.064315870404243
0.079574659466743
0.049057081341743
0.094833448529243
0.094833448529243
0.049057081341743
0.064315870404243
0.033798292279243
-0.042495653033257
0.049057081341743
0.049057081341743
0.018539503216743
0.033798292279243
0.064315870404243
0.049057081341743
0.110092237591743
0.125351026654243
0.125351026654243
0.125351026654243
0.155868604779243
0.064315870404243
0.079574659466743
0.079574659466743
0.064315870404243
0.079574659466743
0.049057081341743
0.003280714154243
0.033798292279243
0.003280714154243
0.018539503216743
0.110092237591743
0.125351026654243
0.155868604779243
0.186386182904243
0.247421339154243
0.155868604779243
0.155868604779243
0.201644971966743
0.247421339154243
0.293197691440582
0.338974058628082
0.323715269565582
0.369491636753082
0.308456480503082
0.262680113315582
0.216903761029243
0.186386182904243
0.125351026654243
0.079574659466743
0.079574659466743
0.049057081341743
0.064315870404243
0.094833448529243
0.125351026654243
0.262680113315582
0.247421339154243
0.186386182904243
0.232162550091743
0.171127393841743
0.155868604779243
0.186386182904243
0.155868604779243
0.125351026654243
0.140609815716743
0.125351026654243
0.140609815716743
0.140609815716743
0.094833448529243
-0.011978074908257
0.018539503216743
-0.073013231158257
-0.088272020220757
-0.027236863970757
-0.057754442095757
-0.011978074908257
0.079574659466743
0.079574659466743
0.171127393841743
0.247421339154243
0.277938902378082
0.323715269565582
0.354232847690582
0.354232847690582
0.338974058628082
0.430526793003082
0.338974058628082
0.323715269565582
0.354232847690582
0.262680113315582
0.201644971966743
0.232162550091743
0.171127393841743
0.232162550091743
0.216903761029243
0.201644971966743
0.186386182904243
0.216903761029243
0.155868604779243
0.140609815716743
0.171127393841743
0.125351026654243
0.125351026654243
0.201644971966743
0.171127393841743
0.232162550091743
0.216903761029243
0.171127393841743
0.201644971966743
0.125351026654243
0.094833448529243
0.018539503216743
-0.057754442095757
-0.103530809283257
-0.103530809283257
-0.042495653033257
0.018539503216743
0.003280714154243
0.018539503216743
-0.027236863970757
0.018539503216743
-0.042495653033257
-0.073013231158257
-0.073013231158257
-0.073013231158257
-0.073013231158257
-0.057754442095757
-0.042495653033257
0.033798292279243
0.064315870404243
0.049057081341743
-0.027236863970757
-0.088272020220757
-0.118789598345757
-0.240859910845757
-0.195083543658257
-0.256118714809418
-0.256118714809418
-0.134048387408257
-0.088272020220757
-0.088272020220757
-0.011978074908257
-0.011978074908257
0.033798292279243
0.003280714154243
-0.011978074908257
-0.027236863970757
0.033798292279243
0.003280714154243
-0.042495653033257
0.033798292279243
0.018539503216743
-0.057754442095757
-0.027236863970757
-0.088272020220757
-0.042495653033257
-0.027236863970757
-0.103530809283257
-0.057754442095757
-0.027236863970757
-0.027236863970757
-0.027236863970757
0.110092237591743
0.140609815716743
0.140609815716743
0.216903761029243
0.247421339154243
0.216903761029243
0.262680113315582
0.155868604779243
0.171127393841743
0.125351026654243
0.003280714154243
-0.042495653033257
-0.027236863970757
-0.073013231158257
-0.073013231158257
-0.057754442095757
0.018539503216743
0.018539503216743
0.018539503216743
-0.042495653033257
-0.073013231158257
-0.088272020220757
-0.179824754595757
-0.195083543658257
-0.256118714809418
-0.286636292934418
-0.271377503871918
-0.286636292934418
-0.301895081996918
-0.286636292934418
-0.332412660121918
-0.317153871059418
-0.423965394496918
-0.485000550746918
-0.530776917934418
-0.515518128871918
-0.530776917934418
-0.500259339809418
-0.423965394496918
-0.378189027309418
-0.332412660121918
-0.286636292934418
-0.256118714809418
-0.195083543658257
-0.179824754595757
-0.195083543658257
-0.179824754595757
-0.179824754595757
-0.179824754595757
-0.225601121783257
-0.225601121783257
-0.286636292934418
-0.408706605434418
-0.454482972621918
-0.469741761684418
-0.576553285121918
-0.546035706996918
-0.515518128871918
-0.454482972621918
-0.454482972621918
-0.423965394496918
-0.362930238246918
-0.256118714809418
-0.195083543658257
-0.164565965533257
-0.103530809283257
-0.042495653033257
-0.027236863970757
-0.011978074908257
-0.011978074908257
-0.011978074908257
-0.027236863970757
-0.179824754595757
-0.286636292934418
-0.347671449184418
-0.423965394496918
-0.515518128871918
-0.546035706996918
-0.576553285121918
-0.622329652309418
-0.652847230434418
-0.637588441371918
-0.729141175746918
-0.744399964809418
-0.744399964809418
-0.713882386684418
-0.698623597621918
-0.713882386684418
-0.683364808559418
-0.591812074184418
-0.576553285121918
-0.546035706996918
-0.500259339809418
-0.485000550746918
-0.546035706996918
-0.607070863246918
-0.576553285121918
-0.576553285121918
-0.576553285121918
-0.576553285121918
-0.561294496059418
-0.561294496059418
-0.546035706996918
-0.530776917934418
-0.530776917934418
-0.530776917934418
-0.515518128871918
-0.576553285121918
-0.530776917934418
-0.546035706996918
-0.591812074184418
-0.546035706996918
-0.485000550746918
-0.546035706996918
-0.561294496059418
-0.637588441371918
-0.607070863246918
-0.622329652309418
-0.683364808559418
-0.683364808559418
-0.637588441371918
-0.591812074184418
-0.591812074184418
-0.561294496059418
-0.530776917934418
-0.500259339809418
-0.500259339809418
-0.469741761684418
-0.469741761684418
-0.485000550746918
-0.546035706996918
-0.485000550746918
-0.515518128871918
-0.576553285121918
-0.591812074184418
-0.591812074184418
-0.698623597621918
-0.759658753871918
-0.774917542934418
-0.744399964809418
-0.790176331996918
-0.851211488246918
-0.851211488246918
-0.820693910121918
-0.851211488246918
-0.866470277309418
-0.774917542934418
-0.713882386684418
-0.713882386684418
-0.683364808559418
-0.668106019496918
-0.637588441371918
-0.561294496059418
-0.607070863246918
-0.591812074184418
-0.576553285121918
-0.637588441371918
-0.698623597621918
-0.607070863246918
-0.622329652309418
-0.622329652309418
-0.576553285121918
-0.530776917934418
-0.561294496059418
-0.546035706996918
-0.561294496059418
-0.530776917934418
-0.485000550746918
-0.515518128871918
-0.546035706996918
-0.530776917934418
-0.485000550746918
-0.454482972621918
-0.408706605434418
-0.378189027309418
-0.347671449184418
-0.393447816371918
-0.393447816371918
-0.485000550746918
-0.485000550746918
-0.485000550746918
-0.515518128871918
-0.515518128871918
-0.485000550746918
-0.500259339809418
-0.454482972621918
-0.454482972621918
-0.393447816371918
-0.347671449184418
-0.271377503871918
-0.317153871059418
-0.332412660121918
-0.317153871059418
-0.347671449184418
-0.393447816371918
-0.408706605434418
-0.393447816371918
-0.362930238246918
-0.393447816371918
-0.408706605434418
-0.362930238246918
-0.347671449184418
-0.332412660121918
-0.378189027309418
-0.378189027309418
-0.439224183559418
-0.485000550746918
-0.500259339809418
-0.454482972621918
-0.485000550746918
-0.454482972621918
-0.408706605434418
-0.301895081996918
-0.332412660121918
-0.317153871059418
-0.271377503871918
-0.240859910845757
-0.301895081996918
-0.393447816371918
-0.362930238246918
-0.317153871059418
-0.347671449184418
-0.332412660121918
-0.256118714809418
-0.195083543658257
-0.210342332720757
-0.210342332720757
-0.149307176470757
-0.195083543658257
-0.179824754595757
-0.210342332720757
-0.195083543658257
-0.149307176470757
-0.149307176470757
-0.179824754595757
-0.088272020220757
-0.134048387408257
-0.164565965533257
-0.225601121783257
-0.240859910845757
-0.332412660121918
-0.393447816371918
-0.393447816371918
-0.378189027309418
-0.362930238246918
-0.362930238246918
-0.362930238246918
-0.301895081996918
-0.301895081996918
-0.286636292934418
-0.210342332720757
-0.103530809283257
-0.011978074908257
-0.057754442095757
-0.011978074908257
0.003280714154243
-0.011978074908257
0.033798292279243
0.033798292279243
0.003280714154243
0.033798292279243
-0.042495653033257
-0.011978074908257
-0.057754442095757
-0.118789598345757
-0.088272020220757
-0.057754442095757
-0.179824754595757
-0.271377503871918
-0.256118714809418
-0.271377503871918
-0.332412660121918
-0.271377503871918
-0.240859910845757
-0.210342332720757
-0.179824754595757
-0.195083543658257
-0.118789598345757
-0.149307176470757
-0.195083543658257
-0.195083543658257
-0.195083543658257
-0.225601121783257
-0.225601121783257
-0.210342332720757
-0.149307176470757
-0.164565965533257
-0.103530809283257
-0.103530809283257
-0.073013231158257
-0.118789598345757
-0.149307176470757
-0.042495653033257
-0.011978074908257
-0.042495653033257
0.018539503216743
0.049057081341743
0.110092237591743
0.049057081341743
-0.027236863970757
-0.011978074908257
-0.073013231158257
-0.149307176470757
-0.240859910845757
-0.210342332720757
-0.195083543658257
-0.179824754595757
-0.134048387408257
-0.179824754595757
-0.179824754595757
-0.149307176470757
-0.256118714809418
-0.210342332720757
-0.225601121783257
-0.240859910845757
-0.195083543658257
-0.164565965533257
-0.103530809283257
-0.042495653033257
0.003280714154243
0.064315870404243
0.003280714154243
0.003280714154243
0.003280714154243
0.003280714154243
0.003280714154243
0.003280714154243
0.079574659466743
0.110092237591743
0.094833448529243
0.033798292279243
0.033798292279243
0.049057081341743
0.018539503216743
0.003280714154243
0.033798292279243
-0.042495653033257
0.018539503216743
-0.011978074908257
-0.027236863970757
-0.042495653033257
-0.134048387408257
-0.164565965533257
-0.134048387408257
-0.195083543658257
-0.195083543658257
-0.164565965533257
-0.134048387408257
-0.164565965533257
-0.134048387408257
-0.057754442095757
-0.073013231158257
-0.042495653033257
-0.073013231158257
-0.057754442095757
-0.011978074908257
-0.042495653033257
0.003280714154243
0.049057081341743
0.033798292279243
0.033798292279243
-0.027236863970757
-0.057754442095757
-0.149307176470757
-0.149307176470757
-0.149307176470757
-0.149307176470757
-0.164565965533257
-0.195083543658257
-0.149307176470757
-0.073013231158257
-0.134048387408257
-0.103530809283257
-0.103530809283257
-0.179824754595757
-0.210342332720757
-0.301895081996918
-0.240859910845757
-0.179824754595757
-0.179824754595757
-0.149307176470757
-0.073013231158257
-0.057754442095757
-0.042495653033257
-0.027236863970757
0.018539503216743
-0.011978074908257
0.049057081341743
-0.011978074908257
-0.027236863970757
-0.011978074908257
-0.073013231158257
-0.073013231158257
-0.073013231158257
-0.134048387408257
-0.088272020220757
-0.118789598345757
-0.118789598345757
-0.179824754595757
-0.225601121783257
-0.149307176470757
-0.179824754595757
-0.210342332720757
-0.210342332720757
-0.210342332720757
-0.195083543658257
-0.179824754595757
-0.164565965533257
-0.103530809283257
-0.057754442095757
0.003280714154243
0.018539503216743
0.094833448529243
0.079574659466743
0.125351026654243
0.201644971966743
0.201644971966743
0.232162550091743
0.293197691440582
0.293197691440582
0.415268003940582
0.415268003940582
0.400009214878082
0.400009214878082
0.308456480503082
0.171127393841743
0.094833448529243
0.110092237591743
0.064315870404243
0.018539503216743
0.018539503216743
0.018539503216743
-0.011978074908257
-0.027236863970757
-0.118789598345757
-0.073013231158257
-0.134048387408257
-0.195083543658257
-0.225601121783257
-0.256118714809418
-0.271377503871918
-0.240859910845757
-0.195083543658257
-0.073013231158257
-0.027236863970757
0.018539503216743
0.049057081341743
0.079574659466743
0.064315870404243
0.033798292279243
0.064315870404243
0.110092237591743
0.094833448529243
0.064315870404243
0.064315870404243
0.110092237591743
0.094833448529243
0.049057081341743
0.094833448529243
0.018539503216743
0.033798292279243
0.033798292279243
0.033798292279243
0.064315870404243
0.079574659466743
0.033798292279243
0.033798292279243
0.003280714154243
0.049057081341743
0.079574659466743
0.125351026654243
0.125351026654243
0.140609815716743
0.125351026654243
0.079574659466743
0.064315870404243
0.049057081341743
0.079574659466743
0.110092237591743
0.110092237591743
0.125351026654243
0.201644971966743
0.171127393841743
0.232162550091743
0.262680113315582
0.293197691440582
0.262680113315582
0.171127393841743
0.125351026654243
0.140609815716743
0.094833448529243
0.064315870404243
0.094833448529243
0.140609815716743
0.094833448529243
0.125351026654243
0.125351026654243
0.064315870404243
0.049057081341743
-0.042495653033257
-0.073013231158257
-0.011978074908257
-0.088272020220757
-0.118789598345757
0.018539503216743
0.079574659466743
0.094833448529243
0.125351026654243
0.155868604779243
0.140609815716743
0.186386182904243
0.186386182904243
0.247421339154243
0.354232847690582
0.415268003940582
0.445785582065582
0.537338316440582
0.522079527378082
0.628891050815582
0.674667418003082
0.689926207065582
0.720443785190582
0.659408628940582
0.583114683628082
0.537338316440582
0.430526793003082
0.369491636753082
0.323715269565582
0.247421339154243
0.140609815716743
0.064315870404243
0.033798292279243
-0.057754442095757
-0.088272020220757
-0.118789598345757
-0.088272020220757
-0.088272020220757
-0.149307176470757
-0.149307176470757
-0.057754442095757
-0.027236863970757
0.079574659466743
0.110092237591743
0.201644971966743
0.201644971966743
0.201644971966743
0.232162550091743
0.201644971966743
0.155868604779243
0.125351026654243
0.110092237591743
0.186386182904243
0.155868604779243
0.140609815716743
0.232162550091743
0.277938902378082
0.277938902378082
0.186386182904243
0.201644971966743
0.171127393841743
0.125351026654243
0.125351026654243
0.110092237591743
0.110092237591743
0.125351026654243
0.049057081341743
0.140609815716743
0.125351026654243
0.094833448529243
0.094833448529243
0.079574659466743
0.064315870404243
0.064315870404243
0.094833448529243
0.094833448529243
0.125351026654243
0.247421339154243
0.216903761029243
0.277938902378082
0.384750425815582
0.369491636753082
0.476303160190582
0.476303160190582
0.476303160190582
0.537338316440582
0.522079527378082
0.537338316440582
0.537338316440582
0.461044371128082
0.461044371128082
0.354232847690582
0.293197691440582
0.232162550091743
0.232162550091743
0.125351026654243
0.110092237591743
0.171127393841743
0.171127393841743
0.125351026654243
0.140609815716743
0.094833448529243
0.155868604779243
0.125351026654243
0.140609815716743
0.277938902378082
0.293197691440582
0.262680113315582
0.186386182904243
0.186386182904243
0.186386182904243
0.110092237591743
0.079574659466743
0.110092237591743
0.094833448529243
0.064315870404243
-0.042495653033257
0.079574659466743
0.079574659466743
0.049057081341743
0.125351026654243
0.125351026654243
0.079574659466743
0.049057081341743
0.018539503216743
0.003280714154243
-0.011978074908257
0.064315870404243
0.064315870404243
0.049057081341743
0.064315870404243
-0.027236863970757
-0.027236863970757
-0.103530809283257
-0.210342332720757
-0.179824754595757
-0.179824754595757
-0.164565965533257
-0.118789598345757
-0.073013231158257
0.033798292279243
0.003280714154243
0.079574659466743
0.079574659466743
0.125351026654243
0.186386182904243
0.216903761029243
0.262680113315582
0.323715269565582
0.247421339154243
0.262680113315582
0.247421339154243
0.216903761029243
0.171127393841743
0.155868604779243
0.125351026654243
0.079574659466743
0.049057081341743
-0.057754442095757
-0.042495653033257
-0.011978074908257
-0.118789598345757
-0.134048387408257
-0.073013231158257
-0.164565965533257
-0.164565965533257
-0.240859910845757
-0.195083543658257
-0.164565965533257
-0.210342332720757
-0.271377503871918
-0.256118714809418
-0.301895081996918
-0.408706605434418
-0.454482972621918
-0.439224183559418
-0.485000550746918
-0.439224183559418
-0.423965394496918
-0.362930238246918
-0.271377503871918
-0.256118714809418
-0.195083543658257
-0.164565965533257
-0.195083543658257
-0.149307176470757
-0.118789598345757
-0.057754442095757
0.033798292279243
0.049057081341743
0.110092237591743
0.064315870404243
0.064315870404243
-0.027236863970757
-0.027236863970757
-0.042495653033257
-0.149307176470757
-0.195083543658257
-0.210342332720757
-0.347671449184418
-0.301895081996918
-0.240859910845757
-0.179824754595757
-0.134048387408257
-0.073013231158257
-0.027236863970757
-0.088272020220757
-0.118789598345757
-0.103530809283257
-0.057754442095757
-0.011978074908257
-0.042495653033257
-0.042495653033257
0.003280714154243
-0.103530809283257
-0.149307176470757
-0.225601121783257
-0.210342332720757
-0.225601121783257
-0.301895081996918
-0.332412660121918
-0.286636292934418
-0.271377503871918
-0.301895081996918
-0.332412660121918
-0.210342332720757
-0.210342332720757
-0.256118714809418
-0.210342332720757
-0.195083543658257
-0.195083543658257
-0.195083543658257
-0.225601121783257
-0.256118714809418
-0.271377503871918
-0.240859910845757
-0.210342332720757
-0.195083543658257
-0.164565965533257
-0.210342332720757
-0.179824754595757
-0.225601121783257
-0.195083543658257
-0.179824754595757
-0.164565965533257
-0.134048387408257
-0.149307176470757
-0.225601121783257
-0.179824754595757
-0.179824754595757
-0.088272020220757
0.003280714154243
0.049057081341743
0.079574659466743
0.110092237591743
0.079574659466743
0.033798292279243
-0.027236863970757
-0.073013231158257
-0.088272020220757
-0.118789598345757
-0.179824754595757
-0.149307176470757
-0.027236863970757
-0.057754442095757
-0.011978074908257
0.049057081341743
0.110092237591743
0.140609815716743
0.155868604779243
0.155868604779243
0.277938902378082
0.277938902378082
0.247421339154243
0.216903761029243
0.277938902378082
0.216903761029243
0.155868604779243
0.155868604779243
0.125351026654243
0.064315870404243
0.003280714154243
-0.073013231158257
-0.088272020220757
-0.103530809283257
-0.118789598345757
-0.042495653033257
-0.073013231158257
-0.118789598345757
-0.179824754595757
-0.179824754595757
-0.195083543658257
-0.225601121783257
-0.225601121783257
-0.179824754595757
-0.210342332720757
-0.225601121783257
-0.256118714809418
-0.225601121783257
-0.210342332720757
-0.149307176470757
-0.118789598345757
-0.103530809283257
-0.118789598345757
-0.149307176470757
-0.134048387408257
-0.103530809283257
-0.134048387408257
-0.073013231158257
0.018539503216743
0.003280714154243
0.049057081341743
0.125351026654243
0.171127393841743
0.186386182904243
0.201644971966743
0.262680113315582
0.277938902378082
0.232162550091743
0.232162550091743
0.216903761029243
0.247421339154243
0.155868604779243
0.110092237591743
0.094833448529243
0.216903761029243
0.262680113315582
0.277938902378082
0.354232847690582
0.430526793003082
0.369491636753082
0.384750425815582
0.415268003940582
0.506820738315582
0.552597105503082
0.537338316440582
0.628891050815582
0.583114683628082
0.445785582065582
0.354232847690582
0.369491636753082
0.308456480503082
0.232162550091743
0.140609815716743
0.125351026654243
0.079574659466743
0.079574659466743
-0.011978074908257
0.033798292279243
0.110092237591743
0.110092237591743
0.110092237591743
0.125351026654243
0.140609815716743
0.155868604779243
0.140609815716743
0.171127393841743
0.171127393841743
0.216903761029243
0.247421339154243
0.247421339154243
0.293197691440582
0.293197691440582
0.293197691440582
0.216903761029243
0.186386182904243
0.247421339154243
0.277938902378082
0.247421339154243
0.277938902378082
0.277938902378082
0.369491636753082
0.293197691440582
0.277938902378082
0.354232847690582
0.415268003940582
0.400009214878082
0.400009214878082
0.384750425815582
0.369491636753082
0.262680113315582
0.201644971966743
0.186386182904243
0.247421339154243
0.232162550091743
0.171127393841743
0.262680113315582
0.216903761029243
0.155868604779243
0.155868604779243
0.171127393841743
0.186386182904243
0.201644971966743
0.201644971966743
0.293197691440582
0.277938902378082
0.323715269565582
0.323715269565582
0.369491636753082
0.384750425815582
0.354232847690582
0.338974058628082
0.369491636753082
0.323715269565582
0.293197691440582
0.247421339154243
0.308456480503082
0.323715269565582
0.308456480503082
0.369491636753082
0.415268003940582
0.476303160190582
0.430526793003082
0.384750425815582
0.400009214878082
0.415268003940582
0.445785582065582
0.491561949253082
0.445785582065582
0.491561949253082
0.445785582065582
0.445785582065582
0.384750425815582
0.430526793003082
0.461044371128082
0.445785582065582
0.445785582065582
0.461044371128082
0.430526793003082
0.506820738315582
0.476303160190582
0.461044371128082
0.491561949253082
0.491561949253082
0.476303160190582
0.476303160190582
0.552597105503082
0.567855894565582
0.552597105503082
0.537338316440582
0.567855894565582
0.506820738315582
0.415268003940582
0.400009214878082
0.491561949253082
0.445785582065582
0.445785582065582
0.384750425815582
0.461044371128082
0.506820738315582
0.461044371128082
0.506820738315582
0.567855894565582
0.461044371128082
0.415268003940582
0.384750425815582
0.461044371128082
0.537338316440582
0.552597105503082
0.583114683628082
0.674667418003082
0.659408628940582
0.522079527378082
0.506820738315582
0.537338316440582
0.506820738315582
0.522079527378082
0.522079527378082
0.476303160190582
0.552597105503082
0.506820738315582
0.537338316440582
0.522079527378082
0.522079527378082
0.491561949253082
0.506820738315582
0.476303160190582
0.461044371128082
0.445785582065582
0.506820738315582
0.491561949253082
0.537338316440582
0.552597105503082
0.583114683628082
0.598373472690582
0.583114683628082
0.628891050815582
0.598373472690582
0.567855894565582
0.567855894565582
0.598373472690582
0.628891050815582
0.644149839878082
0.613632261753082
0.689926207065582
0.659408628940582
0.644149839878082
0.628891050815582
0.689926207065582
0.689926207065582
0.720443785190582
0.796737730503082
0.827255308628082
0.735702574253082
0.705184996128082
0.644149839878082
0.674667418003082
0.659408628940582
0.613632261753082
0.613632261753082
0.567855894565582
0.537338316440582
0.506820738315582
0.476303160190582
0.400009214878082
0.308456480503082
0.277938902378082
0.277938902378082
0.216903761029243
0.277938902378082
0.308456480503082
0.400009214878082
0.415268003940582
0.445785582065582
0.461044371128082
0.476303160190582
0.445785582065582
0.430526793003082
0.430526793003082
0.461044371128082
0.354232847690582
0.354232847690582
0.384750425815582
0.400009214878082
0.445785582065582
0.415268003940582
0.369491636753082
0.338974058628082
0.247421339154243
0.171127393841743
0.216903761029243
0.293197691440582
0.323715269565582
0.323715269565582
0.415268003940582
0.369491636753082
0.338974058628082
0.323715269565582
0.354232847690582
0.369491636753082
0.323715269565582
0.277938902378082
0.308456480503082
0.247421339154243
0.232162550091743
0.262680113315582
0.354232847690582
0.354232847690582
0.323715269565582
0.308456480503082
0.338974058628082
0.308456480503082
0.216903761029243
0.186386182904243
0.201644971966743
0.140609815716743
0.079574659466743
0.079574659466743
0.064315870404243
0.110092237591743
0.049057081341743
0.049057081341743
0.033798292279243
-0.011978074908257
-0.027236863970757
0.049057081341743
-0.011978074908257
0.003280714154243
0.033798292279243
0.018539503216743
0.003280714154243
0.064315870404243
0.049057081341743
0.049057081341743
0.094833448529243
0.079574659466743
0.064315870404243
0.033798292279243
-0.011978074908257
0.049057081341743
0.125351026654243
0.110092237591743
0.140609815716743
0.186386182904243
0.201644971966743
0.171127393841743
0.186386182904243
0.216903761029243
0.262680113315582
0.186386182904243
0.125351026654243
0.110092237591743
0.110092237591743
0.049057081341743
0.033798292279243
0.049057081341743
0.110092237591743
0.018539503216743
-0.011978074908257
0.003280714154243
0.003280714154243
-0.073013231158257
-0.149307176470757
-0.195083543658257
-0.179824754595757
-0.179824754595757
-0.210342332720757
-0.179824754595757
-0.149307176470757
-0.103530809283257
-0.118789598345757
-0.103530809283257
-0.118789598345757
-0.103530809283257
-0.118789598345757
-0.088272020220757
-0.118789598345757
-0.134048387408257
-0.195083543658257
-0.164565965533257
-0.179824754595757
-0.164565965533257
-0.103530809283257
-0.042495653033257
-0.088272020220757
-0.118789598345757
-0.103530809283257
-0.118789598345757
-0.164565965533257
-0.164565965533257
-0.118789598345757
-0.134048387408257
-0.149307176470757
-0.149307176470757
-0.088272020220757
-0.103530809283257
-0.073013231158257
-0.042495653033257
-0.011978074908257
0.003280714154243
0.033798292279243
0.033798292279243
0.155868604779243
0.140609815716743
0.125351026654243
0.201644971966743
0.232162550091743
0.186386182904243
0.216903761029243
0.216903761029243
0.232162550091743
0.216903761029243
0.140609815716743
0.125351026654243
0.125351026654243
0.125351026654243
0.094833448529243
0.125351026654243
0.094833448529243
0.079574659466743
0.018539503216743
-0.011978074908257
-0.027236863970757
-0.042495653033257
-0.057754442095757
0.018539503216743
-0.027236863970757
0.018539503216743
0.049057081341743
0.094833448529243
0.125351026654243
0.140609815716743
0.155868604779243
0.216903761029243
0.186386182904243
0.171127393841743
0.155868604779243
0.125351026654243
0.033798292279243
-0.027236863970757
-0.027236863970757
-0.103530809283257
-0.118789598345757
-0.103530809283257
-0.134048387408257
-0.164565965533257
-0.149307176470757
-0.164565965533257
-0.088272020220757
-0.103530809283257
-0.088272020220757
-0.103530809283257
-0.042495653033257
-0.073013231158257
-0.042495653033257
0.049057081341743
0.125351026654243
0.110092237591743
0.110092237591743
0.110092237591743
0.171127393841743
0.110092237591743
0.094833448529243
0.171127393841743
0.186386182904243
0.201644971966743
0.171127393841743
0.216903761029243
0.277938902378082
0.293197691440582
0.293197691440582
0.308456480503082
0.277938902378082
0.262680113315582
0.201644971966743
0.201644971966743
0.186386182904243
0.186386182904243
0.125351026654243
0.094833448529243
0.079574659466743
0.033798292279243
0.003280714154243
0.003280714154243
-0.088272020220757
-0.057754442095757
-0.073013231158257
-0.088272020220757
-0.057754442095757
-0.057754442095757
0.033798292279243
0.079574659466743
0.094833448529243
0.140609815716743
0.216903761029243
0.247421339154243
0.293197691440582
0.338974058628082
0.400009214878082
0.384750425815582
0.415268003940582
0.338974058628082
0.323715269565582
0.232162550091743
0.232162550091743
0.277938902378082
0.247421339154243
0.171127393841743
0.171127393841743
0.140609815716743
0.216903761029243
0.140609815716743
0.110092237591743
0.171127393841743
0.201644971966743
0.201644971966743
0.232162550091743
0.369491636753082
0.430526793003082
0.430526793003082
0.445785582065582
0.384750425815582
0.293197691440582
0.262680113315582
0.125351026654243
0.140609815716743
0.125351026654243
0.079574659466743
0.033798292279243
0.049057081341743
0.033798292279243
0.018539503216743
0.003280714154243
0.003280714154243
-0.088272020220757
-0.118789598345757
-0.195083543658257
-0.149307176470757
-0.118789598345757
-0.118789598345757
0.003280714154243
0.003280714154243
-0.057754442095757
-0.057754442095757
-0.073013231158257
-0.042495653033257
-0.042495653033257
-0.088272020220757
-0.057754442095757
-0.088272020220757
-0.057754442095757
-0.057754442095757
0.018539503216743
0.064315870404243
0.079574659466743
0.110092237591743
0.079574659466743
0.018539503216743
0.033798292279243
0.003280714154243
0.079574659466743
0.064315870404243
0.003280714154243
-0.027236863970757
-0.118789598345757
-0.195083543658257
-0.225601121783257
-0.179824754595757
-0.195083543658257
-0.286636292934418
-0.301895081996918
-0.301895081996918
-0.378189027309418
-0.317153871059418
-0.332412660121918
-0.271377503871918
-0.286636292934418
-0.271377503871918
-0.240859910845757
-0.179824754595757
-0.149307176470757
-0.118789598345757
-0.103530809283257
-0.103530809283257
-0.225601121783257
-0.225601121783257
-0.240859910845757
-0.210342332720757
-0.149307176470757
-0.195083543658257
-0.134048387408257
-0.073013231158257
-0.134048387408257
-0.134048387408257
-0.073013231158257
-0.088272020220757
-0.164565965533257
-0.225601121783257
-0.195083543658257
-0.225601121783257
-0.164565965533257
-0.195083543658257
-0.179824754595757
-0.179824754595757
-0.286636292934418
-0.408706605434418
-0.485000550746918
-0.622329652309418
-0.622329652309418
-0.652847230434418
-0.652847230434418
-0.622329652309418
-0.622329652309418
-0.576553285121918
-0.469741761684418
-0.423965394496918
-0.378189027309418
-0.286636292934418
-0.271377503871918
-0.317153871059418
-0.301895081996918
-0.256118714809418
-0.195083543658257
-0.088272020220757
-0.149307176470757
-0.118789598345757
-0.164565965533257
-0.271377503871918
-0.332412660121918
-0.332412660121918
-0.408706605434418
-0.439224183559418
-0.500259339809418
-0.546035706996918
-0.622329652309418
-0.591812074184418
-0.607070863246918
-0.576553285121918
-0.546035706996918
-0.576553285121918
-0.530776917934418
-0.469741761684418
-0.500259339809418
-0.439224183559418
-0.332412660121918
-0.332412660121918
-0.347671449184418
-0.362930238246918
-0.332412660121918
-0.332412660121918
-0.286636292934418
-0.286636292934418
-0.210342332720757
-0.164565965533257
-0.179824754595757
-0.149307176470757
-0.073013231158257
-0.088272020220757
-0.011978074908257
0.033798292279243
0.033798292279243
-0.027236863970757
-0.027236863970757
-0.011978074908257
-0.011978074908257
-0.088272020220757
-0.225601121783257
-0.347671449184418
-0.393447816371918
-0.530776917934418
-0.622329652309418
-0.561294496059418
-0.576553285121918
-0.607070863246918
-0.668106019496918
-0.652847230434418
-0.698623597621918
-0.683364808559418
-0.622329652309418
-0.546035706996918
-0.546035706996918
-0.485000550746918
-0.454482972621918
-0.317153871059418
-0.286636292934418
-0.179824754595757
-0.088272020220757
-0.088272020220757
-0.103530809283257
-0.149307176470757
-0.210342332720757
-0.195083543658257
-0.301895081996918
-0.362930238246918
-0.301895081996918
-0.332412660121918
-0.378189027309418
-0.378189027309418
-0.301895081996918
-0.256118714809418
-0.210342332720757
-0.240859910845757
-0.210342332720757
-0.164565965533257
-0.195083543658257
-0.240859910845757
-0.149307176470757
-0.210342332720757
-0.210342332720757
-0.256118714809418
-0.332412660121918
-0.362930238246918
-0.362930238246918
-0.408706605434418
-0.378189027309418
-0.393447816371918
-0.423965394496918
-0.454482972621918
-0.362930238246918
-0.317153871059418
-0.301895081996918
-0.134048387408257
-0.073013231158257
-0.027236863970757
0.064315870404243
0.079574659466743
0.110092237591743
0.125351026654243
0.064315870404243
0.033798292279243
-0.088272020220757
-0.134048387408257
-0.149307176470757
-0.103530809283257
-0.103530809283257
-0.088272020220757
-0.042495653033257
-0.042495653033257
-0.088272020220757
-0.042495653033257
-0.027236863970757
0.003280714154243
-0.011978074908257
-0.011978074908257
0.049057081341743
0.049057081341743
0.110092237591743
0.125351026654243
0.125351026654243
0.155868604779243
0.094833448529243
-0.027236863970757
-0.073013231158257
-0.164565965533257
-0.195083543658257
-0.286636292934418
-0.271377503871918
-0.317153871059418
-0.347671449184418
-0.332412660121918
-0.286636292934418
-0.256118714809418
-0.195083543658257
-0.134048387408257
-0.057754442095757
-0.073013231158257
-0.057754442095757
-0.027236863970757
0.033798292279243
0.079574659466743
0.033798292279243
0.094833448529243
0.079574659466743
0.049057081341743
0.094833448529243
0.110092237591743
0.110092237591743
0.094833448529243
0.003280714154243
0.049057081341743
0.033798292279243
0.003280714154243
0.064315870404243
0.155868604779243
0.171127393841743
0.171127393841743
0.232162550091743
0.232162550091743
0.171127393841743
0.262680113315582
0.201644971966743
0.125351026654243
0.033798292279243
-0.057754442095757
-0.042495653033257
-0.057754442095757
-0.057754442095757
-0.042495653033257
0.018539503216743
0.018539503216743
-0.042495653033257
-0.042495653033257
-0.011978074908257
-0.042495653033257
-0.011978074908257
-0.027236863970757
0.064315870404243
0.110092237591743
0.125351026654243
0.155868604779243
0.155868604779243
0.125351026654243
0.125351026654243
0.033798292279243
0.049057081341743
0.018539503216743
0.003280714154243
0.018539503216743
0.033798292279243
0.049057081341743
0.049057081341743
0.094833448529243
0.125351026654243
0.140609815716743
0.171127393841743
0.171127393841743
0.216903761029243
0.232162550091743
0.140609815716743
0.262680113315582
0.262680113315582
0.247421339154243
0.262680113315582
0.186386182904243
0.125351026654243
0.079574659466743
-0.011978074908257
-0.027236863970757
-0.073013231158257
-0.042495653033257
-0.073013231158257
-0.088272020220757
-0.088272020220757
-0.103530809283257
0.003280714154243
0.049057081341743
0.079574659466743
0.125351026654243
0.186386182904243
0.186386182904243
0.155868604779243
0.171127393841743
0.186386182904243
0.110092237591743
0.140609815716743
0.049057081341743
0.049057081341743
0.125351026654243
0.079574659466743
0.094833448529243
0.155868604779243
0.079574659466743
0.064315870404243
-0.027236863970757
-0.057754442095757
-0.118789598345757
-0.164565965533257
-0.134048387408257
-0.164565965533257
-0.149307176470757
-0.179824754595757
-0.149307176470757
-0.103530809283257
-0.149307176470757
-0.179824754595757
-0.149307176470757
-0.225601121783257
-0.210342332720757
-0.286636292934418
-0.240859910845757
-0.225601121783257
-0.225601121783257
-0.225601121783257
-0.195083543658257
-0.195083543658257
-0.271377503871918
-0.301895081996918
-0.225601121783257
-0.301895081996918
-0.286636292934418
-0.301895081996918
-0.332412660121918
-0.317153871059418
-0.408706605434418
-0.423965394496918
-0.423965394496918
-0.561294496059418
-0.561294496059418
-0.515518128871918
-0.576553285121918
-0.607070863246918
-0.637588441371918
-0.622329652309418
-0.652847230434418
-0.622329652309418
-0.668106019496918
-0.607070863246918
-0.515518128871918
-0.500259339809418
-0.439224183559418
-0.271377503871918
-0.271377503871918
-0.195083543658257
-0.149307176470757
-0.149307176470757
-0.225601121783257
-0.271377503871918
-0.317153871059418
-0.362930238246918
-0.347671449184418
-0.347671449184418
-0.362930238246918
-0.317153871059418
-0.362930238246918
-0.423965394496918
-0.439224183559418
-0.561294496059418
-0.591812074184418
-0.637588441371918
-0.607070863246918
-0.607070863246918
-0.546035706996918
-0.515518128871918
-0.439224183559418
-0.378189027309418
-0.393447816371918
-0.454482972621918
-0.378189027309418
-0.439224183559418
-0.485000550746918
-0.515518128871918
-0.515518128871918
-0.500259339809418
-0.500259339809418
-0.469741761684418
-0.454482972621918
-0.485000550746918
-0.485000550746918
-0.469741761684418
-0.485000550746918
-0.515518128871918
-0.515518128871918
-0.423965394496918
-0.500259339809418
-0.500259339809418
-0.469741761684418
-0.454482972621918
-0.485000550746918
-0.500259339809418
-0.576553285121918
-0.530776917934418
-0.561294496059418
-0.591812074184418
-0.561294496059418
-0.485000550746918
-0.530776917934418
-0.500259339809418
-0.515518128871918
-0.500259339809418
-0.454482972621918
-0.515518128871918
-0.561294496059418
-0.439224183559418
-0.439224183559418
-0.454482972621918
-0.317153871059418
-0.378189027309418
-0.439224183559418
-0.423965394496918
-0.485000550746918
-0.530776917934418
-0.515518128871918
-0.576553285121918
-0.546035706996918
-0.530776917934418
-0.591812074184418
-0.637588441371918
-0.500259339809418
-0.546035706996918
-0.546035706996918
-0.530776917934418
-0.500259339809418
-0.485000550746918
-0.454482972621918
-0.469741761684418
-0.408706605434418
-0.378189027309418
-0.378189027309418
-0.332412660121918
-0.332412660121918
-0.378189027309418
-0.393447816371918
-0.317153871059418
-0.362930238246918
-0.362930238246918
-0.271377503871918
-0.225601121783257
-0.271377503871918
-0.286636292934418
-0.332412660121918
-0.271377503871918
-0.332412660121918
-0.378189027309418
-0.362930238246918
-0.332412660121918
-0.347671449184418
-0.347671449184418
-0.362930238246918
-0.347671449184418
-0.454482972621918
-0.561294496059418
-0.607070863246918
-0.607070863246918
-0.637588441371918
-0.652847230434418
-0.591812074184418
-0.637588441371918
-0.652847230434418
-0.591812074184418
-0.591812074184418
-0.576553285121918
-0.530776917934418
-0.546035706996918
-0.485000550746918
-0.530776917934418
-0.530776917934418
-0.546035706996918
-0.469741761684418
-0.423965394496918
-0.423965394496918
-0.408706605434418
-0.332412660121918
-0.362930238246918
-0.317153871059418
-0.362930238246918
-0.362930238246918
-0.286636292934418
-0.317153871059418
-0.347671449184418
-0.332412660121918
-0.378189027309418
-0.423965394496918
-0.378189027309418
-0.378189027309418
-0.393447816371918
-0.332412660121918
-0.317153871059418
-0.378189027309418
-0.332412660121918
-0.408706605434418
-0.454482972621918
-0.530776917934418
-0.652847230434418
-0.652847230434418
-0.637588441371918
-0.713882386684418
-0.668106019496918
-0.652847230434418
-0.622329652309418
-0.652847230434418
-0.637588441371918
-0.622329652309418
-0.607070863246918
-0.576553285121918
-0.546035706996918
-0.515518128871918
-0.500259339809418
-0.500259339809418
-0.423965394496918
-0.378189027309418
-0.439224183559418
-0.439224183559418
-0.454482972621918
-0.454482972621918
-0.546035706996918
-0.561294496059418
-0.530776917934418
-0.469741761684418
-0.469741761684418
-0.454482972621918
-0.454482972621918
-0.423965394496918
-0.454482972621918
-0.393447816371918
-0.408706605434418
-0.378189027309418
-0.378189027309418
-0.485000550746918
-0.485000550746918
-0.439224183559418
-0.500259339809418
-0.530776917934418
-0.454482972621918
-0.393447816371918
-0.378189027309418
-0.347671449184418
-0.240859910845757
-0.164565965533257
-0.134048387408257
-0.179824754595757
-0.134048387408257
-0.149307176470757
-0.195083543658257
-0.195083543658257
-0.134048387408257
-0.118789598345757
-0.118789598345757
-0.179824754595757
-0.118789598345757
-0.149307176470757
-0.179824754595757
-0.195083543658257
-0.225601121783257
-0.271377503871918
-0.378189027309418
-0.454482972621918
-0.439224183559418
-0.469741761684418
-0.439224183559418
-0.347671449184418
-0.347671449184418
-0.332412660121918
-0.301895081996918
-0.240859910845757
-0.301895081996918
-0.271377503871918
-0.210342332720757
-0.134048387408257
-0.042495653033257
0.003280714154243
0.064315870404243
0.155868604779243
0.110092237591743
0.125351026654243
0.125351026654243
0.094833448529243
0.094833448529243
0.049057081341743
0.064315870404243
0.064315870404243
0.049057081341743
0.079574659466743
0.094833448529243
0.110092237591743
0.094833448529243
0.064315870404243
0.064315870404243
0.003280714154243
0.018539503216743
-0.027236863970757
0.033798292279243
0.064315870404243
0.049057081341743
0.079574659466743
0.140609815716743
0.125351026654243
0.171127393841743
0.216903761029243
0.293197691440582
0.277938902378082
0.293197691440582
0.338974058628082
0.354232847690582
0.400009214878082
0.323715269565582
0.277938902378082
0.338974058628082
0.308456480503082
0.293197691440582
0.323715269565582
0.277938902378082
0.277938902378082
0.186386182904243
0.186386182904243
0.125351026654243
0.049057081341743
0.049057081341743
0.125351026654243
0.094833448529243
0.094833448529243
0.140609815716743
0.216903761029243
0.232162550091743
0.293197691440582
0.293197691440582
0.323715269565582
0.323715269565582
0.323715269565582
0.415268003940582
0.430526793003082
0.400009214878082
0.430526793003082
0.400009214878082
0.369491636753082
0.308456480503082
0.186386182904243
0.155868604779243
0.049057081341743
-0.073013231158257
-0.149307176470757
-0.118789598345757
-0.149307176470757
-0.134048387408257
-0.103530809283257
-0.042495653033257
-0.103530809283257
-0.134048387408257
-0.149307176470757
-0.088272020220757
-0.103530809283257
-0.134048387408257
-0.103530809283257
-0.027236863970757
0.003280714154243
-0.027236863970757
-0.042495653033257
-0.027236863970757
-0.073013231158257
-0.088272020220757
-0.073013231158257
-0.073013231158257
-0.073013231158257
-0.073013231158257
-0.011978074908257
-0.027236863970757
0.003280714154243
0.064315870404243
0.110092237591743
0.094833448529243
0.110092237591743
0.079574659466743
0.125351026654243
0.125351026654243
0.140609815716743
0.171127393841743
0.186386182904243
0.125351026654243
0.125351026654243
0.155868604779243
0.140609815716743
0.155868604779243
0.171127393841743
0.125351026654243
0.155868604779243
0.125351026654243
0.079574659466743
0.110092237591743
0.064315870404243
0.079574659466743
0.064315870404243
0.125351026654243
0.125351026654243
0.125351026654243
0.186386182904243
0.262680113315582
0.232162550091743
0.247421339154243
0.216903761029243
0.232162550091743
0.171127393841743
0.125351026654243
0.110092237591743
0.140609815716743
0.140609815716743
0.125351026654243
0.155868604779243
0.201644971966743
0.155868604779243
0.155868604779243
0.125351026654243
0.079574659466743
0.110092237591743
0.064315870404243
0.094833448529243
0.094833448529243
0.110092237591743
0.110092237591743
0.125351026654243
0.125351026654243
0.125351026654243
0.094833448529243
0.125351026654243
0.049057081341743
0.064315870404243
0.094833448529243
0.125351026654243
0.140609815716743
0.171127393841743
0.201644971966743
0.262680113315582
0.262680113315582
0.247421339154243
0.232162550091743
0.201644971966743
0.186386182904243
0.125351026654243
0.125351026654243
0.079574659466743
0.049057081341743
-0.027236863970757
-0.057754442095757
-0.073013231158257
-0.057754442095757
-0.011978074908257
0.064315870404243
0.033798292279243
0.094833448529243
0.064315870404243
0.094833448529243
0.094833448529243
0.064315870404243
0.140609815716743
0.262680113315582
0.247421339154243
0.277938902378082
0.338974058628082
0.369491636753082
0.369491636753082
0.308456480503082
0.247421339154243
0.247421339154243
0.186386182904243
0.064315870404243
0.079574659466743
0.094833448529243
0.079574659466743
0.079574659466743
0.094833448529243
0.094833448529243
0.079574659466743
0.003280714154243
0.064315870404243
0.033798292279243
0.018539503216743
0.064315870404243
0.094833448529243
0.125351026654243
0.232162550091743
0.247421339154243
0.323715269565582
0.338974058628082
0.293197691440582
0.293197691440582
0.293197691440582
0.216903761029243
0.171127393841743
0.171127393841743
0.140609815716743
0.140609815716743
0.125351026654243
0.125351026654243
0.125351026654243
0.155868604779243
0.125351026654243
0.140609815716743
0.094833448529243
0.064315870404243
0.049057081341743
0.079574659466743
0.003280714154243
-0.042495653033257
0.033798292279243
0.079574659466743
0.018539503216743
0.033798292279243
0.064315870404243
0.094833448529243
0.110092237591743
0.064315870404243
0.064315870404243
0.094833448529243
0.064315870404243
0.049057081341743
0.110092237591743
0.155868604779243
0.216903761029243
0.186386182904243
0.201644971966743
0.155868604779243
0.155868604779243
0.125351026654243
0.033798292279243
-0.073013231158257
-0.103530809283257
-0.195083543658257
-0.240859910845757
-0.256118714809418
-0.256118714809418
-0.195083543658257
-0.134048387408257
-0.210342332720757
-0.195083543658257
-0.118789598345757
-0.149307176470757
-0.134048387408257
-0.103530809283257
-0.057754442095757
0.018539503216743
0.033798292279243
0.049057081341743
0.125351026654243
0.140609815716743
0.186386182904243
0.171127393841743
0.140609815716743
0.094833448529243
0.064315870404243
-0.011978074908257
-0.027236863970757
-0.042495653033257
-0.073013231158257
-0.042495653033257
0.033798292279243
-0.042495653033257
0.003280714154243
0.033798292279243
0.094833448529243
0.125351026654243
0.033798292279243
0.033798292279243
0.049057081341743
-0.011978074908257
-0.057754442095757
-0.011978074908257
0.003280714154243
-0.042495653033257
-0.073013231158257
-0.042495653033257
-0.118789598345757
-0.057754442095757
-0.073013231158257
-0.118789598345757
-0.088272020220757
-0.118789598345757
-0.164565965533257
-0.042495653033257
-0.027236863970757
0.033798292279243
0.079574659466743
0.064315870404243
-0.042495653033257
-0.073013231158257
-0.118789598345757
-0.195083543658257
-0.210342332720757
-0.271377503871918
-0.332412660121918
-0.301895081996918
-0.362930238246918
-0.378189027309418
-0.317153871059418
-0.317153871059418
-0.225601121783257
-0.256118714809418
-0.240859910845757
-0.210342332720757
-0.179824754595757
-0.088272020220757
-0.027236863970757
-0.011978074908257
0.064315870404243
0.094833448529243
0.140609815716743
0.079574659466743
0.064315870404243
0.094833448529243
0.094833448529243
0.049057081341743
-0.042495653033257
-0.027236863970757
-0.011978074908257
-0.103530809283257
-0.073013231158257
-0.042495653033257
-0.042495653033257
-0.027236863970757
-0.042495653033257
0.064315870404243
0.064315870404243
0.110092237591743
0.125351026654243
0.125351026654243
0.155868604779243
0.140609815716743
0.110092237591743
0.201644971966743
0.186386182904243
0.201644971966743
0.186386182904243
0.171127393841743
0.125351026654243
0.094833448529243
0.125351026654243
0.125351026654243
0.094833448529243
0.033798292279243
-0.027236863970757
0.018539503216743
-0.042495653033257
-0.118789598345757
-0.027236863970757
-0.073013231158257
-0.118789598345757
-0.164565965533257
-0.179824754595757
-0.210342332720757
-0.164565965533257
-0.134048387408257
-0.134048387408257
-0.103530809283257
-0.027236863970757
-0.057754442095757
0.079574659466743
0.079574659466743
0.049057081341743
0.094833448529243
0.064315870404243
0.003280714154243
-0.011978074908257
0.003280714154243
0.064315870404243
0.110092237591743
0.125351026654243
0.140609815716743
0.186386182904243
0.186386182904243
0.140609815716743
0.216903761029243
0.171127393841743
0.171127393841743
0.155868604779243
0.125351026654243
0.201644971966743
0.216903761029243
0.201644971966743
0.293197691440582
0.247421339154243
0.262680113315582
0.216903761029243
0.171127393841743
0.155868604779243
0.140609815716743
0.186386182904243
0.216903761029243
0.201644971966743
0.155868604779243
0.125351026654243
0.171127393841743
0.125351026654243
0.094833448529243
0.171127393841743
0.110092237591743
0.064315870404243
-0.011978074908257
-0.011978074908257
-0.011978074908257
-0.011978074908257
-0.011978074908257
-0.027236863970757
-0.042495653033257
0.003280714154243
-0.057754442095757
0.033798292279243
0.049057081341743
0.033798292279243
0.079574659466743
0.033798292279243
0.018539503216743
0.049057081341743
0.064315870404243
0.110092237591743
0.064315870404243
0.094833448529243
0.110092237591743
0.094833448529243
0.110092237591743
0.018539503216743
0.018539503216743
-0.042495653033257
-0.149307176470757
-0.210342332720757
-0.225601121783257
-0.240859910845757
-0.210342332720757
-0.179824754595757
-0.073013231158257
-0.103530809283257
-0.042495653033257
-0.027236863970757
-0.011978074908257
0.018539503216743
-0.027236863970757
-0.027236863970757
0.018539503216743
-0.011978074908257
0.049057081341743
0.125351026654243
0.171127393841743
0.201644971966743
0.125351026654243
0.125351026654243
0.064315870404243
0.003280714154243
-0.073013231158257
-0.088272020220757
-0.057754442095757
-0.073013231158257
-0.179824754595757
-0.210342332720757
-0.256118714809418
-0.240859910845757
-0.271377503871918
-0.256118714809418
-0.286636292934418
-0.347671449184418
-0.347671449184418
-0.332412660121918
-0.362930238246918
-0.301895081996918
-0.317153871059418
-0.256118714809418
-0.271377503871918
-0.301895081996918
-0.240859910845757
-0.195083543658257
-0.149307176470757
-0.134048387408257
-0.088272020220757
-0.073013231158257
-0.103530809283257
-0.103530809283257
-0.027236863970757
-0.042495653033257
0.018539503216743
-0.042495653033257
-0.027236863970757
-0.057754442095757
-0.057754442095757
-0.073013231158257
-0.103530809283257
-0.164565965533257
-0.195083543658257
-0.271377503871918
-0.286636292934418
-0.317153871059418
-0.301895081996918
-0.240859910845757
-0.210342332720757
-0.179824754595757
-0.225601121783257
-0.240859910845757
-0.210342332720757
-0.179824754595757
-0.164565965533257
-0.134048387408257
-0.057754442095757
-0.011978074908257
-0.042495653033257
0.064315870404243
0.094833448529243
0.125351026654243
0.140609815716743
0.140609815716743
0.125351026654243
0.110092237591743
0.049057081341743
0.064315870404243
0.064315870404243
0.033798292279243
-0.027236863970757
-0.027236863970757
-0.103530809283257
-0.164565965533257
-0.134048387408257
-0.210342332720757
-0.286636292934418
-0.332412660121918
-0.332412660121918
-0.347671449184418
-0.393447816371918
-0.378189027309418
-0.286636292934418
-0.332412660121918
-0.301895081996918
-0.317153871059418
-0.271377503871918
-0.256118714809418
-0.240859910845757
-0.210342332720757
-0.134048387408257
-0.149307176470757
-0.134048387408257
-0.073013231158257
-0.011978074908257
-0.027236863970757
0.033798292279243
0.079574659466743
0.064315870404243
0.079574659466743
0.033798292279243
0.049057081341743
0.094833448529243
0.033798292279243
0.003280714154243
0.049057081341743
0.033798292279243
0.049057081341743
0.003280714154243
0.049057081341743
0.033798292279243
0.018539503216743
-0.027236863970757
-0.027236863970757
-0.011978074908257
0.033798292279243
0.003280714154243
0.110092237591743
0.110092237591743
0.155868604779243
0.186386182904243
0.232162550091743
0.293197691440582
0.277938902378082
0.277938902378082
0.277938902378082
0.232162550091743
0.232162550091743
0.247421339154243
0.247421339154243
0.247421339154243
0.216903761029243
0.262680113315582
0.155868604779243
0.079574659466743
0.033798292279243
0.079574659466743
0.079574659466743
-0.042495653033257
-0.027236863970757
0.033798292279243
-0.057754442095757
0.018539503216743
0.064315870404243
0.125351026654243
0.125351026654243
0.155868604779243
0.216903761029243
0.216903761029243
0.186386182904243
0.232162550091743
0.232162550091743
0.293197691440582
0.277938902378082
0.247421339154243
0.338974058628082
0.354232847690582
0.369491636753082
0.338974058628082
0.415268003940582
0.445785582065582
0.430526793003082
0.476303160190582
0.506820738315582
0.491561949253082
0.552597105503082
0.461044371128082
0.567855894565582
0.583114683628082
0.583114683628082
0.613632261753082
0.567855894565582
0.522079527378082
0.476303160190582
0.369491636753082
0.338974058628082
0.323715269565582
0.400009214878082
0.400009214878082
0.415268003940582
0.506820738315582
0.430526793003082
0.491561949253082
0.491561949253082
0.476303160190582
0.476303160190582
0.461044371128082
0.461044371128082
0.476303160190582
0.430526793003082
0.522079527378082
0.476303160190582
0.491561949253082
0.430526793003082
0.430526793003082
0.384750425815582
0.338974058628082
0.430526793003082
0.430526793003082
0.354232847690582
0.400009214878082
0.430526793003082
0.476303160190582
0.491561949253082
0.522079527378082
0.689926207065582
0.674667418003082
0.659408628940582
0.674667418003082
0.720443785190582
0.705184996128082
0.689926207065582
0.689926207065582
0.720443785190582
0.659408628940582
0.567855894565582
0.445785582065582
0.522079527378082
0.476303160190582
0.430526793003082
0.476303160190582
0.491561949253082
0.476303160190582
0.476303160190582
0.461044371128082
0.522079527378082
0.537338316440582
0.583114683628082
0.598373472690582
0.659408628940582
0.750961363315582
0.750961363315582
0.842514097690582
0.842514097690582
0.781478941440582
0.735702574253082
0.720443785190582
0.674667418003082
0.674667418003082
0.659408628940582
0.720443785190582
0.735702574253082
0.766220152378082
0.720443785190582
0.811996519565582
0.857772886753082
0.781478941440582
0.796737730503082
0.781478941440582
0.659408628940582
0.659408628940582
0.644149839878082
0.674667418003082
0.735702574253082
0.750961363315582
0.750961363315582
0.659408628940582
0.598373472690582
0.522079527378082
0.537338316440582
0.567855894565582
0.522079527378082
0.522079527378082
0.567855894565582
0.552597105503082
0.598373472690582
0.583114683628082
0.674667418003082
0.689926207065582
0.644149839878082
0.598373472690582
0.583114683628082
0.537338316440582
0.506820738315582
0.491561949253082
0.522079527378082
0.461044371128082
0.445785582065582
0.369491636753082
0.338974058628082
0.415268003940582
0.369491636753082
0.400009214878082
0.400009214878082
0.338974058628082
0.384750425815582
0.415268003940582
0.400009214878082
0.491561949253082
0.476303160190582
0.522079527378082
0.567855894565582
0.613632261753082
0.598373472690582
0.674667418003082
0.674667418003082
0.567855894565582
0.522079527378082
0.476303160190582
0.277938902378082
0.262680113315582
0.338974058628082
0.354232847690582
0.400009214878082
0.400009214878082
0.430526793003082
0.415268003940582
0.369491636753082
0.338974058628082
0.384750425815582
0.369491636753082
0.247421339154243
0.201644971966743
0.308456480503082
0.247421339154243
0.293197691440582
0.338974058628082
0.354232847690582
0.293197691440582
0.216903761029243
0.171127393841743
0.201644971966743
0.171127393841743
0.125351026654243
0.125351026654243
0.171127393841743
0.155868604779243
0.216903761029243
0.277938902378082
0.293197691440582
0.323715269565582
0.277938902378082
0.232162550091743
0.201644971966743
0.155868604779243
0.140609815716743
0.247421339154243
0.232162550091743
0.216903761029243
0.125351026654243
0.094833448529243
0.033798292279243
0.033798292279243
-0.011978074908257
0.003280714154243
0.079574659466743
0.079574659466743
0.033798292279243
0.094833448529243
0.140609815716743
0.201644971966743
0.277938902378082
0.293197691440582
0.354232847690582
0.369491636753082
0.308456480503082
0.277938902378082
0.293197691440582
0.216903761029243
0.186386182904243
0.125351026654243
0.003280714154243
-0.027236863970757
-0.011978074908257
-0.164565965533257
-0.149307176470757
-0.088272020220757
-0.134048387408257
-0.179824754595757
-0.164565965533257
-0.210342332720757
-0.134048387408257
-0.164565965533257
-0.240859910845757
-0.195083543658257
-0.103530809283257
-0.118789598345757
-0.073013231158257
0.018539503216743
0.064315870404243
0.049057081341743
0.003280714154243
-0.011978074908257
-0.011978074908257
-0.027236863970757
-0.073013231158257
0.033798292279243
0.018539503216743
-0.011978074908257
-0.057754442095757
-0.042495653033257
-0.011978074908257
0.049057081341743
0.003280714154243
0.018539503216743
0.018539503216743
-0.011978074908257
-0.073013231158257
-0.027236863970757
0.018539503216743
0.003280714154243
-0.011978074908257
-0.027236863970757
-0.057754442095757
-0.088272020220757
-0.164565965533257
-0.164565965533257
-0.164565965533257
-0.210342332720757
-0.149307176470757
-0.118789598345757
-0.088272020220757
-0.042495653033257
0.049057081341743
0.003280714154243
0.033798292279243
0.079574659466743
0.079574659466743
0.049057081341743
0.049057081341743
-0.011978074908257
-0.011978074908257
-0.179824754595757
-0.362930238246918
-0.423965394496918
-0.408706605434418
-0.454482972621918
-0.500259339809418
-0.439224183559418
-0.439224183559418
-0.515518128871918
-0.515518128871918
-0.500259339809418
-0.469741761684418
-0.423965394496918
-0.423965394496918
-0.256118714809418
-0.195083543658257
-0.210342332720757
-0.149307176470757
0.018539503216743
0.049057081341743
0.094833448529243
0.125351026654243
0.110092237591743
0.049057081341743
0.064315870404243
-0.042495653033257
-0.011978074908257
0.064315870404243
0.033798292279243
0.064315870404243
0.125351026654243
0.094833448529243
0.110092237591743
0.064315870404243
0.049057081341743
0.049057081341743
0.033798292279243
0.033798292279243
0.094833448529243
0.171127393841743
0.110092237591743
0.125351026654243
0.094833448529243
0.079574659466743
0.125351026654243
0.125351026654243
0.094833448529243
0.125351026654243
0.079574659466743
0.125351026654243
0.094833448529243
0.110092237591743
0.186386182904243
0.277938902378082
0.293197691440582
0.323715269565582
0.323715269565582
0.262680113315582
0.186386182904243
0.140609815716743
0.079574659466743
0.064315870404243
0.064315870404243
-0.042495653033257
0.018539503216743
-0.011978074908257
-0.088272020220757
-0.042495653033257
0.049057081341743
-0.011978074908257
-0.027236863970757
-0.057754442095757
-0.042495653033257
-0.073013231158257
-0.088272020220757
-0.149307176470757
-0.027236863970757
0.018539503216743
-0.011978074908257
0.033798292279243
0.125351026654243
0.079574659466743
0.033798292279243
0.018539503216743
0.049057081341743
0.033798292279243
-0.011978074908257
-0.027236863970757
0.018539503216743
0.064315870404243
-0.011978074908257
0.003280714154243
0.003280714154243
-0.011978074908257
0.049057081341743
0.110092237591743
0.049057081341743
0.094833448529243
0.079574659466743
0.094833448529243
0.094833448529243
0.125351026654243
0.125351026654243
0.125351026654243
0.049057081341743
-0.011978074908257
-0.042495653033257
-0.088272020220757
-0.149307176470757
-0.164565965533257
-0.195083543658257
-0.164565965533257
-0.149307176470757
-0.179824754595757
-0.088272020220757
-0.103530809283257
-0.179824754595757
-0.149307176470757
-0.027236863970757
-0.027236863970757
-0.027236863970757
0.018539503216743
0.049057081341743
-0.027236863970757
-0.134048387408257
-0.271377503871918
-0.195083543658257
-0.210342332720757
-0.317153871059418
-0.256118714809418
-0.179824754595757
-0.271377503871918
-0.317153871059418
-0.332412660121918
-0.286636292934418
-0.240859910845757
-0.271377503871918
-0.286636292934418
-0.225601121783257
-0.164565965533257
-0.240859910845757
-0.134048387408257
-0.042495653033257
-0.027236863970757
0.033798292279243
0.033798292279243
-0.042495653033257
0.018539503216743
-0.027236863970757
0.003280714154243
0.003280714154243
0.003280714154243
-0.011978074908257
0.033798292279243
-0.011978074908257
-0.073013231158257
-0.134048387408257
-0.164565965533257
-0.210342332720757
-0.164565965533257
-0.179824754595757
-0.134048387408257
-0.057754442095757
-0.088272020220757
-0.088272020220757
-0.164565965533257
-0.240859910845757
-0.256118714809418
-0.256118714809418
-0.271377503871918
-0.271377503871918
-0.271377503871918
-0.210342332720757
-0.271377503871918
-0.286636292934418
-0.271377503871918
-0.149307176470757
-0.164565965533257
-0.225601121783257
-0.149307176470757
-0.103530809283257
-0.195083543658257
-0.210342332720757
-0.210342332720757
-0.164565965533257
-0.179824754595757
-0.286636292934418
-0.347671449184418
-0.347671449184418
-0.347671449184418
-0.423965394496918
-0.378189027309418
-0.332412660121918
-0.362930238246918
-0.347671449184418
-0.317153871059418
-0.362930238246918
-0.347671449184418
-0.393447816371918
-0.347671449184418
-0.317153871059418
-0.286636292934418
-0.256118714809418
-0.118789598345757
-0.057754442095757
-0.088272020220757
-0.088272020220757
-0.073013231158257
-0.164565965533257
-0.149307176470757
-0.103530809283257
-0.088272020220757
0.018539503216743
0.033798292279243
-0.011978074908257
0.018539503216743
0.049057081341743
0.003280714154243
0.049057081341743
0.033798292279243
-0.042495653033257
-0.042495653033257
-0.011978074908257
-0.057754442095757
0.033798292279243
0.049057081341743
0.079574659466743
0.049057081341743
-0.073013231158257
-0.164565965533257
-0.164565965533257
-0.271377503871918
-0.301895081996918
-0.286636292934418
-0.225601121783257
-0.210342332720757
-0.195083543658257
-0.179824754595757
-0.134048387408257
-0.118789598345757
-0.225601121783257
-0.225601121783257
-0.179824754595757
-0.195083543658257
-0.164565965533257
-0.103530809283257
-0.103530809283257
-0.057754442095757
-0.118789598345757
-0.088272020220757
-0.088272020220757
-0.118789598345757
-0.164565965533257
-0.103530809283257
-0.118789598345757
-0.164565965533257
-0.164565965533257
-0.149307176470757
-0.179824754595757
-0.118789598345757
-0.103530809283257
-0.088272020220757
-0.011978074908257
-0.027236863970757
-0.042495653033257
-0.011978074908257
0.033798292279243
0.079574659466743
0.110092237591743
0.094833448529243
0.079574659466743
0.064315870404243
0.094833448529243
0.064315870404243
0.125351026654243
0.125351026654243
0.155868604779243
0.155868604779243
0.155868604779243
0.186386182904243
0.247421339154243
0.186386182904243
0.186386182904243
0.247421339154243
0.323715269565582
0.354232847690582
0.354232847690582
0.461044371128082
0.461044371128082
0.400009214878082
0.293197691440582
0.216903761029243
0.216903761029243
0.186386182904243
0.125351026654243
0.155868604779243
0.140609815716743
0.125351026654243
0.094833448529243
0.110092237591743
0.064315870404243
0.033798292279243
-0.027236863970757
-0.027236863970757
-0.103530809283257
-0.134048387408257
-0.149307176470757
-0.042495653033257
-0.027236863970757
0.003280714154243
0.049057081341743
0.003280714154243
0.003280714154243
0.003280714154243
-0.027236863970757
0.018539503216743
0.064315870404243
0.079574659466743
0.125351026654243
0.125351026654243
0.171127393841743
0.171127393841743
0.247421339154243
0.262680113315582
0.262680113315582
0.232162550091743
0.216903761029243
0.216903761029243
0.262680113315582
0.232162550091743
0.308456480503082
0.232162550091743
0.155868604779243
0.155868604779243
0.155868604779243
0.094833448529243
0.110092237591743
0.140609815716743
0.171127393841743
0.125351026654243
0.110092237591743
0.125351026654243
0.155868604779243
0.171127393841743
0.140609815716743
0.232162550091743
0.216903761029243
0.201644971966743
0.232162550091743
0.293197691440582
0.338974058628082
0.323715269565582
0.232162550091743
0.277938902378082
0.171127393841743
0.110092237591743
0.094833448529243
0.125351026654243
0.125351026654243
0.110092237591743
0.110092237591743
0.125351026654243
0.094833448529243
0.033798292279243
0.003280714154243
0.003280714154243
-0.011978074908257
-0.073013231158257
-0.027236863970757
-0.027236863970757
0.033798292279243
0.033798292279243
0.003280714154243
0.018539503216743
0.018539503216743
0.003280714154243
0.064315870404243
0.079574659466743
0.155868604779243
0.186386182904243
0.277938902378082
0.262680113315582
0.308456480503082
0.415268003940582
0.430526793003082
0.415268003940582
0.445785582065582
0.476303160190582
0.491561949253082
0.400009214878082
0.384750425815582
0.430526793003082
0.384750425815582
0.369491636753082
0.232162550091743
0.186386182904243
0.140609815716743
0.079574659466743
0.094833448529243
0.125351026654243
0.094833448529243
0.110092237591743
0.049057081341743
0.064315870404243
0.049057081341743
0.079574659466743
0.064315870404243
0.125351026654243
0.171127393841743
0.125351026654243
0.186386182904243
0.308456480503082
0.262680113315582
0.262680113315582
0.232162550091743
0.186386182904243
0.110092237591743
0.003280714154243
0.049057081341743
0.033798292279243
0.033798292279243
0.018539503216743
0.033798292279243
0.033798292279243
0.003280714154243
-0.027236863970757
0.018539503216743
0.018539503216743
0.110092237591743
0.033798292279243
0.094833448529243
0.110092237591743
0.094833448529243
0.171127393841743
0.186386182904243
0.171127393841743
0.186386182904243
0.125351026654243
0.140609815716743
0.079574659466743
0.033798292279243
0.125351026654243
0.155868604779243
0.201644971966743
0.125351026654243
0.171127393841743
0.171127393841743
0.125351026654243
0.140609815716743
0.140609815716743
0.125351026654243
0.155868604779243
0.094833448529243
0.155868604779243
0.125351026654243
0.110092237591743
0.079574659466743
0.064315870404243
0.110092237591743
0.079574659466743
0.094833448529243
0.171127393841743
0.125351026654243
0.140609815716743
0.140609815716743
0.155868604779243
0.171127393841743
0.140609815716743
0.277938902378082
0.308456480503082
0.293197691440582
0.277938902378082
0.216903761029243
0.201644971966743
0.125351026654243
0.033798292279243
-0.011978074908257
-0.179824754595757
-0.195083543658257
-0.240859910845757
-0.271377503871918
-0.256118714809418
-0.210342332720757
-0.164565965533257
-0.118789598345757
-0.164565965533257
-0.149307176470757
-0.179824754595757
-0.134048387408257
-0.179824754595757
-0.179824754595757
-0.057754442095757
-0.042495653033257
0.003280714154243
0.018539503216743
0.033798292279243
0.064315870404243
-0.042495653033257
-0.134048387408257
-0.134048387408257
-0.210342332720757
-0.195083543658257
-0.210342332720757
-0.149307176470757
-0.164565965533257
-0.134048387408257
-0.134048387408257
-0.118789598345757
-0.103530809283257
-0.118789598345757
-0.118789598345757
-0.027236863970757
-0.118789598345757
-0.103530809283257
-0.073013231158257
-0.088272020220757
-0.088272020220757
-0.134048387408257
-0.103530809283257
-0.088272020220757
-0.149307176470757
-0.179824754595757
-0.164565965533257
-0.179824754595757
-0.225601121783257
-0.240859910845757
-0.118789598345757
-0.134048387408257
-0.073013231158257
-0.073013231158257
-0.088272020220757
-0.027236863970757
0.018539503216743
0.003280714154243
0.003280714154243
-0.057754442095757
-0.073013231158257
-0.195083543658257
-0.256118714809418
-0.393447816371918
-0.469741761684418
-0.454482972621918
-0.469741761684418
-0.454482972621918
-0.439224183559418
-0.423965394496918
-0.362930238246918
-0.347671449184418
-0.393447816371918
-0.378189027309418
-0.408706605434418
-0.378189027309418
-0.408706605434418
-0.317153871059418
-0.286636292934418
-0.271377503871918
-0.210342332720757
-0.164565965533257
-0.179824754595757
-0.164565965533257
-0.240859910845757
-0.225601121783257
-0.256118714809418
-0.301895081996918
-0.271377503871918
-0.210342332720757
-0.195083543658257
-0.210342332720757
-0.118789598345757
-0.057754442095757
-0.057754442095757
-0.042495653033257
-0.011978074908257
0.033798292279243
0.003280714154243
-0.088272020220757
-0.011978074908257
-0.073013231158257
-0.134048387408257
-0.134048387408257
-0.149307176470757
-0.210342332720757
-0.256118714809418
-0.317153871059418
-0.317153871059418
-0.347671449184418
-0.301895081996918
-0.271377503871918
-0.256118714809418
-0.317153871059418
-0.347671449184418
-0.286636292934418
-0.301895081996918
-0.332412660121918
-0.286636292934418
-0.317153871059418
-0.332412660121918
-0.362930238246918
-0.485000550746918
-0.469741761684418
-0.500259339809418
-0.546035706996918
-0.637588441371918
-0.622329652309418
-0.668106019496918
-0.683364808559418
-0.622329652309418
-0.530776917934418
-0.500259339809418
-0.423965394496918
-0.469741761684418
-0.408706605434418
-0.362930238246918
-0.393447816371918
-0.347671449184418
-0.317153871059418
-0.347671449184418
-0.317153871059418
-0.301895081996918
-0.271377503871918
-0.332412660121918
-0.423965394496918
-0.408706605434418
-0.485000550746918
-0.607070863246918
-0.729141175746918
-0.713882386684418
-0.683364808559418
-0.729141175746918
-0.774917542934418
-0.713882386684418
-0.698623597621918
-0.683364808559418
-0.729141175746918
-0.622329652309418
-0.637588441371918
-0.637588441371918
-0.607070863246918
-0.607070863246918
-0.576553285121918
-0.591812074184418
-0.622329652309418
-0.591812074184418
-0.652847230434418
-0.713882386684418
-0.713882386684418
-0.713882386684418
-0.668106019496918
-0.698623597621918
-0.637588441371918
-0.591812074184418
-0.622329652309418
-0.637588441371918
-0.591812074184418
-0.576553285121918
-0.546035706996918
-0.576553285121918
-0.546035706996918
-0.576553285121918
-0.546035706996918
-0.607070863246918
-0.607070863246918
-0.530776917934418
-0.561294496059418
-0.607070863246918
-0.591812074184418
-0.683364808559418
-0.713882386684418
-0.729141175746918
-0.744399964809418
-0.729141175746918
-0.744399964809418
-0.713882386684418
-0.713882386684418
-0.698623597621918
-0.713882386684418
-0.652847230434418
-0.561294496059418
-0.622329652309418
-0.668106019496918
-0.561294496059418
-0.637588441371918
-0.668106019496918
-0.683364808559418
-0.652847230434418
-0.668106019496918
-0.668106019496918
-0.668106019496918
-0.637588441371918
-0.622329652309418
-0.591812074184418
-0.515518128871918
-0.423965394496918
-0.500259339809418
-0.515518128871918
-0.454482972621918
-0.485000550746918
-0.439224183559418
-0.469741761684418
-0.423965394496918
-0.393447816371918
-0.469741761684418
-0.485000550746918
-0.454482972621918
-0.530776917934418
-0.546035706996918
-0.652847230434418
-0.683364808559418
-0.729141175746918
-0.759658753871918
-0.790176331996918
-0.744399964809418
-0.744399964809418
-0.774917542934418
-0.774917542934418
-0.759658753871918
-0.790176331996918
-0.683364808559418
-0.683364808559418
-0.744399964809418
-0.729141175746918
-0.774917542934418
-0.744399964809418
-0.759658753871918
-0.729141175746918
-0.713882386684418
-0.668106019496918
-0.622329652309418
-0.668106019496918
-0.713882386684418
-0.637588441371918
-0.637588441371918
-0.576553285121918
-0.607070863246918
-0.561294496059418
-0.500259339809418
-0.500259339809418
-0.485000550746918
-0.378189027309418
-0.317153871059418
-0.286636292934418
-0.301895081996918
-0.240859910845757
-0.301895081996918
-0.378189027309418
-0.378189027309418
-0.439224183559418
-0.423965394496918
-0.515518128871918
-0.576553285121918
-0.561294496059418
-0.591812074184418
-0.561294496059418
-0.546035706996918
-0.546035706996918
-0.500259339809418
-0.591812074184418
-0.500259339809418
-0.485000550746918
-0.485000550746918
-0.469741761684418
-0.423965394496918
-0.378189027309418
-0.362930238246918
-0.408706605434418
-0.362930238246918
-0.393447816371918
-0.347671449184418
-0.332412660121918
-0.393447816371918
-0.393447816371918
-0.439224183559418
-0.423965394496918
-0.469741761684418
-0.500259339809418
-0.469741761684418
-0.423965394496918
-0.423965394496918
-0.500259339809418
-0.530776917934418
-0.423965394496918
-0.500259339809418
-0.469741761684418
-0.439224183559418
-0.423965394496918
-0.362930238246918
-0.439224183559418
-0.454482972621918
-0.271377503871918
-0.286636292934418
-0.301895081996918
-0.286636292934418
-0.225601121783257
-0.256118714809418
-0.256118714809418
-0.179824754595757
-0.164565965533257
-0.103530809283257
-0.103530809283257
-0.073013231158257
0.049057081341743
0.110092237591743
0.125351026654243
0.247421339154243
0.247421339154243
0.277938902378082
0.186386182904243
0.201644971966743
0.216903761029243
0.201644971966743
0.125351026654243
0.155868604779243
0.186386182904243
0.186386182904243
0.140609815716743
0.216903761029243
0.171127393841743
0.171127393841743
0.155868604779243
0.079574659466743
0.079574659466743
0.094833448529243
0.125351026654243
0.125351026654243
0.140609815716743
0.155868604779243
0.186386182904243
0.125351026654243
0.064315870404243
0.079574659466743
0.125351026654243
0.064315870404243
0.049057081341743
0.018539503216743
0.079574659466743
0.110092237591743
0.079574659466743
0.079574659466743
0.171127393841743
0.110092237591743
0.079574659466743
0.079574659466743
0.094833448529243
0.094833448529243
0.079574659466743
0.079574659466743
0.125351026654243
0.140609815716743
0.125351026654243
0.155868604779243
0.201644971966743
0.201644971966743
0.171127393841743
0.216903761029243
0.186386182904243
0.155868604779243
0.125351026654243
0.140609815716743
0.094833448529243
0.094833448529243
0.049057081341743
0.049057081341743
0.064315870404243
0.064315870404243
0.018539503216743
0.125351026654243
0.140609815716743
0.125351026654243
0.094833448529243
0.079574659466743
0.079574659466743
0.110092237591743
0.140609815716743
0.140609815716743
0.155868604779243
0.171127393841743
0.201644971966743
0.216903761029243
0.247421339154243
0.201644971966743
0.216903761029243
0.155868604779243
0.140609815716743
0.125351026654243
0.171127393841743
0.186386182904243
0.186386182904243
0.186386182904243
0.247421339154243
0.155868604779243
0.049057081341743
-0.027236863970757
-0.011978074908257
-0.118789598345757
-0.210342332720757
-0.210342332720757
-0.179824754595757
-0.179824754595757
-0.164565965533257
-0.088272020220757
-0.027236863970757
-0.011978074908257
-0.011978074908257
0.079574659466743
0.064315870404243
0.110092237591743
0.155868604779243
0.247421339154243
0.308456480503082
0.384750425815582
0.354232847690582
0.415268003940582
0.445785582065582
0.384750425815582
0.323715269565582
0.369491636753082
0.338974058628082
0.277938902378082
0.247421339154243
0.262680113315582
0.232162550091743
0.171127393841743
0.155868604779243
0.140609815716743
0.079574659466743
0.033798292279243
0.033798292279243
-0.042495653033257
-0.057754442095757
-0.027236863970757
-0.011978074908257
-0.027236863970757
-0.057754442095757
-0.027236863970757
0.064315870404243
0.049057081341743
0.094833448529243
0.125351026654243
0.125351026654243
0.094833448529243
0.064315870404243
-0.011978074908257
-0.011978074908257
-0.057754442095757
-0.118789598345757
-0.149307176470757
-0.088272020220757
-0.149307176470757
-0.195083543658257
-0.149307176470757
-0.195083543658257
-0.210342332720757
-0.210342332720757
-0.195083543658257
-0.164565965533257
-0.149307176470757
-0.134048387408257
-0.027236863970757
0.003280714154243
0.033798292279243
0.064315870404243
0.155868604779243
0.125351026654243
0.140609815716743
0.155868604779243
0.171127393841743
0.201644971966743
0.186386182904243
0.140609815716743
0.232162550091743
0.201644971966743
0.171127393841743
0.186386182904243
0.171127393841743
0.125351026654243
0.094833448529243
0.064315870404243
0.033798292279243
0.003280714154243
-0.073013231158257
-0.042495653033257
0.003280714154243
-0.027236863970757
-0.042495653033257
0.079574659466743
0.033798292279243
0.064315870404243
0.094833448529243
0.064315870404243
0.018539503216743
-0.011978074908257
-0.057754442095757
-0.042495653033257
-0.088272020220757
-0.103530809283257
-0.118789598345757
-0.088272020220757
-0.118789598345757
-0.134048387408257
-0.073013231158257
-0.088272020220757
-0.134048387408257
-0.164565965533257
-0.210342332720757
-0.225601121783257
-0.256118714809418
-0.256118714809418
-0.195083543658257
-0.179824754595757
-0.195083543658257
-0.210342332720757
-0.103530809283257
-0.118789598345757
-0.134048387408257
-0.103530809283257
-0.057754442095757
-0.042495653033257
-0.027236863970757
-0.073013231158257
0.064315870404243
0.125351026654243
0.110092237591743
0.110092237591743
0.140609815716743
0.125351026654243
0.079574659466743
0.125351026654243
0.125351026654243
0.094833448529243
0.018539503216743
-0.011978074908257
0.018539503216743
0.003280714154243
-0.042495653033257
0.079574659466743
0.094833448529243
0.094833448529243
0.049057081341743
0.094833448529243
0.049057081341743
0.018539503216743
0.064315870404243
0.125351026654243
0.186386182904243
0.232162550091743
0.216903761029243
0.338974058628082
0.338974058628082
0.308456480503082
0.369491636753082
0.338974058628082
0.308456480503082
0.247421339154243
0.125351026654243
0.079574659466743
0.064315870404243
0.033798292279243
0.094833448529243
0.155868604779243
0.155868604779243
0.140609815716743
0.262680113315582
0.201644971966743
0.216903761029243
0.277938902378082
0.247421339154243
0.262680113315582
0.308456480503082
0.308456480503082
0.415268003940582
0.476303160190582
0.506820738315582
0.491561949253082
0.491561949253082
0.476303160190582
0.445785582065582
0.476303160190582
0.430526793003082
0.400009214878082
0.369491636753082
0.338974058628082
0.354232847690582
0.354232847690582
0.338974058628082
0.430526793003082
0.384750425815582
0.323715269565582
0.262680113315582
0.277938902378082
0.216903761029243
0.171127393841743
0.216903761029243
0.262680113315582
0.232162550091743
0.247421339154243
0.201644971966743
0.277938902378082
0.262680113315582
0.247421339154243
0.277938902378082
0.247421339154243
0.247421339154243
0.171127393841743
0.155868604779243
0.216903761029243
0.232162550091743
0.216903761029243
0.201644971966743
0.171127393841743
0.171127393841743
0.125351026654243
0.201644971966743
0.171127393841743
0.125351026654243
0.064315870404243
0.049057081341743
-0.011978074908257
0.018539503216743
0.064315870404243
0.155868604779243
0.186386182904243
0.186386182904243
0.155868604779243
0.247421339154243
0.293197691440582
0.262680113315582
0.369491636753082
0.354232847690582
0.323715269565582
0.338974058628082
0.308456480503082
0.323715269565582
0.369491636753082
0.323715269565582
0.369491636753082
0.338974058628082
0.247421339154243
0.125351026654243
0.186386182904243
0.125351026654243
0.140609815716743
0.201644971966743
0.232162550091743
0.232162550091743
0.247421339154243
0.216903761029243
0.338974058628082
0.354232847690582
0.338974058628082
0.354232847690582
0.369491636753082
0.384750425815582
0.384750425815582
0.415268003940582
0.491561949253082
0.537338316440582
0.537338316440582
0.461044371128082
0.400009214878082
0.354232847690582
0.277938902378082
0.338974058628082
0.277938902378082
0.247421339154243
0.232162550091743
0.262680113315582
0.293197691440582
0.338974058628082
0.384750425815582
0.445785582065582
0.369491636753082
0.354232847690582
0.338974058628082
0.400009214878082
0.430526793003082
0.430526793003082
0.491561949253082
0.415268003940582
0.369491636753082
0.354232847690582
0.247421339154243
0.277938902378082
0.293197691440582
0.186386182904243
0.171127393841743
0.110092237591743
0.049057081341743
0.018539503216743
0.079574659466743
0.079574659466743
0.079574659466743
0.094833448529243
0.110092237591743
0.049057081341743
0.125351026654243
0.171127393841743
0.277938902378082
0.277938902378082
0.216903761029243
0.186386182904243
0.186386182904243
0.125351026654243
0.110092237591743
0.155868604779243
0.171127393841743
0.125351026654243
0.140609815716743
0.125351026654243
0.125351026654243
0.201644971966743
0.110092237591743
0.125351026654243
0.125351026654243
0.110092237591743
0.110092237591743
0.171127393841743
0.155868604779243
0.186386182904243
0.171127393841743
0.125351026654243
0.049057081341743
0.049057081341743
0.033798292279243
0.079574659466743
0.110092237591743
0.094833448529243
0.125351026654243
0.155868604779243
0.140609815716743
0.171127393841743
0.201644971966743
0.247421339154243
0.293197691440582
0.232162550091743
0.216903761029243
0.232162550091743
0.201644971966743
0.125351026654243
0.171127393841743
0.125351026654243
0.079574659466743
0.003280714154243
-0.073013231158257
-0.164565965533257
-0.149307176470757
-0.256118714809418
-0.256118714809418
-0.240859910845757
-0.332412660121918
-0.332412660121918
-0.195083543658257
-0.225601121783257
-0.256118714809418
-0.179824754595757
-0.195083543658257
-0.179824754595757
-0.118789598345757
-0.134048387408257
-0.103530809283257
0.003280714154243
-0.118789598345757
-0.179824754595757
-0.195083543658257
-0.256118714809418
-0.271377503871918
-0.195083543658257
-0.225601121783257
-0.195083543658257
-0.225601121783257
-0.240859910845757
-0.256118714809418
-0.240859910845757
-0.240859910845757
-0.179824754595757
-0.149307176470757
-0.164565965533257
-0.149307176470757
-0.103530809283257
-0.103530809283257
-0.103530809283257
-0.042495653033257
-0.118789598345757
-0.240859910845757
-0.332412660121918
-0.378189027309418
-0.454482972621918
-0.423965394496918
-0.423965394496918
-0.393447816371918
-0.317153871059418
-0.271377503871918
-0.240859910845757
-0.134048387408257
-0.149307176470757
-0.118789598345757
-0.073013231158257
-0.027236863970757
-0.042495653033257
-0.011978074908257
0.064315870404243
0.171127393841743
0.140609815716743
0.155868604779243
0.186386182904243
0.186386182904243
0.125351026654243
0.033798292279243
-0.011978074908257
-0.088272020220757
-0.134048387408257
-0.225601121783257
-0.256118714809418
-0.210342332720757
-0.179824754595757
-0.164565965533257
-0.042495653033257
-0.042495653033257
-0.011978074908257
0.003280714154243
0.049057081341743
0.033798292279243
0.064315870404243
0.033798292279243
0.003280714154243
0.018539503216743
0.003280714154243
-0.027236863970757
0.033798292279243
-0.011978074908257
-0.042495653033257
0.049057081341743
-0.027236863970757
-0.042495653033257
0.018539503216743
0.018539503216743
0.079574659466743
0.155868604779243
0.155868604779243
0.216903761029243
0.308456480503082
0.354232847690582
0.338974058628082
0.400009214878082
0.293197691440582
0.262680113315582
0.216903761029243
0.125351026654243
0.140609815716743
0.216903761029243
0.201644971966743
0.323715269565582
0.354232847690582
0.369491636753082
0.400009214878082
0.415268003940582
0.430526793003082
0.323715269565582
0.323715269565582
0.323715269565582
0.262680113315582
0.247421339154243
0.247421339154243
0.293197691440582
0.384750425815582
0.384750425815582
0.476303160190582
0.430526793003082
0.430526793003082
0.400009214878082
0.384750425815582
0.384750425815582
0.384750425815582
0.369491636753082
0.430526793003082
0.445785582065582
0.522079527378082
0.537338316440582
0.628891050815582
0.674667418003082
0.644149839878082
0.735702574253082
0.720443785190582
0.735702574253082
0.720443785190582
0.674667418003082
0.674667418003082
0.613632261753082
0.506820738315582
0.491561949253082
0.415268003940582
0.430526793003082
0.293197691440582
0.232162550091743
0.186386182904243
0.125351026654243
0.140609815716743
0.140609815716743
0.110092237591743
0.186386182904243
0.155868604779243
0.216903761029243
0.262680113315582
0.338974058628082
0.384750425815582
0.461044371128082
0.461044371128082
0.354232847690582
0.384750425815582
0.430526793003082
0.384750425815582
0.445785582065582
0.461044371128082
0.415268003940582
0.476303160190582
0.369491636753082
0.400009214878082
0.384750425815582
0.323715269565582
0.262680113315582
0.262680113315582
0.232162550091743
0.201644971966743
0.247421339154243
0.323715269565582
0.277938902378082
0.277938902378082
0.186386182904243
0.171127393841743
0.171127393841743
0.094833448529243
0.171127393841743
0.232162550091743
0.186386182904243
0.186386182904243
0.216903761029243
0.277938902378082
0.293197691440582
0.308456480503082
0.400009214878082
0.415268003940582
0.476303160190582
0.461044371128082
0.506820738315582
0.537338316440582
0.552597105503082
0.598373472690582
0.598373472690582
0.552597105503082
0.583114683628082
0.461044371128082
0.491561949253082
0.461044371128082
0.384750425815582
0.354232847690582
0.338974058628082
0.293197691440582
0.201644971966743
0.216903761029243
0.262680113315582
0.277938902378082
0.308456480503082
0.338974058628082
0.369491636753082
0.506820738315582
0.476303160190582
0.552597105503082
0.537338316440582
0.461044371128082
0.338974058628082
0.262680113315582
0.277938902378082
0.293197691440582
0.277938902378082
0.369491636753082
0.308456480503082
0.338974058628082
0.293197691440582
0.232162550091743
0.247421339154243
0.186386182904243
0.155868604779243
0.216903761029243
0.201644971966743
0.201644971966743
0.277938902378082
0.430526793003082
0.461044371128082
0.491561949253082
0.628891050815582
0.567855894565582
0.583114683628082
0.522079527378082
0.522079527378082
0.567855894565582
0.522079527378082
0.537338316440582
0.613632261753082
0.537338316440582
0.552597105503082
0.552597105503082
0.598373472690582
0.506820738315582
0.415268003940582
0.400009214878082
0.354232847690582
0.308456480503082
0.308456480503082
0.338974058628082
0.354232847690582
0.262680113315582
0.201644971966743
0.186386182904243
0.171127393841743
0.232162550091743
0.171127393841743
0.232162550091743
0.277938902378082
0.232162550091743
0.247421339154243
0.308456480503082
0.354232847690582
0.430526793003082
0.461044371128082
0.583114683628082
0.583114683628082
0.628891050815582
0.598373472690582
0.537338316440582
0.537338316440582
0.445785582065582
0.308456480503082
0.293197691440582
0.171127393841743
0.140609815716743
0.201644971966743
0.216903761029243
0.216903761029243
0.171127393841743
0.232162550091743
0.262680113315582
0.201644971966743
0.125351026654243
0.140609815716743
0.155868604779243
0.155868604779243
0.155868604779243
0.308456480503082
0.415268003940582
0.506820738315582
0.522079527378082
0.552597105503082
0.522079527378082
0.506820738315582
0.522079527378082
0.522079527378082
0.522079527378082
0.537338316440582
0.476303160190582
0.506820738315582
0.522079527378082
0.445785582065582
0.476303160190582
0.461044371128082
0.384750425815582
0.338974058628082
0.338974058628082
0.308456480503082
0.338974058628082
0.369491636753082
0.476303160190582
0.506820738315582
0.506820738315582
0.461044371128082
0.491561949253082
0.461044371128082
0.461044371128082
0.445785582065582
0.430526793003082
0.430526793003082
0.430526793003082
0.369491636753082
0.415268003940582
0.384750425815582
0.354232847690582
0.415268003940582
0.400009214878082
0.384750425815582
0.338974058628082
0.354232847690582
0.400009214878082
0.415268003940582
0.338974058628082
0.277938902378082
0.262680113315582
0.216903761029243
0.094833448529243
0.140609815716743
0.140609815716743
0.140609815716743
0.171127393841743
0.155868604779243
0.110092237591743
0.125351026654243
0.125351026654243
0.125351026654243
0.110092237591743
0.110092237591743
0.094833448529243
0.155868604779243
0.186386182904243
0.171127393841743
0.323715269565582
0.323715269565582
0.262680113315582
0.262680113315582
0.247421339154243
0.232162550091743
0.216903761029243
0.125351026654243
0.201644971966743
0.186386182904243
0.155868604779243
0.125351026654243
0.125351026654243
0.064315870404243
-0.011978074908257
-0.103530809283257
-0.149307176470757
-0.225601121783257
-0.195083543658257
-0.195083543658257
-0.195083543658257
-0.210342332720757
-0.179824754595757
-0.134048387408257
-0.210342332720757
-0.164565965533257
-0.103530809283257
-0.057754442095757
0.003280714154243
-0.027236863970757
-0.011978074908257
0.079574659466743
0.094833448529243
0.140609815716743
0.125351026654243
0.247421339154243
0.262680113315582
0.201644971966743
0.201644971966743
0.247421339154243
0.201644971966743
0.232162550091743
0.171127393841743
0.125351026654243
0.018539503216743
-0.057754442095757
-0.134048387408257
-0.149307176470757
-0.118789598345757
-0.195083543658257
-0.195083543658257
-0.210342332720757
-0.347671449184418
-0.347671449184418
-0.347671449184418
-0.362930238246918
-0.332412660121918
-0.393447816371918
-0.286636292934418
-0.240859910845757
-0.179824754595757
-0.134048387408257
-0.057754442095757
0.033798292279243
-0.011978074908257
-0.057754442095757
-0.027236863970757
-0.134048387408257
-0.057754442095757
-0.073013231158257
-0.073013231158257
0.033798292279243
0.094833448529243
0.125351026654243
0.125351026654243
0.079574659466743
0.094833448529243
0.079574659466743
0.049057081341743
-0.027236863970757
-0.027236863970757
0.003280714154243
-0.042495653033257
0.018539503216743
-0.057754442095757
-0.073013231158257
-0.073013231158257
-0.164565965533257
-0.195083543658257
-0.195083543658257
-0.240859910845757
-0.164565965533257
-0.240859910845757
-0.225601121783257
-0.195083543658257
-0.210342332720757
-0.179824754595757
-0.149307176470757
-0.134048387408257
-0.164565965533257
-0.195083543658257
-0.195083543658257
-0.256118714809418
-0.210342332720757
-0.195083543658257
-0.225601121783257
-0.164565965533257
-0.225601121783257
-0.149307176470757
-0.118789598345757
-0.103530809283257
-0.118789598345757
-0.118789598345757
-0.118789598345757
-0.179824754595757
-0.225601121783257
-0.149307176470757
-0.210342332720757
-0.149307176470757
-0.118789598345757
-0.118789598345757
-0.088272020220757
-0.073013231158257
-0.011978074908257
0.033798292279243
-0.027236863970757
-0.042495653033257
-0.057754442095757
-0.057754442095757
-0.118789598345757
-0.118789598345757
-0.027236863970757
-0.057754442095757
-0.011978074908257
-0.027236863970757
0.018539503216743
0.079574659466743
0.049057081341743
0.033798292279243
0.125351026654243
0.125351026654243
0.125351026654243
0.125351026654243
0.262680113315582
0.232162550091743
0.171127393841743
0.155868604779243
0.079574659466743
0.033798292279243
-0.011978074908257
-0.088272020220757
-0.057754442095757
-0.088272020220757
-0.103530809283257
-0.057754442095757
-0.042495653033257
0.003280714154243
0.003280714154243
0.018539503216743
-0.011978074908257
-0.027236863970757
-0.073013231158257
-0.042495653033257
0.003280714154243
0.003280714154243
0.003280714154243
0.110092237591743
0.064315870404243
0.125351026654243
0.094833448529243
0.049057081341743
0.064315870404243
0.003280714154243
-0.073013231158257
-0.103530809283257
-0.149307176470757
-0.149307176470757
-0.134048387408257
-0.088272020220757
-0.073013231158257
-0.088272020220757
-0.027236863970757
-0.057754442095757
-0.027236863970757
0.003280714154243
0.033798292279243
0.079574659466743
0.094833448529243
0.094833448529243
0.125351026654243
0.125351026654243
0.186386182904243
0.201644971966743
0.277938902378082
0.293197691440582
0.323715269565582
0.354232847690582
0.369491636753082
0.369491636753082
0.323715269565582
0.262680113315582
0.308456480503082
0.308456480503082
0.293197691440582
0.338974058628082
0.369491636753082
0.400009214878082
0.338974058628082
0.293197691440582
0.216903761029243
0.125351026654243
0.110092237591743
0.155868604779243
0.171127393841743
0.201644971966743
0.125351026654243
0.186386182904243
0.201644971966743
0.216903761029243
0.201644971966743
0.277938902378082
0.262680113315582
0.186386182904243
0.155868604779243
0.140609815716743
0.110092237591743
0.125351026654243
0.171127393841743
0.155868604779243
0.125351026654243
0.033798292279243
-0.011978074908257
-0.073013231158257
-0.103530809283257
-0.103530809283257
-0.088272020220757
-0.118789598345757
-0.103530809283257
-0.149307176470757
-0.042495653033257
0.003280714154243
0.018539503216743
0.049057081341743
0.125351026654243
0.094833448529243
0.110092237591743
0.125351026654243
0.171127393841743
0.186386182904243
0.125351026654243
0.079574659466743
0.125351026654243
0.079574659466743
0.049057081341743
0.110092237591743
0.125351026654243
0.125351026654243
0.125351026654243
0.140609815716743
0.155868604779243
0.186386182904243
0.125351026654243
0.155868604779243
0.155868604779243
0.125351026654243
0.064315870404243
0.125351026654243
0.140609815716743
0.140609815716743
0.155868604779243
0.140609815716743
0.064315870404243
0.003280714154243
-0.088272020220757
-0.073013231158257
-0.011978074908257
-0.011978074908257
0.049057081341743
0.125351026654243
0.094833448529243
0.125351026654243
0.140609815716743
0.110092237591743
0.110092237591743
0.049057081341743
0.018539503216743
-0.042495653033257
-0.103530809283257
-0.164565965533257
-0.088272020220757
-0.179824754595757
-0.240859910845757
-0.225601121783257
-0.301895081996918
-0.423965394496918
-0.393447816371918
-0.469741761684418
-0.439224183559418
-0.423965394496918
-0.500259339809418
-0.485000550746918
-0.378189027309418
-0.378189027309418
-0.378189027309418
-0.286636292934418
-0.256118714809418
-0.286636292934418
-0.286636292934418
-0.240859910845757
-0.210342332720757
-0.195083543658257
-0.240859910845757
-0.195083543658257
-0.225601121783257
-0.271377503871918
-0.362930238246918
-0.301895081996918
-0.256118714809418
-0.286636292934418
-0.317153871059418
-0.271377503871918
-0.301895081996918
-0.301895081996918
-0.378189027309418
-0.347671449184418
-0.240859910845757
-0.256118714809418
-0.286636292934418
-0.240859910845757
-0.225601121783257
-0.256118714809418
-0.240859910845757
-0.256118714809418
-0.332412660121918
-0.408706605434418
-0.439224183559418
-0.561294496059418
-0.591812074184418
-0.607070863246918
-0.530776917934418
-0.515518128871918
-0.500259339809418
-0.469741761684418
-0.423965394496918
-0.454482972621918
-0.439224183559418
-0.423965394496918
-0.332412660121918
-0.393447816371918
-0.408706605434418
-0.347671449184418
-0.271377503871918
-0.195083543658257
-0.179824754595757
-0.134048387408257
-0.118789598345757
-0.195083543658257
-0.195083543658257
-0.164565965533257
-0.225601121783257
-0.195083543658257
-0.210342332720757
-0.195083543658257
-0.256118714809418
-0.317153871059418
-0.347671449184418
-0.240859910845757
-0.225601121783257
-0.301895081996918
-0.286636292934418
-0.225601121783257
-0.286636292934418
-0.286636292934418
-0.378189027309418
-0.378189027309418
-0.317153871059418
-0.362930238246918
-0.393447816371918
-0.347671449184418
-0.347671449184418
-0.393447816371918
-0.423965394496918
-0.393447816371918
-0.393447816371918
-0.439224183559418
-0.408706605434418
-0.423965394496918
-0.347671449184418
-0.332412660121918
-0.317153871059418
-0.332412660121918
-0.301895081996918
-0.286636292934418
-0.240859910845757
-0.286636292934418
-0.332412660121918
-0.393447816371918
-0.408706605434418
-0.576553285121918
-0.622329652309418
-0.607070863246918
-0.637588441371918
-0.607070863246918
-0.561294496059418
-0.591812074184418
-0.561294496059418
-0.546035706996918
-0.515518128871918
-0.454482972621918
-0.423965394496918
-0.378189027309418
-0.393447816371918
-0.301895081996918
-0.347671449184418
-0.362930238246918
-0.317153871059418
-0.256118714809418
-0.286636292934418
-0.317153871059418
-0.378189027309418
-0.362930238246918
-0.439224183559418
-0.469741761684418
-0.485000550746918
-0.393447816371918
-0.408706605434418
-0.439224183559418
-0.362930238246918
-0.301895081996918
-0.256118714809418
-0.256118714809418
-0.286636292934418
-0.149307176470757
-0.134048387408257
-0.164565965533257
-0.073013231158257
-0.057754442095757
0.003280714154243
-0.027236863970757
-0.042495653033257
-0.042495653033257
-0.057754442095757
-0.118789598345757
-0.103530809283257
-0.118789598345757
-0.195083543658257
-0.256118714809418
-0.225601121783257
-0.317153871059418
-0.271377503871918
-0.225601121783257
-0.195083543658257
-0.103530809283257
-0.134048387408257
-0.225601121783257
-0.210342332720757
-0.225601121783257
-0.256118714809418
-0.256118714809418
-0.210342332720757
-0.179824754595757
-0.149307176470757
-0.057754442095757
-0.118789598345757
-0.088272020220757
-0.027236863970757
-0.027236863970757
-0.042495653033257
-0.027236863970757
-0.042495653033257
0.049057081341743
0.049057081341743
0.064315870404243
0.049057081341743
0.140609815716743
0.110092237591743
0.033798292279243
0.094833448529243
0.049057081341743
-0.027236863970757
-0.088272020220757
-0.195083543658257
-0.179824754595757
-0.179824754595757
-0.225601121783257
-0.149307176470757
-0.103530809283257
-0.088272020220757
-0.134048387408257
-0.088272020220757
-0.088272020220757
-0.042495653033257
0.064315870404243
0.110092237591743
0.125351026654243
0.186386182904243
0.140609815716743
0.232162550091743
0.247421339154243
0.277938902378082
0.354232847690582
0.400009214878082
0.369491636753082
0.354232847690582
0.308456480503082
0.293197691440582
0.293197691440582
0.308456480503082
0.277938902378082
0.338974058628082
0.384750425815582
0.354232847690582
0.461044371128082
0.384750425815582
0.369491636753082
0.384750425815582
0.277938902378082
0.171127393841743
0.155868604779243
0.079574659466743
0.094833448529243
0.049057081341743
0.003280714154243
0.018539503216743
0.094833448529243
0.018539503216743
-0.011978074908257
0.033798292279243
-0.073013231158257
-0.164565965533257
-0.164565965533257
-0.225601121783257
-0.149307176470757
-0.103530809283257
-0.103530809283257
0.018539503216743
0.094833448529243
0.125351026654243
0.094833448529243
0.125351026654243
0.140609815716743
0.140609815716743
0.125351026654243
0.140609815716743
0.125351026654243
0.125351026654243
0.033798292279243
0.064315870404243
0.064315870404243
0.018539503216743
0.003280714154243
0.049057081341743
0.033798292279243
-0.011978074908257
-0.057754442095757
-0.027236863970757
-0.011978074908257
0.003280714154243
-0.011978074908257
-0.011978074908257
-0.042495653033257
-0.118789598345757
-0.118789598345757
-0.149307176470757
-0.164565965533257
-0.195083543658257
-0.225601121783257
-0.256118714809418
-0.256118714809418
-0.317153871059418
-0.301895081996918
-0.393447816371918
-0.423965394496918
-0.393447816371918
-0.362930238246918
-0.362930238246918
-0.347671449184418
-0.317153871059418
-0.301895081996918
-0.378189027309418
-0.393447816371918
-0.362930238246918
-0.301895081996918
-0.286636292934418
-0.317153871059418
-0.301895081996918
-0.271377503871918
-0.240859910845757
-0.286636292934418
-0.225601121783257
-0.195083543658257
-0.210342332720757
-0.240859910845757
-0.286636292934418
-0.347671449184418
-0.317153871059418
-0.408706605434418
-0.332412660121918
-0.240859910845757
-0.225601121783257
-0.179824754595757
-0.088272020220757
-0.164565965533257
-0.164565965533257
-0.195083543658257
-0.225601121783257
-0.225601121783257
-0.195083543658257
-0.210342332720757
-0.179824754595757
-0.134048387408257
-0.164565965533257
-0.149307176470757
-0.149307176470757
-0.149307176470757
-0.134048387408257
-0.134048387408257
-0.210342332720757
-0.164565965533257
-0.179824754595757
-0.179824754595757
-0.210342332720757
-0.195083543658257
-0.149307176470757
-0.118789598345757
-0.149307176470757
-0.164565965533257
-0.179824754595757
-0.225601121783257
-0.332412660121918
-0.362930238246918
-0.362930238246918
-0.378189027309418
-0.423965394496918
-0.500259339809418
-0.469741761684418
-0.454482972621918
-0.530776917934418
-0.530776917934418
-0.469741761684418
-0.485000550746918
-0.469741761684418
-0.515518128871918
-0.500259339809418
-0.454482972621918
-0.439224183559418
-0.500259339809418
-0.423965394496918
-0.393447816371918
-0.408706605434418
-0.393447816371918
-0.317153871059418
-0.408706605434418
-0.469741761684418
-0.591812074184418
-0.591812074184418
-0.546035706996918
-0.622329652309418
-0.622329652309418
-0.561294496059418
-0.561294496059418
-0.591812074184418
-0.591812074184418
-0.530776917934418
-0.485000550746918
-0.515518128871918
-0.485000550746918
-0.515518128871918
-0.454482972621918
-0.469741761684418
-0.423965394496918
-0.317153871059418
-0.256118714809418
-0.271377503871918
-0.240859910845757
-0.271377503871918
-0.271377503871918
-0.362930238246918
-0.332412660121918
-0.408706605434418
-0.423965394496918
-0.362930238246918
-0.362930238246918
-0.378189027309418
-0.393447816371918
-0.408706605434418
-0.393447816371918
-0.500259339809418
-0.530776917934418
-0.485000550746918
-0.530776917934418
-0.500259339809418
-0.500259339809418
-0.454482972621918
-0.454482972621918
-0.439224183559418
-0.423965394496918
-0.393447816371918
-0.393447816371918
-0.378189027309418
-0.423965394496918
-0.362930238246918
-0.454482972621918
-0.423965394496918
-0.347671449184418
-0.271377503871918
-0.195083543658257
-0.149307176470757
-0.134048387408257
-0.103530809283257
-0.134048387408257
-0.179824754595757
-0.195083543658257
-0.164565965533257
-0.195083543658257
-0.271377503871918
-0.225601121783257
-0.301895081996918
-0.286636292934418
-0.332412660121918
-0.408706605434418
-0.423965394496918
-0.469741761684418
-0.622329652309418
-0.668106019496918
-0.744399964809418
-0.744399964809418
-0.774917542934418
-0.713882386684418
-0.683364808559418
-0.607070863246918
-0.515518128871918
-0.469741761684418
-0.393447816371918
-0.347671449184418
-0.347671449184418
-0.286636292934418
-0.362930238246918
-0.332412660121918
-0.240859910845757
-0.225601121783257
-0.164565965533257
-0.195083543658257
-0.118789598345757
-0.149307176470757
-0.225601121783257
-0.256118714809418
-0.301895081996918
-0.378189027309418
-0.393447816371918
-0.500259339809418
-0.485000550746918
-0.576553285121918
-0.607070863246918
-0.576553285121918
-0.500259339809418
-0.454482972621918
-0.515518128871918
-0.500259339809418
-0.408706605434418
-0.469741761684418
-0.485000550746918
-0.439224183559418
-0.362930238246918
-0.362930238246918
-0.393447816371918
-0.271377503871918
-0.240859910845757
-0.195083543658257
-0.179824754595757
-0.195083543658257
-0.103530809283257
-0.103530809283257
-0.134048387408257
-0.027236863970757
-0.042495653033257
0.018539503216743
-0.042495653033257
-0.027236863970757
0.018539503216743
-0.011978074908257
0.033798292279243
0.049057081341743
0.003280714154243
-0.011978074908257
-0.118789598345757
-0.103530809283257
-0.149307176470757
-0.225601121783257
-0.164565965533257
-0.134048387408257
-0.088272020220757
-0.134048387408257
-0.088272020220757
-0.042495653033257
-0.011978074908257
0.064315870404243
0.110092237591743
0.094833448529243
0.140609815716743
0.079574659466743
0.155868604779243
0.140609815716743
0.171127393841743
0.293197691440582
0.323715269565582
0.308456480503082
0.293197691440582
0.232162550091743
0.232162550091743
0.125351026654243
0.079574659466743
0.033798292279243
-0.042495653033257
-0.088272020220757
-0.179824754595757
-0.149307176470757
-0.149307176470757
-0.149307176470757
-0.134048387408257
-0.149307176470757
-0.103530809283257
-0.042495653033257
-0.057754442095757
0.079574659466743
0.094833448529243
0.125351026654243
0.125351026654243
0.110092237591743
0.140609815716743
0.216903761029243
0.308456480503082
0.354232847690582
0.384750425815582
0.415268003940582
0.369491636753082
0.461044371128082
0.476303160190582
0.415268003940582
0.476303160190582
0.476303160190582
0.461044371128082
0.415268003940582
0.415268003940582
0.476303160190582
0.476303160190582
0.430526793003082
0.400009214878082
0.308456480503082
0.277938902378082
0.186386182904243
0.171127393841743
0.140609815716743
0.171127393841743
0.216903761029243
0.262680113315582
0.338974058628082
0.400009214878082
0.430526793003082
0.476303160190582
0.369491636753082
0.354232847690582
0.338974058628082
0.247421339154243
0.262680113315582
0.247421339154243
0.232162550091743
0.201644971966743
0.171127393841743
0.125351026654243
0.125351026654243
0.094833448529243
0.110092237591743
0.125351026654243
0.201644971966743
0.125351026654243
0.171127393841743
0.171127393841743
0.216903761029243
0.293197691440582
0.354232847690582
0.384750425815582
0.445785582065582
0.400009214878082
0.384750425815582
0.354232847690582
0.415268003940582
0.445785582065582
0.369491636753082
0.369491636753082
0.338974058628082
0.308456480503082
0.262680113315582
0.262680113315582
0.293197691440582
0.338974058628082
0.262680113315582
0.262680113315582
0.262680113315582
0.277938902378082
0.216903761029243
0.277938902378082
0.293197691440582
0.277938902378082
0.293197691440582
0.308456480503082
0.323715269565582
0.384750425815582
0.369491636753082
0.354232847690582
0.216903761029243
0.094833448529243
0.003280714154243
-0.042495653033257
-0.042495653033257
-0.057754442095757
-0.011978074908257
0.018539503216743
-0.011978074908257
0.003280714154243
0.064315870404243
0.049057081341743
0.079574659466743
0.018539503216743
0.033798292279243
0.064315870404243
0.094833448529243
0.125351026654243
0.186386182904243
0.201644971966743
0.216903761029243
0.155868604779243
0.110092237591743
0.033798292279243
0.033798292279243
0.018539503216743
-0.011978074908257
-0.042495653033257
-0.042495653033257
0.049057081341743
0.049057081341743
0.033798292279243
0.064315870404243
0.018539503216743
-0.027236863970757
-0.027236863970757
-0.149307176470757
-0.088272020220757
-0.073013231158257
-0.134048387408257
-0.149307176470757
-0.118789598345757
-0.195083543658257
-0.240859910845757
-0.301895081996918
-0.271377503871918
-0.332412660121918
-0.347671449184418
-0.378189027309418
-0.332412660121918
-0.286636292934418
-0.256118714809418
-0.195083543658257
-0.088272020220757
-0.011978074908257
0.049057081341743
0.110092237591743
0.140609815716743
0.155868604779243
0.125351026654243
0.201644971966743
0.155868604779243
0.094833448529243
-0.011978074908257
-0.057754442095757
-0.088272020220757
-0.179824754595757
-0.256118714809418
-0.179824754595757
-0.210342332720757
-0.210342332720757
-0.271377503871918
-0.256118714809418
-0.286636292934418
-0.317153871059418
-0.271377503871918
-0.301895081996918
-0.271377503871918
-0.225601121783257
-0.225601121783257
-0.164565965533257
-0.118789598345757
-0.118789598345757
-0.118789598345757
-0.149307176470757
-0.164565965533257
-0.240859910845757
-0.210342332720757
-0.240859910845757
-0.256118714809418
-0.240859910845757
-0.210342332720757
-0.195083543658257
-0.134048387408257
-0.149307176470757
-0.073013231158257
-0.118789598345757
-0.103530809283257
-0.103530809283257
-0.103530809283257
-0.027236863970757
0.003280714154243
0.033798292279243
0.094833448529243
0.064315870404243
0.079574659466743
0.125351026654243
0.094833448529243
0.064315870404243
0.064315870404243
0.125351026654243
0.094833448529243
0.125351026654243
0.125351026654243
0.171127393841743
0.262680113315582
0.201644971966743
0.171127393841743
0.338974058628082
0.323715269565582
0.354232847690582
0.323715269565582
0.308456480503082
0.232162550091743
0.125351026654243
0.064315870404243
0.033798292279243
0.003280714154243
-0.011978074908257
-0.073013231158257
-0.042495653033257
-0.073013231158257
-0.103530809283257
-0.042495653033257
-0.057754442095757
-0.042495653033257
-0.088272020220757
-0.073013231158257
-0.057754442095757
-0.088272020220757
-0.103530809283257
-0.042495653033257
-0.027236863970757
0.033798292279243
0.003280714154243
0.079574659466743
0.018539503216743
-0.027236863970757
-0.073013231158257
-0.088272020220757
-0.103530809283257
-0.134048387408257
-0.118789598345757
-0.073013231158257
-0.088272020220757
0.003280714154243
0.018539503216743
-0.042495653033257
0.003280714154243
-0.011978074908257
0.049057081341743
0.049057081341743
0.064315870404243
0.079574659466743
0.094833448529243
0.110092237591743
0.094833448529243
0.049057081341743
0.125351026654243
0.110092237591743
0.110092237591743
0.018539503216743
0.003280714154243
-0.011978074908257
-0.042495653033257
-0.027236863970757
0.018539503216743
0.018539503216743
0.049057081341743
0.018539503216743
0.110092237591743
0.110092237591743
0.094833448529243
0.186386182904243
0.155868604779243
0.125351026654243
0.110092237591743
0.110092237591743
0.110092237591743
0.033798292279243
0.003280714154243
0.033798292279243
0.003280714154243
-0.027236863970757
-0.118789598345757
0.003280714154243
-0.011978074908257
-0.088272020220757
-0.103530809283257
-0.088272020220757
-0.073013231158257
-0.057754442095757
-0.042495653033257
0.064315870404243
0.079574659466743
0.125351026654243
0.110092237591743
0.079574659466743
0.110092237591743
0.079574659466743
0.125351026654243
0.140609815716743
0.140609815716743
0.171127393841743
0.171127393841743
0.171127393841743
0.216903761029243
0.216903761029243
0.354232847690582
0.323715269565582
0.308456480503082
0.247421339154243
0.277938902378082
0.308456480503082
0.308456480503082
0.308456480503082
0.384750425815582
0.354232847690582
0.308456480503082
0.247421339154243
0.232162550091743
0.155868604779243
0.125351026654243
0.140609815716743
0.079574659466743
0.033798292279243
0.018539503216743
0.049057081341743
0.110092237591743
0.125351026654243
0.125351026654243
0.171127393841743
0.140609815716743
0.140609815716743
0.125351026654243
0.186386182904243
0.171127393841743
0.125351026654243
0.064315870404243
0.049057081341743
0.018539503216743
0.003280714154243
-0.027236863970757
0.003280714154243
-0.042495653033257
-0.073013231158257
-0.149307176470757
-0.179824754595757
-0.164565965533257
-0.195083543658257
-0.134048387408257
-0.103530809283257
-0.103530809283257
-0.042495653033257
0.064315870404243
0.094833448529243
0.186386182904243
0.232162550091743
0.247421339154243
0.186386182904243
0.155868604779243
0.079574659466743
0.125351026654243
0.155868604779243
0.125351026654243
0.125351026654243
0.201644971966743
0.171127393841743
0.201644971966743
0.216903761029243
0.247421339154243
0.232162550091743
0.201644971966743
0.171127393841743
0.186386182904243
0.201644971966743
0.201644971966743
0.308456480503082
0.354232847690582
0.308456480503082
0.262680113315582
0.232162550091743
0.155868604779243
0.140609815716743
0.110092237591743
0.125351026654243
0.110092237591743
0.064315870404243
0.018539503216743
0.064315870404243
0.110092237591743
0.140609815716743
0.125351026654243
0.155868604779243
0.155868604779243
0.125351026654243
0.125351026654243
0.155868604779243
0.140609815716743
0.125351026654243
0.079574659466743
-0.027236863970757
-0.103530809283257
-0.134048387408257
-0.134048387408257
-0.179824754595757
-0.195083543658257
-0.240859910845757
-0.240859910845757
-0.286636292934418
-0.301895081996918
-0.301895081996918
-0.301895081996918
-0.301895081996918
-0.271377503871918
-0.286636292934418
-0.195083543658257
-0.134048387408257
-0.057754442095757
0.033798292279243
0.125351026654243
0.094833448529243
0.094833448529243
0.094833448529243
0.110092237591743
0.125351026654243
0.155868604779243
0.216903761029243
0.232162550091743
0.171127393841743
0.125351026654243
0.171127393841743
0.079574659466743
0.018539503216743
0.018539503216743
0.018539503216743
-0.027236863970757
0.003280714154243
-0.011978074908257
0.094833448529243
0.125351026654243
0.094833448529243
0.018539503216743
0.018539503216743
-0.057754442095757
-0.149307176470757
-0.149307176470757
-0.134048387408257
-0.118789598345757
-0.057754442095757
-0.057754442095757
-0.011978074908257
0.079574659466743
0.064315870404243
0.094833448529243
0.049057081341743
0.018539503216743
0.033798292279243
0.064315870404243
0.094833448529243
0.186386182904243
0.216903761029243
0.247421339154243
0.216903761029243
0.216903761029243
0.171127393841743
0.186386182904243
0.171127393841743
0.155868604779243
0.125351026654243
0.110092237591743
0.064315870404243
0.033798292279243
0.033798292279243
0.079574659466743
0.049057081341743
-0.027236863970757
-0.027236863970757
-0.088272020220757
-0.118789598345757
-0.134048387408257
-0.073013231158257
-0.088272020220757
-0.118789598345757
-0.164565965533257
-0.149307176470757
-0.195083543658257
-0.195083543658257
-0.210342332720757
-0.118789598345757
-0.134048387408257
-0.164565965533257
-0.164565965533257
-0.103530809283257
-0.073013231158257
-0.088272020220757
-0.103530809283257
-0.042495653033257
-0.073013231158257
-0.088272020220757
-0.057754442095757
-0.027236863970757
0.033798292279243
0.033798292279243
0.003280714154243
-0.073013231158257
-0.118789598345757
-0.164565965533257
-0.103530809283257
-0.103530809283257
-0.103530809283257
-0.073013231158257
-0.011978074908257
-0.088272020220757
-0.057754442095757
-0.088272020220757
-0.103530809283257
-0.134048387408257
-0.179824754595757
-0.256118714809418
-0.225601121783257
-0.240859910845757
-0.225601121783257
-0.179824754595757
-0.103530809283257
-0.103530809283257
-0.118789598345757
-0.118789598345757
-0.118789598345757
-0.088272020220757
-0.149307176470757
-0.118789598345757
-0.118789598345757
-0.134048387408257
-0.103530809283257
-0.042495653033257
-0.042495653033257
-0.011978074908257
-0.027236863970757
0.064315870404243
0.018539503216743
-0.027236863970757
0.003280714154243
0.110092237591743
0.125351026654243
0.064315870404243
0.033798292279243
0.064315870404243
0.033798292279243
0.003280714154243
-0.027236863970757
-0.011978074908257
0.018539503216743
-0.042495653033257
-0.011978074908257
0.003280714154243
0.003280714154243
-0.027236863970757
0.003280714154243
0.064315870404243
0.079574659466743
0.049057081341743
0.140609815716743
0.155868604779243
0.201644971966743
0.171127393841743
0.186386182904243
0.125351026654243
0.049057081341743
0.018539503216743
0.018539503216743
0.003280714154243
-0.027236863970757
-0.088272020220757
0.003280714154243
0.018539503216743
-0.011978074908257
0.033798292279243
0.018539503216743
0.064315870404243
0.018539503216743
-0.042495653033257
-0.057754442095757
-0.011978074908257
0.018539503216743
0.094833448529243
0.125351026654243
0.171127393841743
0.140609815716743
0.247421339154243
0.171127393841743
0.171127393841743
0.247421339154243
0.247421339154243
0.232162550091743
0.232162550091743
0.201644971966743
0.247421339154243
0.247421339154243
0.262680113315582
0.293197691440582
0.293197691440582
0.262680113315582
0.201644971966743
0.216903761029243
0.171127393841743
0.171127393841743
0.155868604779243
0.125351026654243
0.094833448529243
0.049057081341743
0.049057081341743
0.155868604779243
0.110092237591743
0.155868604779243
0.186386182904243
0.262680113315582
0.277938902378082
0.277938902378082
0.369491636753082
0.476303160190582
0.491561949253082
0.552597105503082
0.583114683628082
0.659408628940582
0.674667418003082
0.674667418003082
0.705184996128082
0.674667418003082
0.613632261753082
0.461044371128082
0.384750425815582
0.354232847690582
0.293197691440582
0.247421339154243
0.247421339154243
0.247421339154243
0.247421339154243
0.171127393841743
0.247421339154243
0.186386182904243
0.140609815716743
0.140609815716743
0.201644971966743
0.201644971966743
0.201644971966743
0.216903761029243
0.323715269565582
0.354232847690582
0.338974058628082
0.262680113315582
0.293197691440582
0.308456480503082
0.247421339154243
0.308456480503082
0.323715269565582
0.323715269565582
0.354232847690582
0.354232847690582
0.384750425815582
0.461044371128082
0.430526793003082
0.445785582065582
0.445785582065582
0.445785582065582
0.384750425815582
0.461044371128082
0.445785582065582
0.384750425815582
0.445785582065582
0.430526793003082
0.354232847690582
0.369491636753082
0.338974058628082
0.400009214878082
0.415268003940582
0.384750425815582
0.445785582065582
0.491561949253082
0.506820738315582
0.491561949253082
0.522079527378082
0.552597105503082
0.583114683628082
0.583114683628082
0.522079527378082
0.506820738315582
0.537338316440582
0.445785582065582
0.430526793003082
0.293197691440582
0.216903761029243
0.171127393841743
0.155868604779243
0.201644971966743
0.293197691440582
0.323715269565582
0.461044371128082
0.476303160190582
0.522079527378082
0.567855894565582
0.613632261753082
0.674667418003082
0.659408628940582
0.720443785190582
0.735702574253082
0.720443785190582
0.735702574253082
0.781478941440582
0.827255308628082
0.857772886753082
0.811996519565582
0.811996519565582
0.705184996128082
0.644149839878082
0.567855894565582
0.598373472690582
0.613632261753082
0.613632261753082
0.659408628940582
0.735702574253082
0.689926207065582
0.705184996128082
0.720443785190582
0.781478941440582
0.750961363315582
0.735702574253082
0.766220152378082
0.796737730503082
0.781478941440582
0.750961363315582
0.781478941440582
0.766220152378082
0.674667418003082
0.644149839878082
0.659408628940582
0.598373472690582
0.628891050815582
0.583114683628082
0.567855894565582
0.537338316440582
0.567855894565582
0.583114683628082
0.705184996128082
0.766220152378082
0.781478941440582
0.796737730503082
0.827255308628082
0.796737730503082
0.827255308628082
0.811996519565582
0.827255308628082
0.811996519565582
0.705184996128082
0.613632261753082
0.583114683628082
0.537338316440582
0.506820738315582
0.537338316440582
0.552597105503082
0.537338316440582
0.430526793003082
0.369491636753082
0.338974058628082
0.308456480503082
0.216903761029243
0.277938902378082
0.277938902378082
0.293197691440582
0.308456480503082
0.369491636753082
0.369491636753082
0.384750425815582
0.354232847690582
0.384750425815582
0.354232847690582
0.277938902378082
0.308456480503082
0.369491636753082
0.354232847690582
0.354232847690582
0.430526793003082
0.476303160190582
0.506820738315582
0.522079527378082
0.537338316440582
0.522079527378082
0.522079527378082
0.445785582065582
0.400009214878082
0.354232847690582
0.354232847690582
0.354232847690582
0.415268003940582
0.369491636753082
0.338974058628082
0.232162550091743
0.201644971966743
0.186386182904243
0.201644971966743
0.216903761029243
0.247421339154243
0.262680113315582
0.293197691440582
0.323715269565582
0.369491636753082
0.430526793003082
0.461044371128082
0.491561949253082
0.522079527378082
0.506820738315582
0.430526793003082
0.415268003940582
0.369491636753082
0.338974058628082
0.293197691440582
0.216903761029243
0.155868604779243
0.216903761029243
0.125351026654243
0.125351026654243
0.125351026654243
0.094833448529243
0.110092237591743
0.125351026654243
0.079574659466743
0.079574659466743
0.140609815716743
0.201644971966743
0.171127393841743
0.171127393841743
0.247421339154243
0.323715269565582
0.369491636753082
0.338974058628082
0.369491636753082
0.354232847690582
0.262680113315582
0.171127393841743
0.155868604779243
0.171127393841743
0.216903761029243
0.247421339154243
0.384750425815582
0.354232847690582
0.369491636753082
0.369491636753082
0.369491636753082
0.384750425815582
0.369491636753082
0.323715269565582
0.308456480503082
0.247421339154243
0.216903761029243
0.155868604779243
0.125351026654243
0.049057081341743
-0.073013231158257
-0.088272020220757
-0.240859910845757
-0.347671449184418
-0.362930238246918
-0.393447816371918
-0.362930238246918
-0.286636292934418
-0.271377503871918
-0.210342332720757
-0.149307176470757
-0.042495653033257
-0.057754442095757
0.003280714154243
0.018539503216743
0.003280714154243
0.018539503216743
0.018539503216743
0.018539503216743
-0.011978074908257
-0.073013231158257
0.003280714154243
-0.073013231158257
-0.149307176470757
-0.118789598345757
-0.118789598345757
-0.088272020220757
-0.134048387408257
-0.118789598345757
-0.088272020220757
-0.149307176470757
-0.179824754595757
-0.149307176470757
-0.149307176470757
-0.149307176470757
-0.225601121783257
-0.195083543658257
-0.256118714809418
-0.225601121783257
-0.286636292934418
-0.317153871059418
-0.271377503871918
-0.317153871059418
-0.393447816371918
-0.347671449184418
-0.423965394496918
-0.408706605434418
-0.393447816371918
-0.347671449184418
-0.301895081996918
-0.301895081996918
-0.210342332720757
-0.179824754595757
-0.164565965533257
-0.134048387408257
-0.103530809283257
-0.057754442095757
-0.057754442095757
-0.088272020220757
-0.057754442095757
-0.134048387408257
-0.103530809283257
-0.210342332720757
-0.225601121783257
-0.271377503871918
-0.332412660121918
-0.332412660121918
-0.378189027309418
-0.454482972621918
-0.378189027309418
-0.393447816371918
-0.347671449184418
-0.347671449184418
-0.317153871059418
-0.256118714809418
-0.240859910845757
-0.210342332720757
-0.256118714809418
-0.179824754595757
-0.149307176470757
-0.179824754595757
-0.118789598345757
-0.042495653033257
-0.042495653033257
0.018539503216743
-0.042495653033257
0.003280714154243
-0.027236863970757
-0.011978074908257
-0.011978074908257
0.049057081341743
0.064315870404243
0.049057081341743
0.064315870404243
0.140609815716743
0.125351026654243
0.171127393841743
0.186386182904243
0.201644971966743
0.232162550091743
0.171127393841743
0.216903761029243
0.186386182904243
0.110092237591743
0.049057081341743
0.033798292279243
0.064315870404243
0.018539503216743
-0.057754442095757
0.018539503216743
-0.073013231158257
-0.073013231158257
-0.118789598345757
-0.103530809283257
-0.118789598345757
-0.118789598345757
-0.103530809283257
-0.088272020220757
-0.073013231158257
0.033798292279243
0.033798292279243
0.110092237591743
0.094833448529243
0.049057081341743
0.049057081341743
0.018539503216743
0.064315870404243
-0.011978074908257
-0.027236863970757
0.018539503216743
-0.027236863970757
-0.073013231158257
0.003280714154243
-0.011978074908257
0.064315870404243
0.033798292279243
0.064315870404243
0.033798292279243
0.049057081341743
0.033798292279243
0.033798292279243
0.033798292279243
0.018539503216743
0.003280714154243
0.049057081341743
-0.057754442095757
0.003280714154243
0.049057081341743
0.018539503216743
0.033798292279243
-0.027236863970757
-0.042495653033257
-0.027236863970757
-0.073013231158257
-0.103530809283257
-0.027236863970757
0.049057081341743
0.018539503216743
0.033798292279243
0.155868604779243
0.110092237591743
0.125351026654243
0.125351026654243
0.064315870404243
0.033798292279243
0.003280714154243
-0.073013231158257
0.003280714154243
-0.011978074908257
0.018539503216743
0.079574659466743
0.140609815716743
0.110092237591743
0.079574659466743
0.079574659466743
0.033798292279243
0.018539503216743
-0.042495653033257
-0.057754442095757
0.003280714154243
-0.027236863970757
-0.057754442095757
0.033798292279243
0.064315870404243
0.110092237591743
0.003280714154243
-0.057754442095757
-0.118789598345757
-0.210342332720757
-0.317153871059418
-0.301895081996918
-0.317153871059418
-0.286636292934418
-0.301895081996918
-0.271377503871918
-0.286636292934418
-0.240859910845757
-0.210342332720757
-0.240859910845757
-0.225601121783257
-0.210342332720757
-0.225601121783257
-0.195083543658257
-0.149307176470757
-0.088272020220757
-0.011978074908257
-0.011978074908257
-0.011978074908257
-0.042495653033257
0.033798292279243
0.033798292279243
-0.011978074908257
-0.088272020220757
-0.103530809283257
-0.164565965533257
-0.210342332720757
-0.256118714809418
-0.164565965533257
-0.149307176470757
-0.134048387408257
-0.118789598345757
-0.073013231158257
-0.088272020220757
-0.088272020220757
-0.042495653033257
-0.042495653033257
-0.088272020220757
-0.118789598345757
-0.164565965533257
-0.134048387408257
-0.103530809283257
-0.149307176470757
-0.103530809283257
-0.042495653033257
-0.042495653033257
-0.118789598345757
-0.149307176470757
-0.195083543658257
-0.195083543658257
-0.225601121783257
-0.210342332720757
-0.210342332720757
-0.179824754595757
-0.240859910845757
-0.179824754595757
-0.164565965533257
-0.149307176470757
-0.179824754595757
-0.271377503871918
-0.378189027309418
-0.408706605434418
-0.469741761684418
-0.454482972621918
-0.454482972621918
-0.500259339809418
-0.469741761684418
-0.515518128871918
-0.576553285121918
-0.607070863246918
-0.546035706996918
-0.515518128871918
-0.469741761684418
-0.500259339809418
-0.408706605434418
-0.332412660121918
-0.240859910845757
-0.225601121783257
-0.073013231158257
-0.088272020220757
-0.118789598345757
-0.103530809283257
-0.134048387408257
-0.195083543658257
-0.179824754595757
-0.164565965533257
-0.118789598345757
-0.179824754595757
-0.179824754595757
-0.164565965533257
-0.164565965533257
-0.195083543658257
-0.256118714809418
-0.210342332720757
-0.225601121783257
-0.240859910845757
-0.195083543658257
-0.118789598345757
-0.073013231158257
-0.042495653033257
-0.073013231158257
0.003280714154243
-0.042495653033257
-0.042495653033257
-0.088272020220757
-0.057754442095757
-0.042495653033257
-0.118789598345757
-0.225601121783257
-0.256118714809418
-0.332412660121918
-0.378189027309418
-0.454482972621918
-0.439224183559418
-0.500259339809418
-0.576553285121918
-0.591812074184418
-0.698623597621918
-0.683364808559418
-0.652847230434418
-0.652847230434418
-0.607070863246918
-0.637588441371918
-0.668106019496918
-0.576553285121918
-0.591812074184418
-0.500259339809418
-0.485000550746918
-0.393447816371918
-0.332412660121918
-0.301895081996918
-0.271377503871918
-0.225601121783257
-0.210342332720757
-0.179824754595757
-0.179824754595757
-0.103530809283257
-0.149307176470757
-0.149307176470757
-0.088272020220757
-0.073013231158257
-0.011978074908257
-0.042495653033257
-0.042495653033257
-0.042495653033257
-0.103530809283257
-0.088272020220757
-0.073013231158257
-0.073013231158257
-0.011978074908257
-0.118789598345757
-0.088272020220757
-0.118789598345757
-0.103530809283257
-0.088272020220757
-0.057754442095757
0.003280714154243
-0.027236863970757
-0.118789598345757
-0.088272020220757
-0.149307176470757
-0.134048387408257
-0.164565965533257
-0.195083543658257
-0.179824754595757
-0.225601121783257
-0.195083543658257
-0.240859910845757
-0.210342332720757
-0.149307176470757
-0.164565965533257
-0.149307176470757
-0.210342332720757
-0.256118714809418
-0.164565965533257
-0.149307176470757
-0.118789598345757
-0.118789598345757
-0.042495653033257
-0.027236863970757
-0.042495653033257
0.064315870404243
0.110092237591743
0.079574659466743
0.110092237591743
0.033798292279243
0.064315870404243
0.049057081341743
-0.011978074908257
0.064315870404243
0.110092237591743
0.110092237591743
0.064315870404243
0.033798292279243
-0.011978074908257
-0.042495653033257
-0.042495653033257
-0.073013231158257
-0.073013231158257
-0.057754442095757
-0.164565965533257
-0.073013231158257
-0.057754442095757
-0.073013231158257
-0.011978074908257
0.033798292279243
0.003280714154243
-0.027236863970757
-0.103530809283257
-0.042495653033257
-0.042495653033257
0.018539503216743
0.049057081341743
0.125351026654243
0.125351026654243
0.140609815716743
0.262680113315582
0.262680113315582
0.232162550091743
0.247421339154243
0.201644971966743
0.155868604779243
0.094833448529243
0.018539503216743
0.094833448529243
0.033798292279243
0.094833448529243
0.079574659466743
0.064315870404243
0.033798292279243
-0.011978074908257
-0.042495653033257
-0.027236863970757
-0.073013231158257
-0.073013231158257
-0.149307176470757
-0.042495653033257
-0.027236863970757
0.003280714154243
0.140609815716743
0.155868604779243
0.140609815716743
0.094833448529243
0.049057081341743
0.049057081341743
-0.011978074908257
0.018539503216743
0.094833448529243
0.079574659466743
0.110092237591743
0.094833448529243
0.171127393841743
0.216903761029243
0.232162550091743
0.216903761029243
0.216903761029243
0.216903761029243
0.171127393841743
0.125351026654243
0.201644971966743
0.171127393841743
0.216903761029243
0.155868604779243
0.110092237591743
0.125351026654243
0.064315870404243
0.018539503216743
0.033798292279243
-0.011978074908257
-0.027236863970757
-0.027236863970757
-0.027236863970757
0.018539503216743
0.049057081341743
0.155868604779243
0.125351026654243
0.155868604779243
0.140609815716743
0.125351026654243
0.155868604779243
0.186386182904243
0.201644971966743
0.232162550091743
0.125351026654243
0.110092237591743
0.018539503216743
0.064315870404243
0.064315870404243
0.049057081341743
0.125351026654243
0.064315870404243
-0.011978074908257
0.003280714154243
-0.011978074908257
0.018539503216743
0.033798292279243
0.003280714154243
0.049057081341743
0.018539503216743
0.033798292279243
0.018539503216743
0.125351026654243
0.110092237591743
0.064315870404243
0.033798292279243
0.033798292279243
-0.027236863970757
0.003280714154243
-0.042495653033257
0.033798292279243
0.049057081341743
0.018539503216743
-0.011978074908257
0.049057081341743
0.064315870404243
0.064315870404243
0.125351026654243
0.140609815716743
0.110092237591743
0.125351026654243
0.155868604779243
0.201644971966743
0.262680113315582
0.232162550091743
0.308456480503082
0.232162550091743
0.110092237591743
0.049057081341743
0.049057081341743
-0.027236863970757
0.003280714154243
-0.042495653033257
-0.042495653033257
-0.042495653033257
-0.073013231158257
-0.073013231158257
0.079574659466743
0.079574659466743
0.064315870404243
0.079574659466743
0.079574659466743
0.125351026654243
0.155868604779243
0.140609815716743
0.216903761029243
0.277938902378082
0.155868604779243
0.125351026654243
0.094833448529243
0.003280714154243
-0.011978074908257
0.033798292279243
-0.103530809283257
-0.118789598345757
-0.118789598345757
-0.134048387408257
-0.179824754595757
-0.164565965533257
-0.240859910845757
-0.240859910845757
-0.240859910845757
-0.286636292934418
-0.301895081996918
-0.210342332720757
-0.225601121783257
-0.210342332720757
-0.195083543658257
-0.256118714809418
-0.301895081996918
-0.301895081996918
-0.332412660121918
-0.332412660121918
-0.332412660121918
-0.393447816371918
-0.362930238246918
-0.347671449184418
-0.347671449184418
-0.317153871059418
-0.256118714809418
-0.286636292934418
-0.256118714809418
-0.301895081996918
-0.286636292934418
-0.286636292934418
-0.195083543658257
-0.149307176470757
-0.088272020220757
-0.103530809283257
-0.149307176470757
-0.271377503871918
-0.332412660121918
-0.378189027309418
-0.439224183559418
-0.469741761684418
-0.454482972621918
-0.439224183559418
-0.454482972621918
-0.408706605434418
-0.332412660121918
-0.271377503871918
-0.240859910845757
-0.164565965533257
-0.149307176470757
-0.149307176470757
-0.164565965533257
-0.103530809283257
-0.134048387408257
-0.134048387408257
-0.195083543658257
-0.195083543658257
-0.210342332720757
-0.362930238246918
-0.439224183559418
-0.332412660121918
-0.454482972621918
-0.515518128871918
-0.530776917934418
-0.576553285121918
-0.576553285121918
-0.561294496059418
-0.576553285121918
-0.515518128871918
-0.423965394496918
-0.439224183559418
-0.362930238246918
-0.225601121783257
-0.210342332720757
-0.179824754595757
-0.103530809283257
-0.195083543658257
-0.179824754595757
-0.225601121783257
-0.256118714809418
-0.271377503871918
-0.256118714809418
-0.256118714809418
-0.210342332720757
-0.225601121783257
-0.225601121783257
-0.271377503871918
-0.240859910845757
-0.332412660121918
-0.378189027309418
-0.362930238246918
-0.408706605434418
-0.347671449184418
-0.347671449184418
-0.347671449184418
-0.301895081996918
-0.301895081996918
-0.301895081996918
-0.332412660121918
-0.408706605434418
-0.408706605434418
-0.454482972621918
-0.423965394496918
-0.454482972621918
-0.469741761684418
-0.408706605434418
-0.286636292934418
-0.240859910845757
-0.256118714809418
-0.210342332720757
-0.149307176470757
-0.256118714809418
-0.225601121783257
-0.256118714809418
-0.256118714809418
-0.210342332720757
-0.271377503871918
-0.347671449184418
-0.378189027309418
-0.469741761684418
-0.546035706996918
-0.591812074184418
-0.591812074184418
-0.607070863246918
-0.622329652309418
-0.546035706996918
-0.561294496059418
-0.500259339809418
-0.500259339809418
-0.408706605434418
-0.362930238246918
-0.332412660121918
-0.240859910845757
-0.179824754595757
-0.164565965533257
-0.118789598345757
-0.134048387408257
-0.042495653033257
-0.073013231158257
-0.134048387408257
-0.088272020220757
-0.103530809283257
-0.103530809283257
-0.164565965533257
-0.240859910845757
-0.271377503871918
-0.286636292934418
-0.347671449184418
-0.378189027309418
-0.393447816371918
-0.423965394496918
-0.500259339809418
-0.439224183559418
-0.530776917934418
-0.561294496059418
-0.485000550746918
-0.485000550746918
-0.546035706996918
-0.576553285121918
-0.652847230434418
-0.683364808559418
-0.744399964809418
-0.713882386684418
-0.744399964809418
-0.683364808559418
-0.637588441371918
-0.683364808559418
-0.591812074184418
-0.530776917934418
-0.515518128871918
-0.469741761684418
-0.439224183559418
-0.408706605434418
-0.423965394496918
-0.439224183559418
-0.347671449184418
-0.332412660121918
-0.256118714809418
-0.301895081996918
-0.347671449184418
-0.393447816371918
-0.500259339809418
-0.561294496059418
-0.530776917934418
-0.591812074184418
-0.668106019496918
-0.729141175746918
-0.683364808559418
-0.713882386684418
-0.683364808559418
-0.637588441371918
-0.622329652309418
-0.546035706996918
-0.591812074184418
-0.652847230434418
-0.576553285121918
-0.546035706996918
-0.500259339809418
-0.454482972621918
-0.469741761684418
-0.378189027309418
-0.378189027309418
-0.378189027309418
-0.408706605434418
-0.362930238246918
-0.378189027309418
-0.362930238246918
-0.408706605434418
-0.439224183559418
-0.408706605434418
-0.332412660121918
-0.393447816371918
-0.332412660121918
-0.317153871059418
-0.256118714809418
-0.195083543658257
-0.240859910845757
-0.164565965533257
-0.103530809283257
-0.195083543658257
-0.256118714809418
-0.347671449184418
-0.378189027309418
-0.393447816371918
-0.485000550746918
-0.485000550746918
-0.439224183559418
-0.454482972621918
-0.607070863246918
-0.591812074184418
-0.576553285121918
-0.652847230434418
-0.637588441371918
-0.576553285121918
-0.683364808559418
-0.668106019496918
-0.637588441371918
-0.561294496059418
-0.500259339809418
-0.408706605434418
-0.317153871059418
-0.271377503871918
-0.286636292934418
-0.362930238246918
-0.362930238246918
-0.332412660121918
-0.347671449184418
-0.317153871059418
-0.347671449184418
-0.408706605434418
-0.347671449184418
-0.393447816371918
-0.347671449184418
-0.347671449184418
-0.332412660121918
-0.317153871059418
-0.301895081996918
-0.347671449184418
-0.301895081996918
-0.271377503871918
-0.240859910845757
-0.332412660121918
-0.332412660121918
-0.362930238246918
-0.362930238246918
-0.408706605434418
-0.408706605434418
-0.362930238246918
-0.408706605434418
-0.485000550746918
-0.515518128871918
-0.530776917934418
-0.485000550746918
-0.469741761684418
-0.485000550746918
-0.393447816371918
-0.347671449184418
-0.317153871059418
-0.332412660121918
-0.225601121783257
-0.134048387408257
-0.118789598345757
-0.134048387408257
-0.118789598345757
-0.225601121783257
-0.286636292934418
-0.347671449184418
-0.286636292934418
-0.271377503871918
-0.286636292934418
-0.301895081996918
-0.195083543658257
-0.195083543658257
-0.347671449184418
-0.347671449184418
-0.317153871059418
-0.393447816371918
-0.423965394496918
-0.408706605434418
-0.362930238246918
-0.225601121783257
-0.210342332720757
-0.149307176470757
-0.088272020220757
-0.011978074908257
-0.027236863970757
0.003280714154243
0.033798292279243
0.079574659466743
0.018539503216743
0.018539503216743
-0.057754442095757
-0.027236863970757
-0.011978074908257
0.003280714154243
0.049057081341743
0.064315870404243
0.094833448529243
0.079574659466743
-0.011978074908257
-0.027236863970757
0.064315870404243
0.094833448529243
0.064315870404243
0.064315870404243
0.064315870404243
0.003280714154243
0.018539503216743
-0.027236863970757
0.018539503216743
0.079574659466743
0.079574659466743
0.079574659466743
0.094833448529243
0.033798292279243
0.079574659466743
0.018539503216743
0.018539503216743
0.049057081341743
0.049057081341743
0.033798292279243
0.125351026654243
0.094833448529243
0.018539503216743
0.018539503216743
-0.057754442095757
-0.179824754595757
-0.195083543658257
-0.195083543658257
-0.195083543658257
-0.118789598345757
-0.149307176470757
-0.134048387408257
-0.088272020220757
-0.042495653033257
-0.027236863970757
0.033798292279243
-0.042495653033257
-0.073013231158257
-0.103530809283257
-0.073013231158257
-0.088272020220757
0.003280714154243
0.094833448529243
0.186386182904243
0.232162550091743
0.262680113315582
0.247421339154243
0.247421339154243
0.171127393841743
0.155868604779243
0.216903761029243
0.216903761029243
0.232162550091743
0.247421339154243
0.293197691440582
0.293197691440582
0.247421339154243
0.201644971966743
0.232162550091743
0.216903761029243
0.247421339154243
0.247421339154243
0.293197691440582
0.308456480503082
0.338974058628082
0.308456480503082
0.338974058628082
0.354232847690582
0.308456480503082
0.293197691440582
0.338974058628082
0.232162550091743
0.125351026654243
0.079574659466743
0.110092237591743
0.155868604779243
0.140609815716743
0.155868604779243
0.216903761029243
0.216903761029243
0.186386182904243
0.171127393841743
0.216903761029243
0.277938902378082
0.247421339154243
0.323715269565582
0.323715269565582
0.308456480503082
0.232162550091743
0.140609815716743
0.125351026654243
0.171127393841743
0.125351026654243
0.125351026654243
0.125351026654243
0.110092237591743
0.018539503216743
0.003280714154243
-0.073013231158257
-0.134048387408257
-0.088272020220757
-0.103530809283257
-0.103530809283257
-0.011978074908257
0.033798292279243
0.094833448529243
0.110092237591743
0.110092237591743
0.186386182904243
0.140609815716743
0.155868604779243
0.171127393841743
0.171127393841743
0.094833448529243
0.110092237591743
0.155868604779243
0.232162550091743
0.262680113315582
0.277938902378082
0.247421339154243
0.293197691440582
0.125351026654243
0.049057081341743
0.094833448529243
0.125351026654243
0.140609815716743
0.125351026654243
0.140609815716743
0.171127393841743
0.125351026654243
0.064315870404243
0.049057081341743
0.110092237591743
0.125351026654243
0.064315870404243
0.125351026654243
0.125351026654243
0.125351026654243
0.125351026654243
0.125351026654243
0.201644971966743
0.277938902378082
0.201644971966743
0.262680113315582
0.277938902378082
0.308456480503082
0.293197691440582
0.384750425815582
0.354232847690582
0.308456480503082
0.323715269565582
0.247421339154243
0.232162550091743
0.232162550091743
0.155868604779243
0.155868604779243
0.125351026654243
0.110092237591743
0.155868604779243
0.094833448529243
0.110092237591743
0.003280714154243
-0.042495653033257
-0.057754442095757
-0.057754442095757
0.033798292279243
0.125351026654243
0.125351026654243
0.186386182904243
0.201644971966743
0.277938902378082
0.201644971966743
0.216903761029243
0.293197691440582
0.308456480503082
0.338974058628082
0.323715269565582
0.354232847690582
0.430526793003082
0.400009214878082
0.384750425815582
0.369491636753082
0.354232847690582
0.293197691440582
0.125351026654243
0.186386182904243
0.171127393841743
0.140609815716743
0.140609815716743
0.125351026654243
0.171127393841743
0.171127393841743
0.125351026654243
0.186386182904243
0.140609815716743
0.125351026654243
0.049057081341743
0.094833448529243
0.140609815716743
0.171127393841743
0.293197691440582
0.369491636753082
0.384750425815582
0.400009214878082
0.354232847690582
0.445785582065582
0.461044371128082
0.400009214878082
0.461044371128082
0.445785582065582
0.461044371128082
0.369491636753082
0.338974058628082
0.338974058628082
0.354232847690582
0.400009214878082
0.323715269565582
0.232162550091743
0.293197691440582
0.155868604779243
0.125351026654243
0.094833448529243
0.079574659466743
0.140609815716743
0.155868604779243
0.155868604779243
0.216903761029243
0.277938902378082
0.338974058628082
0.354232847690582
0.369491636753082
0.400009214878082
0.400009214878082
0.369491636753082
0.308456480503082
0.445785582065582
0.430526793003082
0.369491636753082
0.384750425815582
0.415268003940582
0.461044371128082
0.461044371128082
0.369491636753082
0.445785582065582
0.354232847690582
0.277938902378082
0.247421339154243
0.262680113315582
0.308456480503082
0.338974058628082
0.415268003940582
0.430526793003082
0.384750425815582
0.384750425815582
0.338974058628082
0.415268003940582
0.461044371128082
0.415268003940582
0.491561949253082
0.522079527378082
0.537338316440582
0.506820738315582
0.567855894565582
0.598373472690582
0.628891050815582
0.628891050815582
0.583114683628082
0.506820738315582
0.537338316440582
0.430526793003082
0.461044371128082
0.461044371128082
0.400009214878082
0.369491636753082
0.323715269565582
0.308456480503082
0.323715269565582
0.354232847690582
0.400009214878082
0.338974058628082
0.354232847690582
0.369491636753082
0.384750425815582
0.461044371128082
0.445785582065582
0.522079527378082
0.567855894565582
0.537338316440582
0.522079527378082
0.659408628940582
0.735702574253082
0.766220152378082
0.720443785190582
0.735702574253082
0.644149839878082
0.598373472690582
0.476303160190582
0.476303160190582
0.522079527378082
0.491561949253082
0.491561949253082
0.522079527378082
0.445785582065582
0.491561949253082
0.506820738315582
0.522079527378082
0.567855894565582
0.491561949253082
0.522079527378082
0.552597105503082
0.537338316440582
0.522079527378082
0.628891050815582
0.689926207065582
0.659408628940582
0.598373472690582
0.613632261753082
0.613632261753082
0.644149839878082
0.567855894565582
0.628891050815582
0.628891050815582
0.598373472690582
0.613632261753082
0.628891050815582
0.598373472690582
0.628891050815582
0.552597105503082
0.506820738315582
0.461044371128082
0.430526793003082
0.415268003940582
0.430526793003082
0.506820738315582
0.461044371128082
0.400009214878082
0.384750425815582
0.308456480503082
0.262680113315582
0.384750425815582
0.323715269565582
0.262680113315582
0.201644971966743
0.216903761029243
0.155868604779243
0.201644971966743
0.201644971966743
0.216903761029243
0.247421339154243
0.262680113315582
0.232162550091743
0.262680113315582
0.262680113315582
0.308456480503082
0.354232847690582
0.338974058628082
0.262680113315582
0.171127393841743
0.186386182904243
0.201644971966743
0.216903761029243
0.247421339154243
0.293197691440582
0.323715269565582
0.354232847690582
0.277938902378082
0.354232847690582
0.369491636753082
0.323715269565582
0.293197691440582
0.323715269565582
0.277938902378082
0.308456480503082
0.308456480503082
0.354232847690582
0.354232847690582
0.293197691440582
0.186386182904243
0.186386182904243
0.155868604779243
0.094833448529243
0.125351026654243
0.110092237591743
0.110092237591743
0.110092237591743
0.110092237591743
0.125351026654243
0.140609815716743
0.110092237591743
0.186386182904243
0.155868604779243
0.125351026654243
0.094833448529243
0.094833448529243
0.125351026654243
0.125351026654243
0.064315870404243
0.125351026654243
0.125351026654243
0.094833448529243
0.018539503216743
0.079574659466743
0.079574659466743
0.049057081341743
0.079574659466743
0.049057081341743
0.018539503216743
0.064315870404243
0.064315870404243
0.033798292279243
0.033798292279243
-0.027236863970757
-0.073013231158257
-0.103530809283257
-0.073013231158257
-0.164565965533257
-0.118789598345757
-0.149307176470757
-0.271377503871918
-0.317153871059418
-0.362930238246918
-0.393447816371918
-0.301895081996918
-0.332412660121918
-0.271377503871918
-0.271377503871918
-0.286636292934418
-0.301895081996918
-0.286636292934418
-0.225601121783257
-0.210342332720757
-0.164565965533257
-0.118789598345757
-0.149307176470757
-0.103530809283257
-0.057754442095757
-0.057754442095757
-0.042495653033257
-0.103530809283257
-0.088272020220757
-0.179824754595757
-0.256118714809418
-0.347671449184418
-0.332412660121918
-0.271377503871918
-0.317153871059418
-0.317153871059418
-0.195083543658257
-0.240859910845757
-0.195083543658257
-0.225601121783257
-0.240859910845757
-0.240859910845757
-0.271377503871918
-0.240859910845757
-0.210342332720757
-0.195083543658257
-0.103530809283257
-0.073013231158257
-0.042495653033257
-0.103530809283257
-0.134048387408257
-0.134048387408257
-0.179824754595757
-0.164565965533257
-0.256118714809418
-0.225601121783257
-0.195083543658257
-0.301895081996918
-0.332412660121918
-0.286636292934418
-0.317153871059418
-0.271377503871918
-0.362930238246918
-0.301895081996918
-0.317153871059418
-0.378189027309418
-0.408706605434418
-0.362930238246918
-0.347671449184418
-0.408706605434418
-0.423965394496918
-0.378189027309418
-0.469741761684418
-0.439224183559418
-0.423965394496918
-0.469741761684418
-0.362930238246918
-0.378189027309418
-0.332412660121918
-0.301895081996918
-0.301895081996918
-0.286636292934418
-0.225601121783257
-0.179824754595757
-0.164565965533257
-0.149307176470757
-0.042495653033257
-0.103530809283257
-0.027236863970757
-0.073013231158257
-0.134048387408257
-0.149307176470757
-0.256118714809418
-0.286636292934418
-0.271377503871918
-0.317153871059418
-0.286636292934418
-0.271377503871918
-0.210342332720757
-0.210342332720757
-0.271377503871918
-0.179824754595757
-0.179824754595757
-0.149307176470757
-0.164565965533257
-0.164565965533257
-0.103530809283257
-0.073013231158257
-0.057754442095757
0.003280714154243
0.033798292279243
0.094833448529243
0.018539503216743
0.110092237591743
0.110092237591743
0.049057081341743
0.033798292279243
0.003280714154243
0.003280714154243
-0.027236863970757
-0.042495653033257
0.049057081341743
0.003280714154243
0.018539503216743
0.064315870404243
0.018539503216743
0.033798292279243
0.018539503216743
0.094833448529243
0.064315870404243
0.018539503216743
-0.011978074908257
0.018539503216743
0.018539503216743
-0.011978074908257
0.018539503216743
0.171127393841743
0.125351026654243
0.155868604779243
0.186386182904243
0.216903761029243
0.262680113315582
0.247421339154243
0.277938902378082
0.354232847690582
0.354232847690582
0.384750425815582
0.384750425815582
0.400009214878082
0.369491636753082
0.338974058628082
0.369491636753082
0.247421339154243
0.216903761029243
0.186386182904243
0.125351026654243
0.140609815716743
0.125351026654243
0.094833448529243
0.140609815716743
0.125351026654243
0.125351026654243
0.094833448529243
0.155868604779243
0.140609815716743
0.125351026654243
0.125351026654243
0.155868604779243
0.216903761029243
0.247421339154243
0.262680113315582
0.369491636753082
0.384750425815582
0.369491636753082
0.354232847690582
0.354232847690582
0.430526793003082
0.384750425815582
0.430526793003082
0.445785582065582
0.415268003940582
0.415268003940582
0.461044371128082
0.461044371128082
0.522079527378082
0.506820738315582
0.537338316440582
0.522079527378082
0.506820738315582
0.461044371128082
0.506820738315582
0.522079527378082
0.491561949253082
0.491561949253082
0.506820738315582
0.461044371128082
0.491561949253082
0.461044371128082
0.461044371128082
0.400009214878082
0.308456480503082
0.308456480503082
0.277938902378082
0.247421339154243
0.232162550091743
0.293197691440582
0.323715269565582
0.354232847690582
0.384750425815582
0.445785582065582
0.400009214878082
0.400009214878082
0.323715269565582
0.293197691440582
0.201644971966743
0.155868604779243
0.155868604779243
0.186386182904243
0.201644971966743
0.247421339154243
0.216903761029243
0.247421339154243
0.262680113315582
0.216903761029243
0.186386182904243
0.247421339154243
0.308456480503082
0.308456480503082
0.400009214878082
0.415268003940582
0.430526793003082
0.522079527378082
0.613632261753082
0.598373472690582
0.613632261753082
0.537338316440582
0.537338316440582
0.491561949253082
0.415268003940582
0.384750425815582
0.430526793003082
0.384750425815582
0.369491636753082
0.308456480503082
0.293197691440582
0.262680113315582
0.232162550091743
0.216903761029243
0.201644971966743
0.125351026654243
0.110092237591743
0.125351026654243
0.155868604779243
0.201644971966743
0.201644971966743
0.232162550091743
0.232162550091743
0.262680113315582
0.277938902378082
0.354232847690582
0.369491636753082
0.400009214878082
0.400009214878082
0.400009214878082
0.369491636753082
0.369491636753082
0.384750425815582
0.491561949253082
0.491561949253082
0.506820738315582
0.506820738315582
0.522079527378082
0.567855894565582
0.552597105503082
0.491561949253082
0.506820738315582
0.476303160190582
0.415268003940582
0.415268003940582
0.369491636753082
0.369491636753082
0.338974058628082
0.354232847690582
0.293197691440582
0.262680113315582
0.201644971966743
0.186386182904243
0.186386182904243
0.171127393841743
0.155868604779243
0.247421339154243
0.232162550091743
0.247421339154243
0.293197691440582
0.384750425815582
0.415268003940582
0.415268003940582
0.415268003940582
0.415268003940582
0.415268003940582
0.400009214878082
0.369491636753082
0.476303160190582
0.506820738315582
0.461044371128082
0.552597105503082
0.506820738315582
0.476303160190582
0.506820738315582
0.506820738315582
0.415268003940582
0.415268003940582
0.369491636753082
0.369491636753082
0.338974058628082
0.338974058628082
0.338974058628082
0.415268003940582
0.338974058628082
0.354232847690582
0.415268003940582
0.415268003940582
0.461044371128082
0.445785582065582
0.354232847690582
0.354232847690582
0.308456480503082
0.216903761029243
0.155868604779243
0.110092237591743
0.094833448529243
0.033798292279243
0.003280714154243
-0.027236863970757
0.049057081341743
0.110092237591743
0.155868604779243
0.201644971966743
0.201644971966743
0.171127393841743
0.232162550091743
0.186386182904243
0.216903761029243
0.216903761029243
0.293197691440582
0.308456480503082
0.293197691440582
0.277938902378082
0.232162550091743
0.216903761029243
0.216903761029243
0.155868604779243
0.201644971966743
0.216903761029243
0.155868604779243
0.247421339154243
0.277938902378082
0.308456480503082
0.323715269565582
0.369491636753082
0.308456480503082
0.232162550091743
0.216903761029243
0.232162550091743
0.201644971966743
0.232162550091743
0.216903761029243
0.369491636753082
0.354232847690582
0.262680113315582
0.308456480503082
0.338974058628082
0.262680113315582
0.186386182904243
0.125351026654243
0.110092237591743
0.064315870404243
0.049057081341743
-0.011978074908257
0.033798292279243
0.064315870404243
-0.042495653033257
0.018539503216743
0.003280714154243
-0.042495653033257
-0.011978074908257
0.018539503216743
0.033798292279243
0.110092237591743
0.049057081341743
0.125351026654243
0.125351026654243
0.125351026654243
0.110092237591743
0.201644971966743
0.186386182904243
0.140609815716743
0.201644971966743
0.232162550091743
0.247421339154243
0.277938902378082
0.216903761029243
0.308456480503082
0.338974058628082
0.277938902378082
0.338974058628082
0.308456480503082
0.308456480503082
0.277938902378082
0.216903761029243
0.155868604779243
0.140609815716743
0.155868604779243
0.140609815716743
0.125351026654243
0.171127393841743
0.125351026654243
0.216903761029243
0.171127393841743
0.155868604779243
0.201644971966743
0.201644971966743
0.140609815716743
0.140609815716743
0.125351026654243
0.140609815716743
0.201644971966743
0.293197691440582
0.308456480503082
0.369491636753082
0.400009214878082
0.293197691440582
0.338974058628082
0.308456480503082
0.247421339154243
0.247421339154243
0.232162550091743
0.201644971966743
0.201644971966743
0.171127393841743
0.216903761029243
0.155868604779243
0.140609815716743
0.079574659466743
0.064315870404243
0.003280714154243
-0.103530809283257
-0.118789598345757
-0.088272020220757
-0.118789598345757
-0.088272020220757
-0.103530809283257
-0.088272020220757
-0.088272020220757
-0.134048387408257
-0.164565965533257
-0.149307176470757
-0.103530809283257
-0.210342332720757
-0.210342332720757
-0.118789598345757
-0.134048387408257
-0.088272020220757
-0.011978074908257
0.003280714154243
0.064315870404243
0.018539503216743
0.064315870404243
0.079574659466743
0.018539503216743
-0.011978074908257
0.049057081341743
0.003280714154243
-0.057754442095757
-0.042495653033257
0.003280714154243
-0.011978074908257
-0.011978074908257
-0.103530809283257
-0.088272020220757
-0.088272020220757
-0.225601121783257
-0.195083543658257
-0.179824754595757
-0.179824754595757
-0.149307176470757
-0.118789598345757
-0.073013231158257
0.018539503216743
0.018539503216743
0.064315870404243
0.094833448529243
0.140609815716743
0.094833448529243
0.125351026654243
0.155868604779243
0.125351026654243
0.155868604779243
0.201644971966743
0.140609815716743
0.201644971966743
0.216903761029243
0.201644971966743
0.140609815716743
0.079574659466743
0.033798292279243
0.018539503216743
-0.011978074908257
-0.134048387408257
-0.149307176470757
-0.118789598345757
-0.149307176470757
-0.134048387408257
-0.118789598345757
-0.179824754595757
-0.134048387408257
-0.179824754595757
-0.134048387408257
-0.149307176470757
-0.103530809283257
-0.103530809283257
-0.103530809283257
-0.118789598345757
-0.118789598345757
-0.103530809283257
0.003280714154243
0.003280714154243
0.018539503216743
0.064315870404243
0.064315870404243
0.079574659466743
0.094833448529243
0.125351026654243
0.125351026654243
0.140609815716743
0.125351026654243
0.110092237591743
0.125351026654243
0.110092237591743
0.079574659466743
0.155868604779243
0.125351026654243
0.110092237591743
0.033798292279243
-0.011978074908257
-0.011978074908257
-0.042495653033257
-0.073013231158257
0.018539503216743
0.003280714154243
0.003280714154243
0.049057081341743
0.094833448529243
0.079574659466743
0.110092237591743
0.125351026654243
0.125351026654243
0.140609815716743
0.079574659466743
0.064315870404243
0.110092237591743
0.064315870404243
0.018539503216743
0.064315870404243
0.033798292279243
0.033798292279243
-0.042495653033257
-0.057754442095757
-0.027236863970757
0.033798292279243
-0.042495653033257
-0.027236863970757
0.003280714154243
-0.103530809283257
-0.149307176470757
-0.042495653033257
-0.103530809283257
-0.103530809283257
-0.042495653033257
-0.073013231158257
-0.073013231158257
-0.057754442095757
-0.073013231158257
-0.088272020220757
-0.103530809283257
-0.195083543658257
-0.210342332720757
-0.195083543658257
-0.210342332720757
-0.225601121783257
-0.164565965533257
-0.179824754595757
-0.164565965533257
-0.179824754595757
-0.134048387408257
-0.118789598345757
-0.134048387408257
-0.149307176470757
-0.118789598345757
-0.118789598345757
-0.073013231158257
-0.042495653033257
0.049057081341743
0.018539503216743
-0.042495653033257
-0.073013231158257
-0.103530809283257
-0.179824754595757
-0.240859910845757
-0.210342332720757
-0.149307176470757
-0.073013231158257
-0.073013231158257
-0.011978074908257
0.018539503216743
0.049057081341743
0.003280714154243
0.003280714154243
-0.027236863970757
0.003280714154243
0.003280714154243
0.049057081341743
0.094833448529243
0.064315870404243
0.003280714154243
0.003280714154243
-0.118789598345757
-0.256118714809418
-0.332412660121918
-0.423965394496918
-0.500259339809418
-0.530776917934418
-0.576553285121918
-0.546035706996918
-0.469741761684418
-0.500259339809418
-0.423965394496918
-0.362930238246918
-0.362930238246918
-0.362930238246918
-0.317153871059418
-0.347671449184418
-0.362930238246918
-0.378189027309418
-0.378189027309418
-0.393447816371918
-0.301895081996918
-0.362930238246918
-0.347671449184418
-0.378189027309418
-0.439224183559418
-0.439224183559418
-0.393447816371918
-0.454482972621918
-0.439224183559418
-0.362930238246918
-0.347671449184418
-0.378189027309418
-0.378189027309418
-0.301895081996918
-0.225601121783257
-0.149307176470757
-0.195083543658257
-0.103530809283257
-0.088272020220757
-0.164565965533257
-0.210342332720757
-0.286636292934418
-0.393447816371918
-0.393447816371918
-0.469741761684418
-0.408706605434418
-0.393447816371918
-0.408706605434418
-0.393447816371918
-0.332412660121918
-0.347671449184418
-0.378189027309418
-0.362930238246918
-0.317153871059418
-0.332412660121918
-0.347671449184418
-0.378189027309418
-0.301895081996918
-0.195083543658257
-0.240859910845757
-0.134048387408257
-0.088272020220757
-0.118789598345757
-0.164565965533257
-0.195083543658257
-0.225601121783257
-0.256118714809418
-0.317153871059418
-0.317153871059418
-0.301895081996918
-0.164565965533257
-0.240859910845757
-0.210342332720757
-0.179824754595757
-0.271377503871918
-0.256118714809418
-0.256118714809418
-0.332412660121918
-0.317153871059418
-0.362930238246918
-0.347671449184418
-0.423965394496918
-0.469741761684418
-0.469741761684418
-0.485000550746918
-0.485000550746918
-0.607070863246918
-0.622329652309418
-0.576553285121918
-0.622329652309418
-0.576553285121918
-0.454482972621918
-0.393447816371918
-0.256118714809418
-0.195083543658257
-0.088272020220757
-0.042495653033257
0.064315870404243
0.079574659466743
0.125351026654243
0.216903761029243
0.140609815716743
0.079574659466743
0.125351026654243
-0.011978074908257
-0.042495653033257
-0.073013231158257
-0.134048387408257
-0.149307176470757
-0.225601121783257
-0.195083543658257
-0.179824754595757
-0.210342332720757
-0.271377503871918
-0.271377503871918
-0.286636292934418
-0.332412660121918
-0.347671449184418
-0.317153871059418
-0.378189027309418
-0.271377503871918
-0.347671449184418
-0.332412660121918
-0.256118714809418
-0.286636292934418
-0.225601121783257
-0.164565965533257
-0.256118714809418
-0.179824754595757
-0.195083543658257
-0.210342332720757
-0.225601121783257
-0.179824754595757
-0.118789598345757
-0.134048387408257
-0.088272020220757
-0.195083543658257
-0.164565965533257
-0.118789598345757
-0.195083543658257
-0.149307176470757
-0.073013231158257
-0.118789598345757
-0.073013231158257
-0.118789598345757
-0.103530809283257
-0.134048387408257
-0.103530809283257
-0.134048387408257
-0.149307176470757
-0.134048387408257
-0.240859910845757
-0.271377503871918
-0.164565965533257
-0.225601121783257
-0.149307176470757
-0.103530809283257
-0.118789598345757
-0.042495653033257
-0.088272020220757
0.003280714154243
0.110092237591743
0.110092237591743
0.064315870404243
0.064315870404243
0.094833448529243
-0.011978074908257
-0.134048387408257
-0.057754442095757
-0.118789598345757
-0.088272020220757
-0.225601121783257
-0.286636292934418
-0.256118714809418
-0.240859910845757
-0.240859910845757
-0.210342332720757
-0.210342332720757
-0.164565965533257
-0.271377503871918
-0.210342332720757
-0.179824754595757
-0.149307176470757
-0.057754442095757
-0.027236863970757
0.033798292279243
-0.011978074908257
-0.073013231158257
-0.027236863970757
-0.057754442095757
-0.073013231158257
0.018539503216743
0.003280714154243
0.033798292279243
0.018539503216743
0.079574659466743
0.079574659466743
0.140609815716743
0.140609815716743
0.125351026654243
0.171127393841743
0.155868604779243
0.125351026654243
0.216903761029243
0.155868604779243
0.201644971966743
0.201644971966743
0.125351026654243
0.186386182904243
0.171127393841743
0.155868604779243
0.140609815716743
0.064315870404243
-0.011978074908257
0.018539503216743
0.064315870404243
0.033798292279243
0.033798292279243
0.155868604779243
0.110092237591743
0.125351026654243
0.140609815716743
0.171127393841743
0.262680113315582
0.308456480503082
0.247421339154243
0.247421339154243
0.155868604779243
0.110092237591743
0.064315870404243
0.079574659466743
0.049057081341743
0.049057081341743
0.064315870404243
0.003280714154243
-0.042495653033257
-0.088272020220757
-0.103530809283257
-0.057754442095757
-0.073013231158257
-0.118789598345757
-0.057754442095757
-0.027236863970757
0.033798292279243
0.018539503216743
0.125351026654243
0.171127393841743
0.155868604779243
0.140609815716743
0.155868604779243
0.125351026654243
0.094833448529243
0.079574659466743
0.110092237591743
0.094833448529243
0.094833448529243
0.049057081341743
0.033798292279243
0.094833448529243
0.125351026654243
0.110092237591743
0.110092237591743
0.110092237591743
0.110092237591743
0.125351026654243
0.186386182904243
0.293197691440582
0.277938902378082
0.308456480503082
0.247421339154243
0.201644971966743
0.186386182904243
0.232162550091743
0.216903761029243
0.262680113315582
0.216903761029243
0.232162550091743
0.247421339154243
0.293197691440582
0.293197691440582
0.338974058628082
0.323715269565582
0.293197691440582
0.308456480503082
0.323715269565582
0.338974058628082
0.384750425815582
0.369491636753082
0.369491636753082
0.293197691440582
0.125351026654243
0.094833448529243
0.064315870404243
-0.011978074908257
-0.103530809283257
-0.103530809283257
-0.164565965533257
-0.256118714809418
-0.301895081996918
-0.225601121783257
-0.225601121783257
-0.210342332720757
-0.240859910845757
-0.164565965533257
-0.118789598345757
-0.088272020220757
0.003280714154243
0.094833448529243
0.110092237591743
0.140609815716743
0.140609815716743
0.125351026654243
0.125351026654243
0.140609815716743
0.247421339154243
0.247421339154243
0.216903761029243
0.186386182904243
0.232162550091743
0.186386182904243
0.125351026654243
0.064315870404243
0.049057081341743
0.003280714154243
-0.027236863970757
-0.088272020220757
0.018539503216743
0.079574659466743
0.110092237591743
0.201644971966743
0.201644971966743
0.140609815716743
0.110092237591743
0.033798292279243
0.033798292279243
-0.011978074908257
-0.027236863970757
0.049057081341743
0.079574659466743
0.110092237591743
0.033798292279243
0.064315870404243
0.079574659466743
0.018539503216743
-0.057754442095757
-0.103530809283257
-0.134048387408257
-0.164565965533257
-0.286636292934418
-0.195083543658257
-0.210342332720757
-0.256118714809418
-0.332412660121918
-0.408706605434418
-0.408706605434418
-0.469741761684418
-0.530776917934418
-0.485000550746918
-0.546035706996918
-0.530776917934418
-0.500259339809418
-0.454482972621918
-0.378189027309418
-0.347671449184418
-0.256118714809418
-0.256118714809418
-0.195083543658257
-0.118789598345757
-0.103530809283257
-0.011978074908257
0.003280714154243
-0.103530809283257
-0.073013231158257
-0.179824754595757
-0.195083543658257
-0.240859910845757
-0.225601121783257
-0.195083543658257
-0.195083543658257
-0.210342332720757
-0.210342332720757
-0.256118714809418
-0.256118714809418
-0.271377503871918
-0.195083543658257
-0.271377503871918
-0.317153871059418
-0.271377503871918
-0.332412660121918
-0.256118714809418
-0.225601121783257
-0.225601121783257
-0.179824754595757
-0.286636292934418
-0.393447816371918
-0.423965394496918
-0.500259339809418
-0.500259339809418
-0.561294496059418
-0.485000550746918
-0.454482972621918
-0.469741761684418
-0.515518128871918
-0.485000550746918
-0.423965394496918
-0.515518128871918
-0.652847230434418
-0.591812074184418
-0.668106019496918
-0.683364808559418
-0.668106019496918
-0.652847230434418
-0.622329652309418
-0.668106019496918
-0.637588441371918
-0.683364808559418
-0.713882386684418
-0.683364808559418
-0.729141175746918
-0.713882386684418
-0.744399964809418
-0.805435121059418
-0.637588441371918
-0.637588441371918
-0.591812074184418
-0.546035706996918
-0.500259339809418
-0.515518128871918
-0.530776917934418
-0.500259339809418
-0.469741761684418
-0.469741761684418
-0.393447816371918
-0.423965394496918
-0.347671449184418
-0.378189027309418
-0.439224183559418
-0.378189027309418
-0.393447816371918
-0.423965394496918
-0.469741761684418
-0.454482972621918
-0.423965394496918
-0.439224183559418
-0.362930238246918
-0.301895081996918
-0.317153871059418
-0.271377503871918
-0.378189027309418
-0.286636292934418
-0.286636292934418
-0.317153871059418
-0.271377503871918
-0.286636292934418
-0.332412660121918
-0.408706605434418
-0.622329652309418
-0.637588441371918
-0.637588441371918
-0.652847230434418
-0.744399964809418
-0.744399964809418
-0.774917542934418
-0.851211488246918
-0.774917542934418
-0.774917542934418
-0.759658753871918
-0.698623597621918
-0.759658753871918
-0.744399964809418
-0.774917542934418
-0.896987855434418
-0.759658753871918
-0.744399964809418
-0.729141175746918
-0.713882386684418
-0.652847230434418
-0.637588441371918
-0.668106019496918
-0.683364808559418
-0.683364808559418
-0.698623597621918
-0.683364808559418
-0.759658753871918
-0.652847230434418
-0.668106019496918
-0.759658753871918
-0.698623597621918
-0.698623597621918
-0.729141175746918
-0.744399964809418
-0.759658753871918
-0.744399964809418
-0.698623597621918
-0.668106019496918
-0.652847230434418
-0.668106019496918
-0.637588441371918
-0.744399964809418
-0.683364808559418
-0.652847230434418
-0.668106019496918
-0.668106019496918
-0.683364808559418
-0.713882386684418
-0.683364808559418
-0.744399964809418
-0.683364808559418
-0.652847230434418
-0.607070863246918
-0.622329652309418
-0.591812074184418
-0.515518128871918
-0.469741761684418
-0.408706605434418
-0.347671449184418
-0.378189027309418
-0.454482972621918
-0.530776917934418
-0.607070863246918
-0.622329652309418
-0.668106019496918
-0.637588441371918
-0.668106019496918
-0.637588441371918
-0.698623597621918
-0.622329652309418
-0.546035706996918
-0.576553285121918
-0.622329652309418
-0.607070863246918
-0.713882386684418
-0.729141175746918
-0.759658753871918
-0.713882386684418
-0.637588441371918
-0.561294496059418
-0.515518128871918
-0.485000550746918
-0.530776917934418
-0.515518128871918
-0.423965394496918
-0.423965394496918
-0.454482972621918
-0.439224183559418
-0.393447816371918
-0.408706605434418
-0.362930238246918
-0.332412660121918
-0.195083543658257
-0.195083543658257
-0.286636292934418
-0.256118714809418
-0.149307176470757
-0.225601121783257
-0.225601121783257
-0.225601121783257
-0.179824754595757
-0.179824754595757
-0.210342332720757
-0.256118714809418
-0.179824754595757
-0.088272020220757
-0.118789598345757
-0.118789598345757
-0.073013231158257
-0.088272020220757
-0.103530809283257
-0.057754442095757
-0.027236863970757
0.033798292279243
0.049057081341743
0.079574659466743
0.125351026654243
0.216903761029243
0.186386182904243
0.247421339154243
0.277938902378082
0.277938902378082
0.186386182904243
0.155868604779243
0.110092237591743
0.049057081341743
-0.027236863970757
0.018539503216743
0.018539503216743
0.018539503216743
0.003280714154243
0.003280714154243
-0.027236863970757
-0.103530809283257
-0.134048387408257
-0.118789598345757
-0.118789598345757
-0.149307176470757
-0.103530809283257
-0.042495653033257
0.018539503216743
0.064315870404243
0.094833448529243
0.003280714154243
-0.027236863970757
-0.088272020220757
-0.088272020220757
-0.088272020220757
-0.057754442095757
-0.027236863970757
0.064315870404243
0.125351026654243
0.186386182904243
0.277938902378082
0.384750425815582
0.430526793003082
0.461044371128082
0.415268003940582
0.369491636753082
0.354232847690582
0.338974058628082
0.384750425815582
0.369491636753082
0.338974058628082
0.308456480503082
0.262680113315582
0.186386182904243
0.186386182904243
0.125351026654243
0.140609815716743
0.125351026654243
0.125351026654243
0.079574659466743
0.140609815716743
0.216903761029243
0.262680113315582
0.323715269565582
0.400009214878082
0.430526793003082
0.476303160190582
0.445785582065582
0.522079527378082
0.583114683628082
0.491561949253082
0.415268003940582
0.354232847690582
0.308456480503082
0.216903761029243
0.216903761029243
0.201644971966743
0.171127393841743
0.155868604779243
0.125351026654243
0.018539503216743
-0.011978074908257
-0.057754442095757
-0.011978074908257
-0.103530809283257
-0.164565965533257
-0.118789598345757
-0.088272020220757
-0.088272020220757
-0.103530809283257
-0.103530809283257
-0.042495653033257
-0.118789598345757
-0.164565965533257
-0.195083543658257
-0.256118714809418
-0.240859910845757
-0.256118714809418
-0.195083543658257
-0.118789598345757
-0.057754442095757
-0.011978074908257
0.064315870404243
0.125351026654243
0.140609815716743
0.125351026654243
0.232162550091743
0.171127393841743
0.186386182904243
0.186386182904243
0.171127393841743
0.171127393841743
0.155868604779243
0.079574659466743
0.049057081341743
-0.027236863970757
-0.042495653033257
-0.088272020220757
-0.057754442095757
-0.057754442095757
-0.118789598345757
-0.118789598345757
-0.149307176470757
-0.073013231158257
-0.073013231158257
-0.073013231158257
-0.011978074908257
0.018539503216743
0.018539503216743
0.003280714154243
-0.027236863970757
0.018539503216743
-0.042495653033257
-0.042495653033257
-0.134048387408257
-0.271377503871918
-0.317153871059418
-0.317153871059418
-0.332412660121918
-0.332412660121918
-0.286636292934418
-0.195083543658257
-0.179824754595757
-0.134048387408257
-0.134048387408257
-0.118789598345757
-0.073013231158257
-0.118789598345757
-0.103530809283257
-0.073013231158257
-0.057754442095757
-0.027236863970757
0.003280714154243
0.033798292279243
0.018539503216743
-0.027236863970757
-0.011978074908257
-0.088272020220757
-0.088272020220757
-0.164565965533257
-0.149307176470757
-0.149307176470757
-0.149307176470757
-0.103530809283257
-0.057754442095757
-0.073013231158257
-0.042495653033257
-0.103530809283257
-0.057754442095757
-0.073013231158257
-0.149307176470757
-0.134048387408257
-0.134048387408257
-0.164565965533257
-0.210342332720757
-0.256118714809418
-0.286636292934418
-0.286636292934418
-0.301895081996918
-0.332412660121918
-0.317153871059418
-0.286636292934418
-0.347671449184418
-0.225601121783257
-0.271377503871918
-0.286636292934418
-0.195083543658257
-0.149307176470757
-0.118789598345757
-0.042495653033257
-0.011978074908257
0.049057081341743
0.033798292279243
0.064315870404243
0.033798292279243
0.033798292279243
-0.011978074908257
-0.149307176470757
-0.149307176470757
-0.195083543658257
-0.286636292934418
-0.317153871059418
-0.347671449184418
-0.362930238246918
-0.317153871059418
-0.332412660121918
-0.301895081996918
-0.301895081996918
-0.256118714809418
-0.317153871059418
-0.256118714809418
-0.179824754595757
-0.164565965533257
-0.088272020220757
-0.011978074908257
-0.073013231158257
-0.088272020220757
-0.149307176470757
-0.103530809283257
-0.149307176470757
-0.210342332720757
-0.210342332720757
-0.210342332720757
-0.134048387408257
-0.118789598345757
-0.118789598345757
-0.042495653033257
0.018539503216743
-0.011978074908257
-0.027236863970757
-0.011978074908257
0.049057081341743
-0.011978074908257
0.049057081341743
0.079574659466743
0.110092237591743
0.094833448529243
0.049057081341743
0.003280714154243
-0.042495653033257
-0.118789598345757
-0.149307176470757
-0.271377503871918
-0.301895081996918
-0.362930238246918
-0.332412660121918
-0.286636292934418
-0.301895081996918
-0.225601121783257
-0.179824754595757
-0.256118714809418
-0.271377503871918
-0.240859910845757
-0.240859910845757
-0.240859910845757
-0.240859910845757
-0.195083543658257
-0.179824754595757
-0.118789598345757
-0.134048387408257
0.018539503216743
0.125351026654243
0.110092237591743
0.140609815716743
0.171127393841743
0.079574659466743
0.079574659466743
0.064315870404243
0.110092237591743
0.125351026654243
0.125351026654243
0.125351026654243
0.201644971966743
0.277938902378082
0.247421339154243
0.277938902378082
0.323715269565582
0.247421339154243
0.171127393841743
0.125351026654243
0.094833448529243
0.110092237591743
0.033798292279243
0.064315870404243
0.064315870404243
0.094833448529243
0.079574659466743
0.125351026654243
0.155868604779243
0.155868604779243
0.125351026654243
0.186386182904243
0.125351026654243
0.110092237591743
0.110092237591743
0.186386182904243
0.247421339154243
0.277938902378082
0.308456480503082
0.277938902378082
0.201644971966743
0.171127393841743
0.140609815716743
0.155868604779243
0.140609815716743
0.094833448529243
0.125351026654243
0.110092237591743
0.140609815716743
0.155868604779243
0.216903761029243
0.262680113315582
0.277938902378082
0.232162550091743
0.262680113315582
0.262680113315582
0.247421339154243
0.262680113315582
0.369491636753082
0.293197691440582
0.262680113315582
0.293197691440582
0.308456480503082
0.308456480503082
0.247421339154243
0.232162550091743
0.308456480503082
0.247421339154243
0.155868604779243
0.155868604779243
0.155868604779243
0.171127393841743
0.110092237591743
0.079574659466743
0.049057081341743
0.079574659466743
0.003280714154243
0.003280714154243
0.079574659466743
0.049057081341743
-0.057754442095757
-0.057754442095757
-0.149307176470757
-0.149307176470757
-0.118789598345757
-0.088272020220757
-0.057754442095757
-0.042495653033257
-0.073013231158257
-0.103530809283257
-0.088272020220757
-0.073013231158257
-0.042495653033257
0.018539503216743
0.033798292279243
0.018539503216743
0.110092237591743
0.125351026654243
0.155868604779243
0.186386182904243
0.201644971966743
0.171127393841743
0.140609815716743
0.094833448529243
0.125351026654243
0.079574659466743
0.049057081341743
0.003280714154243
0.033798292279243
-0.011978074908257
-0.057754442095757
-0.042495653033257
0.064315870404243
0.049057081341743
-0.011978074908257
0.003280714154243
0.079574659466743
0.094833448529243
0.094833448529243
0.171127393841743
0.247421339154243
0.262680113315582
0.140609815716743
0.125351026654243
0.110092237591743
0.110092237591743
0.110092237591743
0.125351026654243
0.125351026654243
0.125351026654243
0.018539503216743
-0.027236863970757
-0.027236863970757
-0.042495653033257
-0.057754442095757
-0.011978074908257
-0.042495653033257
-0.027236863970757
-0.027236863970757
-0.027236863970757
0.033798292279243
0.033798292279243
0.018539503216743
0.033798292279243
-0.027236863970757
-0.103530809283257
-0.073013231158257
-0.088272020220757
-0.088272020220757
-0.057754442095757
-0.042495653033257
-0.088272020220757
-0.042495653033257
-0.088272020220757
-0.073013231158257
-0.057754442095757
-0.073013231158257
-0.118789598345757
-0.057754442095757
-0.073013231158257
-0.073013231158257
0.003280714154243
0.110092237591743
-0.011978074908257
-0.118789598345757
-0.179824754595757
-0.210342332720757
-0.225601121783257
-0.317153871059418
-0.317153871059418
-0.256118714809418
-0.317153871059418
-0.393447816371918
-0.393447816371918
-0.362930238246918
-0.332412660121918
-0.393447816371918
-0.347671449184418
-0.332412660121918
-0.332412660121918
-0.393447816371918
-0.301895081996918
-0.195083543658257
-0.164565965533257
-0.149307176470757
-0.073013231158257
-0.042495653033257
0.018539503216743
-0.027236863970757
0.003280714154243
0.049057081341743
0.033798292279243
0.094833448529243
0.110092237591743
0.110092237591743
0.125351026654243
0.140609815716743
0.140609815716743
0.140609815716743
0.110092237591743
0.125351026654243
0.094833448529243
0.155868604779243
0.171127393841743
0.155868604779243
0.064315870404243
0.033798292279243
0.003280714154243
-0.073013231158257
-0.118789598345757
-0.103530809283257
-0.118789598345757
-0.088272020220757
-0.256118714809418
-0.378189027309418
-0.362930238246918
-0.362930238246918
-0.347671449184418
-0.347671449184418
-0.286636292934418
-0.195083543658257
-0.240859910845757
-0.271377503871918
-0.195083543658257
-0.118789598345757
-0.149307176470757
-0.240859910845757
-0.134048387408257
-0.179824754595757
-0.210342332720757
-0.210342332720757
-0.179824754595757
-0.073013231158257
-0.042495653033257
-0.103530809283257
-0.057754442095757
-0.073013231158257
-0.103530809283257
-0.225601121783257
-0.210342332720757
-0.195083543658257
-0.240859910845757
-0.164565965533257
-0.103530809283257
-0.011978074908257
0.064315870404243
0.033798292279243
0.125351026654243
0.155868604779243
0.094833448529243
0.140609815716743
0.125351026654243
0.186386182904243
0.140609815716743
0.155868604779243
0.171127393841743
0.155868604779243
0.201644971966743
0.216903761029243
0.155868604779243
0.216903761029243
0.155868604779243
0.125351026654243
0.033798292279243
0.003280714154243
0.033798292279243
0.033798292279243
0.049057081341743
0.018539503216743
0.094833448529243
0.155868604779243
0.079574659466743
0.125351026654243
0.171127393841743
0.201644971966743
0.247421339154243
0.140609815716743
0.216903761029243
0.216903761029243
0.125351026654243
0.140609815716743
0.186386182904243
0.186386182904243
0.186386182904243
0.125351026654243
0.125351026654243
0.064315870404243
0.049057081341743
-0.073013231158257
-0.042495653033257
0.003280714154243
-0.042495653033257
0.064315870404243
0.125351026654243
0.140609815716743
0.232162550091743
0.216903761029243
0.277938902378082
0.323715269565582
0.247421339154243
0.308456480503082
0.323715269565582
0.338974058628082
0.232162550091743
0.247421339154243
0.277938902378082
0.262680113315582
0.323715269565582
0.338974058628082
0.293197691440582
0.369491636753082
0.262680113315582
0.201644971966743
0.155868604779243
0.125351026654243
0.155868604779243
0.201644971966743
0.247421339154243
0.262680113315582
0.323715269565582
0.384750425815582
0.354232847690582
0.415268003940582
0.476303160190582
0.461044371128082
0.461044371128082
0.323715269565582
0.400009214878082
0.369491636753082
0.247421339154243
0.262680113315582
0.369491636753082
0.415268003940582
0.400009214878082
0.384750425815582
0.476303160190582
0.384750425815582
0.338974058628082
0.293197691440582
0.262680113315582
0.277938902378082
0.247421339154243
0.277938902378082
0.323715269565582
0.308456480503082
0.338974058628082
0.323715269565582
0.338974058628082
0.323715269565582
0.277938902378082
0.369491636753082
0.369491636753082
0.384750425815582
0.338974058628082
0.369491636753082
0.476303160190582
0.537338316440582
0.583114683628082
0.659408628940582
0.598373472690582
0.674667418003082
0.613632261753082
0.583114683628082
0.598373472690582
0.628891050815582
0.628891050815582
0.644149839878082
0.689926207065582
0.689926207065582
0.689926207065582
0.689926207065582
0.598373472690582
0.613632261753082
0.644149839878082
0.537338316440582
0.583114683628082
0.552597105503082
0.567855894565582
0.598373472690582
0.567855894565582
0.567855894565582
0.674667418003082
0.720443785190582
0.689926207065582
0.674667418003082
0.750961363315582
0.644149839878082
0.613632261753082
0.583114683628082
0.522079527378082
0.552597105503082
0.522079527378082
0.445785582065582
0.476303160190582
0.415268003940582
0.308456480503082
0.293197691440582
0.277938902378082
0.232162550091743
0.186386182904243
0.262680113315582
0.277938902378082
0.277938902378082
0.247421339154243
0.323715269565582
0.415268003940582
0.461044371128082
0.445785582065582
0.522079527378082
0.522079527378082
0.567855894565582
0.506820738315582
0.506820738315582
0.567855894565582
0.598373472690582
0.644149839878082
0.735702574253082
0.781478941440582
0.827255308628082
0.781478941440582
0.735702574253082
0.735702574253082
0.674667418003082
0.659408628940582
0.659408628940582
0.674667418003082
0.659408628940582
0.674667418003082
0.644149839878082
0.613632261753082
0.583114683628082
0.628891050815582
0.583114683628082
0.552597105503082
0.491561949253082
0.506820738315582
0.476303160190582
0.430526793003082
0.461044371128082
0.522079527378082
0.552597105503082
0.644149839878082
0.613632261753082
0.613632261753082
0.583114683628082
0.552597105503082
0.628891050815582
0.689926207065582
0.644149839878082
0.613632261753082
0.659408628940582
0.613632261753082
0.491561949253082
0.430526793003082
0.430526793003082
0.415268003940582
0.415268003940582
0.293197691440582
0.354232847690582
0.430526793003082
0.338974058628082
0.323715269565582
0.430526793003082
0.430526793003082
0.461044371128082
0.506820738315582
0.613632261753082
0.628891050815582
0.689926207065582
0.644149839878082
0.644149839878082
0.735702574253082
0.689926207065582
0.644149839878082
0.674667418003082
0.628891050815582
0.628891050815582
0.613632261753082
0.598373472690582
0.689926207065582
0.689926207065582
0.750961363315582
0.705184996128082
0.689926207065582
0.628891050815582
0.598373472690582
0.613632261753082
0.628891050815582
0.537338316440582
0.598373472690582
0.583114683628082
0.598373472690582
0.567855894565582
0.567855894565582
0.552597105503082
0.522079527378082
0.552597105503082
0.506820738315582
0.491561949253082
0.506820738315582
0.552597105503082
0.674667418003082
0.689926207065582
0.674667418003082
0.796737730503082
0.796737730503082
0.811996519565582
0.766220152378082
0.811996519565582
0.842514097690582
0.766220152378082
0.689926207065582
0.644149839878082
0.552597105503082
0.537338316440582
0.461044371128082
0.461044371128082
0.354232847690582
0.338974058628082
0.308456480503082
0.247421339154243
0.308456480503082
0.293197691440582
0.277938902378082
0.338974058628082
0.308456480503082
0.369491636753082
0.445785582065582
0.445785582065582
0.537338316440582
0.598373472690582
0.705184996128082
0.689926207065582
0.720443785190582
0.689926207065582
0.613632261753082
0.644149839878082
0.583114683628082
0.476303160190582
0.613632261753082
0.567855894565582
0.583114683628082
0.613632261753082
0.613632261753082
0.583114683628082
0.552597105503082
0.537338316440582
0.491561949253082
0.461044371128082
0.461044371128082
0.461044371128082
0.567855894565582
0.522079527378082
0.461044371128082
0.567855894565582
0.476303160190582
0.445785582065582
0.354232847690582
0.323715269565582
0.308456480503082
0.201644971966743
0.201644971966743
0.354232847690582
0.384750425815582
0.491561949253082
0.476303160190582
0.567855894565582
0.537338316440582
0.415268003940582
0.415268003940582
0.461044371128082
0.491561949253082
0.445785582065582
0.400009214878082
0.445785582065582
0.369491636753082
0.323715269565582
0.247421339154243
0.171127393841743
0.186386182904243
0.033798292279243
-0.042495653033257
-0.103530809283257
-0.149307176470757
-0.179824754595757
-0.195083543658257
-0.118789598345757
-0.073013231158257
-0.103530809283257
0.003280714154243
0.003280714154243
0.094833448529243
0.110092237591743
0.094833448529243
0.125351026654243
0.125351026654243
0.110092237591743
0.094833448529243
0.064315870404243
0.094833448529243
0.064315870404243
0.049057081341743
0.033798292279243
-0.027236863970757
0.049057081341743
0.003280714154243
-0.027236863970757
-0.057754442095757
-0.042495653033257
-0.057754442095757
-0.118789598345757
-0.134048387408257
-0.057754442095757
-0.027236863970757
0.003280714154243
-0.073013231158257
0.003280714154243
-0.057754442095757
-0.240859910845757
-0.240859910845757
-0.225601121783257
-0.271377503871918
-0.301895081996918
-0.347671449184418
-0.256118714809418
-0.210342332720757
-0.195083543658257
-0.134048387408257
-0.118789598345757
-0.118789598345757
-0.134048387408257
-0.057754442095757
-0.042495653033257
-0.042495653033257
-0.027236863970757
0.003280714154243
0.033798292279243
0.018539503216743
-0.057754442095757
-0.011978074908257
-0.088272020220757
-0.103530809283257
-0.195083543658257
-0.286636292934418
-0.301895081996918
-0.347671449184418
-0.378189027309418
-0.301895081996918
-0.256118714809418
-0.256118714809418
-0.240859910845757
-0.195083543658257
-0.210342332720757
-0.210342332720757
-0.103530809283257
-0.149307176470757
-0.103530809283257
-0.118789598345757
-0.195083543658257
-0.210342332720757
-0.225601121783257
-0.271377503871918
-0.225601121783257
-0.240859910845757
-0.256118714809418
-0.332412660121918
-0.256118714809418
-0.286636292934418
-0.301895081996918
-0.286636292934418
-0.240859910845757
-0.164565965533257
-0.149307176470757
-0.164565965533257
-0.042495653033257
-0.011978074908257
-0.042495653033257
-0.011978074908257
-0.057754442095757
-0.088272020220757
-0.195083543658257
-0.225601121783257
-0.271377503871918
-0.301895081996918
-0.317153871059418
-0.286636292934418
-0.301895081996918
-0.286636292934418
-0.271377503871918
-0.179824754595757
-0.195083543658257
-0.164565965533257
-0.195083543658257
-0.164565965533257
-0.103530809283257
-0.088272020220757
-0.073013231158257
-0.011978074908257
-0.027236863970757
-0.042495653033257
-0.073013231158257
-0.164565965533257
-0.195083543658257
-0.210342332720757
-0.195083543658257
-0.240859910845757
-0.256118714809418
-0.271377503871918
-0.256118714809418
-0.286636292934418
-0.271377503871918
-0.271377503871918
-0.225601121783257
-0.256118714809418
-0.286636292934418
-0.286636292934418
-0.210342332720757
-0.240859910845757
-0.225601121783257
-0.195083543658257
-0.164565965533257
-0.164565965533257
-0.179824754595757
-0.240859910845757
-0.164565965533257
-0.118789598345757
-0.210342332720757
-0.210342332720757
-0.164565965533257
-0.195083543658257
-0.195083543658257
-0.118789598345757
-0.118789598345757
-0.057754442095757
-0.011978074908257
0.094833448529243
0.125351026654243
0.171127393841743
0.171127393841743
0.216903761029243
0.201644971966743
0.110092237591743
-0.042495653033257
-0.057754442095757
-0.164565965533257
-0.210342332720757
-0.271377503871918
-0.317153871059418
-0.317153871059418
-0.362930238246918
-0.408706605434418
-0.378189027309418
-0.408706605434418
-0.408706605434418
-0.362930238246918
-0.362930238246918
-0.347671449184418
-0.301895081996918
-0.195083543658257
-0.149307176470757
-0.057754442095757
-0.027236863970757
0.033798292279243
0.018539503216743
-0.042495653033257
-0.027236863970757
0.018539503216743
-0.057754442095757
0.003280714154243
-0.011978074908257
0.079574659466743
0.125351026654243
0.049057081341743
0.003280714154243
0.064315870404243
0.064315870404243
0.003280714154243
-0.073013231158257
-0.073013231158257
-0.088272020220757
-0.103530809283257
-0.103530809283257
-0.134048387408257
-0.088272020220757
-0.103530809283257
-0.042495653033257
-0.042495653033257
-0.011978074908257
-0.027236863970757
0.003280714154243
0.018539503216743
-0.027236863970757
-0.088272020220757
-0.011978074908257
-0.042495653033257
-0.027236863970757
-0.011978074908257
0.018539503216743
0.079574659466743
0.079574659466743
0.094833448529243
0.094833448529243
0.033798292279243
-0.103530809283257
-0.210342332720757
-0.240859910845757
-0.317153871059418
-0.393447816371918
-0.347671449184418
-0.378189027309418
-0.332412660121918
-0.286636292934418
-0.256118714809418
-0.301895081996918
-0.332412660121918
-0.362930238246918
-0.362930238246918
-0.362930238246918
-0.286636292934418
-0.271377503871918
-0.118789598345757
-0.103530809283257
-0.073013231158257
-0.011978074908257
-0.027236863970757
-0.011978074908257
-0.042495653033257
-0.149307176470757
-0.134048387408257
-0.195083543658257
-0.256118714809418
-0.240859910845757
-0.240859910845757
-0.210342332720757
-0.240859910845757
-0.225601121783257
-0.301895081996918
-0.317153871059418
-0.362930238246918
-0.362930238246918
-0.332412660121918
-0.332412660121918
-0.347671449184418
-0.240859910845757
-0.256118714809418
-0.195083543658257
-0.164565965533257
-0.149307176470757
-0.103530809283257
-0.134048387408257
-0.149307176470757
-0.118789598345757
-0.118789598345757
-0.118789598345757
-0.149307176470757
-0.103530809283257
-0.118789598345757
-0.195083543658257
-0.118789598345757
-0.073013231158257
-0.011978074908257
0.033798292279243
0.079574659466743
0.064315870404243
0.018539503216743
-0.027236863970757
-0.042495653033257
-0.118789598345757
-0.118789598345757
-0.179824754595757
-0.103530809283257
-0.164565965533257
-0.225601121783257
-0.195083543658257
-0.179824754595757
-0.225601121783257
-0.256118714809418
-0.347671449184418
-0.347671449184418
-0.362930238246918
-0.347671449184418
-0.286636292934418
-0.164565965533257
0.003280714154243
0.003280714154243
0.110092237591743
0.125351026654243
0.125351026654243
0.125351026654243
0.140609815716743
0.140609815716743
0.140609815716743
0.125351026654243
0.171127393841743
0.171127393841743
0.216903761029243
0.171127393841743
0.155868604779243
0.094833448529243
-0.027236863970757
-0.057754442095757
-0.073013231158257
-0.118789598345757
-0.134048387408257
-0.195083543658257
-0.179824754595757
-0.225601121783257
-0.347671449184418
-0.332412660121918
-0.362930238246918
-0.393447816371918
-0.454482972621918
-0.485000550746918
-0.546035706996918
-0.546035706996918
-0.546035706996918
-0.469741761684418
-0.393447816371918
-0.317153871059418
-0.332412660121918
-0.240859910845757
-0.286636292934418
-0.271377503871918
-0.210342332720757
-0.195083543658257
-0.164565965533257
-0.164565965533257
-0.210342332720757
-0.195083543658257
-0.225601121783257
-0.256118714809418
-0.271377503871918
-0.286636292934418
-0.317153871059418
-0.378189027309418
-0.362930238246918
-0.393447816371918
-0.393447816371918
-0.378189027309418
-0.378189027309418
-0.362930238246918
-0.378189027309418
-0.393447816371918
-0.256118714809418
-0.225601121783257
-0.149307176470757
-0.149307176470757
-0.103530809283257
-0.103530809283257
-0.134048387408257
-0.088272020220757
-0.027236863970757
-0.011978074908257
-0.011978074908257
-0.042495653033257
0.018539503216743
-0.011978074908257
-0.042495653033257
-0.011978074908257
-0.073013231158257
-0.042495653033257
-0.164565965533257
-0.225601121783257
-0.195083543658257
-0.179824754595757
-0.210342332720757
-0.134048387408257
-0.103530809283257
-0.134048387408257
-0.225601121783257
-0.195083543658257
-0.256118714809418
-0.286636292934418
-0.317153871059418
-0.347671449184418
-0.378189027309418
-0.408706605434418
-0.393447816371918
-0.286636292934418
-0.271377503871918
-0.271377503871918
-0.301895081996918
-0.271377503871918
-0.240859910845757
-0.317153871059418
-0.225601121783257
-0.195083543658257
-0.195083543658257
-0.195083543658257
-0.240859910845757
-0.256118714809418
-0.240859910845757
-0.317153871059418
-0.256118714809418
-0.210342332720757
-0.210342332720757
-0.256118714809418
-0.195083543658257
-0.225601121783257
-0.240859910845757
-0.179824754595757
-0.179824754595757
-0.210342332720757
-0.179824754595757
-0.195083543658257
-0.134048387408257
-0.073013231158257
-0.042495653033257
0.033798292279243
0.049057081341743
0.064315870404243
0.003280714154243
0.003280714154243
0.033798292279243
0.094833448529243
0.079574659466743
0.033798292279243
0.018539503216743
0.064315870404243
0.049057081341743
0.125351026654243
0.064315870404243
0.049057081341743
0.064315870404243
0.018539503216743
-0.042495653033257
-0.042495653033257
-0.027236863970757
0.064315870404243
0.094833448529243
0.033798292279243
0.003280714154243
0.033798292279243
0.018539503216743
0.003280714154243
0.094833448529243
0.094833448529243
0.125351026654243
0.155868604779243
0.140609815716743
0.155868604779243
0.247421339154243
0.216903761029243
0.277938902378082
0.338974058628082
0.323715269565582
0.277938902378082
0.369491636753082
0.354232847690582
0.338974058628082
0.338974058628082
0.308456480503082
0.247421339154243
0.232162550091743
0.201644971966743
0.247421339154243
0.262680113315582
0.186386182904243
0.171127393841743
0.216903761029243
0.216903761029243
0.125351026654243
0.186386182904243
0.232162550091743
0.216903761029243
0.171127393841743
0.140609815716743
0.155868604779243
0.262680113315582
0.216903761029243
0.308456480503082
0.338974058628082
0.293197691440582
0.232162550091743
0.262680113315582
0.216903761029243
0.155868604779243
0.155868604779243
0.216903761029243
0.201644971966743
0.171127393841743
0.186386182904243
0.232162550091743
0.247421339154243
0.216903761029243
0.216903761029243
0.171127393841743
0.186386182904243
0.201644971966743
0.216903761029243
0.247421339154243
0.308456480503082
0.277938902378082
0.277938902378082
0.216903761029243
0.186386182904243
0.125351026654243
0.171127393841743
0.155868604779243
0.140609815716743
0.171127393841743
0.201644971966743
0.186386182904243
0.247421339154243
0.277938902378082
0.323715269565582
0.338974058628082
0.262680113315582
0.277938902378082
0.354232847690582
0.308456480503082
0.308456480503082
0.400009214878082
0.415268003940582
0.476303160190582
0.430526793003082
0.384750425815582
0.415268003940582
0.476303160190582
0.384750425815582
0.415268003940582
0.415268003940582
0.323715269565582
0.308456480503082
0.384750425815582
0.308456480503082
0.308456480503082
0.293197691440582
0.277938902378082
0.277938902378082
0.216903761029243
0.201644971966743
0.232162550091743
0.171127393841743
0.094833448529243
0.018539503216743
0.003280714154243
0.003280714154243
0.003280714154243
0.110092237591743
0.125351026654243
0.125351026654243
0.079574659466743
0.110092237591743
0.079574659466743
0.049057081341743
0.018539503216743
0.033798292279243
-0.042495653033257
-0.011978074908257
-0.027236863970757
0.033798292279243
0.049057081341743
0.033798292279243
0.079574659466743
0.003280714154243
-0.164565965533257
-0.332412660121918
-0.378189027309418
-0.332412660121918
-0.423965394496918
-0.469741761684418
-0.378189027309418
-0.362930238246918
-0.286636292934418
-0.301895081996918
-0.256118714809418
-0.210342332720757
-0.240859910845757
-0.301895081996918
-0.332412660121918
-0.332412660121918
-0.317153871059418
-0.362930238246918
-0.240859910845757
-0.271377503871918
-0.301895081996918
-0.332412660121918
-0.362930238246918
-0.378189027309418
-0.439224183559418
-0.500259339809418
-0.408706605434418
-0.408706605434418
-0.469741761684418
-0.439224183559418
-0.301895081996918
-0.317153871059418
-0.393447816371918
-0.256118714809418
-0.256118714809418
-0.256118714809418
-0.240859910845757
-0.240859910845757
-0.210342332720757
-0.195083543658257
-0.332412660121918
-0.332412660121918
-0.378189027309418
-0.362930238246918
-0.408706605434418
-0.378189027309418
-0.393447816371918
-0.408706605434418
-0.347671449184418
-0.362930238246918
-0.393447816371918
-0.378189027309418
-0.408706605434418
-0.393447816371918
-0.469741761684418
-0.515518128871918
-0.423965394496918
-0.423965394496918
-0.347671449184418
-0.362930238246918
-0.393447816371918
-0.439224183559418
-0.530776917934418
-0.622329652309418
-0.668106019496918
-0.713882386684418
-0.713882386684418
-0.774917542934418
-0.713882386684418
-0.805435121059418
-0.790176331996918
-0.759658753871918
-0.774917542934418
-0.744399964809418
-0.759658753871918
-0.790176331996918
-0.729141175746918
-0.774917542934418
-0.774917542934418
-0.744399964809418
-0.683364808559418
-0.698623597621918
-0.744399964809418
-0.652847230434418
-0.668106019496918
-0.668106019496918
-0.652847230434418
-0.652847230434418
-0.546035706996918
-0.546035706996918
-0.576553285121918
-0.469741761684418
-0.485000550746918
-0.454482972621918
-0.515518128871918
-0.515518128871918
-0.530776917934418
-0.561294496059418
-0.500259339809418
-0.469741761684418
-0.485000550746918
-0.469741761684418
-0.561294496059418
-0.576553285121918
-0.637588441371918
-0.698623597621918
-0.652847230434418
-0.652847230434418
-0.637588441371918
-0.713882386684418
-0.652847230434418
-0.607070863246918
-0.607070863246918
-0.500259339809418
-0.423965394496918
-0.485000550746918
-0.408706605434418
-0.439224183559418
-0.362930238246918
-0.347671449184418
-0.347671449184418
-0.301895081996918
-0.332412660121918
-0.378189027309418
-0.454482972621918
-0.530776917934418
-0.530776917934418
-0.622329652309418
-0.622329652309418
-0.668106019496918
-0.683364808559418
-0.607070863246918
-0.698623597621918
-0.622329652309418
-0.607070863246918
-0.668106019496918
-0.713882386684418
-0.744399964809418
-0.683364808559418
-0.652847230434418
-0.698623597621918
-0.530776917934418
-0.469741761684418
-0.454482972621918
-0.530776917934418
-0.500259339809418
-0.454482972621918
-0.515518128871918
-0.530776917934418
-0.561294496059418
-0.607070863246918
-0.561294496059418
-0.652847230434418
-0.607070863246918
-0.576553285121918
-0.607070863246918
-0.530776917934418
-0.485000550746918
-0.515518128871918
-0.576553285121918
-0.546035706996918
-0.515518128871918
-0.515518128871918
-0.454482972621918
-0.439224183559418
-0.485000550746918
-0.423965394496918
-0.500259339809418
-0.469741761684418
-0.485000550746918
-0.500259339809418
-0.515518128871918
-0.561294496059418
-0.576553285121918
-0.561294496059418
-0.576553285121918
-0.485000550746918
-0.485000550746918
-0.408706605434418
-0.362930238246918
-0.408706605434418
-0.332412660121918
-0.317153871059418
-0.301895081996918
-0.332412660121918
-0.423965394496918
-0.530776917934418
-0.515518128871918
-0.485000550746918
-0.515518128871918
-0.500259339809418
-0.362930238246918
-0.423965394496918
-0.408706605434418
-0.408706605434418
-0.362930238246918
-0.317153871059418
-0.332412660121918
-0.378189027309418
-0.347671449184418
-0.408706605434418
-0.378189027309418
-0.332412660121918
-0.271377503871918
-0.225601121783257
-0.240859910845757
-0.271377503871918
-0.317153871059418
-0.362930238246918
-0.469741761684418
-0.469741761684418
-0.485000550746918
-0.561294496059418
-0.607070863246918
-0.546035706996918
-0.546035706996918
-0.454482972621918
-0.423965394496918
-0.332412660121918
-0.286636292934418
-0.317153871059418
-0.347671449184418
-0.271377503871918
-0.256118714809418
-0.210342332720757
-0.179824754595757
-0.149307176470757
-0.164565965533257
-0.118789598345757
-0.073013231158257
-0.073013231158257
0.003280714154243
0.018539503216743
-0.057754442095757
-0.118789598345757
-0.195083543658257
-0.271377503871918
-0.271377503871918
-0.317153871059418
-0.301895081996918
-0.332412660121918
-0.286636292934418
-0.286636292934418
-0.286636292934418
-0.378189027309418
-0.378189027309418
-0.393447816371918
-0.469741761684418
-0.607070863246918
-0.622329652309418
-0.622329652309418
-0.607070863246918
-0.591812074184418
-0.530776917934418
-0.454482972621918
-0.408706605434418
-0.378189027309418
-0.347671449184418
-0.332412660121918
-0.301895081996918
-0.286636292934418
-0.256118714809418
-0.179824754595757
-0.195083543658257
-0.088272020220757
0.003280714154243
0.033798292279243
0.033798292279243
0.049057081341743
-0.027236863970757
-0.088272020220757
-0.149307176470757
-0.103530809283257
-0.149307176470757
-0.195083543658257
-0.256118714809418
-0.256118714809418
-0.271377503871918
-0.286636292934418
-0.210342332720757
-0.149307176470757
-0.149307176470757
-0.103530809283257
-0.134048387408257
-0.149307176470757
-0.103530809283257
-0.103530809283257
0.049057081341743
0.033798292279243
-0.027236863970757
-0.057754442095757
0.003280714154243
0.018539503216743
-0.011978074908257
-0.011978074908257
0.049057081341743
-0.011978074908257
-0.042495653033257
-0.149307176470757
-0.103530809283257
-0.088272020220757
-0.103530809283257
-0.042495653033257
-0.042495653033257
-0.088272020220757
-0.057754442095757
-0.088272020220757
-0.088272020220757
-0.103530809283257
-0.134048387408257
-0.134048387408257
-0.149307176470757
-0.103530809283257
-0.134048387408257
-0.057754442095757
-0.027236863970757
-0.027236863970757
0.003280714154243
-0.042495653033257
-0.088272020220757
-0.057754442095757
-0.149307176470757
-0.042495653033257
-0.057754442095757
-0.118789598345757
-0.103530809283257
-0.088272020220757
-0.027236863970757
0.033798292279243
0.033798292279243
0.064315870404243
0.033798292279243
0.018539503216743
0.003280714154243
-0.011978074908257
-0.011978074908257
-0.042495653033257
0.033798292279243
-0.011978074908257
0.003280714154243
0.018539503216743
-0.027236863970757
0.033798292279243
0.049057081341743
-0.057754442095757
0.033798292279243
0.033798292279243
0.049057081341743
0.018539503216743
0.033798292279243
0.033798292279243
-0.027236863970757
-0.011978074908257
-0.027236863970757
-0.042495653033257
-0.027236863970757
-0.057754442095757
0.003280714154243
-0.042495653033257
-0.073013231158257
0.018539503216743
0.018539503216743
0.110092237591743
0.110092237591743
0.125351026654243
0.171127393841743
0.155868604779243
0.140609815716743
0.171127393841743
0.216903761029243
0.308456480503082
0.262680113315582
0.323715269565582
0.308456480503082
0.293197691440582
0.247421339154243
0.216903761029243
0.262680113315582
0.216903761029243
0.140609815716743
0.171127393841743
0.110092237591743
0.094833448529243
0.064315870404243
0.003280714154243
-0.011978074908257
-0.073013231158257
-0.011978074908257
-0.027236863970757
-0.011978074908257
0.033798292279243
0.049057081341743
0.094833448529243
0.094833448529243
0.064315870404243
0.155868604779243
0.125351026654243
0.171127393841743
0.140609815716743
0.232162550091743
0.308456480503082
0.293197691440582
0.369491636753082
0.400009214878082
0.308456480503082
0.338974058628082
0.247421339154243
0.247421339154243
0.216903761029243
0.140609815716743
0.201644971966743
0.201644971966743
0.216903761029243
0.201644971966743
0.186386182904243
0.186386182904243
0.155868604779243
0.155868604779243
0.125351026654243
0.094833448529243
0.140609815716743
0.018539503216743
0.094833448529243
0.125351026654243
0.064315870404243
0.094833448529243
0.140609815716743
0.140609815716743
0.140609815716743
0.125351026654243
0.232162550091743
0.277938902378082
0.323715269565582
0.308456480503082
0.338974058628082
0.430526793003082
0.384750425815582
0.445785582065582
0.476303160190582
0.445785582065582
0.491561949253082
0.476303160190582
0.430526793003082
0.430526793003082
0.308456480503082
0.354232847690582
0.293197691440582
0.247421339154243
0.216903761029243
0.232162550091743
0.216903761029243
0.186386182904243
0.201644971966743
0.201644971966743
0.125351026654243
0.171127393841743
0.155868604779243
0.201644971966743
0.232162550091743
0.216903761029243
0.354232847690582
0.400009214878082
0.461044371128082
0.598373472690582
0.689926207065582
0.689926207065582
0.674667418003082
0.659408628940582
0.613632261753082
0.506820738315582
0.552597105503082
0.506820738315582
0.522079527378082
0.537338316440582
0.461044371128082
0.384750425815582
0.384750425815582
0.354232847690582
0.323715269565582
0.247421339154243
0.216903761029243
0.171127393841743
0.155868604779243
0.094833448529243
0.125351026654243
0.201644971966743
0.125351026654243
0.155868604779243
0.201644971966743
0.125351026654243
0.125351026654243
0.171127393841743
0.110092237591743
0.125351026654243
0.125351026654243
0.140609815716743
0.171127393841743
0.232162550091743
0.232162550091743
0.293197691440582
0.369491636753082
0.369491636753082
0.354232847690582
0.400009214878082
0.354232847690582
0.354232847690582
0.323715269565582
0.338974058628082
0.354232847690582
0.338974058628082
0.338974058628082
0.369491636753082
0.354232847690582
0.323715269565582
0.323715269565582
0.262680113315582
0.155868604779243
0.110092237591743
0.079574659466743
-0.011978074908257
0.033798292279243
0.018539503216743
0.079574659466743
0.125351026654243
0.094833448529243
0.125351026654243
0.232162550091743
0.186386182904243
0.186386182904243
0.216903761029243
0.216903761029243
0.216903761029243
0.216903761029243
0.155868604779243
0.247421339154243
0.308456480503082
0.201644971966743
0.186386182904243
0.201644971966743
0.140609815716743
0.125351026654243
0.171127393841743
0.125351026654243
0.140609815716743
0.110092237591743
0.125351026654243
0.155868604779243
0.186386182904243
0.140609815716743
0.201644971966743
0.201644971966743
0.155868604779243
0.079574659466743
0.140609815716743
0.171127393841743
0.155868604779243
0.171127393841743
0.201644971966743
0.201644971966743
0.201644971966743
0.216903761029243
0.323715269565582
0.384750425815582
0.369491636753082
0.338974058628082
0.338974058628082
0.338974058628082
0.338974058628082
0.384750425815582
0.415268003940582
0.445785582065582
0.461044371128082
0.445785582065582
0.369491636753082
0.369491636753082
0.354232847690582
0.338974058628082
0.201644971966743
0.125351026654243
0.033798292279243
-0.042495653033257
-0.057754442095757
-0.042495653033257
-0.057754442095757
0.003280714154243
0.033798292279243
0.033798292279243
-0.011978074908257
0.003280714154243
0.018539503216743
0.003280714154243
0.094833448529243
0.110092237591743
0.140609815716743
0.232162550091743
0.262680113315582
0.247421339154243
0.262680113315582
0.186386182904243
0.201644971966743
0.140609815716743
0.110092237591743
0.094833448529243
0.171127393841743
0.155868604779243
0.140609815716743
0.201644971966743
0.216903761029243
0.186386182904243
0.201644971966743
0.155868604779243
0.262680113315582
0.293197691440582
0.155868604779243
0.186386182904243
0.232162550091743
0.216903761029243
0.171127393841743
0.216903761029243
0.232162550091743
0.232162550091743
0.262680113315582
0.293197691440582
0.247421339154243
0.293197691440582
0.247421339154243
0.338974058628082
0.308456480503082
0.232162550091743
0.216903761029243
0.216903761029243
0.216903761029243
0.201644971966743
0.171127393841743
0.262680113315582
0.232162550091743
0.171127393841743
0.171127393841743
0.171127393841743
0.171127393841743
0.110092237591743
0.110092237591743
0.110092237591743
0.125351026654243
0.171127393841743
0.247421339154243
0.369491636753082
0.445785582065582
0.400009214878082
0.506820738315582
0.506820738315582
0.522079527378082
0.583114683628082
0.613632261753082
0.613632261753082
0.613632261753082
0.552597105503082
0.506820738315582
0.476303160190582
0.445785582065582
0.354232847690582
0.338974058628082
0.232162550091743
0.094833448529243
0.079574659466743
0.049057081341743
0.079574659466743
0.079574659466743
0.094833448529243
0.125351026654243
0.155868604779243
0.186386182904243
0.247421339154243
0.262680113315582
0.369491636753082
0.354232847690582
0.445785582065582
0.476303160190582
0.461044371128082
0.491561949253082
0.552597105503082
0.491561949253082
0.430526793003082
0.400009214878082
0.430526793003082
0.369491636753082
0.369491636753082
0.338974058628082
0.308456480503082
0.323715269565582
0.262680113315582
0.262680113315582
0.277938902378082
0.247421339154243
0.232162550091743
0.293197691440582
0.338974058628082
0.354232847690582
0.323715269565582
0.400009214878082
0.338974058628082
0.308456480503082
0.232162550091743
0.186386182904243
0.094833448529243
-0.011978074908257
-0.011978074908257
0.003280714154243
-0.027236863970757
0.018539503216743
0.003280714154243
0.049057081341743
0.018539503216743
-0.073013231158257
-0.057754442095757
-0.027236863970757
0.033798292279243
0.018539503216743
0.018539503216743
0.049057081341743
0.064315870404243
0.079574659466743
0.064315870404243
0.033798292279243
-0.011978074908257
-0.179824754595757
-0.118789598345757
-0.179824754595757
-0.256118714809418
-0.179824754595757
-0.134048387408257
-0.118789598345757
-0.103530809283257
-0.149307176470757
-0.134048387408257
-0.134048387408257
-0.149307176470757
-0.210342332720757
-0.164565965533257
-0.103530809283257
-0.149307176470757
-0.103530809283257
-0.073013231158257
-0.057754442095757
-0.057754442095757
-0.134048387408257
-0.164565965533257
-0.179824754595757
-0.225601121783257
-0.179824754595757
-0.179824754595757
-0.118789598345757
-0.118789598345757
-0.088272020220757
-0.088272020220757
-0.103530809283257
-0.057754442095757
0.018539503216743
-0.042495653033257
-0.042495653033257
-0.073013231158257
-0.057754442095757
-0.134048387408257
-0.240859910845757
-0.240859910845757
-0.256118714809418
-0.256118714809418
-0.332412660121918
-0.347671449184418
-0.332412660121918
-0.347671449184418
-0.408706605434418
-0.423965394496918
-0.454482972621918
-0.439224183559418
-0.515518128871918
-0.439224183559418
-0.439224183559418
-0.423965394496918
-0.378189027309418
-0.286636292934418
-0.256118714809418
-0.256118714809418
-0.271377503871918
-0.240859910845757
-0.317153871059418
-0.332412660121918
-0.378189027309418
-0.408706605434418
-0.408706605434418
-0.408706605434418
-0.301895081996918
-0.225601121783257
-0.225601121783257
-0.179824754595757
-0.118789598345757
-0.149307176470757
-0.118789598345757
-0.118789598345757
-0.103530809283257
-0.088272020220757
-0.027236863970757
-0.088272020220757
0.003280714154243
0.003280714154243
-0.073013231158257
-0.088272020220757
-0.103530809283257
-0.210342332720757
-0.240859910845757
-0.301895081996918
-0.332412660121918
-0.362930238246918
-0.332412660121918
-0.286636292934418
-0.225601121783257
-0.149307176470757
-0.164565965533257
-0.103530809283257
-0.042495653033257
-0.011978074908257
0.003280714154243
-0.027236863970757
-0.042495653033257
-0.011978074908257
-0.164565965533257
-0.179824754595757
-0.195083543658257
-0.195083543658257
-0.210342332720757
-0.195083543658257
-0.195083543658257
-0.271377503871918
-0.286636292934418
-0.240859910845757
-0.317153871059418
-0.378189027309418
-0.439224183559418
-0.439224183559418
-0.469741761684418
-0.485000550746918
-0.393447816371918
-0.362930238246918
-0.347671449184418
-0.317153871059418
-0.301895081996918
-0.271377503871918
-0.256118714809418
-0.256118714809418
-0.195083543658257
-0.195083543658257
-0.195083543658257
-0.240859910845757
-0.149307176470757
-0.103530809283257
-0.057754442095757
0.003280714154243
0.049057081341743
0.003280714154243
0.018539503216743
0.018539503216743
0.079574659466743
0.079574659466743
0.110092237591743
0.140609815716743
0.186386182904243
0.171127393841743
0.110092237591743
0.110092237591743
0.155868604779243
0.125351026654243
0.094833448529243
0.110092237591743
0.079574659466743
0.125351026654243
0.125351026654243
0.155868604779243
0.216903761029243
0.308456480503082
0.293197691440582
0.323715269565582
0.384750425815582
0.384750425815582
0.384750425815582
0.476303160190582
0.430526793003082
0.445785582065582
0.384750425815582
0.338974058628082
0.323715269565582
0.232162550091743
0.155868604779243
0.171127393841743
0.125351026654243
0.079574659466743
0.110092237591743
0.094833448529243
0.064315870404243
0.064315870404243
0.064315870404243
0.049057081341743
0.125351026654243
0.125351026654243
0.171127393841743
0.216903761029243
0.262680113315582
0.308456480503082
0.323715269565582
0.247421339154243
0.262680113315582
0.277938902378082
0.247421339154243
0.201644971966743
0.216903761029243
0.216903761029243
0.247421339154243
0.186386182904243
0.094833448529243
0.155868604779243
0.201644971966743
0.155868604779243
0.171127393841743
0.232162550091743
0.247421339154243
0.308456480503082
0.338974058628082
0.384750425815582
0.461044371128082
0.506820738315582
0.430526793003082
0.461044371128082
0.445785582065582
0.400009214878082
0.354232847690582
0.369491636753082
0.369491636753082
0.400009214878082
0.384750425815582
0.415268003940582
0.461044371128082
0.476303160190582
0.476303160190582
0.506820738315582
0.537338316440582
0.522079527378082
0.567855894565582
0.628891050815582
0.628891050815582
0.598373472690582
0.644149839878082
0.598373472690582
0.552597105503082
0.506820738315582
0.491561949253082
0.476303160190582
0.491561949253082
0.400009214878082
0.400009214878082
0.369491636753082
0.338974058628082
0.369491636753082
0.384750425815582
0.338974058628082
0.369491636753082
0.445785582065582
0.491561949253082
0.491561949253082
0.491561949253082
0.522079527378082
0.598373472690582
0.583114683628082
0.506820738315582
0.583114683628082
0.613632261753082
0.598373472690582
0.598373472690582
0.628891050815582
0.644149839878082
0.689926207065582
0.659408628940582
0.659408628940582
0.583114683628082
0.537338316440582
0.461044371128082
0.491561949253082
0.567855894565582
0.613632261753082
0.674667418003082
0.705184996128082
0.674667418003082
0.705184996128082
0.598373472690582
0.552597105503082
0.522079527378082
0.430526793003082
0.430526793003082
0.445785582065582
0.430526793003082
0.476303160190582
0.644149839878082
0.720443785190582
0.720443785190582
0.705184996128082
0.720443785190582
0.674667418003082
0.735702574253082
0.705184996128082
0.720443785190582
0.705184996128082
0.659408628940582
0.705184996128082
0.674667418003082
0.583114683628082
0.567855894565582
0.506820738315582
0.430526793003082
0.216903761029243
0.110092237591743
0.094833448529243
0.018539503216743
-0.011978074908257
-0.073013231158257
-0.027236863970757
0.049057081341743
0.018539503216743
0.064315870404243
0.186386182904243
0.262680113315582
0.338974058628082
0.354232847690582
0.476303160190582
0.461044371128082
0.506820738315582
0.491561949253082
0.491561949253082
0.598373472690582
0.583114683628082
0.552597105503082
0.644149839878082
0.613632261753082
0.644149839878082
0.613632261753082
0.598373472690582
0.613632261753082
0.491561949253082
0.445785582065582
0.461044371128082
0.506820738315582
0.491561949253082
0.506820738315582
0.613632261753082
0.583114683628082
0.476303160190582
0.461044371128082
0.369491636753082
0.430526793003082
0.323715269565582
0.232162550091743
0.293197691440582
0.293197691440582
0.262680113315582
0.308456480503082
0.338974058628082
0.400009214878082
0.400009214878082
0.369491636753082
0.216903761029243
0.216903761029243
0.262680113315582
0.216903761029243
0.277938902378082
0.277938902378082
0.293197691440582
0.354232847690582
0.186386182904243
0.155868604779243
0.247421339154243
0.201644971966743
0.171127393841743
0.125351026654243
0.171127393841743
0.125351026654243
0.140609815716743
0.140609815716743
0.171127393841743
0.216903761029243
0.140609815716743
0.110092237591743
0.155868604779243
0.064315870404243
0.094833448529243
0.094833448529243
0.094833448529243
0.110092237591743
0.064315870404243
0.125351026654243
0.125351026654243
0.094833448529243
0.110092237591743
0.110092237591743
0.171127393841743
0.171127393841743
0.171127393841743
0.293197691440582
0.293197691440582
0.323715269565582
0.247421339154243
0.216903761029243
0.232162550091743
0.232162550091743
0.232162550091743
0.277938902378082
0.308456480503082
0.354232847690582
0.247421339154243
0.216903761029243
0.125351026654243
0.110092237591743
0.125351026654243
0.033798292279243
0.064315870404243
0.033798292279243
-0.011978074908257
0.049057081341743
0.049057081341743
0.079574659466743
0.140609815716743
0.094833448529243
0.049057081341743
0.003280714154243
0.079574659466743
-0.011978074908257
-0.011978074908257
0.094833448529243
0.125351026654243
0.140609815716743
0.155868604779243
0.140609815716743
0.232162550091743
0.140609815716743
0.094833448529243
0.049057081341743
-0.027236863970757
-0.088272020220757
-0.134048387408257
-0.118789598345757
-0.134048387408257
-0.179824754595757
-0.195083543658257
-0.240859910845757
-0.164565965533257
-0.179824754595757
-0.240859910845757
-0.057754442095757
-0.027236863970757
-0.027236863970757
-0.073013231158257
-0.103530809283257
-0.057754442095757
-0.042495653033257
-0.073013231158257
0.003280714154243
0.018539503216743
0.049057081341743
-0.027236863970757
-0.011978074908257
-0.011978074908257
0.003280714154243
0.064315870404243
0.049057081341743
0.079574659466743
0.079574659466743
0.018539503216743
0.110092237591743
0.110092237591743
0.094833448529243
0.125351026654243
0.064315870404243
0.033798292279243
-0.042495653033257
-0.057754442095757
-0.042495653033257
-0.042495653033257
-0.042495653033257
0.079574659466743
0.110092237591743
0.155868604779243
0.140609815716743
0.216903761029243
0.125351026654243
0.064315870404243
0.064315870404243
0.033798292279243
0.064315870404243
0.110092237591743
0.125351026654243
0.186386182904243
0.125351026654243
0.110092237591743
0.110092237591743
0.094833448529243
0.064315870404243
0.018539503216743
0.079574659466743
0.094833448529243
0.049057081341743
0.049057081341743
0.125351026654243
0.201644971966743
0.262680113315582
0.277938902378082
0.323715269565582
0.277938902378082
0.277938902378082
0.247421339154243
0.262680113315582
0.308456480503082
0.338974058628082
0.338974058628082
0.354232847690582
0.293197691440582
0.277938902378082
0.247421339154243
0.216903761029243
0.201644971966743
0.155868604779243
0.140609815716743
0.125351026654243
0.171127393841743
0.171127393841743
0.216903761029243
0.262680113315582
0.262680113315582
0.277938902378082
0.415268003940582
0.400009214878082
0.384750425815582
0.369491636753082
0.354232847690582
0.262680113315582
0.186386182904243
0.186386182904243
0.232162550091743
0.247421339154243
0.308456480503082
0.308456480503082
0.354232847690582
0.338974058628082
0.293197691440582
0.338974058628082
0.338974058628082
0.262680113315582
0.247421339154243
0.293197691440582
0.277938902378082
0.216903761029243
0.201644971966743
0.262680113315582
0.323715269565582
0.338974058628082
0.232162550091743
0.262680113315582
0.232162550091743
0.125351026654243
0.110092237591743
0.094833448529243
0.064315870404243
0.110092237591743
0.125351026654243
0.171127393841743
0.155868604779243
0.155868604779243
0.094833448529243
0.033798292279243
0.064315870404243
0.003280714154243
0.018539503216743
0.033798292279243
0.018539503216743
0.064315870404243
0.018539503216743
0.018539503216743
0.110092237591743
0.064315870404243
0.155868604779243
0.155868604779243
0.155868604779243
0.186386182904243
0.216903761029243
0.247421339154243
0.323715269565582
0.384750425815582
0.461044371128082
0.476303160190582
0.537338316440582
0.491561949253082
0.506820738315582
0.476303160190582
0.415268003940582
0.522079527378082
0.430526793003082
0.323715269565582
0.323715269565582
0.232162550091743
0.140609815716743
0.049057081341743
-0.011978074908257
0.064315870404243
0.079574659466743
0.125351026654243
0.064315870404243
0.110092237591743
0.110092237591743
0.003280714154243
0.003280714154243
0.064315870404243
0.079574659466743
0.125351026654243
0.064315870404243
0.110092237591743
0.079574659466743
0.064315870404243
0.079574659466743
0.033798292279243
0.094833448529243
0.018539503216743
-0.042495653033257
-0.027236863970757
-0.134048387408257
-0.088272020220757
-0.042495653033257
-0.103530809283257
-0.027236863970757
-0.042495653033257
0.018539503216743
0.003280714154243
0.018539503216743
0.033798292279243
0.049057081341743
0.125351026654243
0.125351026654243
0.079574659466743
0.171127393841743
0.125351026654243
0.171127393841743
0.201644971966743
0.155868604779243
0.171127393841743
0.140609815716743
0.171127393841743
0.140609815716743
0.125351026654243
0.125351026654243
0.094833448529243
0.064315870404243
-0.011978074908257
-0.057754442095757
0.003280714154243
-0.103530809283257
-0.088272020220757
-0.164565965533257
-0.240859910845757
-0.271377503871918
-0.469741761684418
-0.576553285121918
-0.546035706996918
-0.622329652309418
-0.591812074184418
-0.622329652309418
-0.530776917934418
-0.469741761684418
-0.469741761684418
-0.393447816371918
-0.271377503871918
-0.195083543658257
-0.210342332720757
-0.164565965533257
-0.042495653033257
-0.057754442095757
-0.027236863970757
0.003280714154243
-0.011978074908257
0.079574659466743
0.018539503216743
0.018539503216743
0.018539503216743
-0.057754442095757
-0.164565965533257
-0.240859910845757
-0.225601121783257
-0.210342332720757
-0.286636292934418
-0.164565965533257
-0.134048387408257
-0.118789598345757
-0.210342332720757
-0.332412660121918
-0.347671449184418
-0.362930238246918
-0.378189027309418
-0.408706605434418
-0.378189027309418
-0.301895081996918
-0.347671449184418
-0.362930238246918
-0.347671449184418
-0.332412660121918
-0.195083543658257
-0.240859910845757
-0.240859910845757
-0.225601121783257
-0.240859910845757
-0.271377503871918
-0.256118714809418
-0.179824754595757
-0.088272020220757
-0.073013231158257
-0.057754442095757
-0.118789598345757
-0.042495653033257
-0.073013231158257
-0.210342332720757
-0.179824754595757
-0.195083543658257
-0.286636292934418
-0.393447816371918
-0.515518128871918
-0.530776917934418
-0.546035706996918
-0.591812074184418
-0.561294496059418
-0.530776917934418
-0.530776917934418
-0.576553285121918
-0.469741761684418
-0.485000550746918
-0.469741761684418
-0.393447816371918
-0.347671449184418
-0.286636292934418
-0.195083543658257
-0.225601121783257
-0.042495653033257
0.018539503216743
0.033798292279243
0.003280714154243
-0.073013231158257
-0.103530809283257
-0.118789598345757
-0.164565965533257
-0.164565965533257
-0.164565965533257
-0.149307176470757
-0.149307176470757
-0.103530809283257
-0.057754442095757
-0.073013231158257
0.018539503216743
-0.042495653033257
-0.057754442095757
-0.057754442095757
-0.057754442095757
-0.042495653033257
-0.011978074908257
-0.011978074908257
0.018539503216743
-0.011978074908257
-0.011978074908257
-0.073013231158257
-0.042495653033257
-0.073013231158257
-0.164565965533257
-0.179824754595757
-0.179824754595757
-0.225601121783257
-0.195083543658257
-0.179824754595757
-0.118789598345757
-0.073013231158257
-0.164565965533257
-0.195083543658257
-0.210342332720757
-0.240859910845757
-0.317153871059418
-0.301895081996918
-0.347671449184418
-0.500259339809418
-0.607070863246918
-0.607070863246918
-0.683364808559418
-0.668106019496918
-0.652847230434418
-0.591812074184418
-0.576553285121918
-0.591812074184418
-0.652847230434418
-0.530776917934418
-0.408706605434418
-0.347671449184418
-0.271377503871918
-0.134048387408257
-0.103530809283257
-0.073013231158257
-0.011978074908257
0.003280714154243
0.125351026654243
0.155868604779243
0.125351026654243
0.125351026654243
0.064315870404243
-0.011978074908257
0.033798292279243
-0.042495653033257
-0.042495653033257
-0.057754442095757
-0.134048387408257
-0.179824754595757
-0.134048387408257
-0.179824754595757
-0.134048387408257
-0.149307176470757
-0.164565965533257
-0.164565965533257
-0.073013231158257
-0.103530809283257
-0.103530809283257
-0.042495653033257
-0.042495653033257
-0.011978074908257
-0.088272020220757
-0.103530809283257
-0.042495653033257
-0.057754442095757
-0.103530809283257
-0.011978074908257
-0.042495653033257
-0.118789598345757
-0.134048387408257
-0.042495653033257
-0.073013231158257
-0.073013231158257
-0.057754442095757
-0.057754442095757
-0.057754442095757
-0.103530809283257
-0.210342332720757
-0.118789598345757
-0.103530809283257
-0.149307176470757
-0.210342332720757
-0.240859910845757
-0.240859910845757
-0.240859910845757
-0.256118714809418
-0.240859910845757
-0.240859910845757
-0.256118714809418
-0.317153871059418
-0.256118714809418
-0.179824754595757
-0.164565965533257
-0.027236863970757
-0.011978074908257
0.018539503216743
0.049057081341743
0.125351026654243
0.171127393841743
0.262680113315582
0.369491636753082
0.415268003940582
0.323715269565582
0.308456480503082
0.247421339154243
0.293197691440582
0.338974058628082
0.277938902378082
0.262680113315582
0.262680113315582
0.171127393841743
0.079574659466743
0.064315870404243
0.094833448529243
0.079574659466743
0.049057081341743
0.003280714154243
-0.042495653033257
-0.073013231158257
-0.134048387408257
-0.027236863970757
-0.027236863970757
-0.057754442095757
-0.073013231158257
-0.103530809283257
-0.118789598345757
-0.118789598345757
-0.210342332720757
-0.118789598345757
-0.118789598345757
-0.134048387408257
-0.134048387408257
-0.103530809283257
-0.088272020220757
-0.088272020220757
-0.057754442095757
-0.088272020220757
-0.103530809283257
-0.073013231158257
-0.118789598345757
-0.088272020220757
-0.073013231158257
-0.118789598345757
-0.073013231158257
-0.118789598345757
-0.103530809283257
-0.088272020220757
-0.042495653033257
-0.057754442095757
-0.073013231158257
-0.042495653033257
-0.027236863970757
-0.088272020220757
-0.057754442095757
-0.073013231158257
0.049057081341743
0.079574659466743
0.079574659466743
0.140609815716743
0.171127393841743
0.216903761029243
0.262680113315582
0.232162550091743
0.277938902378082
0.262680113315582
0.171127393841743
0.140609815716743
0.125351026654243
0.140609815716743
0.125351026654243
0.171127393841743
0.125351026654243
0.110092237591743
0.079574659466743
0.033798292279243
0.033798292279243
0.003280714154243
-0.057754442095757
0.003280714154243
-0.073013231158257
-0.042495653033257
0.003280714154243
0.018539503216743
0.110092237591743
0.110092237591743
-0.011978074908257
-0.118789598345757
-0.210342332720757
-0.317153871059418
-0.408706605434418
-0.423965394496918
-0.423965394496918
-0.485000550746918
-0.485000550746918
-0.530776917934418
-0.515518128871918
-0.530776917934418
-0.500259339809418
-0.515518128871918
-0.546035706996918
-0.561294496059418
-0.530776917934418
-0.561294496059418
-0.469741761684418
-0.393447816371918
-0.256118714809418
-0.225601121783257
-0.240859910845757
-0.164565965533257
-0.118789598345757
-0.149307176470757
-0.195083543658257
-0.210342332720757
-0.179824754595757
-0.195083543658257
-0.271377503871918
-0.271377503871918
-0.256118714809418
-0.271377503871918
-0.347671449184418
-0.286636292934418
-0.317153871059418
-0.378189027309418
-0.393447816371918
-0.347671449184418
-0.378189027309418
-0.439224183559418
-0.485000550746918
-0.423965394496918
-0.423965394496918
-0.408706605434418
-0.408706605434418
-0.378189027309418
-0.378189027309418
-0.393447816371918
-0.362930238246918
-0.332412660121918
-0.332412660121918
-0.317153871059418
-0.332412660121918
-0.271377503871918
-0.225601121783257
-0.225601121783257
-0.164565965533257
-0.134048387408257
-0.088272020220757
-0.103530809283257
-0.179824754595757
-0.317153871059418
-0.347671449184418
-0.408706605434418
-0.469741761684418
-0.485000550746918
-0.469741761684418
-0.515518128871918
-0.454482972621918
-0.530776917934418
-0.561294496059418
-0.485000550746918
-0.485000550746918
-0.485000550746918
-0.485000550746918
-0.500259339809418
-0.423965394496918
-0.347671449184418
-0.271377503871918
-0.179824754595757
-0.073013231158257
-0.057754442095757
-0.103530809283257
-0.042495653033257
-0.088272020220757
-0.118789598345757
-0.149307176470757
-0.179824754595757
-0.179824754595757
-0.240859910845757
-0.301895081996918
-0.271377503871918
-0.332412660121918
-0.378189027309418
-0.469741761684418
-0.454482972621918
-0.500259339809418
-0.576553285121918
-0.515518128871918
-0.423965394496918
-0.423965394496918
-0.408706605434418
-0.408706605434418
-0.332412660121918
-0.286636292934418
-0.301895081996918
-0.240859910845757
-0.210342332720757
-0.195083543658257
-0.256118714809418
-0.256118714809418
-0.240859910845757
-0.256118714809418
-0.286636292934418
-0.317153871059418
-0.362930238246918
-0.362930238246918
-0.423965394496918
-0.378189027309418
-0.423965394496918
-0.423965394496918
-0.439224183559418
-0.469741761684418
-0.530776917934418
-0.561294496059418
-0.546035706996918
-0.515518128871918
-0.546035706996918
-0.546035706996918
-0.576553285121918
-0.561294496059418
-0.469741761684418
-0.500259339809418
-0.423965394496918
-0.362930238246918
-0.317153871059418
-0.301895081996918
-0.286636292934418
-0.286636292934418
-0.210342332720757
-0.164565965533257
-0.103530809283257
-0.073013231158257
-0.057754442095757
-0.164565965533257
-0.134048387408257
-0.164565965533257
-0.225601121783257
-0.179824754595757
-0.240859910845757
-0.347671449184418
-0.347671449184418
-0.408706605434418
-0.454482972621918
-0.485000550746918
-0.530776917934418
-0.530776917934418
-0.561294496059418
-0.546035706996918
-0.607070863246918
-0.576553285121918
-0.561294496059418
-0.576553285121918
-0.561294496059418
-0.515518128871918
-0.515518128871918
-0.469741761684418
-0.423965394496918
-0.347671449184418
-0.378189027309418
-0.362930238246918
-0.362930238246918
-0.347671449184418
-0.393447816371918
-0.485000550746918
-0.454482972621918
-0.378189027309418
-0.423965394496918
-0.439224183559418
-0.469741761684418
-0.515518128871918
-0.530776917934418
-0.637588441371918
-0.637588441371918
-0.698623597621918
-0.790176331996918
-0.866470277309418
-0.881729066371918
-0.881729066371918
-0.835952699184418
-0.835952699184418
-0.774917542934418
-0.759658753871918
-0.713882386684418
-0.744399964809418
-0.668106019496918
-0.607070863246918
-0.637588441371918
-0.683364808559418
-0.652847230434418
-0.637588441371918
-0.622329652309418
-0.591812074184418
-0.500259339809418
-0.500259339809418
-0.515518128871918
-0.515518128871918
-0.500259339809418
-0.439224183559418
-0.530776917934418
-0.530776917934418
-0.439224183559418
-0.469741761684418
-0.515518128871918
-0.423965394496918
-0.423965394496918
-0.332412660121918
-0.271377503871918
-0.271377503871918
-0.256118714809418
-0.286636292934418
-0.378189027309418
-0.347671449184418
-0.378189027309418
-0.469741761684418
-0.439224183559418
-0.393447816371918
-0.469741761684418
-0.439224183559418
-0.393447816371918
-0.423965394496918
-0.393447816371918
-0.423965394496918
-0.454482972621918
-0.485000550746918
-0.500259339809418
-0.515518128871918
-0.485000550746918
-0.469741761684418
-0.408706605434418
-0.423965394496918
-0.393447816371918
-0.393447816371918
-0.332412660121918
-0.332412660121918
-0.347671449184418
-0.378189027309418
-0.393447816371918
-0.439224183559418
-0.408706605434418
-0.423965394496918
-0.378189027309418
-0.301895081996918
-0.286636292934418
-0.317153871059418
-0.347671449184418
-0.332412660121918
-0.332412660121918
-0.378189027309418
-0.393447816371918
-0.332412660121918
-0.271377503871918
-0.225601121783257
-0.210342332720757
-0.118789598345757
-0.118789598345757
-0.134048387408257
-0.195083543658257
-0.225601121783257
-0.256118714809418
-0.301895081996918
-0.362930238246918
-0.256118714809418
-0.256118714809418
-0.240859910845757
-0.179824754595757
-0.118789598345757
-0.057754442095757
-0.073013231158257
-0.088272020220757
-0.057754442095757
-0.088272020220757
-0.134048387408257
-0.149307176470757
-0.134048387408257
-0.118789598345757
-0.195083543658257
-0.195083543658257
-0.210342332720757
-0.240859910845757
-0.301895081996918
-0.271377503871918
-0.286636292934418
-0.286636292934418
-0.271377503871918
-0.271377503871918
-0.271377503871918
-0.103530809283257
-0.118789598345757
-0.042495653033257
0.049057081341743
0.094833448529243
0.201644971966743
0.232162550091743
0.155868604779243
0.186386182904243
0.216903761029243
0.262680113315582
0.232162550091743
0.216903761029243
0.247421339154243
0.277938902378082
0.293197691440582
0.232162550091743
0.262680113315582
0.247421339154243
0.216903761029243
0.186386182904243
0.125351026654243
0.094833448529243
0.094833448529243
0.049057081341743
0.125351026654243
0.125351026654243
0.155868604779243
0.201644971966743
0.247421339154243
0.262680113315582
0.186386182904243
0.155868604779243
0.171127393841743
0.094833448529243
0.033798292279243
0.003280714154243
0.094833448529243
0.125351026654243
0.049057081341743
0.171127393841743
0.201644971966743
0.155868604779243
0.171127393841743
0.186386182904243
0.201644971966743
0.247421339154243
0.171127393841743
0.140609815716743
0.171127393841743
0.216903761029243
0.049057081341743
0.003280714154243
-0.073013231158257
-0.195083543658257
-0.164565965533257
-0.240859910845757
-0.317153871059418
-0.271377503871918
-0.301895081996918
-0.256118714809418
-0.271377503871918
-0.286636292934418
-0.179824754595757
-0.195083543658257
-0.164565965533257
-0.149307176470757
-0.073013231158257
0.018539503216743
0.033798292279243
0.079574659466743
0.125351026654243
0.094833448529243
0.079574659466743
-0.011978074908257
0.018539503216743
0.003280714154243
0.003280714154243
0.018539503216743
0.033798292279243
0.079574659466743
0.003280714154243
0.018539503216743
0.064315870404243
-0.042495653033257
-0.011978074908257
-0.027236863970757
-0.057754442095757
0.003280714154243
-0.057754442095757
0.033798292279243
0.049057081341743
0.003280714154243
-0.011978074908257
-0.042495653033257
-0.073013231158257
-0.134048387408257
-0.240859910845757
-0.210342332720757
-0.225601121783257
-0.164565965533257
-0.179824754595757
-0.103530809283257
-0.011978074908257
-0.027236863970757
0.064315870404243
0.064315870404243
-0.011978074908257
0.033798292279243
-0.027236863970757
-0.011978074908257
-0.027236863970757
-0.088272020220757
-0.073013231158257
-0.149307176470757
-0.195083543658257
-0.332412660121918
-0.332412660121918
-0.286636292934418
-0.408706605434418
-0.378189027309418
-0.301895081996918
-0.347671449184418
-0.240859910845757
-0.256118714809418
-0.195083543658257
-0.088272020220757
-0.027236863970757
0.003280714154243
0.049057081341743
0.125351026654243
0.125351026654243
0.155868604779243
0.216903761029243
0.140609815716743
0.140609815716743
0.079574659466743
0.018539503216743
0.064315870404243
-0.073013231158257
-0.057754442095757
-0.042495653033257
-0.149307176470757
-0.164565965533257
-0.195083543658257
-0.225601121783257
-0.240859910845757
-0.317153871059418
-0.240859910845757
-0.225601121783257
-0.164565965533257
-0.134048387408257
-0.088272020220757
0.018539503216743
0.018539503216743
-0.057754442095757
-0.103530809283257
-0.179824754595757
-0.195083543658257
-0.256118714809418
-0.225601121783257
-0.179824754595757
-0.195083543658257
-0.103530809283257
-0.057754442095757
-0.027236863970757
-0.027236863970757
0.018539503216743
0.079574659466743
0.033798292279243
0.033798292279243
0.064315870404243
0.049057081341743
0.125351026654243
0.110092237591743
0.110092237591743
0.064315870404243
-0.027236863970757
-0.118789598345757
-0.179824754595757
-0.271377503871918
-0.317153871059418
-0.362930238246918
-0.317153871059418
-0.347671449184418
-0.301895081996918
-0.210342332720757
-0.164565965533257
-0.073013231158257
-0.011978074908257
0.049057081341743
0.064315870404243
0.064315870404243
0.064315870404243
0.125351026654243
0.186386182904243
0.171127393841743
0.110092237591743
0.186386182904243
0.125351026654243
0.094833448529243
0.079574659466743
0.064315870404243
0.064315870404243
0.018539503216743
-0.057754442095757
-0.042495653033257
-0.088272020220757
-0.073013231158257
-0.027236863970757
-0.027236863970757
0.003280714154243
0.033798292279243
0.079574659466743
0.125351026654243
0.140609815716743
0.110092237591743
0.094833448529243
0.064315870404243
0.003280714154243
-0.027236863970757
0.049057081341743
0.064315870404243
0.125351026654243
0.110092237591743
0.125351026654243
0.125351026654243
0.094833448529243
0.110092237591743
0.155868604779243
0.125351026654243
0.155868604779243
0.140609815716743
0.155868604779243
0.171127393841743
0.201644971966743
0.216903761029243
0.201644971966743
0.216903761029243
0.125351026654243
-0.011978074908257
-0.042495653033257
-0.103530809283257
-0.210342332720757
-0.149307176470757
-0.149307176470757
-0.088272020220757
-0.073013231158257
-0.011978074908257
0.064315870404243
0.125351026654243
0.155868604779243
0.247421339154243
0.323715269565582
0.384750425815582
0.415268003940582
0.491561949253082
0.506820738315582
0.598373472690582
0.659408628940582
0.598373472690582
0.598373472690582
0.567855894565582
0.552597105503082
0.567855894565582
0.476303160190582
0.415268003940582
0.384750425815582
0.293197691440582
0.323715269565582
0.262680113315582
0.323715269565582
0.400009214878082
0.430526793003082
0.430526793003082
0.476303160190582
0.476303160190582
0.506820738315582
0.491561949253082
0.506820738315582
0.400009214878082
0.323715269565582
0.262680113315582
0.247421339154243
0.293197691440582
0.277938902378082
0.338974058628082
0.369491636753082
0.323715269565582
0.338974058628082
0.293197691440582
0.262680113315582
0.232162550091743
0.125351026654243
0.216903761029243
0.186386182904243
0.155868604779243
0.201644971966743
0.247421339154243
0.293197691440582
0.293197691440582
0.232162550091743
0.293197691440582
0.293197691440582
0.293197691440582
0.247421339154243
0.277938902378082
0.277938902378082
0.232162550091743
0.247421339154243
0.247421339154243
0.247421339154243
0.308456480503082
0.323715269565582
0.400009214878082
0.400009214878082
0.323715269565582
0.323715269565582
0.323715269565582
0.354232847690582
0.323715269565582
0.369491636753082
0.430526793003082
0.384750425815582
0.354232847690582
0.323715269565582
0.308456480503082
0.369491636753082
0.277938902378082
0.354232847690582
0.323715269565582
0.201644971966743
0.186386182904243
0.216903761029243
0.262680113315582
0.323715269565582
0.354232847690582
0.415268003940582
0.430526793003082
0.445785582065582
0.369491636753082
0.308456480503082
0.262680113315582
0.155868604779243
0.171127393841743
0.110092237591743
0.094833448529243
0.125351026654243
0.110092237591743
0.140609815716743
0.155868604779243
0.064315870404243
0.110092237591743
0.064315870404243
0.049057081341743
0.003280714154243
0.033798292279243
0.064315870404243
0.064315870404243
0.125351026654243
0.155868604779243
0.140609815716743
0.216903761029243
0.171127393841743
0.125351026654243
0.094833448529243
0.033798292279243
0.064315870404243
0.064315870404243
0.125351026654243
0.110092237591743
0.125351026654243
0.155868604779243
0.049057081341743
0.049057081341743
0.079574659466743
0.033798292279243
0.110092237591743
0.033798292279243
0.125351026654243
0.155868604779243
0.110092237591743
0.125351026654243
0.171127393841743
0.201644971966743
0.171127393841743
0.140609815716743
0.155868604779243
0.125351026654243
0.140609815716743
0.140609815716743
0.125351026654243
0.216903761029243
0.171127393841743
0.186386182904243
0.186386182904243
0.155868604779243
0.201644971966743
0.232162550091743
0.247421339154243
0.232162550091743
0.186386182904243
0.201644971966743
0.110092237591743
0.110092237591743
0.003280714154243
-0.027236863970757
0.018539503216743
-0.118789598345757
-0.134048387408257
-0.042495653033257
-0.103530809283257
-0.027236863970757
-0.057754442095757
-0.118789598345757
-0.118789598345757
-0.195083543658257
-0.149307176470757
-0.027236863970757
0.079574659466743
0.094833448529243
0.232162550091743
0.308456480503082
0.232162550091743
0.293197691440582
0.323715269565582
0.247421339154243
0.323715269565582
0.216903761029243
0.232162550091743
0.262680113315582
0.171127393841743
0.125351026654243
0.125351026654243
0.094833448529243
-0.042495653033257
-0.195083543658257
-0.225601121783257
-0.317153871059418
-0.347671449184418
-0.393447816371918
-0.408706605434418
-0.286636292934418
-0.271377503871918
-0.210342332720757
-0.149307176470757
-0.149307176470757
-0.149307176470757
-0.134048387408257
-0.164565965533257
-0.149307176470757
-0.118789598345757
-0.011978074908257
-0.027236863970757
0.049057081341743
0.049057081341743
0.003280714154243
0.049057081341743
0.049057081341743
0.033798292279243
0.125351026654243
0.110092237591743
0.110092237591743
0.079574659466743
0.079574659466743
0.033798292279243
-0.042495653033257
-0.042495653033257
-0.103530809283257
-0.149307176470757
-0.179824754595757
-0.240859910845757
-0.271377503871918
-0.332412660121918
-0.362930238246918
-0.332412660121918
-0.408706605434418
-0.454482972621918
-0.515518128871918
-0.500259339809418
-0.469741761684418
-0.423965394496918
-0.362930238246918
-0.195083543658257
-0.088272020220757
-0.118789598345757
-0.103530809283257
0.018539503216743
-0.027236863970757
-0.027236863970757
-0.011978074908257
-0.027236863970757
0.049057081341743
0.033798292279243
0.033798292279243
0.079574659466743
0.110092237591743
0.033798292279243
0.033798292279243
-0.042495653033257
-0.149307176470757
-0.195083543658257
-0.210342332720757
-0.271377503871918
-0.195083543658257
-0.210342332720757
-0.195083543658257
-0.118789598345757
-0.118789598345757
-0.179824754595757
-0.118789598345757
-0.103530809283257
-0.134048387408257
-0.149307176470757
-0.103530809283257
-0.103530809283257
-0.057754442095757
-0.011978074908257
0.003280714154243
0.094833448529243
0.155868604779243
0.201644971966743
0.277938902378082
0.308456480503082
0.308456480503082
0.369491636753082
0.384750425815582
0.354232847690582
0.293197691440582
0.338974058628082
0.277938902378082
0.247421339154243
0.216903761029243
0.232162550091743
0.186386182904243
0.125351026654243
0.079574659466743
0.110092237591743
0.094833448529243
0.033798292279243
0.003280714154243
0.033798292279243
0.094833448529243
0.110092237591743
0.186386182904243
0.308456480503082
0.384750425815582
0.415268003940582
0.491561949253082
0.476303160190582
0.491561949253082
0.506820738315582
0.583114683628082
0.567855894565582
0.537338316440582
0.522079527378082
0.567855894565582
0.537338316440582
0.552597105503082
0.491561949253082
0.461044371128082
0.415268003940582
0.308456480503082
0.232162550091743
0.247421339154243
0.247421339154243
0.277938902378082
0.293197691440582
0.262680113315582
0.277938902378082
0.277938902378082
0.247421339154243
0.277938902378082
0.369491636753082
0.354232847690582
0.415268003940582
0.430526793003082
0.445785582065582
0.522079527378082
0.583114683628082
0.506820738315582
0.552597105503082
0.567855894565582
0.598373472690582
0.583114683628082
0.583114683628082
0.567855894565582
0.567855894565582
0.613632261753082
0.537338316440582
0.461044371128082
0.491561949253082
0.445785582065582
0.400009214878082
0.384750425815582
0.338974058628082
0.354232847690582
0.354232847690582
0.430526793003082
0.445785582065582
0.445785582065582
0.476303160190582
0.537338316440582
0.552597105503082
0.583114683628082
0.613632261753082
0.735702574253082
0.735702574253082
0.750961363315582
0.720443785190582
0.735702574253082
0.720443785190582
0.628891050815582
0.598373472690582
0.644149839878082
0.552597105503082
0.506820738315582
0.476303160190582
0.506820738315582
0.537338316440582
0.445785582065582
0.476303160190582
0.522079527378082
0.522079527378082
0.461044371128082
0.491561949253082
0.583114683628082
0.628891050815582
0.644149839878082
0.705184996128082
0.659408628940582
0.644149839878082
0.583114683628082
0.598373472690582
0.567855894565582
0.506820738315582
0.522079527378082
0.567855894565582
0.628891050815582
0.613632261753082
0.567855894565582
0.644149839878082
0.628891050815582
0.598373472690582
0.583114683628082
0.552597105503082
0.552597105503082
0.491561949253082
0.430526793003082
0.430526793003082
0.445785582065582
0.369491636753082
0.384750425815582
0.400009214878082
0.354232847690582
0.308456480503082
0.384750425815582
0.308456480503082
0.323715269565582
0.384750425815582
0.445785582065582
0.491561949253082
0.537338316440582
0.567855894565582
0.583114683628082
0.598373472690582
0.659408628940582
0.659408628940582
0.705184996128082
0.705184996128082
0.674667418003082
0.705184996128082
0.644149839878082
0.628891050815582
0.567855894565582
0.552597105503082
0.537338316440582
0.491561949253082
0.476303160190582
0.461044371128082
0.369491636753082
0.354232847690582
0.308456480503082
0.323715269565582
0.262680113315582
0.232162550091743
0.216903761029243
0.308456480503082
0.369491636753082
0.384750425815582
0.415268003940582
0.491561949253082
0.461044371128082
0.506820738315582
0.461044371128082
0.415268003940582
0.476303160190582
0.415268003940582
0.415268003940582
0.476303160190582
0.506820738315582
0.537338316440582
0.628891050815582
0.689926207065582
0.659408628940582
0.598373472690582
0.613632261753082
0.522079527378082
0.522079527378082
0.445785582065582
0.445785582065582
0.445785582065582
0.384750425815582
0.369491636753082
0.415268003940582
0.400009214878082
0.369491636753082
0.323715269565582
0.384750425815582
0.323715269565582
0.262680113315582
0.308456480503082
0.293197691440582
0.323715269565582
0.308456480503082
0.293197691440582
0.354232847690582
0.384750425815582
0.400009214878082
0.430526793003082
0.445785582065582
0.491561949253082
0.430526793003082
0.476303160190582
0.415268003940582
0.369491636753082
0.369491636753082
0.384750425815582
0.369491636753082
0.369491636753082
0.369491636753082
0.400009214878082
0.369491636753082
0.400009214878082
0.354232847690582
0.323715269565582
0.308456480503082
0.201644971966743
0.216903761029243
0.247421339154243
0.308456480503082
0.354232847690582
0.384750425815582
0.415268003940582
0.354232847690582
0.232162550091743
0.232162550091743
0.140609815716743
0.110092237591743
0.033798292279243
0.033798292279243
0.033798292279243
0.003280714154243
0.033798292279243
0.125351026654243
0.110092237591743
0.064315870404243
0.049057081341743
0.079574659466743
-0.011978074908257
-0.027236863970757
0.033798292279243
0.064315870404243
0.155868604779243
0.171127393841743
0.171127393841743
0.247421339154243
0.232162550091743
0.186386182904243
0.201644971966743
0.186386182904243
0.171127393841743
0.125351026654243
0.171127393841743
0.140609815716743
0.171127393841743
0.201644971966743
0.216903761029243
0.171127393841743
0.110092237591743
0.079574659466743
0.079574659466743
0.003280714154243
0.003280714154243
-0.027236863970757
-0.073013231158257
-0.073013231158257
-0.118789598345757
-0.073013231158257
-0.088272020220757
-0.088272020220757
-0.073013231158257
-0.134048387408257
-0.195083543658257
-0.179824754595757
-0.149307176470757
-0.103530809283257
-0.134048387408257
-0.073013231158257
-0.103530809283257
-0.057754442095757
-0.011978074908257
0.003280714154243
0.125351026654243
0.201644971966743
0.125351026654243
0.079574659466743
0.018539503216743
-0.011978074908257
-0.073013231158257
-0.103530809283257
-0.103530809283257
-0.088272020220757
-0.088272020220757
-0.164565965533257
-0.118789598345757
-0.027236863970757
-0.057754442095757
-0.057754442095757
-0.073013231158257
-0.103530809283257
-0.057754442095757
-0.103530809283257
-0.011978074908257
0.049057081341743
0.079574659466743
0.125351026654243
0.140609815716743
0.125351026654243
0.110092237591743
0.049057081341743
0.094833448529243
0.018539503216743
-0.073013231158257
-0.118789598345757
-0.088272020220757
-0.057754442095757
-0.088272020220757
-0.011978074908257
0.003280714154243
0.018539503216743
0.018539503216743
-0.027236863970757
-0.027236863970757
0.018539503216743
-0.011978074908257
0.033798292279243
0.033798292279243
0.033798292279243
-0.011978074908257
-0.042495653033257
-0.011978074908257
0.003280714154243
0.003280714154243
0.003280714154243
-0.042495653033257
-0.042495653033257
-0.073013231158257
-0.057754442095757
-0.057754442095757
-0.057754442095757
-0.073013231158257
-0.057754442095757
-0.073013231158257
-0.118789598345757
-0.118789598345757
-0.088272020220757
-0.134048387408257
-0.225601121783257
-0.286636292934418
-0.378189027309418
-0.408706605434418
-0.469741761684418
-0.500259339809418
-0.515518128871918
-0.500259339809418
-0.530776917934418
-0.454482972621918
-0.408706605434418
-0.362930238246918
-0.301895081996918
-0.179824754595757
-0.210342332720757
-0.225601121783257
-0.179824754595757
-0.118789598345757
-0.088272020220757
-0.027236863970757
0.003280714154243
0.003280714154243
-0.027236863970757
-0.057754442095757
-0.027236863970757
-0.042495653033257
-0.057754442095757
-0.088272020220757
-0.164565965533257
-0.210342332720757
-0.195083543658257
-0.225601121783257
-0.195083543658257
-0.179824754595757
-0.164565965533257
-0.164565965533257
-0.164565965533257
-0.240859910845757
-0.195083543658257
-0.149307176470757
-0.149307176470757
-0.149307176470757
-0.179824754595757
-0.210342332720757
-0.134048387408257
-0.179824754595757
-0.225601121783257
-0.118789598345757
-0.088272020220757
-0.134048387408257
-0.149307176470757
-0.134048387408257
-0.149307176470757
-0.118789598345757
-0.149307176470757
-0.118789598345757
-0.073013231158257
-0.027236863970757
-0.042495653033257
0.003280714154243
-0.011978074908257
-0.027236863970757
-0.027236863970757
-0.042495653033257
-0.088272020220757
-0.179824754595757
-0.225601121783257
-0.195083543658257
-0.210342332720757
-0.256118714809418
-0.301895081996918
-0.286636292934418
-0.286636292934418
-0.332412660121918
-0.286636292934418
-0.240859910845757
-0.210342332720757
-0.240859910845757
-0.195083543658257
-0.088272020220757
-0.011978074908257
0.018539503216743
0.110092237591743
0.125351026654243
0.155868604779243
0.079574659466743
0.049057081341743
0.018539503216743
-0.011978074908257
-0.057754442095757
-0.088272020220757
-0.134048387408257
-0.179824754595757
-0.240859910845757
-0.225601121783257
-0.286636292934418
-0.317153871059418
-0.301895081996918
-0.347671449184418
-0.378189027309418
-0.454482972621918
-0.393447816371918
-0.362930238246918
-0.378189027309418
-0.301895081996918
-0.301895081996918
-0.317153871059418
-0.240859910845757
-0.286636292934418
-0.256118714809418
-0.271377503871918
-0.317153871059418
-0.332412660121918
-0.332412660121918
-0.347671449184418
-0.332412660121918
-0.256118714809418
-0.210342332720757
-0.195083543658257
-0.118789598345757
-0.164565965533257
-0.179824754595757
-0.195083543658257
-0.317153871059418
-0.286636292934418
-0.362930238246918
-0.454482972621918
-0.469741761684418
-0.469741761684418
-0.469741761684418
-0.485000550746918
-0.515518128871918
-0.469741761684418
-0.500259339809418
-0.469741761684418
-0.561294496059418
-0.576553285121918
-0.561294496059418
-0.576553285121918
-0.469741761684418
-0.423965394496918
-0.378189027309418
-0.240859910845757
-0.210342332720757
-0.103530809283257
-0.134048387408257
-0.149307176470757
-0.088272020220757
-0.134048387408257
-0.134048387408257
-0.195083543658257
-0.210342332720757
-0.210342332720757
-0.256118714809418
-0.256118714809418
-0.240859910845757
-0.256118714809418
-0.271377503871918
-0.393447816371918
-0.362930238246918
-0.454482972621918
-0.500259339809418
-0.454482972621918
-0.454482972621918
-0.408706605434418
-0.378189027309418
-0.408706605434418
-0.347671449184418
-0.332412660121918
-0.286636292934418
-0.301895081996918
-0.286636292934418
-0.286636292934418
-0.393447816371918
-0.332412660121918
-0.301895081996918
-0.317153871059418
-0.317153871059418
-0.301895081996918
-0.240859910845757
-0.240859910845757
-0.256118714809418
-0.195083543658257
-0.210342332720757
-0.118789598345757
-0.210342332720757
-0.256118714809418
-0.210342332720757
-0.225601121783257
-0.210342332720757
-0.149307176470757
-0.149307176470757
-0.088272020220757
-0.088272020220757
-0.088272020220757
-0.088272020220757
-0.057754442095757
-0.073013231158257
-0.164565965533257
-0.149307176470757
-0.240859910845757
-0.271377503871918
-0.195083543658257
-0.225601121783257
-0.195083543658257
-0.118789598345757
-0.134048387408257
-0.088272020220757
-0.118789598345757
-0.042495653033257
-0.027236863970757
-0.042495653033257
-0.027236863970757
-0.027236863970757
0.033798292279243
0.064315870404243
0.094833448529243
0.186386182904243
0.155868604779243
0.140609815716743
0.110092237591743
0.064315870404243
0.033798292279243
-0.088272020220757
-0.042495653033257
-0.011978074908257
-0.088272020220757
-0.103530809283257
-0.118789598345757
-0.134048387408257
-0.164565965533257
-0.164565965533257
-0.088272020220757
-0.118789598345757
-0.149307176470757
-0.256118714809418
-0.210342332720757
-0.134048387408257
-0.179824754595757
-0.134048387408257
-0.103530809283257
-0.179824754595757
-0.134048387408257
-0.179824754595757
-0.195083543658257
-0.149307176470757
-0.149307176470757
-0.149307176470757
-0.210342332720757
-0.271377503871918
-0.362930238246918
-0.378189027309418
-0.332412660121918
-0.347671449184418
-0.286636292934418
-0.240859910845757
-0.286636292934418
-0.256118714809418
-0.286636292934418
-0.225601121783257
-0.240859910845757
-0.286636292934418
-0.301895081996918
-0.332412660121918
-0.347671449184418
-0.317153871059418
-0.301895081996918
-0.179824754595757
-0.149307176470757
-0.103530809283257
-0.088272020220757
-0.103530809283257
-0.073013231158257
-0.057754442095757
-0.027236863970757
-0.042495653033257
-0.073013231158257
-0.073013231158257
-0.042495653033257
0.018539503216743
0.064315870404243
0.049057081341743
0.125351026654243
0.110092237591743
0.033798292279243
-0.057754442095757
-0.042495653033257
0.003280714154243
0.003280714154243
-0.057754442095757
-0.042495653033257
-0.103530809283257
-0.088272020220757
-0.088272020220757
-0.073013231158257
-0.057754442095757
-0.088272020220757
-0.149307176470757
-0.179824754595757
-0.164565965533257
-0.210342332720757
-0.240859910845757
-0.240859910845757
-0.301895081996918
-0.378189027309418
-0.362930238246918
-0.408706605434418
-0.362930238246918
-0.332412660121918
-0.332412660121918
-0.286636292934418
-0.271377503871918
-0.301895081996918
-0.164565965533257
-0.073013231158257
-0.042495653033257
0.018539503216743
0.079574659466743
0.018539503216743
0.033798292279243
0.079574659466743
0.079574659466743
0.110092237591743
0.125351026654243
0.094833448529243
0.094833448529243
0.018539503216743
-0.042495653033257
0.018539503216743
0.049057081341743
0.033798292279243
-0.011978074908257
-0.011978074908257
-0.027236863970757
-0.088272020220757
-0.149307176470757
-0.027236863970757
0.064315870404243
0.079574659466743
0.033798292279243
0.094833448529243
0.125351026654243
0.125351026654243
0.110092237591743
0.125351026654243
0.110092237591743
0.033798292279243
-0.042495653033257
-0.027236863970757
-0.088272020220757
-0.134048387408257
-0.118789598345757
-0.103530809283257
-0.134048387408257
-0.256118714809418
-0.256118714809418
-0.240859910845757
-0.240859910845757
-0.225601121783257
-0.210342332720757
-0.225601121783257
-0.195083543658257
-0.225601121783257
-0.134048387408257
-0.088272020220757
-0.042495653033257
-0.011978074908257
-0.011978074908257
-0.011978074908257
0.018539503216743
0.049057081341743
0.125351026654243
0.155868604779243
0.277938902378082
0.293197691440582
0.293197691440582
0.338974058628082
0.338974058628082
0.384750425815582
0.354232847690582
0.277938902378082
0.216903761029243
0.216903761029243
0.186386182904243
0.110092237591743
0.079574659466743
0.125351026654243
0.110092237591743
0.125351026654243
0.033798292279243
0.094833448529243
0.155868604779243
0.049057081341743
0.018539503216743
0.079574659466743
0.049057081341743
0.079574659466743
0.186386182904243
0.338974058628082
0.400009214878082
0.445785582065582
0.476303160190582
0.491561949253082
0.552597105503082
0.522079527378082
0.552597105503082
0.644149839878082
0.567855894565582
0.537338316440582
0.522079527378082
0.476303160190582
0.491561949253082
0.430526793003082
0.461044371128082
0.369491636753082
0.232162550091743
0.049057081341743
-0.088272020220757
-0.103530809283257
-0.195083543658257
-0.256118714809418
-0.179824754595757
-0.179824754595757
-0.103530809283257
-0.103530809283257
-0.103530809283257
-0.027236863970757
0.049057081341743
0.155868604779243
0.155868604779243
0.201644971966743
0.293197691440582
0.293197691440582
0.338974058628082
0.354232847690582
0.338974058628082
0.445785582065582
0.415268003940582
0.384750425815582
0.308456480503082
0.323715269565582
0.308456480503082
0.201644971966743
0.155868604779243
0.171127393841743
0.110092237591743
0.094833448529243
0.049057081341743
0.140609815716743
0.125351026654243
0.064315870404243
0.094833448529243
0.079574659466743
0.125351026654243
0.079574659466743
0.033798292279243
0.094833448529243
0.003280714154243
-0.073013231158257
0.018539503216743
0.064315870404243
0.125351026654243
0.155868604779243
0.277938902378082
0.262680113315582
0.293197691440582
0.293197691440582
0.247421339154243
0.338974058628082
0.323715269565582
0.201644971966743
0.277938902378082
0.186386182904243
0.125351026654243
0.125351026654243
0.064315870404243
-0.011978074908257
-0.027236863970757
-0.088272020220757
-0.256118714809418
-0.301895081996918
-0.271377503871918
-0.347671449184418
-0.362930238246918
-0.408706605434418
-0.469741761684418
-0.378189027309418
-0.408706605434418
-0.347671449184418
-0.286636292934418
-0.271377503871918
-0.240859910845757
-0.225601121783257
-0.240859910845757
-0.164565965533257
-0.118789598345757
-0.073013231158257
-0.149307176470757
-0.073013231158257
-0.088272020220757
-0.195083543658257
-0.210342332720757
-0.210342332720757
-0.164565965533257
-0.179824754595757
-0.179824754595757
-0.134048387408257
-0.195083543658257
-0.256118714809418
-0.240859910845757
-0.256118714809418
-0.195083543658257
-0.179824754595757
-0.103530809283257
-0.103530809283257
-0.134048387408257
-0.195083543658257
-0.240859910845757
-0.256118714809418
-0.332412660121918
-0.454482972621918
-0.378189027309418
-0.362930238246918
-0.378189027309418
-0.393447816371918
-0.347671449184418
-0.286636292934418
-0.240859910845757
-0.195083543658257
-0.240859910845757
-0.271377503871918
-0.240859910845757
-0.301895081996918
-0.332412660121918
-0.301895081996918
-0.271377503871918
-0.118789598345757
-0.225601121783257
-0.286636292934418
-0.301895081996918
-0.362930238246918
-0.469741761684418
-0.469741761684418
-0.408706605434418
-0.362930238246918
-0.347671449184418
-0.332412660121918
-0.393447816371918
-0.301895081996918
-0.362930238246918
-0.485000550746918
-0.393447816371918
-0.347671449184418
-0.423965394496918
-0.485000550746918
-0.500259339809418
-0.485000550746918
-0.546035706996918
-0.591812074184418
-0.576553285121918
-0.561294496059418
-0.576553285121918
-0.698623597621918
-0.652847230434418
-0.683364808559418
-0.774917542934418
-0.790176331996918
-0.729141175746918
-0.698623597621918
-0.683364808559418
-0.729141175746918
-0.576553285121918
-0.469741761684418
-0.423965394496918
-0.423965394496918
-0.332412660121918
-0.256118714809418
-0.271377503871918
-0.332412660121918
-0.347671449184418
-0.378189027309418
-0.439224183559418
-0.515518128871918
-0.530776917934418
-0.515518128871918
-0.485000550746918
-0.408706605434418
-0.454482972621918
-0.469741761684418
-0.485000550746918
-0.530776917934418
-0.591812074184418
-0.561294496059418
-0.530776917934418
-0.485000550746918
-0.515518128871918
-0.469741761684418
-0.423965394496918
-0.378189027309418
-0.439224183559418
-0.454482972621918
-0.469741761684418
-0.546035706996918
-0.591812074184418
-0.591812074184418
-0.591812074184418
-0.576553285121918
-0.576553285121918
-0.530776917934418
-0.485000550746918
-0.454482972621918
-0.408706605434418
-0.408706605434418
-0.423965394496918
-0.469741761684418
-0.546035706996918
-0.591812074184418
-0.530776917934418
-0.530776917934418
-0.515518128871918
-0.485000550746918
-0.423965394496918
-0.469741761684418
-0.561294496059418
-0.652847230434418
-0.622329652309418
-0.561294496059418
-0.591812074184418
-0.607070863246918
-0.500259339809418
-0.423965394496918
-0.439224183559418
-0.332412660121918
-0.210342332720757
-0.149307176470757
-0.118789598345757
-0.103530809283257
-0.103530809283257
-0.118789598345757
-0.225601121783257
-0.240859910845757
-0.286636292934418
-0.332412660121918
-0.408706605434418
-0.423965394496918
-0.469741761684418
-0.530776917934418
-0.561294496059418
-0.591812074184418
-0.637588441371918
-0.637588441371918
-0.622329652309418
-0.561294496059418
-0.530776917934418
-0.500259339809418
-0.485000550746918
-0.469741761684418
-0.454482972621918
-0.454482972621918
-0.423965394496918
-0.347671449184418
-0.362930238246918
-0.378189027309418
-0.393447816371918
-0.500259339809418
-0.546035706996918
-0.546035706996918
-0.530776917934418
-0.546035706996918
-0.591812074184418
-0.607070863246918
-0.515518128871918
-0.561294496059418
-0.607070863246918
-0.591812074184418
-0.515518128871918
-0.500259339809418
-0.469741761684418
-0.469741761684418
-0.378189027309418
-0.256118714809418
-0.271377503871918
-0.225601121783257
-0.149307176470757
-0.164565965533257
-0.210342332720757
-0.195083543658257
-0.210342332720757
-0.210342332720757
-0.256118714809418
-0.256118714809418
-0.240859910845757
-0.225601121783257
-0.256118714809418
-0.164565965533257
-0.118789598345757
-0.134048387408257
-0.088272020220757
-0.057754442095757
-0.118789598345757
-0.103530809283257
-0.118789598345757
-0.118789598345757
-0.134048387408257
-0.179824754595757
-0.240859910845757
-0.256118714809418
-0.286636292934418
-0.301895081996918
-0.271377503871918
-0.225601121783257
-0.210342332720757
-0.164565965533257
-0.195083543658257
-0.240859910845757
-0.195083543658257
-0.225601121783257
-0.164565965533257
-0.134048387408257
-0.149307176470757
-0.164565965533257
-0.118789598345757
-0.073013231158257
-0.011978074908257
0.003280714154243
0.049057081341743
0.018539503216743
-0.011978074908257
-0.073013231158257
-0.103530809283257
-0.088272020220757
-0.134048387408257
-0.179824754595757
-0.210342332720757
-0.195083543658257
-0.210342332720757
-0.240859910845757
-0.179824754595757
-0.149307176470757
-0.210342332720757
-0.134048387408257
-0.103530809283257
-0.057754442095757
-0.027236863970757
0.018539503216743
0.018539503216743
-0.027236863970757
-0.057754442095757
-0.118789598345757
-0.225601121783257
-0.225601121783257
-0.240859910845757
-0.164565965533257
-0.164565965533257
-0.195083543658257
-0.149307176470757
-0.103530809283257
-0.073013231158257
-0.088272020220757
-0.073013231158257
0.018539503216743
0.018539503216743
0.018539503216743
0.064315870404243
0.018539503216743
0.049057081341743
0.033798292279243
0.064315870404243
-0.027236863970757
-0.103530809283257
-0.134048387408257
-0.134048387408257
-0.164565965533257
-0.225601121783257
-0.240859910845757
-0.164565965533257
-0.240859910845757
-0.225601121783257
-0.164565965533257
-0.088272020220757
0.003280714154243
0.049057081341743
0.110092237591743
0.155868604779243
0.186386182904243
0.201644971966743
0.232162550091743
0.277938902378082
0.232162550091743
0.140609815716743
0.140609815716743
0.140609815716743
0.186386182904243
0.171127393841743
0.201644971966743
0.216903761029243
0.171127393841743
0.125351026654243
0.125351026654243
0.079574659466743
0.125351026654243
0.079574659466743
0.125351026654243
0.140609815716743
0.125351026654243
0.186386182904243
0.216903761029243
0.186386182904243
0.125351026654243
0.125351026654243
0.110092237591743
0.079574659466743
0.110092237591743
0.125351026654243
0.140609815716743
0.247421339154243
0.262680113315582
0.354232847690582
0.338974058628082
0.338974058628082
0.430526793003082
0.506820738315582
0.506820738315582
0.476303160190582
0.491561949253082
0.552597105503082
0.522079527378082
0.537338316440582
0.491561949253082
0.476303160190582
0.400009214878082
0.247421339154243
0.201644971966743
0.125351026654243
0.094833448529243
0.094833448529243
0.003280714154243
0.003280714154243
0.018539503216743
-0.027236863970757
-0.011978074908257
-0.011978074908257
0.094833448529243
0.110092237591743
0.155868604779243
0.216903761029243
0.247421339154243
0.277938902378082
0.277938902378082
0.277938902378082
0.293197691440582
0.201644971966743
0.277938902378082
0.216903761029243
0.155868604779243
0.232162550091743
0.247421339154243
0.247421339154243
0.216903761029243
0.171127393841743
0.155868604779243
0.125351026654243
0.094833448529243
0.094833448529243
0.125351026654243
0.201644971966743
0.186386182904243
0.262680113315582
0.232162550091743
0.186386182904243
0.125351026654243
0.110092237591743
0.125351026654243
0.033798292279243
-0.011978074908257
0.110092237591743
0.079574659466743
0.110092237591743
0.125351026654243
0.186386182904243
0.232162550091743
0.140609815716743
0.140609815716743
0.186386182904243
0.125351026654243
0.125351026654243
0.125351026654243
0.140609815716743
0.110092237591743
0.064315870404243
0.049057081341743
-0.011978074908257
0.018539503216743
-0.057754442095757
-0.103530809283257
-0.073013231158257
-0.118789598345757
-0.179824754595757
-0.179824754595757
-0.195083543658257
-0.134048387408257
-0.164565965533257
-0.088272020220757
-0.088272020220757
-0.027236863970757
0.064315870404243
0.110092237591743
0.171127393841743
0.201644971966743
0.201644971966743
0.232162550091743
[truncated: 834,595 more chars]
