# Supplementary material for: Small Size of Recorded Neuronal Structures Confines the Accuracy in Direct Axonal Voltage Measurements
Source: eNeuro. 2021 Aug 2;8(4):ENEURO.0059-21.2021. doi: 10.1523/ENEURO.0059-21.2021 (PMC8342265; doi:10.1523/ENEURO.0059-21.2021)
Supplement: Extended Data 1 — NEURON codes producing data shown in Figures 2, 5, 8. Download Extended Data 1, ZIP file. [file enu-eN-NWR-0059-21-s01.zip › realistic amplifier model/1_amplifier construction/compensations in CC mode/R1=10_C1=2o7_R2=500_C2=0o746946667_woBB_woCPN.dat]

0.038336247205734
0.038336247205734
0.038336247205734
0.053595036268234
0.084112614393234
-0.083734065294266
0.114630192518234
0.084112614393234
0.007818669080734
0.068853825330734
0.007818669080734
0.114630192518234
0.068853825330734
-0.022698909044266
0.099371403455734
0.068853825330734
0.068853825330734
-0.007440119981766
0.068853825330734
0.114630192518234
-0.037957698106766
0.114630192518234
0.038336247205734
-0.007440119981766
0.053595036268234
-0.007440119981766
0.114630192518234
0.068853825330734
-0.022698909044266
0.084112614393234
0.038336247205734
0.053595036268234
-0.053216487169266
0.068853825330734
0.099371403455734
-0.053216487169266
0.099371403455734
0.053595036268234
0.084112614393234
0.114630192518234
-0.037957698106766
0.114630192518234
0.084112614393234
-0.037957698106766
0.038336247205734
0.007818669080734
0.099371403455734
-0.007440119981766
0.038336247205734
0.114630192518234
0.007818669080734
0.038336247205734
-0.007440119981766
0.084112614393234
0.099371403455734
-0.083734065294266
0.099371403455734
0.053595036268234
0.038336247205734
0.023077458143234
0.023077458143234
0.160406559705734
0.038336247205734
0.007818669080734
0.084112614393234
-0.007440119981766
0.053595036268234
-0.022698909044266
0.038336247205734
0.114630192518234
-0.022698909044266
0.084112614393234
0.038336247205734
0.068853825330734
0.053595036268234
0.007818669080734
0.114630192518234
0.038336247205734
0.023077458143234
0.099371403455734
0.038336247205734
0.114630192518234
-0.053216487169266
0.038336247205734
0.114630192518234
-0.037957698106766
0.038336247205734
0.038336247205734
0.068853825330734
0.084112614393234
-0.007440119981766
0.084112614393234
0.068853825330734
0.068853825330734
0.007818669080734
-0.007440119981766
0.099371403455734
-0.037957698106766
0.053595036268234
0.099371403455734
0.007818669080734
0.084112614393234
0.068853825330734
0.068853825330734
0.084112614393234
-0.022698909044266
0.068853825330734
0.038336247205734
0.053595036268234
-0.007440119981766
0.068853825330734
0.145147770643234
-0.037957698106766
0.068853825330734
0.114630192518234
0.053595036268234
0.114630192518234
-0.037957698106766
0.068853825330734
0.114630192518234
-0.007440119981766
0.084112614393234
0.084112614393234
0.114630192518234
0.023077458143234
0.038336247205734
0.114630192518234
0.007818669080734
0.068853825330734
0.053595036268234
0.068853825330734
0.129888981580734
-0.037957698106766
0.114630192518234
0.114630192518234
0.053595036268234
0.068853825330734
0.023077458143234
0.145147770643234
0.053595036268234
0.007818669080734
0.129888981580734
0.007818669080734
0.084112614393234
0.038336247205734
0.038336247205734
0.145147770643234
-0.022698909044266
0.068853825330734
0.084112614393234
0.053595036268234
0.084112614393234
0.023077458143234
0.145147770643234
0.099371403455734
0.007818669080734
0.114630192518234
0.023077458143234
0.114630192518234
0.007818669080734
0.084112614393234
0.206182926893234
0.007818669080734
0.084112614393234
0.114630192518234
0.099371403455734
0.114630192518234
-0.022698909044266
0.114630192518234
0.099371403455734
0.053595036268234
0.099371403455734
0.007818669080734
0.160406559705734
0.053595036268234
0.053595036268234
0.160406559705734
0.023077458143234
0.084112614393234
0.084112614393234
0.038336247205734
0.114630192518234
0.007818669080734
0.114630192518234
0.114630192518234
0.099371403455734
0.084112614393234
0.038336247205734
0.129888981580734
-0.022698909044266
0.038336247205734
0.175665348768234
0.023077458143234
0.114630192518234
0.068853825330734
0.053595036268234
0.175665348768234
0.053595036268234
0.114630192518234
0.114630192518234
0.099371403455734
0.038336247205734
0.007818669080734
0.099371403455734
0.007818669080734
0.053595036268234
0.145147770643234
0.068853825330734
0.114630192518234
0.007818669080734
0.084112614393234
0.129888981580734
-0.007440119981766
0.053595036268234
0.053595036268234
0.084112614393234
0.053595036268234
-0.022698909044266
0.114630192518234
0.068853825330734
0.053595036268234
0.099371403455734
0.038336247205734
0.160406559705734
0.023077458143234
0.053595036268234
0.145147770643234
0.068853825330734
0.068853825330734
0.007818669080734
0.099371403455734
0.114630192518234
-0.022698909044266
0.114630192518234
0.053595036268234
0.114630192518234
0.038336247205734
0.007818669080734
0.160406559705734
0.023077458143234
0.007818669080734
0.114630192518234
0.068853825330734
0.114630192518234
0.023077458143234
0.114630192518234
0.129888981580734
0.023077458143234
0.099371403455734
0.007818669080734
0.099371403455734
0.038336247205734
-0.007440119981766
0.114630192518234
-0.022698909044266
0.038336247205734
0.114630192518234
0.023077458143234
0.114630192518234
0.023077458143234
0.068853825330734
0.099371403455734
-0.007440119981766
0.007818669080734
0.007818669080734
0.129888981580734
0.023077458143234
-0.037957698106766
0.175665348768234
0.038336247205734
0.038336247205734
0.053595036268234
0.007818669080734
0.114630192518234
-0.037957698106766
0.023077458143234
0.114630192518234
0.023077458143234
0.023077458143234
0.007818669080734
0.099371403455734
0.084112614393234
0.007818669080734
0.114630192518234
0.023077458143234
0.099371403455734
0.007818669080734
-0.007440119981766
0.129888981580734
-0.007440119981766
0.038336247205734
0.068853825330734
0.007818669080734
0.038336247205734
-0.068475276231766
0.068853825330734
0.099371403455734
-0.022698909044266
0.053595036268234
0.023077458143234
0.099371403455734
0.007818669080734
-0.022698909044266
0.099371403455734
0.007818669080734
0.053595036268234
0.068853825330734
0.023077458143234
0.084112614393234
-0.037957698106766
0.084112614393234
0.053595036268234
-0.007440119981766
0.023077458143234
0.007818669080734
0.068853825330734
-0.037957698106766
-0.037957698106766
0.099371403455734
0.023077458143234
0.038336247205734
-0.022698909044266
0.038336247205734
0.099371403455734
-0.083734065294266
0.023077458143234
0.023077458143234
0.023077458143234
0.007818669080734
-0.068475276231766
0.099371403455734
0.038336247205734
-0.053216487169266
0.084112614393234
0.007818669080734
0.068853825330734
-0.022698909044266
0.023077458143234
0.068853825330734
-0.022698909044266
0.038336247205734
-0.007440119981766
0.053595036268234
0.053595036268234
-0.098992854356766
0.114630192518234
0.068853825330734
-0.007440119981766
0.038336247205734
-0.007440119981766
0.114630192518234
-0.037957698106766
-0.037957698106766
0.068853825330734
-0.037957698106766
0.007818669080734
-0.037957698106766
0.038336247205734
0.114630192518234
-0.053216487169266
0.084112614393234
0.023077458143234
0.038336247205734
0.038336247205734
-0.022698909044266
0.114630192518234
-0.022698909044266
-0.037957698106766
0.084112614393234
-0.022698909044266
0.068853825330734
-0.022698909044266
0.038336247205734
0.099371403455734
-0.098992854356766
-0.007440119981766
-0.037957698106766
-0.007440119981766
-0.007440119981766
-0.053216487169266
0.084112614393234
-0.007440119981766
-0.007440119981766
0.068853825330734
-0.022698909044266
0.084112614393234
-0.068475276231766
-0.037957698106766
0.053595036268234
-0.053216487169266
0.023077458143234
-0.007440119981766
0.053595036268234
0.053595036268234
-0.098992854356766
0.084112614393234
0.038336247205734
0.007818669080734
-0.007440119981766
-0.053216487169266
0.084112614393234
-0.083734065294266
-0.053216487169266
0.038336247205734
-0.022698909044266
0.038336247205734
-0.053216487169266
0.007818669080734
0.053595036268234
-0.098992854356766
0.038336247205734
-0.022698909044266
-0.022698909044266
-0.007440119981766
-0.022698909044266
0.023077458143234
-0.068475276231766
0.023077458143234
0.053595036268234
-0.022698909044266
0.053595036268234
-0.068475276231766
0.053595036268234
0.068853825330734
-0.083734065294266
0.053595036268234
0.007818669080734
0.023077458143234
-0.022698909044266
-0.022698909044266
0.114630192518234
-0.007440119981766
-0.022698909044266
0.038336247205734
0.007818669080734
0.053595036268234
-0.129510432481766
0.007818669080734
0.038336247205734
-0.007440119981766
0.038336247205734
-0.022698909044266
0.084112614393234
0.023077458143234
-0.083734065294266
0.099371403455734
-0.007440119981766
-0.007440119981766
-0.007440119981766
-0.022698909044266
0.084112614393234
-0.083734065294266
0.007818669080734
0.053595036268234
0.053595036268234
0.068853825330734
-0.068475276231766
0.068853825330734
0.053595036268234
-0.083734065294266
0.038336247205734
-0.053216487169266
0.053595036268234
0.023077458143234
-0.022698909044266
0.114630192518234
-0.007440119981766
0.007818669080734
0.038336247205734
-0.022698909044266
0.023077458143234
-0.083734065294266
0.038336247205734
0.023077458143234
-0.022698909044266
0.084112614393234
-0.007440119981766
0.053595036268234
-0.022698909044266
-0.007440119981766
0.114630192518234
-0.007440119981766
0.038336247205734
0.038336247205734
-0.007440119981766
0.084112614393234
-0.083734065294266
0.068853825330734
0.099371403455734
0.023077458143234
0.068853825330734
0.038336247205734
0.068853825330734
-0.007440119981766
-0.037957698106766
0.068853825330734
-0.022698909044266
0.007818669080734
-0.053216487169266
0.007818669080734
0.099371403455734
-0.083734065294266
0.007818669080734
0.053595036268234
0.053595036268234
0.038336247205734
-0.037957698106766
0.114630192518234
0.068853825330734
-0.053216487169266
0.023077458143234
0.007818669080734
0.068853825330734
-0.007440119981766
0.053595036268234
0.099371403455734
0.023077458143234
0.053595036268234
-0.022698909044266
0.007818669080734
0.023077458143234
-0.068475276231766
0.068853825330734
-0.007440119981766
-0.007440119981766
0.038336247205734
-0.022698909044266
0.038336247205734
-0.053216487169266
0.038336247205734
0.084112614393234
0.007818669080734
0.023077458143234
-0.037957698106766
0.053595036268234
0.023077458143234
-0.098992854356766
0.099371403455734
0.053595036268234
0.038336247205734
0.007818669080734
-0.022698909044266
0.068853825330734
-0.037957698106766
0.007818669080734
0.084112614393234
0.023077458143234
0.038336247205734
-0.053216487169266
0.084112614393234
0.053595036268234
-0.098992854356766
0.023077458143234
-0.007440119981766
0.068853825330734
-0.022698909044266
-0.068475276231766
0.114630192518234
0.007818669080734
-0.037957698106766
-0.007440119981766
-0.022698909044266
0.099371403455734
-0.083734065294266
0.023077458143234
0.084112614393234
-0.007440119981766
0.023077458143234
-0.053216487169266
0.053595036268234
0.068853825330734
-0.037957698106766
0.084112614393234
-0.022698909044266
0.038336247205734
0.023077458143234
-0.068475276231766
0.084112614393234
-0.037957698106766
0.068853825330734
0.084112614393234
-0.022698909044266
0.023077458143234
-0.053216487169266
0.023077458143234
0.023077458143234
-0.083734065294266
0.068853825330734
-0.007440119981766
0.038336247205734
0.007818669080734
-0.022698909044266
0.084112614393234
-0.022698909044266
0.023077458143234
0.053595036268234
-0.007440119981766
0.038336247205734
-0.053216487169266
0.084112614393234
0.038336247205734
-0.098992854356766
0.038336247205734
-0.007440119981766
0.053595036268234
-0.007440119981766
-0.037957698106766
0.084112614393234
-0.022698909044266
-0.022698909044266
-0.022698909044266
-0.007440119981766
0.068853825330734
-0.114251643419266
0.053595036268234
0.053595036268234
-0.037957698106766
-0.007440119981766
-0.068475276231766
0.068853825330734
0.023077458143234
-0.053216487169266
0.053595036268234
-0.037957698106766
0.023077458143234
-0.022698909044266
-0.022698909044266
0.068853825330734
-0.083734065294266
0.038336247205734
0.007818669080734
0.007818669080734
0.007818669080734
-0.098992854356766
0.068853825330734
0.007818669080734
-0.083734065294266
0.068853825330734
-0.022698909044266
0.084112614393234
-0.053216487169266
-0.037957698106766
0.068853825330734
-0.098992854356766
-0.022698909044266
0.007818669080734
-0.022698909044266
0.007818669080734
-0.098992854356766
0.084112614393234
-0.022698909044266
-0.068475276231766
0.038336247205734
-0.068475276231766
0.068853825330734
-0.068475276231766
-0.037957698106766
0.114630192518234
-0.068475276231766
-0.022698909044266
-0.022698909044266
0.007818669080734
0.099371403455734
-0.114251643419266
0.038336247205734
0.007818669080734
-0.068475276231766
-0.068475276231766
-0.114251643419266
0.068853825330734
-0.022698909044266
-0.068475276231766
0.053595036268234
-0.068475276231766
0.038336247205734
-0.053216487169266
-0.037957698106766
0.114630192518234
-0.068475276231766
0.023077458143234
-0.007440119981766
-0.037957698106766
0.007818669080734
-0.083734065294266
0.053595036268234
-0.007440119981766
-0.007440119981766
0.053595036268234
-0.053216487169266
0.099371403455734
-0.068475276231766
-0.053216487169266
0.099371403455734
-0.068475276231766
-0.007440119981766
0.023077458143234
-0.007440119981766
0.038336247205734
-0.053216487169266
0.068853825330734
0.007818669080734
0.007818669080734
0.053595036268234
0.007818669080734
0.099371403455734
-0.083734065294266
-0.037957698106766
0.084112614393234
-0.053216487169266
-0.022698909044266
0.023077458143234
0.068853825330734
0.068853825330734
-0.068475276231766
0.053595036268234
-0.022698909044266
-0.022698909044266
-0.037957698106766
-0.068475276231766
0.084112614393234
-0.007440119981766
-0.053216487169266
0.068853825330734
-0.007440119981766
0.038336247205734
-0.022698909044266
0.023077458143234
0.038336247205734
-0.053216487169266
0.007818669080734
-0.037957698106766
0.007818669080734
-0.022698909044266
-0.068475276231766
0.084112614393234
-0.007440119981766
-0.022698909044266
0.007818669080734
-0.037957698106766
0.084112614393234
-0.083734065294266
-0.022698909044266
0.068853825330734
0.007818669080734
0.007818669080734
-0.022698909044266
0.038336247205734
0.023077458143234
-0.068475276231766
0.068853825330734
-0.037957698106766
0.023077458143234
0.007818669080734
-0.037957698106766
0.084112614393234
-0.053216487169266
-0.007440119981766
0.038336247205734
-0.037957698106766
-0.007440119981766
0.007818669080734
0.084112614393234
0.023077458143234
-0.022698909044266
0.099371403455734
-0.022698909044266
0.038336247205734
-0.022698909044266
-0.022698909044266
0.145147770643234
-0.037957698106766
-0.037957698106766
0.068853825330734
-0.007440119981766
0.007818669080734
-0.068475276231766
0.038336247205734
0.038336247205734
-0.037957698106766
0.007818669080734
-0.037957698106766
0.068853825330734
-0.022698909044266
-0.037957698106766
0.114630192518234
-0.022698909044266
-0.007440119981766
0.038336247205734
-0.007440119981766
0.068853825330734
-0.083734065294266
0.023077458143234
0.053595036268234
0.038336247205734
0.007818669080734
-0.053216487169266
0.099371403455734
0.038336247205734
-0.068475276231766
0.053595036268234
-0.007440119981766
0.023077458143234
-0.022698909044266
0.007818669080734
0.099371403455734
-0.007440119981766
0.038336247205734
0.038336247205734
0.023077458143234
0.007818669080734
-0.007440119981766
0.084112614393234
-0.007440119981766
-0.037957698106766
0.053595036268234
-0.037957698106766
0.038336247205734
-0.022698909044266
0.038336247205734
0.114630192518234
-0.007440119981766
-0.007440119981766
0.007818669080734
0.068853825330734
0.053595036268234
-0.068475276231766
0.114630192518234
0.023077458143234
0.007818669080734
0.038336247205734
-0.022698909044266
0.099371403455734
0.023077458143234
0.023077458143234
0.114630192518234
0.023077458143234
0.007818669080734
0.007818669080734
0.099371403455734
0.053595036268234
-0.098992854356766
0.068853825330734
-0.022698909044266
0.068853825330734
0.038336247205734
-0.053216487169266
0.129888981580734
0.023077458143234
-0.037957698106766
0.068853825330734
-0.007440119981766
0.023077458143234
-0.053216487169266
0.053595036268234
0.068853825330734
-0.053216487169266
0.038336247205734
-0.022698909044266
0.084112614393234
0.038336247205734
-0.037957698106766
0.145147770643234
-0.007440119981766
-0.037957698106766
0.053595036268234
-0.007440119981766
0.099371403455734
-0.053216487169266
0.084112614393234
0.114630192518234
-0.037957698106766
0.038336247205734
0.007818669080734
0.099371403455734
0.068853825330734
-0.098992854356766
0.084112614393234
0.007818669080734
0.023077458143234
0.038336247205734
-0.007440119981766
0.129888981580734
-0.022698909044266
0.038336247205734
0.114630192518234
0.023077458143234
0.053595036268234
-0.022698909044266
0.084112614393234
0.053595036268234
-0.129510432481766
0.068853825330734
-0.022698909044266
0.023077458143234
0.038336247205734
-0.022698909044266
0.114630192518234
0.023077458143234
-0.022698909044266
0.007818669080734
-0.007440119981766
0.068853825330734
-0.098992854356766
0.038336247205734
0.068853825330734
-0.053216487169266
0.053595036268234
-0.037957698106766
0.038336247205734
0.053595036268234
-0.053216487169266
0.068853825330734
-0.022698909044266
-0.053216487169266
0.023077458143234
-0.007440119981766
0.038336247205734
-0.068475276231766
0.084112614393234
0.038336247205734
-0.053216487169266
0.068853825330734
-0.022698909044266
0.068853825330734
0.053595036268234
-0.098992854356766
0.068853825330734
-0.007440119981766
-0.007440119981766
0.007818669080734
0.023077458143234
0.068853825330734
-0.068475276231766
0.023077458143234
0.023077458143234
0.007818669080734
0.038336247205734
-0.053216487169266
0.068853825330734
-0.007440119981766
-0.129510432481766
0.084112614393234
-0.007440119981766
0.053595036268234
-0.022698909044266
-0.007440119981766
0.114630192518234
-0.053216487169266
-0.022698909044266
0.023077458143234
0.007818669080734
0.038336247205734
-0.129510432481766
0.038336247205734
0.038336247205734
-0.053216487169266
0.053595036268234
-0.037957698106766
0.099371403455734
0.007818669080734
-0.053216487169266
0.084112614393234
-0.007440119981766
0.007818669080734
-0.037957698106766
0.007818669080734
0.084112614393234
-0.114251643419266
0.053595036268234
0.053595036268234
0.007818669080734
0.023077458143234
-0.068475276231766
0.084112614393234
0.007818669080734
-0.098992854356766
0.068853825330734
-0.007440119981766
0.053595036268234
-0.037957698106766
-0.022698909044266
0.099371403455734
-0.068475276231766
0.023077458143234
0.007818669080734
-0.007440119981766
0.068853825330734
-0.083734065294266
0.023077458143234
0.023077458143234
-0.068475276231766
0.038336247205734
0.007818669080734
0.053595036268234
-0.098992854356766
-0.037957698106766
0.053595036268234
-0.098992854356766
-0.007440119981766
0.023077458143234
0.007818669080734
0.053595036268234
-0.098992854356766
0.053595036268234
0.023077458143234
-0.037957698106766
0.023077458143234
-0.022698909044266
0.068853825330734
-0.007440119981766
-0.007440119981766
0.038336247205734
-0.037957698106766
-0.007440119981766
-0.037957698106766
-0.007440119981766
0.023077458143234
-0.083734065294266
0.068853825330734
-0.022698909044266
-0.022698909044266
-0.007440119981766
-0.022698909044266
0.053595036268234
-0.068475276231766
-0.083734065294266
0.023077458143234
-0.037957698106766
0.007818669080734
-0.053216487169266
0.023077458143234
0.053595036268234
-0.037957698106766
0.007818669080734
-0.037957698106766
0.007818669080734
-0.037957698106766
-0.098992854356766
0.068853825330734
-0.022698909044266
-0.037957698106766
0.038336247205734
-0.007440119981766
0.053595036268234
-0.083734065294266
0.007818669080734
0.038336247205734
-0.037957698106766
-0.022698909044266
-0.053216487169266
0.053595036268234
0.007818669080734
-0.083734065294266
0.084112614393234
-0.007440119981766
-0.007440119981766
-0.037957698106766
-0.068475276231766
0.053595036268234
-0.098992854356766
-0.022698909044266
0.038336247205734
-0.037957698106766
0.038336247205734
-0.053216487169266
0.038336247205734
0.053595036268234
-0.068475276231766
0.053595036268234
-0.037957698106766
0.053595036268234
-0.037957698106766
-0.068475276231766
0.114630192518234
-0.068475276231766
-0.053216487169266
0.038336247205734
-0.022698909044266
0.007818669080734
-0.144769221544266
0.007818669080734
0.038336247205734
-0.068475276231766
0.038336247205734
-0.022698909044266
0.053595036268234
-0.022698909044266
-0.098992854356766
0.068853825330734
-0.037957698106766
-0.022698909044266
0.038336247205734
0.007818669080734
0.068853825330734
-0.083734065294266
0.023077458143234
0.023077458143234
-0.037957698106766
-0.022698909044266
-0.083734065294266
0.053595036268234
-0.022698909044266
-0.114251643419266
0.114630192518234
0.007818669080734
0.007818669080734
-0.007440119981766
0.007818669080734
0.068853825330734
-0.068475276231766
-0.022698909044266
0.007818669080734
0.007818669080734
0.023077458143234
-0.098992854356766
0.053595036268234
0.038336247205734
-0.083734065294266
0.023077458143234
-0.053216487169266
-0.007440119981766
-0.053216487169266
-0.037957698106766
0.068853825330734
-0.007440119981766
0.007818669080734
-0.007440119981766
0.023077458143234
0.053595036268234
-0.083734065294266
0.068853825330734
0.023077458143234
-0.022698909044266
0.023077458143234
-0.068475276231766
0.053595036268234
-0.037957698106766
-0.053216487169266
0.053595036268234
-0.068475276231766
-0.053216487169266
-0.053216487169266
-0.007440119981766
0.007818669080734
-0.114251643419266
0.038336247205734
-0.007440119981766
-0.007440119981766
-0.022698909044266
-0.068475276231766
0.099371403455734
-0.053216487169266
-0.098992854356766
0.099371403455734
-0.007440119981766
0.007818669080734
-0.053216487169266
0.023077458143234
0.053595036268234
-0.114251643419266
-0.007440119981766
-0.022698909044266
0.023077458143234
-0.007440119981766
-0.144769221544266
0.084112614393234
0.007818669080734
-0.068475276231766
0.053595036268234
-0.037957698106766
0.023077458143234
-0.098992854356766
-0.007440119981766
0.038336247205734
-0.068475276231766
0.023077458143234
-0.037957698106766
0.038336247205734
0.053595036268234
-0.144769221544266
0.038336247205734
0.007818669080734
-0.037957698106766
0.007818669080734
-0.037957698106766
0.068853825330734
-0.037957698106766
-0.007440119981766
0.068853825330734
-0.022698909044266
0.068853825330734
-0.037957698106766
0.007818669080734
0.084112614393234
-0.068475276231766
0.068853825330734
0.007818669080734
0.023077458143234
0.007818669080734
-0.068475276231766
0.053595036268234
-0.037957698106766
-0.037957698106766
0.068853825330734
0.023077458143234
0.038336247205734
-0.083734065294266
0.068853825330734
0.114630192518234
-0.037957698106766
0.068853825330734
0.023077458143234
0.084112614393234
0.038336247205734
-0.068475276231766
0.114630192518234
0.053595036268234
-0.007440119981766
0.053595036268234
0.023077458143234
0.053595036268234
-0.053216487169266
0.053595036268234
0.053595036268234
0.023077458143234
0.053595036268234
-0.053216487169266
0.084112614393234
0.038336247205734
-0.083734065294266
0.099371403455734
0.053595036268234
0.023077458143234
0.023077458143234
0.038336247205734
0.099371403455734
-0.037957698106766
0.068853825330734
0.084112614393234
0.023077458143234
0.053595036268234
-0.068475276231766
0.053595036268234
0.053595036268234
-0.068475276231766
0.068853825330734
0.023077458143234
0.068853825330734
0.007818669080734
0.038336247205734
0.114630192518234
0.007818669080734
0.084112614393234
0.068853825330734
0.038336247205734
0.114630192518234
-0.068475276231766
0.114630192518234
0.114630192518234
-0.007440119981766
0.068853825330734
0.038336247205734
0.114630192518234
-0.022698909044266
-0.007440119981766
0.129888981580734
0.023077458143234
0.068853825330734
0.023077458143234
0.007818669080734
0.114630192518234
-0.068475276231766
0.068853825330734
0.099371403455734
0.038336247205734
0.068853825330734
-0.022698909044266
0.114630192518234
0.053595036268234
-0.007440119981766
0.114630192518234
0.023077458143234
0.084112614393234
-0.022698909044266
0.023077458143234
0.129888981580734
-0.037957698106766
0.099371403455734
0.084112614393234
0.038336247205734
0.114630192518234
-0.053216487169266
0.099371403455734
0.099371403455734
-0.022698909044266
0.099371403455734
0.038336247205734
0.114630192518234
0.038336247205734
0.084112614393234
0.145147770643234
0.038336247205734
0.114630192518234
0.053595036268234
0.007818669080734
0.084112614393234
-0.068475276231766
0.114630192518234
0.114630192518234
0.023077458143234
0.084112614393234
0.053595036268234
0.129888981580734
0.023077458143234
0.038336247205734
0.129888981580734
0.038336247205734
0.068853825330734
0.007818669080734
0.038336247205734
0.114630192518234
-0.037957698106766
0.114630192518234
0.099371403455734
0.053595036268234
0.053595036268234
0.023077458143234
0.129888981580734
0.023077458143234
0.007818669080734
0.114630192518234
0.038336247205734
0.099371403455734
-0.007440119981766
0.068853825330734
0.145147770643234
0.007818669080734
0.068853825330734
0.099371403455734
0.129888981580734
0.038336247205734
-0.022698909044266
0.175665348768234
0.068853825330734
-0.007440119981766
0.084112614393234
0.007818669080734
0.099371403455734
-0.022698909044266
0.053595036268234
0.114630192518234
0.023077458143234
0.068853825330734
0.023077458143234
0.053595036268234
0.053595036268234
-0.022698909044266
0.114630192518234
0.038336247205734
0.053595036268234
0.068853825330734
0.023077458143234
0.175665348768234
0.007818669080734
0.068853825330734
0.129888981580734
-0.007440119981766
0.038336247205734
-0.022698909044266
0.068853825330734
0.114630192518234
-0.022698909044266
0.114630192518234
0.038336247205734
0.053595036268234
0.038336247205734
-0.007440119981766
0.114630192518234
0.007818669080734
0.023077458143234
0.068853825330734
0.007818669080734
0.114630192518234
-0.022698909044266
0.084112614393234
0.129888981580734
-0.037957698106766
0.038336247205734
-0.007440119981766
0.068853825330734
0.053595036268234
-0.022698909044266
0.129888981580734
0.053595036268234
0.038336247205734
0.068853825330734
0.023077458143234
0.129888981580734
-0.022698909044266
0.038336247205734
0.084112614393234
0.023077458143234
0.068853825330734
-0.007440119981766
0.084112614393234
0.099371403455734
-0.007440119981766
0.129888981580734
0.007818669080734
0.023077458143234
0.053595036268234
0.023077458143234
0.099371403455734
-0.007440119981766
0.038336247205734
0.099371403455734
0.068853825330734
0.068853825330734
-0.037957698106766
0.114630192518234
0.099371403455734
-0.022698909044266
0.114630192518234
0.068853825330734
0.099371403455734
0.038336247205734
0.038336247205734
0.114630192518234
0.007818669080734
0.007818669080734
0.068853825330734
0.053595036268234
0.068853825330734
-0.022698909044266
0.114630192518234
0.068853825330734
0.007818669080734
0.068853825330734
0.007818669080734
0.084112614393234
-0.007440119981766
-0.007440119981766
0.129888981580734
0.038336247205734
0.023077458143234
0.023077458143234
0.099371403455734
0.160406559705734
-0.037957698106766
0.053595036268234
0.084112614393234
0.038336247205734
0.023077458143234
0.007818669080734
0.114630192518234
0.038336247205734
0.038336247205734
0.114630192518234
0.023077458143234
0.114630192518234
0.038336247205734
0.053595036268234
0.114630192518234
0.007818669080734
0.084112614393234
0.068853825330734
0.114630192518234
0.099371403455734
-0.007440119981766
0.160406559705734
0.084112614393234
0.023077458143234
0.114630192518234
0.053595036268234
0.145147770643234
0.038336247205734
0.084112614393234
0.145147770643234
0.053595036268234
0.084112614393234
0.068853825330734
0.099371403455734
0.114630192518234
-0.007440119981766
0.129888981580734
0.084112614393234
0.084112614393234
0.114630192518234
0.053595036268234
0.145147770643234
0.023077458143234
0.038336247205734
0.129888981580734
0.038336247205734
0.084112614393234
0.038336247205734
0.114630192518234
0.175665348768234
-0.007440119981766
0.114630192518234
0.114630192518234
0.099371403455734
0.068853825330734
0.007818669080734
0.129888981580734
0.084112614393234
0.038336247205734
0.114630192518234
0.114630192518234
0.145147770643234
0.023077458143234
0.145147770643234
0.145147770643234
-0.007440119981766
0.099371403455734
0.068853825330734
0.114630192518234
0.099371403455734
0.023077458143234
0.175665348768234
0.114630192518234
0.084112614393234
0.114630192518234
0.053595036268234
0.175665348768234
0.038336247205734
0.068853825330734
0.129888981580734
0.084112614393234
0.099371403455734
0.068853825330734
0.129888981580734
0.114630192518234
0.038336247205734
0.145147770643234
0.084112614393234
0.114630192518234
0.114630192518234
0.068853825330734
0.145147770643234
0.038336247205734
0.114630192518234
0.129888981580734
0.084112614393234
0.114630192518234
0.038336247205734
0.160406559705734
0.114630192518234
-0.007440119981766
0.114630192518234
0.099371403455734
0.114630192518234
0.007818669080734
0.023077458143234
0.160406559705734
0.023077458143234
0.084112614393234
0.114630192518234
0.084112614393234
0.145147770643234
-0.022698909044266
0.129888981580734
0.129888981580734
-0.007440119981766
0.084112614393234
0.053595036268234
0.114630192518234
0.038336247205734
0.038336247205734
0.175665348768234
0.068853825330734
0.114630192518234
0.068853825330734
0.053595036268234
0.160406559705734
-0.083734065294266
0.084112614393234
0.160406559705734
0.053595036268234
0.084112614393234
0.038336247205734
0.129888981580734
0.099371403455734
0.023077458143234
0.114630192518234
0.038336247205734
0.114630192518234
0.007818669080734
0.023077458143234
0.145147770643234
-0.022698909044266
0.114630192518234
0.114630192518234
0.038336247205734
0.114630192518234
-0.007440119981766
0.099371403455734
0.068853825330734
-0.037957698106766
0.099371403455734
0.023077458143234
0.129888981580734
0.053595036268234
0.038336247205734
0.175665348768234
0.023077458143234
0.038336247205734
0.084112614393234
0.053595036268234
0.114630192518234
-0.053216487169266
0.099371403455734
0.084112614393234
-0.007440119981766
0.068853825330734
0.023077458143234
0.114630192518234
0.038336247205734
0.023077458143234
0.114630192518234
-0.007440119981766
0.068853825330734
0.023077458143234
0.023077458143234
0.145147770643234
-0.037957698106766
0.068853825330734
0.114630192518234
0.068853825330734
0.068853825330734
0.007818669080734
0.114630192518234
0.053595036268234
0.007818669080734
0.084112614393234
0.007818669080734
0.114630192518234
-0.037957698106766
-0.007440119981766
0.160406559705734
-0.007440119981766
0.053595036268234
0.099371403455734
0.068853825330734
0.038336247205734
-0.007440119981766
0.114630192518234
0.023077458143234
0.038336247205734
0.099371403455734
0.007818669080734
0.145147770643234
-0.007440119981766
0.023077458143234
0.160406559705734
-0.007440119981766
0.007818669080734
0.023077458143234
0.023077458143234
0.053595036268234
-0.022698909044266
0.099371403455734
0.053595036268234
0.053595036268234
0.053595036268234
0.023077458143234
0.114630192518234
-0.053216487169266
0.023077458143234
0.114630192518234
-0.037957698106766
0.038336247205734
-0.007440119981766
0.068853825330734
0.114630192518234
-0.068475276231766
0.084112614393234
0.068853825330734
0.023077458143234
-0.007440119981766
-0.007440119981766
0.129888981580734
0.007818669080734
-0.007440119981766
0.084112614393234
0.023077458143234
0.114630192518234
-0.053216487169266
0.007818669080734
0.114630192518234
-0.037957698106766
0.023077458143234
0.038336247205734
0.068853825330734
0.053595036268234
-0.022698909044266
0.099371403455734
-0.007440119981766
0.007818669080734
0.068853825330734
-0.007440119981766
0.114630192518234
-0.053216487169266
-0.007440119981766
0.114630192518234
0.023077458143234
0.053595036268234
0.038336247205734
0.084112614393234
0.068853825330734
-0.037957698106766
0.099371403455734
0.023077458143234
0.068853825330734
0.053595036268234
-0.007440119981766
0.129888981580734
-0.007440119981766
-0.022698909044266
0.084112614393234
0.038336247205734
0.038336247205734
0.007818669080734
0.084112614393234
0.053595036268234
-0.007440119981766
0.099371403455734
-0.007440119981766
0.084112614393234
0.038336247205734
0.007818669080734
0.114630192518234
0.023077458143234
0.007818669080734
0.084112614393234
0.053595036268234
0.084112614393234
-0.037957698106766
0.023077458143234
0.068853825330734
0.038336247205734
0.053595036268234
0.023077458143234
0.099371403455734
0.023077458143234
0.038336247205734
0.114630192518234
0.007818669080734
0.068853825330734
0.053595036268234
0.068853825330734
0.114630192518234
-0.037957698106766
0.068853825330734
0.114630192518234
0.068853825330734
0.068853825330734
0.038336247205734
0.114630192518234
0.023077458143234
-0.007440119981766
0.084112614393234
0.007818669080734
0.114630192518234
0.007818669080734
0.053595036268234
0.175665348768234
0.007818669080734
0.053595036268234
0.099371403455734
0.084112614393234
0.023077458143234
-0.022698909044266
0.114630192518234
0.053595036268234
0.038336247205734
0.114630192518234
0.038336247205734
0.129888981580734
-0.022698909044266
0.007818669080734
0.129888981580734
-0.007440119981766
0.007818669080734
0.038336247205734
0.099371403455734
0.114630192518234
-0.053216487169266
0.114630192518234
0.114630192518234
0.084112614393234
0.099371403455734
-0.007440119981766
0.114630192518234
0.023077458143234
-0.007440119981766
0.114630192518234
0.038336247205734
0.084112614393234
0.038336247205734
0.084112614393234
0.114630192518234
-0.022698909044266
0.114630192518234
0.038336247205734
0.023077458143234
0.068853825330734
-0.007440119981766
0.114630192518234
0.038336247205734
-0.007440119981766
0.129888981580734
0.053595036268234
0.114630192518234
0.038336247205734
0.084112614393234
0.114630192518234
-0.007440119981766
0.053595036268234
0.053595036268234
0.068853825330734
0.053595036268234
-0.022698909044266
0.114630192518234
0.038336247205734
0.068853825330734
0.114630192518234
0.023077458143234
0.129888981580734
0.007818669080734
0.053595036268234
0.129888981580734
0.023077458143234
0.053595036268234
0.053595036268234
0.114630192518234
0.114630192518234
0.007818669080734
0.145147770643234
0.084112614393234
0.099371403455734
0.068853825330734
-0.037957698106766
0.099371403455734
0.007818669080734
0.007818669080734
0.114630192518234
0.068853825330734
0.084112614393234
0.023077458143234
0.160406559705734
0.129888981580734
0.023077458143234
0.114630192518234
0.038336247205734
0.099371403455734
0.023077458143234
0.007818669080734
0.160406559705734
0.038336247205734
0.053595036268234
0.114630192518234
0.053595036268234
0.114630192518234
-0.022698909044266
0.114630192518234
0.114630192518234
-0.007440119981766
0.084112614393234
0.023077458143234
0.114630192518234
0.099371403455734
-0.007440119981766
0.129888981580734
0.068853825330734
0.084112614393234
0.068853825330734
0.053595036268234
0.145147770643234
-0.053216487169266
0.084112614393234
0.114630192518234
0.007818669080734
0.053595036268234
-0.022698909044266
0.114630192518234
0.084112614393234
-0.068475276231766
0.114630192518234
0.038336247205734
0.068853825330734
0.053595036268234
0.023077458143234
0.160406559705734
0.007818669080734
0.053595036268234
0.114630192518234
0.068853825330734
0.084112614393234
-0.022698909044266
0.114630192518234
0.099371403455734
-0.022698909044266
0.114630192518234
-0.007440119981766
0.068853825330734
0.007818669080734
-0.007440119981766
0.129888981580734
0.007818669080734
0.007818669080734
0.084112614393234
0.068853825330734
0.084112614393234
-0.053216487169266
0.114630192518234
0.114630192518234
0.038336247205734
0.068853825330734
-0.007440119981766
0.114630192518234
0.068853825330734
-0.037957698106766
0.114630192518234
0.038336247205734
0.038336247205734
0.038336247205734
0.038336247205734
0.114630192518234
-0.022698909044266
0.068853825330734
0.053595036268234
0.023077458143234
0.038336247205734
-0.022698909044266
0.114630192518234
0.068853825330734
-0.007440119981766
0.114630192518234
0.023077458143234
0.084112614393234
0.007818669080734
0.053595036268234
0.129888981580734
-0.022698909044266
0.023077458143234
0.038336247205734
0.023077458143234
0.084112614393234
0.007818669080734
0.114630192518234
0.084112614393234
0.023077458143234
0.053595036268234
0.023077458143234
0.114630192518234
-0.022698909044266
0.038336247205734
0.129888981580734
0.007818669080734
0.068853825330734
0.053595036268234
0.068853825330734
0.099371403455734
-0.068475276231766
0.084112614393234
0.038336247205734
0.007818669080734
0.038336247205734
-0.007440119981766
0.114630192518234
0.007818669080734
0.007818669080734
0.114630192518234
0.053595036268234
0.099371403455734
-0.022698909044266
0.068853825330734
0.114630192518234
-0.037957698106766
0.099371403455734
0.053595036268234
0.068853825330734
0.053595036268234
-0.037957698106766
0.129888981580734
0.038336247205734
-0.007440119981766
0.114630192518234
0.038336247205734
0.084112614393234
-0.053216487169266
0.053595036268234
0.114630192518234
-0.037957698106766
0.084112614393234
0.023077458143234
0.084112614393234
0.114630192518234
-0.022698909044266
0.129888981580734
0.099371403455734
0.023077458143234
0.053595036268234
0.023077458143234
0.099371403455734
-0.053216487169266
0.023077458143234
0.099371403455734
0.007818669080734
0.068853825330734
0.038336247205734
0.099371403455734
0.114630192518234
-0.037957698106766
0.114630192518234
0.038336247205734
0.023077458143234
0.023077458143234
0.007818669080734
0.160406559705734
0.023077458143234
0.023077458143234
0.129888981580734
0.038336247205734
0.068853825330734
0.007818669080734
0.038336247205734
0.068853825330734
-0.007440119981766
0.053595036268234
0.023077458143234
0.099371403455734
0.053595036268234
0.023077458143234
0.175665348768234
0.053595036268234
0.038336247205734
0.114630192518234
0.023077458143234
0.084112614393234
-0.022698909044266
0.068853825330734
0.114630192518234
0.023077458143234
0.068853825330734
0.068853825330734
0.129888981580734
0.084112614393234
0.007818669080734
0.114630192518234
0.038336247205734
0.038336247205734
0.023077458143234
0.038336247205734
0.129888981580734
-0.022698909044266
0.068853825330734
0.099371403455734
0.038336247205734
0.068853825330734
0.007818669080734
0.084112614393234
0.068853825330734
-0.007440119981766
0.114630192518234
0.038336247205734
0.084112614393234
-0.022698909044266
0.023077458143234
0.114630192518234
-0.037957698106766
0.068853825330734
0.099371403455734
0.023077458143234
0.084112614393234
-0.037957698106766
0.053595036268234
0.084112614393234
0.007818669080734
0.053595036268234
0.023077458143234
0.114630192518234
0.023077458143234
0.023077458143234
0.129888981580734
0.023077458143234
0.053595036268234
0.053595036268234
0.068853825330734
0.084112614393234
-0.053216487169266
0.099371403455734
0.068853825330734
0.023077458143234
0.068853825330734
-0.007440119981766
0.145147770643234
0.053595036268234
-0.053216487169266
0.114630192518234
0.007818669080734
0.007818669080734
0.038336247205734
0.053595036268234
0.129888981580734
0.023077458143234
0.099371403455734
0.068853825330734
0.114630192518234
0.084112614393234
-0.037957698106766
0.114630192518234
0.084112614393234
-0.022698909044266
0.114630192518234
0.038336247205734
0.099371403455734
0.038336247205734
0.084112614393234
0.160406559705734
0.007818669080734
0.023077458143234
0.053595036268234
0.084112614393234
0.053595036268234
-0.053216487169266
0.114630192518234
0.099371403455734
0.038336247205734
0.084112614393234
0.023077458143234
0.114630192518234
0.007818669080734
0.038336247205734
0.114630192518234
0.007818669080734
0.007818669080734
0.023077458143234
0.068853825330734
0.068853825330734
-0.007440119981766
0.114630192518234
0.023077458143234
0.023077458143234
0.007818669080734
-0.007440119981766
0.114630192518234
-0.007440119981766
0.023077458143234
0.145147770643234
0.007818669080734
0.023077458143234
0.007818669080734
0.084112614393234
0.084112614393234
-0.007440119981766
0.084112614393234
0.007818669080734
0.084112614393234
0.038336247205734
-0.007440119981766
0.114630192518234
0.038336247205734
0.023077458143234
0.068853825330734
0.023077458143234
0.099371403455734
-0.037957698106766
0.099371403455734
0.099371403455734
-0.007440119981766
0.068853825330734
-0.037957698106766
0.114630192518234
0.099371403455734
-0.068475276231766
0.145147770643234
0.068853825330734
0.038336247205734
0.068853825330734
0.038336247205734
0.114630192518234
-0.007440119981766
0.084112614393234
0.099371403455734
0.023077458143234
0.053595036268234
-0.022698909044266
0.114630192518234
0.068853825330734
-0.083734065294266
0.114630192518234
0.007818669080734
0.023077458143234
0.023077458143234
0.023077458143234
0.145147770643234
-0.022698909044266
0.007818669080734
0.084112614393234
0.053595036268234
0.084112614393234
-0.083734065294266
0.099371403455734
0.084112614393234
-0.068475276231766
0.068853825330734
-0.037957698106766
0.084112614393234
0.068853825330734
-0.037957698106766
0.099371403455734
0.023077458143234
0.007818669080734
0.023077458143234
-0.007440119981766
0.084112614393234
-0.053216487169266
0.068853825330734
0.038336247205734
-0.022698909044266
0.068853825330734
-0.037957698106766
0.099371403455734
0.053595036268234
-0.098992854356766
0.099371403455734
-0.007440119981766
-0.007440119981766
0.023077458143234
0.023077458143234
0.084112614393234
-0.053216487169266
0.053595036268234
0.023077458143234
-0.022698909044266
0.038336247205734
-0.053216487169266
0.084112614393234
0.038336247205734
-0.068475276231766
0.084112614393234
0.023077458143234
0.053595036268234
-0.022698909044266
0.053595036268234
0.114630192518234
-0.068475276231766
0.007818669080734
0.023077458143234
0.007818669080734
0.038336247205734
-0.083734065294266
0.114630192518234
0.084112614393234
-0.098992854356766
-0.007440119981766
0.007818669080734
0.099371403455734
-0.022698909044266
-0.022698909044266
0.068853825330734
-0.022698909044266
0.023077458143234
-0.037957698106766
0.023077458143234
0.099371403455734
-0.083734065294266
0.099371403455734
0.023077458143234
-0.037957698106766
0.053595036268234
-0.037957698106766
0.068853825330734
0.007818669080734
-0.068475276231766
0.053595036268234
-0.007440119981766
0.053595036268234
-0.022698909044266
0.053595036268234
0.114630192518234
-0.083734065294266
0.084112614393234
0.007818669080734
-0.007440119981766
0.053595036268234
-0.083734065294266
0.099371403455734
0.084112614393234
-0.037957698106766
0.068853825330734
-1.945306301116943
-3.669549465179443
-3.166009426116943
-3.181268215179443
-3.867913722991943
-4.646111965179443
-4.829217433929443
-4.829217433929443
-4.600335597991943
-4.524041652679443
-4.798699855804443
-4.707147121429443
-4.890252590179443
-5.134393215179443
-5.103875637054443
-5.241204738616943
-5.256463527679443
-5.454827785491943
-5.561639308929443
-5.561639308929443
-5.744744777679443
-5.790521144866943
-5.943109035491943
-5.988885402679443
-6.034661769866943
-6.324578762054443
-6.278802394866943
-6.400872707366943
-6.522943019866943
-6.599236965179443
-6.736566066741943
-6.721307277679443
-6.950189113616943
-7.041741847991943
-7.041741847991943
-7.224847316741943
-7.255364894866943
-7.438470363616943
-7.468987941741943
-7.499505519866943
-7.774163722991943
-7.774163722991943
-7.896234035491943
-8.003046035766602
-8.094598770141602
-8.247186660766602
-8.231927871704102
-8.384515762329102
-8.521844863891602
-8.537103652954102
-8.674432754516602
-8.735467910766602
-8.933832168579102
-8.949090957641602
-9.025384902954102
-9.223749160766602
-9.239007949829102
-9.330560684204102
-9.376337051391602
-9.498407363891602
-9.696771621704102
-9.635736465454102
-9.803583145141602
-9.956171035766602
-10.047723770141602
-10.124017715454102
-10.169794082641602
-10.444452285766602
-10.444452285766602
-10.459711074829102
-10.581781387329102
-10.658075332641602
-10.856439590454102
-10.841180801391602
-10.917474746704102
-11.192132949829102
-11.176874160766602
-11.298944473266602
-11.375238418579102
-11.466791152954102
-11.543085098266602
-11.573602676391602
-11.787225723266602
-11.833002090454102
-11.955072402954102
-12.061883926391602
-12.092401504516602
-12.336542129516602
-12.275506973266602
-12.351800918579102
-12.595941543579102
-12.565423965454102
-12.672235488891602
-12.733270645141602
-12.885858535766602
-12.962152481079102
-12.946893692016602
-13.175775527954102
-13.267328262329102
-13.343622207641602
-13.404657363891602
-13.465692520141602
-13.725091934204102
-13.648797988891602
-13.740350723266602
-13.938714981079102
-13.969232559204102
-14.121820449829102
-14.106561660766602
-14.274408340454102
-14.426996231079102
-14.365961074829102
-14.549066543579102
-14.640619277954102
-14.747430801391602
-14.793207168579102
-14.808465957641602
-15.083124160766602
-15.083124160766602
-15.144159317016602
-15.220453262329102
-15.312005996704102
-15.510370254516602
-15.464593887329102
-15.586664199829102
-15.800287246704102
-15.769769668579102
-15.922357559204102
-15.983392715454102
-16.135980606079102
-16.181756973266602
-16.212274551391602
-16.395380020141602
-16.410638809204102
-16.532709121704102
-16.593744277954102
-16.639520645141602
-16.898920059204102
-16.868402481079102
-16.929437637329102
-17.082025527954102
-17.143060684204102
-17.265130996704102
-17.249872207641602
-17.463495254516602
-17.539789199829102
-17.539789199829102
-17.722894668579102
-17.768671035766602
-17.921258926391602
-17.951776504516602
-17.951776504516602
-18.211175918579102
-18.180658340454102
-18.256952285766602
-18.379022598266602
-18.455316543579102
-18.546869277954102
-18.592645645141602
-18.775751113891602
-18.806268692016602
-18.852045059204102
-19.004632949829102
-19.019891738891602
-19.218255996704102
-19.187738418579102
-19.233514785766602
-19.553949356079102
-19.492914199829102
-19.569208145141602
-19.660760879516602
-19.767572402954102
-19.889642715454102
-19.859125137329102
-20.026971817016602
-20.149042129516602
-20.179559707641602
-20.255853652954102
-20.271112442016602
-20.515253067016602
-20.469476699829102
-20.545770645141602
-20.774652481079102
-20.713617324829102
-20.881464004516602
-20.881464004516602
-20.973016738891602
-21.201898574829102
-21.125604629516602
-21.323968887329102
-21.430780410766602
-21.461297988891602
-21.568109512329102
-21.552850723266602
-21.766473770141602
-21.766473770141602
-21.812250137329102
-21.980096817016602
-21.980096817016602
-22.193719863891602
-22.163202285766602
-22.239496231079102
-22.529413223266602
-22.422601699829102
-22.529413223266602
-22.636224746704102
-22.712518692016602
-22.804071426391602
-22.788812637329102
-23.032953262329102
-23.048212051391602
-23.093988418579102
-23.277093887329102
-23.261835098266602
-23.521234512329102
-23.460199356079102
-23.460199356079102
-23.765375137329102
-23.658563613891602
-23.750116348266602
-23.811151504516602
-23.948480606079102
-24.085809707641602
-24.024774551391602
-24.207880020141602
-24.314691543579102
-24.360467910766602
-24.467279434204102
-24.406244277954102
-24.711420059204102
-24.696161270141602
-24.665643692016602
-24.894525527954102
-24.909784317016602
-25.016595840454102
-25.062372207641602
-25.153924942016602
-25.306512832641602
-25.275995254516602
-25.413324356079102
-25.428583145141602
-25.565912246704102
-25.672723770141602
-25.581171035766602
-25.840570449829102
-25.840570449829102
-25.855829238891602
-26.038934707641602
-26.054193496704102
-26.237298965454102
-26.298334121704102
-26.328851699829102
-26.527215957641602
-26.496698379516602
-26.572992324829102
-26.588251113891602
-26.756097793579102
-26.847650527954102
-26.847650527954102
-27.061273574829102
-27.015497207641602
-27.107049942016602
-27.259637832641602
-27.229120254516602
-27.458002090454102
-27.427484512329102
-27.473260879516602
-27.686883926391602
-27.625848770141602
-27.717401504516602
-27.763177871704102
-27.976800918579102
-28.037836074829102
-28.007318496704102
-28.236200332641602
-28.251459121704102
-28.327753067016602
-28.373529434204102
-28.388788223266602
-28.724481582641602
-28.587152481079102
-28.587152481079102
-28.800775527954102
-28.861810684204102
-28.938104629516602
-28.938104629516602
-29.121210098266602
-29.212762832641602
-29.151727676391602
-29.289056777954102
-29.319574356079102
-29.533197402954102
-29.533197402954102
-29.487421035766602
-29.807855606079102
-29.731561660766602
-29.762079238891602
-29.929925918579102
-29.990961074829102
-30.158807754516602
-30.082513809204102
-30.174066543579102
-30.311395645141602
-30.296136856079102
-30.433465957641602
-30.387689590454102
-30.616571426391602
-30.692865371704102
-30.647089004516602
-30.860712051391602
-30.860712051391602
-30.967523574829102
-31.059076309204102
-31.074335098266602
-31.257440567016602
-31.196405410766602
-31.348993301391602
-31.440546035766602
-31.394769668579102
-31.577875137329102
-31.562616348266602
-31.745721817016602
-31.791498184204102
-31.760980606079102
-32.005119323730469
-31.989862442016602
-32.035636901855469
-32.111930847167969
-32.142448425292969
-32.386589050292969
-32.310295104980469
-32.356071472167969
-32.462882995605469
-32.600212097167969
-32.691764831542969
-32.645988464355469
-32.844352722167969
-32.905387878417969
-32.844352722167969
-33.012199401855469
-32.996940612792969
-33.210563659667969
-33.271598815917969
-33.195304870605469
-33.424186706542969
-33.424186706542969
-33.454704284667969
-33.546257019042969
-33.668327331542969
-33.775138854980469
-33.729362487792969
-33.836174011230469
-33.927726745605469
-33.973503112792969
-34.110832214355469
-34.080314636230469
-34.339714050292969
-34.370231628417969
-34.309196472167969
-34.477043151855469
-34.507560729980469
-34.583854675292969
-34.614372253417969
-34.705924987792969
-34.843254089355469
-34.797477722167969
-34.950065612792969
-34.995841979980469
-35.056877136230469
-35.148429870605469
-35.117912292480469
-35.331535339355469
-35.331535339355469
-35.362052917480469
-35.529899597167969
-35.560417175292969
-35.682487487792969
-35.651969909667969
-35.713005065917969
-35.911369323730469
-35.835075378417969
-35.987663269042969
-36.033439636230469
-36.155509948730469
-36.216545104980469
-36.140251159667969
-36.353874206542969
-36.414909362792969
-36.399650573730469
-36.521720886230469
-36.567497253417969
-36.735343933105469
-36.643791198730469
-36.704826354980469
-36.903190612792969
-36.887931823730469
-37.010002136230469
-37.040519714355469
-37.193107604980469
-37.269401550292969
-37.132072448730469
-37.345695495605469
-37.421989440917969
-37.421989440917969
-37.513542175292969
-37.513542175292969
-37.788200378417969
-37.757682800292969
-37.742424011230469
-37.879753112792969
-37.910270690917969
-38.032341003417969
-37.986564636230469
-38.139152526855469
-38.261222839355469
-38.200187683105469
-38.398551940917969
-38.398551940917969
-38.474845886230469
-38.581657409667969
-38.520622253417969
-38.764762878417969
-38.749504089355469
-38.764762878417969
-38.902091979980469
-38.902091979980469
-39.008903503417969
-39.008903503417969
-39.130973815917969
-39.253044128417969
-39.176750183105469
-39.329338073730469
-39.329338073730469
-39.466667175292969
-39.542961120605469
-39.466667175292969
-39.710807800292969
-39.771842956542969
-39.771842956542969
-39.848136901855469
-39.893913269042969
-40.092277526855469
-39.985466003417969
-40.061759948730469
-40.229606628417969
-40.229606628417969
-40.321159362792969
-40.321159362792969
-40.519523620605469
-40.550041198730469
-40.458488464355469
-40.656852722167969
-40.702629089355469
-40.733146667480469
-40.778923034667969
-40.778923034667969
-41.053581237792969
-40.992546081542969
-41.023063659667969
-41.160392761230469
-41.221427917480469
-41.328239440917969
-41.251945495605469
-41.358757019042969
-41.496086120605469
-41.465568542480469
-41.557121276855469
-41.587638854980469
-41.724967956542969
-41.740226745605469
-41.770744323730469
-41.984367370605469
-41.923332214355469
-42.030143737792969
-42.075920104980469
-42.075920104980469
-42.213249206542969
-42.167472839355469
-42.304801940917969
-42.426872253417969
-42.411613464355469
-42.548942565917969
-42.533683776855469
-42.671012878417969
-42.655754089355469
-42.655754089355469
-42.838859558105469
-42.869377136230469
-42.945671081542969
-42.930412292480469
-43.021965026855469
-43.205070495605469
-43.067741394042969
-43.174552917480469
-43.281364440917969
-43.311882019042969
-43.433952331542969
-43.388175964355469
-43.601799011230469
-43.601799011230469
-43.571281433105469
-43.754386901855469
-43.800163269042969
-43.876457214355469
-43.815422058105469
-43.922233581542969
-44.181632995605469
-44.013786315917969
-44.090080261230469
-44.166374206542969
-44.273185729980469
-44.379997253417969
-44.288444519042969
-44.486808776855469
-44.578361511230469
-44.517326354980469
-44.593620300292969
-44.593620300292969
-44.807243347167969
-44.776725769042969
-44.791984558105469
-45.036125183105469
-44.975090026855469
-45.036125183105469
-45.051383972167969
-45.142936706542969
-45.265007019042969
-45.173454284667969
-45.341300964355469
-45.402336120605469
-45.402336120605469
-45.539665222167969
-45.478630065917969
-45.692253112792969
-45.661735534667969
-45.646476745605469
-45.860099792480469
-45.829582214355469
-45.905876159667969
-45.936393737792969
-45.997428894042969
-46.180534362792969
-46.134757995605469
-46.226310729980469
-46.272087097167969
-46.348381042480469
-46.409416198730469
-46.378898620605469
-46.607780456542969
-46.516227722167969
-46.516227722167969
-46.729850769042969
-46.714591979980469
-46.821403503417969
-46.821403503417969
-46.882438659667969
-47.080802917480469
-46.973991394042969
-47.035026550292969
-47.096061706542969
-47.233390808105469
-47.263908386230469
-47.218132019042969
-47.431755065917969
-47.477531433105469
-47.492790222167969
-47.538566589355469
-47.523307800292969
-47.736930847167969
-47.660636901855469
-47.691154479980469
-47.904777526855469
-47.889518737792969
-47.965812683105469
-47.920036315917969
-48.042106628417969
-48.133659362792969
-48.103141784667969
-48.255729675292969
-48.255729675292969
-48.347282409667969
-48.408317565917969
-48.362541198730469
-48.621940612792969
-48.499870300292969
-48.576164245605469
-48.744010925292969
-48.728752136230469
-48.820304870605469
-48.805046081542969
-48.881340026855469
-49.003410339355469
-48.972892761230469
-49.094963073730469
-49.094963073730469
-49.247550964355469
-49.262809753417969
-49.217033386230469
-49.476432800292969
-49.339103698730469
-49.400138854980469
-49.522209167480469
-49.552726745605469
-49.705314636230469
-49.629020690917969
-49.766349792480469
-49.888420104980469
-49.781608581542969
-49.888420104980469
-49.888420104980469
-50.086784362792969
-50.071525573730469
-49.964714050292969
-50.254631042480469
-50.239372253417969
-50.254631042480469
-50.346183776855469
-50.346183776855469
-50.575065612792969
-50.483512878417969
-50.498771667480469
-50.620841979980469
-50.651359558105469
-50.742912292480469
-50.651359558105469
-50.880241394042969
-50.956535339355469
-50.834465026855469
-51.017570495605469
-51.048088073730469
-51.124382019042969
-51.154899597167969
-51.078605651855469
-51.353263854980469
-51.246452331542969
-51.276969909667969
-51.414299011230469
-51.460075378417969
-51.551628112792969
-51.490592956542969
-51.627922058105469
-51.734733581542969
-51.673698425292969
-51.811027526855469
-51.795768737792969
-51.963615417480469
-51.978874206542969
-51.902580261230469
-52.116203308105469
-52.055168151855469
-52.131462097167969
-52.223014831542969
-52.223014831542969
-52.329826354980469
-52.314567565917969
-52.436637878417969
-52.528190612792969
-52.497673034667969
-52.604484558105469
-52.528190612792969
-52.711296081542969
-52.696037292480469
-52.680778503417969
-52.909660339355469
-52.894401550292969
-52.940177917480469
-53.001213073730469
-53.016471862792969
-53.153800964355469
-53.077507019042969
-53.184318542480469
-53.275871276855469
-53.291130065917969
-53.321647644042969
-53.275871276855469
-53.504753112792969
-53.504753112792969
-53.504753112792969
-53.642082214355469
-53.642082214355469
-53.764152526855469
-53.718376159667969
-53.748893737792969
-53.947257995605469
-53.825187683105469
-53.947257995605469
-54.008293151855469
-54.099845886230469
-54.176139831542969
-54.054069519042969
-54.252433776855469
-54.313468933105469
-54.267692565917969
-54.389762878417969
-54.359245300292969
-54.527091979980469
-54.496574401855469
-54.496574401855469
-54.649162292480469
-54.618644714355469
-54.725456237792969
-54.725456237792969
-54.801750183105469
-54.939079284667969
-54.832267761230469
-55.000114440917969
-55.061149597167969
-55.045890808105469
-55.152702331542969
-55.106925964355469
-55.320549011230469
-55.259513854980469
-55.244255065917969
-55.412101745605469
-55.412101745605469
-55.488395690917969
-55.473136901855469
-55.549430847167969
-55.702018737792969
-55.579948425292969
-55.702018737792969
-55.747795104980469
-55.824089050292969
-55.885124206542969
-55.763053894042969
-56.007194519042969
-56.052970886230469
-56.007194519042969
-56.159782409667969
-56.159782409667969
-56.266593933105469
-56.220817565917969
-56.220817565917969
-56.403923034667969
-56.358146667480469
-56.434440612792969
-56.434440612792969
-56.556510925292969
-56.587028503417969
-56.510734558105469
-56.754875183105469
-56.770133972167969
-56.709098815917969
-56.800651550292969
-56.770133972167969
-56.953239440917969
-56.922721862792969
-56.937980651855469
-57.121086120605469
-57.090568542480469
-55.228996276855469
-53.458976745605469
-54.054069519042969
-54.176139831542969
-53.336906433105469
-52.757072448730469
-52.543449401855469
-52.635002136230469
-52.802848815917969
-52.848625183105469
-52.985954284667969
-52.802848815917969
-52.711296081542969
-52.696037292480469
-52.619743347167969
-52.604484558105469
-52.482414245605469
-52.497673034667969
-52.512931823730469
-52.329826354980469
-52.329826354980469
-52.314567565917969
-52.284049987792969
-52.161979675292969
-52.070426940917969
-52.146720886230469
-52.009391784667969
-51.963615417480469
-51.902580261230469
-51.841545104980469
-51.856803894042969
-51.704216003417969
-51.673698425292969
-51.658439636230469
-51.536369323730469
-51.551628112792969
-51.444816589355469
-51.521110534667969
-51.429557800292969
-51.292228698730469
-51.353263854980469
-51.261711120605469
-51.170158386230469
-51.078605651855469
-51.032829284667969
-51.124382019042969
-50.910758972167969
-50.895500183105469
-50.864982604980469
-50.788688659667969
-50.788688659667969
-50.636100769042969
-50.727653503417969
-50.651359558105469
-50.498771667480469
-50.544548034667969
-50.407218933105469
-50.361442565917969
-50.285148620605469
-50.239372253417969
-50.346183776855469
-50.147819519042969
-50.163078308105469
-50.086784362792969
-50.025749206542969
-50.010490417480469
-49.827384948730469
-49.934196472167969
-49.888420104980469
-49.690055847167969
-49.735832214355469
-49.644279479980469
-49.674797058105469
-49.537467956542969
-49.445915222167969
-49.583244323730469
-49.430656433105469
-49.384880065917969
-49.262809753417969
-49.247550964355469
-49.293327331542969
-49.094963073730469
-49.125480651855469
-49.094963073730469
-48.988151550292969
-48.988151550292969
-48.820304870605469
-48.942375183105469
-48.820304870605469
-48.682975769042969
-48.759269714355469
-48.652458190917969
-48.637199401855469
-48.515129089355469
-48.438835144042969
-48.545646667480469
-48.347282409667969
-48.332023620605469
-48.301506042480469
-48.286247253417969
-48.255729675292969
-48.103141784667969
-48.225212097167969
-48.103141784667969
-47.996330261230469
-48.011589050292969
-47.859001159667969
-47.889518737792969
-47.782707214355469
-47.706413269042969
-47.782707214355469
-47.630119323730469
-47.645378112792969
-47.538566589355469
-47.553825378417969
-47.538566589355469
-47.355461120605469
-47.447013854980469
-47.355461120605469
-47.233390808105469
-47.248649597167969
-47.187614440917969
-47.248649597167969
-47.050285339355469
-47.004508972167969
-47.111320495605469
-46.958732604980469
-46.928215026855469
-46.790885925292969
-46.821403503417969
-46.836662292480469
-46.607780456542969
-46.668815612792969
-46.623039245605469
-46.546745300292969
-46.531486511230469
-46.424674987792969
-46.531486511230469
-46.363639831542969
-46.302604675292969
-46.302604675292969
-46.211051940917969
-46.256828308105469
-46.073722839355469
-46.119499206542969
-46.165275573730469
-45.905876159667969
-45.982170104980469
-45.890617370605469
-45.875358581542969
-45.844841003417969
-45.692253112792969
-45.829582214355469
-45.692253112792969
-45.585441589355469
-45.570182800292969
-45.478630065917969
-45.570182800292969
-45.387077331542969
-45.371818542480469
-45.417594909667969
-45.234489440917969
-45.310783386230469
-45.142936706542969
-45.203971862792969
-45.188713073730469
-45.005607604980469
-45.112419128417969
-44.959831237792969
-44.898796081542969
-44.914054870605469
-44.776725769042969
-44.898796081542969
-44.715690612792969
-44.669914245605469
-44.730949401855469
-44.578361511230469
-44.608879089355469
-44.425773620605469
-44.517326354980469
-44.502067565917969
-44.257926940917969
-44.379997253417969
-44.303703308105469
-44.227409362792969
-44.227409362792969
-44.090080261230469
-44.227409362792969
-44.059562683105469
-43.983268737792969
-43.983268737792969
-43.906974792480469
-43.937492370605469
-43.739128112792969
-43.800163269042969
-43.861198425292969
-43.617057800292969
-43.678092956542969
-43.586540222167969
-43.601799011230469
-43.540763854980469
-43.357658386230469
-43.494987487792969
-43.403434753417969
-43.327140808105469
-43.311882019042969
-43.266105651855469
-43.311882019042969
-43.098258972167969
-43.113517761230469
-43.144035339355469
-42.976188659667969
-43.006706237792969
-42.899894714355469
-42.930412292480469
-42.869377136230469
-42.732048034667969
-42.808341979980469
-42.716789245605469
-42.716789245605469
-42.655754089355469
-42.579460144042969
-42.655754089355469
-42.442131042480469
-42.442131042480469
-42.457389831542969
-42.350578308105469
-42.335319519042969
-42.213249206542969
-42.304801940917969
-42.259025573730469
-42.121696472167969
-42.152214050292969
-42.106437683105469
-42.106437683105469
-41.999626159667969
-41.908073425292969
-41.999626159667969
-41.816520690917969
-41.816520690917969
-41.724967956542969
-41.709709167480469
-41.755485534667969
-41.557121276855469
-41.648674011230469
-41.618156433105469
-41.450309753417969
-41.511344909667969
-41.404533386230469
-41.435050964355469
-41.343498229980469
-41.251945495605469
-41.328239440917969
-41.190910339355469
-41.175651550292969
-41.084098815917969
-41.114616394042969
-41.160392761230469
-40.885734558105469
-40.992546081542969
-40.992546081542969
-40.809440612792969
-40.839958190917969
-40.717887878417969
-40.794181823730469
-40.687370300292969
-40.580558776855469
-40.656852722167969
-40.580558776855469
-40.550041198730469
-40.443229675292969
-40.458488464355469
-40.504264831542969
-40.260124206542969
-40.336418151855469
-40.305900573730469
-40.229606628417969
-40.229606628417969
-40.046501159667969
-40.183830261230469
-40.122795104980469
-39.954948425292969
-39.985466003417969
-39.939689636230469
-39.970207214355469
-39.817619323730469
-39.756584167480469
-39.893913269042969
-39.726066589355469
-39.710807800292969
-39.634513854980469
-39.649772644042969
-39.649772644042969
-39.466667175292969
-39.542961120605469
-39.527702331542969
-39.420890808105469
-39.420890808105469
-39.314079284667969
-39.390373229980469
-39.268302917480469
-39.161491394042969
-39.207267761230469
-39.115715026855469
-39.130973815917969
-38.993644714355469
-39.024162292480469
-39.085197448730469
-38.886833190917969
-38.902091979980469
-38.917350769042969
-38.856315612792969
-38.810539245605469
-38.703727722167969
-38.795280456542969
-38.657951354980469
-38.596916198730469
-38.581657409667969
-38.535881042480469
-38.596916198730469
-38.444328308105469
-38.413810729980469
-38.459587097167969
-38.276481628417969
-38.322257995605469
-38.291740417480469
-38.215446472167969
-38.169670104980469
-38.093376159667969
-38.169670104980469
-38.093376159667969
-38.017082214355469
-37.956047058105469
-37.986564636230469
-38.032341003417969
-37.803459167480469
-37.818717956542969
-37.879753112792969
-37.711906433105469
-37.772941589355469
-37.681388854980469
-37.681388854980469
-37.635612487792969
-37.528800964355469
-37.574577331542969
-37.513542175292969
-37.467765808105469
-37.391471862792969
-37.376213073730469
-37.467765808105469
-37.238883972167969
-37.284660339355469
-37.284660339355469
-37.177848815917969
-37.208366394042969
-37.055778503417969
-37.162590026855469
-37.116813659667969
-36.918449401855469
-37.010002136230469
-36.979484558105469
-36.964225769042969
-36.842155456542969
-36.765861511230469
-36.887931823730469
-36.704826354980469
-36.674308776855469
-36.613273620605469
-36.628532409667969
-36.689567565917969
-36.475944519042969
-36.536979675292969
-36.521720886230469
-36.369132995605469
-36.460685729980469
-36.323356628417969
-36.384391784667969
-36.292839050292969
-36.155509948730469
-36.277580261230469
-36.170768737792969
-36.170768737792969
-36.109733581542969
-36.079216003417969
-36.140251159667969
-35.926628112792969
-35.941886901855469
-35.957145690917969
-35.850334167480469
-35.880851745605469
-35.758781433105469
-35.880851745605469
-35.789299011230469
-35.651969909667969
-35.728263854980469
-35.651969909667969
-35.636711120605469
-35.529899597167969
-35.484123229980469
-35.575675964355469
-35.346794128417969
-35.407829284667969
-35.423088073730469
-35.316276550292969
-35.362052917480469
-35.239982604980469
-35.301017761230469
-35.209465026855469
-35.087394714355469
-35.133171081542969
-35.072135925292969
-35.117912292480469
-34.965324401855469
-34.889030456542969
-35.026359558105469
-34.843254089355469
-34.858512878417969
-34.843254089355469
-34.827995300292969
-34.812736511230469
-34.629631042480469
-34.705924987792969
-34.675407409667969
-34.568595886230469
-34.599113464355469
-34.522819519042969
-34.599113464355469
-34.431266784667969
-34.385490417480469
-34.477043151855469
-34.385490417480469
-34.400749206542969
-34.278678894042969
-34.309196472167969
-34.354972839355469
-34.095573425292969
-34.156608581542969
-34.171867370605469
-34.110832214355469
-34.080314636230469
-33.958244323730469
-34.080314636230469
-33.958244323730469
-33.866691589355469
-33.912467956542969
-33.881950378417969
-33.897209167480469
-33.714103698730469
-33.714103698730469
-33.790397644042969
-33.592033386230469
-33.683586120605469
-33.607292175292969
-33.576774597167969
-33.622550964355469
-33.454704284667969
-33.546257019042969
-33.439445495605469
-33.347892761230469
-33.378410339355469
-33.347892761230469
-33.378410339355469
-33.180046081542969
-33.195304870605469
-33.317375183105469
-33.103752136230469
-33.164787292480469
-33.088493347167969
-33.119010925292969
-33.103752136230469
-32.890129089355469
-32.981681823730469
-32.920646667480469
-32.874870300292969
-32.874870300292969
-32.768058776855469
-32.890129089355469
-32.707023620605469
-32.676506042480469
-32.768058776855469
-32.630729675292969
-32.661247253417969
-32.554435729980469
-32.569694519042969
-32.584953308105469
-32.417106628417969
-32.508659362792969
-32.462882995605469
-32.432365417480469
-32.386589050292969
-32.249259948730469
-32.417106628417969
-32.249259948730469
-32.172966003417969
-32.218742370605469
-32.172966003417969
-32.203483581542969
-32.005119323730469
-32.005119323730469
-32.111930847167969
-31.959344863891602
-31.974603652954102
-31.913568496704102
-31.944086074829102
-31.883050918579102
-31.760980606079102
-31.883050918579102
-31.745721817016602
-31.715204238891602
-31.730463027954102
-31.638910293579102
-31.730463027954102
-31.562616348266602
-31.562616348266602
-31.654169082641602
-31.486322402954102
-31.547357559204102
-31.425287246704102
-31.425287246704102
-31.410028457641602
-31.287958145141602
-31.348993301391602
-31.303216934204102
-31.272699356079102
-31.181146621704102
-31.150629043579102
-31.272699356079102
-31.059076309204102
-31.104852676391602
-31.150629043579102
-30.998041152954102
-31.043817520141602
-30.937005996704102
-30.967523574829102
-30.952264785766602
-30.814935684204102
-30.875970840454102
-30.830194473266602
-30.830194473266602
-30.738641738891602
-30.647089004516602
-30.814935684204102
-30.647089004516602
-30.631830215454102
-30.601312637329102
-30.586053848266602
-30.616571426391602
-30.418207168579102
-30.479242324829102
-30.509759902954102
-30.387689590454102
-30.387689590454102
-30.311395645141602
-30.418207168579102
-30.326654434204102
-30.204584121704102
-30.326654434204102
-30.189325332641602
-30.174066543579102
-30.097772598266602
-30.067255020141602
-30.143548965454102
-29.945184707641602
-30.021478652954102
-30.067255020141602
-29.945184707641602
-29.960443496704102
-29.838373184204102
-29.975702285766602
-29.868890762329102
-29.746820449829102
-29.838373184204102
-29.762079238891602
-29.746820449829102
-29.640008926391602
-29.609491348266602
-29.716302871704102
-29.548456192016602
-29.578973770141602
-29.548456192016602
-29.502679824829102
-29.502679824829102
-29.350091934204102
-29.441644668579102
-29.380609512329102
-29.289056777954102
-29.380609512329102
-29.289056777954102
-29.350091934204102
-29.228021621704102
-29.166986465454102
-29.334833145141602
-29.121210098266602
-29.121210098266602
-29.121210098266602
-29.090692520141602
-29.090692520141602
-28.953363418579102
-29.014398574829102
-29.014398574829102
-28.938104629516602
-28.907587051391602
-28.800775527954102
-28.983880996704102
-28.846551895141602
-28.709222793579102
-28.846551895141602
-28.709222793579102
-28.678705215454102
-28.617670059204102
-28.632928848266602
-28.663446426391602
-28.510858535766602
-28.556634902954102
-28.571893692016602
-28.510858535766602
-28.495599746704102
-28.404047012329102
-28.541376113891602
-28.404047012329102
-28.312494277954102
-28.327753067016602
-28.281976699829102
-28.312494277954102
-28.190423965454102
-28.175165176391602
-28.281976699829102
-28.144647598266602
-28.159906387329102
-28.098871231079102
-28.129388809204102
-28.068353652954102
-27.946283340454102
-28.068353652954102
-27.976800918579102
-27.931024551391602
-27.961542129516602
-27.900506973266602
-27.961542129516602
-27.824213027954102
-27.839471817016602
-27.885248184204102
-27.717401504516602
-27.763177871704102
-27.671625137329102
-27.702142715454102
-27.671625137329102
-27.534296035766602
-27.625848770141602
-27.610589981079102
-27.564813613891602
-27.488519668579102
-27.427484512329102
-27.564813613891602
-27.396966934204102
-27.366449356079102
-27.381708145141602
-27.320672988891602
-27.351190567016602
-27.244379043579102
-27.320672988891602
-27.290155410766602
-27.152826309204102
-27.244379043579102
-27.152826309204102
-27.168085098266602
-27.076532363891602
-26.954462051391602
-27.152826309204102
-26.984979629516602
-26.923944473266602
-27.000238418579102
-26.954462051391602
-26.939203262329102
-26.786615371704102
-26.847650527954102
-26.893426895141602
-26.786615371704102
-26.817132949829102
-26.725580215454102
-26.847650527954102
-26.695062637329102
-26.511957168579102
-26.740839004516602
-26.634027481079102
-26.557733535766602
-26.542474746704102
-26.481439590454102
-26.542474746704102
-26.389886856079102
-26.420404434204102
-26.496698379516602
-26.374628067016602
-26.389886856079102
-26.267816543579102
-26.389886856079102
-26.283075332641602
-26.145746231079102
-26.313592910766602
-26.252557754516602
-26.206781387329102
-26.161005020141602
-26.084711074829102
-26.237298965454102
-26.054193496704102
-26.023675918579102
-26.038934707641602
-25.977899551391602
-26.008417129516602
-25.886346817016602
-25.962640762329102
-25.947381973266602
-25.825311660766602
-25.871088027954102
-25.810052871704102
-25.840570449829102
-25.733758926391602
-25.672723770141602
-25.810052871704102
-25.626947402954102
-25.657464981079102
-25.642206192016602
-25.611688613891602
-25.672723770141602
-25.520135879516602
-25.535394668579102
-25.550653457641602
-25.428583145141602
-25.443841934204102
-25.367547988891602
-25.459100723266602
-25.321771621704102
-25.260736465454102
-25.367547988891602
-25.291254043579102
-25.291254043579102
-25.199701309204102
-25.214960098266602
-25.260736465454102
-25.092889785766602
-25.169183731079102
-25.169183731079102
-25.108148574829102
-25.123407363891602
-25.016595840454102
-25.169183731079102
-24.986078262329102
-24.879266738891602
-25.016595840454102
-24.955560684204102
-24.894525527954102
-24.818231582641602
-24.833490371704102
-24.909784317016602
-24.757196426391602
-24.787714004516602
-24.696161270141602
-24.741937637329102
-24.741937637329102
-24.558832168579102
-24.726678848266602
-24.665643692016602
-24.574090957641602
-24.604608535766602
-24.528314590454102
-24.589349746704102
-24.421503067016602
-24.436761856079102
-24.543573379516602
-24.329950332641602
-24.375726699829102
-24.284173965454102
-24.329950332641602
-24.375726699829102
-24.192621231079102
-24.314691543579102
-24.299432754516602
-24.207880020141602
-24.146844863891602
-24.055292129516602
-24.238397598266602
-24.070550918579102
-24.024774551391602
-24.146844863891602
-24.040033340454102
-24.085809707641602
-23.933221817016602
-23.948480606079102
-24.040033340454102
-23.856927871704102
-23.887445449829102
-23.841669082641602
-23.841669082641602
-23.811151504516602
-23.689081192016602
-23.887445449829102
-23.704339981079102
-23.658563613891602
-23.750116348266602
-23.643304824829102
-23.704339981079102
-23.582269668579102
-23.582269668579102
-23.689081192016602
-23.490716934204102
-23.536493301391602
-23.521234512329102
-23.536493301391602
-23.505975723266602
-23.368646621704102
-23.475458145141602
-23.383905410766602
-23.353387832641602
-23.322870254516602
-23.261835098266602
-23.353387832641602
-23.170282363891602
-23.200799942016602
-23.277093887329102
-23.093988418579102
-23.170282363891602
-23.078729629516602
-23.124505996704102
-23.139764785766602
-23.002435684204102
-23.093988418579102
-23.048212051391602
-22.956659317016602
-22.926141738891602
-22.895624160766602
-23.017694473266602
-22.819330215454102
-22.834589004516602
-22.865106582641602
-22.788812637329102
-22.865106582641602
-22.697259902954102
-22.727777481079102
-22.788812637329102
-22.651483535766602
-22.666742324829102
-22.651483535766602
-22.682001113891602
-22.605707168579102
-22.544672012329102
-22.697259902954102
-22.498895645141602
-22.559930801391602
-22.529413223266602
-22.468378067016602
-22.544672012329102
-22.376825332641602
-22.422601699829102
-22.483636856079102
-22.285272598266602
-22.331048965454102
-22.315790176391602
-22.392084121704102
-22.285272598266602
-22.208978652954102
-22.331048965454102
-22.178461074829102
-22.193719863891602
-22.147943496704102
-22.117425918579102
-22.224237442016602
-22.041131973266602
-22.086908340454102
-22.132684707641602
-22.010614395141602
-22.056390762329102
-21.949579238891602
-22.086908340454102
-21.980096817016602
-21.842767715454102
-21.964838027954102
-21.858026504516602
-21.858026504516602
-21.796991348266602
-21.751214981079102
-21.919061660766602
-21.705438613891602
-21.720697402954102
-21.766473770141602
-21.705438613891602
-21.751214981079102
-21.613885879516602
-21.690179824829102
-21.674921035766602
-21.552850723266602
-21.583368301391602
-21.507074356079102
-21.629144668579102
-21.507074356079102
-21.415521621704102
-21.583368301391602
-21.385004043579102
-21.430780410766602
-21.400262832641602
-21.369745254516602
-21.446039199829102
-21.247674942016602
-21.293451309204102
-21.354486465454102
-21.201898574829102
-21.217157363891602
-21.201898574829102
-21.323968887329102
-21.186639785766602
-21.079828262329102
-21.201898574829102
-21.079828262329102
-21.110345840454102
-21.018793106079102
-20.988275527954102
-21.140863418579102
-20.988275527954102
-20.973016738891602
-21.018793106079102
-20.957757949829102
-20.911981582641602
-20.835687637329102
-20.942499160766602
-20.835687637329102
-20.789911270141602
-20.850946426391602
-20.789911270141602
-20.835687637329102
-20.744134902954102
-20.728876113891602
-20.835687637329102
-20.622064590454102
-20.652582168579102
-20.698358535766602
-20.683099746704102
-20.622064590454102
-20.515253067016602
-20.637323379516602
-20.591547012329102
-20.469476699829102
-20.484735488891602
-20.484735488891602
-20.545770645141602
-20.423700332641602
-20.377923965454102
-20.438959121704102
-20.347406387329102
-20.393182754516602
-20.301630020141602
-20.377923965454102
-20.377923965454102
-20.210077285766602
-20.286371231079102
-20.271112442016602
-20.210077285766602
-20.194818496704102
-20.133783340454102
-20.286371231079102
-20.133783340454102
-20.057489395141602
-20.118524551391602
-20.057489395141602
-20.088006973266602
-19.981195449829102
-20.026971817016602
-20.011713027954102
-19.889642715454102
-19.950677871704102
-19.935419082641602
-19.965936660766602
-19.935419082641602
-19.828607559204102
-19.965936660766602
-19.782831192016602
-19.767572402954102
-19.813348770141602
-19.752313613891602
-19.813348770141602
-19.676019668579102
-19.721796035766602
-19.798089981079102
-19.614984512329102
-19.676019668579102
-19.660760879516602
-19.706537246704102
-19.599725723266602
-19.492914199829102
-19.660760879516602
-19.538690567016602
-19.508172988891602
-19.523431777954102
-19.447137832641602
-19.538690567016602
-19.416620254516602
-19.401361465454102
-19.462396621704102
-19.355585098266602
-19.370843887329102
-19.264032363891602
-19.370843887329102
-19.309808731079102
-19.187738418579102
-19.325067520141602
-19.233514785766602
-19.187738418579102
-19.157220840454102
-19.096185684204102
-19.279291152954102
-19.096185684204102
-19.080926895141602
-19.141962051391602
-19.111444473266602
-19.126703262329102
-18.943597793579102
-19.035150527954102
-19.080926895141602
-18.913080215454102
-18.943597793579102
-18.943597793579102
-18.974115371704102
-18.867303848266602
-18.821527481079102
-18.943597793579102
-18.806268692016602
-18.821527481079102
-18.745233535766602
-18.745233535766602
-18.821527481079102
-18.653680801391602
-18.729974746704102
-18.791009902954102
-18.668939590454102
-18.729974746704102
-18.668939590454102
-18.699457168579102
-18.577386856079102
-18.516351699829102
-18.607904434204102
-18.546869277954102
-18.531610488891602
-18.455316543579102
-18.501092910766602
-18.577386856079102
-18.409540176391602
-18.470575332641602
-18.470575332641602
-18.379022598266602
-18.394281387329102
-18.287469863891602
-18.394281387329102
-18.272211074829102
-18.241693496704102
-18.333246231079102
-18.287469863891602
-18.317987442016602
-18.226434707641602
-18.211175918579102
-18.302728652954102
-18.119623184204102
-18.180658340454102
-18.119623184204102
-18.119623184204102
-18.134881973266602
-17.997552871704102
-18.150140762329102
-18.058588027954102
-17.967035293579102
-18.058588027954102
-17.967035293579102
-18.012811660766602
-17.890741348266602
-17.875482559204102
-17.967035293579102
-17.829706192016602
-17.890741348266602
-17.783929824829102
-17.829706192016602
-17.860223770141602
-17.692377090454102
-17.814447402954102
-17.768671035766602
-17.677118301391602
-17.722894668579102
-17.631341934204102
-17.768671035766602
-17.600824356079102
-17.585565567016602
-17.692377090454102
-17.570306777954102
-17.631341934204102
-17.494012832641602
-17.539789199829102
-17.707635879516602
-17.478754043579102
-17.509271621704102
-17.524530410766602
-17.463495254516602
-17.432977676391602
-17.326166152954102
-17.494012832641602
-17.356683731079102
-17.326166152954102
-17.356683731079102
-17.295648574829102
-17.417718887329102
-17.249872207641602
-17.249872207641602
-17.417718887329102
-17.188837051391602
-17.249872207641602
-17.173578262329102
-17.173578262329102
-17.204095840454102
-17.066766738891602
-17.219354629516602
-17.173578262329102
-17.082025527954102
-17.097284317016602
-17.051507949829102
-17.158319473266602
-16.990472793579102
-16.975214004516602
-17.066766738891602
-16.944696426391602
-17.020990371704102
-16.898920059204102
-16.959955215454102
-16.990472793579102
-16.822626113891602
-16.929437637329102
-16.883661270141602
-16.822626113891602
-16.837884902954102
-16.761590957641602
-16.868402481079102
-16.715814590454102
-16.746332168579102
-16.822626113891602
-16.731073379516602
-16.776849746704102
-16.624261856079102
-16.685297012329102
-16.746332168579102
-16.532709121704102
-16.639520645141602
-16.624261856079102
-16.593744277954102
-16.563226699829102
-16.471673965454102
-16.639520645141602
-16.502191543579102
-16.486932754516602
-16.486932754516602
-16.456415176391602
-16.532709121704102
-16.380121231079102
-16.456415176391602
-16.517450332641602
-16.349603652954102
-16.395380020141602
-16.319086074829102
-16.425897598266602
-16.334344863891602
-16.212274551391602
-16.410638809204102
-16.273309707641602
-16.258050918579102
-16.227533340454102
-16.181756973266602
-16.334344863891602
-16.135980606079102
-16.120721817016602
-16.227533340454102
-16.105463027954102
-16.105463027954102
-16.029169082641602
-16.197015762329102
-16.135980606079102
-16.013910293579102
-16.135980606079102
-16.029169082641602
-16.074945449829102
-16.029169082641602
-15.922357559204102
-16.090204238891602
-15.922357559204102
-15.922357559204102
-15.952875137329102
-15.891839981079102
-15.952875137329102
-15.830804824829102
-15.922357559204102
-15.922357559204102
-15.785028457641602
-15.876581192016602
-15.785028457641602
-15.861322402954102
-15.800287246704102
-15.708734512329102
-15.861322402954102
-15.693475723266602
-15.723993301391602
-15.708734512329102
-15.662958145141602
-15.754510879516602
-15.601922988891602
-15.632440567016602
-15.678216934204102
-15.571405410766602
-15.632440567016602
-15.540887832641602
-15.617181777954102
-15.556146621704102
-15.479852676391602
-15.586664199829102
-15.495111465454102
-15.556146621704102
-15.495111465454102
-15.464593887329102
-15.601922988891602
-15.403558731079102
-15.403558731079102
-15.479852676391602
-15.388299942016602
-15.388299942016602
-15.281488418579102
-15.418817520141602
-15.373041152954102
-15.281488418579102
-15.342523574829102
-15.312005996704102
-15.327264785766602
-15.220453262329102
-15.189935684204102
-15.327264785766602
-15.144159317016602
-15.189935684204102
-15.205194473266602
-15.220453262329102
-15.220453262329102
-15.083124160766602
-15.220453262329102
-15.174676895141602
-15.067865371704102
-15.113641738891602
-15.067865371704102
-15.128900527954102
-15.022089004516602
-14.945795059204102
-15.067865371704102
-14.976312637329102
-14.991571426391602
-14.930536270141602
-15.006830215454102
-15.006830215454102
-14.823724746704102
-14.915277481079102
-14.884759902954102
-14.854242324829102
-14.900018692016602
-14.808465957641602
-14.945795059204102
-14.823724746704102
-14.793207168579102
-14.838983535766602
-14.747430801391602
-14.793207168579102
-14.701654434204102
-14.747430801391602
-14.793207168579102
-14.610101699829102
-14.701654434204102
-14.701654434204102
-14.655878067016602
-14.640619277954102
-14.549066543579102
-14.762689590454102
-14.640619277954102
-14.564325332641602
-14.610101699829102
-14.564325332641602
-14.610101699829102
-14.457513809204102
-14.472772598266602
-14.625360488891602
-14.442255020141602
-14.488031387329102
-14.442255020141602
-14.488031387329102
-14.442255020141602
-14.320184707641602
-14.488031387329102
-14.396478652954102
-14.365961074829102
-14.350702285766602
-14.274408340454102
-14.426996231079102
-14.243890762329102
-14.228631973266602
-14.396478652954102
-14.274408340454102
-14.289667129516602
-14.213373184204102
-14.274408340454102
-14.259149551391602
-14.106561660766602
-14.198114395141602
-14.198114395141602
-14.152338027954102
-14.121820449829102
-14.076044082641602
-14.228631973266602
-14.060785293579102
-14.076044082641602
-14.091302871704102
-14.030267715454102
-14.076044082641602
-13.923456192016602
-13.999750137329102
-14.045526504516602
-13.908197402954102
-14.015008926391602
-14.015008926391602
-13.999750137329102
-13.923456192016602
-13.831903457641602
-13.969232559204102
-13.862421035766602
-13.847162246704102
-13.786127090454102
-13.801385879516602
-13.877679824829102
-13.725091934204102
-13.770868301391602
-13.831903457641602
-13.725091934204102
-13.801385879516602
-13.725091934204102
-13.755609512329102
-13.694574356079102
-13.633539199829102
-13.725091934204102
-13.664056777954102
-13.694574356079102
-13.587762832641602
-13.587762832641602
-13.709833145141602
-13.511468887329102
-13.557245254516602
-13.603021621704102
-13.526727676391602
-13.526727676391602
-13.419916152954102
-13.557245254516602
-13.496210098266602
-13.404657363891602
-13.435174942016602
-13.435174942016602
-13.496210098266602
-13.358880996704102
-13.328363418579102
-13.541986465454102
-13.358880996704102
-13.358880996704102
-13.358880996704102
-13.358880996704102
-13.358880996704102
-13.252069473266602
-13.374139785766602
-13.297845840454102
-13.206293106079102
-13.252069473266602
-13.191034317016602
-13.313104629516602
-13.175775527954102
-13.129999160766602
-13.328363418579102
-13.129999160766602
-13.145257949829102
-13.099481582641602
-13.129999160766602
-13.206293106079102
-13.038446426391602
-13.145257949829102
-13.160516738891602
-13.084222793579102
-13.084222793579102
-12.977411270141602
-13.129999160766602
-12.992670059204102
-12.946893692016602
-13.068964004516602
-12.946893692016602
-13.007928848266602
-12.901117324829102
-12.916376113891602
-13.068964004516602
-12.840082168579102
-12.916376113891602
-12.931634902954102
-12.855340957641602
-12.885858535766602
-12.779047012329102
-12.931634902954102
-12.840082168579102
-12.763788223266602
-12.809564590454102
-12.779047012329102
-12.840082168579102
-12.672235488891602
-12.672235488891602
-12.870599746704102
-12.656976699829102
-12.702753067016602
-12.672235488891602
-12.656976699829102
-12.687494277954102
-12.580682754516602
-12.656976699829102
-12.595941543579102
-12.550165176391602
-12.580682754516602
-12.519647598266602
-12.641717910766602
-12.504388809204102
-12.504388809204102
-12.687494277954102
-12.504388809204102
-12.504388809204102
-12.443353652954102
-12.519647598266602
-12.504388809204102
-12.336542129516602
-12.443353652954102
-12.458612442016602
-12.397577285766602
-12.397577285766602
-12.306024551391602
-12.473871231079102
-12.336542129516602
-12.260248184204102
-12.351800918579102
-12.321283340454102
-12.336542129516602
-12.229730606079102
-12.306024551391602
-12.367059707641602
-12.229730606079102
-12.306024551391602
-12.229730606079102
-12.260248184204102
-12.260248184204102
-12.092401504516602
-12.244989395141602
-12.138177871704102
-12.107660293579102
-12.168695449829102
-12.138177871704102
-12.214471817016602
-12.092401504516602
-12.092401504516602
-12.153436660766602
-12.031366348266602
-12.077142715454102
-11.985589981079102
-12.107660293579102
-12.061883926391602
-11.939813613891602
-12.092401504516602
-11.970331192016602
-11.970331192016602
-11.985589981079102
-11.909296035766602
-12.046625137329102
-11.863519668579102
-11.878778457641602
-11.970331192016602
-11.817743301391602
-11.863519668579102
-11.802484512329102
-11.909296035766602
-11.878778457641602
-11.726190567016602
-11.848260879516602
-11.787225723266602
-11.817743301391602
-11.756708145141602
-11.695672988891602
-11.924554824829102
-11.695672988891602
-11.680414199829102
-11.756708145141602
-11.710931777954102
-11.695672988891602
-11.588861465454102
-11.726190567016602
-11.726190567016602
-11.558343887329102
-11.695672988891602
-11.588861465454102
-11.634637832641602
-11.588861465454102
-11.466791152954102
-11.680414199829102
-11.543085098266602
-11.512567520141602
-11.543085098266602
-11.558343887329102
-11.649896621704102
-11.482049942016602
-11.543085098266602
-11.604120254516602
-11.451532363891602
-11.497308731079102
-11.359979629516602
-11.497308731079102
-11.482049942016602
-11.298944473266602
-11.451532363891602
-11.421014785766602
-11.390497207641602
-11.359979629516602
-11.344720840454102
-11.436273574829102
-11.268426895141602
-11.329462051391602
-11.329462051391602
-11.268426895141602
-11.359979629516602
-11.207391738891602
-11.329462051391602
-11.314203262329102
-11.176874160766602
-11.298944473266602
-11.253168106079102
-11.207391738891602
-11.176874160766602
-11.131097793579102
-11.237909317016602
-11.085321426391602
-11.115839004516602
-11.131097793579102
-11.161615371704102
-11.146356582641602
-11.009027481079102
-11.161615371704102
-11.115839004516602
-11.009027481079102
-11.115839004516602
-11.024286270141602
-11.070062637329102
-11.009027481079102
-10.917474746704102
-11.070062637329102
-10.947992324829102
-10.963251113891602
-10.947992324829102
-11.009027481079102
-11.009027481079102
-10.871698379516602
-10.947992324829102
-10.917474746704102
-10.856439590454102
-10.917474746704102
-10.780145645141602
-10.947992324829102
-10.917474746704102
-10.780145645141602
-10.871698379516602
-10.871698379516602
-10.886957168579102
-10.780145645141602
-10.810663223266602
-10.871698379516602
-10.734369277954102
-10.825922012329102
-10.734369277954102
-10.734369277954102
-10.780145645141602
-10.627557754516602
-10.795404434204102
-10.719110488891602
-10.627557754516602
-10.703851699829102
-10.658075332641602
-10.673334121704102
-10.581781387329102
-10.581781387329102
-10.688592910766602
-10.536005020141602
-10.597040176391602
-10.551263809204102
-10.612298965454102
-10.597040176391602
-10.444452285766602
-10.597040176391602
-10.566522598266602
-10.474969863891602
-10.474969863891602
-10.459711074829102
-10.551263809204102
-10.383417129516602
-10.383417129516602
-10.520746231079102
-10.368158340454102
-10.413934707641602
-10.368158340454102
-10.444452285766602
-10.444452285766602
-10.261346817016602
-10.413934707641602
-10.429193496704102
-10.322381973266602
-10.307123184204102
-10.261346817016602
-10.429193496704102
-10.322381973266602
-10.246088027954102
-10.291864395141602
-10.291864395141602
-10.322381973266602
-10.185052871704102
-10.261346817016602
-10.307123184204102
-10.169794082641602
-10.246088027954102
-10.169794082641602
-10.200311660766602
-10.230829238891602
-10.093500137329102
-10.246088027954102
-10.215570449829102
-10.154535293579102
-10.154535293579102
-10.154535293579102
-10.185052871704102
-10.078241348266602
-10.108758926391602
-10.108758926391602
-10.017206192016602
-10.124017715454102
-10.017206192016602
-10.078241348266602
-10.078241348266602
-9.956171035766602
-10.032464981079102
-10.032464981079102
-9.986688613891602
-9.940912246704102
-9.956171035766602
-10.001947402954102
-9.879877090454102
-9.940912246704102
-9.956171035766602
-9.895135879516602
-9.956171035766602
-9.864618301391602
-10.001947402954102
-9.895135879516602
-9.757806777954102
-9.895135879516602
-9.864618301391602
-9.849359512329102
-9.773065567016602
-9.757806777954102
-9.910394668579102
-9.757806777954102
-9.757806777954102
-9.742547988891602
-9.773065567016602
-9.788324356079102
-9.635736465454102
-9.757806777954102
-9.757806777954102
-9.681512832641602
-9.696771621704102
-9.635736465454102
-9.757806777954102
-9.650995254516602
-9.605218887329102
-9.757806777954102
-9.635736465454102
-9.696771621704102
-9.620477676391602
-9.620477676391602
-9.681512832641602
-9.513666152954102
-9.605218887329102
-9.605218887329102
-9.528924942016602
-9.605218887329102
-9.467889785766602
-9.635736465454102
-9.559442520141602
-9.452630996704102
-9.528924942016602
-9.483148574829102
-9.528924942016602
-9.422113418579102
-9.467889785766602
-9.574701309204102
-9.361078262329102
-9.452630996704102
-9.437372207641602
-9.422113418579102
-9.498407363891602
-9.345819473266602
-9.513666152954102
-9.406854629516602
-9.254266738891602
-9.361078262329102
-9.345819473266602
-9.376337051391602
-9.269525527954102
-9.315301895141602
-9.498407363891602
-9.239007949829102
-9.269525527954102
-9.269525527954102
-9.300043106079102
-9.330560684204102
-9.162714004516602
-9.284784317016602
-9.269525527954102
-9.162714004516602
-9.208490371704102
-9.177972793579102
-9.300043106079102
-9.162714004516602
-9.101678848266602
-9.223749160766602
-9.132196426391602
-9.177972793579102
-9.071161270141602
-9.132196426391602
-9.208490371704102
-9.010126113891602
-9.101678848266602
-9.101678848266602
-9.055902481079102
-9.147455215454102
-8.994867324829102
-9.132196426391602
-9.010126113891602
-8.949090957641602
-9.071161270141602
-9.025384902954102
-9.055902481079102
-8.979608535766602
-8.979608535766602
-9.010126113891602
-8.903314590454102
-8.964349746704102
-8.888055801391602
-8.949090957641602
-8.994867324829102
-8.872797012329102
-9.025384902954102
-8.872797012329102
-8.842279434204102
-8.918573379516602
-8.857538223266602
-8.933832168579102
-8.811761856079102
-8.827020645141602
-8.933832168579102
-8.781244277954102
-8.842279434204102
-8.781244277954102
-8.872797012329102
-8.842279434204102
-8.689691543579102
-8.857538223266602
-8.765985488891602
-8.704950332641602
-8.720209121704102
-8.704950332641602
-8.857538223266602
-8.643915176391602
-8.674432754516602
-8.796503067016602
-8.674432754516602
-8.735467910766602
-8.582880020141602
-8.689691543579102
-8.704950332641602
-8.552362442016602
-8.659173965454102
-8.628656387329102
-8.659173965454102
-8.628656387329102
-8.491327285766602
-8.704950332641602
-8.537103652954102
-8.537103652954102
-8.613397598266602
-8.552362442016602
-8.643915176391602
-8.491327285766602
-8.476068496704102
-8.537103652954102
-8.415033340454102
-8.521844863891602
-8.445550918579102
-8.521844863891602
-8.506586074829102
-8.384515762329102
-8.537103652954102
-8.384515762329102
-8.399774551391602
-8.460809707641602
-8.415033340454102
-8.460809707641602
-8.308221817016602
-8.399774551391602
-8.476068496704102
-8.262445449829102
-8.399774551391602
-8.338739395141602
-8.430292129516602
-8.384515762329102
-8.201410293579102
-8.384515762329102
-8.353998184204102
-8.247186660766602
-8.247186660766602
-8.262445449829102
-8.384515762329102
-8.216669082641602
-8.216669082641602
-8.323480606079102
-8.277704238891602
-8.277704238891602
-8.094598770141602
-8.247186660766602
-8.262445449829102
-8.094598770141602
-8.201410293579102
-8.231927871704102
-8.231927871704102
-8.155633926391602
-8.079339981079102
-8.247186660766602
-8.094598770141602
-8.079339981079102
-8.125116348266602
-8.125116348266602
-8.140375137329102
-8.003046035766602
-8.079339981079102
-8.109857559204102
-8.018304824829102
-8.064081192016602
-8.018304824829102
-8.109857559204102
-8.033563613891602
-7.942010402679443
-8.018304824829102
-7.926751613616943
-8.003046035766602
-7.987786769866943
-7.972527980804443
-8.033563613891602
-7.942010402679443
-8.003046035766602
-8.003046035766602
-7.911492824554443
-7.957269191741943
-7.880975246429443
-8.018304824829102
-7.896234035491943
-7.850457668304443
-7.972527980804443
-7.880975246429443
-7.865716457366943
-7.865716457366943
-7.896234035491943
-7.957269191741943
-7.819940090179443
-7.896234035491943
-7.896234035491943
-7.835198879241943
-7.804681301116943
-7.713128566741943
-7.880975246429443
-7.789422512054443
-7.728387355804443
-7.835198879241943
-7.819940090179443
-7.850457668304443
-7.697869777679443
-7.713128566741943
-7.850457668304443
-7.667352199554443
-7.743646144866943
-7.728387355804443
-7.774163722991943
-7.789422512054443
-7.591058254241943
-7.728387355804443
-7.789422512054443
-7.652093410491943
-7.652093410491943
-7.652093410491943
-7.758904933929443
-7.606317043304443
-7.545281887054443
-7.636834621429443
-7.575799465179443
-7.667352199554443
-7.560540676116943
-7.591058254241943
-7.667352199554443
-7.499505519866943
-7.575799465179443
-7.575799465179443
-7.530023097991943
-7.560540676116943
-7.484246730804443
-7.636834621429443
-7.514764308929443
-7.499505519866943
-7.606317043304443
-7.530023097991943
-7.545281887054443
-7.438470363616943
-7.484246730804443
-7.575799465179443
-7.423211574554443
-7.468987941741943
-7.468987941741943
-7.468987941741943
-7.438470363616943
-7.331658840179443
-7.499505519866943
-7.438470363616943
-7.392693996429443
-7.407952785491943
-7.392693996429443
-7.453729152679443
-7.331658840179443
-7.346917629241943
-7.438470363616943
-7.316400051116943
-7.377435207366943
-7.331658840179443
-7.407952785491943
-7.362176418304443
-7.224847316741943
-7.377435207366943
-7.346917629241943
-7.270623683929443
-7.285882472991943
-7.270623683929443
-7.362176418304443
-7.194329738616943
-7.209588527679443
-7.270623683929443
-7.224847316741943
-7.285882472991943
-7.194329738616943
-7.285882472991943
-7.270623683929443
-7.179070949554443
-7.224847316741943
-7.179070949554443
-7.194329738616943
-7.133294582366943
-7.102777004241943
-7.270623683929443
-7.087518215179443
-7.148553371429443
-7.194329738616943
-7.118035793304443
-7.194329738616943
-7.057000637054443
-7.102777004241943
-7.163812160491943
-7.026483058929443
-7.102777004241943
-7.087518215179443
-7.148553371429443
-7.041741847991943
-7.011224269866943
-7.148553371429443
-6.995965480804443
-7.087518215179443
-6.995965480804443
-6.965447902679443
-7.102777004241943
-6.919671535491943
-6.965447902679443
-7.041741847991943
-6.934930324554443
-7.011224269866943
-6.919671535491943
-7.041741847991943
-6.919671535491943
-6.828118801116943
-6.980706691741943
-6.904412746429443
-6.950189113616943
-6.873895168304443
-6.889153957366943
-7.041741847991943
-6.828118801116943
-6.873895168304443
-6.919671535491943
-6.843377590179443
-6.889153957366943
-6.751824855804443
-6.904412746429443
-6.889153957366943
-6.782342433929443
-6.843377590179443
-6.828118801116943
-6.858636379241943
-6.736566066741943
-6.736566066741943
-6.919671535491943
-6.721307277679443
-6.782342433929443
-6.782342433929443
-6.782342433929443
-6.873895168304443
-6.690789699554443
-6.782342433929443
-6.828118801116943
-6.660272121429443
-6.736566066741943
-6.706048488616943
-6.751824855804443
-6.629754543304443
-6.614495754241943
-6.767083644866943
-6.660272121429443
-6.721307277679443
-6.660272121429443
-6.645013332366943
-6.721307277679443
-6.583978176116943
-6.614495754241943
-6.660272121429443
-6.614495754241943
-6.645013332366943
-6.568719387054443
-6.721307277679443
-6.568719387054443
-6.538201808929443
-6.660272121429443
-6.599236965179443
-6.645013332366943
-6.538201808929443
-6.522943019866943
-6.660272121429443
-6.477166652679443
-6.492425441741943
-6.553460597991943
-6.568719387054443
-6.522943019866943
-6.431390285491943
-6.599236965179443
-6.507684230804443
-6.492425441741943
-6.492425441741943
-6.461907863616943
-6.583978176116943
-6.431390285491943
-6.385613918304443
-6.522943019866943
-6.400872707366943
-6.446649074554443
-6.400872707366943
-6.446649074554443
-6.416131496429443
-6.324578762054443
-6.461907863616943
-6.385613918304443
-6.339837551116943
-6.370355129241943
-6.294061183929443
-6.416131496429443
-6.248284816741943
-6.294061183929443
-6.461907863616943
-6.339837551116943
-6.400872707366943
-6.294061183929443
-6.339837551116943
-6.370355129241943
-6.202508449554443
-6.278802394866943
-6.263543605804443
-6.263543605804443
-6.248284816741943
-6.187249660491943
-6.385613918304443
-6.202508449554443
-6.233026027679443
-6.294061183929443
-6.171990871429443
-6.278802394866943
-6.126214504241943
-6.156732082366943
-6.294061183929443
-6.110955715179443
-6.202508449554443
-6.202508449554443
-6.217767238616943
-6.171990871429443
-6.110955715179443
-6.294061183929443
-6.126214504241943
-6.095696926116943
-6.110955715179443
-6.065179347991943
-6.171990871429443
-6.034661769866943
-6.065179347991943
-6.187249660491943
-6.049920558929443
-6.126214504241943
-6.019402980804443
-6.110955715179443
-6.095696926116943
-5.973626613616943
-6.156732082366943
-6.080438137054443
-6.049920558929443
-6.065179347991943
-5.988885402679443
-6.141473293304443
-5.988885402679443
-5.988885402679443
-6.095696926116943
-6.019402980804443
-6.019402980804443
-5.912591457366943
-6.004144191741943
-6.004144191741943
-5.882073879241943
-5.988885402679443
-5.958367824554443
-5.988885402679443
-5.958367824554443
-5.866815090179443
-6.065179347991943
-5.943109035491943
-5.958367824554443
-5.943109035491943
-5.912591457366943
-5.943109035491943
-5.805779933929443
-5.897332668304443
-5.958367824554443
-5.851556301116943
-5.912591457366943
-5.866815090179443
-5.958367824554443
-5.851556301116943
-5.760003566741943
-5.958367824554443
-5.836297512054443
-5.821038722991943
-5.805779933929443
-5.805779933929443
-5.897332668304443
-5.760003566741943
-5.805779933929443
-5.897332668304443
-5.821038722991943
-5.805779933929443
-5.714227199554443
-5.866815090179443
-5.744744777679443
-5.698968410491943
-5.805779933929443
-5.698968410491943
-5.805779933929443
-5.744744777679443
-5.698968410491943
-5.866815090179443
-5.668450832366943
-5.714227199554443
-5.760003566741943
-5.683709621429443
-5.714227199554443
-5.637933254241943
-5.790521144866943
-5.714227199554443
-5.637933254241943
-5.714227199554443
-5.668450832366943
-5.744744777679443
-5.668450832366943
-5.637933254241943
-5.790521144866943
-5.576898097991943
-5.653192043304443
-5.622674465179443
-5.637933254241943
-5.698968410491943
-5.546380519866943
-5.683709621429443
-5.683709621429443
-5.546380519866943
-5.622674465179443
-5.576898097991943
-5.714227199554443
-5.607415676116943
-5.546380519866943
-5.698968410491943
-5.576898097991943
-5.592156887054443
-5.546380519866943
-5.592156887054443
-5.653192043304443
-5.470086574554443
-5.592156887054443
-5.622674465179443
-5.515862941741943
-5.531121730804443
-5.454827785491943
-5.622674465179443
-5.515862941741943
-5.454827785491943
-5.546380519866943
-5.485345363616943
-5.531121730804443
-5.485345363616943
-5.485345363616943
-5.592156887054443
-5.409051418304443
-5.485345363616943
-5.500604152679443
-5.470086574554443
-5.485345363616943
-5.378533840179443
-5.531121730804443
-5.470086574554443
-5.363275051116943
-5.424310207366943
-5.409051418304443
-5.500604152679443
-5.378533840179443
-5.332757472991943
-5.454827785491943
-5.332757472991943
-5.378533840179443
-5.348016262054443
-5.409051418304443
-5.409051418304443
-5.302239894866943
-5.409051418304443
-5.363275051116943
-5.332757472991943
-5.363275051116943
-5.286981105804443
-5.424310207366943
-5.317498683929443
-5.271722316741943
-5.363275051116943
-5.302239894866943
-5.317498683929443
-5.256463527679443
-5.317498683929443
-5.332757472991943
-5.195428371429443
-5.286981105804443
-5.302239894866943
-5.286981105804443
-5.286981105804443
-5.241204738616943
-5.393792629241943
-5.256463527679443
-5.225945949554443
-5.241204738616943
-5.225945949554443
-5.286981105804443
-5.195428371429443
-5.271722316741943
-5.302239894866943
-5.149652004241943
-5.241204738616943
-5.195428371429443
-5.241204738616943
-5.180169582366943
-5.088616847991943
-5.256463527679443
-5.134393215179443
-5.119134426116943
-5.149652004241943
-5.195428371429443
-5.256463527679443
-5.103875637054443
-5.134393215179443
-5.210687160491943
-5.088616847991943
-5.149652004241943
-5.088616847991943
-5.180169582366943
-5.103875637054443
-5.012322902679443
-5.149652004241943
-5.073358058929443
-5.088616847991943
-5.058099269866943
-5.042840480804443
-5.164910793304443
-4.966546535491943
-5.027581691741943
-5.073358058929443
-5.027581691741943
-5.103875637054443
-4.997064113616943
-5.119134426116943
-5.058099269866943
-4.905511379241943
-5.042840480804443
-5.042840480804443
-5.042840480804443
-4.966546535491943
-4.905511379241943
-5.103875637054443
-4.981805324554443
-4.936028957366943
-4.920770168304443
-4.981805324554443
-4.997064113616943
-4.859735012054443
-4.997064113616943
-4.981805324554443
-4.890252590179443
-4.981805324554443
-4.905511379241943
-5.042840480804443
-4.951287746429443
-4.813958644866943
-4.981805324554443
-4.905511379241943
-4.890252590179443
-4.874993801116943
-4.920770168304443
-4.997064113616943
-4.859735012054443
-4.905511379241943
-4.905511379241943
-4.874993801116943
-4.859735012054443
-4.768182277679443
-4.936028957366943
-4.798699855804443
-4.737664699554443
-4.905511379241943
-4.844476222991943
-4.874993801116943
-4.813958644866943
-4.813958644866943
-4.905511379241943
-4.752923488616943
-4.813958644866943
-4.798699855804443
-4.798699855804443
-4.798699855804443
-4.707147121429443
-4.890252590179443
-4.768182277679443
-4.737664699554443
-4.798699855804443
-4.722405910491943
-4.798699855804443
-4.676629543304443
-4.646111965179443
-4.813958644866943
-4.707147121429443
-4.737664699554443
-4.707147121429443
-4.783441066741943
-4.737664699554443
-4.630853176116943
-4.752923488616943
-4.661370754241943
-4.646111965179443
-4.676629543304443
-4.600335597991943
-4.737664699554443
-4.569818019866943
-4.585076808929443
-4.737664699554443
-4.615594387054443
-4.661370754241943
-4.569818019866943
-4.661370754241943
-4.676629543304443
-4.493524074554443
-4.661370754241943
-4.630853176116943
-4.600335597991943
-4.615594387054443
-4.493524074554443
-4.707147121429443
-4.585076808929443
-4.524041652679443
-4.600335597991943
-4.585076808929443
-4.646111965179443
-4.493524074554443
-4.569818019866943
-4.630853176116943
-4.447747707366943
-4.585076808929443
-4.493524074554443
-4.539300441741943
-4.569818019866943
-4.401971340179443
-4.630853176116943
-4.493524074554443
-4.447747707366943
-4.554559230804443
-4.493524074554443
-4.554559230804443
-4.417230129241943
-4.432488918304443
-4.569818019866943
-4.432488918304443
-4.508782863616943
-4.417230129241943
-4.554559230804443
-4.524041652679443
-4.325677394866943
-4.539300441741943
-4.447747707366943
-4.386712551116943
-4.432488918304443
-4.340936183929443
-4.524041652679443
-4.401971340179443
-4.386712551116943
-4.524041652679443
-4.417230129241943
-4.432488918304443
-4.325677394866943
-4.432488918304443
-4.417230129241943
-4.249383449554443
-4.401971340179443
-4.340936183929443
-4.340936183929443
-4.401971340179443
-4.264642238616943
-4.463006496429443
-4.371453762054443
-4.310418605804443
-4.356194972991943
-4.356194972991943
-4.356194972991943
-4.234124660491943
-4.356194972991943
-4.386712551116943
-4.249383449554443
-4.356194972991943
-4.264642238616943
-4.356194972991943
-4.340936183929443
-4.188348293304443
-4.356194972991943
-4.264642238616943
-4.249383449554443
-4.295159816741943
-4.279901027679443
-4.340936183929443
-4.203607082366943
-4.264642238616943
-4.340936183929443
-4.218865871429443
-4.295159816741943
-4.188348293304443
-4.295159816741943
-4.295159816741943
-4.173089504241943
-4.279901027679443
-4.249383449554443
-4.264642238616943
-4.234124660491943
-4.203607082366943
-4.325677394866943
-4.127313137054443
-4.203607082366943
-4.264642238616943
-4.203607082366943
-4.249383449554443
-4.127313137054443
-4.249383449554443
-4.234124660491943
-4.096795558929443
-4.203607082366943
-4.188348293304443
-4.203607082366943
-4.173089504241943
-4.127313137054443
-4.310418605804443
-4.173089504241943
-4.157830715179443
-4.127313137054443
-4.203607082366943
-4.234124660491943
-4.020501613616943
-4.173089504241943
-4.234124660491943
-4.096795558929443
-4.188348293304443
-4.112054347991943
-4.218865871429443
-4.188348293304443
-4.081536769866943
-4.203607082366943
-4.127313137054443
-4.127313137054443
-4.081536769866943
-4.127313137054443
-4.173089504241943
-4.051019191741943
-4.173089504241943
-4.157830715179443
-4.051019191741943
-4.142571926116943
-4.020501613616943
-4.142571926116943
-4.112054347991943
-3.989984035491943
-4.112054347991943
-4.127313137054443
-4.096795558929443
-4.035760402679443
-4.051019191741943
-4.142571926116943
-4.005242824554443
-4.066277980804443
-4.066277980804443
-4.066277980804443
-4.081536769866943
-3.974725246429443
-4.127313137054443
-4.066277980804443
-3.974725246429443
-4.066277980804443
-4.020501613616943
-4.051019191741943
-3.989984035491943
-3.944207668304443
-4.081536769866943
-3.989984035491943
-4.020501613616943
-4.005242824554443
-4.051019191741943
-4.005242824554443
-3.898431301116943
-3.989984035491943
-4.005242824554443
-3.959466457366943
-3.974725246429443
-3.959466457366943
-4.081536769866943
-3.974725246429443
-3.913690090179443
-4.020501613616943
-3.959466457366943
-3.974725246429443
-3.898431301116943
-3.944207668304443
-3.959466457366943
-3.852654933929443
-3.959466457366943
-3.974725246429443
-3.944207668304443
-3.913690090179443
-3.852654933929443
-4.005242824554443
-3.898431301116943
-3.852654933929443
-3.883172512054443
-3.913690090179443
-3.944207668304443
-3.822137355804443
-3.898431301116943
-3.928948879241943
-3.837396144866943
-3.913690090179443
-3.837396144866943
-3.898431301116943
-3.883172512054443
-3.776360988616943
-3.913690090179443
-3.837396144866943
-3.837396144866943
-3.837396144866943
-3.822137355804443
-3.898431301116943
-3.776360988616943
-3.822137355804443
-3.883172512054443
-3.776360988616943
-3.883172512054443
-3.791619777679443
-3.883172512054443
-3.822137355804443
-3.700067043304443
-3.822137355804443
-3.791619777679443
-3.822137355804443
-3.761102199554443
-3.715325832366943
-3.898431301116943
-3.730584621429443
-3.745843410491943
-3.806878566741943
-3.761102199554443
-3.761102199554443
-3.639031887054443
-3.776360988616943
-3.761102199554443
-3.654290676116943
-3.822137355804443
-3.761102199554443
-3.791619777679443
-3.730584621429443
-3.639031887054443
-3.837396144866943
-3.654290676116943
-3.654290676116943
-3.715325832366943
-3.700067043304443
-3.700067043304443
-3.608514308929443
-3.730584621429443
-3.776360988616943
-3.669549465179443
-3.730584621429443
-3.639031887054443
-3.745843410491943
-3.623773097991943
-3.516961574554443
-3.745843410491943
-3.669549465179443
-3.654290676116943
-3.654290676116943
-3.684808254241943
-3.730584621429443
-3.577996730804443
-3.654290676116943
-3.684808254241943
-3.608514308929443
-3.639031887054443
-3.532220363616943
-3.700067043304443
-3.593255519866943
-3.516961574554443
-3.669549465179443
-3.608514308929443
-3.639031887054443
-3.593255519866943
-3.547479152679443
-3.669549465179443
-3.562737941741943
-3.593255519866943
-3.562737941741943
-3.608514308929443
-3.639031887054443
-3.486443996429443
-3.654290676116943
-3.593255519866943
-3.532220363616943
-3.623773097991943
-3.547479152679443
-3.608514308929443
-3.501702785491943
-3.471185207366943
-3.654290676116943
-3.486443996429443
-3.532220363616943
-3.501702785491943
-3.532220363616943
-3.562737941741943
-3.440667629241943
-3.577996730804443
-3.562737941741943
-3.532220363616943
-3.577996730804443
-3.455926418304443
-3.577996730804443
-3.440667629241943
-3.394891262054443
-3.562737941741943
-3.471185207366943
-3.516961574554443
-3.440667629241943
-3.516961574554443
-3.562737941741943
-3.394891262054443
-3.547479152679443
-3.501702785491943
-3.440667629241943
-3.501702785491943
-3.364373683929443
-3.547479152679443
-3.455926418304443
-3.394891262054443
-3.547479152679443
-3.471185207366943
-3.486443996429443
-3.410150051116943
-3.440667629241943
-3.532220363616943
-3.379632472991943
-3.455926418304443
-3.379632472991943
-3.440667629241943
-3.471185207366943
-3.303338527679443
-3.516961574554443
-3.440667629241943
-3.349114894866943
-3.455926418304443
-3.379632472991943
-3.440667629241943
-3.349114894866943
-3.364373683929443
-3.516961574554443
-3.379632472991943
-3.425408840179443
-3.318597316741943
-3.410150051116943
-3.425408840179443
-3.242303371429443
-3.425408840179443
-3.410150051116943
-3.303338527679443
-3.349114894866943
-3.272820949554443
-3.440667629241943
-3.318597316741943
-3.257562160491943
-3.379632472991943
-3.333856105804443
-3.379632472991943
-3.257562160491943
-3.333856105804443
-3.440667629241943
-3.303338527679443
-3.364373683929443
-3.318597316741943
-3.318597316741943
-3.318597316741943
-3.211785793304443
-3.410150051116943
-3.272820949554443
-3.227044582366943
-3.349114894866943
-3.288079738616943
-3.333856105804443
-3.272820949554443
-3.303338527679443
-3.379632472991943
-3.227044582366943
-3.288079738616943
-3.227044582366943
-3.257562160491943
-3.288079738616943
-3.211785793304443
-3.333856105804443
-3.272820949554443
-3.257562160491943
-3.257562160491943
-3.227044582366943
-3.303338527679443
-3.166009426116943
-3.227044582366943
-3.333856105804443
-3.181268215179443
-3.257562160491943
-3.181268215179443
-3.257562160491943
-3.257562160491943
-3.166009426116943
-3.288079738616943
-3.257562160491943
-3.211785793304443
-3.181268215179443
-3.196527004241943
-3.318597316741943
-3.166009426116943
-3.227044582366943
-3.242303371429443
-3.196527004241943
-3.257562160491943
-3.074456691741943
-3.196527004241943
-3.257562160491943
-3.120233058929443
-3.181268215179443
-3.166009426116943
-3.196527004241943
-3.120233058929443
-3.089715480804443
-3.242303371429443
-3.104974269866943
-3.196527004241943
-3.181268215179443
-3.166009426116943
-3.242303371429443
-3.074456691741943
-3.166009426116943
-3.242303371429443
-3.089715480804443
-3.150750637054443
-3.089715480804443
-3.181268215179443
-3.120233058929443
-3.074456691741943
-3.211785793304443
-3.104974269866943
-3.135491847991943
-3.104974269866943
-3.104974269866943
-3.181268215179443
-3.028680324554443
-3.104974269866943
-3.104974269866943
-3.013421535491943
-3.104974269866943
-3.028680324554443
-3.166009426116943
-3.089715480804443
-2.998162746429443
-3.120233058929443
-3.074456691741943
-3.059197902679443
-2.998162746429443
-2.998162746429443
-3.150750637054443
-2.982903957366943
-3.013421535491943
-3.059197902679443
-3.059197902679443
-3.074456691741943
-2.967645168304443
-3.089715480804443
-3.074456691741943
-2.998162746429443
-2.998162746429443
-2.967645168304443
-3.074456691741943
-2.982903957366943
-2.952386379241943
-3.120233058929443
-2.952386379241943
-3.013421535491943
-2.982903957366943
-2.982903957366943
-3.028680324554443
-2.906610012054443
-2.967645168304443
-3.028680324554443
-2.937127590179443
-2.906610012054443
-2.921868801116943
-3.089715480804443
-2.937127590179443
-2.921868801116943
-3.013421535491943
-2.906610012054443
-2.998162746429443
-2.906610012054443
-2.906610012054443
-3.028680324554443
-2.906610012054443
-2.921868801116943
-2.952386379241943
-2.921868801116943
-2.906610012054443
-2.845574855804443
-2.998162746429443
-2.876092433929443
-2.876092433929443
-2.906610012054443
-2.860833644866943
-2.937127590179443
-2.799798488616943
-2.860833644866943
-2.967645168304443
-2.769280910491943
-2.891351222991943
-2.891351222991943
-2.891351222991943
-2.876092433929443
-2.784539699554443
-2.921868801116943
-2.860833644866943
-2.845574855804443
-2.815057277679443
-2.830316066741943
-2.952386379241943
-2.769280910491943
-2.799798488616943
-2.891351222991943
-2.754022121429443
-2.876092433929443
-2.754022121429443
-2.830316066741943
-2.845574855804443
-2.692986965179443
-2.830316066741943
-2.845574855804443
-2.784539699554443
-2.769280910491943
-2.738763332366943
-2.906610012054443
-2.738763332366943
-2.769280910491943
-2.815057277679443
-2.769280910491943
-2.830316066741943
-2.692986965179443
-2.769280910491943
-2.860833644866943
-2.692986965179443
-2.784539699554443
-2.754022121429443
-2.754022121429443
-2.723504543304443
-2.677728176116943
-2.845574855804443
-2.692986965179443
-2.738763332366943
-2.738763332366943
-2.662469387054443
-2.784539699554443
-2.662469387054443
-2.708245754241943
-2.830316066741943
-2.662469387054443
-2.723504543304443
-2.723504543304443
-2.769280910491943
-2.692986965179443
-2.631951808929443
-2.799798488616943
-2.708245754241943
-2.677728176116943
-2.647210597991943
-2.662469387054443
-2.799798488616943
-2.631951808929443
-2.677728176116943
-2.769280910491943
-2.631951808929443
-2.708245754241943
-2.647210597991943
-2.708245754241943
-2.692986965179443
-2.616693019866943
-2.662469387054443
-2.647210597991943
-2.662469387054443
-2.586175441741943
-2.601434230804443
-2.769280910491943
-2.570916652679443
-2.601434230804443
-2.647210597991943
-2.601434230804443
-2.662469387054443
-2.540399074554443
-2.631951808929443
-2.692986965179443
-2.570916652679443
-2.616693019866943
-2.631951808929443
-2.677728176116943
-2.570916652679443
-2.570916652679443
-2.677728176116943
-2.525140285491943
-2.631951808929443
-2.555657863616943
-2.555657863616943
-2.677728176116943
-2.509881496429443
-2.586175441741943
-2.662469387054443
-2.509881496429443
-2.555657863616943
-2.570916652679443
-2.647210597991943
-2.494622707366943
-2.525140285491943
-2.631951808929443
-2.525140285491943
-2.586175441741943
-2.494622707366943
-2.540399074554443
-2.677728176116943
-2.464105129241943
-2.570916652679443
-2.586175441741943
-2.509881496429443
-2.555657863616943
-2.479363918304443
-2.601434230804443
-2.509881496429443
-2.464105129241943
-2.525140285491943
-2.479363918304443
-2.540399074554443
-2.433587551116943
-2.479363918304443
-2.647210597991943
-2.418328762054443
-2.494622707366943
-2.494622707366943
-2.464105129241943
-2.509881496429443
-2.387811183929443
-2.509881496429443
-2.509881496429443
-2.418328762054443
-2.464105129241943
-2.464105129241943
-2.586175441741943
-2.433587551116943
-2.433587551116943
-2.540399074554443
-2.387811183929443
-2.464105129241943
-2.387811183929443
-2.448846340179443
-2.525140285491943
-2.387811183929443
-2.479363918304443
-2.479363918304443
-2.418328762054443
-2.464105129241943
-2.418328762054443
-2.555657863616943
-2.372552394866943
-2.372552394866943
-2.479363918304443
-2.387811183929443
-2.479363918304443
-2.387811183929443
-2.418328762054443
-2.525140285491943
-2.342034816741943
-2.387811183929443
-2.418328762054443
-2.387811183929443
-2.357293605804443
-2.342034816741943
-2.479363918304443
-2.326776027679443
-2.372552394866943
-2.403069972991943
-2.372552394866943
-2.494622707366943
-2.326776027679443
-2.342034816741943
-2.479363918304443
-2.296258449554443
-2.342034816741943
-2.372552394866943
-2.403069972991943
-2.357293605804443
-2.265740871429443
-2.387811183929443
-2.342034816741943
-2.326776027679443
-2.296258449554443
-2.326776027679443
-2.479363918304443
-2.250482082366943
-2.265740871429443
-2.387811183929443
-2.265740871429443
-2.326776027679443
-2.250482082366943
-2.326776027679443
-2.342034816741943
-2.250482082366943
-2.342034816741943
-2.296258449554443
-2.326776027679443
-2.296258449554443
-2.250482082366943
-2.418328762054443
-2.219964504241943
-2.265740871429443
-2.311517238616943
-2.235223293304443
-2.326776027679443
-2.204705715179443
-2.342034816741943
-2.357293605804443
-2.174188137054443
-2.265740871429443
-2.280999660491943
-2.296258449554443
-2.235223293304443
-2.189446926116943
-2.372552394866943
-2.189446926116943
-2.250482082366943
-2.250482082366943
-2.235223293304443
-2.357293605804443
-2.174188137054443
-2.235223293304443
-2.311517238616943
-2.158929347991943
-2.235223293304443
-2.174188137054443
-2.311517238616943
-2.235223293304443
-2.143670558929443
-2.326776027679443
-2.204705715179443
-2.235223293304443
-2.219964504241943
-2.189446926116943
-2.342034816741943
-2.113152980804443
-2.128411769866943
-2.265740871429443
-2.204705715179443
-2.235223293304443
-2.143670558929443
-2.280999660491943
-2.189446926116943
-2.113152980804443
-2.250482082366943
-2.158929347991943
-2.250482082366943
-2.204705715179443
-2.067376613616943
-2.280999660491943
-2.097894191741943
-2.128411769866943
-2.219964504241943
-2.158929347991943
-2.204705715179443
-2.082635402679443
-2.189446926116943
-2.204705715179443
-2.113152980804443
-2.158929347991943
-2.128411769866943
-2.219964504241943
-2.113152980804443
-2.052117824554443
-2.235223293304443
-2.097894191741943
-2.158929347991943
-2.158929347991943
-2.158929347991943
-2.189446926116943
-2.021600246429443
-2.143670558929443
-2.219964504241943
-2.082635402679443
-2.158929347991943
-2.097894191741943
-2.174188137054443
-2.113152980804443
-2.067376613616943
-2.174188137054443
-2.097894191741943
-2.158929347991943
-2.097894191741943
-2.097894191741943
-2.189446926116943
-2.006341457366943
-2.052117824554443
-2.143670558929443
-2.128411769866943
-2.113152980804443
-2.021600246429443
-2.174188137054443
-2.082635402679443
-2.036859035491943
-2.097894191741943
-2.097894191741943
-2.143670558929443
-2.052117824554443
-2.052117824554443
-2.158929347991943
-1.975823879241943
-2.052117824554443
-2.052117824554443
-2.067376613616943
-2.113152980804443
-2.006341457366943
-2.158929347991943
-2.097894191741943
-2.021600246429443
-2.067376613616943
-2.036859035491943
-2.113152980804443
-1.991082668304443
-1.960565090179443
-2.128411769866943
-2.021600246429443
-2.021600246429443
-1.991082668304443
-2.113152980804443
-2.082635402679443
-1.945306301116943
-2.082635402679443
-2.021600246429443
-1.975823879241943
-2.052117824554443
-1.960565090179443
-2.128411769866943
-2.036859035491943
-2.006341457366943
-2.082635402679443
-2.021600246429443
-2.052117824554443
-1.975823879241943
-2.036859035491943
-2.067376613616943
-1.914788722991943
-2.006341457366943
-2.021600246429443
-1.991082668304443
-1.991082668304443
-1.914788722991943
-2.097894191741943
-1.975823879241943
-1.945306301116943
-2.006341457366943
-1.991082668304443
-2.036859035491943
-1.899529933929443
-1.899529933929443
-2.021600246429443
-1.930047512054443
-1.991082668304443
-1.945306301116943
-2.006341457366943
-1.975823879241943
-1.884271144866943
-2.052117824554443
-1.991082668304443
-1.945306301116943
-1.899529933929443
-1.869012355804443
-2.006341457366943
-1.869012355804443
-1.838494777679443
-1.975823879241943
-1.930047512054443
-1.960565090179443
-1.914788722991943
-2.006341457366943
-1.945306301116943
-1.884271144866943
-1.960565090179443
-1.914788722991943
-1.914788722991943
-1.869012355804443
-1.853753566741943
-2.006341457366943
-1.884271144866943
-1.930047512054443
-1.960565090179443
-1.930047512054443
-1.960565090179443
-1.884271144866943
-1.975823879241943
-1.930047512054443
-1.823235988616943
-1.914788722991943
-1.884271144866943
-1.884271144866943
-1.884271144866943
-1.884271144866943
-2.006341457366943
-1.899529933929443
-1.884271144866943
-1.838494777679443
-1.930047512054443
-1.945306301116943
-1.777459621429443
-1.899529933929443
-1.884271144866943
-1.807977199554443
-1.930047512054443
-1.838494777679443
-1.945306301116943
-1.869012355804443
-1.807977199554443
-1.914788722991943
-1.838494777679443
-1.884271144866943
-1.823235988616943
-1.869012355804443
-1.975823879241943
-1.792718410491943
-1.869012355804443
-1.869012355804443
-1.853753566741943
-1.884271144866943
-1.746942043304443
-1.930047512054443
-1.823235988616943
-1.731683254241943
-1.838494777679443
-1.823235988616943
-1.884271144866943
-1.777459621429443
-1.762200832366943
-1.945306301116943
-1.762200832366943
-1.823235988616943
-1.807977199554443
-1.853753566741943
-1.884271144866943
-1.746942043304443
-1.899529933929443
-1.807977199554443
-1.746942043304443
-1.869012355804443
-1.746942043304443
-1.853753566741943
-1.777459621429443
-1.731683254241943
-1.899529933929443
-1.777459621429443
-1.807977199554443
-1.762200832366943
-1.838494777679443
-1.838494777679443
-1.685906887054443
-1.838494777679443
-1.823235988616943
-1.746942043304443
-1.807977199554443
-1.731683254241943
-1.899529933929443
-1.777459621429443
-1.746942043304443
-1.853753566741943
-1.762200832366943
-1.792718410491943
-1.701165676116943
-1.762200832366943
-1.838494777679443
-1.655389308929443
-1.792718410491943
-1.777459621429443
-1.731683254241943
-1.762200832366943
-1.640130519866943
-1.823235988616943
-1.716424465179443
-1.640130519866943
-1.716424465179443
-1.777459621429443
-1.838494777679443
-1.655389308929443
-1.716424465179443
-1.853753566741943
-1.670648097991943
-1.731683254241943
-1.670648097991943
-1.716424465179443
-1.746942043304443
-1.594354152679443
-1.746942043304443
-1.716424465179443
-1.670648097991943
-1.716424465179443
-1.655389308929443
-1.777459621429443
-1.624871730804443
-1.624871730804443
-1.762200832366943
-1.670648097991943
-1.731683254241943
-1.640130519866943
-1.746942043304443
-1.762200832366943
-1.594354152679443
-1.731683254241943
-1.701165676116943
-1.670648097991943
-1.685906887054443
-1.563836574554443
-1.731683254241943
-1.640130519866943
-1.624871730804443
-1.685906887054443
-1.685906887054443
-1.716424465179443
-1.563836574554443
-1.685906887054443
-1.701165676116943
-1.548577785491943
-1.731683254241943
-1.655389308929443
-1.670648097991943
-1.731683254241943
-1.563836574554443
-1.746942043304443
-1.624871730804443
-1.563836574554443
-1.609612941741943
-1.624871730804443
-1.670648097991943
-1.533318996429443
-1.624871730804443
-1.685906887054443
-1.563836574554443
-1.670648097991943
-1.548577785491943
-1.670648097991943
-1.655389308929443
-1.502801418304443
-1.685906887054443
-1.594354152679443
-1.579095363616943
-1.640130519866943
-1.594354152679443
-1.716424465179443
-1.548577785491943
-1.609612941741943
-1.701165676116943
-1.548577785491943
-1.609612941741943
-1.518060207366943
-1.640130519866943
-1.624871730804443
-1.457025051116943
-1.624871730804443
-1.640130519866943
-1.609612941741943
-1.563836574554443
-1.518060207366943
-1.716424465179443
-1.548577785491943
-1.548577785491943
-1.655389308929443
-1.640130519866943
-1.640130519866943
-1.487542629241943
-1.594354152679443
-1.655389308929443
-1.502801418304443
-1.609612941741943
-1.609612941741943
-1.624871730804443
-1.563836574554443
-1.472283840179443
-1.655389308929443
-1.563836574554443
-1.533318996429443
-1.533318996429443
-1.579095363616943
-1.624871730804443
-1.441766262054443
-1.548577785491943
-1.655389308929443
-1.533318996429443
-1.579095363616943
-1.487542629241943
-1.594354152679443
-1.594354152679443
-1.472283840179443
-1.548577785491943
-1.548577785491943
-1.548577785491943
-1.502801418304443
-1.548577785491943
-1.624871730804443
-1.487542629241943
-1.579095363616943
-1.548577785491943
-1.487542629241943
-1.563836574554443
-1.426507472991943
-1.563836574554443
-1.579095363616943
-1.502801418304443
-1.563836574554443
-1.548577785491943
-1.533318996429443
-1.502801418304443
-1.518060207366943
-1.563836574554443
-1.441766262054443
-1.518060207366943
-1.457025051116943
-1.487542629241943
-1.533318996429443
-1.426507472991943
-1.579095363616943
-1.518060207366943
-1.441766262054443
-1.548577785491943
-1.487542629241943
-1.533318996429443
-1.472283840179443
-1.472283840179443
-1.594354152679443
-1.441766262054443
-1.472283840179443
-1.472283840179443
-1.563836574554443
-1.548577785491943
-1.411248683929443
-1.533318996429443
-1.518060207366943
-1.457025051116943
-1.472283840179443
-1.365472316741943
-1.563836574554443
-1.472283840179443
-1.380731105804443
-1.472283840179443
-1.487542629241943
-1.518060207366943
-1.411248683929443
-1.487542629241943
-1.563836574554443
-1.411248683929443
-1.502801418304443
-1.472283840179443
-1.472283840179443
-1.472283840179443
-1.365472316741943
-1.563836574554443
-1.487542629241943
-1.395989894866943
-1.472283840179443
-1.487542629241943
-1.502801418304443
-1.365472316741943
-1.426507472991943
-1.518060207366943
-1.350213527679443
-1.426507472991943
-1.426507472991943
-1.502801418304443
-1.502801418304443
-1.380731105804443
-1.518060207366943
-1.502801418304443
-1.441766262054443
-1.426507472991943
-1.426507472991943
-1.502801418304443
-1.365472316741943
-1.411248683929443
-1.502801418304443
-1.380731105804443
-1.472283840179443
-1.411248683929443
-1.487542629241943
-1.487542629241943
-1.365472316741943
-1.426507472991943
-1.457025051116943
-1.441766262054443
-1.411248683929443
-1.395989894866943
-1.548577785491943
-1.426507472991943
-1.395989894866943
-1.395989894866943
-1.411248683929443
-1.472283840179443
-1.334954738616943
-1.426507472991943
-1.457025051116943
-1.350213527679443
-1.411248683929443
-1.365472316741943
-1.441766262054443
-1.395989894866943
-1.304437160491943
-1.487542629241943
-1.395989894866943
-1.365472316741943
-1.350213527679443
-1.426507472991943
-1.441766262054443
-1.304437160491943
-1.411248683929443
-1.426507472991943
-1.334954738616943
-1.426507472991943
-1.319695949554443
-1.426507472991943
-1.380731105804443
-1.289178371429443
-1.426507472991943
-1.365472316741943
-1.365472316741943
-1.304437160491943
-1.334954738616943
-1.411248683929443
-1.258660793304443
-1.350213527679443
-1.380731105804443
-1.334954738616943
-1.426507472991943
-1.334954738616943
-1.502801418304443
-1.411248683929443
-1.304437160491943
-1.411248683929443
-1.365472316741943
-1.380731105804443
-1.304437160491943
-1.304437160491943
-1.487542629241943
-1.304437160491943
-1.365472316741943
-1.365472316741943
-1.365472316741943
-1.426507472991943
-1.273919582366943
-1.380731105804443
-1.350213527679443
-1.289178371429443
-1.334954738616943
-1.273919582366943
-1.441766262054443
-1.319695949554443
-1.258660793304443
-1.441766262054443
-1.273919582366943
-1.350213527679443
-1.319695949554443
-1.319695949554443
-1.395989894866943
-1.212884426116943
-1.304437160491943
-1.350213527679443
-1.273919582366943
-1.319695949554443
-1.228143215179443
-1.395989894866943
-1.258660793304443
-1.182366847991943
-1.334954738616943
-1.273919582366943
-1.334954738616943
-1.243402004241943
-1.258660793304443
-1.380731105804443
-1.182366847991943
-1.289178371429443
-1.304437160491943
-1.258660793304443
-1.319695949554443
-1.212884426116943
-1.365472316741943
-1.273919582366943
-1.182366847991943
-1.289178371429443
-1.273919582366943
-1.273919582366943
-1.167108058929443
-1.228143215179443
-1.380731105804443
-1.167108058929443
-1.243402004241943
-1.273919582366943
-1.304437160491943
-1.319695949554443
-1.197625637054443
-1.304437160491943
-1.289178371429443
-1.212884426116943
-1.197625637054443
-1.182366847991943
-1.365472316741943
-1.197625637054443
-1.197625637054443
-1.350213527679443
-1.228143215179443
-1.289178371429443
-1.197625637054443
-1.228143215179443
-1.273919582366943
-1.136590480804443
-1.212884426116943
-1.212884426116943
-1.243402004241943
-1.243402004241943
-1.167108058929443
-1.350213527679443
-1.182366847991943
-1.151849269866943
-1.258660793304443
-1.182366847991943
-1.243402004241943
-1.121331691741943
-1.167108058929443
-1.243402004241943
-1.121331691741943
-1.212884426116943
-1.167108058929443
-1.212884426116943
-1.212884426116943
-1.106072902679443
-1.289178371429443
-1.106072902679443
-1.121331691741943
-1.243402004241943
-1.182366847991943
-1.258660793304443
-1.136590480804443
-1.182366847991943
-1.289178371429443
-1.121331691741943
-1.228143215179443
-1.182366847991943
-1.228143215179443
-1.167108058929443
-1.090814113616943
-1.273919582366943
-1.167108058929443
-1.151849269866943
-1.151849269866943
-1.106072902679443
-1.273919582366943
-1.075555324554443
-1.136590480804443
-1.319695949554443
-1.167108058929443
-1.212884426116943
-1.106072902679443
-1.182366847991943
-1.197625637054443
-1.045037746429443
-1.136590480804443
-1.167108058929443
-1.197625637054443
-1.121331691741943
-1.090814113616943
-1.319695949554443
-1.121331691741943
-1.090814113616943
-1.197625637054443
-1.121331691741943
-1.182366847991943
-1.060296535491943
-1.075555324554443
-1.182366847991943
-1.090814113616943
-1.106072902679443
-1.075555324554443
-1.197625637054443
-1.151849269866943
-1.060296535491943
-1.212884426116943
-1.060296535491943
-1.075555324554443
-1.121331691741943
-1.075555324554443
-1.182366847991943
-1.090814113616943
-1.136590480804443
-1.182366847991943
-1.045037746429443
-1.106072902679443
-1.045037746429443
-1.136590480804443
-1.090814113616943
-1.014520168304443
-1.182366847991943
-1.136590480804443
-1.075555324554443
-1.060296535491943
-1.106072902679443
-1.182366847991943
-1.014520168304443
-1.075555324554443
-1.136590480804443
-1.090814113616943
-1.090814113616943
-0.968743801116943
-1.136590480804443
-1.106072902679443
-0.999261379241943
-1.106072902679443
-1.106072902679443
-1.106072902679443
-0.999261379241943
-0.999261379241943
-1.197625637054443
-1.045037746429443
-1.060296535491943
-1.090814113616943
-1.106072902679443
-1.090814113616943
-0.984002590179443
-1.090814113616943
-1.106072902679443
-1.060296535491943
-1.075555324554443
-1.029778957366943
-1.182366847991943
-1.075555324554443
-1.029778957366943
-1.167108058929443
-1.029778957366943
-1.075555324554443
-1.045037746429443
-1.045037746429443
-1.106072902679443
-1.045037746429443
-1.106072902679443
-1.090814113616943
-1.045037746429443
-1.060296535491943
-1.014520168304443
-1.182366847991943
-1.014520168304443
-0.968743801116943
-1.136590480804443
-1.014520168304443
-1.060296535491943
-1.029778957366943
-1.029778957366943
-1.121331691741943
-0.999261379241943
-1.075555324554443
-1.075555324554443
-1.045037746429443
-1.029778957366943
-0.984002590179443
-1.151849269866943
-1.029778957366943
-1.014520168304443
-1.090814113616943
-1.045037746429443
-1.106072902679443
-0.999261379241943
-0.999261379241943
-1.167108058929443
-0.968743801116943
-1.029778957366943
-1.060296535491943
-1.075555324554443
-1.060296535491943
-0.922967433929443
-1.060296535491943
-1.090814113616943
-1.014520168304443
-0.999261379241943
-1.014520168304443
-1.167108058929443
-1.029778957366943
-0.999261379241943
-1.106072902679443
-0.999261379241943
-1.060296535491943
-0.984002590179443
-1.029778957366943
-1.106072902679443
-0.999261379241943
-1.029778957366943
-1.045037746429443
-1.045037746429443
-0.999261379241943
-0.953485012054443
-1.136590480804443
-0.999261379241943
-0.968743801116943
-1.029778957366943
-0.968743801116943
-1.029778957366943
-0.968743801116943
-1.029778957366943
-1.090814113616943
-0.999261379241943
-1.045037746429443
-1.014520168304443
-1.045037746429443
-0.953485012054443
-0.892449855804443
-1.090814113616943
-0.968743801116943
-0.968743801116943
-1.029778957366943
-1.029778957366943
-1.060296535491943
-0.938226222991943
-0.999261379241943
-1.060296535491943
-0.938226222991943
-0.953485012054443
-0.938226222991943
-1.106072902679443
-0.968743801116943
-0.877191066741943
-1.060296535491943
-0.999261379241943
-0.984002590179443
-0.938226222991943
-0.938226222991943
-1.090814113616943
-0.938226222991943
-0.892449855804443
-0.953485012054443
-0.968743801116943
-1.014520168304443
-0.877191066741943
-1.029778957366943
-1.014520168304443
-0.938226222991943
-1.014520168304443
-0.938226222991943
-1.045037746429443
-0.999261379241943
-0.938226222991943
-1.106072902679443
-0.922967433929443
-0.968743801116943
-0.984002590179443
-0.953485012054443
-1.029778957366943
-0.922967433929443
-0.984002590179443
-1.014520168304443
-0.938226222991943
-0.999261379241943
-0.938226222991943
-1.014520168304443
-0.892449855804443
-0.861932277679443
-1.060296535491943
-0.907708644866943
-1.014520168304443
-1.014520168304443
-0.953485012054443
-1.029778957366943
-0.892449855804443
-0.953485012054443
-0.999261379241943
-0.907708644866943
-0.953485012054443
-0.892449855804443
-1.045037746429443
-0.907708644866943
-0.877191066741943
-1.090814113616943
-0.968743801116943
-0.984002590179443
-0.922967433929443
-0.922967433929443
-1.075555324554443
-0.877191066741943
-0.922967433929443
-0.984002590179443
-0.953485012054443
-0.984002590179443
-0.892449855804443
-1.075555324554443
-0.984002590179443
-0.907708644866943
-0.984002590179443
-0.922967433929443
-0.999261379241943
-0.922967433929443
-0.877191066741943
-1.075555324554443
-0.938226222991943
-0.953485012054443
-0.892449855804443
-0.968743801116943
-1.029778957366943
-0.861932277679443
-0.984002590179443
-1.029778957366943
-0.938226222991943
-0.953485012054443
-0.922967433929443
-1.045037746429443
-0.907708644866943
-0.861932277679443
-1.014520168304443
-0.922967433929443
-0.968743801116943
-0.861932277679443
-0.907708644866943
-0.984002590179443
-0.846673488616943
-0.938226222991943
-0.938226222991943
-0.922967433929443
-0.953485012054443
-0.831414699554443
-1.029778957366943
-0.861932277679443
-0.846673488616943
-1.014520168304443
-0.922967433929443
-0.968743801116943
-0.877191066741943
-0.892449855804443
-0.999261379241943
-0.846673488616943
-0.907708644866943
-0.922967433929443
-0.938226222991943
-0.861932277679443
-0.800897121429443
-1.045037746429443
-0.877191066741943
-0.846673488616943
-0.953485012054443
-0.877191066741943
-0.984002590179443
-0.861932277679443
-0.846673488616943
-1.014520168304443
-0.892449855804443
-0.968743801116943
-0.907708644866943
-0.953485012054443
-0.922967433929443
-0.831414699554443
-1.014520168304443
-0.922967433929443
-0.877191066741943
-0.922967433929443
-0.846673488616943
-0.999261379241943
-0.831414699554443
-0.846673488616943
-1.014520168304443
-0.892449855804443
-0.922967433929443
-0.831414699554443
-0.922967433929443
-0.953485012054443
-0.800897121429443
-0.953485012054443
-0.938226222991943
-0.892449855804443
-0.907708644866943
-0.816155910491943
-1.014520168304443
-0.846673488616943
-0.846673488616943
-0.938226222991943
-0.861932277679443
-0.922967433929443
-0.816155910491943
-0.892449855804443
-0.984002590179443
-0.800897121429443
-0.861932277679443
-0.892449855804443
-0.922967433929443
-0.877191066741943
-0.816155910491943
-0.999261379241943
-0.877191066741943
-0.877191066741943
-0.922967433929443
-0.877191066741943
-0.953485012054443
-0.816155910491943
-0.831414699554443
-0.922967433929443
-0.800897121429443
-0.877191066741943
-0.800897121429443
-0.907708644866943
-0.892449855804443
-0.770379543304443
-0.922967433929443
-0.861932277679443
-0.831414699554443
-0.831414699554443
-0.816155910491943
-0.953485012054443
-0.831414699554443
-0.846673488616943
-0.938226222991943
-0.922967433929443
-0.907708644866943
-0.770379543304443
-0.938226222991943
-0.907708644866943
-0.800897121429443
-0.877191066741943
-0.846673488616943
-0.907708644866943
-0.861932277679443
-0.800897121429443
-0.968743801116943
-0.877191066741943
-0.907708644866943
-0.861932277679443
-0.846673488616943
-0.877191066741943
-0.770379543304443
-0.907708644866943
-0.892449855804443
-0.785638332366943
-0.877191066741943
-0.831414699554443
-0.907708644866943
-0.831414699554443
-0.785638332366943
-0.953485012054443
-0.831414699554443
-0.816155910491943
-0.800897121429443
-0.861932277679443
-0.907708644866943
-0.709344387054443
-0.846673488616943
-0.907708644866943
-0.816155910491943
-0.846673488616943
-0.770379543304443
-0.968743801116943
-0.861932277679443
-0.770379543304443
-0.922967433929443
-0.846673488616943
-0.877191066741943
-0.785638332366943
-0.770379543304443
-0.922967433929443
-0.755120754241943
-0.816155910491943
-0.877191066741943
-0.846673488616943
-0.831414699554443
-0.694085597991943
-0.877191066741943
-0.816155910491943
-0.724603176116943
-0.816155910491943
-0.770379543304443
-0.846673488616943
-0.800897121429443
-0.800897121429443
-0.922967433929443
-0.785638332366943
-0.861932277679443
-0.800897121429443
-0.800897121429443
-0.816155910491943
-0.663568019866943
-0.831414699554443
-0.816155910491943
-0.709344387054443
-0.831414699554443
-0.800897121429443
-0.877191066741943
-0.831414699554443
-0.785638332366943
-0.861932277679443
-0.785638332366943
-0.800897121429443
-0.739861965179443
-0.846673488616943
-0.877191066741943
-0.709344387054443
-0.831414699554443
-0.861932277679443
-0.816155910491943
-0.816155910491943
-0.739861965179443
-0.861932277679443
-0.770379543304443
-0.724603176116943
-0.785638332366943
-0.755120754241943
-0.800897121429443
-0.724603176116943
-0.785638332366943
-0.877191066741943
-0.724603176116943
-0.800897121429443
-0.816155910491943
-0.831414699554443
-0.770379543304443
-0.678826808929443
-0.846673488616943
-0.770379543304443
-0.739861965179443
-0.755120754241943
-0.785638332366943
-0.861932277679443
-0.724603176116943
-0.739861965179443
-0.816155910491943
-0.724603176116943
-0.770379543304443
-0.678826808929443
-0.800897121429443
-0.755120754241943
-0.678826808929443
-0.831414699554443
-0.739861965179443
-0.724603176116943
-0.785638332366943
-0.739861965179443
-0.861932277679443
-0.739861965179443
-0.755120754241943
-0.785638332366943
-0.739861965179443
-0.785638332366943
-0.678826808929443
-0.816155910491943
-0.816155910491943
-0.694085597991943
-0.800897121429443
-0.770379543304443
-0.800897121429443
-0.739861965179443
-0.663568019866943
-0.861932277679443
-0.724603176116943
-0.785638332366943
-0.800897121429443
-0.770379543304443
-0.861932277679443
-0.694085597991943
-0.800897121429443
-0.861932277679443
-0.678826808929443
-0.800897121429443
-0.770379543304443
-0.785638332366943
-0.724603176116943
-0.678826808929443
-0.831414699554443
-0.739861965179443
-0.739861965179443
-0.694085597991943
-0.739861965179443
-0.861932277679443
-0.648309230804443
-0.724603176116943
-0.816155910491943
-0.694085597991943
-0.785638332366943
-0.694085597991943
-0.785638332366943
-0.739861965179443
-0.678826808929443
-0.800897121429443
-0.724603176116943
-0.755120754241943
-0.724603176116943
-0.709344387054443
-0.831414699554443
-0.678826808929443
-0.724603176116943
-0.739861965179443
-0.694085597991943
-0.770379543304443
-0.648309230804443
-0.816155910491943
-0.800897121429443
-0.678826808929443
-0.785638332366943
-0.770379543304443
-0.755120754241943
-0.694085597991943
-0.663568019866943
-0.831414699554443
-0.724603176116943
-0.709344387054443
-0.694085597991943
-0.770379543304443
-0.785638332366943
-0.602532863616943
-0.770379543304443
-0.770379543304443
-0.648309230804443
-0.724603176116943
-0.678826808929443
-0.785638332366943
-0.709344387054443
-0.648309230804443
-0.785638332366943
-0.724603176116943
-0.739861965179443
-0.648309230804443
-0.739861965179443
-0.816155910491943
-0.648309230804443
-0.724603176116943
-0.724603176116943
-0.709344387054443
-0.739861965179443
-0.617791652679443
-0.785638332366943
-0.694085597991943
-0.663568019866943
-0.739861965179443
-0.663568019866943
-0.724603176116943
-0.648309230804443
-0.694085597991943
-0.785638332366943
-0.648309230804443
-0.770379543304443
-0.694085597991943
-0.648309230804443
-0.694085597991943
-0.617791652679443
-0.785638332366943
-0.663568019866943
-0.633050441741943
-0.709344387054443
-0.694085597991943
-0.785638332366943
-0.633050441741943
-0.648309230804443
-0.800897121429443
-0.663568019866943
-0.694085597991943
-0.617791652679443
-0.724603176116943
-0.755120754241943
-0.617791652679443
-0.800897121429443
-0.709344387054443
-0.663568019866943
-0.724603176116943
-0.633050441741943
-0.770379543304443
-0.633050441741943
-0.617791652679443
-0.755120754241943
-0.633050441741943
-0.709344387054443
-0.617791652679443
-0.739861965179443
-0.770379543304443
-0.572015285491943
-0.709344387054443
-0.694085597991943
-0.617791652679443
-0.648309230804443
-0.587274074554443
-0.770379543304443
-0.648309230804443
-0.617791652679443
-0.694085597991943
-0.678826808929443
-0.739861965179443
-0.587274074554443
-0.694085597991943
-0.785638332366943
-0.572015285491943
-0.694085597991943
-0.617791652679443
-0.648309230804443
-0.694085597991943
-0.572015285491943
-0.755120754241943
-0.663568019866943
-0.617791652679443
-0.678826808929443
-0.663568019866943
-0.709344387054443
-0.602532863616943
-0.648309230804443
-0.709344387054443
-0.587274074554443
-0.663568019866943
-0.572015285491943
-0.709344387054443
-0.694085597991943
-0.556756496429443
-0.724603176116943
-0.663568019866943
-0.633050441741943
-0.678826808929443
-0.633050441741943
-0.739861965179443
-0.587274074554443
-0.617791652679443
-0.694085597991943
-0.602532863616943
-0.648309230804443
-0.572015285491943
-0.724603176116943
-0.678826808929443
-0.541497707366943
-0.678826808929443
-0.633050441741943
-0.648309230804443
-0.617791652679443
-0.526238918304443
-0.724603176116943
-0.617791652679443
-0.617791652679443
-0.617791652679443
-0.648309230804443
-0.709344387054443
-0.541497707366943
-0.648309230804443
-0.648309230804443
-0.526238918304443
-0.617791652679443
-0.526238918304443
-0.633050441741943
-0.648309230804443
-0.556756496429443
-0.694085597991943
-0.587274074554443
-0.617791652679443
-0.587274074554443
-0.602532863616943
-0.678826808929443
-0.495721369981766
-0.587274074554443
-0.648309230804443
-0.541497707366943
-0.602532863616943
-0.541497707366943
-0.724603176116943
-0.663568019866943
-0.526238918304443
-0.617791652679443
-0.587274074554443
-0.617791652679443
-0.556756496429443
-0.572015285491943
-0.709344387054443
-0.495721369981766
-0.602532863616943
-0.633050441741943
-0.572015285491943
-0.663568019866943
-0.526238918304443
-0.648309230804443
-0.633050441741943
-0.480462580919266
-0.587274074554443
-0.587274074554443
-0.633050441741943
-0.572015285491943
-0.541497707366943
-0.678826808929443
-0.526238918304443
-0.572015285491943
-0.556756496429443
-0.587274074554443
-0.617791652679443
-0.434686213731766
-0.572015285491943
-0.602532863616943
-0.495721369981766
-0.587274074554443
-0.510980129241943
-0.633050441741943
-0.572015285491943
-0.495721369981766
-0.648309230804443
-0.556756496429443
-0.572015285491943
-0.541497707366943
-0.587274074554443
-0.617791652679443
-0.434686213731766
-0.556756496429443
-0.617791652679443
-0.526238918304443
-0.587274074554443
-0.495721369981766
-0.648309230804443
-0.602532863616943
-0.495721369981766
-0.556756496429443
-0.602532863616943
-0.602532863616943
-0.495721369981766
-0.556756496429443
-0.633050441741943
-0.495721369981766
-0.572015285491943
-0.556756496429443
-0.556756496429443
-0.587274074554443
-0.495721369981766
-0.633050441741943
-0.572015285491943
-0.495721369981766
-0.541497707366943
-0.556756496429443
-0.617791652679443
-0.526238918304443
-0.541497707366943
-0.648309230804443
-0.526238918304443
-0.556756496429443
-0.541497707366943
-0.633050441741943
-0.602532863616943
-0.510980129241943
-0.602532863616943
-0.602532863616943
-0.587274074554443
-0.556756496429443
-0.526238918304443
-0.709344387054443
-0.541497707366943
-0.510980129241943
-0.617791652679443
-0.556756496429443
-0.602532863616943
-0.541497707366943
-0.617791652679443
-0.587274074554443
-0.480462580919266
-0.587274074554443
-0.556756496429443
-0.587274074554443
-0.572015285491943
-0.495721369981766
-0.663568019866943
-0.541497707366943
-0.541497707366943
-0.541497707366943
-0.572015285491943
-0.648309230804443
-0.495721369981766
-0.572015285491943
-0.633050441741943
-0.495721369981766
-0.633050441741943
-0.556756496429443
-0.587274074554443
-0.587274074554443
-0.510980129241943
-0.648309230804443
-0.572015285491943
-0.556756496429443
-0.541497707366943
-0.572015285491943
-0.648309230804443
-0.465203791856766
-0.587274074554443
-0.648309230804443
-0.510980129241943
-0.602532863616943
-0.526238918304443
-0.617791652679443
-0.602532863616943
-0.480462580919266
-0.617791652679443
-0.663568019866943
-0.617791652679443
-0.526238918304443
-0.556756496429443
-0.694085597991943
-0.510980129241943
-0.556756496429443
-0.617791652679443
-0.587274074554443
-0.648309230804443
-0.510980129241943
-0.633050441741943
-0.602532863616943
-0.480462580919266
-0.602532863616943
-0.602532863616943
-0.617791652679443
-0.556756496429443
-0.541497707366943
-0.709344387054443
-0.541497707366943
-0.572015285491943
-0.572015285491943
-0.602532863616943
-0.617791652679443
-0.510980129241943
-0.617791652679443
-0.617791652679443
-0.541497707366943
-0.602532863616943
-0.556756496429443
-0.663568019866943
-0.572015285491943
-0.526238918304443
-0.633050441741943
-0.556756496429443
-0.587274074554443
-0.526238918304443
-0.587274074554443
-0.663568019866943
-0.526238918304443
-0.663568019866943
-0.633050441741943
-0.556756496429443
-0.633050441741943
-0.556756496429443
-0.633050441741943
-0.526238918304443
-0.541497707366943
-0.633050441741943
-0.587274074554443
-0.663568019866943
-0.526238918304443
-0.572015285491943
-0.709344387054443
-0.495721369981766
-0.602532863616943
-0.602532863616943
-0.572015285491943
-0.602532863616943
-0.495721369981766
-0.663568019866943
-0.617791652679443
-0.572015285491943
-0.602532863616943
-0.587274074554443
-0.694085597991943
-0.510980129241943
-0.556756496429443
-0.709344387054443
-0.480462580919266
-0.587274074554443
-0.541497707366943
-0.572015285491943
-0.648309230804443
-0.495721369981766
-0.602532863616943
-0.602532863616943
-0.541497707366943
-0.587274074554443
-0.556756496429443
-0.694085597991943
-0.510980129241943
-0.526238918304443
-0.648309230804443
-0.495721369981766
-0.633050441741943
-0.526238918304443
-0.572015285491943
-0.663568019866943
-0.480462580919266
-0.617791652679443
-0.602532863616943
-0.541497707366943
-0.587274074554443
-0.465203791856766
-0.617791652679443
-0.495721369981766
-0.465203791856766
-0.587274074554443
-0.556756496429443
-0.663568019866943
-0.510980129241943
-0.572015285491943
-0.724603176116943
-0.480462580919266
-0.541497707366943
-0.526238918304443
-0.541497707366943
-0.572015285491943
-0.434686213731766
-0.602532863616943
-0.556756496429443
-0.541497707366943
-0.572015285491943
-0.541497707366943
-0.663568019866943
-0.480462580919266
-0.480462580919266
-0.663568019866943
-0.480462580919266
-0.556756496429443
-0.526238918304443
-0.617791652679443
-0.648309230804443
-0.510980129241943
-0.617791652679443
-0.587274074554443
-0.556756496429443
-0.541497707366943
-0.495721369981766
-0.663568019866943
-0.495721369981766
-0.480462580919266
-0.602532863616943
-0.510980129241943
-0.602532863616943
-0.495721369981766
-0.526238918304443
-0.602532863616943
-0.480462580919266
-0.541497707366943
-0.526238918304443
-0.572015285491943
-0.541497707366943
-0.480462580919266
-0.663568019866943
-0.480462580919266
-0.526238918304443
-0.587274074554443
-0.510980129241943
-0.572015285491943
-0.465203791856766
-0.495721369981766
-0.587274074554443
-0.465203791856766
-0.510980129241943
-0.480462580919266
-0.556756496429443
-0.495721369981766
-0.434686213731766
-0.602532863616943
-0.480462580919266
-0.541497707366943
-0.526238918304443
-0.480462580919266
-0.633050441741943
-0.434686213731766
-0.465203791856766
-0.617791652679443
-0.449945002794266
-0.495721369981766
-0.465203791856766
-0.556756496429443
-0.495721369981766
-0.465203791856766
-0.572015285491943
-0.510980129241943
-0.510980129241943
-0.449945002794266
-0.434686213731766
-0.633050441741943
-0.404168635606766
-0.465203791856766
-0.587274074554443
-0.510980129241943
-0.556756496429443
-0.465203791856766
-0.526238918304443
-0.541497707366943
-0.449945002794266
-0.495721369981766
-0.449945002794266
-0.526238918304443
-0.465203791856766
-0.388909846544266
-0.587274074554443
-0.404168635606766
-0.434686213731766
-0.510980129241943
-0.480462580919266
-0.510980129241943
-0.404168635606766
-0.449945002794266
-0.526238918304443
-0.449945002794266
-0.480462580919266
-0.434686213731766
-0.572015285491943
-0.480462580919266
-0.404168635606766
-0.556756496429443
-0.449945002794266
-0.465203791856766
-0.434686213731766
-0.404168635606766
-0.510980129241943
-0.419427424669266
-0.419427424669266
-0.480462580919266
-0.434686213731766
-0.434686213731766
-0.388909846544266
-0.572015285491943
-0.449945002794266
-0.404168635606766
-0.541497707366943
-0.495721369981766
-0.495721369981766
-0.434686213731766
-0.419427424669266
-0.541497707366943
-0.419427424669266
-0.419427424669266
-0.495721369981766
-0.510980129241943
-0.434686213731766
-0.404168635606766
-0.572015285491943
-0.480462580919266
-0.465203791856766
-0.495721369981766
-0.404168635606766
-0.526238918304443
-0.404168635606766
-0.373651057481766
-0.556756496429443
-0.419427424669266
-0.434686213731766
-0.480462580919266
-0.510980129241943
-0.449945002794266
-0.404168635606766
-0.495721369981766
-0.449945002794266
-0.449945002794266
-0.388909846544266
-0.343133479356766
-0.526238918304443
-0.373651057481766
-0.373651057481766
-0.495721369981766
-0.404168635606766
-0.449945002794266
-0.373651057481766
-0.419427424669266
-0.465203791856766
-0.404168635606766
-0.449945002794266
-0.419427424669266
-0.480462580919266
-0.419427424669266
-0.358392268419266
-0.572015285491943
-0.404168635606766
-0.404168635606766
-0.480462580919266
-0.404168635606766
-0.449945002794266
-0.343133479356766
-0.388909846544266
-0.465203791856766
-0.327874690294266
-0.404168635606766
-0.388909846544266
-0.480462580919266
-0.404168635606766
-0.358392268419266
-0.556756496429443
-0.419427424669266
-0.404168635606766
-0.419427424669266
-0.388909846544266
-0.495721369981766
-0.373651057481766
-0.388909846544266
-0.480462580919266
-0.373651057481766
-0.449945002794266
-0.373651057481766
-0.510980129241943
-0.434686213731766
-0.327874690294266
-0.495721369981766
-0.419427424669266
-0.373651057481766
-0.388909846544266
-0.373651057481766
-0.556756496429443
-0.404168635606766
-0.419427424669266
-0.480462580919266
-0.434686213731766
-0.465203791856766
-0.358392268419266
-0.480462580919266
-0.449945002794266
-0.358392268419266
-0.480462580919266
-0.388909846544266
-0.449945002794266
-0.419427424669266
-0.343133479356766
-0.541497707366943
-0.419427424669266
-0.388909846544266
-0.419427424669266
-0.404168635606766
-0.419427424669266
-0.358392268419266
-0.434686213731766
-0.465203791856766
-0.404168635606766
-0.434686213731766
-0.373651057481766
-0.526238918304443
-0.404168635606766
-0.327874690294266
-0.526238918304443
-0.404168635606766
-0.373651057481766
-0.358392268419266
-0.358392268419266
-0.480462580919266
-0.343133479356766
-0.388909846544266
-0.404168635606766
-0.373651057481766
-0.434686213731766
-0.327874690294266
-0.510980129241943
-0.388909846544266
-0.327874690294266
-0.480462580919266
-0.373651057481766
-0.388909846544266
-0.343133479356766
-0.388909846544266
-0.541497707366943
-0.343133479356766
-0.404168635606766
-0.404168635606766
-0.388909846544266
-0.419427424669266
-0.282098323106766
-0.465203791856766
-0.404168635606766
-0.312615901231766
-0.388909846544266
-0.327874690294266
-0.434686213731766
-0.388909846544266
-0.358392268419266
-0.510980129241943
-0.358392268419266
-0.434686213731766
-0.343133479356766
-0.373651057481766
-0.449945002794266
-0.297357112169266
-0.449945002794266
-0.419427424669266
-0.312615901231766
-0.419427424669266
-0.343133479356766
-0.465203791856766
-0.343133479356766
-0.282098323106766
-0.449945002794266
-0.343133479356766
-0.373651057481766
-0.327874690294266
-0.404168635606766
-0.480462580919266
-0.282098323106766
-0.404168635606766
-0.388909846544266
-0.343133479356766
-0.434686213731766
-0.266839534044266
-0.449945002794266
-0.373651057481766
-0.282098323106766
-0.404168635606766
-0.358392268419266
-0.388909846544266
-0.312615901231766
-0.343133479356766
-0.449945002794266
-0.297357112169266
-0.358392268419266
-0.327874690294266
-0.388909846544266
-0.419427424669266
-0.251580744981766
-0.465203791856766
-0.404168635606766
-0.266839534044266
-0.358392268419266
-0.327874690294266
-0.388909846544266
-0.327874690294266
-0.327874690294266
-0.434686213731766
-0.312615901231766
-0.358392268419266
-0.282098323106766
-0.358392268419266
-0.388909846544266
-0.236321955919266
-0.373651057481766
-0.358392268419266
-0.282098323106766
-0.343133479356766
-0.327874690294266
-0.465203791856766
-0.327874690294266
-0.297357112169266
-0.419427424669266
-0.358392268419266
-0.373651057481766
-0.266839534044266
-0.358392268419266
-0.419427424669266
-0.266839534044266
-0.327874690294266
-0.343133479356766
-0.373651057481766
-0.358392268419266
-0.266839534044266
-0.404168635606766
-0.282098323106766
-0.282098323106766
-0.343133479356766
-0.343133479356766
-0.404168635606766
-0.266839534044266
-0.312615901231766
-0.404168635606766
-0.297357112169266
-0.327874690294266
-0.282098323106766
-0.373651057481766
-0.327874690294266
-0.221063166856766
-0.404168635606766
-0.327874690294266
-0.297357112169266
-0.282098323106766
-0.312615901231766
-0.419427424669266
-0.236321955919266
-0.297357112169266
-0.358392268419266
-0.266839534044266
-0.373651057481766
-0.251580744981766
-0.358392268419266
-0.358392268419266
-0.221063166856766
-0.358392268419266
-0.312615901231766
-0.266839534044266
-0.297357112169266
-0.282098323106766
-0.388909846544266
-0.236321955919266
-0.297357112169266
-0.312615901231766
-0.266839534044266
-0.327874690294266
-0.190545588731766
-0.343133479356766
-0.343133479356766
-0.175286799669266
-0.327874690294266
-0.327874690294266
-0.358392268419266
-0.297357112169266
-0.236321955919266
-0.373651057481766
-0.205804377794266
-0.266839534044266
-0.282098323106766
-0.266839534044266
-0.343133479356766
-0.221063166856766
-0.312615901231766
-0.358392268419266
-0.205804377794266
-0.282098323106766
-0.236321955919266
-0.312615901231766
-0.251580744981766
-0.160028010606766
-0.343133479356766
-0.282098323106766
-0.266839534044266
-0.236321955919266
-0.282098323106766
-0.373651057481766
-0.190545588731766
-0.251580744981766
-0.312615901231766
-0.205804377794266
-0.236321955919266
-0.190545588731766
-0.358392268419266
-0.282098323106766
-0.190545588731766
-0.312615901231766
-0.236321955919266
-0.266839534044266
-0.236321955919266
-0.221063166856766
-0.343133479356766
-0.190545588731766
-0.221063166856766
-0.251580744981766
-0.251580744981766
-0.251580744981766
-0.175286799669266
-0.327874690294266
-0.282098323106766
-0.190545588731766
-0.221063166856766
-0.221063166856766
-0.327874690294266
-0.190545588731766
-0.175286799669266
-0.312615901231766
-0.144769221544266
-0.251580744981766
-0.205804377794266
-0.205804377794266
-0.297357112169266
-0.175286799669266
-0.251580744981766
-0.251580744981766
-0.190545588731766
-0.221063166856766
-0.160028010606766
-0.282098323106766
-0.160028010606766
-0.175286799669266
-0.251580744981766
-0.160028010606766
-0.221063166856766
-0.144769221544266
-0.221063166856766
-0.297357112169266
-0.098992854356766
-0.190545588731766
-0.251580744981766
-0.205804377794266
-0.175286799669266
-0.129510432481766
-0.358392268419266
-0.221063166856766
-0.190545588731766
-0.251580744981766
-0.221063166856766
-0.282098323106766
-0.144769221544266
-0.190545588731766
-0.297357112169266
-0.114251643419266
-0.205804377794266
-0.221063166856766
-0.251580744981766
-0.251580744981766
-0.144769221544266
-0.312615901231766
-0.221063166856766
-0.175286799669266
-0.221063166856766
-0.160028010606766
-0.251580744981766
-0.144769221544266
-0.160028010606766
-0.282098323106766
-0.160028010606766
-0.236321955919266
-0.175286799669266
-0.266839534044266
-0.251580744981766
-0.114251643419266
-0.266839534044266
-0.221063166856766
-0.175286799669266
-0.221063166856766
-0.144769221544266
-0.312615901231766
-0.190545588731766
-0.175286799669266
-0.236321955919266
-0.175286799669266
-0.236321955919266
-0.175286799669266
-0.251580744981766
-0.266839534044266
-0.144769221544266
-0.236321955919266
-0.221063166856766
-0.221063166856766
-0.190545588731766
-0.129510432481766
-0.312615901231766
-0.175286799669266
-0.144769221544266
-0.205804377794266
-0.175286799669266
-0.251580744981766
-0.160028010606766
-0.190545588731766
-0.266839534044266
-0.129510432481766
-0.190545588731766
-0.205804377794266
-0.266839534044266
-0.205804377794266
-0.190545588731766
-0.327874690294266
-0.205804377794266
-0.205804377794266
-0.190545588731766
-0.190545588731766
-0.312615901231766
-0.160028010606766
-0.160028010606766
-0.251580744981766
-0.205804377794266
-0.221063166856766
-0.175286799669266
-0.297357112169266
-0.221063166856766
-0.160028010606766
-0.236321955919266
-0.190545588731766
-0.251580744981766
-0.190545588731766
-0.160028010606766
-0.327874690294266
-0.160028010606766
-0.190545588731766
-0.236321955919266
-0.221063166856766
-0.251580744981766
-0.144769221544266
-0.221063166856766
-0.190545588731766
-0.144769221544266
-0.236321955919266
-0.221063166856766
-0.266839534044266
-0.160028010606766
-0.129510432481766
-0.297357112169266
-0.160028010606766
-0.190545588731766
-0.190545588731766
-0.251580744981766
-0.282098323106766
-0.114251643419266
-0.236321955919266
-0.221063166856766
-0.144769221544266
-0.266839534044266
-0.190545588731766
-0.282098323106766
-0.160028010606766
-0.144769221544266
-0.282098323106766
-0.190545588731766
-0.236321955919266
-0.175286799669266
-0.175286799669266
-0.251580744981766
-0.098992854356766
-0.205804377794266
-0.221063166856766
-0.190545588731766
-0.251580744981766
-0.175286799669266
-0.343133479356766
-0.205804377794266
-0.114251643419266
-0.236321955919266
-0.205804377794266
-0.266839534044266
-0.144769221544266
-0.144769221544266
-0.312615901231766
-0.144769221544266
-0.190545588731766
-0.221063166856766
-0.251580744981766
-0.251580744981766
-0.129510432481766
-0.266839534044266
-0.190545588731766
-0.144769221544266
-0.251580744981766
-0.190545588731766
-0.282098323106766
-0.144769221544266
-0.144769221544266
-0.327874690294266
-0.160028010606766
-0.175286799669266
-0.175286799669266
-0.236321955919266
-0.221063166856766
-0.083734065294266
-0.205804377794266
-0.190545588731766
-0.175286799669266
-0.190545588731766
-0.129510432481766
-0.327874690294266
-0.144769221544266
-0.129510432481766
-0.266839534044266
-0.144769221544266
-0.205804377794266
-0.190545588731766
-0.251580744981766
-0.266839534044266
-0.114251643419266
-0.236321955919266
-0.236321955919266
-0.236321955919266
-0.221063166856766
-0.144769221544266
-0.297357112169266
-0.175286799669266
-0.175286799669266
-0.190545588731766
-0.190545588731766
-0.282098323106766
-0.083734065294266
-0.144769221544266
-0.282098323106766
-0.144769221544266
-0.251580744981766
-0.205804377794266
-0.236321955919266
-0.221063166856766
-0.098992854356766
-0.251580744981766
-0.175286799669266
-0.190545588731766
-0.205804377794266
-0.175286799669266
-0.282098323106766
-0.114251643419266
-0.190545588731766
-0.312615901231766
-0.190545588731766
-0.282098323106766
-0.129510432481766
-0.221063166856766
-0.205804377794266
-0.068475276231766
-0.236321955919266
-0.221063166856766
-0.236321955919266
-0.251580744981766
-0.144769221544266
-0.312615901231766
-0.129510432481766
-0.190545588731766
-0.251580744981766
-0.144769221544266
-0.236321955919266
-0.098992854356766
-0.205804377794266
-0.221063166856766
-0.083734065294266
-0.251580744981766
-0.190545588731766
-0.190545588731766
-0.175286799669266
-0.068475276231766
-0.297357112169266
-0.144769221544266
-0.129510432481766
-0.190545588731766
-0.205804377794266
-0.282098323106766
-0.068475276231766
-0.175286799669266
-0.297357112169266
-0.144769221544266
-0.221063166856766
-0.129510432481766
-0.236321955919266
-0.190545588731766
-0.053216487169266
-0.251580744981766
-0.175286799669266
-0.175286799669266
-0.190545588731766
-0.144769221544266
-0.297357112169266
-0.114251643419266
-0.190545588731766
-0.327874690294266
-0.160028010606766
-0.205804377794266
-0.144769221544266
-0.221063166856766
-0.190545588731766
-0.114251643419266
-0.205804377794266
-0.205804377794266
-0.236321955919266
-0.144769221544266
-0.114251643419266
-0.297357112169266
-0.114251643419266
-0.144769221544266
-0.205804377794266
-0.144769221544266
-0.190545588731766
-0.083734065294266
-0.190545588731766
-0.236321955919266
-0.129510432481766
-0.205804377794266
-0.190545588731766
-0.221063166856766
-0.129510432481766
-0.083734065294266
-0.221063166856766
-0.098992854356766
-0.144769221544266
-0.144769221544266
-0.144769221544266
-0.205804377794266
-0.098992854356766
-0.190545588731766
-0.236321955919266
-0.144769221544266
-0.160028010606766
-0.083734065294266
-0.221063166856766
-0.144769221544266
-0.098992854356766
-0.221063166856766
-0.144769221544266
-0.175286799669266
-0.098992854356766
-0.144769221544266
-0.236321955919266
-0.068475276231766
-0.190545588731766
-0.221063166856766
-0.114251643419266
-0.160028010606766
-0.083734065294266
-0.190545588731766
-0.144769221544266
-0.129510432481766
-0.160028010606766
-0.160028010606766
-0.221063166856766
-0.114251643419266
-0.129510432481766
-0.266839534044266
-0.083734065294266
-0.190545588731766
-0.160028010606766
-0.144769221544266
-0.190545588731766
-0.083734065294266
-0.175286799669266
-0.160028010606766
-0.129510432481766
-0.160028010606766
-0.114251643419266
-0.205804377794266
-0.098992854356766
-0.083734065294266
-0.205804377794266
-0.068475276231766
-0.114251643419266
-0.098992854356766
-0.175286799669266
-0.190545588731766
-0.053216487169266
-0.160028010606766
-0.190545588731766
-0.160028010606766
-0.114251643419266
-0.068475276231766
-0.251580744981766
-0.068475276231766
-0.037957698106766
-0.175286799669266
-0.114251643419266
-0.144769221544266
-0.068475276231766
-0.114251643419266
-0.190545588731766
-0.068475276231766
-0.129510432481766
-0.160028010606766
-0.129510432481766
-0.083734065294266
-0.037957698106766
-0.190545588731766
-0.083734065294266
-0.098992854356766
-0.129510432481766
-0.144769221544266
-0.175286799669266
-0.053216487169266
-0.114251643419266
-0.236321955919266
-0.083734065294266
-0.129510432481766
-0.114251643419266
-0.144769221544266
-0.129510432481766
-0.068475276231766
-0.160028010606766
-0.144769221544266
-0.144769221544266
-0.083734065294266
-0.129510432481766
-0.221063166856766
-0.037957698106766
-0.114251643419266
-0.205804377794266
-0.083734065294266
-0.129510432481766
-0.129510432481766
-0.205804377794266
-0.160028010606766
-0.098992854356766
-0.175286799669266
-0.160028010606766
-0.175286799669266
-0.068475276231766
-0.083734065294266
-0.266839534044266
-0.068475276231766
-0.098992854356766
-0.114251643419266
-0.129510432481766
-0.205804377794266
-0.053216487169266
-0.160028010606766
-0.190545588731766
-0.114251643419266
-0.160028010606766
-0.129510432481766
-0.190545588731766
-0.083734065294266
-0.068475276231766
-0.236321955919266
-0.068475276231766
-0.144769221544266
-0.129510432481766
-0.144769221544266
-0.175286799669266
-0.053216487169266
-0.160028010606766
-0.160028010606766
-0.083734065294266
-0.175286799669266
-0.098992854356766
-0.221063166856766
-0.114251643419266
-0.083734065294266
-0.236321955919266
-0.144769221544266
-0.205804377794266
-0.129510432481766
-0.114251643419266
-0.236321955919266
-0.053216487169266
-0.160028010606766
-0.175286799669266
-0.098992854356766
-0.190545588731766
-0.114251643419266
-0.236321955919266
-0.129510432481766
-0.098992854356766
-0.205804377794266
-0.129510432481766
-0.190545588731766
-0.098992854356766
-0.083734065294266
-0.266839534044266
-0.053216487169266
-0.129510432481766
-0.160028010606766
-0.175286799669266
-0.205804377794266
-0.083734065294266
-0.221063166856766
-0.175286799669266
-0.114251643419266
-0.160028010606766
-0.083734065294266
-0.221063166856766
-0.068475276231766
-0.053216487169266
-0.266839534044266
-0.083734065294266
-0.144769221544266
-0.129510432481766
-0.144769221544266
-0.205804377794266
-0.068475276231766
-0.160028010606766
-0.190545588731766
-0.114251643419266
-0.129510432481766
-0.083734065294266
-0.251580744981766
-0.083734065294266
-0.083734065294266
-0.205804377794266
-0.098992854356766
-0.175286799669266
-0.083734065294266
-0.098992854356766
-0.221063166856766
-0.053216487169266
-0.144769221544266
-0.160028010606766
-0.160028010606766
-0.175286799669266
-0.098992854356766
-0.282098323106766
-0.160028010606766
-0.114251643419266
-0.190545588731766
-0.160028010606766
-0.205804377794266
-0.068475276231766
-0.129510432481766
-0.282098323106766
-0.098992854356766
-0.190545588731766
-0.160028010606766
-0.221063166856766
-0.236321955919266
-0.083734065294266
-0.236321955919266
-0.190545588731766
-0.175286799669266
-0.160028010606766
-0.114251643419266
-0.282098323106766
-0.114251643419266
-0.129510432481766
-0.266839534044266
-0.144769221544266
-0.221063166856766
-0.144769221544266
-0.221063166856766
-0.236321955919266
-0.083734065294266
-0.236321955919266
-0.190545588731766
-0.175286799669266
-0.175286799669266
-0.068475276231766
-0.266839534044266
-0.129510432481766
-0.129510432481766
-0.236321955919266
-0.144769221544266
-0.205804377794266
-0.114251643419266
-0.175286799669266
-0.236321955919266
-0.098992854356766
-0.205804377794266
-0.144769221544266
-0.221063166856766
-0.221063166856766
-0.098992854356766
-0.312615901231766
-0.160028010606766
-0.114251643419266
-0.221063166856766
-0.144769221544266
-0.190545588731766
-0.114251643419266
-0.190545588731766
-0.282098323106766
-0.114251643419266
-0.175286799669266
-0.144769221544266
-0.251580744981766
-0.221063166856766
-0.083734065294266
-0.251580744981766
-0.175286799669266
-0.144769221544266
-0.190545588731766
-0.144769221544266
-0.297357112169266
-0.160028010606766
-0.144769221544266
-0.251580744981766
-0.144769221544266
-0.175286799669266
-0.114251643419266
-0.221063166856766
-0.221063166856766
-0.098992854356766
-0.205804377794266
-0.205804377794266
-0.175286799669266
-0.144769221544266
-0.098992854356766
-0.297357112169266
-0.129510432481766
-0.098992854356766
-0.190545588731766
-0.190545588731766
-0.205804377794266
-0.083734065294266
-0.175286799669266
-0.221063166856766
-0.114251643419266
-0.129510432481766
-0.098992854356766
-0.221063166856766
-0.175286799669266
-0.083734065294266
-0.236321955919266
-0.144769221544266
-0.129510432481766
-0.129510432481766
-0.175286799669266
-0.221063166856766
-0.098992854356766
-0.160028010606766
-0.190545588731766
-0.129510432481766
-0.205804377794266
-0.129510432481766
-0.236321955919266
-0.160028010606766
-0.083734065294266
-0.221063166856766
-0.160028010606766
-0.098992854356766
-0.114251643419266
-0.175286799669266
-0.221063166856766
-0.114251643419266
-0.175286799669266
-0.144769221544266
-0.144769221544266
-0.160028010606766
-0.022698909044266
-0.236321955919266
-0.160028010606766
-0.022698909044266
-0.175286799669266
-0.160028010606766
-0.144769221544266
-0.114251643419266
-0.129510432481766
-0.221063166856766
-0.083734065294266
-0.083734065294266
-0.053216487169266
-0.160028010606766
-0.160028010606766
-0.007440119981766
-0.160028010606766
-0.129510432481766
-0.053216487169266
-0.129510432481766
-0.083734065294266
-0.221063166856766
-0.160028010606766
-0.068475276231766
-0.160028010606766
-0.098992854356766
-0.129510432481766
-0.068475276231766
-0.144769221544266
-0.190545588731766
-0.053216487169266
-0.160028010606766
-0.129510432481766
-0.083734065294266
-0.144769221544266
-0.083734065294266
-0.236321955919266
-0.114251643419266
-0.068475276231766
-0.160028010606766
-0.129510432481766
-0.129510432481766
-0.083734065294266
-0.160028010606766
-0.175286799669266
-0.098992854356766
-0.205804377794266
-0.129510432481766
-0.144769221544266
-0.175286799669266
-0.053216487169266
-0.221063166856766
-0.129510432481766
-0.068475276231766
-0.175286799669266
-0.190545588731766
-0.160028010606766
-0.098992854356766
-0.160028010606766
-0.190545588731766
-0.037957698106766
-0.129510432481766
-0.098992854356766
-0.190545588731766
-0.129510432481766
-0.007440119981766
-0.221063166856766
-0.205804377794266
-0.068475276231766
-0.114251643419266
-0.190545588731766
-0.266839534044266
-0.114251643419266
-0.129510432481766
-0.144769221544266
-0.114251643419266
-0.190545588731766
-0.022698909044266
-0.190545588731766
-0.221063166856766
-0.037957698106766
-0.160028010606766
-0.190545588731766
-0.160028010606766
-0.114251643419266
-0.098992854356766
-0.236321955919266
-0.129510432481766
-0.144769221544266
-0.114251643419266
-0.129510432481766
-0.205804377794266
-0.037957698106766
-0.190545588731766
-0.205804377794266
-0.098992854356766
-0.236321955919266
-0.160028010606766
-0.205804377794266
-0.160028010606766
-0.053216487169266
-0.205804377794266
-0.114251643419266
-0.175286799669266
-0.175286799669266
-0.190545588731766
-0.205804377794266
-0.083734065294266
-0.221063166856766
-0.190545588731766
-0.053216487169266
-0.221063166856766
-0.114251643419266
-0.251580744981766
-0.190545588731766
-0.083734065294266
-0.282098323106766
-0.205804377794266
-0.144769221544266
-0.129510432481766
-0.190545588731766
-0.266839534044266
-0.068475276231766
-0.160028010606766
-0.160028010606766
-0.114251643419266
-0.236321955919266
-0.068475276231766
-0.251580744981766
-0.236321955919266
-0.068475276231766
-0.190545588731766
-0.190545588731766
-0.190545588731766
-0.129510432481766
-0.129510432481766
-0.282098323106766
-0.114251643419266
-0.190545588731766
-0.160028010606766
-0.175286799669266
-0.251580744981766
-0.053216487169266
-0.221063166856766
-0.266839534044266
-0.098992854356766
-0.205804377794266
-0.190545588731766
-0.221063166856766
-0.129510432481766
-0.129510432481766
-0.251580744981766
-0.114251643419266
-0.205804377794266
-0.144769221544266
-0.160028010606766
-0.236321955919266
-0.083734065294266
-0.221063166856766
-0.251580744981766
-0.129510432481766
-0.205804377794266
-0.144769221544266
-0.251580744981766
-0.129510432481766
-0.083734065294266
-0.236321955919266
-0.190545588731766
-0.190545588731766
-0.114251643419266
-0.221063166856766
-0.312615901231766
-0.098992854356766
-0.190545588731766
-0.205804377794266
-0.190545588731766
-0.251580744981766
-0.114251643419266
-0.266839534044266
-0.221063166856766
-0.144769221544266
-0.205804377794266
-0.175286799669266
-0.221063166856766
-0.114251643419266
-0.144769221544266
-0.251580744981766
-0.129510432481766
-0.205804377794266
-0.129510432481766
-0.205804377794266
-0.266839534044266
-0.068475276231766
-0.236321955919266
-0.251580744981766
-0.144769221544266
-0.190545588731766
-0.175286799669266
-0.266839534044266
-0.129510432481766
-0.144769221544266
-0.251580744981766
-0.160028010606766
-0.236321955919266
-0.129510432481766
-0.205804377794266
-0.251580744981766
-0.068475276231766
-0.205804377794266
-0.190545588731766
-0.160028010606766
-0.221063166856766
-0.144769221544266
-0.266839534044266
-0.098992854356766
-0.129510432481766
-0.236321955919266
-0.144769221544266
-0.236321955919266
-0.160028010606766
-0.236321955919266
-0.312615901231766
-0.114251643419266
-0.205804377794266
-0.205804377794266
-0.205804377794266
-0.175286799669266
-0.114251643419266
-0.327874690294266
-0.160028010606766
-0.114251643419266
-0.221063166856766
-0.175286799669266
-0.266839534044266
-0.129510432481766
-0.144769221544266
-0.282098323106766
-0.129510432481766
-0.160028010606766
-0.114251643419266
-0.236321955919266
-0.221063166856766
-0.098992854356766
-0.266839534044266
-0.205804377794266
-0.175286799669266
-0.160028010606766
-0.098992854356766
-0.251580744981766
-0.083734065294266
-0.098992854356766
-0.221063166856766
-0.144769221544266
-0.205804377794266
-0.098992854356766
-0.190545588731766
-0.190545588731766
-0.068475276231766
-0.175286799669266
-0.144769221544266
-0.144769221544266
-0.190545588731766
-0.129510432481766
-0.236321955919266
-0.098992854356766
-0.144769221544266
-0.190545588731766
-0.144769221544266
-0.190545588731766
-0.053216487169266
-0.160028010606766
-0.175286799669266
-0.037957698106766
-0.129510432481766
-0.144769221544266
-0.205804377794266
-0.144769221544266
-0.098992854356766
-0.266839534044266
-0.129510432481766
-0.114251643419266
-0.129510432481766
-0.175286799669266
-0.205804377794266
-0.068475276231766
-0.175286799669266
-0.221063166856766
-0.114251643419266
-0.160028010606766
-0.068475276231766
-0.221063166856766
-0.144769221544266
-0.053216487169266
-0.221063166856766
-0.175286799669266
-0.129510432481766
-0.114251643419266
-0.129510432481766
-0.205804377794266
-0.083734065294266
-0.129510432481766
-0.190545588731766
-0.175286799669266
-0.190545588731766
-0.053216487169266
-0.236321955919266
-0.175286799669266
-0.053216487169266
-0.160028010606766
-0.114251643419266
-0.190545588731766
-0.160028010606766
-0.098992854356766
-0.221063166856766
-0.114251643419266
-0.144769221544266
-0.098992854356766
-0.160028010606766
-0.205804377794266
-0.053216487169266
-0.190545588731766
-0.160028010606766
-0.068475276231766
-0.190545588731766
-0.114251643419266
-0.236321955919266
-0.160028010606766
-0.114251643419266
-0.266839534044266
-0.114251643419266
-0.114251643419266
-0.098992854356766
-0.160028010606766
-0.205804377794266
-0.037957698106766
-0.190545588731766
-0.221063166856766
-0.098992854356766
-0.160028010606766
-0.083734065294266
-0.205804377794266
-0.114251643419266
-0.053216487169266
-0.190545588731766
-0.129510432481766
-0.160028010606766
-0.114251643419266
-0.190545588731766
-0.251580744981766
-0.068475276231766
-0.160028010606766
-0.205804377794266
-0.160028010606766
-0.144769221544266
-0.037957698106766
-0.221063166856766
-0.175286799669266
-0.068475276231766
-0.144769221544266
-0.160028010606766
-0.205804377794266
-0.098992854356766
-0.114251643419266
-0.221063166856766
-0.098992854356766
-0.190545588731766
-0.144769221544266
-0.175286799669266
-0.205804377794266
-0.083734065294266
-0.205804377794266
-0.190545588731766
-0.098992854356766
-0.129510432481766
-0.144769221544266
-0.205804377794266
-0.083734065294266
-0.114251643419266
-0.205804377794266
-0.144769221544266
-0.160028010606766
-0.053216487169266
-0.175286799669266
-0.175286799669266
-0.022698909044266
-0.175286799669266
-0.205804377794266
-0.144769221544266
-0.144769221544266
-0.098992854356766
-0.251580744981766
-0.114251643419266
-0.114251643419266
-0.175286799669266
-0.160028010606766
-0.190545588731766
-0.083734065294266
-0.205804377794266
-0.236321955919266
-0.068475276231766
-0.190545588731766
-0.175286799669266
-0.190545588731766
-0.160028010606766
-0.068475276231766
-0.221063166856766
-0.144769221544266
-0.144769221544266
-0.129510432481766
-0.144769221544266
-0.266839534044266
-0.098992854356766
-0.129510432481766
-0.221063166856766
-0.114251643419266
-0.190545588731766
-0.083734065294266
-0.175286799669266
-0.160028010606766
-0.083734065294266
-0.190545588731766
-0.114251643419266
-0.144769221544266
-0.144769221544266
-0.068475276231766
-0.236321955919266
-0.129510432481766
-0.144769221544266
-0.205804377794266
-0.129510432481766
-0.175286799669266
-0.068475276231766
-0.205804377794266
-0.190545588731766
-0.083734065294266
-0.175286799669266
-0.160028010606766
-0.160028010606766
-0.083734065294266
-0.068475276231766
-0.266839534044266
-0.083734065294266
-0.144769221544266
-0.175286799669266
-0.083734065294266
-0.160028010606766
-0.068475276231766
-0.160028010606766
-0.236321955919266
-0.114251643419266
-0.190545588731766
-0.175286799669266
-0.175286799669266
-0.068475276231766
-0.098992854356766
-0.251580744981766
-0.098992854356766
-0.129510432481766
-0.114251643419266
-0.144769221544266
-0.236321955919266
-0.068475276231766
-0.129510432481766
-0.251580744981766
-0.114251643419266
-0.098992854356766
-0.098992854356766
-0.251580744981766
-0.129510432481766
-0.098992854356766
-0.190545588731766
-0.144769221544266
-0.190545588731766
-0.114251643419266
-0.129510432481766
-0.282098323106766
-0.114251643419266
-0.129510432481766
-0.160028010606766
-0.144769221544266
-0.144769221544266
-0.083734065294266
-0.221063166856766
-0.144769221544266
-0.114251643419266
-0.175286799669266
-0.129510432481766
-0.236321955919266
-0.129510432481766
-0.114251643419266
-0.282098323106766
-0.114251643419266
-0.129510432481766
-0.114251643419266
-0.160028010606766
-0.160028010606766
-0.083734065294266
-0.221063166856766
-0.144769221544266
-0.114251643419266
-0.175286799669266
-0.083734065294266
-0.190545588731766
-0.068475276231766
-0.053216487169266
-0.190545588731766
-0.068475276231766
-0.129510432481766
-0.083734065294266
-0.190545588731766
-0.251580744981766
-0.098992854356766
-0.175286799669266
-0.144769221544266
-0.129510432481766
-0.129510432481766
0.007818669080734
-0.221063166856766
-0.083734065294266
-0.114251643419266
-0.190545588731766
-0.068475276231766
-0.190545588731766
-0.114251643419266
-0.098992854356766
-0.221063166856766
-0.068475276231766
-0.129510432481766
-0.144769221544266
-0.144769221544266
-0.129510432481766
-0.068475276231766
-0.266839534044266
-0.098992854356766
-0.098992854356766
-0.160028010606766
-0.083734065294266
-0.205804377794266
-0.053216487169266
-0.068475276231766
-0.251580744981766
-0.083734065294266
-0.114251643419266
-0.083734065294266
-0.175286799669266
-0.129510432481766
-0.022698909044266
-0.205804377794266
-0.098992854356766
-0.083734065294266
-0.144769221544266
-0.068475276231766
-0.251580744981766
-0.083734065294266
-0.083734065294266
-0.236321955919266
-0.129510432481766
-0.144769221544266
-0.068475276231766
-0.190545588731766
-0.190545588731766
-0.053216487169266
-0.160028010606766
-0.144769221544266
-0.129510432481766
-0.098992854356766
-0.007440119981766
-0.236321955919266
-0.098992854356766
-0.068475276231766
-0.129510432481766
-0.129510432481766
-0.190545588731766
-0.053216487169266
-0.160028010606766
-0.221063166856766
-0.022698909044266
-0.129510432481766
-0.083734065294266
-0.114251643419266
-0.114251643419266
-0.053216487169266
-0.205804377794266
-0.098992854356766
-0.098992854356766
-0.129510432481766
-0.129510432481766
-0.190545588731766
-0.037957698106766
-0.098992854356766
-0.175286799669266
-0.053216487169266
-0.129510432481766
-0.068475276231766
-0.190545588731766
-0.114251643419266
-0.022698909044266
-0.175286799669266
-0.068475276231766
-0.098992854356766
-0.129510432481766
-0.053216487169266
-0.175286799669266
-0.053216487169266
-0.098992854356766
-0.160028010606766
-0.083734065294266
-0.114251643419266
-0.037957698106766
-0.190545588731766
-0.098992854356766
-0.022698909044266
-0.160028010606766
-0.098992854356766
-0.160028010606766
-0.129510432481766
-0.022698909044266
-0.251580744981766
-0.098992854356766
-0.083734065294266
-0.098992854356766
-0.144769221544266
-0.175286799669266
-0.007440119981766
-0.144769221544266
-0.175286799669266
-0.068475276231766
-0.129510432481766
-0.022698909044266
-0.160028010606766
-0.098992854356766
0.007818669080734
-0.190545588731766
-0.098992854356766
-0.114251643419266
-0.114251643419266
-0.129510432481766
-0.205804377794266
-0.022698909044266
-0.098992854356766
-0.175286799669266
-0.022698909044266
-0.098992854356766
-0.037957698106766
-0.190545588731766
-0.144769221544266
-0.068475276231766
-0.175286799669266
-0.114251643419266
-0.144769221544266
-0.083734065294266
-0.053216487169266
-0.175286799669266
0.007818669080734
-0.098992854356766
-0.175286799669266
-0.083734065294266
-0.129510432481766
-0.083734065294266
-0.205804377794266
-0.129510432481766
-0.037957698106766
-0.129510432481766
-0.129510432481766
-0.129510432481766
-0.053216487169266
-0.053216487169266
-0.190545588731766
-0.053216487169266
-0.083734065294266
-0.098992854356766
-0.144769221544266
-0.144769221544266
-0.007440119981766
-0.114251643419266
-0.129510432481766
-0.053216487169266
-0.098992854356766
-0.053216487169266
-0.175286799669266
-0.098992854356766
-0.022698909044266
-0.144769221544266
-0.098992854356766
-0.083734065294266
-0.053216487169266
-0.144769221544266
-0.144769221544266
-0.007440119981766
-0.114251643419266
-0.114251643419266
-0.068475276231766
-0.083734065294266
-0.022698909044266
-0.190545588731766
-0.114251643419266
-0.053216487169266
-0.098992854356766
-0.114251643419266
-0.144769221544266
0.007818669080734
-0.068475276231766
-0.144769221544266
-0.007440119981766
-0.098992854356766
-0.098992854356766
-0.129510432481766
-0.083734065294266
-0.037957698106766
-0.190545588731766
-0.083734065294266
-0.053216487169266
-0.068475276231766
-0.068475276231766
-0.114251643419266
-0.007440119981766
-0.053216487169266
-0.160028010606766
-0.053216487169266
-0.129510432481766
-0.083734065294266
-0.144769221544266
-0.083734065294266
-0.007440119981766
-0.129510432481766
-0.053216487169266
-0.068475276231766
-0.053216487169266
-0.037957698106766
-0.190545588731766
-0.037957698106766
-0.068475276231766
-0.160028010606766
-0.037957698106766
-0.068475276231766
-0.007440119981766
-0.114251643419266
-0.083734065294266
-0.022698909044266
-0.129510432481766
-0.083734065294266
-0.114251643419266
-0.053216487169266
-0.007440119981766
-0.205804377794266
-0.037957698106766
-0.022698909044266
-0.053216487169266
-0.068475276231766
-0.114251643419266
0.038336247205734
-0.083734065294266
-0.129510432481766
-0.022698909044266
-0.114251643419266
-0.053216487169266
-0.114251643419266
-0.083734065294266
-0.007440119981766
-0.160028010606766
-0.053216487169266
-0.053216487169266
-0.022698909044266
-0.083734065294266
-0.144769221544266
0.007818669080734
-0.068475276231766
-0.114251643419266
-0.007440119981766
-0.068475276231766
-0.022698909044266
-0.144769221544266
-0.053216487169266
0.023077458143234
-0.083734065294266
-0.068475276231766
-0.068475276231766
0.007818669080734
-0.053216487169266
-0.205804377794266
-0.022698909044266
-0.068475276231766
-0.068475276231766
-0.053216487169266
-0.098992854356766
0.023077458143234
-0.129510432481766
-0.068475276231766
0.007818669080734
-0.083734065294266
-0.068475276231766
-0.098992854356766
-0.007440119981766
-0.007440119981766
-0.160028010606766
0.007818669080734
-0.037957698106766
-0.022698909044266
-0.053216487169266
-0.068475276231766
0.023077458143234
-0.144769221544266
-0.068475276231766
-0.007440119981766
-0.053216487169266
0.023077458143234
-0.160028010606766
-0.007440119981766
0.068853825330734
-0.114251643419266
-0.022698909044266
-0.037957698106766
0.038336247205734
-0.068475276231766
-0.114251643419266
0.038336247205734
-0.068475276231766
-0.037957698106766
-0.007440119981766
-0.053216487169266
0.023077458143234
-0.190545588731766
-0.037957698106766
0.023077458143234
-0.083734065294266
-0.007440119981766
-0.098992854356766
0.038336247205734
-0.007440119981766
-0.160028010606766
0.053595036268234
-0.053216487169266
-0.037957698106766
-0.037957698106766
-0.098992854356766
0.053595036268234
-0.098992854356766
-0.007440119981766
0.053595036268234
-0.053216487169266
-0.037957698106766
-0.129510432481766
0.023077458143234
-0.037957698106766
-0.190545588731766
0.053595036268234
-0.053216487169266
-0.022698909044266
-0.037957698106766
-0.068475276231766
0.084112614393234
-0.037957698106766
-0.053216487169266
-0.022698909044266
-0.037957698106766
0.007818669080734
-0.175286799669266
-0.007440119981766
0.023077458143234
-0.114251643419266
0.007818669080734
-0.098992854356766
0.007818669080734
-0.037957698106766
-0.129510432481766
0.038336247205734
-0.053216487169266
-0.053216487169266
-0.022698909044266
-0.053216487169266
0.023077458143234
-0.129510432481766
0.007818669080734
0.038336247205734
-0.068475276231766
-0.053216487169266
-0.068475276231766
0.023077458143234
-0.053216487169266
-0.129510432481766
0.038336247205734
-0.083734065294266
-0.068475276231766
-0.114251643419266
-0.114251643419266
0.038336247205734
-0.098992854356766
-0.053216487169266
-0.007440119981766
-0.053216487169266
-0.068475276231766
-0.129510432481766
0.007818669080734
-0.037957698106766
-0.144769221544266
-0.007440119981766
-0.053216487169266
0.007818669080734
-0.114251643419266
-0.053216487169266
0.068853825330734
-0.083734065294266
-0.083734065294266
-0.053216487169266
-0.037957698106766
-0.037957698106766
-0.175286799669266
0.007818669080734
0.007818669080734
-0.083734065294266
-0.007440119981766
-0.068475276231766
0.038336247205734
-0.053216487169266
-0.083734065294266
0.023077458143234
-0.053216487169266
-0.022698909044266
-0.068475276231766
-0.007440119981766
0.068853825330734
-0.144769221544266
0.038336247205734
0.007818669080734
-0.098992854356766
-0.053216487169266
-0.098992854356766
-0.007440119981766
-0.053216487169266
-0.083734065294266
0.023077458143234
-0.053216487169266
0.007818669080734
-0.098992854356766
-0.022698909044266
0.068853825330734
-0.114251643419266
-0.007440119981766
-0.053216487169266
-0.083734065294266
-0.053216487169266
-0.129510432481766
0.038336247205734
-0.037957698106766
-0.144769221544266
0.007818669080734
-0.083734065294266
-0.053216487169266
-0.129510432481766
-0.037957698106766
0.053595036268234
-0.083734065294266
-0.068475276231766
-0.053216487169266
0.007818669080734
-0.007440119981766
-0.129510432481766
0.038336247205734
-0.022698909044266
-0.068475276231766
-0.037957698106766
-0.098992854356766
0.023077458143234
-0.068475276231766
-0.114251643419266
-0.037957698106766
-0.098992854356766
-0.053216487169266
-0.083734065294266
-0.037957698106766
0.007818669080734
-0.129510432481766
-0.022698909044266
-0.037957698106766
-0.068475276231766
-0.098992854356766
-0.083734065294266
0.023077458143234
-0.068475276231766
-0.083734065294266
0.007818669080734
-0.022698909044266
0.023077458143234
-0.129510432481766
-0.022698909044266
0.023077458143234
-0.098992854356766
-0.068475276231766
-0.098992854356766
-0.037957698106766
-0.053216487169266
-0.068475276231766
0.007818669080734
-0.053216487169266
-0.022698909044266
-0.022698909044266
-0.037957698106766
0.038336247205734
-0.144769221544266
-0.053216487169266
0.007818669080734
-0.083734065294266
-0.083734065294266
-0.053216487169266
0.023077458143234
-0.053216487169266
-0.114251643419266
0.023077458143234
-0.053216487169266
-0.053216487169266
-0.114251643419266
-0.053216487169266
0.038336247205734
-0.114251643419266
-0.022698909044266
-0.007440119981766
-0.037957698106766
-0.022698909044266
-0.114251643419266
0.038336247205734
0.023077458143234
-0.114251643419266
0.007818669080734
-0.068475276231766
-0.022698909044266
-0.083734065294266
-0.068475276231766
0.038336247205734
-0.083734065294266
-0.068475276231766
-0.053216487169266
-0.022698909044266
-0.007440119981766
-0.160028010606766
0.038336247205734
0.023077458143234
-0.068475276231766
0.007818669080734
-0.083734065294266
0.007818669080734
-0.053216487169266
-0.083734065294266
0.053595036268234
-0.053216487169266
-0.037957698106766
-0.053216487169266
-0.022698909044266
0.038336247205734
-0.160028010606766
-0.022698909044266
-0.022698909044266
-0.098992854356766
-0.068475276231766
-0.098992854356766
0.023077458143234
-0.053216487169266
-0.083734065294266
0.038336247205734
-0.083734065294266
-0.037957698106766
-0.098992854356766
-0.037957698106766
0.053595036268234
-0.129510432481766
-0.053216487169266
-0.037957698106766
-0.037957698106766
-0.037957698106766
-0.114251643419266
0.007818669080734
-0.053216487169266
-0.098992854356766
-0.022698909044266
-0.114251643419266
-0.007440119981766
-0.114251643419266
-0.053216487169266
0.068853825330734
-0.083734065294266
-0.053216487169266
-0.022698909044266
0.007818669080734
-0.022698909044266
-0.144769221544266
0.007818669080734
-0.053216487169266
-0.053216487169266
-0.037957698106766
-0.114251643419266
-0.007440119981766
-0.129510432481766
-0.083734065294266
0.007818669080734
-0.098992854356766
-0.068475276231766
-0.098992854356766
-0.007440119981766
0.038336247205734
-0.129510432481766
-0.007440119981766
-0.053216487169266
-0.053216487169266
-0.053216487169266
-0.068475276231766
0.068853825330734
-0.053216487169266
-0.068475276231766
-0.007440119981766
-0.083734065294266
-0.037957698106766
-0.175286799669266
-0.022698909044266
0.038336247205734
-0.160028010606766
-0.053216487169266
-0.053216487169266
-0.007440119981766
-0.053216487169266
-0.114251643419266
0.023077458143234
-0.083734065294266
-0.068475276231766
-0.037957698106766
-0.144769221544266
0.007818669080734
-0.144769221544266
-0.053216487169266
0.023077458143234
-0.114251643419266
-0.053216487169266
-0.083734065294266
0.023077458143234
-0.053216487169266
-0.190545588731766
0.023077458143234
-0.114251643419266
-0.098992854356766
-0.068475276231766
-0.098992854356766
0.053595036268234
-0.114251643419266
-0.068475276231766
0.023077458143234
-0.083734065294266
-0.037957698106766
-0.114251643419266
0.007818669080734
-0.022698909044266
-0.160028010606766
-0.007440119981766
-0.129510432481766
-0.053216487169266
-0.068475276231766
-0.129510432481766
0.053595036268234
-0.068475276231766
-0.098992854356766
-0.022698909044266
-0.083734065294266
-0.037957698106766
-0.129510432481766
-0.007440119981766
-0.007440119981766
-0.129510432481766
-0.037957698106766
-0.083734065294266
0.023077458143234
-0.037957698106766
-0.129510432481766
0.038336247205734
-0.114251643419266
-0.114251643419266
-0.068475276231766
-0.144769221544266
0.007818669080734
-0.144769221544266
-0.068475276231766
0.007818669080734
-0.083734065294266
-0.068475276231766
-0.068475276231766
0.007818669080734
-0.083734065294266
-0.144769221544266
0.007818669080734
-0.098992854356766
-0.037957698106766
-0.068475276231766
-0.068475276231766
0.068853825330734
-0.114251643419266
-0.083734065294266
-0.007440119981766
-0.068475276231766
-0.083734065294266
-0.129510432481766
0.007818669080734
-0.053216487169266
-0.160028010606766
-0.037957698106766
-0.114251643419266
0.007818669080734
-0.083734065294266
-0.083734065294266
0.053595036268234
-0.083734065294266
-0.083734065294266
-0.053216487169266
-0.053216487169266
-0.022698909044266
-0.144769221544266
0.023077458143234
-0.022698909044266
-0.129510432481766
-0.083734065294266
-0.114251643419266
0.068853825330734
-0.083734065294266
-0.144769221544266
0.023077458143234
-0.083734065294266
-0.083734065294266
-0.098992854356766
-0.053216487169266
0.007818669080734
-0.190545588731766
-0.007440119981766
-0.037957698106766
-0.053216487169266
0.007818669080734
-0.114251643419266
0.007818669080734
-0.068475276231766
-0.175286799669266
-0.022698909044266
-0.098992854356766
-0.022698909044266
-0.098992854356766
-0.068475276231766
0.023077458143234
-0.144769221544266
-0.053216487169266
-0.053216487169266
-0.022698909044266
-0.053216487169266
-0.144769221544266
0.023077458143234
-0.083734065294266
-0.144769221544266
0.023077458143234
-0.068475276231766
0.068853825330734
-0.037957698106766
-0.068475276231766
0.038336247205734
-0.083734065294266
-0.053216487169266
-0.053216487169266
-0.022698909044266
-0.007440119981766
-0.129510432481766
0.038336247205734
-0.037957698106766
-0.083734065294266
-0.022698909044266
-0.083734065294266
0.053595036268234
-0.083734065294266
-0.098992854356766
0.053595036268234
-0.037957698106766
-0.037957698106766
-0.053216487169266
0.007818669080734
0.007818669080734
-0.129510432481766
0.038336247205734
-0.037957698106766
-0.022698909044266
-0.022698909044266
-0.068475276231766
0.084112614393234
-0.053216487169266
-0.114251643419266
0.053595036268234
-0.007440119981766
-0.007440119981766
-0.098992854356766
0.007818669080734
0.038336247205734
-0.098992854356766
-0.022698909044266
-0.007440119981766
0.023077458143234
-0.037957698106766
-0.129510432481766
0.007818669080734
-0.068475276231766
-0.098992854356766
-0.053216487169266
-0.022698909044266
0.084112614393234
-0.098992854356766
-0.037957698106766
0.007818669080734
-0.053216487169266
-0.007440119981766
-0.068475276231766
0.023077458143234
0.023077458143234
-0.098992854356766
0.023077458143234
-0.022698909044266
0.007818669080734
-0.007440119981766
-0.022698909044266
0.084112614393234
-0.083734065294266
-0.053216487169266
0.007818669080734
-0.007440119981766
0.007818669080734
-0.098992854356766
0.038336247205734
0.038336247205734
-0.068475276231766
0.068853825330734
-0.022698909044266
0.053595036268234
0.007818669080734
-0.053216487169266
0.068853825330734
-0.022698909044266
-0.037957698106766
0.053595036268234
0.023077458143234
0.053595036268234
-0.068475276231766
0.038336247205734
0.007818669080734
-0.007440119981766
0.068853825330734
-0.037957698106766
0.084112614393234
-0.022698909044266
-0.098992854356766
0.114630192518234
-0.022698909044266
-0.068475276231766
0.007818669080734
0.007818669080734
0.038336247205734
-0.114251643419266
0.023077458143234
0.053595036268234
0.007818669080734
0.023077458143234
-0.053216487169266
0.053595036268234
0.007818669080734
-0.068475276231766
0.084112614393234
-0.022698909044266
0.023077458143234
-0.022698909044266
0.007818669080734
0.114630192518234
-0.068475276231766
-0.022698909044266
0.053595036268234
0.023077458143234
-0.022698909044266
-0.083734065294266
0.053595036268234
0.038336247205734
-0.037957698106766
0.053595036268234
-0.007440119981766
0.084112614393234
-0.053216487169266
-0.037957698106766
0.084112614393234
-0.068475276231766
-0.022698909044266
0.038336247205734
0.023077458143234
0.053595036268234
-0.037957698106766
0.068853825330734
0.038336247205734
0.023077458143234
0.038336247205734
-0.007440119981766
0.068853825330734
-0.037957698106766
-0.022698909044266
0.084112614393234
-0.022698909044266
0.023077458143234
-0.007440119981766
0.053595036268234
0.099371403455734
-0.068475276231766
0.053595036268234
-0.007440119981766
0.007818669080734
0.007818669080734
-0.053216487169266
0.084112614393234
0.007818669080734
-0.037957698106766
0.084112614393234
-0.007440119981766
0.023077458143234
-0.037957698106766
0.053595036268234
0.068853825330734
-0.053216487169266
0.038336247205734
-0.007440119981766
0.084112614393234
0.023077458143234
-0.068475276231766
0.114630192518234
0.038336247205734
-0.007440119981766
0.053595036268234
0.007818669080734
0.099371403455734
-0.068475276231766
0.007818669080734
0.084112614393234
-0.022698909044266
0.023077458143234
-0.007440119981766
0.084112614393234
0.068853825330734
-0.068475276231766
0.114630192518234
0.007818669080734
0.007818669080734
0.007818669080734
-0.053216487169266
0.099371403455734
-0.037957698106766
-0.007440119981766
0.099371403455734
0.007818669080734
0.038336247205734
-0.022698909044266
0.099371403455734
0.084112614393234
-0.068475276231766
0.053595036268234
-0.037957698106766
0.053595036268234
-0.007440119981766
-0.083734065294266
0.114630192518234
-0.022698909044266
-0.037957698106766
0.084112614393234
-0.022698909044266
0.023077458143234
-0.068475276231766
0.023077458143234
0.023077458143234
-0.098992854356766
0.007818669080734
-0.037957698106766
0.038336247205734
-0.022698909044266
-0.083734065294266
0.084112614393234
-0.007440119981766
-0.053216487169266
-0.022698909044266
-0.007440119981766
0.053595036268234
-0.144769221544266
-0.022698909044266
0.053595036268234
-0.022698909044266
-0.007440119981766
-0.053216487169266
0.068853825330734
0.038336247205734
-0.114251643419266
0.053595036268234
-0.007440119981766
-0.022698909044266
-0.037957698106766
-0.022698909044266
0.053595036268234
-0.083734065294266
0.007818669080734
0.038336247205734
-0.007440119981766
0.038336247205734
-0.083734065294266
0.038336247205734
0.007818669080734
-0.129510432481766
-0.007440119981766
-0.037957698106766
0.053595036268234
-0.053216487169266
-0.037957698106766
0.099371403455734
-0.037957698106766
-0.007440119981766
-0.007440119981766
-0.007440119981766
0.053595036268234
-0.114251643419266
0.053595036268234
0.038336247205734
-0.068475276231766
0.053595036268234
-0.022698909044266
0.053595036268234
-0.007440119981766
-0.083734065294266
0.023077458143234
-0.037957698106766
-0.037957698106766
-0.053216487169266
-0.007440119981766
0.053595036268234
-0.129510432481766
0.038336247205734
0.007818669080734
-0.022698909044266
0.007818669080734
-0.114251643419266
0.068853825330734
0.023077458143234
-0.114251643419266
0.053595036268234
-0.037957698106766
0.023077458143234
-0.053216487169266
-0.007440119981766
0.068853825330734
-0.098992854356766
0.023077458143234
0.007818669080734
-0.007440119981766
0.038336247205734
-0.083734065294266
0.084112614393234
0.023077458143234
-0.083734065294266
0.038336247205734
-0.037957698106766
0.068853825330734
-0.083734065294266
-0.037957698106766
0.114630192518234
-0.037957698106766
0.007818669080734
0.007818669080734
0.007818669080734
0.053595036268234
-0.144769221544266
0.023077458143234
0.038336247205734
-0.053216487169266
0.023077458143234
-0.007440119981766
0.099371403455734
-0.037957698106766
-0.037957698106766
0.099371403455734
-0.037957698106766
0.007818669080734
-0.022698909044266
-0.007440119981766
0.068853825330734
-0.098992854356766
0.023077458143234
0.053595036268234
0.038336247205734
0.007818669080734
-0.053216487169266
0.038336247205734
-0.053216487169266
-0.114251643419266
0.007818669080734
-0.037957698106766
0.038336247205734
-0.098992854356766
-0.022698909044266
0.068853825330734
-0.098992854356766
0.007818669080734
-0.007440119981766
-0.007440119981766
-0.007440119981766
-0.083734065294266
0.053595036268234
0.023077458143234
-0.053216487169266
-0.022698909044266
-0.022698909044266
0.023077458143234
-0.160028010606766
-0.037957698106766
0.053595036268234
-0.068475276231766
-0.037957698106766
-0.098992854356766
0.007818669080734
0.038336247205734
-0.129510432481766
0.007818669080734
-0.022698909044266
-0.068475276231766
-0.068475276231766
-0.053216487169266
0.053595036268234
-0.083734065294266
-0.037957698106766
0.038336247205734
-0.053216487169266
-0.037957698106766
-0.129510432481766
-0.022698909044266
-0.007440119981766
-0.144769221544266
-0.007440119981766
-0.037957698106766
-0.007440119981766
-0.037957698106766
-0.053216487169266
0.068853825330734
-0.083734065294266
-0.098992854356766
-0.037957698106766
-0.083734065294266
0.007818669080734
-0.114251643419266
-0.022698909044266
0.023077458143234
-0.083734065294266
-0.007440119981766
-0.083734065294266
-0.053216487169266
-0.068475276231766
-0.129510432481766
0.007818669080734
-0.098992854356766
-0.083734065294266
-0.022698909044266
-0.037957698106766
0.023077458143234
-0.129510432481766
-0.007440119981766
0.023077458143234
-0.053216487169266
-0.022698909044266
-0.098992854356766
-0.007440119981766
-0.007440119981766
-0.114251643419266
0.007818669080734
-0.068475276231766
-0.022698909044266
-0.083734065294266
-0.098992854356766
0.038336247205734
-0.114251643419266
-0.083734065294266
-0.022698909044266
-0.083734065294266
-0.053216487169266
-0.098992854356766
-0.007440119981766
-0.007440119981766
-0.129510432481766
-0.037957698106766
-0.037957698106766
-0.007440119981766
-0.098992854356766
-0.053216487169266
0.023077458143234
-0.129510432481766
-0.129510432481766
-0.098992854356766
-0.037957698106766
-0.007440119981766
-0.190545588731766
-0.022698909044266
0.023077458143234
-0.083734065294266
-0.053216487169266
-0.083734065294266
-0.022698909044266
-0.098992854356766
-0.129510432481766
-0.022698909044266
-0.083734065294266
-0.083734065294266
-0.098992854356766
-0.007440119981766
0.007818669080734
-0.175286799669266
-0.022698909044266
-0.053216487169266
-0.068475276231766
-0.114251643419266
-0.175286799669266
-0.007440119981766
-0.068475276231766
-0.144769221544266
-0.037957698106766
-0.053216487169266
-0.007440119981766
-0.129510432481766
-0.037957698106766
0.007818669080734
-0.114251643419266
-0.068475276231766
-0.129510432481766
-0.037957698106766
-0.022698909044266
-0.160028010606766
0.038336247205734
-0.053216487169266
-0.129510432481766
-0.053216487169266
-0.114251643419266
-0.022698909044266
-0.129510432481766
-0.068475276231766
-0.037957698106766
-0.144769221544266
-0.083734065294266
-0.114251643419266
0.023077458143234
0.023077458143234
-0.144769221544266
0.038336247205734
-0.068475276231766
-0.068475276231766
-0.022698909044266
-0.083734065294266
0.038336247205734
-0.114251643419266
-0.098992854356766
-0.022698909044266
-0.129510432481766
-0.068475276231766
-0.098992854356766
0.007818669080734
-0.022698909044266
-0.205804377794266
-0.007440119981766
-0.068475276231766
-0.068475276231766
-0.083734065294266
-0.114251643419266
0.053595036268234
-0.083734065294266
-0.098992854356766
-0.037957698106766
-0.083734065294266
0.023077458143234
-0.144769221544266
-0.037957698106766
0.023077458143234
-0.129510432481766
-0.053216487169266
-0.114251643419266
-0.007440119981766
-0.022698909044266
-0.160028010606766
-0.007440119981766
-0.083734065294266
-0.098992854356766
-0.037957698106766
-0.053216487169266
0.038336247205734
-0.144769221544266
-0.037957698106766
0.007818669080734
-0.114251643419266
-0.037957698106766
-0.083734065294266
0.038336247205734
0.023077458143234
-0.205804377794266
-0.022698909044266
-0.037957698106766
-0.037957698106766
-0.068475276231766
-0.068475276231766
0.023077458143234
-0.114251643419266
-0.053216487169266
-0.007440119981766
-0.037957698106766
0.038336247205734
-0.114251643419266
0.038336247205734
0.038336247205734
-0.160028010606766
-0.007440119981766
-0.007440119981766
-0.007440119981766
-0.083734065294266
-0.083734065294266
0.007818669080734
-0.129510432481766
-0.083734065294266
-0.037957698106766
-0.022698909044266
0.038336247205734
-0.160028010606766
0.007818669080734
0.023077458143234
-0.129510432481766
-0.037957698106766
-0.083734065294266
0.038336247205734
-0.037957698106766
-0.144769221544266
0.038336247205734
-0.053216487169266
-0.007440119981766
-0.037957698106766
-0.022698909044266
0.068853825330734
-0.160028010606766
-0.022698909044266
0.007818669080734
-0.053216487169266
-0.022698909044266
-0.083734065294266
0.068853825330734
-0.022698909044266
-0.144769221544266
0.038336247205734
-0.068475276231766
0.023077458143234
-0.037957698106766
-0.053216487169266
0.068853825330734
-0.098992854356766
-0.022698909044266
-0.007440119981766
-0.022698909044266
0.038336247205734
-0.129510432481766
0.023077458143234
-0.037957698106766
-0.175286799669266
-0.007440119981766
-0.053216487169266
0.023077458143234
-0.098992854356766
-0.083734065294266
0.038336247205734
-0.144769221544266
-0.053216487169266
0.007818669080734
-0.022698909044266
0.038336247205734
-0.144769221544266
-0.007440119981766
-0.007440119981766
-0.083734065294266
-0.037957698106766
-0.068475276231766
0.023077458143234
-0.114251643419266
-0.144769221544266
0.007818669080734
-0.098992854356766
-0.022698909044266
-0.068475276231766
-0.098992854356766
0.023077458143234
-0.175286799669266
-0.053216487169266
-0.022698909044266
-0.083734065294266
-0.068475276231766
-0.053216487169266
0.038336247205734
-0.068475276231766
-0.114251643419266
0.023077458143234
-0.037957698106766
0.007818669080734
-0.114251643419266
-0.068475276231766
0.038336247205734
-0.129510432481766
-0.053216487169266
-0.022698909044266
-0.007440119981766
-0.007440119981766
-0.129510432481766
0.007818669080734
-0.053216487169266
-0.144769221544266
-0.053216487169266
-0.053216487169266
0.007818669080734
-0.098992854356766
-0.068475276231766
0.038336247205734
-0.053216487169266
-0.068475276231766
-0.068475276231766
0.007818669080734
-0.053216487169266
-0.205804377794266
0.007818669080734
-0.053216487169266
-0.114251643419266
-0.068475276231766
-0.068475276231766
0.038336247205734
-0.098992854356766
-0.114251643419266
-0.007440119981766
-0.053216487169266
-0.037957698106766
-0.098992854356766
-0.022698909044266
0.007818669080734
-0.129510432481766
-0.022698909044266
-0.053216487169266
-0.007440119981766
-0.083734065294266
-0.144769221544266
-0.007440119981766
-0.114251643419266
-0.114251643419266
-0.037957698106766
-0.083734065294266
-0.022698909044266
-0.144769221544266
-0.068475276231766
-0.053216487169266
-0.129510432481766
-0.068475276231766
-0.083734065294266
-0.007440119981766
-0.053216487169266
-0.129510432481766
0.023077458143234
-0.098992854356766
-0.083734065294266
-0.037957698106766
-0.114251643419266
-0.007440119981766
-0.160028010606766
-0.083734065294266
0.007818669080734
-0.068475276231766
-0.068475276231766
-0.068475276231766
0.007818669080734
-0.068475276231766
-0.175286799669266
-0.022698909044266
-0.098992854356766
-0.098992854356766
-0.098992854356766
-0.068475276231766
0.038336247205734
-0.114251643419266
-0.068475276231766
-0.022698909044266
-0.083734065294266
-0.068475276231766
-0.160028010606766
-0.037957698106766
-0.022698909044266
-0.129510432481766
-0.007440119981766
-0.068475276231766
-0.022698909044266
-0.053216487169266
-0.068475276231766
-0.007440119981766
-0.083734065294266
-0.083734065294266
-0.022698909044266
-0.007440119981766
-0.022698909044266
-0.160028010606766
-0.007440119981766
-0.053216487169266
-0.129510432481766
-0.053216487169266
-0.068475276231766
-0.007440119981766
-0.098992854356766
-0.129510432481766
-0.007440119981766
-0.068475276231766
-0.037957698106766
-0.083734065294266
-0.037957698106766
-0.007440119981766
-0.160028010606766
-0.022698909044266
-0.022698909044266
-0.037957698106766
-0.037957698106766
-0.083734065294266
0.038336247205734
-0.053216487169266
-0.129510432481766
0.007818669080734
-0.037957698106766
-0.037957698106766
-0.129510432481766
-0.007440119981766
0.053595036268234
-0.129510432481766
-0.068475276231766
-0.022698909044266
0.038336247205734
-0.053216487169266
-0.205804377794266
0.038336247205734
-0.037957698106766
-0.114251643419266
-0.007440119981766
-0.068475276231766
0.053595036268234
-0.083734065294266
-0.068475276231766
0.023077458143234
-0.068475276231766
-0.068475276231766
-0.083734065294266
0.023077458143234
0.023077458143234
-0.160028010606766
0.038336247205734
-0.007440119981766
-0.022698909044266
-0.022698909044266
-0.068475276231766
0.068853825330734
-0.083734065294266
-0.098992854356766
0.023077458143234
-0.083734065294266
-0.007440119981766
-0.083734065294266
-0.037957698106766
0.023077458143234
-0.129510432481766
-0.007440119981766
-0.068475276231766
-0.037957698106766
-0.022698909044266
-0.114251643419266
-0.007440119981766
-0.068475276231766
-0.068475276231766
0.023077458143234
-0.068475276231766
-0.007440119981766
-0.129510432481766
0.007818669080734
0.053595036268234
-0.160028010606766
-0.022698909044266
-0.007440119981766
-0.007440119981766
-0.037957698106766
-0.114251643419266
0.038336247205734
-0.068475276231766
-0.098992854356766
-0.022698909044266
-0.037957698106766
0.038336247205734
-0.144769221544266
-0.053216487169266
0.053595036268234
-0.098992854356766
-0.037957698106766
-0.053216487169266
0.023077458143234
-0.007440119981766
-0.175286799669266
-0.007440119981766
-0.022698909044266
-0.022698909044266
-0.037957698106766
-0.053216487169266
0.053595036268234
-0.129510432481766
-0.114251643419266
-0.022698909044266
-0.053216487169266
0.007818669080734
-0.114251643419266
0.007818669080734
0.023077458143234
-0.114251643419266
0.007818669080734
-0.083734065294266
-0.022698909044266
-0.068475276231766
-0.160028010606766
-0.007440119981766
-0.083734065294266
-0.068475276231766
-0.022698909044266
-0.068475276231766
-0.022698909044266
-0.144769221544266
0.007818669080734
-0.022698909044266
-0.129510432481766
-0.037957698106766
-0.098992854356766
-0.022698909044266
-0.114251643419266
-0.175286799669266
0.038336247205734
-0.068475276231766
-0.083734065294266
-0.098992854356766
-0.098992854356766
-0.007440119981766
-0.190545588731766
-0.068475276231766
-0.007440119981766
-0.098992854356766
-0.053216487169266
-0.144769221544266
-0.037957698106766
-0.068475276231766
-0.190545588731766
-0.022698909044266
-0.083734065294266
-0.037957698106766
-0.129510432481766
-0.114251643419266
0.038336247205734
-0.175286799669266
-0.129510432481766
-0.053216487169266
-0.083734065294266
-0.053216487169266
-0.190545588731766
0.007818669080734
-0.022698909044266
-0.144769221544266
-0.022698909044266
-0.114251643419266
-0.037957698106766
-0.114251643419266
-0.175286799669266
-0.037957698106766
-0.144769221544266
-0.083734065294266
-0.068475276231766
-0.114251643419266
-0.037957698106766
-0.160028010606766
-0.037957698106766
-0.053216487169266
-0.160028010606766
-0.068475276231766
-0.160028010606766
-0.068475276231766
-0.129510432481766
-0.175286799669266
0.023077458143234
-0.083734065294266
-0.098992854356766
-0.129510432481766
-0.098992854356766
-0.053216487169266
-0.236321955919266
-0.068475276231766
-0.083734065294266
-0.160028010606766
-0.083734065294266
-0.160028010606766
-0.037957698106766
-0.068475276231766
-0.190545588731766
-0.053216487169266
-0.114251643419266
-0.098992854356766
-0.190545588731766
-0.114251643419266
-0.022698909044266
-0.175286799669266
-0.129510432481766
-0.114251643419266
-0.098992854356766
-0.083734065294266
-0.221063166856766
-0.037957698106766
-0.053216487169266
-0.175286799669266
-0.114251643419266
-0.160028010606766
-0.053216487169266
-0.129510432481766
-0.129510432481766
-0.037957698106766
-0.098992854356766
-0.098992854356766
-0.144769221544266
-0.083734065294266
-0.037957698106766
-0.175286799669266
-0.022698909044266
-0.114251643419266
-0.160028010606766
-0.083734065294266
-0.175286799669266
-0.083734065294266
-0.160028010606766
-0.144769221544266
-0.007440119981766
-0.083734065294266
-0.098992854356766
-0.190545588731766
-0.068475276231766
-0.068475276231766
-0.251580744981766
-0.083734065294266
-0.098992854356766
-0.098992854356766
-0.114251643419266
-0.190545588731766
-0.007440119981766
-0.098992854356766
-0.190545588731766
-0.068475276231766
-0.098992854356766
-0.083734065294266
-0.221063166856766
-0.098992854356766
-0.053216487169266
-0.175286799669266
-0.083734065294266
-0.129510432481766
-0.068475276231766
-0.053216487169266
-0.205804377794266
-0.053216487169266
-0.083734065294266
-0.160028010606766
-0.160028010606766
-0.129510432481766
-0.007440119981766
-0.190545588731766
-0.098992854356766
-0.037957698106766
-0.160028010606766
-0.098992854356766
-0.175286799669266
-0.098992854356766
-0.053216487169266
-0.190545588731766
-0.037957698106766
-0.129510432481766
-0.144769221544266
-0.114251643419266
-0.144769221544266
-0.068475276231766
-0.144769221544266
-0.083734065294266
-0.037957698106766
-0.098992854356766
-0.053216487169266
-0.175286799669266
-0.053216487169266
-0.053216487169266
-0.221063166856766
-0.068475276231766
-0.129510432481766
-0.129510432481766
-0.114251643419266
-0.114251643419266
-0.007440119981766
-0.098992854356766
-0.114251643419266
-0.053216487169266
-0.068475276231766
-0.037957698106766
-0.190545588731766
-0.053216487169266
-0.068475276231766
-0.190545588731766
-0.098992854356766
-0.098992854356766
-0.022698909044266
-0.053216487169266
-0.129510432481766
-0.007440119981766
-0.098992854356766
-0.160028010606766
-0.160028010606766
-0.053216487169266
0.007818669080734
-0.190545588731766
-0.083734065294266
-0.053216487169266
-0.083734065294266
-0.083734065294266
-0.160028010606766
-0.007440119981766
-0.022698909044266
-0.144769221544266
-0.037957698106766
-0.114251643419266
-0.068475276231766
-0.129510432481766
-0.083734065294266
-0.007440119981766
-0.144769221544266
-0.068475276231766
-0.037957698106766
-0.053216487169266
-0.037957698106766
-0.144769221544266
-0.022698909044266
-0.053216487169266
-0.098992854356766
-0.037957698106766
-0.114251643419266
0.007818669080734
-0.129510432481766
-0.098992854356766
0.038336247205734
-0.114251643419266
-0.053216487169266
-0.037957698106766
-0.037957698106766
0.007818669080734
-0.175286799669266
-0.037957698106766
-0.068475276231766
-0.129510432481766
-0.083734065294266
-0.083734065294266
0.038336247205734
-0.083734065294266
-0.083734065294266
0.053595036268234
-0.098992854356766
-0.037957698106766
-0.098992854356766
-0.037957698106766
0.068853825330734
-0.160028010606766
-0.037957698106766
0.007818669080734
-0.022698909044266
-0.053216487169266
-0.114251643419266
0.053595036268234
-0.022698909044266
-0.098992854356766
-0.037957698106766
-0.098992854356766
0.007818669080734
-0.144769221544266
-0.053216487169266
0.084112614393234
-0.098992854356766
-0.022698909044266
-0.022698909044266
-0.037957698106766
-0.022698909044266
-0.129510432481766
-0.007440119981766
-0.037957698106766
-0.068475276231766
-0.037957698106766
-0.068475276231766
0.068853825330734
-0.114251643419266
-0.068475276231766
0.038336247205734
-0.114251643419266
-0.053216487169266
-0.068475276231766
-0.037957698106766
0.023077458143234
-0.114251643419266
-0.007440119981766
-0.053216487169266
-0.022698909044266
-0.022698909044266
-0.037957698106766
0.068853825330734
-0.083734065294266
-0.068475276231766
0.023077458143234
-0.098992854356766
-0.068475276231766
-0.083734065294266
0.023077458143234
0.007818669080734
-0.129510432481766
-0.037957698106766
-0.037957698106766
0.007818669080734
-0.098992854356766
-0.098992854356766
0.084112614393234
-0.053216487169266
-0.098992854356766
0.007818669080734
-0.037957698106766
0.038336247205734
-0.098992854356766
0.007818669080734
0.084112614393234
-0.053216487169266
-0.053216487169266
-0.037957698106766
0.023077458143234
-0.083734065294266
-0.129510432481766
0.053595036268234
-0.053216487169266
-0.037957698106766
-0.053216487169266
-0.068475276231766
0.099371403455734
-0.114251643419266
-0.037957698106766
0.053595036268234
-0.068475276231766
-0.053216487169266
-0.114251643419266
0.007818669080734
-0.007440119981766
-0.098992854356766
0.007818669080734
-0.068475276231766
0.053595036268234
-0.053216487169266
-0.098992854356766
0.099371403455734
-0.083734065294266
-0.037957698106766
0.023077458143234
-0.098992854356766
0.007818669080734
-0.053216487169266
0.038336247205734
0.007818669080734
-0.068475276231766
0.007818669080734
-0.053216487169266
0.053595036268234
-0.068475276231766
-0.098992854356766
0.114630192518234
-0.068475276231766
-0.053216487169266
0.007818669080734
-0.053216487169266
0.053595036268234
-0.083734065294266
0.023077458143234
0.053595036268234
-0.068475276231766
-0.022698909044266
-0.068475276231766
0.053595036268234
-0.037957698106766
-0.114251643419266
0.084112614393234
-0.053216487169266
-0.022698909044266
0.007818669080734
-0.007440119981766
0.084112614393234
-0.068475276231766
0.007818669080734
0.023077458143234
-0.037957698106766
-0.037957698106766
-0.098992854356766
0.084112614393234
-0.007440119981766
-0.144769221544266
0.038336247205734
-0.007440119981766
0.038336247205734
-0.053216487169266
-0.037957698106766
0.099371403455734
-0.053216487169266
-0.037957698106766
-0.007440119981766
-0.007440119981766
0.007818669080734
-0.083734065294266
0.084112614393234
0.007818669080734
-0.068475276231766
0.023077458143234
-0.037957698106766
0.068853825330734
-0.068475276231766
-0.083734065294266
0.084112614393234
-0.037957698106766
-0.053216487169266
-0.037957698106766
0.007818669080734
0.023077458143234
-0.114251643419266
0.053595036268234
0.007818669080734
-0.022698909044266
-0.022698909044266
-0.068475276231766
0.099371403455734
-0.037957698106766
-0.083734065294266
0.084112614393234
-0.068475276231766
-0.022698909044266
-0.022698909044266
0.023077458143234
0.068853825330734
-0.083734065294266
0.007818669080734
-0.022698909044266
0.023077458143234
-0.022698909044266
-0.083734065294266
0.114630192518234
-0.007440119981766
-0.098992854356766
0.023077458143234
-0.037957698106766
0.099371403455734
-0.022698909044266
0.007818669080734
0.084112614393234
-0.068475276231766
-0.007440119981766
-0.037957698106766
0.007818669080734
0.068853825330734
-0.068475276231766
0.053595036268234
-0.007440119981766
-0.022698909044266
0.068853825330734
0.007818669080734
0.068853825330734
-0.068475276231766
0.007818669080734
0.084112614393234
-0.053216487169266
0.023077458143234
-0.022698909044266
0.038336247205734
0.068853825330734
-0.114251643419266
0.038336247205734
0.023077458143234
-0.022698909044266
-0.007440119981766
-0.037957698106766
0.068853825330734
-0.068475276231766
-0.053216487169266
0.068853825330734
-0.007440119981766
0.038336247205734
-0.083734065294266
0.007818669080734
0.053595036268234
-0.129510432481766
-0.007440119981766
0.023077458143234
0.023077458143234
-0.007440119981766
-0.022698909044266
0.099371403455734
-0.022698909044266
-0.053216487169266
0.038336247205734
0.023077458143234
0.084112614393234
-0.068475276231766
0.023077458143234
0.068853825330734
-0.037957698106766
-0.007440119981766
-0.022698909044266
0.053595036268234
0.053595036268234
-0.068475276231766
0.084112614393234
0.007818669080734
-0.007440119981766
0.053595036268234
0.068853825330734
0.099371403455734
-0.053216487169266
0.023077458143234
0.053595036268234
0.007818669080734
0.023077458143234
-0.007440119981766
0.114630192518234
0.068853825330734
-0.053216487169266
0.099371403455734
0.038336247205734
0.053595036268234
-0.022698909044266
0.007818669080734
0.114630192518234
-0.053216487169266
-0.007440119981766
0.084112614393234
0.068853825330734
0.084112614393234
-0.037957698106766
0.038336247205734
0.038336247205734
-0.053216487169266
-0.007440119981766
0.023077458143234
0.114630192518234
-0.053216487169266
0.007818669080734
0.114630192518234
-0.022698909044266
0.023077458143234
0.053595036268234
0.038336247205734
0.114630192518234
-0.098992854356766
0.023077458143234
0.099371403455734
0.038336247205734
0.023077458143234
0.038336247205734
0.145147770643234
0.023077458143234
0.023077458143234
0.129888981580734
0.023077458143234
0.099371403455734
0.023077458143234
0.023077458143234
0.129888981580734
-0.037957698106766
0.084112614393234
0.114630192518234
0.038336247205734
0.038336247205734
0.023077458143234
0.114630192518234
0.038336247205734
0.007818669080734
0.114630192518234
0.068853825330734
0.114630192518234
-0.007440119981766
0.038336247205734
0.114630192518234
-0.022698909044266
0.053595036268234
0.053595036268234
0.084112614393234
0.114630192518234
-0.068475276231766
0.068853825330734
0.068853825330734
-0.022698909044266
0.023077458143234
0.023077458143234
0.099371403455734
-0.037957698106766
0.023077458143234
0.114630192518234
-0.007440119981766
0.038336247205734
0.023077458143234
0.084112614393234
0.099371403455734
-0.098992854356766
0.038336247205734
0.053595036268234
0.068853825330734
0.023077458143234
-0.007440119981766
0.145147770643234
0.038336247205734
0.023077458143234
0.114630192518234
0.038336247205734
0.099371403455734
0.007818669080734
0.038336247205734
0.114630192518234
-0.007440119981766
0.068853825330734
0.068853825330734
0.114630192518234
0.023077458143234
-0.007440119981766
0.145147770643234
-0.007440119981766
0.023077458143234
0.114630192518234
0.007818669080734
0.099371403455734
-0.022698909044266
0.053595036268234
0.114630192518234
-0.007440119981766
0.038336247205734
0.023077458143234
0.114630192518234
0.038336247205734
-0.053216487169266
0.114630192518234
0.007818669080734
0.023077458143234
0.038336247205734
-0.007440119981766
0.114630192518234
-0.022698909044266
0.053595036268234
0.114630192518234
0.038336247205734
0.053595036268234
-0.007440119981766
0.114630192518234
0.084112614393234
-0.083734065294266
0.084112614393234
0.007818669080734
0.099371403455734
0.007818669080734
-0.037957698106766
0.145147770643234
-0.053216487169266
0.007818669080734
0.068853825330734
-0.022698909044266
0.099371403455734
-0.083734065294266
0.038336247205734
0.099371403455734
-0.053216487169266
0.053595036268234
0.023077458143234
0.099371403455734
0.007818669080734
-0.037957698106766
0.114630192518234
-0.053216487169266
0.007818669080734
0.038336247205734
-0.022698909044266
0.099371403455734
-0.114251643419266
0.023077458143234
0.068853825330734
-0.053216487169266
0.023077458143234
-0.037957698106766
0.068853825330734
0.038336247205734
-0.098992854356766
0.084112614393234
-0.022698909044266
0.023077458143234
0.038336247205734
-0.037957698106766
0.099371403455734
-0.022698909044266
0.023077458143234
0.038336247205734
0.007818669080734
0.053595036268234
-0.037957698106766
0.084112614393234
0.007818669080734
-0.129510432481766
0.099371403455734
-0.007440119981766
0.038336247205734
0.023077458143234
-0.007440119981766
0.099371403455734
-0.022698909044266
0.007818669080734
0.038336247205734
0.007818669080734
0.053595036268234
-0.098992854356766
0.053595036268234
0.038336247205734
-0.053216487169266
0.053595036268234
-0.022698909044266
0.068853825330734
-0.022698909044266
-0.068475276231766
0.084112614393234
-0.037957698106766
-0.022698909044266
0.023077458143234
0.023077458143234
0.068853825330734
-0.083734065294266
0.084112614393234
0.084112614393234
-0.007440119981766
0.023077458143234
-0.007440119981766
0.114630192518234
-0.007440119981766
-0.068475276231766
0.099371403455734
-0.007440119981766
0.053595036268234
-0.022698909044266
-0.007440119981766
0.114630192518234
-0.037957698106766
0.007818669080734
0.053595036268234
0.053595036268234
0.023077458143234
-0.053216487169266
0.114630192518234
0.053595036268234
-0.037957698106766
0.084112614393234
0.023077458143234
0.114630192518234
-0.022698909044266
0.007818669080734
0.129888981580734
0.007818669080734
0.053595036268234
0.038336247205734
0.068853825330734
0.099371403455734
-0.083734065294266
0.084112614393234
0.038336247205734
-0.022698909044266
0.068853825330734
0.038336247205734
0.114630192518234
0.023077458143234
0.007818669080734
0.099371403455734
0.007818669080734
0.023077458143234
-0.007440119981766
0.053595036268234
0.084112614393234
-0.083734065294266
0.084112614393234
0.068853825330734
0.038336247205734
0.068853825330734
0.007818669080734
0.084112614393234
-0.022698909044266
-0.068475276231766
0.068853825330734
0.023077458143234
0.068853825330734
-0.022698909044266
0.068853825330734
0.114630192518234
-0.022698909044266
0.068853825330734
0.053595036268234
0.053595036268234
0.038336247205734
-0.022698909044266
0.099371403455734
0.038336247205734
-0.007440119981766
0.099371403455734
0.084112614393234
0.099371403455734
-0.037957698106766
0.038336247205734
0.084112614393234
-0.007440119981766
0.007818669080734
0.038336247205734
0.099371403455734
0.023077458143234
-0.022698909044266
0.129888981580734
0.068853825330734
0.068853825330734
0.068853825330734
0.023077458143234
0.114630192518234
0.007818669080734
0.007818669080734
0.084112614393234
0.068853825330734
0.007818669080734
-0.037957698106766
0.084112614393234
0.053595036268234
-0.022698909044266
0.099371403455734
0.053595036268234
0.084112614393234
-0.022698909044266
0.007818669080734
0.129888981580734
-0.007440119981766
-0.022698909044266
0.038336247205734
0.053595036268234
0.053595036268234
-0.068475276231766
0.099371403455734
0.114630192518234
0.007818669080734
0.023077458143234
-0.037957698106766
0.068853825330734
-0.022698909044266
-0.022698909044266
0.084112614393234
-0.007440119981766
0.023077458143234
0.038336247205734
0.053595036268234
0.099371403455734
-0.068475276231766
0.084112614393234
0.068853825330734
-0.022698909044266
0.007818669080734
0.007818669080734
0.099371403455734
-0.022698909044266
-0.037957698106766
0.114630192518234
0.007818669080734
0.053595036268234
-0.007440119981766
0.007818669080734
0.084112614393234
-0.098992854356766
0.023077458143234
0.038336247205734
0.038336247205734
0.068853825330734
-0.022698909044266
0.114630192518234
0.068853825330734
-0.007440119981766
0.099371403455734
0.007818669080734
0.068853825330734
-0.022698909044266
0.007818669080734
0.099371403455734
-0.007440119981766
0.023077458143234
0.007818669080734
0.068853825330734
0.038336247205734
-0.129510432481766
0.114630192518234
0.068853825330734
-0.007440119981766
0.068853825330734
-0.022698909044266
0.084112614393234
0.023077458143234
-0.007440119981766
0.099371403455734
0.023077458143234
0.023077458143234
0.007818669080734
0.068853825330734
0.068853825330734
-0.068475276231766
0.114630192518234
0.053595036268234
0.023077458143234
0.023077458143234
-0.053216487169266
0.099371403455734
-0.007440119981766
-0.037957698106766
0.099371403455734
0.007818669080734
0.038336247205734
-0.037957698106766
0.053595036268234
0.099371403455734
-0.053216487169266
0.038336247205734
0.007818669080734
0.053595036268234
0.023077458143234
-0.053216487169266
0.114630192518234
0.007818669080734
-0.022698909044266
0.053595036268234
-0.053216487169266
0.068853825330734
-0.053216487169266
0.007818669080734
0.099371403455734
-0.022698909044266
0.007818669080734
0.023077458143234
0.129888981580734
0.053595036268234
-0.098992854356766
0.114630192518234
0.038336247205734
0.007818669080734
0.038336247205734
-0.022698909044266
0.129888981580734
-0.037957698106766
-0.007440119981766
0.099371403455734
0.007818669080734
0.038336247205734
-0.053216487169266
0.053595036268234
0.084112614393234
-0.098992854356766
0.053595036268234
-0.007440119981766
0.038336247205734
0.007818669080734
-0.037957698106766
0.099371403455734
-0.022698909044266
-0.022698909044266
0.053595036268234
0.007818669080734
0.068853825330734
-0.083734065294266
0.084112614393234
0.099371403455734
-0.098992854356766
0.053595036268234
-0.007440119981766
0.023077458143234
0.038336247205734
-0.068475276231766
0.099371403455734
0.007818669080734
-0.007440119981766
0.053595036268234
-0.007440119981766
0.099371403455734
-0.068475276231766
0.038336247205734
0.068853825330734
-0.053216487169266
0.038336247205734
0.007818669080734
0.084112614393234
0.038336247205734
-0.083734065294266
0.099371403455734
-0.022698909044266
-0.022698909044266
0.007818669080734
-0.022698909044266
0.114630192518234
-0.022698909044266
-0.022698909044266
0.068853825330734
0.023077458143234
0.038336247205734
-0.007440119981766
0.114630192518234
0.084112614393234
-0.083734065294266
0.068853825330734
-0.037957698106766
0.038336247205734
0.023077458143234
-0.022698909044266
0.114630192518234
0.023077458143234
-0.037957698106766
0.053595036268234
0.038336247205734
0.038336247205734
-0.068475276231766
0.084112614393234
0.038336247205734
-0.083734065294266
0.038336247205734
0.007818669080734
0.099371403455734
0.007818669080734
-0.037957698106766
0.129888981580734
0.023077458143234
0.023077458143234
0.053595036268234
0.023077458143234
0.068853825330734
-0.083734065294266
0.023077458143234
0.053595036268234
0.007818669080734
0.038336247205734
-0.007440119981766
0.099371403455734
0.007818669080734
-0.068475276231766
0.084112614393234
0.007818669080734
0.053595036268234
-0.007440119981766
0.023077458143234
0.129888981580734
-0.037957698106766
0.053595036268234
0.114630192518234
0.099371403455734
0.068853825330734
-0.007440119981766
0.114630192518234
0.023077458143234
-0.053216487169266
0.038336247205734
-0.007440119981766
0.114630192518234
0.023077458143234
0.023077458143234
0.145147770643234
0.023077458143234
0.038336247205734
0.068853825330734
0.084112614393234
0.068853825330734
-0.068475276231766
0.114630192518234
0.068853825330734
-0.007440119981766
0.084112614393234
0.038336247205734
0.114630192518234
0.007818669080734
-0.022698909044266
0.114630192518234
0.007818669080734
0.023077458143234
-0.022698909044266
0.053595036268234
0.068853825330734
-0.114251643419266
0.068853825330734
0.023077458143234
0.007818669080734
0.053595036268234
-0.022698909044266
0.099371403455734
-0.007440119981766
-0.083734065294266
0.068853825330734
0.023077458143234
0.053595036268234
-0.022698909044266
0.053595036268234
0.084112614393234
-0.083734065294266
0.007818669080734
0.007818669080734
0.038336247205734
0.007818669080734
-0.083734065294266
0.084112614393234
-0.022698909044266
-0.068475276231766
0.053595036268234
-0.037957698106766
0.084112614393234
-0.007440119981766
0.023077458143234
0.114630192518234
-0.007440119981766
-0.007440119981766
-0.007440119981766
0.023077458143234
-0.037957698106766
-0.098992854356766
0.084112614393234
-0.007440119981766
-0.007440119981766
0.007818669080734
-0.022698909044266
0.099371403455734
-0.083734065294266
-0.083734065294266
0.068853825330734
0.007818669080734
-0.037957698106766
-0.068475276231766
0.053595036268234
0.007818669080734
-0.098992854356766
0.068853825330734
-0.007440119981766
0.038336247205734
-0.022698909044266
-0.068475276231766
0.068853825330734
-0.068475276231766
-0.053216487169266
0.053595036268234
0.038336247205734
0.038336247205734
-0.068475276231766
0.068853825330734
0.038336247205734
-0.083734065294266
0.023077458143234
-0.007440119981766
0.068853825330734
-0.007440119981766
-0.083734065294266
0.084112614393234
-0.022698909044266
-0.037957698106766
-0.022698909044266
-0.007440119981766
0.038336247205734
-0.160028010606766
-0.022698909044266
0.023077458143234
-0.053216487169266
0.007818669080734
-0.083734065294266
0.007818669080734
0.007818669080734
-0.098992854356766
0.007818669080734
-0.068475276231766
-0.007440119981766
-0.037957698106766
-0.022698909044266
0.099371403455734
-0.083734065294266
-0.022698909044266
0.023077458143234
-0.037957698106766
-0.037957698106766
-0.160028010606766
0.007818669080734
-0.007440119981766
-0.129510432481766
0.038336247205734
-0.053216487169266
0.007818669080734
-0.037957698106766
-0.068475276231766
0.053595036268234
-0.083734065294266
-0.083734065294266
-0.022698909044266
-0.022698909044266
-0.007440119981766
-0.114251643419266
0.053595036268234
0.023077458143234
-0.068475276231766
0.023077458143234
-0.053216487169266
0.038336247205734
-0.037957698106766
-0.083734065294266
0.084112614393234
-0.053216487169266
-0.083734065294266
-0.007440119981766
0.068853825330734
0.068853825330734
-0.129510432481766
0.023077458143234
0.023077458143234
-0.053216487169266
-0.007440119981766
-0.053216487169266
0.053595036268234
0.023077458143234
-0.068475276231766
0.053595036268234
-0.022698909044266
-0.022698909044266
-0.068475276231766
0.038336247205734
0.099371403455734
-0.083734065294266
0.007818669080734
0.038336247205734
0.007818669080734
0.007818669080734
-0.068475276231766
0.053595036268234
0.053595036268234
-0.007440119981766
0.023077458143234
0.038336247205734
0.099371403455734
-0.083734065294266
-0.007440119981766
0.084112614393234
-0.083734065294266
-0.037957698106766
-0.022698909044266
-0.007440119981766
0.023077458143234
-0.068475276231766
0.053595036268234
0.023077458143234
0.038336247205734
0.023077458143234
-0.007440119981766
0.068853825330734
-0.098992854356766
-0.037957698106766
0.038336247205734
-0.053216487169266
0.038336247205734
-0.037957698106766
0.068853825330734
0.099371403455734
-0.114251643419266
0.053595036268234
0.038336247205734
-0.007440119981766
-0.022698909044266
-0.053216487169266
0.053595036268234
-0.037957698106766
-0.022698909044266
0.068853825330734
0.007818669080734
0.053595036268234
-0.068475276231766
0.084112614393234
0.053595036268234
-0.114251643419266
0.053595036268234
-0.007440119981766
0.038336247205734
0.053595036268234
-0.068475276231766
0.114630192518234
0.068853825330734
-0.022698909044266
0.023077458143234
0.038336247205734
0.099371403455734
-0.129510432481766
0.023077458143234
0.099371403455734
-0.022698909044266
0.068853825330734
0.007818669080734
0.099371403455734
0.114630192518234
-0.068475276231766
0.068853825330734
0.038336247205734
0.038336247205734
0.038336247205734
0.007818669080734
0.084112614393234
-0.098992854356766
-0.037957698106766
0.038336247205734
-0.022698909044266
0.038336247205734
-0.007440119981766
0.099371403455734
0.084112614393234
-0.083734065294266
0.038336247205734
0.007818669080734
0.053595036268234
-0.037957698106766
-0.037957698106766
0.114630192518234
-0.053216487169266
-0.007440119981766
0.053595036268234
-0.007440119981766
0.068853825330734
-0.053216487169266
0.038336247205734
0.038336247205734
-0.083734065294266
-0.022698909044266
-0.007440119981766
0.068853825330734
-0.053216487169266
-0.053216487169266
0.114630192518234
0.007818669080734
0.007818669080734
-0.007440119981766
-0.007440119981766
0.068853825330734
-0.144769221544266
0.007818669080734
0.068853825330734
-0.022698909044266
0.023077458143234
-0.037957698106766
0.053595036268234
0.007818669080734
-0.083734065294266
0.038336247205734
-0.007440119981766
0.038336247205734
-0.053216487169266
0.007818669080734
0.068853825330734
-0.129510432481766
0.038336247205734
0.038336247205734
-0.007440119981766
0.068853825330734
-0.053216487169266
0.068853825330734
0.053595036268234
-0.083734065294266
0.007818669080734
0.007818669080734
0.099371403455734
-0.083734065294266
-0.022698909044266
0.099371403455734
-0.129510432481766
-0.007440119981766
-0.007440119981766
-0.022698909044266
0.068853825330734
-0.114251643419266
0.038336247205734
0.007818669080734
-0.068475276231766
0.038336247205734
-0.037957698106766
0.038336247205734
-0.083734065294266
-0.053216487169266
0.099371403455734
-0.022698909044266
0.038336247205734
-0.007440119981766
-0.022698909044266
0.068853825330734
-0.175286799669266
-0.007440119981766
0.007818669080734
-0.022698909044266
-0.007440119981766
-0.083734065294266
0.068853825330734
-0.022698909044266
-0.083734065294266
0.084112614393234
-0.007440119981766
0.038336247205734
-0.068475276231766
-0.053216487169266
0.053595036268234
-0.098992854356766
0.007818669080734
0.007818669080734
-0.037957698106766
-0.022698909044266
-0.114251643419266
0.023077458143234
-0.037957698106766
-0.114251643419266
0.007818669080734
-0.022698909044266
0.053595036268234
-0.114251643419266
-0.053216487169266
0.114630192518234
-0.053216487169266
-0.007440119981766
0.007818669080734
-0.007440119981766
0.038336247205734
-0.129510432481766
-0.007440119981766
-0.022698909044266
-0.083734065294266
-0.083734065294266
-0.083734065294266
0.023077458143234
-0.144769221544266
-0.083734065294266
0.053595036268234
-0.068475276231766
-0.037957698106766
-0.083734065294266
-0.053216487169266
0.023077458143234
-0.144769221544266
-0.068475276231766
-0.022698909044266
-0.037957698106766
-0.098992854356766
-0.098992854356766
0.068853825330734
-0.068475276231766
-0.083734065294266
0.023077458143234
-0.083734065294266
-0.037957698106766
-0.160028010606766
-0.083734065294266
0.023077458143234
-0.098992854356766
-0.022698909044266
-0.007440119981766
-0.007440119981766
-0.053216487169266
-0.083734065294266
0.053595036268234
-0.053216487169266
-0.114251643419266
-0.068475276231766
-0.053216487169266
0.038336247205734
-0.160028010606766
-0.022698909044266
0.068853825330734
-0.037957698106766
-0.053216487169266
-0.114251643419266
-0.037957698106766
-0.037957698106766
-0.175286799669266
0.007818669080734
-0.037957698106766
-0.022698909044266
-0.022698909044266
-0.053216487169266
0.023077458143234
-0.083734065294266
-0.007440119981766
0.023077458143234
-0.083734065294266
-0.053216487169266
-0.114251643419266
-0.037957698106766
-0.022698909044266
-0.098992854356766
0.007818669080734
-0.068475276231766
-0.022698909044266
-0.083734065294266
-0.098992854356766
0.053595036268234
-0.083734065294266
-0.098992854356766
-0.022698909044266
-0.083734065294266
-0.022698909044266
-0.114251643419266
-0.022698909044266
0.023077458143234
-0.037957698106766
-0.053216487169266
-0.068475276231766
0.007818669080734
-0.068475276231766
-0.083734065294266
0.038336247205734
-0.098992854356766
-0.098992854356766
-0.053216487169266
-0.053216487169266
0.007818669080734
-0.083734065294266
0.007818669080734
0.038336247205734
0.007818669080734
-0.037957698106766
-0.083734065294266
0.053595036268234
-0.022698909044266
-0.098992854356766
0.023077458143234
-0.022698909044266
0.023077458143234
-0.037957698106766
0.007818669080734
0.084112614393234
-0.083734065294266
-0.037957698106766
0.007818669080734
-0.022698909044266
-0.053216487169266
-0.083734065294266
0.053595036268234
-0.007440119981766
-0.053216487169266
0.023077458143234
-0.007440119981766
0.053595036268234
-0.114251643419266
-0.037957698106766
0.053595036268234
-0.114251643419266
-0.068475276231766
-0.053216487169266
0.007818669080734
0.007818669080734
-0.129510432481766
0.023077458143234
0.007818669080734
-0.037957698106766
-0.083734065294266
-0.083734065294266
0.038336247205734
-0.098992854356766
-0.053216487169266
0.038336247205734
-0.053216487169266
-0.022698909044266
-0.083734065294266
0.023077458143234
0.023077458143234
-0.144769221544266
0.038336247205734
-0.007440119981766
0.007818669080734
-0.068475276231766
-0.098992854356766
0.084112614393234
-0.053216487169266
-0.083734065294266
0.023077458143234
-0.053216487169266
0.007818669080734
-0.114251643419266
0.007818669080734
0.053595036268234
-0.083734065294266
0.023077458143234
-0.022698909044266
0.068853825330734
0.007818669080734
-0.098992854356766
0.099371403455734
-0.022698909044266
-0.037957698106766
0.038336247205734
-0.022698909044266
0.068853825330734
-0.098992854356766
0.007818669080734
0.053595036268234
-0.068475276231766
0.007818669080734
-0.083734065294266
0.023077458143234
0.038336247205734
-0.114251643419266
0.068853825330734
-0.007440119981766
0.007818669080734
-0.007440119981766
-0.098992854356766
0.084112614393234
-0.098992854356766
-0.037957698106766
0.068853825330734
-0.068475276231766
-0.037957698106766
-0.053216487169266
0.023077458143234
-0.007440119981766
-0.144769221544266
0.023077458143234
-0.053216487169266
-0.007440119981766
-0.098992854356766
-0.114251643419266
0.114630192518234
-0.098992854356766
-0.068475276231766
0.038336247205734
-0.053216487169266
0.023077458143234
-0.129510432481766
-0.022698909044266
0.053595036268234
-0.083734065294266
-0.037957698106766
-0.053216487169266
0.053595036268234
-0.053216487169266
-0.144769221544266
0.068853825330734
-0.053216487169266
-0.053216487169266
-0.007440119981766
-0.053216487169266
0.053595036268234
-0.114251643419266
0.023077458143234
0.053595036268234
-0.083734065294266
-0.037957698106766
-0.083734065294266
0.053595036268234
-0.007440119981766
-0.129510432481766
0.084112614393234
0.007818669080734
0.023077458143234
-0.053216487169266
-0.068475276231766
0.053595036268234
-0.144769221544266
-0.083734065294266
-0.037957698106766
-0.098992854356766
-0.037957698106766
-0.129510432481766
0.068853825330734
0.038336247205734
-0.129510432481766
0.038336247205734
-0.053216487169266
-0.007440119981766
-0.114251643419266
-0.114251643419266
0.068853825330734
-0.114251643419266
-0.068475276231766
-0.007440119981766
-0.053216487169266
0.007818669080734
-0.144769221544266
0.007818669080734
0.007818669080734
-0.144769221544266
-0.068475276231766
-0.144769221544266
0.007818669080734
-0.068475276231766
-0.144769221544266
0.053595036268234
-0.068475276231766
-0.068475276231766
-0.037957698106766
-0.068475276231766
0.038336247205734
-0.144769221544266
-0.037957698106766
-0.007440119981766
-0.083734065294266
-0.083734065294266
-0.114251643419266
0.053595036268234
-0.053216487169266
-0.144769221544266
0.084112614393234
-0.083734065294266
-0.053216487169266
-0.083734065294266
-0.129510432481766
0.023077458143234
-0.098992854356766
-0.068475276231766
-0.037957698106766
-0.053216487169266
-0.007440119981766
-0.098992854356766
0.038336247205734
-0.007440119981766
-0.114251643419266
0.007818669080734
-0.083734065294266
-0.053216487169266
-0.144769221544266
-0.083734065294266
0.053595036268234
-0.098992854356766
-0.068475276231766
-0.022698909044266
-0.068475276231766
-0.037957698106766
-0.175286799669266
-0.037957698106766
-0.037957698106766
-0.114251643419266
-0.083734065294266
-0.098992854356766
0.023077458143234
-0.083734065294266
-0.114251643419266
0.038336247205734
-0.053216487169266
-0.068475276231766
-0.114251643419266
-0.083734065294266
-0.022698909044266
-0.160028010606766
-0.068475276231766
-0.053216487169266
-0.053216487169266
-0.098992854356766
-0.068475276231766
0.053595036268234
-0.068475276231766
-0.114251643419266
-0.007440119981766
-0.068475276231766
-0.022698909044266
-0.129510432481766
-0.068475276231766
0.023077458143234
-0.083734065294266
-0.068475276231766
-0.114251643419266
-0.022698909044266
-0.037957698106766
-0.114251643419266
0.023077458143234
-0.068475276231766
-0.129510432481766
-0.053216487169266
-0.083734065294266
-0.007440119981766
-0.114251643419266
-0.037957698106766
0.007818669080734
-0.053216487169266
-0.053216487169266
-0.083734065294266
0.053595036268234
-0.022698909044266
-0.160028010606766
0.038336247205734
-0.068475276231766
-0.098992854356766
-0.053216487169266
-0.068475276231766
0.038336247205734
-0.083734065294266
-0.068475276231766
-0.022698909044266
-0.053216487169266
-0.037957698106766
-0.144769221544266
-0.037957698106766
-0.022698909044266
-0.114251643419266
0.007818669080734
-0.053216487169266
-0.007440119981766
-0.053216487169266
-0.053216487169266
0.084112614393234
-0.068475276231766
-0.083734065294266
-0.007440119981766
-0.037957698106766
-0.022698909044266
-0.129510432481766
0.007818669080734
0.007818669080734
-0.068475276231766
-0.007440119981766
-0.068475276231766
0.038336247205734
-0.037957698106766
-0.098992854356766
0.053595036268234
-0.068475276231766
-0.068475276231766
-0.022698909044266
-0.022698909044266
0.053595036268234
-0.083734065294266
0.007818669080734
-0.007440119981766
-0.068475276231766
-0.022698909044266
-0.037957698106766
0.068853825330734
-0.053216487169266
-0.114251643419266
0.053595036268234
-0.068475276231766
-0.037957698106766
-0.037957698106766
-0.037957698106766
0.023077458143234
-0.098992854356766
-0.037957698106766
-0.022698909044266
-0.007440119981766
0.023077458143234
-0.114251643419266
0.023077458143234
-0.022698909044266
-0.114251643419266
-0.022698909044266
-0.053216487169266
0.007818669080734
-0.083734065294266
-0.053216487169266
0.038336247205734
-0.053216487169266
-0.053216487169266
-0.068475276231766
0.007818669080734
-0.007440119981766
-0.205804377794266
0.007818669080734
-0.037957698106766
-0.083734065294266
-0.007440119981766
-0.068475276231766
0.068853825330734
-0.037957698106766
-0.068475276231766
0.023077458143234
-0.053216487169266
-0.022698909044266
-0.083734065294266
-0.022698909044266
0.023077458143234
-0.144769221544266
0.007818669080734
-0.022698909044266
-0.007440119981766
0.007818669080734
-0.068475276231766
0.099371403455734
-0.053216487169266
-0.114251643419266
0.053595036268234
-0.037957698106766
0.007818669080734
-0.098992854356766
0.007818669080734
0.068853825330734
-0.129510432481766
0.007818669080734
0.023077458143234
0.053595036268234
-0.007440119981766
-0.160028010606766
0.084112614393234
-0.007440119981766
-0.083734065294266
0.038336247205734
-0.083734065294266
0.068853825330734
-0.053216487169266
-0.083734065294266
0.053595036268234
-0.022698909044266
0.007818669080734
-0.022698909044266
0.068853825330734
0.023077458143234
-0.175286799669266
0.053595036268234
0.007818669080734
-0.022698909044266
0.023077458143234
-0.068475276231766
0.068853825330734
-0.022698909044266
-0.053216487169266
0.007818669080734
-0.053216487169266
0.023077458143234
-0.083734065294266
-0.022698909044266
0.053595036268234
-0.129510432481766
0.023077458143234
0.007818669080734
0.007818669080734
0.038336247205734
-0.022698909044266
0.053595036268234
-0.037957698106766
-0.037957698106766
0.023077458143234
-0.053216487169266
0.038336247205734
-0.083734065294266
0.053595036268234
0.099371403455734
-0.114251643419266
0.023077458143234
0.023077458143234
0.023077458143234
-0.022698909044266
-0.114251643419266
0.068853825330734
-0.022698909044266
-0.053216487169266
0.023077458143234
0.007818669080734
0.053595036268234
-0.098992854356766
0.023077458143234
0.084112614393234
-0.053216487169266
-0.022698909044266
-0.053216487169266
0.038336247205734
-0.007440119981766
-0.129510432481766
0.068853825330734
0.023077458143234
-0.007440119981766
-0.022698909044266
-0.022698909044266
0.068853825330734
-0.083734065294266
-0.022698909044266
0.023077458143234
-0.007440119981766
0.023077458143234
-0.114251643419266
0.068853825330734
0.084112614393234
-0.083734065294266
0.068853825330734
-0.007440119981766
0.038336247205734
-0.007440119981766
-0.068475276231766
0.053595036268234
-0.007440119981766
-0.007440119981766
-0.007440119981766
0.007818669080734
0.084112614393234
-0.098992854356766
0.068853825330734
0.068853825330734
-0.053216487169266
0.023077458143234
-0.053216487169266
0.053595036268234
-0.022698909044266
-0.114251643419266
0.084112614393234
0.007818669080734
0.007818669080734
-0.007440119981766
-0.007440119981766
0.099371403455734
-0.098992854356766
0.007818669080734
0.053595036268234
-0.022698909044266
0.007818669080734
-0.053216487169266
0.038336247205734
-0.022698909044266
-0.098992854356766
0.053595036268234
-0.007440119981766
0.023077458143234
-0.083734065294266
-0.068475276231766
0.084112614393234
-0.083734065294266
-0.053216487169266
-0.007440119981766
-0.007440119981766
0.007818669080734
-0.083734065294266
0.053595036268234
0.007818669080734
-0.098992854356766
0.007818669080734
-0.037957698106766
0.038336247205734
-0.053216487169266
-0.053216487169266
0.053595036268234
-0.068475276231766
-0.022698909044266
-0.022698909044266
-0.007440119981766
0.053595036268234
-0.083734065294266
0.068853825330734
0.038336247205734
-0.068475276231766
0.007818669080734
-0.007440119981766
0.038336247205734
-0.068475276231766
-0.068475276231766
0.068853825330734
0.007818669080734
0.023077458143234
-0.053216487169266
0.038336247205734
0.053595036268234
-0.144769221544266
0.023077458143234
0.023077458143234
-0.053216487169266
-0.022698909044266
-0.037957698106766
0.053595036268234
-0.022698909044266
-0.053216487169266
0.084112614393234
0.053595036268234
0.038336247205734
-0.068475276231766
0.038336247205734
0.084112614393234
-0.083734065294266
0.023077458143234
0.007818669080734
0.053595036268234
-0.007440119981766
-0.129510432481766
0.099371403455734
0.023077458143234
-0.083734065294266
-0.037957698106766
-0.068475276231766
0.068853825330734
-0.083734065294266
-0.083734065294266
0.023077458143234
-0.037957698106766
0.007818669080734
-0.068475276231766
0.007818669080734
0.038336247205734
-0.083734065294266
0.053595036268234
-0.022698909044266
0.007818669080734
-0.007440119981766
-0.083734065294266
0.053595036268234
-0.068475276231766
-0.053216487169266
0.007818669080734
-0.037957698106766
0.038336247205734
-0.083734065294266
0.023077458143234
0.038336247205734
-0.129510432481766
0.023077458143234
-0.022698909044266
0.007818669080734
-0.022698909044266
-0.083734065294266
0.053595036268234
-0.083734065294266
-0.068475276231766
0.053595036268234
-0.007440119981766
0.023077458143234
-0.114251643419266
-0.007440119981766
0.038336247205734
-0.129510432481766
-0.037957698106766
-0.037957698106766
0.038336247205734
-0.022698909044266
-0.083734065294266
0.129888981580734
-0.007440119981766
-0.068475276231766
-0.022698909044266
-0.007440119981766
0.084112614393234
-0.129510432481766
-0.007440119981766
0.114630192518234
-0.022698909044266
-0.022698909044266
-0.053216487169266
0.038336247205734
0.038336247205734
-0.083734065294266
0.038336247205734
-0.022698909044266
-0.007440119981766
-0.037957698106766
-0.068475276231766
0.053595036268234
-0.068475276231766
-0.007440119981766
0.068853825330734
0.023077458143234
0.053595036268234
-0.098992854356766
-0.007440119981766
0.038336247205734
-0.053216487169266
0.038336247205734
-0.007440119981766
0.038336247205734
-0.053216487169266
-0.083734065294266
0.038336247205734
-0.068475276231766
-0.022698909044266
0.038336247205734
0.007818669080734
0.038336247205734
-0.098992854356766
0.023077458143234
0.023077458143234
-0.053216487169266
-0.007440119981766
-0.022698909044266
0.068853825330734
-0.053216487169266
-0.053216487169266
0.099371403455734
-0.022698909044266
-0.037957698106766
-0.083734065294266
-0.007440119981766
0.053595036268234
-0.175286799669266
-0.037957698106766
0.038336247205734
-0.022698909044266
-0.053216487169266
-0.098992854356766
0.068853825330734
-0.007440119981766
-0.053216487169266
0.084112614393234
-0.053216487169266
-0.007440119981766
-0.083734065294266
-0.037957698106766
0.099371403455734
-0.053216487169266
0.007818669080734
0.053595036268234
0.038336247205734
-0.007440119981766
-0.129510432481766
0.007818669080734
-0.037957698106766
-0.053216487169266
0.007818669080734
-0.068475276231766
0.068853825330734
-0.068475276231766
-0.068475276231766
0.099371403455734
-0.053216487169266
-0.022698909044266
-0.007440119981766
-0.022698909044266
0.038336247205734
-0.083734065294266
0.007818669080734
0.007818669080734
-0.007440119981766
-0.022698909044266
-0.068475276231766
0.053595036268234
-0.083734065294266
-0.037957698106766
0.084112614393234
-0.068475276231766
-0.022698909044266
-0.053216487169266
0.023077458143234
0.084112614393234
-0.114251643419266
0.007818669080734
0.038336247205734
0.007818669080734
-0.037957698106766
-0.053216487169266
0.114630192518234
0.007818669080734
-0.053216487169266
0.038336247205734
-0.053216487169266
-0.022698909044266
-0.160028010606766
-0.037957698106766
0.053595036268234
-0.083734065294266
-0.007440119981766
0.023077458143234
0.053595036268234
-0.007440119981766
-0.083734065294266
0.038336247205734
-0.022698909044266
-0.022698909044266
-0.007440119981766
-0.022698909044266
0.084112614393234
-0.083734065294266
-0.007440119981766
0.084112614393234
-0.037957698106766
-0.022698909044266
-0.053216487169266
0.023077458143234
-0.037957698106766
-0.114251643419266
0.023077458143234
-0.068475276231766
-0.022698909044266
-0.007440119981766
-0.007440119981766
0.084112614393234
-0.053216487169266
0.007818669080734
0.053595036268234
-0.053216487169266
-0.053216487169266
-0.083734065294266
0.084112614393234
0.023077458143234
-0.083734065294266
0.038336247205734
-0.053216487169266
0.038336247205734
-0.068475276231766
-0.083734065294266
0.114630192518234
-0.037957698106766
-0.068475276231766
0.007818669080734
-0.037957698106766
0.023077458143234
-0.114251643419266
0.099371403455734
0.114630192518234
-0.022698909044266
0.038336247205734
-0.007440119981766
0.084112614393234
-0.022698909044266
-0.098992854356766
0.114630192518234
-0.053216487169266
-0.037957698106766
-0.037957698106766
-0.037957698106766
0.114630192518234
-0.098992854356766
-0.007440119981766
0.053595036268234
-0.022698909044266
0.038336247205734
-0.068475276231766
0.084112614393234
0.038336247205734
-0.083734065294266
0.053595036268234
-0.053216487169266
0.068853825330734
0.023077458143234
-0.007440119981766
0.129888981580734
-0.053216487169266
0.007818669080734
0.023077458143234
-0.083734065294266
0.023077458143234
-0.037957698106766
0.068853825330734
0.023077458143234
-0.053216487169266
0.053595036268234
-0.022698909044266
0.099371403455734
-0.007440119981766
-0.022698909044266
0.160406559705734
-0.007440119981766
-0.007440119981766
0.023077458143234
0.023077458143234
0.099371403455734
-0.068475276231766
0.099371403455734
0.114630192518234
-0.037957698106766
0.023077458143234
-0.022698909044266
0.068853825330734
-0.022698909044266
-0.068475276231766
0.114630192518234
0.023077458143234
0.023077458143234
-0.007440119981766
0.068853825330734
0.114630192518234
-0.083734065294266
0.068853825330734
0.068853825330734
0.038336247205734
0.053595036268234
-0.053216487169266
0.129888981580734
0.038336247205734
-0.114251643419266
0.038336247205734
0.023077458143234
0.084112614393234
-0.022698909044266
0.053595036268234
0.129888981580734
-0.053216487169266
0.007818669080734
0.007818669080734
0.023077458143234
0.053595036268234
-0.068475276231766
0.114630192518234
0.053595036268234
-0.037957698106766
0.068853825330734
0.007818669080734
0.099371403455734
-0.007440119981766
0.007818669080734
0.084112614393234
-0.068475276231766
-0.022698909044266
-0.037957698106766
0.007818669080734
0.053595036268234
-0.098992854356766
0.084112614393234
0.023077458143234
-0.007440119981766
0.038336247205734
-0.037957698106766
0.099371403455734
-0.037957698106766
-0.053216487169266
0.114630192518234
0.007818669080734
0.038336247205734
0.007818669080734
0.068853825330734
0.068853825330734
-0.098992854356766
0.038336247205734
0.023077458143234
0.038336247205734
0.038336247205734
-0.053216487169266
0.114630192518234
0.038336247205734
-0.053216487169266
0.053595036268234
0.038336247205734
0.114630192518234
-0.022698909044266
0.038336247205734
0.129888981580734
-0.022698909044266
0.053595036268234
0.023077458143234
0.038336247205734
0.084112614393234
-0.037957698106766
0.099371403455734
0.053595036268234
-0.022698909044266
0.053595036268234
0.053595036268234
0.099371403455734
-0.037957698106766
0.053595036268234
0.068853825330734
-0.022698909044266
0.038336247205734
-0.037957698106766
0.053595036268234
0.114630192518234
-0.053216487169266
0.084112614393234
0.099371403455734
0.038336247205734
0.023077458143234
0.038336247205734
0.084112614393234
-0.053216487169266
-0.037957698106766
0.053595036268234
0.038336247205734
0.053595036268234
-0.022698909044266
0.099371403455734
0.099371403455734
-0.068475276231766
0.053595036268234
0.053595036268234
0.053595036268234
0.023077458143234
0.038336247205734
0.114630192518234
0.038336247205734
-0.007440119981766
0.053595036268234
0.114630192518234
0.114630192518234
-0.068475276231766
0.084112614393234
0.099371403455734
-0.037957698106766
0.007818669080734
0.007818669080734
0.114630192518234
0.068853825330734
-0.007440119981766
0.114630192518234
0.068853825330734
0.038336247205734
0.038336247205734
0.114630192518234
0.129888981580734
-0.022698909044266
0.114630192518234
0.099371403455734
0.038336247205734
0.068853825330734
0.007818669080734
0.114630192518234
0.068853825330734
-0.022698909044266
0.114630192518234
0.068853825330734
0.068853825330734
-0.007440119981766
0.053595036268234
0.099371403455734
-0.053216487169266
0.038336247205734
0.038336247205734
0.053595036268234
0.084112614393234
-0.037957698106766
0.114630192518234
0.084112614393234
0.007818669080734
0.099371403455734
0.084112614393234
0.084112614393234
-0.083734065294266
0.007818669080734
0.114630192518234
-0.022698909044266
0.038336247205734
0.053595036268234
0.114630192518234
0.114630192518234
-0.068475276231766
0.068853825330734
0.084112614393234
0.023077458143234
0.023077458143234
0.023077458143234
0.145147770643234
0.038336247205734
0.023077458143234
0.114630192518234
0.038336247205734
0.084112614393234
-0.022698909044266
0.053595036268234
0.099371403455734
-0.083734065294266
0.068853825330734
0.084112614393234
0.053595036268234
0.084112614393234
0.068853825330734
0.145147770643234
0.068853825330734
0.038336247205734
0.099371403455734
0.053595036268234
0.129888981580734
0.023077458143234
0.114630192518234
0.129888981580734
0.007818669080734
0.099371403455734
0.053595036268234
0.114630192518234
0.099371403455734
-0.053216487169266
0.114630192518234
0.053595036268234
-0.007440119981766
0.084112614393234
0.099371403455734
0.114630192518234
-0.007440119981766
0.114630192518234
0.114630192518234
-0.007440119981766
0.084112614393234
0.038336247205734
0.160406559705734
0.129888981580734
-0.037957698106766
0.145147770643234
0.099371403455734
0.053595036268234
0.038336247205734
0.038336247205734
0.190924137830734
0.038336247205734
0.053595036268234
0.114630192518234
0.099371403455734
0.114630192518234
-0.022698909044266
0.114630192518234
0.129888981580734
-0.037957698106766
0.114630192518234
0.068853825330734
0.114630192518234
0.084112614393234
0.038336247205734
0.206182926893234
0.053595036268234
0.068853825330734
0.114630192518234
0.068853825330734
0.145147770643234
-0.007440119981766
0.114630192518234
0.175665348768234
0.038336247205734
0.145147770643234
0.114630192518234
0.190924137830734
0.114630192518234
-0.022698909044266
0.190924137830734
0.068853825330734
0.084112614393234
0.114630192518234
0.099371403455734
0.190924137830734
0.007818669080734
0.114630192518234
0.145147770643234
0.038336247205734
0.114630192518234
0.053595036268234
0.175665348768234
0.114630192518234
-0.037957698106766
0.190924137830734
0.099371403455734
0.099371403455734
0.084112614393234
0.068853825330734
0.190924137830734
0.038336247205734
0.068853825330734
0.099371403455734
0.068853825330734
0.160406559705734
0.007818669080734
0.129888981580734
0.160406559705734
-0.007440119981766
0.129888981580734
0.084112614393234
0.129888981580734
0.114630192518234
0.053595036268234
0.160406559705734
0.053595036268234
0.099371403455734
0.129888981580734
0.114630192518234
0.160406559705734
-0.007440119981766
0.129888981580734
0.129888981580734
0.023077458143234
0.160406559705734
0.114630192518234
0.160406559705734
0.145147770643234
-0.007440119981766
0.114630192518234
0.084112614393234
0.084112614393234
0.084112614393234
0.114630192518234
0.160406559705734
0.023077458143234
0.114630192518234
0.129888981580734
0.068853825330734
0.114630192518234
0.038336247205734
0.160406559705734
0.084112614393234
-0.053216487169266
0.145147770643234
0.068853825330734
0.084112614393234
0.068853825330734
0.114630192518234
0.160406559705734
0.038336247205734
0.068853825330734
0.068853825330734
0.099371403455734
0.099371403455734
-0.053216487169266
0.129888981580734
0.114630192518234
-0.007440119981766
0.114630192518234
0.053595036268234
0.099371403455734
0.038336247205734
0.007818669080734
0.114630192518234
0.038336247205734
0.053595036268234
0.038336247205734
0.099371403455734
0.084112614393234
-0.098992854356766
0.114630192518234
0.084112614393234
-0.007440119981766
0.053595036268234
-0.007440119981766
0.099371403455734
0.007818669080734
-0.068475276231766
0.099371403455734
0.038336247205734
0.053595036268234
-0.022698909044266
0.053595036268234
0.114630192518234
-0.037957698106766
0.084112614393234
0.068853825330734
0.038336247205734
0.068853825330734
-0.022698909044266
0.084112614393234
-0.007440119981766
-0.083734065294266
0.068853825330734
0.084112614393234
0.084112614393234
-0.053216487169266
0.038336247205734
0.114630192518234
-0.037957698106766
0.023077458143234
0.007818669080734
0.038336247205734
0.038336247205734
-0.114251643419266
0.068853825330734
0.053595036268234
-0.007440119981766
0.084112614393234
0.053595036268234
0.053595036268234
-0.037957698106766
-0.007440119981766
0.023077458143234
0.007818669080734
0.053595036268234
-0.037957698106766
0.038336247205734
0.053595036268234
-0.083734065294266
0.114630192518234
0.068853825330734
-0.022698909044266
0.007818669080734
0.023077458143234
0.038336247205734
-0.037957698106766
0.007818669080734
0.038336247205734
0.023077458143234
0.053595036268234
-0.083734065294266
0.053595036268234
0.053595036268234
-0.068475276231766
0.068853825330734
0.007818669080734
0.007818669080734
0.007818669080734
-0.022698909044266
0.053595036268234
-0.007440119981766
-0.022698909044266
0.007818669080734
0.068853825330734
0.068853825330734
-0.083734065294266
0.068853825330734
0.068853825330734
-0.007440119981766
0.023077458143234
-0.053216487169266
0.053595036268234
-0.022698909044266
-0.114251643419266
0.053595036268234
0.023077458143234
0.023077458143234
-0.037957698106766
0.023077458143234
0.114630192518234
-0.083734065294266
0.007818669080734
0.023077458143234
-0.007440119981766
-0.022698909044266
-0.114251643419266
0.068853825330734
0.023077458143234
-0.068475276231766
0.084112614393234
0.007818669080734
0.023077458143234
-0.083734065294266
-0.022698909044266
0.068853825330734
-0.098992854356766
-0.037957698106766
0.007818669080734
0.038336247205734
0.068853825330734
-0.129510432481766
0.068853825330734
0.068853825330734
-0.053216487169266
0.038336247205734
-0.037957698106766
0.038336247205734
-0.022698909044266
-0.037957698106766
0.053595036268234
-0.037957698106766
0.023077458143234
-0.037957698106766
0.007818669080734
0.084112614393234
-0.114251643419266
0.038336247205734
0.038336247205734
-0.022698909044266
0.038336247205734
-0.053216487169266
0.053595036268234
-0.022698909044266
-0.053216487169266
0.099371403455734
-0.007440119981766
0.023077458143234
-0.022698909044266
0.023077458143234
0.084112614393234
-0.083734065294266
0.038336247205734
0.038336247205734
-0.007440119981766
-0.007440119981766
-0.098992854356766
0.068853825330734
0.023077458143234
-0.037957698106766
0.099371403455734
0.023077458143234
0.023077458143234
-0.083734065294266
0.038336247205734
0.099371403455734
-0.083734065294266
-0.007440119981766
0.023077458143234
0.068853825330734
0.038336247205734
-0.114251643419266
0.114630192518234
0.053595036268234
-0.037957698106766
0.038336247205734
-0.022698909044266
0.068853825330734
-0.037957698106766
-0.007440119981766
0.084112614393234
-0.022698909044266
0.023077458143234
0.007818669080734
0.099371403455734
0.068853825330734
-0.098992854356766
0.084112614393234
0.023077458143234
0.023077458143234
0.023077458143234
-0.022698909044266
0.114630192518234
-0.037957698106766
-0.037957698106766
0.084112614393234
-0.007440119981766
0.038336247205734
-0.083734065294266
0.023077458143234
0.099371403455734
-0.068475276231766
0.038336247205734
0.007818669080734
0.053595036268234
0.023077458143234
-0.053216487169266
0.099371403455734
0.007818669080734
-0.007440119981766
0.053595036268234
-0.022698909044266
0.099371403455734
-0.068475276231766
0.038336247205734
0.114630192518234
-0.068475276231766
-0.022698909044266
-0.037957698106766
0.053595036268234
0.007818669080734
-0.098992854356766
0.114630192518234
0.007818669080734
-0.007440119981766
-0.007440119981766
-0.037957698106766
0.099371403455734
-0.068475276231766
0.007818669080734
0.114630192518234
-0.022698909044266
0.038336247205734
-0.022698909044266
0.068853825330734
0.084112614393234
-0.098992854356766
0.068853825330734
0.023077458143234
0.023077458143234
-0.022698909044266
-0.037957698106766
0.099371403455734
-0.037957698106766
0.023077458143234
0.099371403455734
0.007818669080734
0.068853825330734
-0.083734065294266
0.038336247205734
0.068853825330734
-0.114251643419266
0.038336247205734
0.007818669080734
0.023077458143234
-0.007440119981766
-0.053216487169266
0.068853825330734
-0.053216487169266
-0.022698909044266
0.007818669080734
-0.022698909044266
0.038336247205734
-0.114251643419266
0.038336247205734
0.068853825330734
-0.068475276231766
0.007818669080734
-0.007440119981766
0.068853825330734
0.007818669080734
-0.083734065294266
0.099371403455734
0.007818669080734
-0.022698909044266
-0.053216487169266
-0.022698909044266
0.084112614393234
-0.098992854356766
-0.053216487169266
0.053595036268234
-0.007440119981766
-0.022698909044266
-0.053216487169266
0.068853825330734
0.023077458143234
-0.068475276231766
0.038336247205734
-0.037957698106766
0.023077458143234
-0.053216487169266
-0.053216487169266
0.068853825330734
-0.037957698106766
-0.007440119981766
0.038336247205734
0.038336247205734
0.038336247205734
-0.098992854356766
0.068853825330734
0.007818669080734
-0.083734065294266
-0.007440119981766
-0.053216487169266
0.053595036268234
-0.053216487169266
-0.022698909044266
0.114630192518234
-0.022698909044266
0.007818669080734
-0.022698909044266
-0.037957698106766
0.053595036268234
-0.083734065294266
0.023077458143234
0.007818669080734
-0.037957698106766
-0.022698909044266
-0.037957698106766
0.068853825330734
-0.068475276231766
-0.083734065294266
0.068853825330734
-0.068475276231766
-0.022698909044266
-0.129510432481766
-0.037957698106766
0.084112614393234
-0.114251643419266
0.007818669080734
0.038336247205734
-0.022698909044266
-0.037957698106766
-0.098992854356766
0.053595036268234
-0.037957698106766
-0.098992854356766
-0.022698909044266
-0.098992854356766
0.007818669080734
-0.144769221544266
-0.083734065294266
0.084112614393234
-0.098992854356766
-0.053216487169266
-0.037957698106766
-0.037957698106766
-0.022698909044266
-0.144769221544266
0.023077458143234
-0.053216487169266
-0.098992854356766
-0.053216487169266
-0.068475276231766
0.053595036268234
-0.083734065294266
-0.083734065294266
0.053595036268234
-0.068475276231766
-0.037957698106766
-0.068475276231766
-0.022698909044266
-0.007440119981766
-0.144769221544266
-0.007440119981766
-0.053216487169266
-0.068475276231766
-0.053216487169266
-0.083734065294266
0.007818669080734
-0.068475276231766
-0.083734065294266
0.007818669080734
-0.068475276231766
-0.007440119981766
-0.114251643419266
-0.007440119981766
0.038336247205734
-0.114251643419266
-0.007440119981766
-0.037957698106766
-0.037957698106766
-0.083734065294266
-0.129510432481766
0.068853825330734
-0.068475276231766
-0.114251643419266
-0.022698909044266
-0.068475276231766
-0.007440119981766
-0.129510432481766
-0.037957698106766
0.038336247205734
-0.083734065294266
-0.068475276231766
-0.068475276231766
-0.022698909044266
-0.053216487169266
-0.083734065294266
0.053595036268234
-0.068475276231766
-0.037957698106766
-0.083734065294266
-0.068475276231766
0.099371403455734
-0.114251643419266
-0.068475276231766
0.068853825330734
-0.053216487169266
-0.068475276231766
-0.098992854356766
0.007818669080734
-0.022698909044266
-0.098992854356766
0.023077458143234
-0.083734065294266
-0.007440119981766
-0.053216487169266
-0.053216487169266
0.084112614393234
-0.083734065294266
-0.068475276231766
0.007818669080734
-0.053216487169266
-0.022698909044266
-0.114251643419266
0.023077458143234
0.023077458143234
-0.114251643419266
-0.037957698106766
-0.053216487169266
0.053595036268234
-0.068475276231766
-0.098992854356766
0.068853825330734
-0.068475276231766
-0.068475276231766
-0.037957698106766
0.007818669080734
0.084112614393234
-0.129510432481766
-0.007440119981766
0.038336247205734
-0.068475276231766
-0.037957698106766
-0.083734065294266
0.007818669080734
-0.022698909044266
-0.098992854356766
0.007818669080734
-0.083734065294266
-0.053216487169266
-0.068475276231766
-0.022698909044266
0.068853825330734
-0.129510432481766
-0.037957698106766
0.007818669080734
-0.022698909044266
-0.037957698106766
-0.129510432481766
0.023077458143234
-0.022698909044266
-0.114251643419266
-0.007440119981766
-0.083734065294266
-0.007440119981766
-0.068475276231766
-0.083734065294266
0.053595036268234
-0.098992854356766
-0.114251643419266
-0.007440119981766
-0.022698909044266
-0.068475276231766
-0.114251643419266
0.023077458143234
-0.053216487169266
-0.083734065294266
-0.007440119981766
-0.068475276231766
0.053595036268234
-0.053216487169266
-0.098992854356766
0.038336247205734
-0.114251643419266
-0.114251643419266
-0.022698909044266
0.023077458143234
-0.007440119981766
-0.129510432481766
0.023077458143234
-0.022698909044266
-0.053216487169266
-0.053216487169266
-0.098992854356766
0.023077458143234
-0.098992854356766
-0.114251643419266
0.023077458143234
-0.053216487169266
-0.022698909044266
-0.068475276231766
0.038336247205734
0.053595036268234
-0.129510432481766
-0.068475276231766
-0.053216487169266
0.007818669080734
-0.083734065294266
-0.144769221544266
0.053595036268234
-0.037957698106766
-0.053216487169266
0.007818669080734
-0.053216487169266
0.023077458143234
-0.144769221544266
-0.068475276231766
0.023077458143234
-0.129510432481766
-0.053216487169266
-0.037957698106766
0.023077458143234
-0.007440119981766
-0.114251643419266
0.023077458143234
-0.053216487169266
-0.022698909044266
-0.037957698106766
-0.098992854356766
0.053595036268234
-0.144769221544266
-0.083734065294266
0.038336247205734
-0.083734065294266
-0.037957698106766
-0.083734065294266
0.023077458143234
-0.007440119981766
-0.175286799669266
0.007818669080734
-0.053216487169266
-0.007440119981766
-0.037957698106766
-0.129510432481766
0.053595036268234
-0.068475276231766
-0.068475276231766
0.038336247205734
-0.053216487169266
-0.022698909044266
-0.114251643419266
0.023077458143234
0.007818669080734
-0.144769221544266
-0.007440119981766
-0.068475276231766
0.007818669080734
-0.053216487169266
-0.144769221544266
0.068853825330734
-0.037957698106766
-0.083734065294266
-0.022698909044266
-0.037957698106766
0.023077458143234
-0.144769221544266
-0.037957698106766
-0.007440119981766
-0.114251643419266
-0.037957698106766
-0.098992854356766
0.038336247205734
-0.022698909044266
-0.160028010606766
0.038336247205734
-0.053216487169266
-0.053216487169266
-0.083734065294266
-0.083734065294266
0.023077458143234
-0.144769221544266
-0.068475276231766
0.007818669080734
-0.037957698106766
-0.022698909044266
-0.068475276231766
0.053595036268234
-0.022698909044266
-0.144769221544266
0.007818669080734
-0.068475276231766
0.023077458143234
-0.083734065294266
-0.114251643419266
0.068853825330734
-0.098992854356766
-0.068475276231766
0.007818669080734
-0.037957698106766
-0.037957698106766
-0.144769221544266
0.023077458143234
-0.037957698106766
-0.114251643419266
-0.007440119981766
-0.083734065294266
0.038336247205734
-0.114251643419266
-0.129510432481766
0.099371403455734
-0.068475276231766
-0.037957698106766
-0.037957698106766
-0.037957698106766
0.023077458143234
-0.160028010606766
0.007818669080734
0.007818669080734
-0.068475276231766
-0.022698909044266
-0.083734065294266
0.068853825330734
-0.022698909044266
-0.129510432481766
0.023077458143234
-0.068475276231766
0.007818669080734
-0.068475276231766
-0.068475276231766
0.007818669080734
-0.160028010606766
0.007818669080734
-0.037957698106766
-0.083734065294266
-0.022698909044266
-0.144769221544266
0.038336247205734
-0.007440119981766
-0.144769221544266
-0.007440119981766
-0.053216487169266
0.023077458143234
-0.129510432481766
-0.114251643419266
0.068853825330734
-0.098992854356766
-0.037957698106766
-0.053216487169266
-0.053216487169266
0.023077458143234
-0.129510432481766
0.038336247205734
-0.007440119981766
-0.114251643419266
-0.007440119981766
-0.083734065294266
-0.007440119981766
-0.098992854356766
-0.098992854356766
0.053595036268234
-0.068475276231766
-0.037957698106766
-0.053216487169266
-0.022698909044266
0.023077458143234
-0.160028010606766
0.007818669080734
-0.022698909044266
-0.068475276231766
-0.037957698106766
-0.114251643419266
0.053595036268234
-0.022698909044266
-0.129510432481766
0.053595036268234
-0.007440119981766
-0.007440119981766
-0.068475276231766
-0.037957698106766
-0.022698909044266
-0.144769221544266
-0.007440119981766
-0.037957698106766
-0.022698909044266
-0.007440119981766
-0.114251643419266
0.038336247205734
-0.068475276231766
-0.160028010606766
-0.037957698106766
-0.068475276231766
-0.022698909044266
-0.144769221544266
-0.068475276231766
0.023077458143234
-0.098992854356766
-0.053216487169266
-0.083734065294266
-0.022698909044266
-0.007440119981766
-0.144769221544266
-0.007440119981766
-0.037957698106766
-0.083734065294266
-0.083734065294266
-0.068475276231766
0.007818669080734
-0.144769221544266
-0.083734065294266
0.007818669080734
-0.083734065294266
-0.053216487169266
-0.098992854356766
-0.022698909044266
-0.007440119981766
-0.144769221544266
-0.037957698106766
-0.037957698106766
-0.022698909044266
-0.098992854356766
-0.083734065294266
0.053595036268234
-0.098992854356766
-0.098992854356766
-0.007440119981766
-0.053216487169266
-0.007440119981766
-0.160028010606766
-0.068475276231766
-0.022698909044266
-0.160028010606766
-0.053216487169266
-0.068475276231766
-0.022698909044266
-0.053216487169266
-0.083734065294266
0.023077458143234
-0.098992854356766
-0.098992854356766
-0.053216487169266
-0.053216487169266
-0.022698909044266
-0.175286799669266
-0.037957698106766
0.007818669080734
-0.083734065294266
-0.037957698106766
-0.098992854356766
-0.022698909044266
-0.068475276231766
-0.205804377794266
-0.068475276231766
-0.098992854356766
-0.098992854356766
-0.098992854356766
-0.068475276231766
-0.007440119981766
-0.114251643419266
-0.037957698106766
-0.022698909044266
-0.083734065294266
-0.053216487169266
-0.144769221544266
-0.053216487169266
-0.053216487169266
-0.160028010606766
-0.037957698106766
-0.053216487169266
-0.037957698106766
-0.114251643419266
-0.098992854356766
-0.022698909044266
-0.144769221544266
-0.129510432481766
-0.098992854356766
-0.068475276231766
-0.037957698106766
-0.175286799669266
-0.053216487169266
-0.037957698106766
-0.083734065294266
-0.053216487169266
-0.083734065294266
-0.007440119981766
-0.114251643419266
-0.098992854356766
0.007818669080734
-0.129510432481766
-0.098992854356766
-0.083734065294266
-0.037957698106766
-0.053216487169266
-0.190545588731766
-0.053216487169266
-0.037957698106766
-0.037957698106766
-0.068475276231766
-0.098992854356766
0.023077458143234
-0.083734065294266
-0.114251643419266
-0.037957698106766
-0.083734065294266
-0.007440119981766
-0.129510432481766
-0.053216487169266
0.007818669080734
-0.144769221544266
-0.037957698106766
-0.053216487169266
-0.037957698106766
-0.068475276231766
-0.160028010606766
-0.022698909044266
-0.098992854356766
-0.114251643419266
-0.037957698106766
-0.053216487169266
0.007818669080734
-0.160028010606766
-0.022698909044266
0.038336247205734
-0.129510432481766
-0.037957698106766
-0.098992854356766
-0.022698909044266
-0.007440119981766
-0.190545588731766
0.007818669080734
-0.022698909044266
-0.037957698106766
-0.037957698106766
-0.068475276231766
0.023077458143234
-0.175286799669266
-0.098992854356766
-0.007440119981766
-0.114251643419266
-0.022698909044266
-0.114251643419266
0.007818669080734
0.023077458143234
-0.160028010606766
0.038336247205734
-0.022698909044266
-0.022698909044266
-0.053216487169266
-0.144769221544266
0.038336247205734
-0.098992854356766
-0.114251643419266
-0.022698909044266
-0.083734065294266
-0.007440119981766
-0.160028010606766
-0.053216487169266
-0.022698909044266
-0.144769221544266
0.007818669080734
-0.068475276231766
-0.022698909044266
-0.037957698106766
-0.144769221544266
0.053595036268234
-0.068475276231766
-0.098992854356766
-0.037957698106766
-0.098992854356766
0.007818669080734
-0.129510432481766
-0.007440119981766
0.038336247205734
-0.083734065294266
-0.007440119981766
-0.129510432481766
-0.022698909044266
0.007818669080734
-0.175286799669266
0.023077458143234
-0.037957698106766
-0.053216487169266
-0.053216487169266
-0.068475276231766
0.038336247205734
-0.098992854356766
-0.007440119981766
0.007818669080734
-0.098992854356766
-0.007440119981766
-0.114251643419266
0.023077458143234
0.023077458143234
-0.144769221544266
0.038336247205734
-0.007440119981766
-0.022698909044266
-0.098992854356766
-0.098992854356766
0.053595036268234
-0.114251643419266
-0.053216487169266
0.007818669080734
-0.037957698106766
0.038336247205734
-0.129510432481766
0.053595036268234
0.084112614393234
-0.083734065294266
-0.007440119981766
-0.053216487169266
0.038336247205734
-0.053216487169266
-0.114251643419266
0.084112614393234
-0.022698909044266
-0.022698909044266
-0.037957698106766
-0.037957698106766
0.068853825330734
-0.160028010606766
0.007818669080734
0.053595036268234
-0.083734065294266
0.007818669080734
-0.068475276231766
0.053595036268234
0.007818669080734
-0.144769221544266
0.038336247205734
-0.007440119981766
0.023077458143234
-0.053216487169266
-0.022698909044266
0.099371403455734
-0.083734065294266
0.023077458143234
0.007818669080734
-0.037957698106766
0.053595036268234
-0.129510432481766
0.068853825330734
0.068853825330734
-0.129510432481766
0.053595036268234
0.023077458143234
0.023077458143234
-0.053216487169266
-0.007440119981766
0.084112614393234
-0.083734065294266
0.023077458143234
0.007818669080734
-0.022698909044266
0.099371403455734
-0.083734065294266
0.068853825330734
0.084112614393234
-0.068475276231766
0.007818669080734
-0.022698909044266
0.053595036268234
-0.007440119981766
-0.037957698106766
0.114630192518234
-0.022698909044266
0.007818669080734
0.038336247205734
0.038336247205734
0.114630192518234
-0.068475276231766
0.084112614393234
0.068853825330734
-0.037957698106766
0.007818669080734
0.007818669080734
0.114630192518234
0.007818669080734
-0.083734065294266
0.084112614393234
0.007818669080734
0.023077458143234
-0.053216487169266
-0.007440119981766
0.099371403455734
-0.053216487169266
-0.007440119981766
-0.007440119981766
0.023077458143234
0.053595036268234
-0.037957698106766
0.099371403455734
0.053595036268234
-0.022698909044266
0.023077458143234
0.007818669080734
0.068853825330734
-0.068475276231766
-0.007440119981766
0.084112614393234
-0.053216487169266
-0.007440119981766
-0.007440119981766
0.023077458143234
0.068853825330734
-0.083734065294266
0.038336247205734
0.053595036268234
-0.022698909044266
-0.037957698106766
0.023077458143234
0.084112614393234
-0.068475276231766
0.007818669080734
0.084112614393234
0.007818669080734
0.068853825330734
-0.037957698106766
0.038336247205734
0.114630192518234
-0.098992854356766
-0.007440119981766
0.023077458143234
-0.007440119981766
-0.068475276231766
0.007818669080734
0.114630192518234
-0.053216487169266
-0.037957698106766
0.038336247205734
-0.007440119981766
0.053595036268234
-0.098992854356766
0.007818669080734
0.068853825330734
-0.068475276231766
0.023077458143234
0.023077458143234
0.053595036268234
0.007818669080734
-0.068475276231766
0.053595036268234
-0.037957698106766
-0.022698909044266
-0.022698909044266
-0.022698909044266
0.068853825330734
-0.098992854356766
0.007818669080734
0.053595036268234
-0.053216487169266
-0.007440119981766
-0.022698909044266
0.084112614393234
0.023077458143234
-0.083734065294266
0.084112614393234
-0.007440119981766
-0.007440119981766
-0.007440119981766
-0.007440119981766
0.099371403455734
-0.083734065294266
-0.037957698106766
0.038336247205734
0.023077458143234
0.038336247205734
-0.083734065294266
0.053595036268234
0.099371403455734
-0.053216487169266
0.023077458143234
0.007818669080734
0.053595036268234
-0.053216487169266
0.007818669080734
0.129888981580734
-0.053216487169266
-0.007440119981766
0.068853825330734
0.038336247205734
0.053595036268234
-0.114251643419266
0.007818669080734
0.038336247205734
-0.068475276231766
-0.053216487169266
-0.007440119981766
0.068853825330734
-0.068475276231766
-0.037957698106766
0.099371403455734
-0.053216487169266
-0.007440119981766
-0.037957698106766
-0.007440119981766
0.084112614393234
-0.083734065294266
0.023077458143234
0.053595036268234
-0.007440119981766
-0.037957698106766
-0.037957698106766
0.068853825330734
-0.083734065294266
-0.068475276231766
0.053595036268234
-0.068475276231766
0.007818669080734
-0.068475276231766
0.007818669080734
0.114630192518234
-0.114251643419266
-0.007440119981766
0.023077458143234
0.007818669080734
0.007818669080734
-0.083734065294266
0.068853825330734
0.007818669080734
-0.007440119981766
0.053595036268234
-0.022698909044266
0.068853825330734
-0.068475276231766
-0.007440119981766
0.084112614393234
-0.083734065294266
-0.007440119981766
-0.007440119981766
0.068853825330734
0.068853825330734
-0.144769221544266
0.068853825330734
0.038336247205734
-0.037957698106766
-0.007440119981766
-0.022698909044266
0.114630192518234
-0.037957698106766
-0.037957698106766
0.099371403455734
-0.037957698106766
0.007818669080734
-0.083734065294266
-0.007440119981766
0.068853825330734
-0.144769221544266
0.007818669080734
0.023077458143234
0.038336247205734
-0.007440119981766
-0.068475276231766
0.114630192518234
-0.037957698106766
-0.068475276231766
0.053595036268234
-0.083734065294266
0.023077458143234
-0.068475276231766
0.007818669080734
0.084112614393234
-0.083734065294266
0.007818669080734
0.023077458143234
0.038336247205734
-0.007440119981766
-0.114251643419266
0.084112614393234
-0.037957698106766
-0.022698909044266
0.068853825330734
-0.037957698106766
0.114630192518234
-0.022698909044266
-0.007440119981766
0.099371403455734
-0.037957698106766
-0.022698909044266
-0.022698909044266
0.084112614393234
0.038336247205734
-0.114251643419266
0.114630192518234
0.023077458143234
0.007818669080734
0.023077458143234
-0.037957698106766
0.114630192518234
-0.037957698106766
-0.037957698106766
0.068853825330734
-0.037957698106766
0.023077458143234
-0.007440119981766
0.084112614393234
0.099371403455734
-0.053216487169266
0.068853825330734
0.023077458143234
0.053595036268234
0.038336247205734
0.038336247205734
0.145147770643234
-0.037957698106766
0.007818669080734
0.068853825330734
-0.022698909044266
0.038336247205734
-0.068475276231766
0.099371403455734
0.114630192518234
-0.053216487169266
0.038336247205734
0.053595036268234
0.099371403455734
0.007818669080734
-0.053216487169266
0.114630192518234
-0.007440119981766
-0.007440119981766
0.007818669080734
0.023077458143234
0.129888981580734
-0.007440119981766
0.099371403455734
0.099371403455734
-0.007440119981766
0.038336247205734
-0.022698909044266
0.114630192518234
0.038336247205734
-0.068475276231766
0.114630192518234
0.023077458143234
0.068853825330734
0.038336247205734
0.038336247205734
0.160406559705734
-0.007440119981766
0.007818669080734
0.053595036268234
0.038336247205734
0.053595036268234
-0.037957698106766
0.145147770643234
0.114630192518234
-0.037957698106766
0.084112614393234
0.023077458143234
0.114630192518234
0.053595036268234
-0.007440119981766
0.114630192518234
0.038336247205734
0.038336247205734
0.038336247205734
0.068853825330734
0.129888981580734
-0.022698909044266
0.114630192518234
0.114630192518234
0.007818669080734
0.099371403455734
0.038336247205734
0.145147770643234
0.084112614393234
-0.022698909044266
0.114630192518234
0.023077458143234
0.038336247205734
0.038336247205734
0.053595036268234
0.129888981580734
-0.007440119981766
0.114630192518234
0.114630192518234
0.023077458143234
0.053595036268234
0.023077458143234
0.114630192518234
0.007818669080734
-0.053216487169266
0.084112614393234
0.007818669080734
0.068853825330734
0.023077458143234
0.084112614393234
0.145147770643234
-0.053216487169266
-0.007440119981766
0.053595036268234
0.053595036268234
0.053595036268234
-0.022698909044266
0.114630192518234
0.053595036268234
-0.022698909044266
0.084112614393234
0.068853825330734
0.114630192518234
0.007818669080734
0.038336247205734
0.114630192518234
-0.007440119981766
0.023077458143234
0.023077458143234
0.068853825330734
0.114630192518234
-0.022698909044266
0.114630192518234
0.053595036268234
-0.022698909044266
0.023077458143234
0.053595036268234
0.099371403455734
-0.037957698106766
0.038336247205734
0.114630192518234
0.038336247205734
0.084112614393234
-0.007440119981766
0.114630192518234
0.129888981580734
-0.053216487169266
0.114630192518234
0.053595036268234
0.023077458143234
0.038336247205734
0.023077458143234
0.099371403455734
-0.022698909044266
-0.007440119981766
0.038336247205734
0.023077458143234
0.099371403455734
-0.083734065294266
0.053595036268234
0.099371403455734
-0.114251643419266
0.023077458143234
0.007818669080734
0.068853825330734
0.053595036268234
-0.083734065294266
0.099371403455734
0.023077458143234
-0.022698909044266
0.053595036268234
0.053595036268234
0.145147770643234
-0.083734065294266
-0.037957698106766
0.053595036268234
-0.022698909044266
0.038336247205734
0.007818669080734
0.084112614393234
0.084112614393234
-0.053216487169266
0.099371403455734
-0.007440119981766
0.023077458143234
0.023077458143234
-0.007440119981766
0.099371403455734
-0.068475276231766
-0.022698909044266
0.084112614393234
0.038336247205734
0.084112614393234
-0.022698909044266
0.053595036268234
0.068853825330734
-0.098992854356766
0.007818669080734
0.007818669080734
0.038336247205734
-0.007440119981766
-0.022698909044266
0.099371403455734
-0.007440119981766
0.038336247205734
0.084112614393234
0.007818669080734
0.084112614393234
-0.068475276231766
0.023077458143234
0.068853825330734
-0.068475276231766
-0.007440119981766
-0.007440119981766
0.038336247205734
-0.022698909044266
-0.037957698106766
0.084112614393234
-0.037957698106766
-0.007440119981766
-0.007440119981766
0.007818669080734
0.084112614393234
-0.129510432481766
-0.007440119981766
0.084112614393234
-0.022698909044266
-0.007440119981766
-0.007440119981766
0.068853825330734
0.038336247205734
-0.037957698106766
0.053595036268234
-0.007440119981766
0.038336247205734
-0.083734065294266
-0.037957698106766
0.084112614393234
-0.098992854356766
-0.007440119981766
0.053595036268234
0.038336247205734
0.038336247205734
-0.068475276231766
0.068853825330734
0.038336247205734
-0.053216487169266
0.038336247205734
-0.007440119981766
0.053595036268234
-0.037957698106766
-0.022698909044266
0.068853825330734
-0.037957698106766
0.023077458143234
0.023077458143234
0.023077458143234
0.038336247205734
-0.114251643419266
0.053595036268234
0.007818669080734
-0.037957698106766
0.038336247205734
0.023077458143234
0.084112614393234
-0.022698909044266
0.007818669080734
0.114630192518234
-0.022698909044266
0.007818669080734
-0.022698909044266
0.068853825330734
0.099371403455734
-0.144769221544266
0.007818669080734
0.068853825330734
-0.007440119981766
-0.022698909044266
-0.068475276231766
0.084112614393234
-0.007440119981766
-0.053216487169266
0.084112614393234
0.007818669080734
0.053595036268234
-0.053216487169266
0.023077458143234
0.114630192518234
-0.053216487169266
0.007818669080734
0.038336247205734
0.084112614393234
0.053595036268234
-0.053216487169266
0.099371403455734
0.053595036268234
0.007818669080734
0.038336247205734
-0.022698909044266
0.099371403455734
-0.068475276231766
-0.037957698106766
0.114630192518234
-0.007440119981766
0.007818669080734
0.023077458143234
0.084112614393234
0.084112614393234
-0.037957698106766
0.068853825330734
-0.007440119981766
0.023077458143234
0.053595036268234
-0.022698909044266
0.084112614393234
-0.022698909044266
0.023077458143234
0.084112614393234
-0.037957698106766
-0.007440119981766
-0.053216487169266
0.068853825330734
0.053595036268234
-0.114251643419266
0.053595036268234
0.053595036268234
0.038336247205734
-0.022698909044266
-0.022698909044266
0.114630192518234
-0.007440119981766
-0.007440119981766
0.053595036268234
0.038336247205734
0.053595036268234
-0.129510432481766
0.053595036268234
0.099371403455734
-0.068475276231766
0.023077458143234
0.023077458143234
0.084112614393234
-0.007440119981766
-0.114251643419266
0.099371403455734
0.038336247205734
0.023077458143234
-0.022698909044266
0.007818669080734
0.114630192518234
-0.114251643419266
0.007818669080734
0.084112614393234
-0.007440119981766
0.038336247205734
-0.053216487169266
0.068853825330734
0.053595036268234
-0.083734065294266
0.053595036268234
-0.053216487169266
0.023077458143234
-0.007440119981766
-0.037957698106766
0.099371403455734
-0.037957698106766
0.053595036268234
0.068853825330734
0.007818669080734
0.053595036268234
-0.053216487169266
0.114630192518234
0.038336247205734
-0.083734065294266
0.114630192518234
0.007818669080734
0.053595036268234
0.007818669080734
-0.037957698106766
0.129888981580734
-0.022698909044266
-0.022698909044266
0.023077458143234
-0.007440119981766
0.023077458143234
-0.114251643419266
0.099371403455734
0.068853825330734
-0.053216487169266
0.084112614393234
0.023077458143234
0.099371403455734
-0.022698909044266
-0.083734065294266
0.099371403455734
-0.022698909044266
-0.007440119981766
-0.007440119981766
0.023077458143234
0.114630192518234
-0.114251643419266
0.023077458143234
0.084112614393234
-0.007440119981766
0.007818669080734
-0.053216487169266
0.084112614393234
0.038336247205734
-0.083734065294266
0.038336247205734
-0.007440119981766
0.068853825330734
-0.037957698106766
0.007818669080734
0.129888981580734
-0.068475276231766
0.023077458143234
0.023077458143234
-0.037957698106766
0.038336247205734
-0.053216487169266
0.038336247205734
-0.022698909044266
-0.053216487169266
0.038336247205734
-0.068475276231766
0.038336247205734
-0.068475276231766
-0.068475276231766
0.114630192518234
-0.022698909044266
0.007818669080734
-0.007440119981766
-0.007440119981766
0.023077458143234
-0.114251643419266
0.084112614393234
0.053595036268234
-0.007440119981766
0.053595036268234
-0.007440119981766
0.038336247205734
-0.083734065294266
-0.098992854356766
0.053595036268234
-0.022698909044266
-0.007440119981766
-0.068475276231766
0.023077458143234
0.068853825330734
-0.144769221544266
0.053595036268234
0.068853825330734
-0.007440119981766
-0.007440119981766
-0.068475276231766
0.068853825330734
-0.022698909044266
-0.083734065294266
0.038336247205734
0.023077458143234
0.084112614393234
-0.068475276231766
0.007818669080734
0.099371403455734
-0.083734065294266
0.007818669080734
-0.007440119981766
-0.007440119981766
0.007818669080734
-0.068475276231766
0.114630192518234
0.007818669080734
-0.053216487169266
0.068853825330734
-0.007440119981766
0.068853825330734
-0.083734065294266
-0.022698909044266
0.114630192518234
-0.053216487169266
-0.022698909044266
-0.022698909044266
-0.007440119981766
0.023077458143234
-0.098992854356766
0.053595036268234
0.007818669080734
-0.022698909044266
-0.007440119981766
-0.068475276231766
0.068853825330734
-0.083734065294266
-0.068475276231766
0.099371403455734
-0.022698909044266
0.007818669080734
-0.022698909044266
0.023077458143234
0.053595036268234
-0.068475276231766
0.023077458143234
-0.007440119981766
0.038336247205734
-0.007440119981766
-0.098992854356766
0.053595036268234
-0.022698909044266
-0.098992854356766
0.007818669080734
-0.007440119981766
0.053595036268234
-0.053216487169266
-0.007440119981766
0.068853825330734
-0.022698909044266
-0.022698909044266
-0.022698909044266
0.023077458143234
0.007818669080734
-0.022698909044266
0.084112614393234
-0.007440119981766
0.007818669080734
0.023077458143234
-0.007440119981766
0.053595036268234
-0.068475276231766
0.023077458143234
0.084112614393234
-0.022698909044266
0.007818669080734
-0.022698909044266
0.023077458143234
0.007818669080734
-0.037957698106766
0.099371403455734
0.038336247205734
0.023077458143234
-0.022698909044266
0.023077458143234
0.084112614393234
-0.068475276231766
0.007818669080734
0.084112614393234
0.007818669080734
-0.007440119981766
-0.053216487169266
0.068853825330734
0.038336247205734
-0.053216487169266
0.038336247205734
0.023077458143234
0.068853825330734
-0.053216487169266
-0.007440119981766
0.114630192518234
-0.022698909044266
-0.053216487169266
0.023077458143234
0.084112614393234
0.084112614393234
-0.068475276231766
0.068853825330734
0.053595036268234
-0.007440119981766
-0.068475276231766
-0.098992854356766
0.099371403455734
-0.022698909044266
-0.083734065294266
0.068853825330734
-0.007440119981766
-0.022698909044266
-0.037957698106766
0.038336247205734
0.068853825330734
-0.068475276231766
0.038336247205734
0.007818669080734
0.023077458143234
0.007818669080734
-0.083734065294266
0.099371403455734
0.023077458143234
-0.007440119981766
0.099371403455734
-0.007440119981766
0.053595036268234
-0.037957698106766
-0.007440119981766
0.084112614393234
-0.053216487169266
0.007818669080734
0.038336247205734
0.023077458143234
0.007818669080734
-0.053216487169266
0.084112614393234
-0.007440119981766
-0.022698909044266
0.068853825330734
-0.007440119981766
0.068853825330734
-0.068475276231766
0.053595036268234
0.114630192518234
-0.068475276231766
-0.007440119981766
0.023077458143234
0.068853825330734
0.084112614393234
-0.068475276231766
0.068853825330734
0.023077458143234
0.007818669080734
-0.022698909044266
-0.037957698106766
0.099371403455734
-0.053216487169266
-0.022698909044266
0.099371403455734
-0.007440119981766
0.038336247205734
-0.022698909044266
0.084112614393234
0.084112614393234
-0.068475276231766
0.023077458143234
-0.022698909044266
0.007818669080734
-0.022698909044266
-0.068475276231766
0.114630192518234
-0.007440119981766
-0.022698909044266
0.068853825330734
0.007818669080734
0.053595036268234
-0.083734065294266
0.053595036268234
0.068853825330734
-0.053216487169266
0.038336247205734
-0.007440119981766
0.099371403455734
0.068853825330734
-0.037957698106766
0.114630192518234
-0.007440119981766
-0.022698909044266
0.023077458143234
0.007818669080734
0.099371403455734
-0.083734065294266
0.053595036268234
0.084112614393234
-0.053216487169266
0.038336247205734
-0.022698909044266
0.099371403455734
0.038336247205734
-0.114251643419266
0.099371403455734
-0.022698909044266
0.023077458143234
0.007818669080734
-0.022698909044266
0.160406559705734
-0.022698909044266
0.007818669080734
0.068853825330734
-0.007440119981766
0.068853825330734
-0.068475276231766
0.084112614393234
0.084112614393234
-0.083734065294266
0.038336247205734
-0.007440119981766
0.099371403455734
-0.022698909044266
-0.053216487169266
0.175665348768234
-0.037957698106766
-0.037957698106766
0.068853825330734
-0.007440119981766
0.099371403455734
-0.053216487169266
0.068853825330734
0.084112614393234
-0.053216487169266
0.038336247205734
-0.022698909044266
0.114630192518234
0.053595036268234
-0.068475276231766
0.114630192518234
-0.022698909044266
0.023077458143234
0.038336247205734
-0.007440119981766
0.114630192518234
-0.083734065294266
0.038336247205734
0.099371403455734
-0.053216487169266
0.053595036268234
0.038336247205734
0.114630192518234
0.023077458143234
-0.098992854356766
0.099371403455734
-0.007440119981766
0.023077458143234
-0.007440119981766
0.007818669080734
0.145147770643234
-0.037957698106766
0.053595036268234
0.114630192518234
0.007818669080734
0.099371403455734
-0.037957698106766
0.068853825330734
0.084112614393234
-0.053216487169266
0.038336247205734
0.038336247205734
0.099371403455734
-0.007440119981766
-0.007440119981766
0.099371403455734
-0.053216487169266
0.007818669080734
0.038336247205734
0.007818669080734
0.084112614393234
-0.114251643419266
0.023077458143234
0.068853825330734
-0.037957698106766
0.038336247205734
-0.007440119981766
0.099371403455734
0.007818669080734
-0.068475276231766
0.084112614393234
0.007818669080734
0.053595036268234
0.007818669080734
0.023077458143234
0.099371403455734
-0.068475276231766
0.053595036268234
0.053595036268234
0.023077458143234
0.038336247205734
-0.022698909044266
0.114630192518234
0.007818669080734
-0.083734065294266
0.084112614393234
-0.007440119981766
0.038336247205734
-0.037957698106766
0.007818669080734
0.099371403455734
-0.083734065294266
0.007818669080734
0.053595036268234
0.038336247205734
0.038336247205734
-0.068475276231766
0.068853825330734
0.023077458143234
-0.053216487169266
0.038336247205734
0.007818669080734
0.114630192518234
-0.037957698106766
-0.022698909044266
0.114630192518234
-0.007440119981766
0.023077458143234
0.053595036268234
0.068853825330734
0.068853825330734
-0.098992854356766
0.053595036268234
0.053595036268234
-0.007440119981766
0.007818669080734
-0.007440119981766
0.114630192518234
-0.022698909044266
-0.053216487169266
0.068853825330734
-0.007440119981766
0.023077458143234
-0.037957698106766
0.007818669080734
0.084112614393234
-0.068475276231766
-0.007440119981766
0.023077458143234
0.038336247205734
-0.007440119981766
-0.037957698106766
0.114630192518234
-0.022698909044266
-0.068475276231766
0.053595036268234
0.007818669080734
0.053595036268234
-0.068475276231766
0.023077458143234
0.084112614393234
-0.037957698106766
0.007818669080734
0.023077458143234
0.038336247205734
-0.007440119981766
-0.068475276231766
0.068853825330734
-0.007440119981766
-0.037957698106766
0.023077458143234
0.023077458143234
0.068853825330734
-0.068475276231766
0.023077458143234
0.053595036268234
-0.022698909044266
0.007818669080734
-0.037957698106766
0.038336247205734
-0.007440119981766
-0.083734065294266
0.068853825330734
0.007818669080734
0.023077458143234
-0.007440119981766
0.023077458143234
0.084112614393234
-0.053216487169266
-0.037957698106766
0.023077458143234
0.038336247205734
0.038336247205734
-0.068475276231766
0.053595036268234
0.007818669080734
-0.053216487169266
0.023077458143234
-0.053216487169266
0.038336247205734
-0.037957698106766
-0.068475276231766
0.038336247205734
-0.068475276231766
-0.053216487169266
-0.007440119981766
0.023077458143234
0.007818669080734
-0.144769221544266
0.053595036268234
0.038336247205734
-0.053216487169266
-0.007440119981766
-0.037957698106766
0.099371403455734
-0.083734065294266
-0.129510432481766
0.068853825330734
-0.037957698106766
-0.037957698106766
-0.053216487169266
0.007818669080734
0.068853825330734
-0.129510432481766
-0.022698909044266
0.007818669080734
0.007818669080734
-0.007440119981766
-0.114251643419266
0.053595036268234
-0.037957698106766
-0.114251643419266
0.053595036268234
-0.022698909044266
0.038336247205734
-0.053216487169266
-0.022698909044266
0.068853825330734
-0.129510432481766
-0.053216487169266
-0.007440119981766
-0.007440119981766
0.023077458143234
-0.129510432481766
0.038336247205734
0.023077458143234
-0.037957698106766
0.023077458143234
-0.053216487169266
0.038336247205734
-0.068475276231766
-0.053216487169266
0.023077458143234
-0.083734065294266
-0.022698909044266
-0.037957698106766
0.023077458143234
0.053595036268234
-0.175286799669266
0.038336247205734
-0.007440119981766
-0.098992854356766
-0.053216487169266
-0.053216487169266
0.068853825330734
-0.083734065294266
-0.068475276231766
0.068853825330734
-0.053216487169266
-0.022698909044266
-0.083734065294266
0.023077458143234
0.053595036268234
-0.160028010606766
0.007818669080734
-0.022698909044266
-0.022698909044266
-0.007440119981766
-0.098992854356766
0.053595036268234
-0.068475276231766
-0.129510432481766
0.007818669080734
-0.022698909044266
-0.022698909044266
-0.144769221544266
0.023077458143234
0.053595036268234
-0.144769221544266
-0.022698909044266
-0.022698909044266
0.038336247205734
-0.007440119981766
-0.190545588731766
0.053595036268234
0.007818669080734
-0.053216487169266
0.007818669080734
-0.037957698106766
0.053595036268234
-0.129510432481766
-0.068475276231766
-0.007440119981766
-0.068475276231766
0.007818669080734
-0.053216487169266
0.038336247205734
0.023077458143234
-0.160028010606766
0.068853825330734
-0.007440119981766
-0.007440119981766
-0.022698909044266
-0.083734065294266
0.084112614393234
-0.083734065294266
-0.037957698106766
0.068853825330734
-0.022698909044266
0.038336247205734
-0.083734065294266
0.007818669080734
0.007818669080734
-0.160028010606766
-0.007440119981766
-0.037957698106766
0.007818669080734
-0.037957698106766
-0.114251643419266
0.068853825330734
-0.068475276231766
-0.053216487169266
0.023077458143234
-0.068475276231766
0.023077458143234
-0.144769221544266
-0.007440119981766
0.068853825330734
-0.098992854356766
-0.022698909044266
-0.022698909044266
0.068853825330734
-0.022698909044266
-0.175286799669266
0.038336247205734
-0.053216487169266
-0.068475276231766
-0.022698909044266
-0.053216487169266
0.053595036268234
-0.144769221544266
-0.037957698106766
0.053595036268234
-0.083734065294266
-0.007440119981766
-0.068475276231766
0.023077458143234
0.038336247205734
-0.114251643419266
0.038336247205734
0.007818669080734
-0.007440119981766
-0.098992854356766
-0.098992854356766
0.023077458143234
-0.129510432481766
-0.068475276231766
0.038336247205734
-0.022698909044266
0.023077458143234
-0.098992854356766
0.038336247205734
0.038336247205734
-0.098992854356766
0.007818669080734
-0.037957698106766
0.007818669080734
-0.037957698106766
-0.068475276231766
0.068853825330734
-0.022698909044266
-0.007440119981766
-0.007440119981766
-0.053216487169266
-0.007440119981766
-0.160028010606766
-0.022698909044266
-0.007440119981766
-0.098992854356766
-0.037957698106766
-0.068475276231766
0.038336247205734
-0.068475276231766
-0.114251643419266
0.084112614393234
-0.022698909044266
-0.037957698106766
-0.053216487169266
-0.037957698106766
0.038336247205734
-0.114251643419266
-0.007440119981766
0.007818669080734
-0.022698909044266
-0.053216487169266
-0.129510432481766
0.053595036268234
-0.053216487169266
-0.129510432481766
0.038336247205734
-0.068475276231766
-0.022698909044266
-0.098992854356766
-0.037957698106766
0.068853825330734
-0.068475276231766
-0.022698909044266
0.007818669080734
0.023077458143234
-0.022698909044266
-0.129510432481766
0.099371403455734
0.007818669080734
-0.098992854356766
-0.007440119981766
-0.114251643419266
0.007818669080734
-0.083734065294266
-0.083734065294266
0.068853825330734
-0.022698909044266
-0.007440119981766
-0.022698909044266
-0.007440119981766
0.007818669080734
-0.114251643419266
0.038336247205734
-0.022698909044266
-0.053216487169266
-0.007440119981766
-0.053216487169266
0.084112614393234
-0.053216487169266
-0.083734065294266
0.068853825330734
-0.022698909044266
-0.022698909044266
-0.114251643419266
-0.022698909044266
0.053595036268234
-0.114251643419266
-0.007440119981766
-0.007440119981766
0.007818669080734
-0.022698909044266
-0.083734065294266
0.099371403455734
-0.037957698106766
-0.098992854356766
0.053595036268234
-0.022698909044266
0.007818669080734
-0.083734065294266
-0.007440119981766
0.053595036268234
-0.053216487169266
-0.022698909044266
-0.037957698106766
0.023077458143234
-0.022698909044266
-0.144769221544266
0.068853825330734
-0.022698909044266
-0.114251643419266
-0.007440119981766
-0.022698909044266
0.038336247205734
-0.053216487169266
-0.022698909044266
0.053595036268234
0.007818669080734
-0.022698909044266
-0.098992854356766
0.038336247205734
-0.007440119981766
-0.129510432481766
0.038336247205734
-0.083734065294266
-0.083734065294266
-0.037957698106766
-0.083734065294266
0.053595036268234
-0.037957698106766
-0.083734065294266
-0.007440119981766
0.007818669080734
-0.068475276231766
-0.160028010606766
0.038336247205734
0.007818669080734
-0.129510432481766
0.007818669080734
-0.068475276231766
-0.022698909044266
-0.053216487169266
-0.098992854356766
0.084112614393234
-0.068475276231766
-0.129510432481766
-0.007440119981766
-0.037957698106766
-0.007440119981766
-0.129510432481766
0.007818669080734
-0.007440119981766
-0.068475276231766
-0.022698909044266
-0.098992854356766
0.053595036268234
-0.053216487169266
-0.160028010606766
0.053595036268234
-0.083734065294266
-0.098992854356766
-0.022698909044266
-0.022698909044266
0.038336247205734
-0.129510432481766
-0.083734065294266
-0.053216487169266
-0.083734065294266
-0.068475276231766
-0.175286799669266
0.007818669080734
-0.037957698106766
-0.144769221544266
0.007818669080734
-0.114251643419266
-0.053216487169266
-0.037957698106766
-0.068475276231766
0.038336247205734
-0.098992854356766
-0.053216487169266
-0.022698909044266
-0.037957698106766
-0.037957698106766
-0.175286799669266
0.007818669080734
-0.053216487169266
-0.175286799669266
-0.022698909044266
-0.098992854356766
-0.037957698106766
-0.083734065294266
-0.129510432481766
0.023077458143234
-0.068475276231766
-0.129510432481766
-0.098992854356766
0.007818669080734
-0.022698909044266
-0.236321955919266
-0.007440119981766
0.007818669080734
-0.098992854356766
-0.037957698106766
-0.098992854356766
-0.007440119981766
-0.068475276231766
-0.129510432481766
-0.037957698106766
-0.098992854356766
-0.098992854356766
-0.144769221544266
-0.037957698106766
0.007818669080734
-0.175286799669266
-0.068475276231766
-0.068475276231766
-0.068475276231766
-0.083734065294266
-0.190545588731766
-0.007440119981766
-0.053216487169266
-0.160028010606766
-0.022698909044266
-0.083734065294266
-0.068475276231766
-0.098992854356766
-0.037957698106766
-0.053216487169266
-0.160028010606766
-0.083734065294266
-0.114251643419266
-0.037957698106766
-0.083734065294266
-0.190545588731766
0.038336247205734
-0.053216487169266
-0.129510432481766
-0.053216487169266
-0.098992854356766
0.007818669080734
-0.114251643419266
-0.098992854356766
0.038336247205734
-0.068475276231766
-0.114251643419266
-0.098992854356766
0.038336247205734
-0.053216487169266
-0.205804377794266
0.007818669080734
-0.083734065294266
-0.083734065294266
-0.068475276231766
-0.129510432481766
0.023077458143234
-0.129510432481766
-0.144769221544266
-0.007440119981766
-0.098992854356766
-0.114251643419266
-0.160028010606766
0.023077458143234
-0.007440119981766
-0.190545588731766
-0.022698909044266
-0.053216487169266
-0.022698909044266
-0.098992854356766
-0.160028010606766
0.038336247205734
-0.083734065294266
-0.098992854356766
-0.053216487169266
-0.083734065294266
0.023077458143234
-0.129510432481766
-0.007440119981766
0.023077458143234
-0.129510432481766
-0.068475276231766
-0.114251643419266
-0.007440119981766
-0.022698909044266
-0.114251643419266
0.038336247205734
-0.037957698106766
-0.022698909044266
-0.022698909044266
-0.083734065294266
0.038336247205734
-0.129510432481766
-0.037957698106766
0.023077458143234
-0.083734065294266
-0.022698909044266
-0.098992854356766
0.038336247205734
0.038336247205734
-0.114251643419266
0.023077458143234
-0.022698909044266
-0.007440119981766
-0.053216487169266
-0.053216487169266
0.084112614393234
-0.068475276231766
-0.022698909044266
0.038336247205734
-0.037957698106766
-0.022698909044266
-0.114251643419266
0.068853825330734
0.007818669080734
-0.129510432481766
0.038336247205734
-0.053216487169266
0.023077458143234
-0.053216487169266
-0.129510432481766
0.084112614393234
-0.037957698106766
-0.068475276231766
-0.007440119981766
0.007818669080734
0.053595036268234
-0.114251643419266
0.053595036268234
0.053595036268234
-0.053216487169266
0.007818669080734
-0.068475276231766
0.068853825330734
-0.022698909044266
-0.098992854356766
0.099371403455734
-0.022698909044266
0.023077458143234
0.007818669080734
-0.007440119981766
0.084112614393234
-0.098992854356766
0.023077458143234
0.038336247205734
-0.007440119981766
0.007818669080734
-0.053216487169266
0.129888981580734
0.053595036268234
-0.068475276231766
0.084112614393234
0.007818669080734
0.068853825330734
-0.053216487169266
-0.007440119981766
0.145147770643234
-0.068475276231766
0.007818669080734
0.038336247205734
0.023077458143234
0.068853825330734
-0.053216487169266
0.114630192518234
0.007818669080734
-0.068475276231766
0.038336247205734
-0.022698909044266
0.114630192518234
-0.037957698106766
-0.037957698106766
0.160406559705734
-0.053216487169266
-0.037957698106766
-0.007440119981766
-0.007440119981766
0.084112614393234
-0.098992854356766
0.053595036268234
0.038336247205734
-0.037957698106766
0.038336247205734
-0.022698909044266
0.114630192518234
0.007818669080734
-0.083734065294266
0.084112614393234
-0.037957698106766
0.007818669080734
-0.037957698106766
0.023077458143234
0.114630192518234
-0.098992854356766
0.038336247205734
0.038336247205734
-0.037957698106766
0.023077458143234
-0.053216487169266
0.099371403455734
0.023077458143234
-0.068475276231766
0.068853825330734
-0.007440119981766
0.068853825330734
-0.037957698106766
-0.022698909044266
0.114630192518234
-0.022698909044266
0.007818669080734
-0.007440119981766
0.023077458143234
0.084112614393234
-0.053216487169266
0.099371403455734
0.023077458143234
-0.083734065294266
0.007818669080734
-0.007440119981766
0.068853825330734
-0.037957698106766
-0.022698909044266
0.114630192518234
0.007818669080734
0.023077458143234
0.007818669080734
0.038336247205734
0.038336247205734
-0.098992854356766
0.038336247205734
0.023077458143234
-0.007440119981766
-0.007440119981766
-0.007440119981766
0.114630192518234
-0.007440119981766
-0.053216487169266
0.084112614393234
0.007818669080734
0.007818669080734
-0.037957698106766
0.053595036268234
0.053595036268234
-0.083734065294266
0.038336247205734
0.023077458143234
0.053595036268234
0.023077458143234
-0.037957698106766
0.099371403455734
-0.007440119981766
-0.068475276231766
0.007818669080734
0.023077458143234
0.084112614393234
-0.068475276231766
-0.007440119981766
0.084112614393234
-0.053216487169266
-0.037957698106766
-0.022698909044266
0.053595036268234
0.023077458143234
-0.083734065294266
0.023077458143234
-0.037957698106766
-0.022698909044266
-0.037957698106766
-0.007440119981766
0.099371403455734
-0.114251643419266
-0.022698909044266
0.068853825330734
-0.037957698106766
0.007818669080734
-0.037957698106766
0.038336247205734
0.007818669080734
-0.144769221544266
-0.022698909044266
-0.007440119981766
-0.007440119981766
-0.068475276231766
0.007818669080734
0.114630192518234
-0.083734065294266
-0.037957698106766
0.053595036268234
0.007818669080734
0.007818669080734
-0.114251643419266
-0.007440119981766
0.023077458143234
-0.114251643419266
-0.022698909044266
0.023077458143234
0.038336247205734
-0.053216487169266
-0.037957698106766
0.053595036268234
-0.083734065294266
-0.068475276231766
-0.022698909044266
0.007818669080734
0.023077458143234
-0.144769221544266
-0.007440119981766
0.038336247205734
-0.037957698106766
-0.037957698106766
-0.053216487169266
0.023077458143234
-0.022698909044266
-0.083734065294266
0.007818669080734
-0.022698909044266
0.007818669080734
-0.068475276231766
0.007818669080734
0.038336247205734
-0.114251643419266
-0.007440119981766
-0.007440119981766
-0.007440119981766
-0.022698909044266
-0.068475276231766
0.023077458143234
-0.037957698106766
-0.083734065294266
0.007818669080734
-0.007440119981766
0.038336247205734
-0.114251643419266
-0.007440119981766
0.099371403455734
-0.068475276231766
-0.007440119981766
0.007818669080734
0.068853825330734
0.007818669080734
-0.129510432481766
0.023077458143234
-0.007440119981766
-0.053216487169266
-0.037957698106766
-0.022698909044266
0.084112614393234
-0.098992854356766
-0.007440119981766
0.099371403455734
-0.068475276231766
-0.022698909044266
-0.053216487169266
0.053595036268234
0.038336247205734
-0.144769221544266
0.038336247205734
0.007818669080734
0.007818669080734
-0.037957698106766
-0.068475276231766
0.114630192518234
-0.068475276231766
-0.068475276231766
0.068853825330734
-0.022698909044266
0.038336247205734
-0.083734065294266
0.038336247205734
0.084112614393234
-0.114251643419266
0.038336247205734
0.007818669080734
0.023077458143234
-0.022698909044266
-0.068475276231766
0.099371403455734
-0.037957698106766
-0.022698909044266
0.038336247205734
-0.022698909044266
0.068853825330734
-0.144769221544266
0.007818669080734
0.114630192518234
-0.083734065294266
0.023077458143234
-0.007440119981766
0.068853825330734
0.038336247205734
-0.129510432481766
0.084112614393234
0.023077458143234
0.007818669080734
-0.007440119981766
-0.007440119981766
0.114630192518234
-0.083734065294266
0.038336247205734
0.114630192518234
-0.053216487169266
0.007818669080734
-0.068475276231766
0.053595036268234
0.053595036268234
-0.160028010606766
0.068853825330734
0.038336247205734
0.023077458143234
-0.022698909044266
-0.053216487169266
0.114630192518234
-0.037957698106766
-0.022698909044266
0.053595036268234
-0.007440119981766
0.068853825330734
-0.083734065294266
0.038336247205734
0.099371403455734
-0.053216487169266
0.084112614393234
-0.022698909044266
0.038336247205734
-0.022698909044266
-0.098992854356766
0.099371403455734
-0.022698909044266
-0.007440119981766
0.068853825330734
0.023077458143234
0.099371403455734
-0.083734065294266
0.068853825330734
0.084112614393234
-0.068475276231766
0.053595036268234
-0.007440119981766
0.068853825330734
0.023077458143234
-0.083734065294266
0.114630192518234
0.023077458143234
0.023077458143234
0.007818669080734
-0.007440119981766
0.114630192518234
-0.098992854356766
0.023077458143234
0.099371403455734
-0.022698909044266
0.053595036268234
-0.007440119981766
0.114630192518234
0.053595036268234
-0.068475276231766
0.114630192518234
0.038336247205734
0.068853825330734
-0.022698909044266
0.007818669080734
0.145147770643234
-0.068475276231766
-0.007440119981766
0.068853825330734
-0.007440119981766
0.068853825330734
-0.083734065294266
0.084112614393234
0.129888981580734
-0.022698909044266
0.038336247205734
0.023077458143234
0.099371403455734
-0.007440119981766
-0.053216487169266
0.114630192518234
-0.022698909044266
0.023077458143234
0.038336247205734
0.053595036268234
0.114630192518234
-0.083734065294266
0.053595036268234
0.084112614393234
-0.053216487169266
0.007818669080734
-0.053216487169266
0.068853825330734
0.038336247205734
-0.083734065294266
0.099371403455734
0.068853825330734
0.084112614393234
0.007818669080734
0.023077458143234
0.129888981580734
-0.037957698106766
0.053595036268234
0.068853825330734
0.007818669080734
0.068853825330734
-0.037957698106766
0.114630192518234
0.084112614393234
-0.068475276231766
0.084112614393234
0.053595036268234
0.038336247205734
-0.053216487169266
0.023077458143234
0.114630192518234
-0.037957698106766
0.023077458143234
0.053595036268234
0.053595036268234
0.099371403455734
-0.068475276231766
0.084112614393234
0.099371403455734
-0.037957698106766
0.053595036268234
0.038336247205734
0.068853825330734
-0.007440119981766
0.007818669080734
0.084112614393234
-0.022698909044266
0.023077458143234
0.023077458143234
0.053595036268234
0.068853825330734
-0.068475276231766
0.084112614393234
0.084112614393234
0.007818669080734
-0.007440119981766
0.023077458143234
0.114630192518234
-0.022698909044266
-0.037957698106766
0.114630192518234
0.053595036268234
0.053595036268234
-0.022698909044266
0.053595036268234
0.099371403455734
-0.037957698106766
0.038336247205734
0.038336247205734
0.053595036268234
-0.007440119981766
-0.053216487169266
0.114630192518234
0.023077458143234
-0.007440119981766
0.053595036268234
0.053595036268234
0.099371403455734
-0.083734065294266
0.038336247205734
0.114630192518234
-0.007440119981766
0.023077458143234
0.007818669080734
0.084112614393234
0.053595036268234
-0.068475276231766
0.099371403455734
0.084112614393234
0.007818669080734
-0.007440119981766
0.053595036268234
0.114630192518234
-0.053216487169266
0.053595036268234
0.099371403455734
0.007818669080734
0.084112614393234
-0.022698909044266
0.084112614393234
0.114630192518234
-0.068475276231766
0.084112614393234
0.099371403455734
0.038336247205734
-0.037957698106766
0.053595036268234
0.129888981580734
-0.068475276231766
0.023077458143234
0.099371403455734
0.038336247205734
0.084112614393234
-0.068475276231766
0.084112614393234
0.114630192518234
-0.022698909044266
0.053595036268234
0.038336247205734
0.068853825330734
-0.007440119981766
-0.022698909044266
0.114630192518234
0.038336247205734
0.023077458143234
0.038336247205734
0.068853825330734
0.099371403455734
-0.083734065294266
0.068853825330734
0.099371403455734
0.007818669080734
0.023077458143234
-0.037957698106766
0.084112614393234
0.007818669080734
-0.053216487169266
0.114630192518234
0.053595036268234
0.038336247205734
-0.007440119981766
0.053595036268234
0.114630192518234
-0.053216487169266
0.038336247205734
0.084112614393234
0.068853825330734
0.053595036268234
-0.068475276231766
0.099371403455734
0.084112614393234
-0.022698909044266
0.084112614393234
0.038336247205734
0.068853825330734
-0.037957698106766
0.068853825330734
0.129888981580734
-0.053216487169266
0.053595036268234
0.053595036268234
0.068853825330734
0.084112614393234
-0.068475276231766
0.114630192518234
0.099371403455734
-0.022698909044266
0.038336247205734
0.038336247205734
0.114630192518234
-0.037957698106766
0.068853825330734
0.129888981580734
-0.037957698106766
0.084112614393234
0.007818669080734
0.038336247205734
0.114630192518234
-0.114251643419266
0.053595036268234
0.084112614393234
0.023077458143234
0.023077458143234
0.023077458143234
0.160406559705734
-0.007440119981766
-0.007440119981766
0.129888981580734
0.023077458143234
0.068853825330734
-0.068475276231766
0.038336247205734
0.145147770643234
-0.098992854356766
0.038336247205734
0.084112614393234
0.099371403455734
0.099371403455734
-0.053216487169266
0.114630192518234
0.084112614393234
0.007818669080734
0.068853825330734
0.023077458143234
0.114630192518234
-0.022698909044266
0.068853825330734
0.160406559705734
-0.022698909044266
0.068853825330734
0.007818669080734
0.068853825330734
0.099371403455734
-0.098992854356766
0.114630192518234
0.084112614393234
-0.022698909044266
0.038336247205734
0.023077458143234
0.099371403455734
-0.022698909044266
0.053595036268234
0.129888981580734
-0.007440119981766
0.053595036268234
-0.022698909044266
0.068853825330734
0.114630192518234
-0.083734065294266
0.099371403455734
0.099371403455734
0.023077458143234
0.023077458143234
0.023077458143234
0.145147770643234
0.023077458143234
0.038336247205734
0.114630192518234
0.007818669080734
0.084112614393234
-0.007440119981766
0.099371403455734
0.114630192518234
-0.053216487169266
0.053595036268234
0.053595036268234
0.099371403455734
0.053595036268234
0.007818669080734
0.145147770643234
0.023077458143234
0.007818669080734
0.084112614393234
0.023077458143234
0.084112614393234
-0.037957698106766
0.084112614393234
0.114630192518234
-0.007440119981766
0.053595036268234
0.038336247205734
0.114630192518234
0.023077458143234
-0.083734065294266
0.114630192518234
0.038336247205734
0.038336247205734
0.038336247205734
0.053595036268234
0.145147770643234
-0.022698909044266
0.038336247205734
0.099371403455734
0.007818669080734
0.053595036268234
-0.007440119981766
0.099371403455734
0.068853825330734
-0.053216487169266
0.084112614393234
0.053595036268234
0.099371403455734
0.038336247205734
0.007818669080734
0.114630192518234
-0.053216487169266
0.038336247205734
0.053595036268234
0.007818669080734
0.114630192518234
-0.053216487169266
0.114630192518234
0.129888981580734
-0.068475276231766
0.038336247205734
0.053595036268234
0.114630192518234
0.007818669080734
-0.007440119981766
0.114630192518234
0.007818669080734
0.068853825330734
0.038336247205734
0.023077458143234
0.145147770643234
-0.068475276231766
0.053595036268234
0.099371403455734
-0.022698909044266
0.038336247205734
0.007818669080734
0.114630192518234
0.068853825330734
-0.053216487169266
0.099371403455734
0.023077458143234
0.053595036268234
-0.007440119981766
0.038336247205734
0.145147770643234
-0.037957698106766
0.038336247205734
0.099371403455734
0.038336247205734
0.038336247205734
-0.053216487169266
0.114630192518234
0.084112614393234
-0.053216487169266
0.099371403455734
0.053595036268234
0.099371403455734
0.023077458143234
0.038336247205734
0.129888981580734
-0.022698909044266
0.007818669080734
0.038336247205734
0.068853825330734
0.084112614393234
-0.053216487169266
0.114630192518234
0.099371403455734
-0.022698909044266
0.053595036268234
0.023077458143234
0.114630192518234
0.007818669080734
-0.022698909044266
0.099371403455734
0.023077458143234
0.068853825330734
0.038336247205734
0.084112614393234
0.129888981580734
-0.037957698106766
0.084112614393234
0.084112614393234
0.053595036268234
0.053595036268234
0.038336247205734
0.114630192518234
-0.007440119981766
0.007818669080734
0.114630192518234
0.023077458143234
0.084112614393234
-0.007440119981766
0.068853825330734
0.129888981580734
-0.068475276231766
0.038336247205734
0.084112614393234
0.084112614393234
0.023077458143234
-0.022698909044266
0.145147770643234
0.023077458143234
-0.022698909044266
0.099371403455734
0.068853825330734
0.129888981580734
-0.022698909044266
0.068853825330734
0.145147770643234
-0.007440119981766
0.068853825330734
0.053595036268234
0.084112614393234
0.068853825330734
-0.037957698106766
0.145147770643234
0.084112614393234
0.068853825330734
0.099371403455734
0.068853825330734
0.145147770643234
-0.037957698106766
-0.007440119981766
0.114630192518234
0.053595036268234
0.068853825330734
-0.007440119981766
0.114630192518234
0.114630192518234
-0.053216487169266
0.114630192518234
0.068853825330734
0.068853825330734
0.053595036268234
-0.007440119981766
0.114630192518234
-0.007440119981766
-0.007440119981766
0.084112614393234
0.053595036268234
0.114630192518234
-0.037957698106766
0.084112614393234
0.145147770643234
-0.022698909044266
0.068853825330734
0.068853825330734
0.114630192518234
0.053595036268234
-0.022698909044266
0.145147770643234
0.068853825330734
0.023077458143234
0.084112614393234
0.068853825330734
0.160406559705734
-0.022698909044266
0.038336247205734
0.114630192518234
0.023077458143234
0.038336247205734
-0.007440119981766
0.114630192518234
0.084112614393234
-0.007440119981766
0.145147770643234
0.068853825330734
0.068853825330734
0.068853825330734
0.053595036268234
0.160406559705734
-0.037957698106766
-0.007440119981766
0.129888981580734
0.084112614393234
0.053595036268234
0.007818669080734
0.114630192518234
0.084112614393234
-0.007440119981766
0.114630192518234
0.023077458143234
0.053595036268234
-0.022698909044266
-0.022698909044266
0.114630192518234
-0.022698909044266
0.023077458143234
0.114630192518234
0.068853825330734
0.068853825330734
-0.022698909044266
0.084112614393234
0.068853825330734
-0.007440119981766
0.038336247205734
0.023077458143234
0.099371403455734
-0.022698909044266
0.007818669080734
0.129888981580734
-0.007440119981766
0.023077458143234
0.038336247205734
0.053595036268234
0.114630192518234
-0.083734065294266
0.038336247205734
0.099371403455734
0.038336247205734
0.007818669080734
0.007818669080734
0.129888981580734
0.023077458143234
-0.007440119981766
0.114630192518234
0.007818669080734
0.068853825330734
-0.022698909044266
0.038336247205734
0.129888981580734
-0.068475276231766
-0.007440119981766
0.084112614393234
0.068853825330734
0.007818669080734
-0.053216487169266
0.129888981580734
0.053595036268234
-0.022698909044266
0.068853825330734
0.023077458143234
0.099371403455734
-0.053216487169266
-0.007440119981766
0.099371403455734
-0.037957698106766
0.023077458143234
0.068853825330734
0.084112614393234
0.053595036268234
-0.083734065294266
0.053595036268234
-0.022698909044266
-0.053216487169266
0.038336247205734
-0.022698909044266
0.084112614393234
-0.022698909044266
-0.037957698106766
0.114630192518234
0.007818669080734
-0.007440119981766
-0.007440119981766
0.068853825330734
0.053595036268234
-0.129510432481766
0.023077458143234
0.038336247205734
0.038336247205734
-0.007440119981766
-0.053216487169266
0.114630192518234
-0.022698909044266
-0.053216487169266
0.053595036268234
-0.022698909044266
0.038336247205734
-0.068475276231766
-0.007440119981766
0.084112614393234
-0.068475276231766
-0.007440119981766
0.038336247205734
0.099371403455734
-0.022698909044266
-0.098992854356766
0.114630192518234
0.023077458143234
-0.007440119981766
0.023077458143234
-0.022698909044266
0.084112614393234
-0.098992854356766
-0.037957698106766
0.038336247205734
-0.068475276231766
-0.053216487169266
-0.037957698106766
0.068853825330734
-0.022698909044266
-0.098992854356766
0.084112614393234
-0.053216487169266
-0.007440119981766
-0.007440119981766
-0.053216487169266
0.099371403455734
-0.083734065294266
-0.037957698106766
0.053595036268234
-0.037957698106766
-0.022698909044266
-0.068475276231766
0.053595036268234
-0.022698909044266
-0.144769221544266
0.023077458143234
-0.053216487169266
0.038336247205734
-0.037957698106766
-0.053216487169266
0.114630192518234
-0.037957698106766
-0.007440119981766
0.023077458143234
-0.037957698106766
0.007818669080734
-0.144769221544266
0.053595036268234
0.023077458143234
-0.144769221544266
0.023077458143234
-0.022698909044266
0.053595036268234
-0.053216487169266
-0.144769221544266
0.068853825330734
-0.068475276231766
-0.083734065294266
-0.053216487169266
-0.022698909044266
0.084112614393234
-0.160028010606766
0.007818669080734
0.068853825330734
-0.037957698106766
0.007818669080734
-0.083734065294266
0.084112614393234
-0.022698909044266
-0.144769221544266
0.068853825330734
-0.037957698106766
0.007818669080734
-0.037957698106766
-0.114251643419266
0.007818669080734
-0.129510432481766
-0.053216487169266
-0.022698909044266
-0.053216487169266
-0.007440119981766
-0.129510432481766
0.053595036268234
-0.007440119981766
-0.129510432481766
0.068853825330734
-0.053216487169266
0.007818669080734
-0.068475276231766
-0.129510432481766
0.068853825330734
-0.053216487169266
-0.068475276231766
0.007818669080734
-0.007440119981766
-0.022698909044266
-0.160028010606766
0.038336247205734
-0.053216487169266
-0.114251643419266
0.053595036268234
-0.068475276231766
0.053595036268234
-0.037957698106766
-0.144769221544266
0.084112614393234
-0.022698909044266
-0.053216487169266
-0.037957698106766
-0.022698909044266
0.068853825330734
-0.160028010606766
-0.022698909044266
0.038336247205734
-0.022698909044266
-0.022698909044266
-0.098992854356766
0.068853825330734
-0.037957698106766
-0.160028010606766
0.007818669080734
-0.037957698106766
0.038336247205734
-0.053216487169266
-0.022698909044266
0.099371403455734
-0.083734065294266
0.023077458143234
0.007818669080734
-0.022698909044266
0.038336247205734
-0.068475276231766
0.068853825330734
0.023077458143234
-0.053216487169266
0.023077458143234
-0.053216487169266
0.023077458143234
-0.083734065294266
-0.037957698106766
0.084112614393234
-0.068475276231766
-0.022698909044266
-0.022698909044266
-0.022698909044266
0.007818669080734
-0.129510432481766
0.053595036268234
0.007818669080734
-0.068475276231766
0.023077458143234
-0.037957698106766
0.038336247205734
-0.083734065294266
-0.068475276231766
0.084112614393234
-0.037957698106766
-0.037957698106766
-0.068475276231766
0.023077458143234
0.007818669080734
-0.190545588731766
0.038336247205734
0.023077458143234
-0.037957698106766
-0.007440119981766
-0.068475276231766
0.084112614393234
-0.007440119981766
-0.114251643419266
0.007818669080734
0.023077458143234
0.038336247205734
-0.129510432481766
0.007818669080734
0.114630192518234
-0.068475276231766
0.007818669080734
-0.022698909044266
-0.022698909044266
-0.007440119981766
-0.114251643419266
0.053595036268234
0.007818669080734
-0.053216487169266
0.023077458143234
-0.007440119981766
0.068853825330734
-0.053216487169266
-0.022698909044266
0.114630192518234
0.007818669080734
-0.022698909044266
-0.037957698106766
-0.007440119981766
0.023077458143234
-0.053216487169266
0.053595036268234
0.023077458143234
-0.007440119981766
-0.053216487169266
-0.037957698106766
0.053595036268234
-0.083734065294266
-0.022698909044266
0.068853825330734
-0.037957698106766
-0.007440119981766
-0.007440119981766
0.023077458143234
-0.007440119981766
-0.083734065294266
0.023077458143234
0.007818669080734
0.023077458143234
-0.053216487169266
-0.007440119981766
0.084112614393234
-0.083734065294266
-0.114251643419266
-0.022698909044266
0.007818669080734
0.007818669080734
-0.129510432481766
0.007818669080734
0.038336247205734
-0.068475276231766
-0.053216487169266
-0.037957698106766
0.038336247205734
-0.053216487169266
-0.053216487169266
0.053595036268234
-0.022698909044266
-0.022698909044266
-0.053216487169266
0.007818669080734
0.053595036268234
-0.114251643419266
0.007818669080734
0.023077458143234
-0.068475276231766
-0.068475276231766
-0.083734065294266
-0.007440119981766
-0.037957698106766
-0.053216487169266
0.023077458143234
-0.007440119981766
0.023077458143234
-0.114251643419266
-0.007440119981766
0.084112614393234
-0.144769221544266
-0.037957698106766
0.023077458143234
-0.007440119981766
-0.007440119981766
-0.098992854356766
0.053595036268234
-0.007440119981766
-0.098992854356766
-0.007440119981766
-0.037957698106766
0.007818669080734
-0.144769221544266
-0.068475276231766
0.038336247205734
-0.129510432481766
-0.083734065294266
-0.053216487169266
0.023077458143234
0.023077458143234
-0.144769221544266
0.023077458143234
0.007818669080734
-0.022698909044266
-0.053216487169266
-0.098992854356766
0.068853825330734
-0.068475276231766
-0.083734065294266
0.053595036268234
-0.053216487169266
-0.053216487169266
-0.098992854356766
-0.007440119981766
0.023077458143234
-0.160028010606766
0.007818669080734
-0.007440119981766
-0.037957698106766
-0.053216487169266
-0.129510432481766
0.038336247205734
-0.022698909044266
-0.053216487169266
0.023077458143234
-0.007440119981766
0.053595036268234
-0.114251643419266
-0.037957698106766
0.023077458143234
-0.144769221544266
-0.022698909044266
-0.037957698106766
-0.007440119981766
0.007818669080734
-0.083734065294266
0.023077458143234
-0.053216487169266
-0.022698909044266
0.023077458143234
-0.037957698106766
0.053595036268234
-0.144769221544266
-0.007440119981766
0.084112614393234
-0.129510432481766
-0.022698909044266
-0.007440119981766
0.023077458143234
0.007818669080734
-0.160028010606766
-0.022698909044266
-0.037957698106766
-0.037957698106766
-0.129510432481766
-0.083734065294266
0.099371403455734
-0.144769221544266
-0.053216487169266
0.038336247205734
-0.114251643419266
-0.022698909044266
-0.144769221544266
-0.007440119981766
0.053595036268234
-0.144769221544266
0.023077458143234
-0.007440119981766
0.007818669080734
-0.068475276231766
-0.114251643419266
0.068853825330734
-0.053216487169266
-0.037957698106766
-0.007440119981766
-0.053216487169266
0.038336247205734
-0.160028010606766
-0.007440119981766
0.053595036268234
-0.098992854356766
0.023077458143234
-0.068475276231766
0.023077458143234
0.007818669080734
-0.114251643419266
0.084112614393234
-0.037957698106766
-0.007440119981766
0.007818669080734
-0.037957698106766
0.053595036268234
-0.175286799669266
-0.007440119981766
0.038336247205734
-0.129510432481766
0.023077458143234
-0.022698909044266
0.068853825330734
0.023077458143234
-0.160028010606766
0.038336247205734
-0.022698909044266
-0.053216487169266
-0.068475276231766
-0.037957698106766
0.114630192518234
-0.129510432481766
-0.037957698106766
0.068853825330734
-0.068475276231766
0.007818669080734
-0.083734065294266
0.038336247205734
0.068853825330734
-0.114251643419266
0.007818669080734
-0.022698909044266
0.038336247205734
-0.083734065294266
-0.098992854356766
0.129888981580734
-0.053216487169266
-0.068475276231766
0.038336247205734
-0.037957698106766
0.038336247205734
-0.114251643419266
-0.007440119981766
0.084112614393234
-0.037957698106766
-0.007440119981766
-0.037957698106766
0.068853825330734
-0.037957698106766
-0.098992854356766
0.053595036268234
-0.068475276231766
-0.007440119981766
-0.007440119981766
-0.037957698106766
0.099371403455734
-0.098992854356766
-0.022698909044266
0.053595036268234
-0.068475276231766
-0.022698909044266
-0.022698909044266
0.084112614393234
0.007818669080734
-0.053216487169266
0.084112614393234
-0.037957698106766
-0.007440119981766
-0.068475276231766
-0.037957698106766
0.084112614393234
-0.098992854356766
0.007818669080734
0.053595036268234
-0.053216487169266
0.023077458143234
-0.037957698106766
0.084112614393234
0.038336247205734
-0.083734065294266
0.007818669080734
-0.037957698106766
0.023077458143234
-0.114251643419266
0.007818669080734
0.160406559705734
-0.053216487169266
0.007818669080734
0.023077458143234
-0.037957698106766
0.007818669080734
-0.160028010606766
0.007818669080734
0.084112614393234
-0.037957698106766
-0.053216487169266
-0.022698909044266
0.114630192518234
-0.022698909044266
-0.053216487169266
0.084112614393234
-0.007440119981766
0.007818669080734
-0.053216487169266
0.007818669080734
0.084112614393234
-0.068475276231766
0.053595036268234
0.023077458143234
0.007818669080734
0.023077458143234
-0.053216487169266
0.114630192518234
0.007818669080734
-0.068475276231766
0.068853825330734
-0.007440119981766
0.023077458143234
-0.037957698106766
0.038336247205734
0.114630192518234
-0.022698909044266
0.023077458143234
0.038336247205734
0.053595036268234
0.023077458143234
-0.037957698106766
0.114630192518234
0.038336247205734
-0.037957698106766
0.007818669080734
-0.022698909044266
0.068853825330734
-0.068475276231766
0.007818669080734
0.129888981580734
-0.007440119981766
-0.007440119981766
0.023077458143234
0.068853825330734
0.038336247205734
-0.098992854356766
0.053595036268234
0.038336247205734
-0.007440119981766
-0.037957698106766
0.023077458143234
0.145147770643234
-0.037957698106766
-0.007440119981766
0.068853825330734
-0.022698909044266
0.038336247205734
-0.053216487169266
0.007818669080734
0.084112614393234
-0.022698909044266
0.023077458143234
0.023077458143234
0.068853825330734
-0.022698909044266
0.007818669080734
0.114630192518234
-0.037957698106766
-0.053216487169266
0.038336247205734
0.007818669080734
0.053595036268234
-0.053216487169266
0.084112614393234
0.114630192518234
-0.037957698106766
-0.022698909044266
-0.037957698106766
0.038336247205734
-0.022698909044266
-0.053216487169266
0.068853825330734
-0.007440119981766
0.007818669080734
0.007818669080734
0.023077458143234
0.084112614393234
-0.068475276231766
0.068853825330734
0.053595036268234
-0.037957698106766
0.023077458143234
-0.037957698106766
0.053595036268234
-0.007440119981766
-0.083734065294266
0.084112614393234
-0.007440119981766
-0.022698909044266
-0.068475276231766
0.023077458143234
0.099371403455734
-0.114251643419266
-0.022698909044266
0.007818669080734
-0.007440119981766
0.007818669080734
-0.129510432481766
0.038336247205734
0.023077458143234
-0.083734065294266
-0.007440119981766
-0.053216487169266
0.068853825330734
-0.037957698106766
-0.037957698106766
0.099371403455734
-0.098992854356766
-0.068475276231766
-0.022698909044266
0.007818669080734
0.053595036268234
-0.114251643419266
0.038336247205734
0.038336247205734
-0.037957698106766
-0.007440119981766
-0.037957698106766
0.084112614393234
-0.068475276231766
-0.083734065294266
0.084112614393234
-0.053216487169266
-0.007440119981766
-0.007440119981766
0.023077458143234
0.068853825330734
-0.129510432481766
0.007818669080734
0.023077458143234
-0.007440119981766
-0.007440119981766
-0.083734065294266
0.084112614393234
-0.037957698106766
-0.098992854356766
0.068853825330734
-0.022698909044266
0.023077458143234
-0.068475276231766
-0.007440119981766
0.114630192518234
-0.098992854356766
-0.037957698106766
0.007818669080734
0.023077458143234
0.023077458143234
-0.098992854356766
0.007818669080734
-0.037957698106766
-0.083734065294266
-0.037957698106766
-0.053216487169266
0.099371403455734
-0.068475276231766
0.007818669080734
0.099371403455734
-0.083734065294266
-0.022698909044266
-0.007440119981766
0.038336247205734
0.053595036268234
-0.098992854356766
0.068853825330734
0.038336247205734
-0.022698909044266
-0.007440119981766
-0.007440119981766
0.099371403455734
-0.053216487169266
-0.022698909044266
0.053595036268234
-0.068475276231766
-0.007440119981766
-0.083734065294266
0.038336247205734
0.068853825330734
-0.114251643419266
0.038336247205734
-0.007440119981766
0.023077458143234
-0.007440119981766
-0.083734065294266
0.084112614393234
-0.053216487169266
-0.068475276231766
0.053595036268234
-0.022698909044266
0.038336247205734
-0.114251643419266
0.023077458143234
0.068853825330734
-0.144769221544266
-0.007440119981766
-0.007440119981766
0.068853825330734
0.007818669080734
-0.114251643419266
0.114630192518234
0.007818669080734
-0.037957698106766
0.023077458143234
-0.022698909044266
0.099371403455734
-0.068475276231766
0.007818669080734
0.053595036268234
-0.068475276231766
-0.007440119981766
-0.098992854356766
0.053595036268234
0.038336247205734
-0.144769221544266
0.038336247205734
-0.007440119981766
-0.007440119981766
-0.022698909044266
-0.083734065294266
0.099371403455734
-0.053216487169266
-0.053216487169266
0.053595036268234
-0.037957698106766
0.007818669080734
-0.068475276231766
0.038336247205734
0.053595036268234
-0.068475276231766
0.023077458143234
-0.022698909044266
0.053595036268234
-0.053216487169266
-0.083734065294266
0.099371403455734
-0.068475276231766
-0.007440119981766
0.068853825330734
-0.022698909044266
0.068853825330734
-0.068475276231766
0.023077458143234
0.084112614393234
-0.083734065294266
-0.053216487169266
-0.022698909044266
0.099371403455734
-0.022698909044266
-0.114251643419266
0.114630192518234
0.007818669080734
-0.022698909044266
-0.022698909044266
-0.037957698106766
0.068853825330734
-0.098992854356766
-0.022698909044266
0.038336247205734
-0.022698909044266
0.023077458143234
-0.037957698106766
0.068853825330734
0.023077458143234
-0.083734065294266
0.038336247205734
-0.037957698106766
0.023077458143234
-0.068475276231766
-0.068475276231766
0.053595036268234
-0.129510432481766
-0.022698909044266
0.023077458143234
-0.037957698106766
-0.022698909044266
-0.129510432481766
0.023077458143234
0.007818669080734
-0.098992854356766
0.023077458143234
-0.037957698106766
0.053595036268234
-0.068475276231766
-0.037957698106766
0.084112614393234
-0.068475276231766
0.023077458143234
0.023077458143234
0.007818669080734
0.038336247205734
-0.114251643419266
0.068853825330734
0.038336247205734
-0.098992854356766
-0.007440119981766
-0.037957698106766
0.084112614393234
-0.068475276231766
-0.083734065294266
0.129888981580734
-0.007440119981766
0.007818669080734
-0.007440119981766
0.007818669080734
0.053595036268234
-0.083734065294266
0.023077458143234
-0.007440119981766
0.007818669080734
-0.007440119981766
-0.068475276231766
0.129888981580734
0.007818669080734
-0.068475276231766
0.084112614393234
-0.037957698106766
0.038336247205734
-0.053216487169266
-0.037957698106766
0.099371403455734
-0.037957698106766
0.007818669080734
0.007818669080734
0.053595036268234
0.007818669080734
-0.114251643419266
0.099371403455734
0.007818669080734
-0.114251643419266
-0.007440119981766
-0.037957698106766
0.053595036268234
-0.083734065294266
-0.053216487169266
0.099371403455734
-0.053216487169266
-0.037957698106766
-0.037957698106766
-0.007440119981766
-0.022698909044266
-0.129510432481766
0.038336247205734
-0.007440119981766
-0.037957698106766
0.007818669080734
-0.037957698106766
0.084112614393234
-0.068475276231766
-0.068475276231766
0.068853825330734
-0.022698909044266
-0.007440119981766
-0.053216487169266
0.007818669080734
0.038336247205734
-0.098992854356766
0.007818669080734
-0.007440119981766
-0.022698909044266
-0.053216487169266
-0.053216487169266
0.068853825330734
-0.053216487169266
-0.037957698106766
0.053595036268234
-0.007440119981766
0.053595036268234
-0.068475276231766
-0.007440119981766
0.068853825330734
-0.053216487169266
0.007818669080734
-0.022698909044266
0.038336247205734
-0.022698909044266
-0.098992854356766
0.068853825330734
-0.022698909044266
-0.098992854356766
-0.022698909044266
-0.022698909044266
0.023077458143234
-0.098992854356766
-0.022698909044266
0.023077458143234
0.007818669080734
-0.007440119981766
-0.114251643419266
0.053595036268234
-0.007440119981766
-0.160028010606766
0.068853825330734
-0.022698909044266
-0.053216487169266
-0.022698909044266
-0.037957698106766
0.053595036268234
-0.098992854356766
-0.053216487169266
0.023077458143234
0.007818669080734
-0.037957698106766
-0.144769221544266
0.038336247205734
0.023077458143234
-0.114251643419266
0.053595036268234
0.007818669080734
0.038336247205734
-0.037957698106766
-0.068475276231766
0.099371403455734
-0.037957698106766
-0.022698909044266
0.007818669080734
0.023077458143234
0.053595036268234
-0.114251643419266
0.023077458143234
0.023077458143234
-0.053216487169266
0.038336247205734
-0.037957698106766
0.038336247205734
-0.007440119981766
-0.053216487169266
0.084112614393234
-0.037957698106766
-0.007440119981766
0.007818669080734
0.023077458143234
0.099371403455734
-0.083734065294266
0.007818669080734
0.084112614393234
0.023077458143234
-0.007440119981766
-0.068475276231766
0.068853825330734
-0.022698909044266
-0.098992854356766
0.053595036268234
-0.037957698106766
0.007818669080734
-0.022698909044266
0.007818669080734
0.099371403455734
-0.068475276231766
0.007818669080734
0.023077458143234
0.007818669080734
0.007818669080734
-0.098992854356766
0.053595036268234
0.053595036268234
-0.068475276231766
0.038336247205734
0.038336247205734
0.053595036268234
-0.037957698106766
0.023077458143234
0.099371403455734
-0.007440119981766
0.007818669080734
-0.022698909044266
0.053595036268234
0.038336247205734
-0.129510432481766
0.084112614393234
0.084112614393234
0.007818669080734
0.068853825330734
0.007818669080734
0.084112614393234
-0.007440119981766
0.007818669080734
0.068853825330734
0.007818669080734
0.053595036268234
-0.068475276231766
0.038336247205734
0.114630192518234
-0.098992854356766
0.068853825330734
0.084112614393234
0.038336247205734
0.007818669080734
-0.053216487169266
0.084112614393234
0.007818669080734
0.007818669080734
0.053595036268234
-0.007440119981766
0.084112614393234
-0.037957698106766
0.099371403455734
0.145147770643234
-0.037957698106766
0.068853825330734
0.038336247205734
0.038336247205734
-0.022698909044266
-0.083734065294266
0.114630192518234
0.023077458143234
0.007818669080734
0.068853825330734
0.038336247205734
0.114630192518234
-0.037957698106766
0.023077458143234
0.099371403455734
-0.022698909044266
0.023077458143234
-0.037957698106766
0.084112614393234
0.068853825330734
-0.098992854356766
0.114630192518234
0.053595036268234
0.023077458143234
-0.007440119981766
-0.022698909044266
0.114630192518234
-0.083734065294266
-0.022698909044266
0.068853825330734
-0.053216487169266
0.023077458143234
-0.068475276231766
0.053595036268234
0.099371403455734
-0.114251643419266
0.038336247205734
0.023077458143234
0.053595036268234
-0.022698909044266
-0.037957698106766
0.114630192518234
0.007818669080734
0.023077458143234
0.023077458143234
-0.022698909044266
0.084112614393234
-0.083734065294266
0.084112614393234
0.114630192518234
-0.068475276231766
0.053595036268234
-0.007440119981766
0.038336247205734
0.007818669080734
-0.037957698106766
0.099371403455734
-0.022698909044266
0.053595036268234
0.023077458143234
-0.037957698106766
0.114630192518234
-0.053216487169266
0.038336247205734
0.099371403455734
-0.037957698106766
-0.007440119981766
-0.053216487169266
0.084112614393234
0.053595036268234
-0.068475276231766
0.099371403455734
0.007818669080734
0.053595036268234
-0.022698909044266
-0.022698909044266
0.114630192518234
-0.053216487169266
0.023077458143234
0.068853825330734
-0.007440119981766
0.038336247205734
-0.053216487169266
0.114630192518234
0.068853825330734
-0.083734065294266
0.053595036268234
-0.022698909044266
0.068853825330734
-0.037957698106766
-0.068475276231766
0.129888981580734
-0.022698909044266
-0.022698909044266
0.007818669080734
0.023077458143234
0.038336247205734
-0.114251643419266
0.068853825330734
0.068853825330734
-0.037957698106766
0.023077458143234
-0.037957698106766
0.114630192518234
-0.007440119981766
-0.068475276231766
0.114630192518234
-0.053216487169266
-0.007440119981766
-0.007440119981766
-0.022698909044266
0.099371403455734
-0.083734065294266
0.023077458143234
0.053595036268234
0.007818669080734
0.023077458143234
-0.053216487169266
0.099371403455734
0.007818669080734
-0.068475276231766
0.084112614393234
-0.007440119981766
0.099371403455734
-0.022698909044266
-0.022698909044266
0.145147770643234
-0.053216487169266
-0.007440119981766
0.023077458143234
0.023077458143234
0.053595036268234
-0.053216487169266
0.114630192518234
0.023077458143234
-0.068475276231766
0.084112614393234
-0.007440119981766
0.099371403455734
-0.037957698106766
-0.068475276231766
0.114630192518234
-0.022698909044266
-0.007440119981766
0.023077458143234
0.053595036268234
0.114630192518234
-0.037957698106766
0.068853825330734
0.038336247205734
-0.007440119981766
0.023077458143234
-0.022698909044266
0.114630192518234
-0.007440119981766
-0.037957698106766
0.114630192518234
0.007818669080734
0.053595036268234
0.007818669080734
0.038336247205734
0.099371403455734
-0.053216487169266
0.053595036268234
0.023077458143234
-0.007440119981766
0.053595036268234
0.007818669080734
0.129888981580734
0.053595036268234
-0.053216487169266
0.068853825330734
0.038336247205734
0.068853825330734
-0.037957698106766
0.038336247205734
0.114630192518234
-0.037957698106766
0.007818669080734
-0.007440119981766
0.068853825330734
0.068853825330734
-0.037957698106766
0.129888981580734
0.038336247205734
-0.022698909044266
0.053595036268234
0.007818669080734
0.099371403455734
-0.022698909044266
-0.007440119981766
0.114630192518234
0.038336247205734
0.038336247205734
0.007818669080734
0.114630192518234
0.099371403455734
-0.037957698106766
0.114630192518234
0.053595036268234
0.038336247205734
0.023077458143234
0.023077458143234
0.145147770643234
0.007818669080734
0.023077458143234
0.129888981580734
0.114630192518234
0.084112614393234
0.023077458143234
0.129888981580734
0.099371403455734
-0.022698909044266
0.099371403455734
0.038336247205734
0.099371403455734
0.053595036268234
0.023077458143234
0.190924137830734
0.053595036268234
0.007818669080734
0.114630192518234
0.084112614393234
0.099371403455734
-0.022698909044266
0.068853825330734
0.114630192518234
0.053595036268234
0.038336247205734
0.007818669080734
0.129888981580734
0.068853825330734
-0.022698909044266
0.145147770643234
0.068853825330734
0.053595036268234
0.038336247205734
0.053595036268234
0.114630192518234
-0.037957698106766
0.084112614393234
0.129888981580734
0.053595036268234
0.068853825330734
0.023077458143234
0.114630192518234
0.068853825330734
-0.068475276231766
0.084112614393234
0.068853825330734
0.068853825330734
0.023077458143234
0.053595036268234
0.114630192518234
-0.007440119981766
0.023077458143234
0.053595036268234
0.099371403455734
0.068853825330734
-0.068475276231766
0.099371403455734
0.068853825330734
-0.053216487169266
0.068853825330734
0.023077458143234
0.084112614393234
0.007818669080734
0.068853825330734
0.129888981580734
-0.022698909044266
-0.022698909044266
0.007818669080734
0.084112614393234
0.053595036268234
-0.098992854356766
0.099371403455734
0.053595036268234
0.007818669080734
0.038336247205734
-0.007440119981766
0.129888981580734
0.038336247205734
-0.007440119981766
0.099371403455734
0.038336247205734
0.023077458143234
-0.022698909044266
0.099371403455734
0.099371403455734
-0.068475276231766
0.068853825330734
-0.007440119981766
0.007818669080734
0.023077458143234
-0.053216487169266
0.114630192518234
0.023077458143234
-0.037957698106766
0.084112614393234
0.023077458143234
0.084112614393234
-0.007440119981766
0.068853825330734
0.114630192518234
-0.037957698106766
0.023077458143234
0.007818669080734
0.114630192518234
0.038336247205734
-0.098992854356766
0.114630192518234
0.023077458143234
-0.022698909044266
0.053595036268234
0.007818669080734
0.114630192518234
-0.037957698106766
0.038336247205734
0.129888981580734
-0.022698909044266
0.038336247205734
0.007818669080734
0.114630192518234
0.099371403455734
-0.114251643419266
0.099371403455734
0.068853825330734
0.053595036268234
0.023077458143234
-0.007440119981766
0.145147770643234
-0.022698909044266
-0.022698909044266
0.084112614393234
0.007818669080734
0.053595036268234
-0.083734065294266
0.068853825330734
0.084112614393234
-0.114251643419266
0.053595036268234
0.023077458143234
0.053595036268234
0.007818669080734
-0.068475276231766
0.114630192518234
-0.022698909044266
-0.037957698106766
0.068853825330734
0.023077458143234
0.068853825330734
-0.083734065294266
0.038336247205734
0.068853825330734
-0.114251643419266
0.023077458143234
-0.007440119981766
0.053595036268234
0.038336247205734
-0.098992854356766
0.038336247205734
-0.007440119981766
0.007818669080734
0.007818669080734
-0.007440119981766
0.099371403455734
-0.098992854356766
0.023077458143234
0.068853825330734
-0.068475276231766
0.038336247205734
-0.007440119981766
0.114630192518234
0.038336247205734
-0.144769221544266
0.084112614393234
0.007818669080734
0.007818669080734
-0.007440119981766
-0.007440119981766
0.114630192518234
-0.037957698106766
-0.007440119981766
0.053595036268234
0.007818669080734
0.038336247205734
-0.098992854356766
0.053595036268234
0.038336247205734
-0.083734065294266
0.053595036268234
-0.022698909044266
0.084112614393234
-0.007440119981766
-0.083734065294266
0.084112614393234
-0.098992854356766
-0.037957698106766
0.023077458143234
-0.007440119981766
0.053595036268234
-0.114251643419266
0.053595036268234
0.068853825330734
-0.053216487169266
0.053595036268234
-0.007440119981766
0.084112614393234
-0.007440119981766
-0.098992854356766
0.084112614393234
-0.022698909044266
0.038336247205734
0.023077458143234
0.007818669080734
0.114630192518234
-0.129510432481766
-0.007440119981766
0.038336247205734
-0.068475276231766
0.023077458143234
-0.037957698106766
0.084112614393234
-0.007440119981766
-0.098992854356766
0.068853825330734
0.007818669080734
0.068853825330734
-0.053216487169266
-0.022698909044266
0.129888981580734
-0.098992854356766
-0.053216487169266
0.053595036268234
0.007818669080734
0.038336247205734
-0.083734065294266
0.038336247205734
0.053595036268234
-0.053216487169266
0.023077458143234
-0.007440119981766
0.114630192518234
-0.053216487169266
-0.068475276231766
0.114630192518234
-0.053216487169266
0.007818669080734
0.038336247205734
0.038336247205734
0.099371403455734
-0.114251643419266
0.053595036268234
0.114630192518234
-0.007440119981766
0.023077458143234
0.007818669080734
0.084112614393234
-0.037957698106766
-0.098992854356766
0.038336247205734
0.007818669080734
0.068853825330734
0.007818669080734
0.053595036268234
0.114630192518234
-0.053216487169266
0.053595036268234
0.053595036268234
0.007818669080734
0.053595036268234
-0.022698909044266
0.099371403455734
0.038336247205734
-0.022698909044266
0.114630192518234
0.053595036268234
0.053595036268234
-0.053216487169266
0.007818669080734
0.084112614393234
-0.068475276231766
0.007818669080734
0.053595036268234
0.038336247205734
0.053595036268234
-0.022698909044266
0.114630192518234
0.084112614393234
0.038336247205734
0.084112614393234
0.038336247205734
0.084112614393234
-0.037957698106766
0.007818669080734
0.145147770643234
0.053595036268234
0.068853825330734
0.053595036268234
0.099371403455734
0.068853825330734
-0.068475276231766
0.114630192518234
0.099371403455734
0.053595036268234
0.023077458143234
0.007818669080734
0.129888981580734
-0.022698909044266
-0.007440119981766
0.129888981580734
0.084112614393234
0.099371403455734
0.023077458143234
0.084112614393234
0.114630192518234
0.023077458143234
0.068853825330734
0.038336247205734
0.099371403455734
0.007818669080734
-0.037957698106766
0.114630192518234
-0.007440119981766
-0.007440119981766
0.084112614393234
0.053595036268234
0.114630192518234
-0.022698909044266
0.068853825330734
0.129888981580734
0.007818669080734
0.038336247205734
0.038336247205734
0.114630192518234
0.053595036268234
-0.053216487169266
0.099371403455734
0.038336247205734
0.007818669080734
-0.022698909044266
0.007818669080734
0.114630192518234
-0.068475276231766
0.007818669080734
0.099371403455734
0.053595036268234
0.084112614393234
0.023077458143234
0.114630192518234
0.099371403455734
-0.007440119981766
0.099371403455734
0.068853825330734
0.084112614393234
0.007818669080734
0.053595036268234
0.160406559705734
-0.007440119981766
0.038336247205734
0.114630192518234
0.068853825330734
0.068853825330734
-0.037957698106766
0.084112614393234
0.114630192518234
-0.007440119981766
0.068853825330734
0.053595036268234
0.114630192518234
0.023077458143234
0.053595036268234
0.145147770643234
0.053595036268234
0.068853825330734
0.068853825330734
0.099371403455734
0.114630192518234
-0.037957698106766
0.114630192518234
0.114630192518234
0.053595036268234
0.038336247205734
-0.037957698106766
0.114630192518234
0.023077458143234
-0.022698909044266
0.160406559705734
0.053595036268234
0.038336247205734
0.007818669080734
0.053595036268234
0.114630192518234
-0.007440119981766
0.084112614393234
0.053595036268234
0.068853825330734
0.053595036268234
-0.022698909044266
0.114630192518234
0.053595036268234
0.007818669080734
0.114630192518234
0.007818669080734
0.068853825330734
-0.022698909044266
0.038336247205734
0.114630192518234
-0.053216487169266
0.007818669080734
0.053595036268234
0.099371403455734
0.068853825330734
-0.068475276231766
0.114630192518234
0.068853825330734
0.023077458143234
0.053595036268234
0.007818669080734
0.145147770643234
-0.022698909044266
0.023077458143234
0.129888981580734
-0.022698909044266
0.038336247205734
-0.007440119981766
0.053595036268234
0.114630192518234
-0.053216487169266
0.084112614393234
0.053595036268234
0.053595036268234
0.038336247205734
-0.007440119981766
0.160406559705734
-0.007440119981766
-0.007440119981766
0.129888981580734
0.007818669080734
0.068853825330734
-0.007440119981766
0.053595036268234
0.114630192518234
-0.053216487169266
0.053595036268234
0.038336247205734
0.068853825330734
0.038336247205734
-0.037957698106766
0.129888981580734
0.038336247205734
0.007818669080734
0.084112614393234
-0.022698909044266
0.053595036268234
-0.053216487169266
0.053595036268234
0.114630192518234
-0.022698909044266
0.053595036268234
0.007818669080734
0.099371403455734
0.053595036268234
-0.114251643419266
0.099371403455734
0.023077458143234
-0.037957698106766
-0.007440119981766
-0.022698909044266
0.099371403455734
-0.053216487169266
0.023077458143234
0.114630192518234
-0.007440119981766
-0.007440119981766
-0.037957698106766
0.084112614393234
0.068853825330734
-0.083734065294266
0.099371403455734
0.038336247205734
0.053595036268234
0.023077458143234
0.007818669080734
0.160406559705734
-0.007440119981766
-0.007440119981766
0.099371403455734
0.023077458143234
0.023077458143234
-0.098992854356766
0.084112614393234
0.099371403455734
-0.037957698106766
0.053595036268234
0.038336247205734
0.114630192518234
0.023077458143234
-0.022698909044266
0.145147770643234
0.007818669080734
0.038336247205734
0.099371403455734
-0.007440119981766
0.099371403455734
-0.053216487169266
0.053595036268234
0.084112614393234
-0.037957698106766
0.038336247205734
0.023077458143234
0.129888981580734
0.007818669080734
-0.083734065294266
0.145147770643234
-0.007440119981766
0.007818669080734
0.023077458143234
-0.022698909044266
0.114630192518234
-0.037957698106766
0.023077458143234
0.099371403455734
0.007818669080734
0.038336247205734
-0.053216487169266
0.084112614393234
0.053595036268234
-0.083734065294266
0.084112614393234
-0.007440119981766
0.068853825330734
0.023077458143234
-0.022698909044266
0.145147770643234
-0.022698909044266
0.007818669080734
0.068853825330734
0.007818669080734
0.068853825330734
-0.083734065294266
0.114630192518234
0.114630192518234
-0.007440119981766
0.099371403455734
0.053595036268234
0.114630192518234
-0.007440119981766
-0.053216487169266
0.129888981580734
0.007818669080734
0.007818669080734
0.007818669080734
0.023077458143234
0.114630192518234
-0.053216487169266
0.099371403455734
0.099371403455734
-0.022698909044266
0.023077458143234
-0.007440119981766
0.114630192518234
0.038336247205734
-0.022698909044266
0.129888981580734
0.038336247205734
0.038336247205734
-0.007440119981766
-0.007440119981766
0.099371403455734
-0.053216487169266
0.023077458143234
0.053595036268234
0.038336247205734
0.007818669080734
-0.083734065294266
0.114630192518234
0.038336247205734
-0.068475276231766
0.053595036268234
-0.022698909044266
0.053595036268234
-0.022698909044266
-0.007440119981766
0.099371403455734
0.007818669080734
0.038336247205734
0.007818669080734
0.053595036268234
0.053595036268234
-0.098992854356766
0.099371403455734
0.053595036268234
-0.053216487169266
0.038336247205734
-0.007440119981766
0.114630192518234
-0.007440119981766
-0.037957698106766
0.114630192518234
0.023077458143234
-0.007440119981766
-0.022698909044266
0.053595036268234
0.068853825330734
-0.053216487169266
0.114630192518234
0.038336247205734
0.023077458143234
0.023077458143234
-0.022698909044266
0.114630192518234
-0.037957698106766
-0.022698909044266
0.114630192518234
-0.007440119981766
0.023077458143234
-0.022698909044266
0.084112614393234
0.114630192518234
-0.053216487169266
0.053595036268234
0.053595036268234
0.038336247205734
-0.007440119981766
-0.022698909044266
0.145147770643234
0.007818669080734
-0.037957698106766
0.053595036268234
-0.022698909044266
0.053595036268234
-0.083734065294266
0.023077458143234
0.114630192518234
-0.037957698106766
-0.007440119981766
-0.007440119981766
0.068853825330734
0.007818669080734
-0.083734065294266
0.114630192518234
0.023077458143234
-0.022698909044266
0.023077458143234
0.023077458143234
0.114630192518234
-0.037957698106766
-0.007440119981766
0.099371403455734
0.038336247205734
0.023077458143234
-0.098992854356766
0.038336247205734
0.084112614393234
-0.037957698106766
0.084112614393234
0.007818669080734
0.038336247205734
0.023077458143234
-0.022698909044266
0.084112614393234
-0.022698909044266
-0.037957698106766
0.007818669080734
-0.007440119981766
0.038336247205734
-0.083734065294266
0.084112614393234
0.114630192518234
-0.053216487169266
0.007818669080734
-0.022698909044266
0.023077458143234
-0.037957698106766
-0.083734065294266
0.099371403455734
-0.007440119981766
-0.053216487169266
-0.007440119981766
0.053595036268234
0.084112614393234
-0.083734065294266
0.038336247205734
0.053595036268234
-0.022698909044266
-0.022698909044266
-0.053216487169266
0.084112614393234
0.023077458143234
-0.037957698106766
0.099371403455734
-0.022698909044266
-0.007440119981766
-0.022698909044266
0.023077458143234
0.099371403455734
-0.083734065294266
-0.007440119981766
0.023077458143234
0.023077458143234
0.023077458143234
-0.053216487169266
0.114630192518234
0.053595036268234
-0.037957698106766
0.068853825330734
0.007818669080734
0.068853825330734
-0.037957698106766
0.007818669080734
0.099371403455734
-0.083734065294266
-0.022698909044266
0.007818669080734
0.023077458143234
0.038336247205734
-0.098992854356766
0.084112614393234
0.038336247205734
-0.068475276231766
-0.022698909044266
-0.037957698106766
0.084112614393234
-0.083734065294266
-0.068475276231766
0.068853825330734
-0.068475276231766
-0.037957698106766
-0.053216487169266
0.023077458143234
0.084112614393234
-0.144769221544266
0.007818669080734
0.007818669080734
-0.068475276231766
-0.068475276231766
-0.053216487169266
0.084112614393234
-0.037957698106766
-0.022698909044266
0.068853825330734
-0.053216487169266
0.007818669080734
-0.053216487169266
0.023077458143234
0.068853825330734
-0.175286799669266
-0.037957698106766
-0.007440119981766
-0.022698909044266
-0.007440119981766
-0.068475276231766
0.114630192518234
0.038336247205734
-0.053216487169266
-0.022698909044266
-0.053216487169266
0.053595036268234
-0.098992854356766
-0.037957698106766
0.053595036268234
-0.083734065294266
-0.022698909044266
-0.053216487169266
0.023077458143234
0.038336247205734
-0.114251643419266
0.053595036268234
-0.007440119981766
-0.037957698106766
-0.022698909044266
-0.053216487169266
0.084112614393234
-0.068475276231766
-0.037957698106766
0.053595036268234
-0.053216487169266
-0.022698909044266
-0.083734065294266
0.038336247205734
0.068853825330734
-0.129510432481766
0.023077458143234
0.007818669080734
0.023077458143234
-0.037957698106766
-0.068475276231766
0.114630192518234
-0.037957698106766
-0.037957698106766
0.038336247205734
-0.037957698106766
0.023077458143234
-0.098992854356766
-0.022698909044266
-0.007440119981766
-0.144769221544266
-0.022698909044266
-0.022698909044266
0.068853825330734
-0.022698909044266
-0.114251643419266
0.068853825330734
-0.053216487169266
-0.037957698106766
0.007818669080734
-0.053216487169266
0.053595036268234
-0.129510432481766
-0.022698909044266
0.038336247205734
-0.083734065294266
-0.007440119981766
-0.022698909044266
0.053595036268234
-0.053216487169266
-0.114251643419266
0.053595036268234
-0.083734065294266
-0.022698909044266
-0.022698909044266
-0.068475276231766
0.084112614393234
-0.144769221544266
-0.037957698106766
0.038336247205734
-0.083734065294266
-0.007440119981766
-0.068475276231766
0.053595036268234
0.023077458143234
-0.129510432481766
0.023077458143234
-0.037957698106766
0.023077458143234
-0.068475276231766
-0.083734065294266
0.099371403455734
-0.098992854356766
-0.068475276231766
-0.007440119981766
-0.053216487169266
0.023077458143234
-0.129510432481766
0.038336247205734
0.038336247205734
-0.129510432481766
-0.007440119981766
-0.037957698106766
0.038336247205734
-0.068475276231766
-0.098992854356766
0.114630192518234
-0.037957698106766
-0.053216487169266
-0.053216487169266
-0.068475276231766
0.038336247205734
-0.190545588731766
-0.053216487169266
0.053595036268234
-0.068475276231766
-0.053216487169266
-0.083734065294266
0.068853825330734
-0.007440119981766
-0.114251643419266
0.023077458143234
-0.068475276231766
-0.037957698106766
-0.114251643419266
-0.083734065294266
0.084112614393234
-0.114251643419266
-0.022698909044266
0.038336247205734
-0.022698909044266
-0.007440119981766
-0.083734065294266
0.053595036268234
-0.007440119981766
-0.129510432481766
-0.022698909044266
-0.053216487169266
0.038336247205734
-0.083734065294266
-0.068475276231766
0.084112614393234
-0.083734065294266
-0.037957698106766
-0.022698909044266
-0.037957698106766
-0.007440119981766
-0.129510432481766
0.023077458143234
-0.022698909044266
-0.083734065294266
0.007818669080734
-0.068475276231766
0.007818669080734
-0.098992854356766
-0.114251643419266
0.068853825330734
-0.053216487169266
-0.037957698106766
-0.068475276231766
-0.022698909044266
0.053595036268234
-0.144769221544266
-0.007440119981766
0.023077458143234
-0.022698909044266
-0.022698909044266
-0.068475276231766
0.068853825330734
-0.053216487169266
-0.114251643419266
-0.007440119981766
-0.068475276231766
-0.022698909044266
-0.175286799669266
-0.083734065294266
0.053595036268234
-0.160028010606766
-0.022698909044266
-0.007440119981766
-0.053216487169266
-0.037957698106766
-0.114251643419266
0.038336247205734
-0.068475276231766
-0.129510432481766
-0.053216487169266
-0.068475276231766
0.038336247205734
-0.129510432481766
-0.053216487169266
0.084112614393234
-0.114251643419266
-0.083734065294266
-0.083734065294266
-0.068475276231766
-0.037957698106766
-0.160028010606766
0.023077458143234
-0.022698909044266
-0.083734065294266
-0.053216487169266
-0.037957698106766
0.038336247205734
-0.144769221544266
-0.083734065294266
0.038336247205734
-0.098992854356766
-0.083734065294266
-0.098992854356766
-0.007440119981766
0.007818669080734
-0.160028010606766
-0.007440119981766
-0.037957698106766
-0.068475276231766
-0.083734065294266
-0.098992854356766
0.053595036268234
-0.083734065294266
-0.144769221544266
-0.022698909044266
-0.022698909044266
-0.022698909044266
-0.160028010606766
-0.022698909044266
0.038336247205734
-0.160028010606766
-0.053216487169266
-0.037957698106766
-0.022698909044266
-0.068475276231766
-0.098992854356766
0.023077458143234
-0.083734065294266
-0.144769221544266
-0.114251643419266
-0.083734065294266
0.007818669080734
-0.175286799669266
-0.068475276231766
0.023077458143234
-0.068475276231766
-0.083734065294266
-0.098992854356766
-0.022698909044266
-0.053216487169266
-0.114251643419266
-0.022698909044266
-0.083734065294266
-0.007440119981766
-0.083734065294266
-0.098992854356766
0.023077458143234
-0.144769221544266
-0.083734065294266
0.007818669080734
-0.083734065294266
-0.068475276231766
-0.098992854356766
-0.037957698106766
-0.068475276231766
-0.083734065294266
-0.007440119981766
-0.068475276231766
-0.007440119981766
-0.098992854356766
-0.068475276231766
0.053595036268234
-0.160028010606766
-0.098992854356766
-0.022698909044266
-0.053216487169266
-0.037957698106766
-0.144769221544266
0.007818669080734
-0.007440119981766
-0.129510432481766
-0.098992854356766
-0.083734065294266
0.007818669080734
-0.129510432481766
-0.114251643419266
0.038336247205734
-0.098992854356766
-0.083734065294266
-0.083734065294266
-0.007440119981766
0.038336247205734
-0.160028010606766
-0.007440119981766
0.023077458143234
-0.037957698106766
-0.068475276231766
-0.129510432481766
-0.007440119981766
-0.037957698106766
-0.098992854356766
-0.037957698106766
-0.083734065294266
-0.007440119981766
-0.129510432481766
-0.053216487169266
0.023077458143234
-0.160028010606766
-0.037957698106766
-0.007440119981766
-0.037957698106766
-0.053216487169266
-0.129510432481766
-0.007440119981766
-0.083734065294266
-0.098992854356766
-0.007440119981766
-0.037957698106766
0.023077458143234
-0.129510432481766
-0.068475276231766
0.007818669080734
-0.160028010606766
-0.083734065294266
-0.053216487169266
0.007818669080734
-0.037957698106766
-0.175286799669266
0.007818669080734
-0.037957698106766
-0.053216487169266
-0.053216487169266
-0.114251643419266
0.038336247205734
-0.129510432481766
-0.114251643419266
0.038336247205734
-0.098992854356766
-0.098992854356766
-0.083734065294266
0.007818669080734
-0.053216487169266
-0.175286799669266
0.023077458143234
-0.053216487169266
-0.022698909044266
-0.098992854356766
-0.175286799669266
0.038336247205734
-0.068475276231766
-0.098992854356766
-0.007440119981766
-0.053216487169266
-0.022698909044266
-0.160028010606766
-0.037957698106766
0.007818669080734
-0.129510432481766
-0.037957698106766
-0.144769221544266
-0.068475276231766
-0.098992854356766
-0.190545588731766
-0.022698909044266
-0.129510432481766
-0.098992854356766
-0.068475276231766
-0.144769221544266
-0.037957698106766
-0.190545588731766
-0.053216487169266
-0.022698909044266
-0.175286799669266
-0.068475276231766
-0.098992854356766
-0.022698909044266
-0.053216487169266
-0.160028010606766
0.023077458143234
-0.083734065294266
-0.083734065294266
-0.098992854356766
-0.129510432481766
0.007818669080734
-0.190545588731766
-0.083734065294266
-0.007440119981766
-0.114251643419266
-0.068475276231766
-0.175286799669266
-0.022698909044266
-0.022698909044266
-0.221063166856766
-0.022698909044266
-0.068475276231766
-0.053216487169266
-0.129510432481766
-0.175286799669266
0.038336247205734
-0.098992854356766
-0.098992854356766
-0.022698909044266
-0.053216487169266
-0.007440119981766
-0.251580744981766
-0.068475276231766
-0.007440119981766
-0.160028010606766
-0.022698909044266
-0.144769221544266
-0.022698909044266
-0.037957698106766
-0.221063166856766
-0.037957698106766
-0.098992854356766
-0.098992854356766
-0.098992854356766
-0.098992854356766
-0.037957698106766
-0.236321955919266
-0.068475276231766
-0.053216487169266
-0.175286799669266
-0.037957698106766
-0.129510432481766
-0.037957698106766
-0.053216487169266
-0.205804377794266
-0.022698909044266
-0.098992854356766
-0.129510432481766
-0.144769221544266
-0.114251643419266
-0.007440119981766
-0.175286799669266
-0.068475276231766
-0.053216487169266
-0.144769221544266
-0.068475276231766
-0.160028010606766
-0.007440119981766
-0.037957698106766
-0.190545588731766
-0.053216487169266
-0.114251643419266
-0.098992854356766
-0.175286799669266
-0.114251643419266
0.038336247205734
-0.144769221544266
-0.098992854356766
-0.068475276231766
-0.098992854356766
-0.037957698106766
-0.221063166856766
-0.068475276231766
-0.037957698106766
-0.160028010606766
-0.098992854356766
-0.144769221544266
-0.007440119981766
-0.098992854356766
-0.144769221544266
-0.022698909044266
-0.129510432481766
-0.068475276231766
-0.160028010606766
-0.160028010606766
-0.007440119981766
-0.205804377794266
-0.083734065294266
-0.098992854356766
-0.144769221544266
-0.053216487169266
-0.129510432481766
-0.037957698106766
-0.083734065294266
-0.190545588731766
-0.068475276231766
-0.144769221544266
-0.098992854356766
-0.175286799669266
-0.083734065294266
0.023077458143234
-0.175286799669266
-0.053216487169266
-0.098992854356766
-0.144769221544266
-0.053216487169266
-0.175286799669266
-0.037957698106766
-0.037957698106766
-0.175286799669266
-0.083734065294266
-0.083734065294266
-0.068475276231766
-0.236321955919266
-0.098992854356766
0.023077458143234
-0.190545588731766
-0.114251643419266
-0.098992854356766
-0.068475276231766
-0.022698909044266
-0.221063166856766
-0.022698909044266
-0.022698909044266
-0.160028010606766
-0.098992854356766
-0.083734065294266
-0.007440119981766
-0.129510432481766
-0.129510432481766
-0.022698909044266
-0.053216487169266
-0.007440119981766
-0.144769221544266
-0.068475276231766
0.007818669080734
-0.205804377794266
-0.083734065294266
-0.083734065294266
-0.068475276231766
-0.053216487169266
-0.114251643419266
0.023077458143234
-0.068475276231766
-0.160028010606766
-0.053216487169266
-0.098992854356766
-0.053216487169266
-0.144769221544266
-0.083734065294266
-0.022698909044266
-0.114251643419266
-0.053216487169266
-0.098992854356766
-0.022698909044266
-0.037957698106766
-0.129510432481766
0.023077458143234
-0.053216487169266
-0.144769221544266
-0.037957698106766
-0.037957698106766
-0.007440119981766
-0.129510432481766
-0.007440119981766
0.053595036268234
-0.098992854356766
-0.068475276231766
-0.053216487169266
0.023077458143234
-0.037957698106766
-0.160028010606766
0.007818669080734
-0.007440119981766
-0.053216487169266
-0.098992854356766
-0.037957698106766
0.053595036268234
-0.129510432481766
-0.098992854356766
0.007818669080734
-0.022698909044266
-0.007440119981766
-0.098992854356766
0.023077458143234
0.023077458143234
-0.114251643419266
-0.022698909044266
-0.037957698106766
0.038336247205734
-0.037957698106766
-0.022698909044266
0.084112614393234
-0.068475276231766
-0.053216487169266
-0.007440119981766
-0.007440119981766
0.038336247205734
-0.129510432481766
0.007818669080734
0.038336247205734
-0.053216487169266
-0.007440119981766
-0.053216487169266
0.053595036268234
-0.007440119981766
-0.053216487169266
0.038336247205734
-0.053216487169266
-0.007440119981766
-0.022698909044266
-0.007440119981766
0.068853825330734
-0.098992854356766
0.053595036268234
0.038336247205734
-0.037957698106766
0.023077458143234
-0.068475276231766
0.053595036268234
-0.022698909044266
-0.114251643419266
0.068853825330734
0.007818669080734
-0.022698909044266
-0.053216487169266
0.053595036268234
0.053595036268234
-0.129510432481766
-0.007440119981766
0.023077458143234
0.023077458143234
0.023077458143234
-0.129510432481766
0.084112614393234
0.038336247205734
-0.114251643419266
0.023077458143234
-0.007440119981766
0.038336247205734
-0.068475276231766
-0.037957698106766
0.053595036268234
-0.083734065294266
-0.068475276231766
-0.053216487169266
0.038336247205734
0.053595036268234
-0.144769221544266
0.053595036268234
0.053595036268234
-0.007440119981766
-0.007440119981766
-0.083734065294266
0.084112614393234
-0.022698909044266
-0.053216487169266
0.053595036268234
-0.022698909044266
0.007818669080734
-0.068475276231766
0.023077458143234
0.084112614393234
-0.083734065294266
0.038336247205734
-0.007440119981766
0.007818669080734
0.007818669080734
-0.098992854356766
0.053595036268234
-0.053216487169266
-0.068475276231766
0.099371403455734
0.007818669080734
0.038336247205734
-0.053216487169266
0.053595036268234
0.084112614393234
-0.098992854356766
0.007818669080734
-0.007440119981766
0.053595036268234
0.007818669080734
-0.129510432481766
0.068853825330734
0.023077458143234
-0.037957698106766
0.023077458143234
-0.007440119981766
0.084112614393234
-0.098992854356766
0.007818669080734
0.068853825330734
-0.083734065294266
0.023077458143234
-0.037957698106766
0.068853825330734
0.068853825330734
-0.098992854356766
0.084112614393234
0.038336247205734
0.007818669080734
-0.007440119981766
-0.022698909044266
0.099371403455734
-0.083734065294266
-0.037957698106766
0.053595036268234
-0.068475276231766
0.023077458143234
-0.083734065294266
0.038336247205734
0.099371403455734
-0.083734065294266
0.053595036268234
0.007818669080734
0.038336247205734
0.007818669080734
-0.053216487169266
0.099371403455734
-0.053216487169266
-0.053216487169266
0.053595036268234
-0.007440119981766
0.068853825330734
-0.068475276231766
0.084112614393234
0.068853825330734
-0.144769221544266
-0.022698909044266
-0.037957698106766
0.053595036268234
-0.022698909044266
-0.129510432481766
0.099371403455734
-0.022698909044266
-0.053216487169266
0.023077458143234
0.007818669080734
0.084112614393234
-0.083734065294266
0.023077458143234
0.068853825330734
-0.068475276231766
-0.022698909044266
-0.083734065294266
0.084112614393234
0.068853825330734
-0.114251643419266
0.084112614393234
-0.007440119981766
-0.022698909044266
-0.037957698106766
-0.037957698106766
0.114630192518234
-0.068475276231766
-0.037957698106766
0.038336247205734
-0.007440119981766
0.023077458143234
-0.083734065294266
0.053595036268234
0.053595036268234
-0.053216487169266
0.038336247205734
-0.037957698106766
0.084112614393234
-0.007440119981766
-0.083734065294266
0.084112614393234
-0.083734065294266
-0.022698909044266
0.023077458143234
-0.068475276231766
0.053595036268234
-0.053216487169266
0.038336247205734
0.038336247205734
-0.037957698106766
-0.007440119981766
-0.022698909044266
0.099371403455734
-0.037957698106766
-0.114251643419266
0.084112614393234
-0.037957698106766
0.007818669080734
0.038336247205734
-0.007440119981766
0.068853825330734
-0.114251643419266
-0.022698909044266
0.007818669080734
-0.037957698106766
-0.007440119981766
-0.037957698106766
0.114630192518234
0.007818669080734
-0.098992854356766
0.099371403455734
0.023077458143234
0.023077458143234
-0.068475276231766
-0.007440119981766
0.099371403455734
-0.083734065294266
-0.007440119981766
0.023077458143234
0.038336247205734
0.053595036268234
-0.098992854356766
0.114630192518234
0.053595036268234
-0.098992854356766
0.038336247205734
-0.007440119981766
0.084112614393234
-0.007440119981766
-0.022698909044266
0.099371403455734
-0.022698909044266
0.038336247205734
0.023077458143234
0.038336247205734
0.084112614393234
-0.068475276231766
0.099371403455734
0.023077458143234
-0.053216487169266
0.053595036268234
-0.022698909044266
0.114630192518234
-0.037957698106766
-0.098992854356766
0.068853825330734
-0.022698909044266
0.007818669080734
0.007818669080734
0.053595036268234
0.084112614393234
-0.053216487169266
0.038336247205734
0.007818669080734
0.053595036268234
0.053595036268234
-0.053216487169266
0.129888981580734
0.023077458143234
-0.068475276231766
0.114630192518234
0.007818669080734
0.053595036268234
0.007818669080734
-0.007440119981766
0.053595036268234
-0.037957698106766
-0.007440119981766
-0.007440119981766
0.099371403455734
0.023077458143234
-0.114251643419266
0.114630192518234
0.038336247205734
-0.083734065294266
0.068853825330734
0.023077458143234
0.068853825330734
-0.053216487169266
-0.022698909044266
0.084112614393234
0.023077458143234
0.053595036268234
-0.007440119981766
0.084112614393234
0.053595036268234
-0.098992854356766
0.053595036268234
-0.007440119981766
-0.022698909044266
0.007818669080734
-0.007440119981766
0.099371403455734
-0.022698909044266
-0.007440119981766
0.099371403455734
0.053595036268234
0.068853825330734
-0.022698909044266
0.068853825330734
0.068853825330734
-0.068475276231766
0.053595036268234
0.023077458143234
0.068853825330734
0.007818669080734
-0.022698909044266
0.114630192518234
-0.022698909044266
-0.022698909044266
0.068853825330734
0.023077458143234
0.084112614393234
-0.053216487169266
0.038336247205734
0.084112614393234
-0.022698909044266
0.038336247205734
0.007818669080734
0.099371403455734
0.023077458143234
-0.053216487169266
0.114630192518234
0.023077458143234
-0.007440119981766
0.007818669080734
0.023077458143234
0.099371403455734
-0.083734065294266
-0.007440119981766
0.053595036268234
0.038336247205734
0.053595036268234
-0.037957698106766
0.099371403455734
0.038336247205734
-0.083734065294266
0.084112614393234
-0.022698909044266
0.007818669080734
0.023077458143234
0.023077458143234
0.084112614393234
-0.053216487169266
0.023077458143234
0.068853825330734
0.053595036268234
0.023077458143234
-0.114251643419266
0.068853825330734
0.038336247205734
-0.098992854356766
0.038336247205734
0.023077458143234
0.053595036268234
-0.022698909044266
0.023077458143234
0.114630192518234
-0.007440119981766
0.023077458143234
0.038336247205734
0.038336247205734
0.053595036268234
-0.098992854356766
0.053595036268234
0.068853825330734
0.007818669080734
0.023077458143234
-0.022698909044266
0.084112614393234
-0.022698909044266
-0.053216487169266
0.084112614393234
-0.037957698106766
-0.007440119981766
-0.037957698106766
0.023077458143234
0.114630192518234
-0.083734065294266
0.007818669080734
0.053595036268234
0.053595036268234
0.007818669080734
-0.053216487169266
0.084112614393234
-0.007440119981766
-0.037957698106766
0.053595036268234
-0.037957698106766
0.068853825330734
-0.053216487169266
0.007818669080734
0.114630192518234
-0.053216487169266
0.023077458143234
0.038336247205734
0.068853825330734
0.023077458143234
-0.083734065294266
0.084112614393234
0.038336247205734
-0.022698909044266
0.023077458143234
0.007818669080734
0.099371403455734
-0.068475276231766
0.023077458143234
0.099371403455734
-0.037957698106766
0.023077458143234
-0.037957698106766
0.038336247205734
0.038336247205734
-0.114251643419266
0.084112614393234
0.023077458143234
-0.037957698106766
0.038336247205734
-0.007440119981766
0.068853825330734
-0.037957698106766
0.007818669080734
0.053595036268234
-0.037957698106766
0.068853825330734
-0.053216487169266
0.068853825330734
0.099371403455734
-0.114251643419266
0.038336247205734
0.007818669080734
0.007818669080734
-0.022698909044266
-0.083734065294266
0.068853825330734
-0.068475276231766
-0.068475276231766
0.023077458143234
-0.037957698106766
0.053595036268234
-0.083734065294266
0.023077458143234
0.068853825330734
-0.098992854356766
0.023077458143234
0.007818669080734
0.068853825330734
-0.007440119981766
-0.098992854356766
0.099371403455734
-0.022698909044266
-0.022698909044266
0.007818669080734
-0.037957698106766
0.084112614393234
-0.083734065294266
-0.022698909044266
0.084112614393234
-0.037957698106766
-0.022698909044266
-0.053216487169266
0.084112614393234
0.023077458143234
-0.098992854356766
0.099371403455734
-0.007440119981766
0.038336247205734
0.023077458143234
-0.022698909044266
0.114630192518234
-0.037957698106766
-0.022698909044266
0.068853825330734
-0.022698909044266
0.023077458143234
-0.068475276231766
0.084112614393234
0.084112614393234
-0.083734065294266
0.038336247205734
0.023077458143234
0.084112614393234
-0.037957698106766
-0.053216487169266
0.114630192518234
-0.022698909044266
0.007818669080734
0.023077458143234
0.007818669080734
0.114630192518234
-0.083734065294266
0.038336247205734
0.053595036268234
-0.083734065294266
0.023077458143234
0.007818669080734
0.084112614393234
0.007818669080734
-0.053216487169266
0.084112614393234
-0.022698909044266
0.053595036268234
0.023077458143234
-0.007440119981766
0.114630192518234
-0.068475276231766
0.038336247205734
0.099371403455734
0.007818669080734
0.068853825330734
-0.007440119981766
0.099371403455734
0.038336247205734
-0.068475276231766
0.099371403455734
0.023077458143234
0.084112614393234
-0.022698909044266
-0.007440119981766
0.114630192518234
-0.068475276231766
0.038336247205734
0.068853825330734
0.007818669080734
0.053595036268234
-0.053216487169266
0.114630192518234
0.099371403455734
-0.037957698106766
0.114630192518234
0.053595036268234
0.114630192518234
-0.007440119981766
-0.053216487169266
0.114630192518234
-0.007440119981766
-0.022698909044266
0.007818669080734
0.068853825330734
0.114630192518234
-0.068475276231766
0.114630192518234
0.114630192518234
-0.022698909044266
0.068853825330734
0.007818669080734
0.099371403455734
0.007818669080734
-0.037957698106766
0.129888981580734
0.053595036268234
0.038336247205734
0.007818669080734
0.068853825330734
0.129888981580734
-0.083734065294266
0.023077458143234
0.068853825330734
0.007818669080734
0.023077458143234
-0.022698909044266
0.114630192518234
0.053595036268234
-0.022698909044266
0.099371403455734
0.023077458143234
0.099371403455734
-0.022698909044266
0.023077458143234
0.145147770643234
-0.022698909044266
0.053595036268234
0.084112614393234
0.038336247205734
0.068853825330734
-0.022698909044266
0.084112614393234
0.038336247205734
-0.007440119981766
0.084112614393234
0.038336247205734
0.084112614393234
-0.053216487169266
0.007818669080734
0.129888981580734
-0.007440119981766
0.023077458143234
0.007818669080734
0.068853825330734
0.114630192518234
-0.037957698106766
0.068853825330734
0.084112614393234
0.038336247205734
0.023077458143234
0.023077458143234
0.099371403455734
-0.037957698106766
-0.022698909044266
0.099371403455734
0.068853825330734
0.099371403455734
-0.022698909044266
0.068853825330734
0.114630192518234
-0.068475276231766
0.068853825330734
0.068853825330734
0.023077458143234
0.023077458143234
0.007818669080734
0.114630192518234
0.038336247205734
0.023077458143234
0.053595036268234
0.053595036268234
0.114630192518234
-0.098992854356766
-0.007440119981766
0.084112614393234
-0.053216487169266
0.038336247205734
0.023077458143234
0.068853825330734
0.038336247205734
-0.007440119981766
0.114630192518234
0.023077458143234
-0.007440119981766
0.038336247205734
0.023077458143234
0.114630192518234
-0.083734065294266
0.023077458143234
0.129888981580734
0.038336247205734
0.038336247205734
0.007818669080734
0.099371403455734
0.068853825330734
-0.037957698106766
0.084112614393234
0.023077458143234
0.053595036268234
0.007818669080734
0.038336247205734
0.160406559705734
-0.007440119981766
0.023077458143234
0.114630192518234
0.038336247205734
0.068853825330734
-0.007440119981766
0.114630192518234
0.114630192518234
-0.022698909044266
0.053595036268234
0.038336247205734
0.053595036268234
-0.037957698106766
-0.007440119981766
0.145147770643234
0.038336247205734
0.007818669080734
0.053595036268234
0.084112614393234
0.114630192518234
-0.053216487169266
0.053595036268234
0.114630192518234
0.023077458143234
0.007818669080734
-0.007440119981766
0.099371403455734
0.023077458143234
0.038336247205734
0.114630192518234
0.023077458143234
0.053595036268234
0.007818669080734
0.023077458143234
0.099371403455734
-0.068475276231766
0.068853825330734
0.114630192518234
0.038336247205734
0.038336247205734
0.023077458143234
0.114630192518234
0.038336247205734
0.007818669080734
0.084112614393234
0.023077458143234
0.084112614393234
-0.053216487169266
0.038336247205734
0.145147770643234
-0.007440119981766
0.068853825330734
0.068853825330734
0.084112614393234
0.053595036268234
-0.098992854356766
0.084112614393234
0.068853825330734
0.007818669080734
0.068853825330734
0.038336247205734
0.114630192518234
-0.007440119981766
0.068853825330734
0.114630192518234
0.007818669080734
0.084112614393234
0.023077458143234
0.099371403455734
0.114630192518234
-0.083734065294266
0.099371403455734
0.068853825330734
0.023077458143234
0.007818669080734
-0.037957698106766
0.129888981580734
-0.007440119981766
0.007818669080734
0.099371403455734
0.023077458143234
0.068853825330734
-0.007440119981766
0.084112614393234
0.114630192518234
-0.083734065294266
0.084112614393234
0.038336247205734
0.038336247205734
0.038336247205734
-0.007440119981766
0.145147770643234
0.053595036268234
-0.007440119981766
0.068853825330734
-0.007440119981766
0.084112614393234
-0.037957698106766
0.068853825330734
0.114630192518234
-0.037957698106766
0.053595036268234
0.038336247205734
0.114630192518234
0.053595036268234
-0.068475276231766
0.129888981580734
0.007818669080734
0.007818669080734
0.053595036268234
-0.007440119981766
0.129888981580734
-0.022698909044266
0.038336247205734
0.129888981580734
-0.022698909044266
0.007818669080734
0.007818669080734
0.114630192518234
0.084112614393234
-0.098992854356766
0.114630192518234
0.068853825330734
0.084112614393234
0.038336247205734
-0.022698909044266
0.160406559705734
0.038336247205734
0.038336247205734
0.114630192518234
0.053595036268234
0.099371403455734
-0.037957698106766
0.114630192518234
0.145147770643234
-0.053216487169266
0.068853825330734
0.038336247205734
0.053595036268234
0.023077458143234
-0.007440119981766
0.114630192518234
-0.022698909044266
0.023077458143234
0.068853825330734
0.007818669080734
0.099371403455734
-0.068475276231766
0.084112614393234
0.099371403455734
-0.037957698106766
0.068853825330734
0.023077458143234
0.114630192518234
0.068853825330734
-0.068475276231766
0.068853825330734
-0.022698909044266
0.023077458143234
0.007818669080734
0.007818669080734
0.114630192518234
-0.053216487169266
0.084112614393234
0.114630192518234
-0.022698909044266
0.038336247205734
-0.007440119981766
0.099371403455734
0.053595036268234
-0.083734065294266
0.114630192518234
0.038336247205734
0.084112614393234
0.007818669080734
0.007818669080734
0.129888981580734
-0.053216487169266
-0.007440119981766
0.038336247205734
0.038336247205734
0.084112614393234
-0.068475276231766
0.099371403455734
0.084112614393234
-0.053216487169266
0.114630192518234
0.023077458143234
0.099371403455734
0.038336247205734
-0.022698909044266
0.114630192518234
-0.022698909044266
0.007818669080734
0.068853825330734
0.023077458143234
0.068853825330734
-0.114251643419266
0.068853825330734
0.068853825330734
-0.053216487169266
0.068853825330734
0.023077458143234
0.099371403455734
-0.007440119981766
-0.083734065294266
0.084112614393234
-0.022698909044266
0.053595036268234
-0.007440119981766
0.007818669080734
0.129888981580734
-0.053216487169266
0.038336247205734
0.068853825330734
-0.022698909044266
0.038336247205734
-0.037957698106766
0.053595036268234
-0.007440119981766
-0.098992854356766
0.038336247205734
-0.007440119981766
0.068853825330734
-0.053216487169266
-0.022698909044266
0.129888981580734
-0.068475276231766
-0.007440119981766
0.038336247205734
-0.007440119981766
0.038336247205734
-0.068475276231766
0.053595036268234
0.053595036268234
-0.022698909044266
0.007818669080734
-0.037957698106766
0.068853825330734
-0.098992854356766
-0.114251643419266
0.068853825330734
-0.053216487169266
-0.037957698106766
-0.022698909044266
0.023077458143234
0.084112614393234
-0.083734065294266
0.068853825330734
0.038336247205734
-0.053216487169266
-0.022698909044266
-0.022698909044266
0.068853825330734
-0.022698909044266
-0.083734065294266
0.007818669080734
-0.053216487169266
-0.007440119981766
-0.098992854356766
0.007818669080734
0.053595036268234
-0.114251643419266
0.023077458143234
-0.022698909044266
-0.022698909044266
0.007818669080734
-0.053216487169266
0.068853825330734
-0.022698909044266
-0.068475276231766
0.038336247205734
-0.007440119981766
-0.007440119981766
-0.098992854356766
0.023077458143234
0.053595036268234
-0.098992854356766
0.007818669080734
-0.053216487169266
-0.037957698106766
-0.037957698106766
-0.144769221544266
0.007818669080734
-0.037957698106766
-0.053216487169266
-0.022698909044266
-0.037957698106766
0.053595036268234
-0.114251643419266
-0.053216487169266
0.053595036268234
-0.053216487169266
-0.022698909044266
-0.053216487169266
0.023077458143234
0.007818669080734
-0.114251643419266
0.038336247205734
-0.037957698106766
-0.037957698106766
-0.083734065294266
-0.083734065294266
0.053595036268234
-0.144769221544266
-0.114251643419266
0.053595036268234
-0.007440119981766
-0.007440119981766
-0.083734065294266
0.007818669080734
0.023077458143234
-0.114251643419266
-0.037957698106766
-0.083734065294266
0.007818669080734
-0.037957698106766
-0.098992854356766
0.053595036268234
-0.053216487169266
-0.068475276231766
-0.022698909044266
-0.037957698106766
-0.007440119981766
-0.160028010606766
-0.037957698106766
0.023077458143234
-0.083734065294266
-0.022698909044266
-0.053216487169266
0.023077458143234
-0.037957698106766
-0.098992854356766
0.023077458143234
-0.053216487169266
-0.037957698106766
-0.068475276231766
-0.053216487169266
0.007818669080734
-0.129510432481766
-0.007440119981766
-0.022698909044266
-0.068475276231766
-0.007440119981766
-0.098992854356766
0.007818669080734
-0.007440119981766
-0.129510432481766
0.007818669080734
-0.007440119981766
-0.007440119981766
-0.098992854356766
-0.007440119981766
0.084112614393234
-0.114251643419266
-0.053216487169266
0.007818669080734
0.007818669080734
0.023077458143234
-0.098992854356766
0.053595036268234
0.007818669080734
-0.083734065294266
-0.053216487169266
-0.098992854356766
0.023077458143234
-0.068475276231766
-0.053216487169266
0.068853825330734
-0.053216487169266
-0.037957698106766
-0.022698909044266
0.023077458143234
0.038336247205734
-0.129510432481766
0.053595036268234
-0.007440119981766
-0.053216487169266
-0.007440119981766
-0.068475276231766
0.053595036268234
-0.037957698106766
-0.068475276231766
0.068853825330734
-0.037957698106766
-0.022698909044266
-0.068475276231766
-0.007440119981766
0.007818669080734
-0.160028010606766
0.007818669080734
-0.022698909044266
0.023077458143234
0.023077458143234
-0.114251643419266
0.053595036268234
-0.053216487169266
-0.098992854356766
0.038336247205734
-0.068475276231766
-0.007440119981766
-0.098992854356766
-0.037957698106766
0.023077458143234
-0.144769221544266
-0.053216487169266
-0.022698909044266
0.038336247205734
-0.007440119981766
-0.160028010606766
0.053595036268234
-0.007440119981766
-0.037957698106766
0.007818669080734
-0.037957698106766
0.084112614393234
-0.098992854356766
-0.022698909044266
0.099371403455734
-0.053216487169266
0.007818669080734
-0.022698909044266
0.007818669080734
0.023077458143234
-0.144769221544266
-0.007440119981766
-0.037957698106766
-0.022698909044266
-0.098992854356766
-0.098992854356766
0.084112614393234
-0.098992854356766
-0.068475276231766
0.084112614393234
-0.037957698106766
-0.007440119981766
-0.083734065294266
0.007818669080734
0.023077458143234
-0.129510432481766
0.007818669080734
-0.007440119981766
0.053595036268234
-0.022698909044266
-0.098992854356766
0.053595036268234
-0.053216487169266
-0.022698909044266
0.023077458143234
-0.068475276231766
0.023077458143234
-0.129510432481766
-0.022698909044266
0.038336247205734
-0.098992854356766
-0.022698909044266
-0.037957698106766
0.053595036268234
-0.007440119981766
-0.144769221544266
0.068853825330734
-0.022698909044266
-0.053216487169266
-0.037957698106766
-0.037957698106766
0.053595036268234
-0.144769221544266
-0.037957698106766
0.023077458143234
-0.037957698106766
0.007818669080734
-0.098992854356766
0.023077458143234
-0.007440119981766
-0.160028010606766
0.038336247205734
-0.022698909044266
0.007818669080734
-0.083734065294266
-0.083734065294266
0.084112614393234
-0.098992854356766
-0.022698909044266
0.068853825330734
-0.007440119981766
-0.007440119981766
-0.144769221544266
0.007818669080734
-0.037957698106766
-0.129510432481766
0.023077458143234
-0.053216487169266
0.053595036268234
-0.068475276231766
-0.129510432481766
0.084112614393234
-0.068475276231766
-0.037957698106766
0.023077458143234
-0.037957698106766
0.038336247205734
-0.114251643419266
0.023077458143234
0.038336247205734
-0.053216487169266
0.023077458143234
-0.053216487169266
0.038336247205734
-0.068475276231766
-0.160028010606766
0.099371403455734
-0.022698909044266
-0.022698909044266
-0.022698909044266
-0.053216487169266
0.053595036268234
-0.098992854356766
0.007818669080734
0.053595036268234
-0.007440119981766
0.007818669080734
-0.114251643419266
0.053595036268234
0.007818669080734
-0.129510432481766
0.053595036268234
-0.022698909044266
0.007818669080734
-0.068475276231766
-0.068475276231766
0.053595036268234
-0.083734065294266
-0.022698909044266
0.007818669080734
-0.022698909044266
0.007818669080734
-0.160028010606766
0.007818669080734
0.023077458143234
-0.098992854356766
-0.007440119981766
0.007818669080734
0.068853825330734
-0.068475276231766
-0.068475276231766
0.068853825330734
-0.037957698106766
-0.007440119981766
-0.037957698106766
-0.037957698106766
-0.007440119981766
-0.160028010606766
0.023077458143234
-0.007440119981766
-0.053216487169266
0.007818669080734
-0.068475276231766
0.023077458143234
-0.068475276231766
-0.114251643419266
0.053595036268234
-0.037957698106766
-0.037957698106766
-0.083734065294266
0.023077458143234
0.084112614393234
-0.083734065294266
0.053595036268234
0.038336247205734
-0.007440119981766
-0.037957698106766
-0.114251643419266
0.053595036268234
-0.022698909044266
-0.083734065294266
0.007818669080734
-0.037957698106766
0.038336247205734
-0.083734065294266
-0.037957698106766
0.053595036268234
-0.083734065294266
-0.022698909044266
-0.053216487169266
-0.007440119981766
-0.022698909044266
-0.144769221544266
0.084112614393234
0.038336247205734
-0.083734065294266
-0.053216487169266
-0.053216487169266
0.068853825330734
-0.098992854356766
-0.068475276231766
0.068853825330734
-0.053216487169266
-0.037957698106766
-0.083734065294266
0.007818669080734
0.038336247205734
-0.114251643419266
0.038336247205734
0.007818669080734
-0.022698909044266
-0.037957698106766
-0.037957698106766
0.084112614393234
-0.098992854356766
-0.068475276231766
0.053595036268234
-0.083734065294266
-0.037957698106766
-0.098992854356766
0.007818669080734
0.068853825330734
-0.114251643419266
-0.007440119981766
0.007818669080734
-0.007440119981766
-0.068475276231766
-0.083734065294266
0.053595036268234
-0.053216487169266
-0.053216487169266
0.007818669080734
-0.007440119981766
0.084112614393234
-0.098992854356766
0.007818669080734
0.099371403455734
-0.068475276231766
0.007818669080734
0.007818669080734
0.007818669080734
-0.022698909044266
-0.083734065294266
0.053595036268234
0.023077458143234
-0.007440119981766
-0.053216487169266
0.038336247205734
0.099371403455734
-0.144769221544266
-0.053216487169266
0.053595036268234
-0.007440119981766
0.007818669080734
-0.068475276231766
0.068853825330734
0.084112614393234
-0.068475276231766
0.038336247205734
0.038336247205734
0.023077458143234
-0.068475276231766
-0.007440119981766
0.084112614393234
-0.053216487169266
0.007818669080734
0.023077458143234
0.007818669080734
0.053595036268234
-0.083734065294266
0.038336247205734
0.099371403455734
-0.007440119981766
0.007818669080734
-0.007440119981766
0.053595036268234
-0.022698909044266
-0.007440119981766
0.114630192518234
0.007818669080734
0.023077458143234
-0.007440119981766
0.023077458143234
0.068853825330734
-0.083734065294266
0.053595036268234
0.068853825330734
0.007818669080734
0.007818669080734
-0.022698909044266
0.068853825330734
-0.022698909044266
-0.007440119981766
0.114630192518234
-0.037957698106766
0.038336247205734
-0.022698909044266
0.038336247205734
0.114630192518234
-0.098992854356766
-0.007440119981766
0.068853825330734
0.053595036268234
-0.007440119981766
-0.037957698106766
0.114630192518234
0.038336247205734
-0.007440119981766
0.068853825330734
-0.022698909044266
0.084112614393234
-0.037957698106766
0.038336247205734
0.114630192518234
-0.083734065294266
-0.007440119981766
0.038336247205734
0.038336247205734
0.038336247205734
-0.068475276231766
0.084112614393234
0.038336247205734
-0.037957698106766
0.007818669080734
-0.007440119981766
0.114630192518234
-0.083734065294266
-0.007440119981766
0.114630192518234
-0.053216487169266
0.007818669080734
-0.007440119981766
0.068853825330734
0.099371403455734
-0.083734065294266
0.068853825330734
0.053595036268234
0.007818669080734
-0.037957698106766
-0.037957698106766
0.114630192518234
-0.037957698106766
-0.007440119981766
0.114630192518234
-0.037957698106766
0.053595036268234
-0.022698909044266
0.053595036268234
0.114630192518234
-0.083734065294266
0.023077458143234
0.023077458143234
0.053595036268234
-0.022698909044266
-0.083734065294266
0.099371403455734
0.023077458143234
-0.007440119981766
0.023077458143234
-0.022698909044266
0.099371403455734
-0.068475276231766
0.007818669080734
0.099371403455734
-0.053216487169266
0.007818669080734
-0.053216487169266
0.038336247205734
0.023077458143234
-0.068475276231766
0.114630192518234
-0.007440119981766
-0.007440119981766
0.007818669080734
-0.037957698106766
0.068853825330734
-0.083734065294266
-0.007440119981766
0.053595036268234
-0.053216487169266
0.007818669080734
-0.083734065294266
0.068853825330734
0.038336247205734
-0.129510432481766
0.068853825330734
-0.037957698106766
-0.007440119981766
-0.037957698106766
-0.083734065294266
0.068853825330734
-0.083734065294266
-0.053216487169266
0.023077458143234
-0.053216487169266
0.023077458143234
-0.098992854356766
0.053595036268234
0.053595036268234
-0.129510432481766
0.007818669080734
-0.068475276231766
0.038336247205734
-0.068475276231766
-0.129510432481766
0.099371403455734
-0.053216487169266
-0.068475276231766
-0.007440119981766
-0.037957698106766
0.053595036268234
-0.144769221544266
-0.022698909044266
0.023077458143234
-0.114251643419266
-0.037957698106766
-0.068475276231766
0.068853825330734
-0.022698909044266
-0.144769221544266
0.068853825330734
-0.083734065294266
-0.083734065294266
-0.068475276231766
-0.053216487169266
0.053595036268234
-0.129510432481766
-0.037957698106766
0.038336247205734
-0.068475276231766
-0.007440119981766
-0.083734065294266
0.068853825330734
0.023077458143234
-0.160028010606766
0.007818669080734
-0.037957698106766
-0.007440119981766
-0.098992854356766
-0.068475276231766
0.084112614393234
-0.098992854356766
-0.068475276231766
-0.053216487169266
-0.083734065294266
-0.037957698106766
-0.205804377794266
-0.007440119981766
0.007818669080734
-0.175286799669266
-0.007440119981766
-0.053216487169266
-0.007440119981766
-0.053216487169266
-0.083734065294266
0.038336247205734
-0.098992854356766
-0.068475276231766
-0.083734065294266
-0.068475276231766
0.007818669080734
-0.190545588731766
-0.037957698106766
-0.037957698106766
-0.129510432481766
-0.053216487169266
-0.083734065294266
0.023077458143234
-0.068475276231766
-0.160028010606766
-0.007440119981766
-0.098992854356766
-0.068475276231766
-0.114251643419266
-0.053216487169266
0.053595036268234
-0.144769221544266
-0.037957698106766
-0.007440119981766
-0.037957698106766
-0.007440119981766
-0.098992854356766
0.038336247205734
-0.053216487169266
-0.160028010606766
-0.037957698106766
-0.098992854356766
0.007818669080734
-0.083734065294266
-0.037957698106766
0.084112614393234
-0.068475276231766
-0.037957698106766
-0.037957698106766
-0.022698909044266
-0.007440119981766
-0.160028010606766
0.007818669080734
-0.053216487169266
-0.114251643419266
0.007818669080734
-0.053216487169266
0.053595036268234
-0.068475276231766
-0.068475276231766
0.007818669080734
-0.129510432481766
-0.068475276231766
-0.114251643419266
-0.068475276231766
0.007818669080734
-0.175286799669266
-0.037957698106766
-0.007440119981766
-0.053216487169266
-0.068475276231766
-0.068475276231766
0.038336247205734
-0.114251643419266
-0.129510432481766
-0.022698909044266
-0.098992854356766
-0.007440119981766
-0.114251643419266
-0.037957698106766
0.053595036268234
-0.160028010606766
-0.068475276231766
-0.022698909044266
-0.053216487169266
-0.068475276231766
-0.098992854356766
0.023077458143234
-0.068475276231766
-0.114251643419266
-0.022698909044266
-0.022698909044266
0.053595036268234
-0.129510432481766
-0.053216487169266
0.068853825330734
-0.083734065294266
-0.053216487169266
-0.037957698106766
0.007818669080734
-0.022698909044266
-0.129510432481766
-0.022698909044266
-0.083734065294266
-0.083734065294266
-0.037957698106766
-0.007440119981766
0.053595036268234
-0.114251643419266
-0.037957698106766
0.053595036268234
-0.037957698106766
-0.022698909044266
-0.068475276231766
0.023077458143234
-0.007440119981766
-0.129510432481766
0.023077458143234
-0.007440119981766
0.007818669080734
-0.037957698106766
-0.037957698106766
0.023077458143234
-0.129510432481766
-0.114251643419266
-0.053216487169266
-0.037957698106766
0.007818669080734
-0.144769221544266
-0.007440119981766
-0.007440119981766
-0.114251643419266
-0.037957698106766
-0.068475276231766
-0.007440119981766
-0.083734065294266
-0.098992854356766
0.023077458143234
-0.083734065294266
-0.068475276231766
-0.022698909044266
0.007818669080734
0.023077458143234
-0.160028010606766
-0.053216487169266
-0.022698909044266
-0.053216487169266
-0.053216487169266
-0.114251643419266
0.038336247205734
-0.037957698106766
-0.098992854356766
0.007818669080734
-0.068475276231766
0.023077458143234
-0.083734065294266
-0.053216487169266
0.053595036268234
-0.129510432481766
-0.022698909044266
0.023077458143234
-0.022698909044266
-0.022698909044266
-0.098992854356766
-0.022698909044266
-0.114251643419266
-0.129510432481766
-0.007440119981766
-0.098992854356766
0.023077458143234
-0.053216487169266
-0.007440119981766
0.068853825330734
-0.129510432481766
-0.022698909044266
0.023077458143234
0.023077458143234
0.007818669080734
-0.144769221544266
0.053595036268234
0.023077458143234
-0.068475276231766
0.007818669080734
-0.037957698106766
0.023077458143234
-0.129510432481766
-0.083734065294266
0.053595036268234
-0.083734065294266
-0.037957698106766
-0.068475276231766
0.023077458143234
0.084112614393234
-0.175286799669266
-0.007440119981766
0.023077458143234
-0.037957698106766
-0.053216487169266
-0.114251643419266
0.038336247205734
-0.053216487169266
-0.098992854356766
0.007818669080734
-0.037957698106766
0.023077458143234
-0.129510432481766
-0.053216487169266
0.053595036268234
-0.144769221544266
-0.022698909044266
-0.037957698106766
-0.022698909044266
-0.037957698106766
-0.144769221544266
0.023077458143234
-0.037957698106766
-0.098992854356766
0.007818669080734
-0.022698909044266
0.053595036268234
-0.129510432481766
-0.022698909044266
0.053595036268234
-0.114251643419266
-0.037957698106766
-0.068475276231766
-0.007440119981766
-0.037957698106766
-0.190545588731766
0.007818669080734
-0.007440119981766
-0.022698909044266
-0.022698909044266
-0.068475276231766
0.084112614393234
-0.114251643419266
-0.068475276231766
0.038336247205734
-0.098992854356766
-0.037957698106766
-0.053216487169266
0.053595036268234
0.023077458143234
-0.129510432481766
0.084112614393234
0.007818669080734
-0.007440119981766
-0.037957698106766
-0.098992854356766
0.068853825330734
-0.083734065294266
-0.068475276231766
0.023077458143234
-0.053216487169266
0.023077458143234
-0.114251643419266
-0.007440119981766
0.038336247205734
-0.129510432481766
0.007818669080734
-0.053216487169266
-0.007440119981766
-0.053216487169266
-0.129510432481766
0.068853825330734
-0.053216487169266
-0.037957698106766
0.023077458143234
-0.068475276231766
0.038336247205734
-0.160028010606766
-0.037957698106766
0.007818669080734
-0.144769221544266
-0.022698909044266
-0.037957698106766
0.023077458143234
0.023077458143234
-0.083734065294266
0.068853825330734
-0.022698909044266
0.023077458143234
-0.037957698106766
-0.068475276231766
0.099371403455734
-0.144769221544266
-0.037957698106766
0.068853825330734
-0.083734065294266
-0.007440119981766
-0.053216487169266
0.053595036268234
0.053595036268234
-0.129510432481766
0.023077458143234
-0.007440119981766
0.007818669080734
-0.114251643419266
-0.098992854356766
0.099371403455734
-0.053216487169266
-0.053216487169266
0.023077458143234
0.007818669080734
0.068853825330734
-0.129510432481766
0.007818669080734
0.068853825330734
-0.083734065294266
-0.007440119981766
-0.053216487169266
0.068853825330734
-0.007440119981766
-0.098992854356766
0.084112614393234
-0.007440119981766
0.007818669080734
0.007818669080734
-0.007440119981766
0.053595036268234
-0.098992854356766
0.023077458143234
0.023077458143234
-0.068475276231766
0.038336247205734
-0.007440119981766
0.084112614393234
0.038336247205734
-0.068475276231766
0.053595036268234
-0.037957698106766
-0.022698909044266
-0.053216487169266
-0.022698909044266
0.053595036268234
-0.114251643419266
0.023077458143234
0.038336247205734
[truncated: 838,797 more chars]
