# Supplementary material for: Small Size of Recorded Neuronal Structures Confines the Accuracy in Direct Axonal Voltage Measurements
Source: eNeuro. 2021 Aug 2;8(4):ENEURO.0059-21.2021. doi: 10.1523/ENEURO.0059-21.2021 (PMC8342265; doi:10.1523/ENEURO.0059-21.2021)
Supplement: Extended Data 1 — NEURON codes producing data shown in Figures 2, 5, 8. Download Extended Data 1, ZIP file. [file enu-eN-NWR-0059-21-s01.zip › realistic amplifier model/1_amplifier construction/compensations in CC mode/R1=10_C1=2o7_R2=500_C2=10o22043333_BB=16o1_CPN=5o838.dat]

-0.005386587232351
-0.005386587232351
0.009872201830149
0.025130990892649
0.025130990892649
0.009872201830149
0.009872201830149
0.009872201830149
0.009872201830149
0.009872201830149
0.009872201830149
-0.005386587232351
-0.005386587232351
-0.005386587232351
-0.005386587232351
-0.005386587232351
-0.005386587232351
-0.005386587232351
-0.005386587232351
-0.005386587232351
0.009872201830149
0.009872201830149
0.009872201830149
0.025130990892649
0.009872201830149
0.009872201830149
0.009872201830149
0.009872201830149
-0.005386587232351
-0.005386587232351
-0.005386587232351
-0.020645376294851
-0.020645376294851
-0.020645376294851
-0.020645376294851
-0.020645376294851
-0.020645376294851
-0.005386587232351
-0.005386587232351
-0.005386587232351
-0.005386587232351
0.009872201830149
0.009872201830149
0.009872201830149
0.009872201830149
0.009872201830149
0.009872201830149
0.009872201830149
0.009872201830149
0.009872201830149
0.009872201830149
0.009872201830149
0.009872201830149
0.009872201830149
0.009872201830149
0.009872201830149
0.009872201830149
-0.005386587232351
-0.005386587232351
-0.005386587232351
-0.005386587232351
-0.005386587232351
-0.005386587232351
-0.005386587232351
-0.020645376294851
-0.005386587232351
-0.005386587232351
-0.005386587232351
-0.005386587232351
-0.005386587232351
-0.005386587232351
0.009872201830149
0.009872201830149
0.009872201830149
0.009872201830149
-0.005386587232351
0.009872201830149
0.009872201830149
0.009872201830149
0.009872201830149
-0.005386587232351
-0.005386587232351
0.009872201830149
0.009872201830149
-0.005386587232351
-0.005386587232351
0.009872201830149
0.009872201830149
0.009872201830149
0.009872201830149
-0.005386587232351
-0.005386587232351
0.009872201830149
-0.005386587232351
-0.005386587232351
0.009872201830149
0.009872201830149
0.009872201830149
0.009872201830149
0.009872201830149
-0.005386587232351
-0.005386587232351
-0.005386587232351
-0.005386587232351
0.009872201830149
-0.005386587232351
-0.005386587232351
-0.005386587232351
-0.005386587232351
-0.005386587232351
-0.005386587232351
0.009872201830149
0.009872201830149
0.009872201830149
-0.005386587232351
-0.005386587232351
0.009872201830149
0.009872201830149
-0.005386587232351
-0.005386587232351
-0.005386587232351
-0.005386587232351
-0.005386587232351
-0.005386587232351
-0.005386587232351
0.009872201830149
0.009872201830149
0.025130990892649
0.009872201830149
0.009872201830149
0.009872201830149
0.009872201830149
0.009872201830149
0.009872201830149
-0.005386587232351
-0.005386587232351
-0.005386587232351
-0.005386587232351
-0.005386587232351
-0.005386587232351
-0.005386587232351
-0.005386587232351
-0.005386587232351
-0.005386587232351
-0.005386587232351
-0.005386587232351
-0.005386587232351
-0.005386587232351
0.009872201830149
-0.005386587232351
-0.005386587232351
0.009872201830149
0.009872201830149
0.009872201830149
0.009872201830149
-0.005386587232351
-0.005386587232351
0.009872201830149
0.009872201830149
-0.005386587232351
-0.005386587232351
-0.005386587232351
-0.005386587232351
0.009872201830149
-0.005386587232351
-0.005386587232351
-0.005386587232351
0.009872201830149
-0.005386587232351
-0.005386587232351
0.009872201830149
-0.005386587232351
-0.005386587232351
0.009872201830149
-0.005386587232351
-0.005386587232351
-0.005386587232351
-0.005386587232351
-0.005386587232351
-0.005386587232351
-0.005386587232351
-0.005386587232351
-0.005386587232351
-0.005386587232351
-0.005386587232351
-0.005386587232351
-0.005386587232351
-0.005386587232351
0.009872201830149
0.009872201830149
0.025130990892649
0.009872201830149
0.009872201830149
0.009872201830149
0.009872201830149
0.009872201830149
0.009872201830149
0.009872201830149
0.009872201830149
-0.005386587232351
-0.005386587232351
-0.005386587232351
-0.005386587232351
-0.005386587232351
-0.020645376294851
-0.020645376294851
-0.020645376294851
-0.020645376294851
-0.005386587232351
-0.020645376294851
-0.005386587232351
-0.005386587232351
-0.005386587232351
0.009872201830149
0.009872201830149
0.009872201830149
0.025130990892649
0.009872201830149
0.009872201830149
0.025130990892649
0.025130990892649
0.025130990892649
0.025130990892649
0.009872201830149
0.009872201830149
0.025130990892649
0.009872201830149
0.009872201830149
0.009872201830149
-0.005386587232351
-0.005386587232351
0.009872201830149
0.009872201830149
-0.005386587232351
-0.005386587232351
0.009872201830149
0.009872201830149
0.009872201830149
0.009872201830149
0.009872201830149
0.009872201830149
0.009872201830149
0.009872201830149
0.009872201830149
0.009872201830149
0.009872201830149
0.009872201830149
0.009872201830149
0.009872201830149
0.009872201830149
0.009872201830149
-0.005386587232351
0.009872201830149
-0.005386587232351
0.009872201830149
0.009872201830149
-0.005386587232351
-0.005386587232351
-0.005386587232351
0.009872201830149
0.009872201830149
0.009872201830149
0.009872201830149
0.009872201830149
0.009872201830149
0.009872201830149
0.009872201830149
0.009872201830149
-0.005386587232351
0.009872201830149
0.009872201830149
-0.005386587232351
-0.005386587232351
-0.005386587232351
-0.005386587232351
-0.005386587232351
-0.005386587232351
-0.005386587232351
0.009872201830149
-0.005386587232351
-0.005386587232351
-0.005386587232351
0.009872201830149
-0.005386587232351
-0.005386587232351
-0.005386587232351
-0.005386587232351
-0.005386587232351
-0.005386587232351
-0.005386587232351
-0.005386587232351
0.009872201830149
0.009872201830149
0.009872201830149
0.009872201830149
0.009872201830149
0.009872201830149
0.009872201830149
0.009872201830149
0.009872201830149
0.009872201830149
0.009872201830149
0.009872201830149
0.009872201830149
-0.005386587232351
-0.005386587232351
-0.005386587232351
0.009872201830149
-0.005386587232351
-0.005386587232351
-0.005386587232351
-0.005386587232351
-0.005386587232351
-0.005386587232351
-0.005386587232351
-0.005386587232351
-0.005386587232351
-0.005386587232351
-0.005386587232351
-0.005386587232351
-0.005386587232351
0.009872201830149
-0.005386587232351
0.009872201830149
0.009872201830149
0.009872201830149
0.009872201830149
0.009872201830149
0.009872201830149
0.009872201830149
0.009872201830149
0.009872201830149
0.009872201830149
0.009872201830149
-0.005386587232351
-0.005386587232351
0.009872201830149
0.009872201830149
0.009872201830149
0.009872201830149
-0.005386587232351
0.009872201830149
0.009872201830149
0.009872201830149
0.009872201830149
0.009872201830149
0.009872201830149
0.009872201830149
0.009872201830149
0.009872201830149
0.009872201830149
-0.005386587232351
-0.005386587232351
-0.005386587232351
-0.005386587232351
-0.005386587232351
-0.005386587232351
-0.005386587232351
-0.005386587232351
-0.005386587232351
-0.005386587232351
-0.005386587232351
0.009872201830149
-0.005386587232351
-0.005386587232351
0.009872201830149
0.009872201830149
0.009872201830149
-0.005386587232351
-0.005386587232351
0.009872201830149
0.009872201830149
0.009872201830149
0.009872201830149
0.009872201830149
0.009872201830149
-0.005386587232351
0.009872201830149
0.009872201830149
-0.005386587232351
-0.005386587232351
-0.005386587232351
-0.005386587232351
-0.005386587232351
-0.020645376294851
-0.005386587232351
0.009872201830149
-0.005386587232351
-0.005386587232351
-0.005386587232351
0.009872201830149
0.009872201830149
0.009872201830149
-0.005386587232351
0.009872201830149
0.009872201830149
0.009872201830149
-0.005386587232351
-0.005386587232351
-0.005386587232351
-0.005386587232351
-0.005386587232351
-0.005386587232351
-0.005386587232351
-0.005386587232351
-0.005386587232351
-0.005386587232351
-0.005386587232351
-0.005386587232351
-0.005386587232351
-0.005386587232351
-0.005386587232351
-0.005386587232351
-0.005386587232351
-0.005386587232351
-0.005386587232351
-0.005386587232351
0.009872201830149
-0.005386587232351
-0.005386587232351
-0.005386587232351
0.009872201830149
0.009872201830149
-0.005386587232351
-0.005386587232351
0.009872201830149
0.009872201830149
-0.005386587232351
0.009872201830149
0.009872201830149
-0.005386587232351
0.009872201830149
0.009872201830149
0.009872201830149
0.009872201830149
-0.005386587232351
-0.005386587232351
0.009872201830149
0.009872201830149
-0.005386587232351
-0.005386587232351
-0.005386587232351
-0.005386587232351
0.009872201830149
0.009872201830149
-0.005386587232351
0.009872201830149
0.009872201830149
0.009872201830149
0.009872201830149
0.009872201830149
0.009872201830149
0.009872201830149
0.009872201830149
0.009872201830149
-0.005386587232351
0.009872201830149
0.009872201830149
0.009872201830149
-0.005386587232351
-0.005386587232351
-0.005386587232351
-0.005386587232351
-0.005386587232351
0.009872201830149
0.009872201830149
-0.005386587232351
-0.005386587232351
-0.005386587232351
-0.005386587232351
-0.005386587232351
0.009872201830149
0.009872201830149
0.009872201830149
0.009872201830149
0.009872201830149
0.009872201830149
0.009872201830149
0.009872201830149
0.009872201830149
0.009872201830149
-0.005386587232351
-0.005386587232351
-0.005386587232351
-0.005386587232351
-0.005386587232351
-0.005386587232351
-0.005386587232351
-0.005386587232351
-0.005386587232351
0.009872201830149
0.009872201830149
0.009872201830149
0.009872201830149
0.009872201830149
0.009872201830149
0.009872201830149
0.009872201830149
0.009872201830149
0.009872201830149
0.009872201830149
0.009872201830149
0.009872201830149
0.009872201830149
0.009872201830149
-0.005386587232351
-0.005386587232351
-0.005386587232351
-0.005386587232351
-0.005386587232351
-0.005386587232351
-0.005386587232351
-0.005386587232351
0.009872201830149
-0.005386587232351
-0.005386587232351
-0.005386587232351
-0.005386587232351
-0.005386587232351
-0.005386587232351
-0.005386587232351
-0.005386587232351
0.009872201830149
0.009872201830149
0.009872201830149
0.009872201830149
-0.005386587232351
0.009872201830149
0.009872201830149
0.009872201830149
0.009872201830149
0.009872201830149
0.009872201830149
0.009872201830149
0.009872201830149
0.009872201830149
0.009872201830149
0.009872201830149
0.009872201830149
-0.005386587232351
-0.005386587232351
-0.005386587232351
-0.005386587232351
-0.005386587232351
-0.005386587232351
-0.005386587232351
-0.005386587232351
-0.005386587232351
0.009872201830149
0.009872201830149
0.009872201830149
0.009872201830149
0.009872201830149
0.009872201830149
0.009872201830149
0.009872201830149
0.009872201830149
0.009872201830149
0.009872201830149
0.009872201830149
0.009872201830149
0.009872201830149
-0.005386587232351
-0.005386587232351
-0.005386587232351
0.009872201830149
0.009872201830149
0.009872201830149
0.009872201830149
0.009872201830149
-0.005386587232351
0.009872201830149
0.009872201830149
0.009872201830149
0.009872201830149
0.009872201830149
0.009872201830149
0.009872201830149
0.009872201830149
0.009872201830149
0.009872201830149
-0.005386587232351
-0.005386587232351
-0.005386587232351
-0.005386587232351
-0.005386587232351
-0.005386587232351
-0.005386587232351
-0.005386587232351
-0.005386587232351
0.009872201830149
0.009872201830149
-0.005386587232351
-0.005386587232351
-0.005386587232351
-0.005386587232351
-0.005386587232351
-0.005386587232351
-0.005386587232351
-0.005386587232351
-0.005386587232351
-0.005386587232351
-0.005386587232351
-0.005386587232351
-0.005386587232351
0.009872201830149
0.009872201830149
-0.005386587232351
-0.005386587232351
-0.005386587232351
-0.005386587232351
-0.005386587232351
-0.005386587232351
-0.020645376294851
-0.020645376294851
-0.005386587232351
-0.020645376294851
-0.005386587232351
-0.005386587232351
-0.005386587232351
-0.005386587232351
-0.005386587232351
-0.005386587232351
-0.005386587232351
-0.005386587232351
-0.005386587232351
-0.005386587232351
-0.005386587232351
0.009872201830149
0.009872201830149
0.009872201830149
0.009872201830149
0.009872201830149
0.009872201830149
0.009872201830149
0.009872201830149
0.009872201830149
0.009872201830149
-0.005386587232351
0.009872201830149
0.009872201830149
-0.005386587232351
-0.005386587232351
-0.005386587232351
-0.005386587232351
-0.005386587232351
-0.005386587232351
0.009872201830149
0.009872201830149
-0.005386587232351
0.009872201830149
-0.005386587232351
0.009872201830149
0.009872201830149
0.009872201830149
0.009872201830149
0.009872201830149
-0.005386587232351
0.009872201830149
0.009872201830149
0.009872201830149
-0.005386587232351
-0.005386587232351
-0.005386587232351
-0.005386587232351
-0.005386587232351
-0.005386587232351
-0.005386587232351
-0.005386587232351
-0.005386587232351
-0.005386587232351
-0.005386587232351
-0.005386587232351
0.009872201830149
0.009872201830149
0.009872201830149
0.025130990892649
0.025130990892649
0.009872201830149
0.009872201830149
0.009872201830149
0.009872201830149
-0.005386587232351
0.009872201830149
-0.005386587232351
-0.005386587232351
-0.005386587232351
-0.005386587232351
-0.005386587232351
-0.005386587232351
0.009872201830149
0.009872201830149
-0.005386587232351
-0.005386587232351
0.009872201830149
0.009872201830149
0.009872201830149
0.009872201830149
0.009872201830149
0.009872201830149
0.009872201830149
-0.005386587232351
0.009872201830149
0.009872201830149
0.009872201830149
0.009872201830149
-0.005386587232351
-0.005386587232351
-0.005386587232351
-0.005386587232351
-0.005386587232351
-0.005386587232351
-0.005386587232351
-0.005386587232351
-0.005386587232351
-0.005386587232351
-0.005386587232351
0.009872201830149
0.009872201830149
-0.005386587232351
0.009872201830149
0.009872201830149
-0.005386587232351
-0.005386587232351
-0.005386587232351
0.009872201830149
0.009872201830149
0.009872201830149
-0.005386587232351
0.009872201830149
0.009872201830149
-0.005386587232351
0.009872201830149
0.009872201830149
-0.005386587232351
-0.005386587232351
-0.005386587232351
-0.005386587232351
0.009872201830149
0.009872201830149
-0.005386587232351
-0.005386587232351
-0.005386587232351
0.009872201830149
0.009872201830149
-0.005386587232351
-0.005386587232351
0.009872201830149
0.009872201830149
0.009872201830149
0.009872201830149
0.009872201830149
0.009872201830149
-0.005386587232351
-0.005386587232351
-0.005386587232351
-0.005386587232351
-0.005386587232351
-0.005386587232351
-0.005386587232351
-0.020645376294851
-0.005386587232351
-0.005386587232351
-0.005386587232351
-0.005386587232351
-0.005386587232351
-0.005386587232351
-0.005386587232351
-0.005386587232351
-0.005386587232351
0.009872201830149
0.009872201830149
-0.005386587232351
0.009872201830149
0.009872201830149
0.009872201830149
0.009872201830149
0.009872201830149
0.009872201830149
0.009872201830149
0.009872201830149
0.009872201830149
0.009872201830149
0.009872201830149
0.009872201830149
-0.005386587232351
-0.005386587232351
-0.005386587232351
-0.005386587232351
-0.005386587232351
-0.005386587232351
-0.005386587232351
-0.005386587232351
-0.005386587232351
-0.005386587232351
-0.005386587232351
-0.005386587232351
-0.005386587232351
-0.005386587232351
-0.005386587232351
-0.005386587232351
-0.005386587232351
-0.005386587232351
-0.005386587232351
-0.005386587232351
-0.005386587232351
-0.005386587232351
-0.005386587232351
0.009872201830149
0.009872201830149
-0.005386587232351
-0.005386587232351
0.009872201830149
0.009872201830149
0.009872201830149
-0.005386587232351
0.009872201830149
-0.005386587232351
-0.005386587232351
-0.005386587232351
-0.005386587232351
-0.005386587232351
-0.005386587232351
-0.005386587232351
0.009872201830149
0.009872201830149
-0.005386587232351
0.009872201830149
0.009872201830149
0.009872201830149
0.009872201830149
0.009872201830149
0.009872201830149
0.009872201830149
0.009872201830149
-0.005386587232351
-0.005386587232351
-0.005386587232351
-0.005386587232351
-0.005386587232351
-0.005386587232351
-0.005386587232351
-0.005386587232351
-0.005386587232351
-0.005386587232351
-0.005386587232351
-0.005386587232351
-0.005386587232351
0.009872201830149
0.009872201830149
-0.005386587232351
-0.005386587232351
-0.005386587232351
-0.005386587232351
-0.005386587232351
-0.005386587232351
-0.005386587232351
-0.005386587232351
-0.005386587232351
-0.005386587232351
0.009872201830149
0.009872201830149
0.009872201830149
0.009872201830149
-0.005386587232351
0.009872201830149
0.009872201830149
0.009872201830149
0.009872201830149
-0.005386587232351
0.009872201830149
0.009872201830149
0.009872201830149
-0.005386587232351
-0.005386587232351
0.009872201830149
-0.005386587232351
-0.005386587232351
-0.005386587232351
-0.005386587232351
-0.005386587232351
-0.005386587232351
-0.005386587232351
-0.005386587232351
-0.005386587232351
-0.005386587232351
-0.005386587232351
-0.005386587232351
0.009872201830149
-0.005386587232351
-0.005386587232351
-0.005386587232351
-0.005386587232351
0.009872201830149
-0.005386587232351
-0.005386587232351
-0.005386587232351
0.009872201830149
0.009872201830149
-0.005386587232351
0.009872201830149
-0.005386587232351
-0.005386587232351
-0.005386587232351
0.009872201830149
0.009872201830149
-0.005386587232351
-0.005386587232351
0.009872201830149
0.009872201830149
0.009872201830149
0.009872201830149
0.009872201830149
0.009872201830149
0.009872201830149
0.009872201830149
0.009872201830149
0.009872201830149
0.009872201830149
0.009872201830149
-0.005386587232351
0.009872201830149
-0.005386587232351
-0.005386587232351
-0.005386587232351
-0.005386587232351
-0.005386587232351
-0.005386587232351
-0.005386587232351
-0.005386587232351
0.009872201830149
-0.005386587232351
-0.005386587232351
-0.005386587232351
-0.005386587232351
0.009872201830149
0.009872201830149
0.009872201830149
0.009872201830149
0.009872201830149
0.009872201830149
0.009872201830149
0.009872201830149
0.009872201830149
0.009872201830149
0.009872201830149
0.009872201830149
0.009872201830149
0.009872201830149
-0.005386587232351
-0.005386587232351
-0.005386587232351
-0.020645376294851
-0.020645376294851
-0.020645376294851
-0.005386587232351
-0.020645376294851
-0.020645376294851
-0.005386587232351
0.009872201830149
0.009872201830149
0.009872201830149
0.009872201830149
0.025130990892649
0.025130990892649
0.025130990892649
0.009872201830149
0.009872201830149
0.009872201830149
0.009872201830149
0.009872201830149
0.009872201830149
-0.005386587232351
-0.005386587232351
-0.005386587232351
-0.005386587232351
-0.005386587232351
-0.005386587232351
-0.020645376294851
-0.005386587232351
-0.005386587232351
-0.005386587232351
-0.005386587232351
-0.005386587232351
-0.005386587232351
0.009872201830149
0.009872201830149
0.009872201830149
0.009872201830149
0.009872201830149
0.009872201830149
0.009872201830149
0.009872201830149
0.009872201830149
0.009872201830149
-0.005386587232351
-0.005386587232351
-0.005386587232351
-0.005386587232351
-0.005386587232351
-0.005386587232351
-0.005386587232351
-0.005386587232351
-0.005386587232351
-0.005386587232351
-0.005386587232351
-0.005386587232351
0.009872201830149
0.009872201830149
0.009872201830149
0.009872201830149
0.009872201830149
0.009872201830149
0.025130990892649
0.009872201830149
0.009872201830149
0.009872201830149
0.009872201830149
0.009872201830149
0.009872201830149
0.009872201830149
0.009872201830149
-0.005386587232351
-0.005386587232351
-0.005386587232351
-0.005386587232351
0.009872201830149
-0.005386587232351
-0.005386587232351
0.009872201830149
0.009872201830149
0.009872201830149
0.009872201830149
-0.005386587232351
-0.005386587232351
0.009872201830149
0.009872201830149
-0.005386587232351
0.009872201830149
0.009872201830149
0.009872201830149
0.009872201830149
0.009872201830149
-0.005386587232351
-0.005386587232351
0.009872201830149
0.009872201830149
-0.005386587232351
-0.005386587232351
-0.005386587232351
0.009872201830149
0.009872201830149
0.009872201830149
-0.005386587232351
0.009872201830149
0.009872201830149
0.009872201830149
0.009872201830149
0.009872201830149
0.009872201830149
0.009872201830149
-0.005386587232351
-0.005386587232351
-0.005386587232351
-0.005386587232351
-0.020645376294851
-0.005386587232351
-0.005386587232351
-0.005386587232351
-0.005386587232351
-0.005386587232351
-0.005386587232351
-0.005386587232351
-0.005386587232351
-0.005386587232351
0.009872201830149
-0.005386587232351
-0.005386587232351
-0.005386587232351
0.009872201830149
0.009872201830149
0.009872201830149
0.009872201830149
0.009872201830149
0.009872201830149
0.009872201830149
0.009872201830149
0.009872201830149
0.009872201830149
0.009872201830149
-0.005386587232351
-0.005386587232351
-0.005386587232351
-0.005386587232351
-0.020645376294851
-0.020645376294851
-0.005386587232351
-0.005386587232351
-0.005386587232351
-0.005386587232351
-0.005386587232351
-0.005386587232351
0.009872201830149
0.009872201830149
0.009872201830149
0.009872201830149
0.009872201830149
0.009872201830149
0.009872201830149
0.025130990892649
0.009872201830149
0.009872201830149
0.009872201830149
0.009872201830149
0.009872201830149
0.009872201830149
-0.005386587232351
-0.005386587232351
-0.005386587232351
-0.005386587232351
-0.005386587232351
-0.005386587232351
-0.005386587232351
-0.005386587232351
-0.005386587232351
-0.005386587232351
-0.005386587232351
-0.005386587232351
-0.005386587232351
-0.005386587232351
-0.005386587232351
0.009872201830149
0.009872201830149
-0.005386587232351
0.009872201830149
0.009872201830149
0.009872201830149
0.009872201830149
0.009872201830149
-0.005386587232351
0.009872201830149
0.009872201830149
-0.005386587232351
-0.005386587232351
-0.005386587232351
-0.005386587232351
-0.005386587232351
0.009872201830149
0.009872201830149
0.009872201830149
0.009872201830149
0.009872201830149
-0.005386587232351
0.009872201830149
-0.005386587232351
-0.005386587232351
-0.005386587232351
-0.005386587232351
-0.005386587232351
-0.005386587232351
-0.005386587232351
-0.005386587232351
0.009872201830149
0.009872201830149
0.009872201830149
0.009872201830149
-0.005386587232351
-0.005386587232351
-0.005386587232351
-0.005386587232351
-0.005386587232351
-0.005386587232351
-0.020645376294851
-0.005386587232351
-0.005386587232351
-0.005386587232351
-0.005386587232351
-0.005386587232351
-0.005386587232351
-0.005386587232351
-0.005386587232351
-0.005386587232351
-0.005386587232351
-0.005386587232351
-0.005386587232351
-0.005386587232351
0.009872201830149
0.009872201830149
0.009872201830149
0.009872201830149
0.009872201830149
0.025130990892649
0.025130990892649
0.009872201830149
0.009872201830149
0.009872201830149
0.009872201830149
0.009872201830149
0.009872201830149
0.009872201830149
0.009872201830149
0.009872201830149
0.009872201830149
0.009872201830149
0.025130990892649
0.025130990892649
0.009872201830149
0.009872201830149
0.009872201830149
0.009872201830149
0.009872201830149
0.009872201830149
0.009872201830149
0.009872201830149
0.009872201830149
0.009872201830149
0.009872201830149
-0.005386587232351
-0.005386587232351
0.009872201830149
0.009872201830149
0.009872201830149
0.009872201830149
0.009872201830149
-0.005386587232351
0.009872201830149
0.009872201830149
0.009872201830149
0.009872201830149
0.009872201830149
0.009872201830149
0.009872201830149
0.009872201830149
0.009872201830149
0.009872201830149
0.009872201830149
0.009872201830149
0.009872201830149
0.009872201830149
0.009872201830149
0.009872201830149
0.009872201830149
0.009872201830149
0.009872201830149
0.009872201830149
0.009872201830149
-0.005386587232351
-0.005386587232351
0.009872201830149
-0.005386587232351
-0.005386587232351
-0.005386587232351
-0.005386587232351
-0.005386587232351
-0.005386587232351
-0.005386587232351
-0.005386587232351
0.009872201830149
-0.005386587232351
-0.005386587232351
-0.005386587232351
-0.005386587232351
-0.005386587232351
0.009872201830149
0.009872201830149
-0.005386587232351
-0.005386587232351
-0.005386587232351
-0.005386587232351
-0.005386587232351
-0.005386587232351
-0.005386587232351
-0.005386587232351
-0.005386587232351
-0.005386587232351
0.009872201830149
0.009872201830149
0.009872201830149
0.009872201830149
0.009872201830149
0.009872201830149
0.009872201830149
0.009872201830149
0.009872201830149
0.009872201830149
-0.005386587232351
-0.005386587232351
0.009872201830149
-0.005386587232351
-0.005386587232351
-0.005386587232351
-0.005386587232351
-0.005386587232351
-0.005386587232351
-0.005386587232351
-0.005386587232351
0.009872201830149
0.009872201830149
0.009872201830149
0.009872201830149
0.009872201830149
0.009872201830149
0.009872201830149
0.009872201830149
0.009872201830149
0.009872201830149
-0.005386587232351
-0.005386587232351
-0.005386587232351
-0.005386587232351
-0.020645376294851
-0.020645376294851
-0.020645376294851
-0.020645376294851
-0.005386587232351
-0.005386587232351
-0.005386587232351
-0.005386587232351
-0.005386587232351
-0.005386587232351
0.009872201830149
0.009872201830149
0.009872201830149
0.009872201830149
0.009872201830149
0.009872201830149
0.009872201830149
0.025130990892649
0.009872201830149
0.009872201830149
0.009872201830149
0.009872201830149
0.009872201830149
0.009872201830149
0.009872201830149
0.009872201830149
0.009872201830149
-0.005386587232351
-0.005386587232351
-0.005386587232351
-0.005386587232351
-0.005386587232351
-0.005386587232351
0.009872201830149
-0.005386587232351
-0.005386587232351
-0.005386587232351
0.009872201830149
0.009872201830149
-0.005386587232351
0.009872201830149
0.009872201830149
0.009872201830149
0.009872201830149
-0.005386587232351
-0.005386587232351
-0.005386587232351
-0.005386587232351
-0.005386587232351
-0.005386587232351
-0.005386587232351
0.009872201830149
-0.005386587232351
-0.005386587232351
0.009872201830149
0.009872201830149
0.009872201830149
0.009872201830149
0.009872201830149
-0.005386587232351
0.009872201830149
0.009872201830149
-0.005386587232351
-0.005386587232351
-0.005386587232351
0.009872201830149
0.009872201830149
0.009872201830149
0.009872201830149
0.009872201830149
0.025130990892649
0.009872201830149
0.009872201830149
0.009872201830149
0.009872201830149
-0.005386587232351
0.009872201830149
-0.005386587232351
-0.005386587232351
-0.005386587232351
-0.020645376294851
-0.005386587232351
-0.005386587232351
-0.020645376294851
-0.005386587232351
-0.020645376294851
-0.005386587232351
-0.005386587232351
-0.005386587232351
0.009872201830149
-0.005386587232351
-0.005386587232351
0.009872201830149
0.009872201830149
0.009872201830149
0.009872201830149
0.009872201830149
-0.005386587232351
-0.005386587232351
-0.005386587232351
-0.005386587232351
-0.005386587232351
-0.005386587232351
-0.005386587232351
-0.005386587232351
-0.005386587232351
-0.005386587232351
-0.005386587232351
-0.005386587232351
-0.005386587232351
-0.005386587232351
-0.005386587232351
-0.005386587232351
-0.005386587232351
-0.005386587232351
-0.005386587232351
-0.005386587232351
-0.005386587232351
-0.005386587232351
-0.005386587232351
-0.005386587232351
-0.005386587232351
-0.005386587232351
-0.005386587232351
-0.005386587232351
-0.005386587232351
-0.005386587232351
-0.005386587232351
-0.005386587232351
-0.005386587232351
-0.005386587232351
-0.005386587232351
-0.005386587232351
-0.005386587232351
-0.005386587232351
-0.005386587232351
-0.005386587232351
-0.005386587232351
-0.005386587232351
-0.005386587232351
-0.005386587232351
-0.005386587232351
-0.005386587232351
-0.005386587232351
-0.005386587232351
-0.005386587232351
-0.005386587232351
-0.005386587232351
-0.005386587232351
-0.005386587232351
0.009872201830149
-0.005386587232351
0.009872201830149
0.009872201830149
0.009872201830149
0.009872201830149
0.009872201830149
0.009872201830149
0.009872201830149
0.009872201830149
0.009872201830149
0.009872201830149
0.009872201830149
0.009872201830149
0.009872201830149
-0.005386587232351
-0.005386587232351
-0.005386587232351
-0.005386587232351
-0.005386587232351
-0.005386587232351
-0.005386587232351
-0.005386587232351
-0.005386587232351
-0.005386587232351
0.009872201830149
-0.005386587232351
-0.005386587232351
0.009872201830149
-0.005386587232351
-0.005386587232351
-0.005386587232351
-0.005386587232351
-0.005386587232351
0.009872201830149
-0.005386587232351
-0.005386587232351
-0.005386587232351
-0.005386587232351
-0.005386587232351
-0.005386587232351
-0.005386587232351
-0.005386587232351
-0.005386587232351
-0.020645376294851
-0.020645376294851
-0.005386587232351
-0.020645376294851
-0.020645376294851
-0.005386587232351
-0.005386587232351
-0.005386587232351
-0.005386587232351
-0.005386587232351
0.009872201830149
-0.005386587232351
0.009872201830149
0.009872201830149
-0.005386587232351
-0.005386587232351
-0.005386587232351
0.009872201830149
0.009872201830149
-0.005386587232351
0.009872201830149
-0.005386587232351
0.009872201830149
0.009872201830149
-0.005386587232351
-0.005386587232351
-0.005386587232351
-0.005386587232351
-0.005386587232351
0.009872201830149
-0.005386587232351
-0.005386587232351
-0.005386587232351
-0.005386587232351
-0.005386587232351
0.009872201830149
-0.005386587232351
0.009872201830149
-0.005386587232351
-0.005386587232351
0.009872201830149
0.009872201830149
0.009872201830149
0.009872201830149
0.009872201830149
0.009872201830149
0.009872201830149
0.009872201830149
0.009872201830149
0.009872201830149
0.009872201830149
0.009872201830149
0.009872201830149
0.009872201830149
0.009872201830149
0.009872201830149
0.009872201830149
0.009872201830149
0.009872201830149
-0.005386587232351
-0.005386587232351
0.009872201830149
-0.005386587232351
-0.005386587232351
-0.005386587232351
-0.005386587232351
-0.005386587232351
0.009872201830149
0.009872201830149
-0.005386587232351
0.009872201830149
0.009872201830149
0.009872201830149
0.009872201830149
0.009872201830149
-0.005386587232351
-0.005386587232351
-0.005386587232351
0.009872201830149
0.009872201830149
-0.005386587232351
-0.005386587232351
0.009872201830149
-0.005386587232351
-0.005386587232351
-0.005386587232351
-0.005386587232351
-0.005386587232351
-0.005386587232351
-0.005386587232351
-0.005386587232351
0.009872201830149
0.009872201830149
0.009872201830149
0.009872201830149
0.009872201830149
0.009872201830149
0.009872201830149
0.009872201830149
0.009872201830149
0.009872201830149
0.009872201830149
0.009872201830149
0.009872201830149
0.009872201830149
-0.005386587232351
-0.005386587232351
-0.005386587232351
-0.005386587232351
-0.005386587232351
-0.005386587232351
-0.020645376294851
-0.020645376294851
-0.020645376294851
-0.005386587232351
-0.005386587232351
-0.020645376294851
-0.005386587232351
-0.005386587232351
0.009872201830149
-0.005386587232351
0.009872201830149
0.009872201830149
0.009872201830149
0.009872201830149
0.009872201830149
0.009872201830149
0.009872201830149
0.009872201830149
0.009872201830149
0.009872201830149
0.009872201830149
-0.005386587232351
-0.005386587232351
-0.005386587232351
-0.005386587232351
-0.005386587232351
-0.005386587232351
-0.005386587232351
-0.005386587232351
-0.020645376294851
-0.005386587232351
-0.005386587232351
-0.005386587232351
-0.005386587232351
0.009872201830149
-0.005386587232351
0.009872201830149
0.009872201830149
0.009872201830149
0.009872201830149
0.009872201830149
0.009872201830149
0.009872201830149
-0.005386587232351
-0.005386587232351
-0.005386587232351
-0.005386587232351
-0.005386587232351
-0.005386587232351
-0.005386587232351
-0.005386587232351
-0.005386587232351
0.009872201830149
0.009872201830149
0.009872201830149
0.009872201830149
0.009872201830149
0.009872201830149
0.009872201830149
0.009872201830149
-0.005386587232351
-0.005386587232351
-0.005386587232351
-0.005386587232351
-0.005386587232351
-0.005386587232351
-0.005386587232351
-0.005386587232351
-0.005386587232351
-0.005386587232351
-0.005386587232351
-0.005386587232351
-0.005386587232351
-0.005386587232351
0.009872201830149
0.009872201830149
-0.005386587232351
-0.005386587232351
-0.005386587232351
0.009872201830149
0.009872201830149
0.009872201830149
0.009872201830149
0.009872201830149
0.025130990892649
0.025130990892649
0.009872201830149
0.009872201830149
0.009872201830149
0.009872201830149
0.009872201830149
0.009872201830149
-0.005386587232351
-0.005386587232351
-0.005386587232351
-0.005386587232351
-0.005386587232351
-0.020645376294851
-0.005386587232351
-0.005386587232351
-0.005386587232351
-0.005386587232351
-0.005386587232351
-0.005386587232351
-0.005386587232351
0.009872201830149
0.009872201830149
-0.005386587232351
0.009872201830149
-0.005386587232351
-0.005386587232351
-0.005386587232351
-0.005386587232351
-0.005386587232351
-0.005386587232351
-0.005386587232351
-0.005386587232351
-0.005386587232351
-0.005386587232351
-0.005386587232351
-0.005386587232351
-0.005386587232351
-0.005386587232351
-0.005386587232351
-0.005386587232351
-0.005386587232351
-0.005386587232351
-0.005386587232351
-0.005386587232351
0.009872201830149
0.009872201830149
0.009872201830149
0.009872201830149
-0.005386587232351
0.009872201830149
0.009872201830149
-0.005386587232351
-0.020645376294851
-0.005386587232351
-0.020645376294851
-0.020645376294851
-0.005386587232351
-0.005386587232351
-0.005386587232351
-0.005386587232351
-0.005386587232351
-0.005386587232351
-0.005386587232351
0.009872201830149
0.009872201830149
-0.005386587232351
-0.005386587232351
-0.005386587232351
-0.005386587232351
-0.005386587232351
-0.005386587232351
-0.005386587232351
-0.005386587232351
-0.005386587232351
-0.005386587232351
0.009872201830149
-0.005386587232351
0.009872201830149
0.009872201830149
0.009872201830149
0.009872201830149
0.009872201830149
-0.005386587232351
-0.005386587232351
-0.005386587232351
0.009872201830149
0.009872201830149
-0.005386587232351
-0.005386587232351
-0.005386587232351
-0.005386587232351
-0.005386587232351
-0.005386587232351
-0.005386587232351
-0.005386587232351
-0.005386587232351
0.009872201830149
0.009872201830149
0.009872201830149
-0.005386587232351
-0.005386587232351
0.009872201830149
0.009872201830149
-0.005386587232351
-0.005386587232351
-0.005386587232351
-0.005386587232351
-0.005386587232351
-0.020645376294851
-0.005386587232351
-0.005386587232351
-0.005386587232351
-0.005386587232351
-0.005386587232351
-0.005386587232351
-0.005386587232351
-0.005386587232351
0.009872201830149
-0.005386587232351
-0.005386587232351
-0.005386587232351
-0.005386587232351
-0.005386587232351
-0.005386587232351
-0.005386587232351
-0.005386587232351
-0.005386587232351
-0.005386587232351
-0.005386587232351
-0.005386587232351
0.009872201830149
-0.005386587232351
-0.005386587232351
-0.005386587232351
-0.005386587232351
0.009872201830149
-0.005386587232351
-0.005386587232351
-0.005386587232351
-0.005386587232351
-0.005386587232351
-0.005386587232351
-0.005386587232351
-0.005386587232351
-0.005386587232351
0.009872201830149
0.009872201830149
0.009872201830149
0.009872201830149
0.009872201830149
0.009872201830149
0.009872201830149
0.025130990892649
0.009872201830149
0.009872201830149
0.009872201830149
0.009872201830149
0.009872201830149
0.009872201830149
-0.005386587232351
-0.005386587232351
-0.005386587232351
-0.005386587232351
0.009872201830149
-0.005386587232351
-0.005386587232351
-0.005386587232351
0.009872201830149
0.009872201830149
0.009872201830149
0.009872201830149
0.009872201830149
-0.005386587232351
-0.005386587232351
-0.005386587232351
-0.005386587232351
-0.005386587232351
-0.020645376294851
-0.005386587232351
-0.005386587232351
-0.005386587232351
-0.005386587232351
-0.005386587232351
-0.005386587232351
-0.005386587232351
0.009872201830149
0.009872201830149
-0.005386587232351
-0.005386587232351
-0.005386587232351
-0.005386587232351
-0.005386587232351
-0.005386587232351
-0.005386587232351
-0.005386587232351
-0.005386587232351
-0.005386587232351
-0.005386587232351
-0.005386587232351
-0.005386587232351
-0.005386587232351
0.009872201830149
-0.005386587232351
-0.005386587232351
-0.005386587232351
-0.005386587232351
0.009872201830149
-0.005386587232351
-0.005386587232351
-0.005386587232351
-0.005386587232351
-0.005386587232351
-0.005386587232351
-0.005386587232351
-0.005386587232351
-0.005386587232351
-0.005386587232351
-0.005386587232351
-0.005386587232351
-0.005386587232351
-0.005386587232351
-0.005386587232351
-0.005386587232351
-0.005386587232351
0.009872201830149
0.009872201830149
0.009872201830149
0.009872201830149
0.009872201830149
0.009872201830149
0.009872201830149
0.009872201830149
-0.005386587232351
-0.005386587232351
0.009872201830149
-0.005386587232351
-0.005386587232351
-0.005386587232351
-0.005386587232351
-0.005386587232351
-0.005386587232351
0.009872201830149
0.009872201830149
-0.005386587232351
-0.005386587232351
-0.005386587232351
-0.005386587232351
-0.005386587232351
0.009872201830149
-0.005386587232351
-0.005386587232351
-0.005386587232351
0.009872201830149
0.009872201830149
0.009872201830149
-0.005386587232351
-0.005386587232351
-0.005386587232351
-0.005386587232351
-0.005386587232351
-0.005386587232351
-0.020645376294851
-0.020645376294851
-0.020645376294851
-0.020645376294851
-0.020645376294851
-0.020645376294851
-0.020645376294851
-0.005386587232351
-0.005386587232351
-0.020645376294851
-0.020645376294851
-0.005386587232351
-0.005386587232351
-0.005386587232351
0.009872201830149
0.009872201830149
0.009872201830149
0.009872201830149
0.009872201830149
0.009872201830149
0.009872201830149
0.009872201830149
0.009872201830149
0.009872201830149
0.009872201830149
0.009872201830149
-0.005386587232351
0.009872201830149
-0.005386587232351
-0.005386587232351
0.009872201830149
-0.005386587232351
-0.005386587232351
-0.005386587232351
-0.005386587232351
-0.005386587232351
-0.020645376294851
-0.020645376294851
-0.005386587232351
-0.005386587232351
-0.005386587232351
-0.005386587232351
-0.005386587232351
-0.005386587232351
-0.005386587232351
-0.005386587232351
-0.005386587232351
-0.005386587232351
-0.005386587232351
-0.005386587232351
0.009872201830149
0.009872201830149
0.009872201830149
-0.005386587232351
-0.005386587232351
0.009872201830149
0.009872201830149
0.009872201830149
0.009872201830149
-0.005386587232351
-0.005386587232351
-0.005386587232351
-0.005386587232351
-0.005386587232351
-0.005386587232351
-0.005386587232351
-0.005386587232351
-0.005386587232351
-0.005386587232351
-0.005386587232351
-0.005386587232351
-0.005386587232351
-0.005386587232351
-0.005386587232351
-0.005386587232351
-0.005386587232351
-0.005386587232351
-0.005386587232351
-0.005386587232351
-0.005386587232351
-0.005386587232351
-0.005386587232351
-0.005386587232351
-0.005386587232351
-0.005386587232351
-0.005386587232351
-0.005386587232351
-0.005386587232351
-0.005386587232351
-0.020645376294851
-0.005386587232351
-0.005386587232351
-0.005386587232351
-0.005386587232351
-0.005386587232351
-0.005386587232351
-0.005386587232351
-0.005386587232351
0.009872201830149
-0.005386587232351
-0.005386587232351
0.009872201830149
0.009872201830149
-0.005386587232351
-0.005386587232351
-0.005386587232351
-0.005386587232351
-0.005386587232351
-0.005386587232351
-0.005386587232351
-0.020645376294851
-0.005386587232351
-0.005386587232351
-0.005386587232351
-0.005386587232351
-0.005386587232351
-0.005386587232351
0.009872201830149
-0.005386587232351
-0.005386587232351
-0.005386587232351
-0.005386587232351
-0.005386587232351
-0.005386587232351
-0.005386587232351
-0.005386587232351
-0.020645376294851
-0.020645376294851
-0.005386587232351
-0.005386587232351
-0.005386587232351
-0.005386587232351
-0.005386587232351
0.009872201830149
0.009872201830149
0.009872201830149
0.009872201830149
0.009872201830149
0.009872201830149
-0.005386587232351
-0.005386587232351
-0.005386587232351
-0.005386587232351
-0.005386587232351
-0.005386587232351
-0.005386587232351
-0.005386587232351
-0.005386587232351
-0.005386587232351
-0.005386587232351
-0.005386587232351
-0.005386587232351
-0.005386587232351
-0.005386587232351
-0.005386587232351
-0.005386587232351
-0.005386587232351
-0.005386587232351
-0.005386587232351
-0.005386587232351
-0.005386587232351
-0.005386587232351
0.009872201830149
0.009872201830149
-0.005386587232351
-0.005386587232351
-0.005386587232351
-0.005386587232351
-0.005386587232351
-0.005386587232351
-0.005386587232351
-0.005386587232351
-0.005386587232351
-0.005386587232351
-0.005386587232351
-0.005386587232351
-0.005386587232351
-0.005386587232351
-0.005386587232351
-0.005386587232351
-0.005386587232351
-0.005386587232351
-0.005386587232351
-0.005386587232351
-0.005386587232351
-0.005386587232351
-0.005386587232351
-0.005386587232351
-0.005386587232351
-0.005386587232351
-0.005386587232351
-0.005386587232351
-0.005386587232351
-0.005386587232351
0.009872201830149
0.009872201830149
0.009872201830149
0.009872201830149
0.009872201830149
0.009872201830149
0.009872201830149
0.009872201830149
-0.005386587232351
-0.005386587232351
0.009872201830149
-0.005386587232351
-0.005386587232351
-0.005386587232351
-0.005386587232351
-0.005386587232351
-0.005386587232351
-0.005386587232351
-0.005386587232351
-0.005386587232351
-0.005386587232351
-0.005386587232351
-0.005386587232351
-0.005386587232351
0.009872201830149
0.009872201830149
0.009872201830149
0.009872201830149
0.009872201830149
0.009872201830149
0.009872201830149
0.009872201830149
0.009872201830149
0.009872201830149
0.009872201830149
-0.005386587232351
0.009872201830149
0.009872201830149
-0.005386587232351
-0.005386587232351
-0.005386587232351
-0.005386587232351
-0.020645376294851
-0.005386587232351
-0.005386587232351
-0.005386587232351
-0.020645376294851
-0.020645376294851
-0.005386587232351
-0.005386587232351
-0.005386587232351
-0.005386587232351
-0.005386587232351
-0.005386587232351
-0.005386587232351
0.009872201830149
0.009872201830149
-0.005386587232351
-0.005386587232351
0.009872201830149
0.009872201830149
-0.005386587232351
-0.005386587232351
-0.005386587232351
-0.005386587232351
-0.005386587232351
-0.005386587232351
-0.005386587232351
-0.005386587232351
-0.005386587232351
-0.020645376294851
-0.005386587232351
-0.005386587232351
-0.005386587232351
-0.005386587232351
-0.005386587232351
0.009872201830149
0.009872201830149
0.009872201830149
0.009872201830149
-0.005386587232351
0.009872201830149
0.009872201830149
0.009872201830149
0.009872201830149
0.009872201830149
0.009872201830149
0.009872201830149
0.009872201830149
0.009872201830149
0.009872201830149
0.009872201830149
0.009872201830149
-0.005386587232351
-0.005386587232351
-0.005386587232351
0.009872201830149
0.009872201830149
-0.005386587232351
-0.005386587232351
-0.005386587232351
-0.005386587232351
-0.005386587232351
0.009872201830149
0.009872201830149
0.009872201830149
0.009872201830149
0.009872201830149
0.009872201830149
0.009872201830149
0.009872201830149
0.009872201830149
-0.005386587232351
-0.005386587232351
-0.005386587232351
-0.005386587232351
-0.005386587232351
-0.005386587232351
-0.005386587232351
-0.005386587232351
-0.005386587232351
-0.005386587232351
-0.005386587232351
-0.005386587232351
0.009872201830149
-0.005386587232351
-0.005386587232351
-0.005386587232351
-0.005386587232351
-0.005386587232351
0.009872201830149
0.009872201830149
0.009872201830149
-0.005386587232351
0.009872201830149
0.009872201830149
0.009872201830149
0.162460088729858
0.116683721542358
-3.820083856582642
-6.002090454101563
-7.390640258789063
-9.206436157226563
-10.564468383789063
-10.945938110351563
-10.366104125976562
-9.069107055664063
-7.299087524414063
-5.315444946289063
-3.469131708145142
-1.943252801895142
-0.814102411270142
-0.020645376294851
0.406600713729858
0.543929815292358
0.467635869979858
0.208236455917358
-0.157974481582642
-0.646255731582642
-1.210830926895142
-1.729629755020142
-2.202652215957642
-2.599380731582642
-2.904556512832642
-3.148697137832642
-3.301285028457642
-3.392837762832642
-3.408096551895142
-3.392837762832642
-3.362320184707642
-3.316543817520142
-3.270767450332642
-3.224991083145142
-3.179214715957642
-3.163955926895142
-3.163955926895142
-3.194473505020142
-3.255508661270142
-3.316543817520142
-3.392837762832642
-3.499649286270142
-3.591202020645142
-3.698013544082642
-3.789566278457642
-3.896377801895142
-3.972671747207642
-4.048965454101563
-4.125259399414063
-4.186294555664063
-4.247329711914063
-4.308364868164063
-4.369400024414063
-4.430435180664063
-4.476211547851563
-4.537246704101563
-4.598281860351563
-4.659317016601563
-4.720352172851563
-4.781387329101563
-4.842422485351563
-4.903457641601563
-4.964492797851563
-5.025527954101563
-5.086563110351563
-5.162857055664063
-5.223892211914063
-5.284927368164063
-5.345962524414063
-5.422256469726563
-5.483291625976563
-5.544326782226563
-5.605361938476563
-5.681655883789063
-5.742691040039063
-5.803726196289063
-5.864761352539063
-5.925796508789063
-5.986831665039063
-6.047866821289063
-6.108901977539063
-6.169937133789063
-6.230972290039063
-6.292007446289063
-6.368301391601563
-6.429336547851563
-6.490371704101563
-6.551406860351563
-6.612442016601563
-6.673477172851563
-6.734512329101563
-6.810806274414063
-6.856582641601563
-6.917617797851563
-6.993911743164063
-7.039688110351563
-7.100723266601563
-7.161758422851563
-7.222793579101563
-7.283828735351563
-7.344863891601563
-7.405899047851563
-7.466934204101563
-7.527969360351563
-7.589004516601563
-7.650039672851563
-7.726333618164063
-7.772109985351563
-7.833145141601563
-7.909439086914063
-7.970474243164063
-8.031509399414063
-8.107803344726563
-8.168838500976563
-8.229873657226563
-8.290908813476563
-8.351943969726563
-8.412979125976563
-8.474014282226563
-8.519790649414063
-8.580825805664063
-8.641860961914063
-8.702896118164063
-8.763931274414063
-8.824966430664063
-8.886001586914063
-8.947036743164063
-9.008071899414063
-9.069107055664063
-9.130142211914063
-9.191177368164063
-9.252212524414063
-9.313247680664063
-9.374282836914063
-9.420059204101563
-9.496353149414063
-9.542129516601563
-9.618423461914063
-9.679458618164063
-9.740493774414063
-9.801528930664063
-9.862564086914063
-9.923599243164063
-9.984634399414063
-10.045669555664062
-10.106704711914062
-10.152481079101562
-10.228775024414062
-10.289810180664062
-10.350845336914062
-10.411880493164062
-10.472915649414062
-10.533950805664062
-10.579727172851563
-10.640762329101563
-10.701797485351563
-10.762832641601563
-10.808609008789063
-10.869644165039063
-10.930679321289063
-10.976455688476563
-11.037490844726563
-11.098526000976563
-11.159561157226563
-11.235855102539063
-11.281631469726563
-11.342666625976563
-11.403701782226563
-11.479995727539063
-11.541030883789063
-11.602066040039063
-11.663101196289063
-11.708877563476563
-11.769912719726563
-11.830947875976563
-11.876724243164063
-11.937759399414063
-11.983535766601563
-12.044570922851563
-12.105606079101563
-12.166641235351563
-12.212417602539063
-12.273452758789063
-12.334487915039063
-12.395523071289063
-12.456558227539063
-12.517593383789063
-12.578628540039063
-12.639663696289063
-12.700698852539063
-12.761734008789063
-12.822769165039063
-12.883804321289063
-12.929580688476563
-12.990615844726563
-13.051651000976563
-13.097427368164063
-13.158462524414063
-13.219497680664063
-13.265274047851563
-13.326309204101563
-13.387344360351563
-13.433120727539063
-13.494155883789063
-13.555191040039063
-13.616226196289063
-13.677261352539063
-13.738296508789063
-13.784072875976563
-13.845108032226563
-13.906143188476563
-13.967178344726563
-14.028213500976563
-14.073989868164063
-14.150283813476563
-14.196060180664063
-14.257095336914063
-14.318130493164063
-14.379165649414063
-14.440200805664063
-14.485977172851563
-14.547012329101563
-14.608047485351563
-14.653823852539063
-14.699600219726563
-14.760635375976563
-14.821670532226563
-14.867446899414063
-14.928482055664063
-14.989517211914063
-15.050552368164063
-15.096328735351563
-15.157363891601563
-15.218399047851563
-15.294692993164063
-15.355728149414063
-15.401504516601563
-15.462539672851563
-15.523574829101563
-15.569351196289063
-15.630386352539063
-15.676162719726563
-15.737197875976563
-15.782974243164063
-15.844009399414063
-15.889785766601563
-15.950820922851563
-16.011856079101563
-16.057632446289063
-16.118667602539063
-16.179702758789063
-16.225479125976563
-16.286514282226563
-16.332290649414063
-16.393325805664063
-16.454360961914063
-16.500137329101563
-16.561172485351563
-16.606948852539063
-16.667984008789063
-16.729019165039063
-16.774795532226563
-16.835830688476563
-16.896865844726563
-16.957901000976563
-17.018936157226563
-17.064712524414063
-17.125747680664063
-17.186782836914063
-17.232559204101563
-17.293594360351563
-17.354629516601563
-17.400405883789063
-17.461441040039063
-17.522476196289063
-17.568252563476563
-17.629287719726563
-17.675064086914063
-17.736099243164063
-17.781875610351563
-17.842910766601563
-17.888687133789063
-17.949722290039063
-18.010757446289063
-18.056533813476563
-18.117568969726563
-18.178604125976563
-18.224380493164063
-18.270156860351563
-18.331192016601563
-18.376968383789063
-18.438003540039063
-18.483779907226563
-18.544815063476563
-18.605850219726563
-18.651626586914063
-18.712661743164063
-18.758438110351563
-18.819473266601563
-18.865249633789063
-18.926284790039063
-18.987319946289063
-19.033096313476563
-19.078872680664063
-19.139907836914063
-19.185684204101563
-19.246719360351563
-19.307754516601563
-19.353530883789063
-19.414566040039063
-19.475601196289063
-19.521377563476563
-19.567153930664063
-19.628189086914063
-19.673965454101563
-19.735000610351563
-19.780776977539063
-19.826553344726563
-19.887588500976563
-19.933364868164063
-19.994400024414063
-20.040176391601563
-20.101211547851563
-20.146987915039063
-20.208023071289063
-20.253799438476563
-20.299575805664063
-20.360610961914063
-20.421646118164063
-20.467422485351563
-20.528457641601563
-20.574234008789063
-20.635269165039063
-20.681045532226563
-20.742080688476563
-20.787857055664063
-20.848892211914063
-20.894668579101563
-20.955703735351563
-21.016738891601563
-21.062515258789063
-21.108291625976563
-21.169326782226563
-21.215103149414063
-21.276138305664063
-21.321914672851563
-21.367691040039063
-21.413467407226563
-21.459243774414063
-21.520278930664063
-21.566055297851563
-21.611831665039063
-21.672866821289063
-21.718643188476563
-21.779678344726563
-21.840713500976563
-21.886489868164063
-21.947525024414063
-21.993301391601563
-22.039077758789063
-22.100112915039063
-22.145889282226563
-22.206924438476563
-22.252700805664063
-22.298477172851563
-22.359512329101563
-22.405288696289063
-22.451065063476563
-22.512100219726563
-22.557876586914063
-22.618911743164063
-22.664688110351563
-22.725723266601563
-22.771499633789063
-22.817276000976563
-22.863052368164063
-22.924087524414063
-22.969863891601563
-23.030899047851563
-23.076675415039063
-23.122451782226563
-23.168228149414063
-23.229263305664063
-23.275039672851563
-23.320816040039063
-23.381851196289063
-23.427627563476563
-23.473403930664063
-23.519180297851563
-23.564956665039063
-23.625991821289063
-23.687026977539063
-23.732803344726563
-23.793838500976563
-23.854873657226563
-23.915908813476563
-23.961685180664063
-24.007461547851563
-24.053237915039063
-24.114273071289063
-24.160049438476563
-24.221084594726563
-24.266860961914063
-24.312637329101563
-24.358413696289063
-24.404190063476563
-24.449966430664063
-24.495742797851563
-24.556777954101563
-24.587295532226563
-24.648330688476563
-24.694107055664063
-24.739883422851563
-24.800918579101563
-24.846694946289063
-24.892471313476563
-24.953506469726563
-24.999282836914063
-25.045059204101563
-25.106094360351563
-25.151870727539063
-25.197647094726563
-25.243423461914063
-25.289199829101563
-25.350234985351563
-25.396011352539063
-25.441787719726563
-25.487564086914063
-25.533340454101563
-25.579116821289063
-25.624893188476563
-25.685928344726563
-25.731704711914063
-25.777481079101563
-25.838516235351563
-25.884292602539063
-25.945327758789063
-25.991104125976563
-26.052139282226563
-26.097915649414063
-26.158950805664063
-26.204727172851563
-26.250503540039063
-26.296279907226563
-26.342056274414063
-26.387832641601563
-26.433609008789063
-26.479385375976563
-26.540420532226563
-26.586196899414063
-26.631973266601563
-26.677749633789063
-26.723526000976563
-26.784561157226563
-26.830337524414063
-26.876113891601563
-26.937149047851563
-26.982925415039063
-27.028701782226563
-27.074478149414063
-27.135513305664063
-27.181289672851563
-27.227066040039063
-27.272842407226563
-27.318618774414063
-27.364395141601563
-27.410171508789063
-27.455947875976563
-27.501724243164063
-27.547500610351563
-27.593276977539063
-27.639053344726563
-27.700088500976563
-27.745864868164063
-27.791641235351563
-27.852676391601563
-27.898452758789063
-27.944229125976563
-27.990005493164063
-28.051040649414063
-28.096817016601563
-28.142593383789063
-28.188369750976563
-28.234146118164063
-28.279922485351563
-28.325698852539063
-28.356216430664063
-28.401992797851563
-28.447769165039063
-28.508804321289063
-28.554580688476563
-28.600357055664063
-28.661392211914063
-28.691909790039063
-28.737686157226563
-28.783462524414063
-28.844497680664063
-28.890274047851563
-28.936050415039063
-28.997085571289063
-29.042861938476563
-29.088638305664063
-29.149673461914063
-29.195449829101563
-29.241226196289063
-29.271743774414063
-29.317520141601563
-29.378555297851563
-29.424331665039063
-29.470108032226563
-29.500625610351563
-29.561660766601563
-29.607437133789063
-29.653213500976563
-29.698989868164063
-29.744766235351563
-29.790542602539063
-29.836318969726563
-29.882095336914063
-29.943130493164063
-29.988906860351563
-30.034683227539063
-30.080459594726563
-30.126235961914063
-30.172012329101563
-30.217788696289063
-30.263565063476563
-30.309341430664063
-30.355117797851563
-30.400894165039063
-30.446670532226563
-30.492446899414063
-30.538223266601563
-30.583999633789063
-30.629776000976563
-30.675552368164063
-30.706069946289063
-30.751846313476563
-30.797622680664063
-30.843399047851563
-30.889175415039063
-30.934951782226563
-30.980728149414063
-31.026504516601563
-31.087539672851563
-31.133316040039063
-31.179092407226563
-31.224868774414063
-31.270645141601563
-31.316421508789063
-31.362197875976563
-31.407974243164063
-31.453750610351563
-31.499526977539063
-31.545303344726563
-31.591079711914063
-31.636856079101563
-31.682632446289063
-31.728408813476563
-31.758926391601563
-31.804702758789063
-31.835220336914063
-31.880996704101563
-31.926773071289063
-31.972549438476563
-32.018325805664063
-32.079360961914063
-32.125137329101563
-32.170913696289063
-32.231948852539063
-32.262466430664063
-32.308242797851563
-32.369277954101563
-32.399795532226563
-32.460830688476563
-32.491348266601563
-32.537124633789063
-32.582901000976563
-32.613418579101563
-32.659194946289063
-32.704971313476563
-32.750747680664063
-32.796524047851563
-32.842300415039063
-32.888076782226563
-32.933853149414063
-32.979629516601563
-33.025405883789063
-33.071182250976563
-33.116958618164063
-33.162734985351563
-33.208511352539063
-33.254287719726563
-33.300064086914063
-33.345840454101563
-33.391616821289063
-33.422134399414063
-33.467910766601563
-33.513687133789063
-33.559463500976563
-33.605239868164063
-33.651016235351563
-33.696792602539063
-33.742568969726563
-33.788345336914063
-33.834121704101563
-33.879898071289063
-33.925674438476563
-33.971450805664063
-34.017227172851563
-34.063003540039063
-34.093521118164063
-34.139297485351563
-34.185073852539063
-34.230850219726563
-34.276626586914063
-34.307144165039063
-34.352920532226563
-34.383438110351563
-34.429214477539063
-34.474990844726563
-34.505508422851563
-34.551284790039063
-34.597061157226563
-34.642837524414063
-34.688613891601563
-34.734390258789063
-34.780166625976563
-34.825942993164063
-34.871719360351563
-34.917495727539063
-34.963272094726563
-35.009048461914063
-35.039566040039063
-35.085342407226563
-35.131118774414063
-35.161636352539063
-35.207412719726563
-35.253189086914063
-35.283706665039063
-35.329483032226563
-35.375259399414063
-35.421035766601563
-35.466812133789063
-35.497329711914063
-35.543106079101563
-35.588882446289063
-35.634658813476563
-35.680435180664063
-35.726211547851563
-35.756729125976563
-35.802505493164063
-35.833023071289063
-35.878799438476563
-35.924575805664063
-35.955093383789063
-36.000869750976563
-36.061904907226563
-36.092422485351563
-36.138198852539063
-36.199234008789063
-36.245010375976563
-36.290786743164063
-36.321304321289063
-36.367080688476563
-36.412857055664063
-36.458633422851563
-36.489151000976563
-36.534927368164063
-36.580703735351563
-36.626480102539063
-36.656997680664063
-36.702774047851563
-36.748550415039063
-36.779067993164063
-36.824844360351563
-36.870620727539063
-36.901138305664063
-36.931655883789063
-36.977432250976563
-37.023208618164063
-37.068984985351563
-37.099502563476563
-37.145278930664063
-37.191055297851563
-37.236831665039063
-37.282608032226563
-37.328384399414063
-37.374160766601563
-37.404678344726563
-37.450454711914063
-37.496231079101563
-37.542007446289063
-37.572525024414063
-37.618301391601563
-37.664077758789063
-37.709854125976563
-37.740371704101563
-37.786148071289063
-37.831924438476563
-37.862442016601563
-37.908218383789063
-37.938735961914063
-37.984512329101563
-38.030288696289063
-38.060806274414063
-38.106582641601563
-38.152359008789063
-38.182876586914063
-38.228652954101563
-38.274429321289063
-38.304946899414063
-38.350723266601563
-38.396499633789063
-38.442276000976563
-38.472793579101563
-38.518569946289063
-38.564346313476563
-38.610122680664063
-38.640640258789063
-38.686416625976563
-38.732192993164063
-38.777969360351563
-38.823745727539063
-38.854263305664063
-38.900039672851563
-38.945816040039063
-38.976333618164063
-39.006851196289063
-39.052627563476563
-39.083145141601563
-39.128921508789063
-39.159439086914063
-39.205215454101563
-39.235733032226563
-39.281509399414063
-39.312026977539063
-39.357803344726563
-39.403579711914063
-39.449356079101563
-39.495132446289063
-39.525650024414063
-39.571426391601563
-39.617202758789063
-39.647720336914063
-39.693496704101563
-39.739273071289063
-39.769790649414063
-39.998672485351563
-40.059707641601563
-36.489151000976563
-34.169815063476563
-32.552383422851563
-31.057022094726563
-29.714248657226563
-29.073379516601563
-29.485366821289063
-30.843399047851563
-32.735488891601563
-34.719131469726563
-36.565444946289063
-38.167617797851563
-39.418838500976563
-40.334365844726563
-40.898941040039063
-41.158340454101563
-41.127822875976563
-40.898941040039063
-40.532730102539063
-40.074966430664063
-39.556167602539063
-39.052627563476563
-38.594863891601563
-38.228652954101563
-37.923477172851563
-37.725112915039063
-37.603042602539063
-37.542007446289063
-37.526748657226563
-37.587783813476563
-37.694595336914063
-37.801406860351563
-37.908218383789063
-37.999771118164063
-38.076065063476563
-38.121841430664063
-38.152359008789063
-38.152359008789063
-38.137100219726563
-38.091323852539063
-38.045547485351563
-37.999771118164063
-37.938735961914063
-37.877700805664063
-37.831924438476563
-37.786148071289063
-37.740371704101563
-37.694595336914063
-37.648818969726563
-37.618301391601563
-37.587783813476563
-37.557266235351563
-37.542007446289063
-37.526748657226563
-37.511489868164063
-37.496231079101563
-37.480972290039063
-37.465713500976563
-37.450454711914063
-37.419937133789063
-37.389419555664063
-37.374160766601563
-37.358901977539063
-37.328384399414063
-37.297866821289063
-37.267349243164063
-37.252090454101563
-37.221572875976563
-37.191055297851563
-37.160537719726563
-37.130020141601563
-37.099502563476563
-37.068984985351563
-37.053726196289063
-37.023208618164063
-36.992691040039063
-36.977432250976563
-36.962173461914063
-36.946914672851563
-36.916397094726563
-36.885879516601563
-36.870620727539063
-36.840103149414063
-36.809585571289063
-36.794326782226563
-36.779067993164063
-36.748550415039063
-36.718032836914063
-36.687515258789063
-36.672256469726563
-36.641738891601563
-36.611221313476563
-36.595962524414063
-36.565444946289063
-36.534927368164063
-36.519668579101563
-36.489151000976563
-36.458633422851563
-36.443374633789063
-36.412857055664063
-36.397598266601563
-36.367080688476563
-36.351821899414063
-36.321304321289063
-36.290786743164063
-36.275527954101563
-36.245010375976563
-36.229751586914063
-36.199234008789063
-36.168716430664063
-36.153457641601563
-36.122940063476563
-36.092422485351563
-36.077163696289063
-36.046646118164063
-36.031387329101563
-36.000869750976563
-35.985610961914063
-35.955093383789063
-35.939834594726563
-35.909317016601563
-35.894058227539063
-35.863540649414063
-35.848281860351563
-35.817764282226563
-35.787246704101563
-35.756729125976563
-35.726211547851563
-35.710952758789063
-35.680435180664063
-35.665176391601563
-35.649917602539063
-35.619400024414063
-35.588882446289063
-35.558364868164063
-35.543106079101563
-35.527847290039063
-35.497329711914063
-35.482070922851563
-35.451553344726563
-35.421035766601563
-35.405776977539063
-35.390518188476563
-35.375259399414063
-35.344741821289063
-35.314224243164063
-35.298965454101563
-35.268447875976563
-35.253189086914063
-35.222671508789063
-35.207412719726563
-35.176895141601563
-35.161636352539063
-35.131118774414063
-35.115859985351563
-35.085342407226563
-35.054824829101563
-35.039566040039063
-35.009048461914063
-34.993789672851563
-34.963272094726563
-34.948013305664063
-34.917495727539063
-34.886978149414063
-34.871719360351563
-34.841201782226563
-34.825942993164063
-34.795425415039063
-34.780166625976563
-34.749649047851563
-34.734390258789063
-34.719131469726563
-34.688613891601563
-34.658096313476563
-34.642837524414063
-34.627578735351563
-34.597061157226563
-34.566543579101563
-34.551284790039063
-34.520767211914063
-34.505508422851563
-34.474990844726563
-34.459732055664063
-34.429214477539063
-34.413955688476563
-34.383438110351563
-34.368179321289063
-34.337661743164063
-34.322402954101563
-34.291885375976563
-34.261367797851563
-34.246109008789063
-34.215591430664063
-34.200332641601563
-34.169815063476563
-34.154556274414063
-34.139297485351563
-34.124038696289063
-34.093521118164063
-34.078262329101563
-34.047744750976563
-34.032485961914063
-34.001968383789063
-33.971450805664063
-33.956192016601563
-33.925674438476563
-33.895156860351563
-33.879898071289063
-33.864639282226563
-33.834121704101563
-33.818862915039063
-33.803604125976563
-33.773086547851563
-33.742568969726563
-33.727310180664063
-33.712051391601563
-33.681533813476563
-33.666275024414063
-33.635757446289063
-33.605239868164063
-33.589981079101563
-33.559463500976563
-33.544204711914063
-33.513687133789063
-33.498428344726563
-33.483169555664063
-33.452651977539063
-33.422134399414063
-33.406875610351563
-33.376358032226563
-33.361099243164063
-33.330581665039063
-33.300064086914063
-33.284805297851563
-33.254287719726563
-33.239028930664063
-33.208511352539063
-33.193252563476563
-33.177993774414063
-33.162734985351563
-33.147476196289063
-33.116958618164063
-33.101699829101563
-33.071182250976563
-33.055923461914063
-33.025405883789063
-33.010147094726563
-32.994888305664063
-32.964370727539063
-32.933853149414063
-32.918594360351563
-32.888076782226563
-32.872817993164063
-32.842300415039063
-32.811782836914063
-32.796524047851563
-32.781265258789063
-32.750747680664063
-32.735488891601563
-32.704971313476563
-32.689712524414063
-32.674453735351563
-32.643936157226563
-32.628677368164063
-32.598159790039063
-32.582901000976563
-32.567642211914063
-32.537124633789063
-32.521865844726563
-32.491348266601563
-32.476089477539063
-32.460830688476563
-32.430313110351563
-32.399795532226563
-32.384536743164063
-32.369277954101563
-32.338760375976563
-32.308242797851563
-32.292984008789063
-32.277725219726563
-32.247207641601563
-32.216690063476563
-32.201431274414063
-32.186172485351563
-32.170913696289063
-32.155654907226563
-32.140396118164063
-32.109878540039063
-32.094619750976563
-32.079360961914063
-32.048843383789063
-32.033584594726563
-32.003067016601563
-31.972549438476563
-31.957290649414063
-31.942031860351563
-31.911514282226563
-31.896255493164063
-31.865737915039063
-31.850479125976563
-31.835220336914063
-31.804702758789063
-31.789443969726563
-31.758926391601563
-31.743667602539063
-31.713150024414063
-31.697891235351563
-31.682632446289063
-31.652114868164063
-31.636856079101563
-31.621597290039063
-31.591079711914063
-31.575820922851563
-31.560562133789063
-31.545303344726563
-31.514785766601563
-31.499526977539063
-31.484268188476563
-31.453750610351563
-31.438491821289063
-31.423233032226563
-31.392715454101563
-31.377456665039063
-31.362197875976563
-31.331680297851563
-31.316421508789063
-31.285903930664063
-31.255386352539063
-31.224868774414063
-31.209609985351563
-31.179092407226563
-31.163833618164063
-31.133316040039063
-31.118057250976563
-31.102798461914063
-31.087539672851563
-31.057022094726563
-31.041763305664063
-31.026504516601563
-31.011245727539063
-30.995986938476563
-30.980728149414063
-30.950210571289063
-30.919692993164063
-30.904434204101563
-30.873916625976563
-30.843399047851563
-30.828140258789063
-30.797622680664063
-30.767105102539063
-30.751846313476563
-30.736587524414063
-30.706069946289063
-30.706069946289063
-30.675552368164063
-30.660293579101563
-30.645034790039063
-30.629776000976563
-30.614517211914063
-30.583999633789063
-30.568740844726563
-30.538223266601563
-30.522964477539063
-30.492446899414063
-30.477188110351563
-30.461929321289063
-30.446670532226563
-30.416152954101563
-30.400894165039063
-30.385635375976563
-30.370376586914063
-30.355117797851563
-30.324600219726563
-30.309341430664063
-30.294082641601563
-30.263565063476563
-30.248306274414063
-30.217788696289063
-30.202529907226563
-30.187271118164063
-30.156753540039063
-30.141494750976563
-30.110977172851563
-30.095718383789063
-30.080459594726563
-30.049942016601563
-30.034683227539063
-30.004165649414063
-29.988906860351563
-29.973648071289063
-29.958389282226563
-29.927871704101563
-29.912612915039063
-29.897354125976563
-29.882095336914063
-29.851577758789063
-29.836318969726563
-29.821060180664063
-29.790542602539063
-29.775283813476563
-29.744766235351563
-29.729507446289063
-29.698989868164063
-29.683731079101563
-29.668472290039063
-29.653213500976563
-29.637954711914063
-29.607437133789063
-29.592178344726563
-29.576919555664063
-29.546401977539063
-29.531143188476563
-29.515884399414063
-29.485366821289063
-29.470108032226563
-29.454849243164063
-29.439590454101563
-29.424331665039063
-29.409072875976563
-29.393814086914063
-29.363296508789063
-29.348037719726563
-29.332778930664063
-29.302261352539063
-29.271743774414063
-29.241226196289063
-29.225967407226563
-29.225967407226563
-29.195449829101563
-29.180191040039063
-29.164932250976563
-29.149673461914063
-29.134414672851563
-29.103897094726563
-29.088638305664063
-29.073379516601563
-29.042861938476563
-29.012344360351563
-28.997085571289063
-28.981826782226563
-28.966567993164063
-28.951309204101563
-28.936050415039063
-28.905532836914063
-28.890274047851563
-28.875015258789063
-28.844497680664063
-28.829238891601563
-28.813980102539063
-28.798721313476563
-28.783462524414063
-28.752944946289063
-28.737686157226563
-28.722427368164063
-28.691909790039063
-28.691909790039063
-28.661392211914063
-28.630874633789063
-28.615615844726563
-28.585098266601563
-28.569839477539063
-28.554580688476563
-28.539321899414063
-28.508804321289063
-28.493545532226563
-28.478286743164063
-28.463027954101563
-28.447769165039063
-28.432510375976563
-28.417251586914063
-28.401992797851563
-28.386734008789063
-28.356216430664063
-28.340957641601563
-28.310440063476563
-28.295181274414063
-28.279922485351563
-28.264663696289063
-28.234146118164063
-28.218887329101563
-28.203628540039063
-28.173110961914063
-28.157852172851563
-28.142593383789063
-28.127334594726563
-28.096817016601563
-28.081558227539063
-28.066299438476563
-28.051040649414063
-28.020523071289063
-28.005264282226563
-27.990005493164063
-27.974746704101563
-27.944229125976563
-27.928970336914063
-27.913711547851563
-27.898452758789063
-27.883193969726563
-27.867935180664063
-27.852676391601563
-27.837417602539063
-27.806900024414063
-27.791641235351563
-27.776382446289063
-27.745864868164063
-27.730606079101563
-27.700088500976563
-27.684829711914063
-27.669570922851563
-27.654312133789063
-27.623794555664063
-27.608535766601563
-27.593276977539063
-27.578018188476563
-27.562759399414063
-27.547500610351563
-27.516983032226563
-27.501724243164063
-27.486465454101563
-27.471206665039063
-27.455947875976563
-27.425430297851563
-27.410171508789063
-27.394912719726563
-27.379653930664063
-27.349136352539063
-27.333877563476563
-27.318618774414063
-27.303359985351563
-27.288101196289063
-27.257583618164063
-27.242324829101563
-27.227066040039063
-27.211807250976563
-27.196548461914063
-27.181289672851563
-27.166030883789063
-27.150772094726563
-27.135513305664063
-27.120254516601563
-27.089736938476563
-27.074478149414063
-27.043960571289063
-27.028701782226563
-27.013442993164063
-26.998184204101563
-26.982925415039063
-26.967666625976563
-26.937149047851563
-26.921890258789063
-26.906631469726563
-26.891372680664063
-26.876113891601563
-26.845596313476563
-26.830337524414063
-26.815078735351563
-26.784561157226563
-26.769302368164063
-26.754043579101563
-26.738784790039063
-26.723526000976563
-26.708267211914063
-26.693008422851563
-26.677749633789063
-26.647232055664063
-26.631973266601563
-26.616714477539063
-26.601455688476563
-26.586196899414063
-26.570938110351563
-26.540420532226563
-26.525161743164063
-26.494644165039063
-26.479385375976563
-26.464126586914063
-26.448867797851563
-26.433609008789063
-26.418350219726563
-26.403091430664063
-26.387832641601563
-26.372573852539063
-26.357315063476563
-26.342056274414063
-26.326797485351563
-26.296279907226563
-26.281021118164063
-26.250503540039063
-26.235244750976563
-26.219985961914063
-26.204727172851563
-26.189468383789063
-26.174209594726563
-26.158950805664063
-26.143692016601563
-26.128433227539063
-26.113174438476563
-26.097915649414063
-26.082656860351563
-26.067398071289063
-26.036880493164063
-26.021621704101563
-26.006362915039063
-25.975845336914063
-25.960586547851563
-25.945327758789063
-25.930068969726563
-25.899551391601563
-25.884292602539063
-25.869033813476563
-25.853775024414063
-25.838516235351563
-25.807998657226563
-25.792739868164063
-25.777481079101563
-25.746963500976563
-25.746963500976563
-25.731704711914063
-25.716445922851563
-25.701187133789063
-25.685928344726563
-25.670669555664063
-25.640151977539063
-25.624893188476563
-25.609634399414063
-25.594375610351563
-25.579116821289063
-25.563858032226563
-25.548599243164063
-25.533340454101563
-25.502822875976563
-25.502822875976563
-25.487564086914063
-25.472305297851563
-25.457046508789063
-25.441787719726563
-25.411270141601563
-25.396011352539063
-25.380752563476563
-25.365493774414063
-25.350234985351563
-25.334976196289063
-25.319717407226563
-25.304458618164063
-25.289199829101563
-25.273941040039063
-25.243423461914063
-25.228164672851563
-25.212905883789063
-25.197647094726563
-25.167129516601563
-25.151870727539063
-25.136611938476563
-25.121353149414063
-25.106094360351563
-25.090835571289063
-25.060317993164063
-25.045059204101563
-25.029800415039063
-25.014541625976563
-24.999282836914063
-24.984024047851563
-24.968765258789063
-24.953506469726563
-24.938247680664063
-24.922988891601563
-24.907730102539063
-24.892471313476563
-24.861953735351563
-24.846694946289063
-24.831436157226563
-24.816177368164063
-24.800918579101563
-24.800918579101563
-24.770401000976563
-24.755142211914063
-24.739883422851563
-24.724624633789063
-24.709365844726563
-24.694107055664063
-24.678848266601563
-24.663589477539063
-24.648330688476563
-24.633071899414063
-24.617813110351563
-24.602554321289063
-24.587295532226563
-24.556777954101563
-24.541519165039063
-24.511001586914063
-24.495742797851563
-24.480484008789063
-24.465225219726563
-24.449966430664063
-24.434707641601563
-24.419448852539063
-24.404190063476563
-24.388931274414063
-24.373672485351563
-24.358413696289063
-24.343154907226563
-24.327896118164063
-24.312637329101563
-24.297378540039063
-24.282119750976563
-24.251602172851563
-24.236343383789063
-24.221084594726563
-24.205825805664063
-24.175308227539063
-24.160049438476563
-24.160049438476563
-24.129531860351563
-24.129531860351563
-24.114273071289063
-24.099014282226563
-24.099014282226563
-24.083755493164063
-24.053237915039063
-24.037979125976563
-24.022720336914063
-24.007461547851563
-23.992202758789063
-23.961685180664063
-23.946426391601563
-23.931167602539063
-23.915908813476563
-23.900650024414063
-23.885391235351563
-23.870132446289063
-23.854873657226563
-23.839614868164063
-23.824356079101563
-23.809097290039063
-23.793838500976563
-23.778579711914063
-23.763320922851563
-23.748062133789063
-23.732803344726563
-23.717544555664063
-23.687026977539063
-23.671768188476563
-23.671768188476563
-23.656509399414063
-23.641250610351563
-23.625991821289063
-23.610733032226563
-23.595474243164063
-23.580215454101563
-23.564956665039063
-23.549697875976563
-23.519180297851563
-23.503921508789063
-23.488662719726563
-23.473403930664063
-23.458145141601563
-23.442886352539063
-23.427627563476563
-23.412368774414063
-23.397109985351563
-23.381851196289063
-23.366592407226563
-23.351333618164063
-23.336074829101563
-23.320816040039063
-23.305557250976563
-23.290298461914063
-23.275039672851563
-23.259780883789063
-23.229263305664063
-23.229263305664063
-23.198745727539063
-23.198745727539063
-23.168228149414063
-23.152969360351563
-23.137710571289063
-23.122451782226563
-23.107192993164063
-23.091934204101563
-23.076675415039063
-23.061416625976563
-23.046157836914063
-23.030899047851563
-23.015640258789063
-23.015640258789063
-23.000381469726563
-22.969863891601563
-22.954605102539063
-22.939346313476563
-22.924087524414063
-22.908828735351563
-22.893569946289063
-22.893569946289063
-22.878311157226563
-22.863052368164063
-22.847793579101563
-22.832534790039063
-22.817276000976563
-22.802017211914063
-22.786758422851563
-22.771499633789063
-22.740982055664063
-22.725723266601563
-22.710464477539063
-22.695205688476563
-22.695205688476563
-22.679946899414063
-22.649429321289063
-22.634170532226563
-22.618911743164063
-22.603652954101563
-22.588394165039063
-22.573135375976563
-22.557876586914063
-22.542617797851563
-22.527359008789063
-22.512100219726563
-22.496841430664063
-22.481582641601563
-22.466323852539063
-22.451065063476563
-22.435806274414063
-22.420547485351563
-22.405288696289063
-22.390029907226563
-22.374771118164063
-22.374771118164063
-22.359512329101563
-22.344253540039063
-22.328994750976563
-22.313735961914063
-22.298477172851563
-22.283218383789063
-22.267959594726563
-22.252700805664063
-22.237442016601563
-22.222183227539063
-22.206924438476563
-22.191665649414063
-22.176406860351563
-22.161148071289063
-22.145889282226563
-22.130630493164063
-22.115371704101563
-22.100112915039063
-22.069595336914063
-22.069595336914063
-22.054336547851563
-22.039077758789063
-22.023818969726563
-22.008560180664063
-21.993301391601563
-21.978042602539063
-21.962783813476563
-21.947525024414063
-21.932266235351563
-21.917007446289063
-21.901748657226563
-21.901748657226563
-21.886489868164063
-21.871231079101563
-21.855972290039063
-21.840713500976563
-21.825454711914063
-21.810195922851563
-21.794937133789063
-21.779678344726563
-21.764419555664063
-21.749160766601563
-21.733901977539063
-21.718643188476563
-21.703384399414063
-21.688125610351563
-21.672866821289063
-21.657608032226563
-21.657608032226563
-21.627090454101563
-21.611831665039063
-21.596572875976563
-21.581314086914063
-21.566055297851563
-21.550796508789063
-21.535537719726563
-21.520278930664063
-21.520278930664063
-21.505020141601563
-21.489761352539063
-21.474502563476563
-21.459243774414063
-21.443984985351563
-21.428726196289063
-21.413467407226563
-21.398208618164063
-21.382949829101563
-21.367691040039063
-21.352432250976563
-21.337173461914063
-21.321914672851563
-21.306655883789063
-21.306655883789063
-21.291397094726563
-21.276138305664063
-21.245620727539063
-21.245620727539063
-21.230361938476563
-21.215103149414063
-21.199844360351563
-21.184585571289063
-21.169326782226563
-21.154067993164063
-21.154067993164063
-21.138809204101563
-21.123550415039063
-21.108291625976563
-21.093032836914063
-21.077774047851563
-21.077774047851563
-21.062515258789063
-21.047256469726563
-21.016738891601563
-21.001480102539063
-20.986221313476563
-20.970962524414063
-20.955703735351563
-20.940444946289063
-20.925186157226563
-20.925186157226563
-20.909927368164063
-20.894668579101563
-20.879409790039063
-20.864151000976563
-20.848892211914063
-20.848892211914063
-20.833633422851563
-20.818374633789063
-20.803115844726563
-20.772598266601563
-20.757339477539063
-20.742080688476563
-20.726821899414063
-20.726821899414063
-20.711563110351563
-20.696304321289063
-20.681045532226563
-20.665786743164063
-20.650527954101563
-20.635269165039063
-20.620010375976563
-20.604751586914063
-20.589492797851563
-20.574234008789063
-20.574234008789063
-20.558975219726563
-20.543716430664063
-20.528457641601563
-20.513198852539063
-20.513198852539063
-20.497940063476563
-20.482681274414063
-20.467422485351563
-20.452163696289063
-20.436904907226563
-20.421646118164063
-20.406387329101563
-20.391128540039063
-20.375869750976563
-20.360610961914063
-20.345352172851563
-20.330093383789063
-20.314834594726563
-20.299575805664063
-20.284317016601563
-20.284317016601563
-20.269058227539063
-20.253799438476563
-20.238540649414063
-20.238540649414063
-20.223281860351563
-20.208023071289063
-20.192764282226563
-20.177505493164063
-20.162246704101563
-20.162246704101563
-20.146987915039063
-20.131729125976563
-20.116470336914063
-20.101211547851563
-20.085952758789063
-20.070693969726563
-20.055435180664063
-20.040176391601563
-20.040176391601563
-20.024917602539063
-20.009658813476563
-19.994400024414063
-19.979141235351563
-19.963882446289063
-19.948623657226563
-19.948623657226563
-19.918106079101563
-19.902847290039063
-19.887588500976563
-19.872329711914063
-19.857070922851563
-19.841812133789063
-19.841812133789063
-19.826553344726563
-19.811294555664063
-19.796035766601563
-19.780776977539063
-19.780776977539063
-19.750259399414063
-19.750259399414063
-19.735000610351563
-19.719741821289063
-19.704483032226563
-19.689224243164063
-19.673965454101563
-19.658706665039063
-19.658706665039063
-19.643447875976563
-19.628189086914063
-19.628189086914063
-19.612930297851563
-19.597671508789063
-19.582412719726563
-19.567153930664063
-19.551895141601563
-19.536636352539063
-19.521377563476563
-19.506118774414063
-19.506118774414063
-19.490859985351563
-19.475601196289063
-19.460342407226563
-19.445083618164063
-19.445083618164063
-19.429824829101563
-19.414566040039063
-19.399307250976563
-19.384048461914063
-19.368789672851563
-19.368789672851563
-19.353530883789063
-19.323013305664063
-19.307754516601563
-19.292495727539063
-19.292495727539063
-19.277236938476563
-19.261978149414063
-19.261978149414063
-19.246719360351563
-19.231460571289063
-19.231460571289063
-19.216201782226563
-19.200942993164063
-19.185684204101563
-19.170425415039063
-19.155166625976563
-19.139907836914063
-19.124649047851563
-19.109390258789063
-19.094131469726563
-19.078872680664063
-19.063613891601563
-19.048355102539063
-19.033096313476563
-19.033096313476563
-19.017837524414063
-19.002578735351563
-18.987319946289063
-18.972061157226563
-18.956802368164063
-18.956802368164063
-18.941543579101563
-18.926284790039063
-18.911026000976563
-18.911026000976563
-18.895767211914063
-18.880508422851563
-18.865249633789063
-18.849990844726563
-18.849990844726563
-18.834732055664063
-18.834732055664063
-18.819473266601563
-18.804214477539063
-18.788955688476563
-18.773696899414063
-18.773696899414063
-18.743179321289063
-18.743179321289063
-18.727920532226563
-18.712661743164063
-18.697402954101563
-18.697402954101563
-18.682144165039063
-18.666885375976563
-18.651626586914063
-18.636367797851563
-18.636367797851563
-18.621109008789063
-18.605850219726563
-18.590591430664063
-18.575332641601563
-18.560073852539063
-18.544815063476563
-18.529556274414063
-18.514297485351563
-18.514297485351563
-18.499038696289063
-18.483779907226563
-18.468521118164063
-18.453262329101563
-18.438003540039063
-18.422744750976563
-18.407485961914063
-18.407485961914063
-18.392227172851563
-18.376968383789063
-18.361709594726563
-18.361709594726563
-18.346450805664063
-18.331192016601563
-18.315933227539063
-18.315933227539063
-18.300674438476563
-18.285415649414063
-18.270156860351563
-18.254898071289063
-18.254898071289063
-18.239639282226563
-18.224380493164063
-18.209121704101563
-18.193862915039063
-18.178604125976563
-18.178604125976563
-18.163345336914063
-18.132827758789063
-18.132827758789063
-18.117568969726563
-18.102310180664063
-18.087051391601563
-18.071792602539063
-18.056533813476563
-18.056533813476563
-18.041275024414063
-18.041275024414063
-18.041275024414063
-18.026016235351563
-18.010757446289063
-18.010757446289063
-17.995498657226563
-17.980239868164063
-17.964981079101563
-17.964981079101563
-17.949722290039063
-17.934463500976563
-17.919204711914063
-17.903945922851563
-17.888687133789063
-17.873428344726563
-17.858169555664063
-17.858169555664063
-17.842910766601563
-17.827651977539063
-17.812393188476563
-17.812393188476563
-17.797134399414063
-17.781875610351563
-17.766616821289063
-17.751358032226563
-17.736099243164063
-17.720840454101563
-17.705581665039063
-17.690322875976563
-17.690322875976563
-17.675064086914063
-17.659805297851563
-17.659805297851563
-17.644546508789063
-17.644546508789063
-17.629287719726563
-17.614028930664063
-17.598770141601563
-17.598770141601563
-17.583511352539063
-17.568252563476563
-17.552993774414063
-17.537734985351563
-17.522476196289063
-17.522476196289063
-17.491958618164063
-17.476699829101563
-17.476699829101563
-17.446182250976563
-17.430923461914063
-17.430923461914063
-17.415664672851563
-17.400405883789063
-17.400405883789063
-17.385147094726563
-17.385147094726563
-17.385147094726563
-17.369888305664063
-17.354629516601563
-17.339370727539063
-17.339370727539063
-17.324111938476563
-17.308853149414063
-17.293594360351563
-17.278335571289063
-17.278335571289063
-17.263076782226563
-17.247817993164063
-17.232559204101563
-17.217300415039063
-17.217300415039063
-17.186782836914063
-17.186782836914063
-17.171524047851563
-17.156265258789063
-17.156265258789063
-17.141006469726563
-17.125747680664063
-17.110488891601563
-17.110488891601563
-17.095230102539063
-17.079971313476563
-17.079971313476563
-17.064712524414063
-17.049453735351563
-17.049453735351563
-17.034194946289063
-17.018936157226563
-17.003677368164063
-16.988418579101563
-16.988418579101563
-16.973159790039063
-16.973159790039063
-16.957901000976563
-16.957901000976563
-16.942642211914063
-16.927383422851563
-16.912124633789063
-16.912124633789063
-16.881607055664063
-16.866348266601563
-16.866348266601563
-16.851089477539063
-16.835830688476563
-16.820571899414063
-16.805313110351563
-16.790054321289063
-16.774795532226563
-16.774795532226563
-16.759536743164063
-16.744277954101563
-16.744277954101563
-16.729019165039063
-16.729019165039063
-16.713760375976563
-16.713760375976563
-16.698501586914063
-16.683242797851563
-16.683242797851563
-16.667984008789063
-16.652725219726563
-16.652725219726563
-16.637466430664063
-16.622207641601563
-16.606948852539063
-16.591690063476563
-16.576431274414063
-16.561172485351563
-16.545913696289063
-16.545913696289063
-16.530654907226563
-16.515396118164063
-16.500137329101563
-16.500137329101563
-16.500137329101563
-16.484878540039063
-16.469619750976563
-16.454360961914063
-16.454360961914063
-16.439102172851563
-16.423843383789063
-16.408584594726563
-16.408584594726563
-16.393325805664063
-16.378067016601563
-16.362808227539063
-16.362808227539063
-16.347549438476563
-16.332290649414063
-16.317031860351563
-16.301773071289063
-16.301773071289063
-16.286514282226563
-16.286514282226563
-16.271255493164063
-16.255996704101563
-16.255996704101563
-16.255996704101563
-16.240737915039063
-16.225479125976563
-16.225479125976563
-16.210220336914063
-16.194961547851563
-16.179702758789063
-16.164443969726563
-16.149185180664063
-16.149185180664063
-16.133926391601563
-16.118667602539063
-16.103408813476563
-16.103408813476563
-16.103408813476563
-16.088150024414063
-16.072891235351563
-16.057632446289063
-16.042373657226563
-16.027114868164063
-16.027114868164063
-16.011856079101563
-15.996597290039063
-15.981338500976563
-15.981338500976563
-15.966079711914063
-15.950820922851563
-15.950820922851563
-15.935562133789063
-15.920303344726563
-15.905044555664063
-15.905044555664063
-15.889785766601563
-15.889785766601563
-15.874526977539063
-15.874526977539063
-15.859268188476563
-15.844009399414063
-15.844009399414063
-15.828750610351563
-15.813491821289063
-15.813491821289063
-15.798233032226563
-15.782974243164063
-15.767715454101563
-15.752456665039063
-15.737197875976563
-15.721939086914063
-15.721939086914063
-15.691421508789063
-15.691421508789063
-15.676162719726563
-15.676162719726563
-15.660903930664063
-15.645645141601563
-15.645645141601563
-15.630386352539063
-15.630386352539063
-15.615127563476563
-15.615127563476563
-15.599868774414063
-15.599868774414063
-15.584609985351563
-15.554092407226563
-15.554092407226563
-15.538833618164063
-15.523574829101563
-15.523574829101563
-15.508316040039063
-15.493057250976563
-15.477798461914063
-15.477798461914063
-15.462539672851563
-15.462539672851563
-15.447280883789063
-15.432022094726563
-15.432022094726563
-15.416763305664063
-15.416763305664063
-15.401504516601563
-15.386245727539063
-15.386245727539063
-15.370986938476563
-15.370986938476563
-15.355728149414063
-15.340469360351563
-15.340469360351563
-15.325210571289063
-15.309951782226563
-15.294692993164063
-15.294692993164063
-15.279434204101563
-15.264175415039063
-15.248916625976563
-15.248916625976563
-15.233657836914063
-15.218399047851563
-15.203140258789063
-15.203140258789063
-15.187881469726563
-15.187881469726563
-15.172622680664063
-15.172622680664063
-15.157363891601563
-15.142105102539063
-15.142105102539063
-15.126846313476563
-15.111587524414063
-15.096328735351563
-15.096328735351563
-15.081069946289063
-15.065811157226563
-15.065811157226563
-15.050552368164063
-15.050552368164063
-15.035293579101563
-15.020034790039063
-15.020034790039063
-15.004776000976563
-14.989517211914063
-14.974258422851563
-14.974258422851563
-14.958999633789063
-14.943740844726563
-14.943740844726563
-14.928482055664063
-14.913223266601563
-14.897964477539063
-14.897964477539063
-14.882705688476563
-14.882705688476563
-14.867446899414063
-14.852188110351563
-14.852188110351563
-14.836929321289063
-14.836929321289063
-14.821670532226563
-14.806411743164063
-14.791152954101563
-14.775894165039063
-14.775894165039063
-14.760635375976563
-14.760635375976563
-14.745376586914063
-14.745376586914063
-14.745376586914063
-14.730117797851563
-14.714859008789063
-14.714859008789063
-14.699600219726563
-14.684341430664063
-14.684341430664063
-14.669082641601563
-14.653823852539063
-14.653823852539063
-14.638565063476563
-14.623306274414063
-14.608047485351563
-14.608047485351563
-14.592788696289063
-14.577529907226563
-14.577529907226563
-14.562271118164063
-14.562271118164063
-14.547012329101563
-14.531753540039063
-14.531753540039063
-14.516494750976563
-14.516494750976563
-14.501235961914063
-14.485977172851563
-14.470718383789063
-14.455459594726563
-14.455459594726563
-14.440200805664063
-14.440200805664063
-14.424942016601563
-14.424942016601563
-14.409683227539063
-14.409683227539063
-14.394424438476563
-14.379165649414063
-14.379165649414063
-14.363906860351563
-14.348648071289063
-14.333389282226563
-14.333389282226563
-14.318130493164063
-14.302871704101563
-14.302871704101563
-14.287612915039063
-14.287612915039063
-14.272354125976563
-14.272354125976563
-14.257095336914063
-14.257095336914063
-14.241836547851563
-14.241836547851563
-14.226577758789063
-14.211318969726563
-14.211318969726563
-14.196060180664063
-14.180801391601563
-14.180801391601563
-14.165542602539063
-14.150283813476563
-14.150283813476563
-14.135025024414063
-14.135025024414063
-14.119766235351563
-14.104507446289063
-14.089248657226563
-14.089248657226563
-14.073989868164063
-14.058731079101563
-14.058731079101563
-14.043472290039063
-14.028213500976563
-14.028213500976563
-14.012954711914063
-13.997695922851563
-13.997695922851563
-13.982437133789063
-13.982437133789063
-13.967178344726563
-13.967178344726563
-13.951919555664063
-13.936660766601563
-13.936660766601563
-13.921401977539063
-13.921401977539063
-13.906143188476563
-13.906143188476563
-13.890884399414063
-13.890884399414063
-13.875625610351563
-13.860366821289063
-13.860366821289063
-13.845108032226563
-13.829849243164063
-13.814590454101563
-13.814590454101563
-13.799331665039063
-13.799331665039063
-13.784072875976563
-13.784072875976563
-13.768814086914063
-13.753555297851563
-13.753555297851563
-13.738296508789063
-13.738296508789063
-13.723037719726563
-13.707778930664063
-13.692520141601563
-13.692520141601563
-13.692520141601563
-13.677261352539063
-13.677261352539063
-13.662002563476563
-13.662002563476563
-13.646743774414063
-13.646743774414063
-13.631484985351563
-13.616226196289063
-13.616226196289063
-13.600967407226563
-13.585708618164063
-13.570449829101563
-13.570449829101563
-13.555191040039063
-13.555191040039063
-13.539932250976563
-13.524673461914063
-13.524673461914063
-13.524673461914063
-13.509414672851563
-13.494155883789063
-13.494155883789063
-13.478897094726563
-13.478897094726563
-13.463638305664063
-13.448379516601563
-13.448379516601563
-13.433120727539063
-13.433120727539063
-13.417861938476563
-13.417861938476563
-13.402603149414063
-13.387344360351563
-13.387344360351563
-13.372085571289063
-13.356826782226563
-13.341567993164063
-13.326309204101563
-13.326309204101563
-13.311050415039063
-13.311050415039063
-13.295791625976563
-13.295791625976563
-13.295791625976563
-13.280532836914063
-13.280532836914063
-13.265274047851563
-13.265274047851563
-13.250015258789063
-13.234756469726563
-13.234756469726563
-13.219497680664063
-13.204238891601563
-13.188980102539063
-13.188980102539063
-13.173721313476563
-13.158462524414063
-13.158462524414063
-13.143203735351563
-13.143203735351563
-13.127944946289063
-13.127944946289063
-13.127944946289063
-13.112686157226563
-13.097427368164063
-13.082168579101563
-13.082168579101563
-13.066909790039063
-13.066909790039063
-13.051651000976563
-13.051651000976563
-13.036392211914063
-13.036392211914063
-13.036392211914063
-13.021133422851563
-13.005874633789063
-13.005874633789063
-12.990615844726563
-12.990615844726563
-12.975357055664063
-12.960098266601563
-12.944839477539063
-12.944839477539063
-12.929580688476563
-12.914321899414063
-12.914321899414063
-12.899063110351563
-12.899063110351563
-12.883804321289063
-12.883804321289063
-12.883804321289063
-12.868545532226563
-12.868545532226563
-12.853286743164063
-12.838027954101563
-12.822769165039063
-12.822769165039063
-12.807510375976563
-12.792251586914063
-12.792251586914063
-12.776992797851563
-12.776992797851563
-12.776992797851563
-12.761734008789063
-12.761734008789063
-12.746475219726563
-12.746475219726563
-12.746475219726563
-12.731216430664063
-12.715957641601563
-12.715957641601563
-12.700698852539063
-12.700698852539063
-12.685440063476563
-12.670181274414063
-12.654922485351563
-12.654922485351563
-12.639663696289063
-12.639663696289063
-12.624404907226563
-12.609146118164063
-12.609146118164063
-12.609146118164063
-12.593887329101563
-12.593887329101563
-12.578628540039063
-12.563369750976563
-12.563369750976563
-12.548110961914063
-12.532852172851563
-12.517593383789063
-12.517593383789063
-12.502334594726563
-12.502334594726563
-12.487075805664063
-12.487075805664063
-12.471817016601563
-12.471817016601563
-12.456558227539063
-12.456558227539063
-12.441299438476563
-12.441299438476563
-12.426040649414063
-12.426040649414063
-12.410781860351563
-12.410781860351563
-12.410781860351563
-12.395523071289063
-12.380264282226563
-12.380264282226563
-12.380264282226563
-12.365005493164063
-12.365005493164063
-12.349746704101563
-12.334487915039063
-12.319229125976563
-12.319229125976563
-12.319229125976563
-12.303970336914063
-12.288711547851563
-12.273452758789063
-12.273452758789063
-12.258193969726563
-12.258193969726563
-12.242935180664063
-12.227676391601563
-12.212417602539063
-12.212417602539063
-12.197158813476563
-12.197158813476563
-12.197158813476563
-12.181900024414063
-12.181900024414063
-12.181900024414063
-12.166641235351563
-12.166641235351563
-12.151382446289063
-12.151382446289063
-12.136123657226563
-12.136123657226563
-12.120864868164063
-12.120864868164063
-12.105606079101563
-12.090347290039063
-12.090347290039063
-12.075088500976563
-12.075088500976563
-12.059829711914063
-12.059829711914063
-12.044570922851563
-12.029312133789063
-12.029312133789063
-12.029312133789063
-12.029312133789063
-12.014053344726563
-11.998794555664063
-11.998794555664063
-11.983535766601563
-11.983535766601563
-11.968276977539063
-11.968276977539063
-11.953018188476563
-11.937759399414063
-11.937759399414063
-11.922500610351563
-11.907241821289063
-11.907241821289063
-11.891983032226563
-11.891983032226563
-11.876724243164063
-11.876724243164063
-11.876724243164063
-11.861465454101563
-11.861465454101563
-11.846206665039063
-11.846206665039063
-11.830947875976563
-11.830947875976563
-11.815689086914063
-11.815689086914063
-11.800430297851563
-11.785171508789063
-11.785171508789063
-11.769912719726563
-11.754653930664063
-11.754653930664063
-11.754653930664063
-11.739395141601563
-11.739395141601563
-11.724136352539063
-11.724136352539063
-11.724136352539063
-11.708877563476563
-11.708877563476563
-11.708877563476563
-11.693618774414063
-11.693618774414063
-11.678359985351563
-11.663101196289063
-11.663101196289063
-11.647842407226563
-11.632583618164063
-11.632583618164063
-11.617324829101563
-11.602066040039063
-11.602066040039063
-11.602066040039063
-11.586807250976563
-11.586807250976563
-11.586807250976563
-11.571548461914063
-11.571548461914063
-11.556289672851563
-11.556289672851563
-11.541030883789063
-11.525772094726563
-11.510513305664063
-11.510513305664063
-11.495254516601563
-11.495254516601563
-11.479995727539063
-11.479995727539063
-11.464736938476563
-11.464736938476563
-11.464736938476563
-11.449478149414063
-11.449478149414063
-11.434219360351563
-11.434219360351563
-11.418960571289063
-11.418960571289063
-11.403701782226563
-11.403701782226563
-11.388442993164063
-11.373184204101563
-11.373184204101563
-11.357925415039063
-11.357925415039063
-11.342666625976563
-11.327407836914063
-11.327407836914063
-11.327407836914063
-11.312149047851563
-11.296890258789063
-11.296890258789063
-11.296890258789063
-11.281631469726563
-11.281631469726563
-11.281631469726563
-11.266372680664063
-11.266372680664063
-11.251113891601563
-11.235855102539063
-11.235855102539063
-11.220596313476563
-11.220596313476563
-11.205337524414063
-11.205337524414063
-11.190078735351563
-11.174819946289063
-11.174819946289063
-11.159561157226563
-11.159561157226563
-11.159561157226563
-11.144302368164063
-11.144302368164063
-11.129043579101563
-11.129043579101563
-11.129043579101563
-11.113784790039063
-11.098526000976563
-11.098526000976563
-11.083267211914063
-11.068008422851563
-11.068008422851563
-11.052749633789063
-11.052749633789063
-11.052749633789063
-11.037490844726563
-11.037490844726563
-11.052749633789063
-11.037490844726563
-11.037490844726563
-11.022232055664063
-11.022232055664063
-11.006973266601563
-11.006973266601563
-10.991714477539063
-10.976455688476563
-10.961196899414063
-10.961196899414063
-10.945938110351563
-10.945938110351563
-10.930679321289063
-10.930679321289063
-10.915420532226563
-10.915420532226563
-10.900161743164063
-10.900161743164063
-10.900161743164063
-10.884902954101563
-10.884902954101563
-10.884902954101563
-10.869644165039063
-10.869644165039063
-10.854385375976563
-10.854385375976563
-10.839126586914063
-10.839126586914063
-10.823867797851563
-10.823867797851563
-10.808609008789063
-10.808609008789063
-10.808609008789063
-10.793350219726563
-10.778091430664063
-10.762832641601563
-10.747573852539063
-10.747573852539063
-10.732315063476563
-10.732315063476563
-10.717056274414063
-10.717056274414063
-10.717056274414063
-10.717056274414063
-10.701797485351563
-10.701797485351563
-10.686538696289063
-10.686538696289063
-10.671279907226563
-10.671279907226563
-10.671279907226563
-10.671279907226563
-10.656021118164063
-10.640762329101563
-10.625503540039063
-10.625503540039063
-10.625503540039063
-10.610244750976563
-10.610244750976563
-10.594985961914063
-10.594985961914063
-10.579727172851563
-10.579727172851563
-10.564468383789063
-10.564468383789063
-10.549209594726562
-10.549209594726562
-10.549209594726562
-10.533950805664062
-10.533950805664062
-10.518692016601562
-10.518692016601562
-10.503433227539062
-10.503433227539062
-10.503433227539062
-10.488174438476562
-10.472915649414062
-10.472915649414062
-10.457656860351562
-10.457656860351562
-10.442398071289062
-10.442398071289062
-10.427139282226562
-10.411880493164062
-10.411880493164062
-10.411880493164062
-10.411880493164062
-10.396621704101562
-10.396621704101562
-10.396621704101562
-10.381362915039062
-10.381362915039062
-10.366104125976562
-10.366104125976562
-10.350845336914062
-10.335586547851562
-10.335586547851562
-10.320327758789062
-10.320327758789062
-10.305068969726562
-10.305068969726562
-10.305068969726562
-10.305068969726562
-10.289810180664062
-10.289810180664062
-10.274551391601562
-10.274551391601562
-10.259292602539062
-10.259292602539062
-10.244033813476562
-10.244033813476562
-10.244033813476562
-10.228775024414062
-10.228775024414062
-10.213516235351562
-10.213516235351562
-10.213516235351562
-10.213516235351562
-10.198257446289062
-10.198257446289062
-10.182998657226562
-10.167739868164062
-10.167739868164062
-10.152481079101562
-10.137222290039062
-10.137222290039062
-10.121963500976562
-10.121963500976562
-10.106704711914062
-10.106704711914062
-10.091445922851562
-10.091445922851562
-10.091445922851562
-10.091445922851562
-10.091445922851562
-10.076187133789062
-10.076187133789062
-10.076187133789062
-10.076187133789062
-10.060928344726562
-10.060928344726562
-10.045669555664062
-10.030410766601562
-10.030410766601562
-10.015151977539062
-10.015151977539062
-9.999893188476563
-9.984634399414063
-9.984634399414063
-9.984634399414063
-9.969375610351563
-9.969375610351563
-9.954116821289063
-9.954116821289063
-9.938858032226563
-9.938858032226563
-9.923599243164063
-9.923599243164063
-9.908340454101563
-9.908340454101563
-9.908340454101563
-9.893081665039063
-9.877822875976563
-9.877822875976563
-9.862564086914063
-9.862564086914063
-9.862564086914063
-9.862564086914063
-9.847305297851563
-9.847305297851563
-9.847305297851563
-9.847305297851563
-9.832046508789063
-9.832046508789063
-9.816787719726563
-9.816787719726563
-9.801528930664063
-9.786270141601563
-9.786270141601563
-9.771011352539063
-9.755752563476563
-9.755752563476563
-9.740493774414063
-9.740493774414063
-9.740493774414063
-9.740493774414063
-9.725234985351563
-9.725234985351563
-9.725234985351563
-9.709976196289063
-9.709976196289063
-9.694717407226563
-9.694717407226563
-9.694717407226563
-9.694717407226563
-9.679458618164063
-9.679458618164063
-9.664199829101563
-9.664199829101563
-9.648941040039063
-9.648941040039063
-9.633682250976563
-9.633682250976563
-9.633682250976563
-9.618423461914063
-9.618423461914063
-9.603164672851563
-9.603164672851563
-9.587905883789063
-9.587905883789063
-9.572647094726563
-9.572647094726563
-9.557388305664063
-9.557388305664063
-9.557388305664063
-9.542129516601563
-9.542129516601563
-9.542129516601563
-9.542129516601563
-9.542129516601563
-9.526870727539063
-9.526870727539063
-9.511611938476563
-9.496353149414063
-9.496353149414063
-9.481094360351563
-9.481094360351563
-9.465835571289063
-9.450576782226563
-9.450576782226563
-9.435317993164063
-9.435317993164063
-9.435317993164063
-9.420059204101563
-9.420059204101563
-9.420059204101563
-9.404800415039063
-9.404800415039063
-9.404800415039063
-9.389541625976563
-9.389541625976563
-9.389541625976563
-9.389541625976563
-9.374282836914063
-9.374282836914063
-9.359024047851563
-9.343765258789063
-9.343765258789063
-9.343765258789063
-9.328506469726563
-9.313247680664063
-9.313247680664063
-9.313247680664063
-9.297988891601563
-9.282730102539063
-9.282730102539063
-9.282730102539063
-9.267471313476563
-9.267471313476563
-9.267471313476563
-9.252212524414063
-9.252212524414063
-9.236953735351563
-9.236953735351563
-9.236953735351563
-9.236953735351563
-9.236953735351563
-9.221694946289063
-9.206436157226563
-9.206436157226563
-9.206436157226563
-9.191177368164063
-9.191177368164063
-9.175918579101563
-9.175918579101563
-9.175918579101563
-9.160659790039063
-9.160659790039063
-9.145401000976563
-9.145401000976563
-9.130142211914063
-9.130142211914063
-9.130142211914063
-9.114883422851563
-9.114883422851563
-9.114883422851563
-9.114883422851563
-9.099624633789063
-9.099624633789063
-9.084365844726563
-9.069107055664063
-9.069107055664063
-9.053848266601563
-9.053848266601563
-9.038589477539063
-9.038589477539063
-9.023330688476563
-9.023330688476563
-9.023330688476563
-9.023330688476563
-9.008071899414063
-9.008071899414063
-8.992813110351563
-8.992813110351563
-8.992813110351563
-8.992813110351563
-8.977554321289063
-8.977554321289063
-8.977554321289063
-8.962295532226563
-8.977554321289063
-8.962295532226563
-8.962295532226563
-8.947036743164063
-8.947036743164063
-8.931777954101563
-8.916519165039063
-8.901260375976563
-8.901260375976563
-8.901260375976563
-8.886001586914063
-8.870742797851563
-8.870742797851563
-8.870742797851563
-8.855484008789063
-8.855484008789063
-8.855484008789063
-8.840225219726563
-8.840225219726563
-8.840225219726563
-8.824966430664063
-8.824966430664063
-8.824966430664063
-8.824966430664063
-8.824966430664063
-8.809707641601563
-8.809707641601563
-8.794448852539063
-8.794448852539063
-8.779190063476563
-8.779190063476563
-8.763931274414063
-8.763931274414063
-8.763931274414063
-8.748672485351563
-8.748672485351563
-8.733413696289063
-8.733413696289063
-8.733413696289063
-8.733413696289063
-8.718154907226563
-8.718154907226563
-8.718154907226563
-8.702896118164063
-8.702896118164063
-8.687637329101563
-8.687637329101563
-8.687637329101563
-8.672378540039063
-8.672378540039063
-8.657119750976563
-8.641860961914063
-8.657119750976563
-8.641860961914063
-8.641860961914063
-8.626602172851563
-8.626602172851563
-8.626602172851563
-8.611343383789063
-8.611343383789063
-8.611343383789063
-8.596084594726563
-8.596084594726563
-8.596084594726563
-8.596084594726563
-8.580825805664063
-8.580825805664063
-8.565567016601563
-8.565567016601563
-8.550308227539063
-8.550308227539063
-8.535049438476563
-8.519790649414063
-8.519790649414063
-8.504531860351563
-8.504531860351563
-8.504531860351563
-8.489273071289063
-8.489273071289063
-8.474014282226563
-8.474014282226563
-8.474014282226563
-8.474014282226563
-8.474014282226563
-8.474014282226563
-8.474014282226563
-8.458755493164063
-8.474014282226563
-8.474014282226563
-8.458755493164063
-8.443496704101563
-8.428237915039063
-8.428237915039063
-8.412979125976563
-8.397720336914063
-8.397720336914063
-8.382461547851563
-8.382461547851563
-8.367202758789063
-8.367202758789063
-8.367202758789063
-8.351943969726563
-8.351943969726563
-8.351943969726563
-8.351943969726563
-8.351943969726563
-8.351943969726563
-8.336685180664063
-8.336685180664063
-8.336685180664063
-8.336685180664063
-8.321426391601563
-8.321426391601563
-8.306167602539063
-8.290908813476563
-8.275650024414063
-8.275650024414063
-8.260391235351563
-8.260391235351563
-8.260391235351563
-8.245132446289063
-8.245132446289063
-8.245132446289063
-8.245132446289063
-8.245132446289063
-8.245132446289063
-8.229873657226563
-8.229873657226563
-8.214614868164063
-8.214614868164063
-8.199356079101563
-8.199356079101563
-8.199356079101563
-8.184097290039063
-8.184097290039063
-8.184097290039063
-8.168838500976563
-8.168838500976563
-8.168838500976563
-8.168838500976563
-8.153579711914063
-8.153579711914063
-8.153579711914063
-8.153579711914063
-8.138320922851563
-8.138320922851563
-8.138320922851563
-8.123062133789063
-8.107803344726563
-8.107803344726563
-8.107803344726563
-8.107803344726563
-8.092544555664063
-8.092544555664063
-8.077285766601563
-8.077285766601563
-8.077285766601563
-8.062026977539063
-8.062026977539063
-8.062026977539063
-8.046768188476563
-8.046768188476563
-8.031509399414063
-8.016250610351563
-8.016250610351563
-8.016250610351563
-8.016250610351563
-8.000991821289063
-8.000991821289063
-7.985733032226563
-7.985733032226563
-7.985733032226563
-7.985733032226563
-7.985733032226563
-7.970474243164063
-7.970474243164063
-7.955215454101563
-7.955215454101563
-7.955215454101563
-7.939956665039063
-7.939956665039063
-7.924697875976563
-7.924697875976563
-7.924697875976563
-7.924697875976563
-7.924697875976563
-7.909439086914063
-7.909439086914063
-7.909439086914063
-7.894180297851563
-7.894180297851563
-7.878921508789063
-7.878921508789063
-7.878921508789063
-7.863662719726563
-7.848403930664063
-7.848403930664063
-7.848403930664063
-7.833145141601563
-7.817886352539063
-7.817886352539063
-7.802627563476563
-7.817886352539063
-7.802627563476563
-7.802627563476563
-7.802627563476563
-7.802627563476563
-7.802627563476563
-7.802627563476563
-7.787368774414063
-7.787368774414063
-7.787368774414063
-7.772109985351563
-7.772109985351563
-7.772109985351563
-7.756851196289063
-7.756851196289063
-7.741592407226563
-7.741592407226563
-7.726333618164063
-7.726333618164063
-7.726333618164063
-7.711074829101563
-7.711074829101563
-7.711074829101563
-7.711074829101563
-7.695816040039063
-7.695816040039063
-7.695816040039063
-7.680557250976563
-7.680557250976563
-7.665298461914063
-7.665298461914063
-7.665298461914063
-7.665298461914063
-7.650039672851563
-7.650039672851563
-7.634780883789063
-7.634780883789063
-7.634780883789063
-7.634780883789063
-7.619522094726563
-7.604263305664063
-7.604263305664063
-7.589004516601563
-7.589004516601563
-7.589004516601563
-7.589004516601563
-7.573745727539063
-7.573745727539063
-7.573745727539063
-7.573745727539063
-7.573745727539063
-7.573745727539063
-7.573745727539063
-7.558486938476563
-7.558486938476563
-7.558486938476563
-7.543228149414063
-7.543228149414063
-7.527969360351563
-7.527969360351563
-7.512710571289063
-7.512710571289063
-7.512710571289063
-7.497451782226563
-7.497451782226563
-7.482192993164063
-7.482192993164063
-7.466934204101563
-7.466934204101563
-7.466934204101563
-7.466934204101563
-7.451675415039063
-7.451675415039063
-7.451675415039063
-7.451675415039063
-7.451675415039063
-7.436416625976563
-7.436416625976563
-7.436416625976563
-7.421157836914063
-7.421157836914063
-7.405899047851563
-7.390640258789063
-7.390640258789063
-7.390640258789063
-7.375381469726563
-7.375381469726563
-7.375381469726563
-7.375381469726563
-7.360122680664063
-7.360122680664063
-7.360122680664063
-7.344863891601563
-7.344863891601563
-7.344863891601563
-7.344863891601563
-7.329605102539063
-7.314346313476563
-7.329605102539063
-7.314346313476563
-7.314346313476563
-7.314346313476563
-7.299087524414063
-7.299087524414063
-7.299087524414063
-7.299087524414063
-7.283828735351563
-7.283828735351563
-7.283828735351563
-7.268569946289063
-7.253311157226563
-7.253311157226563
-7.253311157226563
-7.253311157226563
-7.238052368164063
-7.238052368164063
-7.238052368164063
-7.238052368164063
-7.238052368164063
-7.222793579101563
-7.222793579101563
-7.207534790039063
-7.207534790039063
-7.192276000976563
-7.192276000976563
-7.192276000976563
-7.192276000976563
-7.192276000976563
-7.177017211914063
-7.177017211914063
-7.177017211914063
-7.177017211914063
-7.177017211914063
-7.161758422851563
-7.161758422851563
-7.161758422851563
-7.146499633789063
-7.146499633789063
-7.131240844726563
-7.131240844726563
-7.131240844726563
-7.131240844726563
-7.115982055664063
-7.115982055664063
-7.115982055664063
-7.100723266601563
-7.100723266601563
-7.100723266601563
-7.085464477539063
-7.085464477539063
-7.085464477539063
-7.085464477539063
-7.070205688476563
-7.070205688476563
-7.070205688476563
-7.054946899414063
-7.054946899414063
-7.039688110351563
-7.039688110351563
-7.024429321289063
-7.024429321289063
-7.009170532226563
-7.009170532226563
-7.009170532226563
-6.993911743164063
-6.993911743164063
-6.993911743164063
-6.993911743164063
-6.978652954101563
-6.978652954101563
-6.978652954101563
-6.963394165039063
-6.963394165039063
-6.948135375976563
-6.948135375976563
-6.948135375976563
-6.948135375976563
-6.948135375976563
-6.932876586914063
-6.932876586914063
-6.932876586914063
-6.932876586914063
-6.932876586914063
-6.932876586914063
-6.917617797851563
-6.917617797851563
-6.917617797851563
-6.917617797851563
-6.902359008789063
-6.902359008789063
-6.887100219726563
-6.887100219726563
-6.887100219726563
-6.871841430664063
-6.856582641601563
-6.856582641601563
-6.856582641601563
-6.856582641601563
-6.856582641601563
-6.841323852539063
-6.841323852539063
-6.841323852539063
-6.841323852539063
-6.841323852539063
-6.826065063476563
-6.826065063476563
-6.826065063476563
-6.826065063476563
-6.810806274414063
-6.810806274414063
-6.810806274414063
-6.795547485351563
-6.795547485351563
-6.795547485351563
-6.780288696289063
-6.780288696289063
-6.780288696289063
-6.765029907226563
-6.765029907226563
-6.765029907226563
-6.749771118164063
-6.749771118164063
-6.749771118164063
-6.734512329101563
-6.734512329101563
-6.719253540039063
-6.719253540039063
-6.719253540039063
-6.719253540039063
-6.719253540039063
-6.703994750976563
-6.703994750976563
-6.688735961914063
-6.688735961914063
-6.688735961914063
-6.688735961914063
-6.673477172851563
-6.658218383789063
-6.658218383789063
-6.658218383789063
-6.658218383789063
-6.642959594726563
-6.658218383789063
-6.658218383789063
-6.642959594726563
-6.642959594726563
-6.642959594726563
-6.642959594726563
-6.642959594726563
-6.627700805664063
-6.627700805664063
-6.627700805664063
-6.597183227539063
-6.597183227539063
-6.597183227539063
-6.597183227539063
-6.581924438476563
-6.581924438476563
-6.581924438476563
-6.581924438476563
-6.566665649414063
-6.566665649414063
-6.566665649414063
-6.551406860351563
-6.551406860351563
-6.551406860351563
-6.536148071289063
-6.536148071289063
-6.536148071289063
-6.536148071289063
-6.520889282226563
-6.520889282226563
-6.520889282226563
-6.520889282226563
-6.520889282226563
-6.520889282226563
-6.505630493164063
-6.505630493164063
-6.505630493164063
-6.490371704101563
-6.490371704101563
-6.475112915039063
-6.475112915039063
-6.459854125976563
-6.459854125976563
-6.459854125976563
-6.459854125976563
-6.459854125976563
-6.459854125976563
-6.444595336914063
-6.444595336914063
-6.444595336914063
-6.444595336914063
-6.429336547851563
-6.414077758789063
-6.414077758789063
-6.398818969726563
-6.398818969726563
-6.398818969726563
-6.398818969726563
-6.383560180664063
-6.383560180664063
-6.383560180664063
-6.398818969726563
-6.383560180664063
-6.383560180664063
-6.368301391601563
-6.368301391601563
-6.368301391601563
-6.368301391601563
-6.353042602539063
-6.353042602539063
-6.353042602539063
-6.353042602539063
-6.337783813476563
-6.337783813476563
-6.337783813476563
-6.337783813476563
-6.322525024414063
-6.322525024414063
-6.322525024414063
-6.322525024414063
-6.307266235351563
-6.307266235351563
-6.307266235351563
-6.292007446289063
-6.276748657226563
-6.276748657226563
-6.276748657226563
-6.261489868164063
-6.261489868164063
-6.261489868164063
-6.261489868164063
-6.246231079101563
-6.246231079101563
-6.246231079101563
-6.246231079101563
-6.230972290039063
-6.230972290039063
-6.230972290039063
-6.230972290039063
-6.215713500976563
-6.215713500976563
-6.215713500976563
-6.215713500976563
-6.200454711914063
-6.200454711914063
-6.200454711914063
-6.200454711914063
-6.200454711914063
-6.185195922851563
-6.185195922851563
-6.185195922851563
-6.185195922851563
-6.185195922851563
-6.169937133789063
-6.169937133789063
-6.169937133789063
-6.169937133789063
-6.169937133789063
-6.154678344726563
-6.154678344726563
-6.139419555664063
-6.139419555664063
-6.124160766601563
-6.124160766601563
-6.108901977539063
-6.108901977539063
-6.108901977539063
-6.093643188476563
-6.093643188476563
-6.093643188476563
-6.093643188476563
-6.093643188476563
-6.093643188476563
-6.093643188476563
-6.093643188476563
-6.078384399414063
-6.078384399414063
-6.093643188476563
-6.078384399414063
-6.078384399414063
-6.078384399414063
-6.063125610351563
-6.063125610351563
-6.063125610351563
-6.047866821289063
-6.032608032226563
-6.047866821289063
-6.032608032226563
-6.017349243164063
-6.017349243164063
-6.017349243164063
-6.002090454101563
-6.002090454101563
-5.986831665039063
-5.986831665039063
-5.986831665039063
-5.986831665039063
-5.971572875976563
-5.986831665039063
-5.971572875976563
-5.971572875976563
-5.971572875976563
-5.971572875976563
-5.971572875976563
-5.971572875976563
-5.956314086914063
-5.956314086914063
-5.956314086914063
-5.956314086914063
-5.941055297851563
-5.941055297851563
-5.925796508789063
-5.925796508789063
-5.925796508789063
-5.910537719726563
-5.910537719726563
-5.910537719726563
-5.910537719726563
-5.910537719726563
-5.895278930664063
-5.895278930664063
-5.895278930664063
-5.880020141601563
-5.880020141601563
-5.880020141601563
-5.880020141601563
-5.880020141601563
-5.864761352539063
-5.864761352539063
-5.864761352539063
-5.864761352539063
-5.849502563476563
-5.849502563476563
-5.849502563476563
-5.834243774414063
-5.834243774414063
-5.834243774414063
-5.834243774414063
-5.834243774414063
-5.834243774414063
-5.818984985351563
-5.818984985351563
-5.818984985351563
-5.803726196289063
-5.803726196289063
-5.788467407226563
-5.788467407226563
-5.788467407226563
-5.788467407226563
-5.788467407226563
-5.773208618164063
-5.773208618164063
-5.773208618164063
-5.773208618164063
-5.773208618164063
-5.773208618164063
-5.773208618164063
-5.773208618164063
-5.773208618164063
-5.757949829101563
-5.757949829101563
-5.757949829101563
-5.742691040039063
-5.742691040039063
-5.742691040039063
-5.727432250976563
-5.712173461914063
-5.712173461914063
-5.696914672851563
-5.696914672851563
-5.681655883789063
-5.681655883789063
-5.681655883789063
-5.666397094726563
-5.666397094726563
-5.681655883789063
-5.666397094726563
-5.666397094726563
-5.666397094726563
-5.666397094726563
-5.666397094726563
-5.666397094726563
-5.651138305664063
-5.651138305664063
-5.651138305664063
-5.635879516601563
-5.635879516601563
-5.635879516601563
-5.620620727539063
-5.620620727539063
-5.620620727539063
-5.620620727539063
-5.605361938476563
-5.605361938476563
-5.605361938476563
-5.605361938476563
-5.605361938476563
-5.605361938476563
-5.605361938476563
-5.605361938476563
-5.605361938476563
-5.590103149414063
-5.590103149414063
-5.574844360351563
-5.574844360351563
-5.574844360351563
-5.559585571289063
-5.559585571289063
-5.559585571289063
-5.559585571289063
-5.544326782226563
-5.544326782226563
-5.544326782226563
-5.529067993164063
-5.529067993164063
-5.529067993164063
-5.513809204101563
-5.513809204101563
-5.498550415039063
-5.498550415039063
-5.513809204101563
-5.498550415039063
-5.498550415039063
-5.498550415039063
-5.498550415039063
-5.498550415039063
-5.498550415039063
-5.498550415039063
-5.498550415039063
-5.483291625976563
-5.483291625976563
-5.468032836914063
-5.468032836914063
-5.468032836914063
-5.452774047851563
-5.452774047851563
-5.437515258789063
-5.437515258789063
-5.437515258789063
-5.437515258789063
-5.437515258789063
-5.422256469726563
-5.422256469726563
-5.422256469726563
-5.422256469726563
-5.422256469726563
-5.422256469726563
-5.406997680664063
-5.406997680664063
-5.406997680664063
-5.406997680664063
-5.406997680664063
-5.391738891601563
-5.391738891601563
-5.391738891601563
-5.391738891601563
-5.391738891601563
-5.391738891601563
-5.376480102539063
-5.376480102539063
-5.376480102539063
-5.376480102539063
-5.361221313476563
-5.361221313476563
-5.361221313476563
-5.345962524414063
-5.345962524414063
-5.345962524414063
-5.330703735351563
-5.330703735351563
-5.330703735351563
-5.330703735351563
-5.315444946289063
-5.315444946289063
-5.315444946289063
-5.315444946289063
-5.300186157226563
-5.300186157226563
-5.300186157226563
-5.300186157226563
-5.300186157226563
-5.284927368164063
-5.284927368164063
-5.284927368164063
-5.284927368164063
-5.284927368164063
-5.269668579101563
-5.269668579101563
-5.254409790039063
-5.254409790039063
-5.254409790039063
-5.239151000976563
-5.239151000976563
-5.239151000976563
-5.239151000976563
-5.239151000976563
-5.239151000976563
-5.239151000976563
-5.239151000976563
-5.239151000976563
-5.239151000976563
-5.239151000976563
-5.239151000976563
-5.239151000976563
-5.223892211914063
-5.223892211914063
-5.208633422851563
-5.208633422851563
-5.193374633789063
-5.193374633789063
-5.178115844726563
-5.178115844726563
-5.178115844726563
-5.162857055664063
-5.162857055664063
-5.162857055664063
-5.162857055664063
-5.147598266601563
-5.147598266601563
-5.147598266601563
-5.147598266601563
-5.147598266601563
-5.147598266601563
-5.147598266601563
-5.132339477539063
-5.132339477539063
-5.132339477539063
-5.132339477539063
-5.132339477539063
-5.132339477539063
-5.117080688476563
-5.117080688476563
-5.101821899414063
-5.101821899414063
-5.101821899414063
-5.101821899414063
-5.101821899414063
-5.101821899414063
-5.101821899414063
-5.101821899414063
-5.101821899414063
-5.086563110351563
-5.086563110351563
-5.086563110351563
-5.086563110351563
-5.086563110351563
-5.071304321289063
-5.071304321289063
-5.056045532226563
-5.056045532226563
-5.056045532226563
-5.056045532226563
-5.040786743164063
-5.040786743164063
-5.040786743164063
-5.040786743164063
-5.040786743164063
-5.025527954101563
-5.025527954101563
-5.025527954101563
-5.025527954101563
-5.010269165039063
-5.010269165039063
-5.010269165039063
-5.010269165039063
-5.010269165039063
-5.010269165039063
-4.995010375976563
-4.995010375976563
-4.995010375976563
-4.995010375976563
-4.995010375976563
-4.979751586914063
-4.979751586914063
-4.979751586914063
-4.964492797851563
-4.979751586914063
-4.964492797851563
-4.949234008789063
-4.949234008789063
-4.949234008789063
-4.949234008789063
-4.949234008789063
-4.933975219726563
-4.933975219726563
-4.949234008789063
-4.949234008789063
-4.933975219726563
-4.933975219726563
-4.933975219726563
-4.918716430664063
-4.918716430664063
-4.918716430664063
-4.918716430664063
-4.903457641601563
-4.903457641601563
-4.903457641601563
-4.903457641601563
-4.888198852539063
-4.888198852539063
-4.888198852539063
-4.888198852539063
-4.888198852539063
-4.888198852539063
-4.872940063476563
-4.872940063476563
-4.872940063476563
-4.872940063476563
-4.872940063476563
-4.872940063476563
-4.857681274414063
-4.857681274414063
-4.857681274414063
-4.842422485351563
-4.842422485351563
-4.842422485351563
-4.827163696289063
-4.827163696289063
-4.811904907226563
-4.811904907226563
-4.811904907226563
-4.796646118164063
-4.796646118164063
-4.796646118164063
-4.796646118164063
-4.796646118164063
-4.796646118164063
-4.796646118164063
-4.796646118164063
-4.796646118164063
-4.796646118164063
-4.796646118164063
-4.796646118164063
-4.796646118164063
-4.796646118164063
-4.796646118164063
-4.781387329101563
-4.766128540039063
-4.766128540039063
-4.766128540039063
-4.766128540039063
-4.750869750976563
-4.735610961914063
-4.750869750976563
-4.750869750976563
-4.735610961914063
-4.735610961914063
-4.735610961914063
-4.735610961914063
-4.735610961914063
-4.735610961914063
-4.720352172851563
-4.720352172851563
-4.720352172851563
-4.720352172851563
-4.720352172851563
-4.705093383789063
-4.705093383789063
-4.705093383789063
-4.689834594726563
-4.689834594726563
-4.689834594726563
-4.689834594726563
-4.674575805664063
-4.659317016601563
-4.659317016601563
-4.659317016601563
-4.659317016601563
-4.659317016601563
-4.644058227539063
-4.659317016601563
-4.659317016601563
-4.659317016601563
-4.659317016601563
-4.644058227539063
-4.644058227539063
-4.644058227539063
-4.644058227539063
-4.644058227539063
-4.644058227539063
-4.628799438476563
-4.628799438476563
-4.628799438476563
-4.628799438476563
-4.628799438476563
-4.628799438476563
-4.613540649414063
-4.613540649414063
-4.613540649414063
-4.598281860351563
-4.613540649414063
-4.613540649414063
-4.598281860351563
-4.598281860351563
-4.598281860351563
-4.598281860351563
-4.583023071289063
-4.567764282226563
-4.567764282226563
-4.567764282226563
-4.567764282226563
-4.567764282226563
-4.552505493164063
-4.537246704101563
-4.552505493164063
-4.552505493164063
-4.537246704101563
-4.537246704101563
-4.537246704101563
-4.537246704101563
-4.537246704101563
-4.537246704101563
-4.537246704101563
-4.537246704101563
-4.521987915039063
-4.521987915039063
-4.521987915039063
-4.521987915039063
-4.521987915039063
-4.521987915039063
-4.521987915039063
-4.506729125976563
-4.506729125976563
-4.506729125976563
-4.491470336914063
-4.491470336914063
-4.491470336914063
-4.491470336914063
-4.476211547851563
-4.476211547851563
-4.476211547851563
-4.476211547851563
-4.476211547851563
-4.460952758789063
-4.460952758789063
-4.460952758789063
-4.460952758789063
-4.445693969726563
-4.445693969726563
-4.445693969726563
-4.445693969726563
-4.430435180664063
-4.430435180664063
-4.430435180664063
-4.430435180664063
-4.415176391601563
-4.415176391601563
-4.415176391601563
-4.415176391601563
-4.415176391601563
-4.415176391601563
-4.415176391601563
-4.430435180664063
-4.430435180664063
-4.430435180664063
-4.415176391601563
-4.415176391601563
-4.415176391601563
-4.415176391601563
-4.415176391601563
-4.399917602539063
-4.384658813476563
-4.384658813476563
-4.384658813476563
-4.369400024414063
-4.354141235351563
-4.354141235351563
-4.354141235351563
-4.338882446289063
-4.338882446289063
-4.338882446289063
-4.338882446289063
-4.338882446289063
-4.338882446289063
-4.338882446289063
-4.338882446289063
-4.338882446289063
-4.338882446289063
-4.354141235351563
-4.354141235351563
-4.354141235351563
-4.338882446289063
-4.338882446289063
-4.323623657226563
-4.323623657226563
-4.323623657226563
-4.323623657226563
-4.323623657226563
-4.308364868164063
-4.308364868164063
-4.308364868164063
-4.308364868164063
-4.293106079101563
-4.308364868164063
-4.308364868164063
-4.293106079101563
-4.293106079101563
-4.293106079101563
-4.277847290039063
-4.293106079101563
-4.277847290039063
-4.262588500976563
-4.262588500976563
-4.247329711914063
-4.247329711914063
-4.247329711914063
-4.247329711914063
-4.247329711914063
-4.232070922851563
-4.232070922851563
-4.247329711914063
-4.247329711914063
-4.247329711914063
-4.232070922851563
-4.247329711914063
-4.247329711914063
-4.247329711914063
-4.232070922851563
-4.232070922851563
-4.232070922851563
-4.232070922851563
-4.216812133789063
-4.201553344726563
-4.201553344726563
-4.201553344726563
-4.201553344726563
-4.201553344726563
-4.201553344726563
-4.201553344726563
-4.186294555664063
-4.201553344726563
-4.201553344726563
-4.201553344726563
-4.201553344726563
-4.201553344726563
-4.186294555664063
-4.186294555664063
-4.186294555664063
-4.171035766601563
-4.171035766601563
-4.155776977539063
-4.155776977539063
-4.155776977539063
-4.155776977539063
-4.140518188476563
-4.140518188476563
-4.140518188476563
-4.140518188476563
-4.140518188476563
-4.140518188476563
-4.125259399414063
-4.125259399414063
-4.125259399414063
-4.125259399414063
-4.125259399414063
-4.125259399414063
-4.110000610351563
-4.110000610351563
-4.110000610351563
-4.110000610351563
-4.094741821289063
-4.110000610351563
-4.094741821289063
-4.094741821289063
-4.094741821289063
-4.094741821289063
-4.094741821289063
-4.094741821289063
-4.079483032226563
-4.079483032226563
-4.079483032226563
-4.079483032226563
-4.079483032226563
-4.064224243164063
-4.079483032226563
-4.064224243164063
-4.064224243164063
-4.064224243164063
-4.048965454101563
-4.048965454101563
-4.048965454101563
-4.048965454101563
-4.048965454101563
-4.033706665039063
-4.033706665039063
-4.033706665039063
-4.033706665039063
-4.033706665039063
-4.033706665039063
-4.033706665039063
-4.033706665039063
-4.018447875976563
-4.018447875976563
-4.018447875976563
-4.018447875976563
-4.003189086914063
-4.003189086914063
-4.003189086914063
-4.003189086914063
-4.003189086914063
-3.987930536270142
-3.987930536270142
-3.987930536270142
-3.987930536270142
-3.987930536270142
-3.987930536270142
-3.987930536270142
-3.972671747207642
-3.972671747207642
-3.972671747207642
-3.972671747207642
-3.972671747207642
-3.972671747207642
-3.957412958145142
-3.957412958145142
-3.957412958145142
-3.957412958145142
-3.957412958145142
-3.957412958145142
-3.957412958145142
-3.942154169082642
-3.957412958145142
-3.942154169082642
-3.942154169082642
-3.942154169082642
-3.942154169082642
-3.926895380020142
-3.926895380020142
-3.926895380020142
-3.911636590957642
-3.911636590957642
-3.911636590957642
-3.911636590957642
-3.911636590957642
-3.911636590957642
-3.911636590957642
-3.911636590957642
-3.896377801895142
-3.911636590957642
-3.911636590957642
-3.896377801895142
-3.896377801895142
-3.896377801895142
-3.896377801895142
-3.896377801895142
-3.881119012832642
-3.881119012832642
-3.881119012832642
-3.881119012832642
-3.881119012832642
-3.865860223770142
-3.865860223770142
-3.865860223770142
-3.865860223770142
-3.850601434707642
-3.850601434707642
-3.850601434707642
-3.850601434707642
-3.850601434707642
-3.850601434707642
-3.850601434707642
-3.850601434707642
-3.835342645645142
-3.835342645645142
-3.820083856582642
-3.820083856582642
-3.820083856582642
-3.820083856582642
-3.804825067520142
-3.820083856582642
-3.820083856582642
-3.804825067520142
-3.804825067520142
-3.804825067520142
-3.804825067520142
-3.804825067520142
-3.789566278457642
-3.789566278457642
-3.789566278457642
-3.789566278457642
-3.789566278457642
-3.789566278457642
-3.789566278457642
-3.774307489395142
-3.774307489395142
-3.774307489395142
-3.774307489395142
-3.774307489395142
-3.759048700332642
-3.759048700332642
-3.759048700332642
-3.743789911270142
-3.759048700332642
-3.743789911270142
-3.743789911270142
-3.743789911270142
-3.759048700332642
-3.759048700332642
-3.743789911270142
-3.743789911270142
-3.743789911270142
-3.743789911270142
-3.743789911270142
-3.728531122207642
-3.728531122207642
-3.713272333145142
-3.713272333145142
-3.713272333145142
-3.713272333145142
-3.713272333145142
-3.698013544082642
-3.698013544082642
-3.698013544082642
-3.698013544082642
-3.698013544082642
-3.682754755020142
-3.682754755020142
-3.682754755020142
-3.682754755020142
-3.682754755020142
-3.682754755020142
-3.682754755020142
-3.682754755020142
-3.682754755020142
-3.682754755020142
-3.682754755020142
-3.667495965957642
-3.667495965957642
-3.667495965957642
-3.667495965957642
-3.667495965957642
-3.652237176895142
-3.652237176895142
-3.652237176895142
-3.652237176895142
-3.652237176895142
-3.652237176895142
-3.652237176895142
-3.652237176895142
-3.652237176895142
-3.652237176895142
-3.652237176895142
-3.652237176895142
-3.636978387832642
-3.636978387832642
-3.636978387832642
-3.621719598770142
-3.621719598770142
-3.621719598770142
-3.606460809707642
-3.606460809707642
-3.606460809707642
-3.606460809707642
-3.591202020645142
-3.591202020645142
-3.591202020645142
-3.606460809707642
-3.591202020645142
-3.591202020645142
-3.591202020645142
-3.591202020645142
-3.591202020645142
-3.575943231582642
-3.575943231582642
-3.575943231582642
-3.575943231582642
-3.575943231582642
-3.575943231582642
-3.575943231582642
-3.575943231582642
-3.575943231582642
-3.575943231582642
-3.560684442520142
-3.560684442520142
-3.560684442520142
-3.560684442520142
-3.560684442520142
-3.545425653457642
-3.545425653457642
-3.545425653457642
-3.530166864395142
-3.530166864395142
-3.530166864395142
-3.514908075332642
-3.514908075332642
-3.530166864395142
-3.530166864395142
-3.530166864395142
-3.514908075332642
-3.514908075332642
-3.514908075332642
-3.514908075332642
-3.514908075332642
-3.514908075332642
-3.514908075332642
-3.499649286270142
-3.499649286270142
-3.499649286270142
-3.499649286270142
-3.499649286270142
-3.484390497207642
-3.484390497207642
-3.499649286270142
-3.484390497207642
-3.484390497207642
-3.484390497207642
-3.484390497207642
-3.484390497207642
-3.484390497207642
-3.469131708145142
-3.469131708145142
-3.469131708145142
-3.469131708145142
-3.469131708145142
-3.453872919082642
-3.453872919082642
-3.453872919082642
-3.453872919082642
-3.453872919082642
-3.438614130020142
-3.453872919082642
-3.438614130020142
-3.453872919082642
-3.438614130020142
-3.438614130020142
-3.438614130020142
-3.438614130020142
-3.438614130020142
-3.438614130020142
-3.438614130020142
-3.438614130020142
-3.438614130020142
-3.438614130020142
-3.423355340957642
-3.423355340957642
-3.423355340957642
-3.423355340957642
-3.408096551895142
-3.408096551895142
-3.408096551895142
-3.408096551895142
-3.392837762832642
-3.392837762832642
-3.392837762832642
-3.408096551895142
-3.408096551895142
-3.392837762832642
-3.392837762832642
-3.408096551895142
-3.408096551895142
-3.392837762832642
-3.392837762832642
-3.392837762832642
-3.377578973770142
-3.377578973770142
-3.362320184707642
-3.377578973770142
-3.377578973770142
-3.362320184707642
-3.362320184707642
-3.362320184707642
-3.362320184707642
-3.362320184707642
-3.362320184707642
-3.362320184707642
-3.347061395645142
-3.347061395645142
-3.347061395645142
-3.347061395645142
-3.347061395645142
-3.347061395645142
-3.331802606582642
-3.331802606582642
-3.331802606582642
-3.331802606582642
-3.316543817520142
-3.316543817520142
-3.316543817520142
-3.316543817520142
-3.316543817520142
-3.301285028457642
-3.301285028457642
-3.301285028457642
-3.301285028457642
-3.301285028457642
-3.316543817520142
-3.316543817520142
-3.316543817520142
-3.316543817520142
-3.301285028457642
-3.316543817520142
-3.316543817520142
-3.301285028457642
-3.301285028457642
-3.301285028457642
-3.286026239395142
-3.286026239395142
-3.286026239395142
-3.270767450332642
-3.270767450332642
-3.270767450332642
-3.270767450332642
-3.270767450332642
-3.270767450332642
-3.270767450332642
-3.270767450332642
-3.270767450332642
-3.270767450332642
-3.270767450332642
-3.270767450332642
-3.270767450332642
-3.270767450332642
-3.270767450332642
-3.255508661270142
-3.255508661270142
-3.240249872207642
-3.240249872207642
-3.240249872207642
-3.224991083145142
-3.224991083145142
-3.209732294082642
-3.209732294082642
-3.209732294082642
-3.209732294082642
-3.209732294082642
-3.194473505020142
-3.194473505020142
-3.194473505020142
-3.194473505020142
-3.194473505020142
-3.194473505020142
-3.194473505020142
-3.194473505020142
-3.194473505020142
-3.194473505020142
-3.194473505020142
-3.194473505020142
-3.194473505020142
-3.209732294082642
-3.194473505020142
-3.194473505020142
-3.194473505020142
-3.194473505020142
-3.194473505020142
-3.179214715957642
-3.179214715957642
-3.179214715957642
-3.179214715957642
-3.179214715957642
-3.163955926895142
-3.163955926895142
-3.163955926895142
-3.163955926895142
-3.133438348770142
-3.133438348770142
-3.133438348770142
-3.133438348770142
-3.133438348770142
-3.133438348770142
-3.133438348770142
-3.133438348770142
-3.133438348770142
-3.133438348770142
-3.148697137832642
-3.148697137832642
-3.133438348770142
-3.133438348770142
-3.133438348770142
-3.133438348770142
-3.133438348770142
-3.133438348770142
-3.118179559707642
-3.118179559707642
-3.118179559707642
-3.102920770645142
-3.118179559707642
-3.102920770645142
-3.102920770645142
-3.102920770645142
-3.102920770645142
-3.102920770645142
-3.102920770645142
-3.087661981582642
-3.087661981582642
-3.087661981582642
-3.087661981582642
-3.072403192520142
-3.072403192520142
-3.072403192520142
-3.072403192520142
-3.072403192520142
-3.072403192520142
-3.072403192520142
-3.072403192520142
-3.072403192520142
-3.072403192520142
-3.072403192520142
-3.057144403457642
-3.057144403457642
-3.057144403457642
-3.057144403457642
-3.057144403457642
-3.057144403457642
-3.057144403457642
-3.057144403457642
-3.057144403457642
-3.057144403457642
-3.041885614395142
-3.057144403457642
-3.041885614395142
-3.026626825332642
-3.026626825332642
-3.026626825332642
-3.026626825332642
-3.026626825332642
-3.026626825332642
-3.011368036270142
-3.011368036270142
-3.011368036270142
-3.026626825332642
-3.026626825332642
-3.011368036270142
-3.011368036270142
-3.011368036270142
-3.011368036270142
-2.996109247207642
-2.996109247207642
-2.996109247207642
-2.980850458145142
-2.980850458145142
-2.980850458145142
-2.980850458145142
-2.980850458145142
-2.980850458145142
-2.980850458145142
-2.980850458145142
-2.980850458145142
-2.996109247207642
-2.996109247207642
-2.980850458145142
-2.980850458145142
-2.980850458145142
-2.980850458145142
-2.980850458145142
-2.980850458145142
-2.980850458145142
-2.980850458145142
-2.980850458145142
-2.980850458145142
-2.965591669082642
-2.965591669082642
-2.965591669082642
-2.965591669082642
-2.950332880020142
-2.950332880020142
-2.935074090957642
-2.935074090957642
-2.935074090957642
-2.935074090957642
-2.935074090957642
-2.935074090957642
-2.935074090957642
-2.935074090957642
-2.935074090957642
-2.935074090957642
-2.935074090957642
-2.919815301895142
-2.919815301895142
-2.919815301895142
-2.919815301895142
-2.919815301895142
-2.919815301895142
-2.919815301895142
-2.919815301895142
-2.919815301895142
-2.919815301895142
-2.919815301895142
-2.919815301895142
-2.919815301895142
-2.919815301895142
-2.919815301895142
-2.904556512832642
-2.904556512832642
-2.889297723770142
-2.889297723770142
-2.889297723770142
-2.874038934707642
-2.874038934707642
-2.874038934707642
-2.874038934707642
-2.889297723770142
-2.889297723770142
-2.874038934707642
-2.874038934707642
-2.874038934707642
-2.889297723770142
-2.889297723770142
-2.889297723770142
-2.874038934707642
-2.874038934707642
-2.874038934707642
-2.858780145645142
-2.858780145645142
-2.858780145645142
-2.843521356582642
-2.843521356582642
-2.828262567520142
-2.828262567520142
-2.828262567520142
-2.828262567520142
-2.813003778457642
-2.813003778457642
-2.813003778457642
-2.828262567520142
-2.828262567520142
-2.828262567520142
-2.828262567520142
-2.828262567520142
-2.828262567520142
-2.828262567520142
-2.828262567520142
-2.828262567520142
-2.813003778457642
-2.813003778457642
-2.813003778457642
-2.828262567520142
-2.813003778457642
-2.828262567520142
-2.828262567520142
-2.813003778457642
-2.813003778457642
-2.813003778457642
-2.813003778457642
-2.797744989395142
-2.782486200332642
-2.782486200332642
-2.782486200332642
-2.782486200332642
-2.782486200332642
-2.782486200332642
-2.782486200332642
-2.782486200332642
-2.782486200332642
-2.797744989395142
-2.797744989395142
-2.797744989395142
-2.797744989395142
-2.782486200332642
-2.782486200332642
-2.782486200332642
-2.767227411270142
-2.767227411270142
-2.767227411270142
-2.767227411270142
-2.751968622207642
-2.751968622207642
-2.751968622207642
-2.751968622207642
-2.736709833145142
-2.736709833145142
-2.736709833145142
-2.736709833145142
-2.736709833145142
-2.736709833145142
-2.751968622207642
-2.751968622207642
-2.751968622207642
-2.751968622207642
-2.751968622207642
-2.751968622207642
-2.751968622207642
-2.736709833145142
-2.736709833145142
-2.736709833145142
-2.736709833145142
-2.721451044082642
-2.721451044082642
-2.721451044082642
-2.706192255020142
-2.706192255020142
-2.706192255020142
-2.706192255020142
-2.706192255020142
-2.706192255020142
-2.706192255020142
-2.690933465957642
-2.706192255020142
-2.706192255020142
-2.706192255020142
-2.706192255020142
-2.706192255020142
-2.690933465957642
-2.690933465957642
-2.690933465957642
-2.690933465957642
-2.690933465957642
-2.690933465957642
-2.690933465957642
-2.690933465957642
-2.690933465957642
-2.690933465957642
-2.675674676895142
-2.690933465957642
-2.675674676895142
-2.675674676895142
-2.660415887832642
-2.660415887832642
-2.675674676895142
-2.675674676895142
-2.660415887832642
-2.660415887832642
-2.660415887832642
-2.660415887832642
-2.660415887832642
-2.660415887832642
-2.660415887832642
-2.660415887832642
-2.645157098770142
-2.645157098770142
-2.645157098770142
-2.645157098770142
-2.629898309707642
-2.629898309707642
-2.629898309707642
-2.629898309707642
-2.629898309707642
-2.614639520645142
-2.614639520645142
-2.614639520645142
-2.614639520645142
-2.614639520645142
-2.614639520645142
-2.614639520645142
-2.614639520645142
-2.629898309707642
-2.629898309707642
-2.614639520645142
-2.629898309707642
-2.629898309707642
-2.614639520645142
-2.614639520645142
-2.614639520645142
-2.614639520645142
-2.599380731582642
-2.599380731582642
-2.599380731582642
-2.599380731582642
-2.599380731582642
-2.599380731582642
-2.599380731582642
-2.599380731582642
-2.599380731582642
-2.599380731582642
-2.599380731582642
-2.584121942520142
-2.584121942520142
-2.584121942520142
-2.584121942520142
-2.584121942520142
-2.568863153457642
-2.568863153457642
-2.568863153457642
-2.553604364395142
-2.553604364395142
-2.553604364395142
-2.553604364395142
-2.538345575332642
-2.553604364395142
-2.553604364395142
-2.553604364395142
-2.553604364395142
-2.538345575332642
-2.553604364395142
-2.553604364395142
-2.553604364395142
-2.553604364395142
-2.553604364395142
-2.553604364395142
-2.553604364395142
-2.568863153457642
-2.553604364395142
-2.553604364395142
-2.538345575332642
-2.538345575332642
-2.538345575332642
-2.538345575332642
-2.523086786270142
-2.523086786270142
-2.523086786270142
-2.523086786270142
-2.523086786270142
-2.523086786270142
-2.523086786270142
-2.523086786270142
-2.523086786270142
-2.523086786270142
-2.507827997207642
-2.523086786270142
-2.507827997207642
-2.523086786270142
-2.507827997207642
-2.492569208145142
-2.492569208145142
-2.492569208145142
-2.492569208145142
-2.492569208145142
-2.477310419082642
-2.477310419082642
-2.492569208145142
-2.492569208145142
-2.492569208145142
-2.492569208145142
-2.507827997207642
-2.507827997207642
-2.507827997207642
-2.492569208145142
-2.492569208145142
-2.492569208145142
-2.492569208145142
-2.477310419082642
-2.462051630020142
-2.462051630020142
-2.462051630020142
-2.462051630020142
-2.462051630020142
-2.446792840957642
-2.446792840957642
-2.462051630020142
-2.462051630020142
-2.462051630020142
-2.446792840957642
-2.446792840957642
-2.446792840957642
-2.446792840957642
-2.446792840957642
-2.446792840957642
-2.446792840957642
-2.446792840957642
-2.446792840957642
-2.446792840957642
-2.446792840957642
-2.446792840957642
-2.431534051895142
-2.446792840957642
-2.446792840957642
-2.431534051895142
-2.431534051895142
-2.431534051895142
-2.431534051895142
-2.416275262832642
-2.416275262832642
-2.416275262832642
-2.416275262832642
-2.416275262832642
-2.416275262832642
-2.416275262832642
-2.401016473770142
-2.401016473770142
-2.401016473770142
-2.401016473770142
-2.401016473770142
-2.401016473770142
-2.385757684707642
-2.401016473770142
-2.401016473770142
-2.385757684707642
-2.385757684707642
-2.401016473770142
-2.401016473770142
-2.401016473770142
-2.385757684707642
-2.385757684707642
-2.385757684707642
-2.385757684707642
-2.385757684707642
-2.385757684707642
-2.385757684707642
-2.370498895645142
-2.370498895645142
-2.385757684707642
-2.370498895645142
-2.370498895645142
-2.355240106582642
-2.355240106582642
-2.355240106582642
-2.355240106582642
-2.355240106582642
-2.355240106582642
-2.355240106582642
-2.355240106582642
-2.355240106582642
-2.355240106582642
-2.355240106582642
-2.355240106582642
-2.355240106582642
-2.355240106582642
-2.355240106582642
-2.370498895645142
-2.355240106582642
-2.355240106582642
-2.355240106582642
-2.355240106582642
-2.339981317520142
-2.355240106582642
-2.355240106582642
-2.339981317520142
-2.339981317520142
-2.339981317520142
-2.324722528457642
-2.324722528457642
-2.324722528457642
-2.324722528457642
-2.324722528457642
-2.309463739395142
-2.309463739395142
-2.309463739395142
-2.309463739395142
-2.309463739395142
-2.309463739395142
-2.294204950332642
-2.309463739395142
-2.309463739395142
-2.309463739395142
-2.309463739395142
-2.309463739395142
-2.309463739395142
-2.309463739395142
-2.309463739395142
-2.309463739395142
-2.294204950332642
-2.294204950332642
-2.309463739395142
-2.309463739395142
-2.294204950332642
-2.278946161270142
-2.278946161270142
-2.278946161270142
-2.278946161270142
-2.278946161270142
-2.278946161270142
-2.278946161270142
-2.278946161270142
-2.278946161270142
-2.278946161270142
-2.278946161270142
-2.278946161270142
-2.278946161270142
-2.278946161270142
-2.278946161270142
-2.278946161270142
-2.278946161270142
-2.278946161270142
-2.278946161270142
-2.278946161270142
-2.263687372207642
-2.263687372207642
-2.263687372207642
-2.248428583145142
-2.263687372207642
-2.248428583145142
-2.233169794082642
-2.233169794082642
-2.233169794082642
-2.233169794082642
-2.233169794082642
-2.233169794082642
-2.248428583145142
-2.248428583145142
-2.248428583145142
-2.248428583145142
-2.248428583145142
-2.248428583145142
-2.233169794082642
-2.233169794082642
-2.233169794082642
-2.233169794082642
-2.233169794082642
-2.233169794082642
-2.233169794082642
-2.233169794082642
-2.233169794082642
-2.217911005020142
-2.217911005020142
-2.217911005020142
-2.202652215957642
-2.217911005020142
-2.202652215957642
-2.202652215957642
-2.202652215957642
-2.202652215957642
-2.202652215957642
-2.202652215957642
-2.202652215957642
-2.202652215957642
-2.202652215957642
-2.202652215957642
-2.202652215957642
-2.202652215957642
-2.187393426895142
-2.202652215957642
-2.202652215957642
-2.202652215957642
-2.202652215957642
-2.202652215957642
-2.202652215957642
-2.202652215957642
-2.187393426895142
-2.187393426895142
-2.187393426895142
-2.187393426895142
-2.187393426895142
-2.172134637832642
-2.172134637832642
-2.172134637832642
-2.172134637832642
-2.172134637832642
-2.172134637832642
-2.172134637832642
-2.156875848770142
-2.156875848770142
-2.156875848770142
-2.156875848770142
-2.156875848770142
-2.156875848770142
-2.156875848770142
-2.156875848770142
-2.156875848770142
-2.156875848770142
-2.156875848770142
-2.156875848770142
-2.141617059707642
-2.141617059707642
-2.156875848770142
-2.156875848770142
-2.141617059707642
-2.141617059707642
-2.141617059707642
-2.156875848770142
-2.141617059707642
-2.141617059707642
-2.141617059707642
-2.141617059707642
-2.141617059707642
-2.141617059707642
-2.126358270645142
-2.126358270645142
-2.126358270645142
-2.126358270645142
-2.126358270645142
-2.126358270645142
-2.126358270645142
-2.111099481582642
-2.111099481582642
-2.111099481582642
-2.111099481582642
-2.111099481582642
-2.111099481582642
-2.111099481582642
-2.111099481582642
-2.126358270645142
-2.126358270645142
-2.111099481582642
-2.111099481582642
-2.111099481582642
-2.111099481582642
-2.111099481582642
-2.095840692520142
-2.095840692520142
-2.095840692520142
-2.080581903457642
-2.080581903457642
-2.080581903457642
-2.080581903457642
-2.080581903457642
-2.080581903457642
-2.080581903457642
-2.065323114395142
-2.065323114395142
-2.080581903457642
-2.080581903457642
-2.080581903457642
-2.080581903457642
-2.080581903457642
-2.080581903457642
-2.080581903457642
-2.065323114395142
-2.065323114395142
-2.065323114395142
-2.065323114395142
-2.050064325332642
-2.065323114395142
-2.065323114395142
-2.065323114395142
-2.050064325332642
-2.050064325332642
-2.050064325332642
-2.050064325332642
-2.050064325332642
-2.050064325332642
-2.050064325332642
-2.050064325332642
-2.065323114395142
-2.065323114395142
-2.065323114395142
-2.050064325332642
-2.065323114395142
-2.065323114395142
-2.050064325332642
-2.050064325332642
-2.034805536270142
-2.034805536270142
-2.034805536270142
-2.034805536270142
-2.034805536270142
-2.019546747207642
-2.019546747207642
-2.019546747207642
-2.019546747207642
-2.019546747207642
-2.019546747207642
-2.004287958145142
-2.004287958145142
-2.019546747207642
-2.019546747207642
-2.019546747207642
-2.019546747207642
-2.019546747207642
-2.019546747207642
-2.019546747207642
-2.019546747207642
-2.019546747207642
-2.019546747207642
-2.019546747207642
-2.004287958145142
-2.019546747207642
-2.004287958145142
-2.004287958145142
-2.004287958145142
-2.004287958145142
-2.004287958145142
-1.989029169082642
-1.989029169082642
-1.989029169082642
-1.989029169082642
-1.989029169082642
-1.989029169082642
-1.973770380020142
-1.973770380020142
-1.973770380020142
-1.973770380020142
-1.973770380020142
-1.973770380020142
-1.973770380020142
-1.973770380020142
-1.973770380020142
-1.973770380020142
-1.973770380020142
-1.989029169082642
-1.973770380020142
-1.973770380020142
-1.989029169082642
-1.973770380020142
-1.973770380020142
-1.973770380020142
-1.973770380020142
-1.973770380020142
-1.973770380020142
-1.958511590957642
-1.958511590957642
-1.973770380020142
-1.973770380020142
-1.958511590957642
-1.958511590957642
-1.958511590957642
-1.958511590957642
-1.958511590957642
-1.943252801895142
-1.943252801895142
-1.943252801895142
-1.943252801895142
-1.943252801895142
-1.943252801895142
-1.943252801895142
-1.943252801895142
-1.927994012832642
-1.927994012832642
-1.927994012832642
-1.927994012832642
-1.927994012832642
-1.927994012832642
-1.927994012832642
-1.927994012832642
-1.927994012832642
-1.927994012832642
-1.927994012832642
-1.927994012832642
-1.927994012832642
-1.927994012832642
-1.927994012832642
-1.927994012832642
-1.927994012832642
-1.912735223770142
-1.912735223770142
-1.912735223770142
-1.897476434707642
-1.897476434707642
-1.897476434707642
-1.882217645645142
-1.882217645645142
-1.882217645645142
-1.897476434707642
-1.897476434707642
-1.897476434707642
-1.897476434707642
-1.897476434707642
-1.897476434707642
-1.897476434707642
-1.897476434707642
-1.897476434707642
-1.897476434707642
-1.897476434707642
-1.897476434707642
-1.882217645645142
-1.897476434707642
-1.882217645645142
-1.882217645645142
-1.882217645645142
-1.882217645645142
-1.882217645645142
-1.882217645645142
-1.882217645645142
-1.882217645645142
-1.882217645645142
-1.882217645645142
-1.882217645645142
-1.866958856582642
-1.882217645645142
-1.882217645645142
-1.882217645645142
-1.882217645645142
-1.866958856582642
-1.866958856582642
-1.866958856582642
-1.866958856582642
-1.866958856582642
-1.851700067520142
-1.851700067520142
-1.851700067520142
-1.851700067520142
-1.851700067520142
-1.851700067520142
-1.851700067520142
-1.851700067520142
-1.851700067520142
-1.851700067520142
-1.851700067520142
-1.851700067520142
-1.851700067520142
-1.851700067520142
-1.851700067520142
-1.851700067520142
-1.851700067520142
-1.851700067520142
-1.836441278457642
-1.836441278457642
-1.836441278457642
-1.836441278457642
-1.836441278457642
-1.836441278457642
-1.836441278457642
-1.836441278457642
-1.821182489395142
-1.821182489395142
-1.821182489395142
-1.836441278457642
-1.821182489395142
-1.821182489395142
-1.821182489395142
-1.821182489395142
-1.821182489395142
-1.821182489395142
-1.821182489395142
-1.821182489395142
-1.821182489395142
-1.805923700332642
-1.805923700332642
-1.805923700332642
-1.805923700332642
-1.790664911270142
-1.790664911270142
-1.790664911270142
-1.805923700332642
-1.805923700332642
-1.805923700332642
-1.805923700332642
-1.805923700332642
-1.805923700332642
-1.805923700332642
-1.805923700332642
-1.805923700332642
-1.805923700332642
-1.790664911270142
-1.790664911270142
-1.790664911270142
-1.775406122207642
-1.790664911270142
-1.790664911270142
-1.790664911270142
-1.790664911270142
-1.775406122207642
-1.775406122207642
-1.775406122207642
-1.775406122207642
-1.775406122207642
-1.790664911270142
-1.775406122207642
-1.775406122207642
-1.775406122207642
-1.775406122207642
-1.760147333145142
-1.760147333145142
-1.760147333145142
-1.760147333145142
-1.760147333145142
-1.760147333145142
-1.760147333145142
-1.760147333145142
-1.760147333145142
-1.760147333145142
-1.760147333145142
-1.760147333145142
-1.744888544082642
-1.744888544082642
-1.744888544082642
-1.744888544082642
-1.744888544082642
-1.744888544082642
-1.729629755020142
-1.729629755020142
-1.729629755020142
-1.729629755020142
-1.744888544082642
-1.729629755020142
-1.744888544082642
-1.744888544082642
-1.744888544082642
-1.744888544082642
-1.760147333145142
-1.760147333145142
-1.760147333145142
-1.760147333145142
-1.744888544082642
-1.744888544082642
-1.744888544082642
-1.729629755020142
-1.729629755020142
-1.714370965957642
-1.699112176895142
-1.699112176895142
-1.699112176895142
-1.699112176895142
-1.714370965957642
-1.714370965957642
-1.714370965957642
-1.714370965957642
-1.714370965957642
-1.714370965957642
-1.714370965957642
-1.729629755020142
-1.729629755020142
-1.714370965957642
-1.714370965957642
-1.699112176895142
-1.714370965957642
-1.714370965957642
-1.699112176895142
-1.699112176895142
-1.699112176895142
-1.699112176895142
-1.714370965957642
-1.699112176895142
-1.699112176895142
-1.699112176895142
-1.699112176895142
-1.699112176895142
-1.699112176895142
-1.699112176895142
-1.699112176895142
-1.699112176895142
-1.699112176895142
-1.699112176895142
-1.699112176895142
-1.699112176895142
-1.683853387832642
-1.683853387832642
-1.683853387832642
-1.683853387832642
-1.683853387832642
-1.683853387832642
-1.668594598770142
-1.668594598770142
-1.668594598770142
-1.668594598770142
-1.668594598770142
-1.668594598770142
-1.668594598770142
-1.668594598770142
-1.668594598770142
-1.668594598770142
-1.668594598770142
-1.668594598770142
-1.668594598770142
-1.668594598770142
-1.668594598770142
-1.668594598770142
-1.668594598770142
-1.653335809707642
-1.668594598770142
-1.668594598770142
-1.653335809707642
-1.653335809707642
-1.653335809707642
-1.653335809707642
-1.653335809707642
-1.653335809707642
-1.653335809707642
-1.653335809707642
-1.638077020645142
-1.638077020645142
-1.653335809707642
-1.653335809707642
-1.638077020645142
-1.638077020645142
-1.638077020645142
-1.638077020645142
-1.638077020645142
-1.622818231582642
-1.622818231582642
-1.622818231582642
-1.622818231582642
-1.622818231582642
-1.622818231582642
-1.622818231582642
-1.638077020645142
-1.638077020645142
-1.638077020645142
-1.638077020645142
-1.638077020645142
-1.638077020645142
-1.638077020645142
-1.638077020645142
-1.638077020645142
-1.622818231582642
-1.622818231582642
-1.622818231582642
-1.607559442520142
-1.622818231582642
-1.607559442520142
-1.607559442520142
-1.592300653457642
-1.607559442520142
-1.607559442520142
-1.607559442520142
-1.607559442520142
-1.607559442520142
-1.607559442520142
-1.607559442520142
-1.607559442520142
-1.622818231582642
-1.607559442520142
-1.592300653457642
-1.592300653457642
-1.592300653457642
-1.607559442520142
-1.607559442520142
-1.592300653457642
-1.592300653457642
-1.592300653457642
-1.577041864395142
-1.577041864395142
-1.592300653457642
-1.592300653457642
-1.577041864395142
-1.577041864395142
-1.592300653457642
-1.592300653457642
-1.592300653457642
-1.577041864395142
-1.577041864395142
-1.592300653457642
-1.592300653457642
-1.592300653457642
-1.592300653457642
-1.592300653457642
-1.592300653457642
-1.592300653457642
-1.592300653457642
-1.592300653457642
-1.577041864395142
-1.577041864395142
-1.577041864395142
-1.577041864395142
-1.577041864395142
-1.561783075332642
-1.561783075332642
-1.577041864395142
-1.561783075332642
-1.561783075332642
-1.561783075332642
-1.561783075332642
-1.561783075332642
-1.561783075332642
-1.561783075332642
-1.561783075332642
-1.561783075332642
-1.561783075332642
-1.561783075332642
-1.561783075332642
-1.561783075332642
-1.561783075332642
-1.561783075332642
-1.561783075332642
-1.561783075332642
-1.546524286270142
-1.546524286270142
-1.546524286270142
-1.546524286270142
-1.546524286270142
-1.546524286270142
-1.546524286270142
-1.546524286270142
-1.546524286270142
-1.546524286270142
-1.546524286270142
-1.546524286270142
-1.546524286270142
-1.531265497207642
-1.531265497207642
-1.531265497207642
-1.531265497207642
-1.531265497207642
-1.531265497207642
-1.531265497207642
-1.531265497207642
-1.531265497207642
-1.531265497207642
-1.531265497207642
-1.531265497207642
-1.531265497207642
-1.531265497207642
-1.516006708145142
-1.516006708145142
-1.516006708145142
-1.531265497207642
-1.531265497207642
-1.516006708145142
-1.516006708145142
-1.516006708145142
-1.516006708145142
-1.500747919082642
-1.516006708145142
-1.500747919082642
-1.500747919082642
-1.500747919082642
-1.500747919082642
-1.500747919082642
-1.500747919082642
-1.500747919082642
-1.500747919082642
-1.500747919082642
-1.500747919082642
-1.516006708145142
-1.516006708145142
-1.516006708145142
-1.516006708145142
-1.516006708145142
-1.516006708145142
-1.500747919082642
-1.500747919082642
-1.485489130020142
-1.485489130020142
-1.485489130020142
-1.470230340957642
-1.470230340957642
-1.470230340957642
-1.470230340957642
-1.470230340957642
-1.470230340957642
-1.454971551895142
-1.470230340957642
-1.470230340957642
-1.470230340957642
-1.470230340957642
-1.470230340957642
-1.485489130020142
-1.485489130020142
-1.485489130020142
-1.485489130020142
-1.485489130020142
-1.485489130020142
-1.485489130020142
-1.485489130020142
-1.485489130020142
-1.470230340957642
-1.485489130020142
-1.470230340957642
-1.470230340957642
-1.470230340957642
-1.470230340957642
-1.470230340957642
-1.454971551895142
-1.470230340957642
-1.470230340957642
-1.454971551895142
-1.454971551895142
-1.454971551895142
-1.454971551895142
-1.454971551895142
-1.454971551895142
-1.454971551895142
-1.454971551895142
-1.454971551895142
-1.454971551895142
-1.454971551895142
-1.439712762832642
-1.439712762832642
-1.439712762832642
-1.424453973770142
-1.424453973770142
-1.424453973770142
-1.424453973770142
-1.424453973770142
-1.439712762832642
-1.439712762832642
-1.424453973770142
-1.439712762832642
-1.439712762832642
-1.439712762832642
-1.439712762832642
-1.439712762832642
-1.439712762832642
-1.439712762832642
-1.439712762832642
-1.439712762832642
-1.439712762832642
-1.424453973770142
-1.409195184707642
-1.409195184707642
-1.409195184707642
-1.409195184707642
-1.409195184707642
-1.393936395645142
-1.393936395645142
-1.409195184707642
-1.409195184707642
-1.409195184707642
-1.409195184707642
-1.409195184707642
-1.409195184707642
-1.409195184707642
-1.424453973770142
-1.424453973770142
-1.409195184707642
-1.409195184707642
-1.424453973770142
-1.424453973770142
-1.424453973770142
-1.409195184707642
-1.409195184707642
-1.409195184707642
-1.409195184707642
-1.393936395645142
-1.393936395645142
-1.393936395645142
-1.393936395645142
-1.393936395645142
-1.393936395645142
-1.393936395645142
-1.393936395645142
-1.393936395645142
-1.393936395645142
-1.409195184707642
-1.409195184707642
-1.393936395645142
-1.393936395645142
-1.393936395645142
-1.393936395645142
-1.393936395645142
-1.393936395645142
-1.378677606582642
-1.378677606582642
-1.378677606582642
-1.378677606582642
-1.378677606582642
-1.378677606582642
-1.363418817520142
-1.378677606582642
-1.378677606582642
-1.378677606582642
-1.378677606582642
-1.378677606582642
-1.378677606582642
-1.378677606582642
-1.378677606582642
-1.378677606582642
-1.363418817520142
-1.363418817520142
-1.363418817520142
-1.378677606582642
-1.363418817520142
-1.348160028457642
-1.348160028457642
-1.363418817520142
-1.363418817520142
-1.363418817520142
-1.363418817520142
-1.363418817520142
-1.363418817520142
-1.363418817520142
-1.363418817520142
-1.363418817520142
-1.363418817520142
-1.363418817520142
-1.363418817520142
-1.363418817520142
-1.363418817520142
-1.363418817520142
-1.348160028457642
-1.348160028457642
-1.348160028457642
-1.348160028457642
-1.348160028457642
-1.348160028457642
-1.348160028457642
-1.348160028457642
-1.348160028457642
-1.348160028457642
-1.348160028457642
-1.348160028457642
-1.348160028457642
-1.332901239395142
-1.332901239395142
-1.332901239395142
-1.332901239395142
-1.332901239395142
-1.332901239395142
-1.332901239395142
-1.332901239395142
-1.332901239395142
-1.332901239395142
-1.332901239395142
-1.332901239395142
-1.332901239395142
-1.332901239395142
-1.332901239395142
-1.332901239395142
-1.332901239395142
-1.332901239395142
-1.332901239395142
-1.332901239395142
-1.332901239395142
-1.332901239395142
-1.332901239395142
-1.332901239395142
-1.317642450332642
-1.317642450332642
-1.317642450332642
-1.302383661270142
-1.302383661270142
-1.302383661270142
-1.302383661270142
-1.302383661270142
-1.302383661270142
-1.287124872207642
-1.302383661270142
-1.302383661270142
-1.302383661270142
-1.302383661270142
-1.302383661270142
-1.302383661270142
-1.317642450332642
-1.317642450332642
-1.317642450332642
-1.317642450332642
-1.302383661270142
-1.302383661270142
-1.302383661270142
-1.302383661270142
-1.302383661270142
-1.302383661270142
-1.302383661270142
-1.302383661270142
-1.302383661270142
-1.302383661270142
-1.302383661270142
-1.287124872207642
-1.287124872207642
-1.287124872207642
-1.287124872207642
-1.287124872207642
-1.287124872207642
-1.287124872207642
-1.287124872207642
-1.287124872207642
-1.287124872207642
-1.287124872207642
-1.287124872207642
-1.287124872207642
-1.287124872207642
-1.271866083145142
-1.271866083145142
-1.271866083145142
-1.271866083145142
-1.271866083145142
-1.271866083145142
-1.271866083145142
-1.287124872207642
-1.287124872207642
-1.302383661270142
-1.287124872207642
-1.287124872207642
-1.287124872207642
-1.271866083145142
-1.287124872207642
-1.287124872207642
-1.271866083145142
-1.271866083145142
-1.256607294082642
-1.271866083145142
-1.271866083145142
-1.271866083145142
-1.256607294082642
-1.256607294082642
-1.271866083145142
-1.271866083145142
-1.256607294082642
-1.256607294082642
-1.256607294082642
-1.256607294082642
-1.256607294082642
-1.256607294082642
-1.256607294082642
-1.256607294082642
-1.256607294082642
-1.256607294082642
-1.256607294082642
-1.256607294082642
-1.256607294082642
-1.256607294082642
-1.256607294082642
-1.256607294082642
-1.256607294082642
-1.241348505020142
-1.241348505020142
-1.241348505020142
-1.241348505020142
-1.226089715957642
-1.226089715957642
-1.226089715957642
-1.226089715957642
-1.226089715957642
-1.226089715957642
-1.226089715957642
-1.226089715957642
-1.226089715957642
-1.241348505020142
-1.241348505020142
-1.241348505020142
-1.226089715957642
-1.241348505020142
-1.226089715957642
-1.241348505020142
-1.241348505020142
-1.226089715957642
-1.226089715957642
-1.226089715957642
-1.226089715957642
-1.226089715957642
-1.226089715957642
-1.210830926895142
-1.226089715957642
-1.210830926895142
-1.210830926895142
-1.210830926895142
-1.195572137832642
-1.210830926895142
-1.210830926895142
-1.210830926895142
-1.195572137832642
-1.195572137832642
-1.195572137832642
-1.210830926895142
-1.210830926895142
-1.210830926895142
-1.210830926895142
-1.210830926895142
-1.210830926895142
-1.210830926895142
-1.210830926895142
-1.210830926895142
-1.210830926895142
-1.210830926895142
-1.210830926895142
-1.210830926895142
-1.210830926895142
-1.210830926895142
-1.195572137832642
-1.195572137832642
-1.195572137832642
-1.195572137832642
-1.195572137832642
-1.195572137832642
-1.195572137832642
-1.195572137832642
-1.195572137832642
-1.195572137832642
-1.195572137832642
-1.195572137832642
-1.195572137832642
-1.195572137832642
-1.195572137832642
-1.195572137832642
-1.195572137832642
-1.195572137832642
-1.195572137832642
-1.195572137832642
-1.195572137832642
-1.180313348770142
-1.180313348770142
-1.180313348770142
-1.180313348770142
-1.195572137832642
-1.180313348770142
-1.180313348770142
-1.180313348770142
-1.180313348770142
-1.180313348770142
-1.180313348770142
-1.180313348770142
-1.165054559707642
-1.165054559707642
-1.165054559707642
-1.180313348770142
-1.165054559707642
-1.180313348770142
-1.180313348770142
-1.165054559707642
-1.165054559707642
-1.165054559707642
-1.165054559707642
-1.165054559707642
-1.165054559707642
-1.165054559707642
-1.165054559707642
-1.165054559707642
-1.165054559707642
-1.165054559707642
-1.165054559707642
-1.165054559707642
-1.149795770645142
-1.149795770645142
-1.149795770645142
-1.149795770645142
-1.149795770645142
-1.149795770645142
-1.149795770645142
-1.149795770645142
-1.149795770645142
-1.149795770645142
-1.149795770645142
-1.149795770645142
-1.149795770645142
-1.134536981582642
-1.134536981582642
-1.134536981582642
-1.134536981582642
-1.134536981582642
-1.134536981582642
-1.134536981582642
-1.134536981582642
-1.134536981582642
-1.134536981582642
-1.149795770645142
-1.134536981582642
-1.134536981582642
-1.149795770645142
-1.149795770645142
-1.149795770645142
-1.134536981582642
-1.134536981582642
-1.149795770645142
-1.134536981582642
-1.134536981582642
-1.134536981582642
-1.119278192520142
-1.119278192520142
-1.119278192520142
-1.119278192520142
-1.119278192520142
-1.119278192520142
-1.119278192520142
-1.134536981582642
-1.134536981582642
-1.134536981582642
-1.119278192520142
-1.134536981582642
-1.134536981582642
-1.134536981582642
-1.119278192520142
-1.119278192520142
-1.119278192520142
-1.119278192520142
-1.119278192520142
-1.119278192520142
-1.119278192520142
-1.104019403457642
-1.104019403457642
-1.104019403457642
-1.119278192520142
-1.104019403457642
-1.104019403457642
-1.104019403457642
-1.104019403457642
-1.104019403457642
-1.104019403457642
-1.104019403457642
-1.104019403457642
-1.104019403457642
-1.104019403457642
-1.104019403457642
-1.104019403457642
-1.104019403457642
-1.104019403457642
-1.104019403457642
-1.104019403457642
-1.104019403457642
-1.104019403457642
-1.104019403457642
-1.104019403457642
-1.088760614395142
-1.088760614395142
-1.088760614395142
-1.088760614395142
-1.088760614395142
-1.073501825332642
-1.073501825332642
-1.073501825332642
-1.073501825332642
-1.073501825332642
-1.088760614395142
-1.088760614395142
-1.088760614395142
-1.088760614395142
-1.088760614395142
-1.088760614395142
-1.104019403457642
-1.104019403457642
-1.104019403457642
-1.104019403457642
-1.088760614395142
-1.088760614395142
-1.104019403457642
-1.088760614395142
-1.088760614395142
-1.088760614395142
-1.073501825332642
-1.073501825332642
-1.073501825332642
-1.073501825332642
-1.073501825332642
-1.058243036270142
-1.058243036270142
-1.058243036270142
-1.058243036270142
-1.058243036270142
-1.058243036270142
-1.058243036270142
-1.058243036270142
-1.073501825332642
-1.073501825332642
-1.058243036270142
-1.058243036270142
-1.073501825332642
-1.058243036270142
-1.073501825332642
-1.073501825332642
-1.073501825332642
-1.073501825332642
-1.058243036270142
-1.058243036270142
-1.058243036270142
-1.058243036270142
-1.058243036270142
-1.058243036270142
-1.058243036270142
-1.058243036270142
-1.058243036270142
-1.058243036270142
-1.042984247207642
-1.058243036270142
-1.042984247207642
-1.042984247207642
-1.042984247207642
-1.042984247207642
-1.042984247207642
-1.042984247207642
-1.042984247207642
-1.042984247207642
-1.042984247207642
-1.042984247207642
-1.058243036270142
-1.058243036270142
-1.058243036270142
-1.058243036270142
-1.058243036270142
-1.058243036270142
-1.058243036270142
-1.042984247207642
-1.042984247207642
-1.042984247207642
-1.042984247207642
-1.042984247207642
-1.027725458145142
-1.027725458145142
-1.027725458145142
-1.027725458145142
-1.027725458145142
-1.027725458145142
-1.027725458145142
-1.027725458145142
-1.027725458145142
-1.027725458145142
-1.042984247207642
-1.042984247207642
-1.042984247207642
-1.027725458145142
-1.027725458145142
-1.042984247207642
-1.042984247207642
-1.027725458145142
-1.027725458145142
-1.027725458145142
-1.027725458145142
-1.027725458145142
-1.027725458145142
-1.027725458145142
-1.027725458145142
-1.012466669082642
-1.012466669082642
-1.027725458145142
-1.027725458145142
-1.027725458145142
-1.027725458145142
-1.027725458145142
-1.027725458145142
-1.027725458145142
-1.027725458145142
-1.012466669082642
-1.012466669082642
-1.012466669082642
-1.012466669082642
-1.012466669082642
-1.012466669082642
-1.012466669082642
-0.997207880020142
-1.012466669082642
-1.012466669082642
-0.997207880020142
-0.997207880020142
-0.997207880020142
-0.997207880020142
-0.997207880020142
-0.997207880020142
-0.997207880020142
-1.012466669082642
-0.997207880020142
-0.997207880020142
-0.997207880020142
-0.997207880020142
-0.997207880020142
-0.997207880020142
-0.997207880020142
-0.997207880020142
-0.997207880020142
-0.997207880020142
-0.997207880020142
-0.997207880020142
-0.997207880020142
-1.012466669082642
-1.012466669082642
-1.012466669082642
-1.012466669082642
-0.997207880020142
-0.997207880020142
-1.012466669082642
-0.997207880020142
-0.981949090957642
-0.981949090957642
-0.981949090957642
-0.981949090957642
-0.981949090957642
-0.981949090957642
-0.966690301895142
-0.966690301895142
-0.981949090957642
-0.981949090957642
-0.981949090957642
-0.981949090957642
-0.981949090957642
-0.981949090957642
-0.981949090957642
-0.997207880020142
-0.997207880020142
-0.981949090957642
-0.981949090957642
-0.981949090957642
-0.981949090957642
-0.981949090957642
-0.981949090957642
-0.981949090957642
-0.981949090957642
-0.981949090957642
-0.966690301895142
-0.966690301895142
-0.966690301895142
-0.966690301895142
-0.981949090957642
-0.966690301895142
-0.966690301895142
-0.966690301895142
-0.966690301895142
-0.966690301895142
-0.966690301895142
-0.966690301895142
-0.951431512832642
-0.966690301895142
-0.966690301895142
-0.966690301895142
-0.966690301895142
-0.966690301895142
-0.966690301895142
-0.966690301895142
-0.966690301895142
-0.966690301895142
-0.966690301895142
-0.966690301895142
-0.966690301895142
-0.966690301895142
-0.966690301895142
-0.966690301895142
-0.966690301895142
-0.951431512832642
-0.951431512832642
-0.951431512832642
-0.951431512832642
-0.951431512832642
-0.951431512832642
-0.936172723770142
-0.936172723770142
-0.936172723770142
-0.936172723770142
-0.936172723770142
-0.936172723770142
-0.936172723770142
-0.936172723770142
-0.951431512832642
-0.951431512832642
-0.936172723770142
-0.936172723770142
-0.936172723770142
-0.951431512832642
-0.951431512832642
-0.951431512832642
-0.951431512832642
-0.936172723770142
-0.936172723770142
-0.951431512832642
-0.951431512832642
-0.936172723770142
-0.936172723770142
-0.936172723770142
-0.936172723770142
-0.936172723770142
-0.936172723770142
-0.920913934707642
-0.920913934707642
-0.920913934707642
-0.920913934707642
-0.920913934707642
-0.920913934707642
-0.920913934707642
-0.920913934707642
-0.920913934707642
-0.920913934707642
-0.936172723770142
-0.936172723770142
-0.936172723770142
-0.936172723770142
-0.936172723770142
-0.936172723770142
-0.936172723770142
-0.936172723770142
-0.936172723770142
-0.920913934707642
-0.920913934707642
-0.905655145645142
-0.920913934707642
-0.905655145645142
-0.905655145645142
-0.905655145645142
-0.905655145645142
-0.905655145645142
-0.905655145645142
-0.920913934707642
-0.920913934707642
-0.905655145645142
-0.920913934707642
-0.920913934707642
-0.920913934707642
-0.920913934707642
-0.920913934707642
-0.920913934707642
-0.936172723770142
-0.920913934707642
-0.920913934707642
-0.920913934707642
-0.920913934707642
-0.905655145645142
-0.890396356582642
-0.905655145645142
-0.905655145645142
-0.890396356582642
-0.890396356582642
-0.905655145645142
-0.905655145645142
-0.905655145645142
-0.905655145645142
-0.905655145645142
-0.905655145645142
-0.905655145645142
-0.905655145645142
-0.905655145645142
-0.905655145645142
-0.905655145645142
-0.905655145645142
-0.905655145645142
-0.905655145645142
-0.905655145645142
-0.905655145645142
-0.905655145645142
-0.905655145645142
-0.890396356582642
-0.890396356582642
-0.890396356582642
-0.890396356582642
-0.890396356582642
-0.875137567520142
-0.890396356582642
-0.890396356582642
-0.890396356582642
-0.890396356582642
-0.890396356582642
-0.890396356582642
-0.890396356582642
-0.890396356582642
-0.890396356582642
-0.890396356582642
-0.890396356582642
-0.890396356582642
-0.875137567520142
-0.875137567520142
-0.875137567520142
-0.875137567520142
-0.875137567520142
-0.875137567520142
-0.875137567520142
-0.875137567520142
-0.859878778457642
-0.875137567520142
-0.875137567520142
-0.875137567520142
-0.875137567520142
-0.875137567520142
-0.875137567520142
-0.875137567520142
-0.875137567520142
-0.859878778457642
-0.859878778457642
-0.859878778457642
-0.859878778457642
-0.859878778457642
-0.859878778457642
-0.859878778457642
-0.859878778457642
-0.859878778457642
-0.859878778457642
-0.859878778457642
-0.875137567520142
-0.875137567520142
-0.859878778457642
-0.859878778457642
-0.875137567520142
-0.859878778457642
-0.859878778457642
-0.859878778457642
-0.859878778457642
-0.859878778457642
-0.844619989395142
-0.859878778457642
-0.844619989395142
-0.844619989395142
-0.844619989395142
-0.844619989395142
-0.844619989395142
-0.829361200332642
-0.844619989395142
-0.829361200332642
-0.829361200332642
-0.829361200332642
-0.844619989395142
-0.844619989395142
-0.844619989395142
-0.844619989395142
-0.844619989395142
-0.859878778457642
-0.859878778457642
-0.859878778457642
-0.859878778457642
-0.859878778457642
-0.859878778457642
-0.859878778457642
-0.859878778457642
-0.859878778457642
-0.844619989395142
-0.844619989395142
-0.844619989395142
-0.844619989395142
-0.829361200332642
-0.829361200332642
-0.829361200332642
-0.829361200332642
-0.829361200332642
-0.829361200332642
-0.829361200332642
-0.829361200332642
-0.829361200332642
-0.829361200332642
-0.844619989395142
-0.844619989395142
-0.844619989395142
-0.829361200332642
-0.844619989395142
-0.844619989395142
-0.844619989395142
-0.844619989395142
-0.829361200332642
-0.844619989395142
-0.844619989395142
-0.829361200332642
-0.829361200332642
-0.829361200332642
-0.829361200332642
-0.829361200332642
-0.814102411270142
-0.829361200332642
-0.829361200332642
-0.829361200332642
-0.829361200332642
-0.829361200332642
-0.829361200332642
-0.844619989395142
-0.844619989395142
-0.829361200332642
-0.829361200332642
-0.829361200332642
-0.844619989395142
-0.844619989395142
-0.829361200332642
-0.829361200332642
-0.829361200332642
-0.814102411270142
-0.829361200332642
-0.829361200332642
-0.829361200332642
-0.814102411270142
-0.814102411270142
-0.829361200332642
-0.829361200332642
-0.829361200332642
-0.814102411270142
-0.814102411270142
-0.814102411270142
-0.814102411270142
-0.814102411270142
-0.798843622207642
-0.814102411270142
-0.814102411270142
-0.814102411270142
-0.798843622207642
-0.798843622207642
-0.798843622207642
-0.798843622207642
-0.798843622207642
-0.798843622207642
-0.798843622207642
-0.798843622207642
-0.798843622207642
-0.814102411270142
-0.814102411270142
-0.814102411270142
-0.814102411270142
-0.814102411270142
-0.814102411270142
-0.814102411270142
-0.814102411270142
-0.814102411270142
-0.814102411270142
-0.814102411270142
-0.798843622207642
-0.798843622207642
-0.798843622207642
-0.798843622207642
-0.798843622207642
-0.783584833145142
-0.783584833145142
-0.783584833145142
-0.783584833145142
-0.783584833145142
-0.783584833145142
-0.783584833145142
-0.783584833145142
-0.783584833145142
-0.783584833145142
-0.783584833145142
-0.783584833145142
-0.798843622207642
-0.798843622207642
-0.798843622207642
-0.798843622207642
-0.798843622207642
-0.798843622207642
-0.798843622207642
-0.798843622207642
-0.798843622207642
-0.783584833145142
-0.783584833145142
-0.783584833145142
-0.783584833145142
-0.783584833145142
-0.783584833145142
-0.783584833145142
-0.783584833145142
-0.783584833145142
-0.783584833145142
-0.783584833145142
-0.783584833145142
-0.783584833145142
-0.783584833145142
-0.783584833145142
-0.768326044082642
-0.768326044082642
-0.768326044082642
-0.783584833145142
-0.768326044082642
-0.768326044082642
-0.768326044082642
-0.768326044082642
-0.768326044082642
-0.768326044082642
-0.768326044082642
-0.768326044082642
-0.768326044082642
-0.768326044082642
-0.768326044082642
-0.768326044082642
-0.783584833145142
-0.783584833145142
-0.768326044082642
-0.768326044082642
-0.768326044082642
-0.768326044082642
-0.783584833145142
-0.768326044082642
-0.768326044082642
-0.768326044082642
-0.753067255020142
-0.768326044082642
-0.768326044082642
-0.753067255020142
-0.753067255020142
-0.768326044082642
-0.753067255020142
-0.753067255020142
-0.768326044082642
-0.768326044082642
-0.768326044082642
-0.768326044082642
-0.768326044082642
-0.768326044082642
-0.768326044082642
-0.768326044082642
-0.768326044082642
-0.753067255020142
-0.753067255020142
-0.753067255020142
-0.753067255020142
-0.753067255020142
-0.753067255020142
-0.737808465957642
-0.737808465957642
-0.753067255020142
-0.753067255020142
-0.737808465957642
-0.753067255020142
-0.753067255020142
-0.753067255020142
-0.753067255020142
-0.753067255020142
-0.753067255020142
-0.768326044082642
-0.753067255020142
-0.768326044082642
-0.768326044082642
-0.753067255020142
-0.753067255020142
-0.753067255020142
-0.753067255020142
-0.753067255020142
-0.753067255020142
-0.753067255020142
-0.753067255020142
-0.753067255020142
-0.737808465957642
-0.753067255020142
-0.753067255020142
-0.737808465957642
-0.753067255020142
-0.737808465957642
-0.737808465957642
-0.737808465957642
-0.737808465957642
-0.737808465957642
-0.737808465957642
-0.737808465957642
-0.722549676895142
-0.737808465957642
-0.737808465957642
-0.737808465957642
-0.737808465957642
-0.722549676895142
-0.722549676895142
-0.722549676895142
-0.722549676895142
-0.722549676895142
-0.737808465957642
-0.722549676895142
-0.722549676895142
-0.722549676895142
-0.722549676895142
-0.722549676895142
-0.722549676895142
-0.722549676895142
-0.722549676895142
-0.722549676895142
-0.722549676895142
-0.722549676895142
-0.707290887832642
-0.707290887832642
-0.722549676895142
-0.722549676895142
-0.707290887832642
-0.722549676895142
-0.722549676895142
-0.722549676895142
-0.722549676895142
-0.722549676895142
-0.737808465957642
-0.737808465957642
-0.737808465957642
-0.737808465957642
-0.722549676895142
-0.722549676895142
-0.722549676895142
-0.722549676895142
-0.707290887832642
-0.707290887832642
-0.707290887832642
-0.707290887832642
-0.707290887832642
-0.707290887832642
-0.707290887832642
-0.707290887832642
-0.722549676895142
-0.722549676895142
-0.722549676895142
-0.722549676895142
-0.707290887832642
-0.722549676895142
-0.722549676895142
-0.722549676895142
-0.722549676895142
-0.707290887832642
-0.707290887832642
-0.707290887832642
-0.722549676895142
-0.707290887832642
-0.707290887832642
-0.707290887832642
-0.707290887832642
-0.707290887832642
-0.707290887832642
-0.707290887832642
-0.707290887832642
-0.707290887832642
-0.707290887832642
-0.707290887832642
-0.707290887832642
-0.692032098770142
-0.707290887832642
-0.707290887832642
-0.692032098770142
-0.707290887832642
-0.707290887832642
-0.707290887832642
-0.707290887832642
-0.707290887832642
-0.707290887832642
-0.707290887832642
-0.707290887832642
-0.707290887832642
-0.707290887832642
-0.707290887832642
-0.707290887832642
-0.707290887832642
-0.707290887832642
-0.707290887832642
-0.692032098770142
-0.707290887832642
-0.692032098770142
-0.692032098770142
-0.692032098770142
-0.692032098770142
-0.692032098770142
-0.692032098770142
-0.692032098770142
-0.692032098770142
-0.692032098770142
-0.692032098770142
-0.692032098770142
-0.692032098770142
-0.692032098770142
-0.692032098770142
-0.692032098770142
-0.692032098770142
-0.676773309707642
-0.676773309707642
-0.676773309707642
-0.676773309707642
-0.676773309707642
-0.676773309707642
-0.676773309707642
-0.676773309707642
-0.692032098770142
-0.692032098770142
-0.676773309707642
-0.676773309707642
-0.676773309707642
-0.676773309707642
-0.676773309707642
-0.661514520645142
-0.661514520645142
-0.676773309707642
-0.661514520645142
-0.661514520645142
-0.661514520645142
-0.676773309707642
-0.676773309707642
-0.676773309707642
-0.676773309707642
-0.676773309707642
-0.692032098770142
-0.692032098770142
-0.692032098770142
-0.692032098770142
-0.692032098770142
-0.676773309707642
-0.676773309707642
-0.676773309707642
-0.692032098770142
-0.676773309707642
-0.661514520645142
-0.676773309707642
-0.676773309707642
-0.676773309707642
-0.661514520645142
-0.661514520645142
-0.661514520645142
-0.661514520645142
-0.646255731582642
-0.646255731582642
-0.646255731582642
-0.646255731582642
-0.646255731582642
-0.661514520645142
-0.661514520645142
-0.661514520645142
-0.661514520645142
-0.661514520645142
-0.676773309707642
-0.676773309707642
-0.676773309707642
-0.661514520645142
-0.661514520645142
-0.676773309707642
-0.676773309707642
-0.661514520645142
-0.661514520645142
-0.661514520645142
-0.661514520645142
-0.661514520645142
-0.661514520645142
-0.661514520645142
-0.646255731582642
-0.661514520645142
-0.661514520645142
-0.646255731582642
-0.646255731582642
-0.646255731582642
-0.646255731582642
-0.646255731582642
-0.646255731582642
-0.646255731582642
-0.646255731582642
-0.646255731582642
-0.646255731582642
-0.646255731582642
-0.630996942520142
-0.630996942520142
-0.646255731582642
-0.646255731582642
-0.646255731582642
-0.630996942520142
-0.646255731582642
-0.661514520645142
-0.661514520645142
-0.646255731582642
-0.646255731582642
-0.646255731582642
-0.661514520645142
-0.661514520645142
-0.661514520645142
-0.646255731582642
-0.661514520645142
-0.661514520645142
-0.646255731582642
-0.646255731582642
-0.646255731582642
-0.646255731582642
-0.630996942520142
-0.630996942520142
-0.630996942520142
-0.630996942520142
-0.615738153457642
-0.630996942520142
-0.630996942520142
-0.630996942520142
-0.630996942520142
-0.630996942520142
-0.630996942520142
-0.630996942520142
-0.630996942520142
-0.630996942520142
-0.630996942520142
-0.630996942520142
-0.630996942520142
-0.646255731582642
-0.646255731582642
-0.646255731582642
-0.646255731582642
-0.646255731582642
-0.646255731582642
-0.646255731582642
-0.630996942520142
-0.630996942520142
-0.630996942520142
-0.630996942520142
-0.615738153457642
-0.615738153457642
-0.615738153457642
-0.615738153457642
-0.615738153457642
-0.615738153457642
-0.615738153457642
-0.615738153457642
-0.615738153457642
-0.615738153457642
-0.615738153457642
-0.615738153457642
-0.615738153457642
-0.615738153457642
-0.615738153457642
-0.615738153457642
-0.615738153457642
-0.615738153457642
-0.615738153457642
-0.615738153457642
-0.615738153457642
-0.615738153457642
-0.615738153457642
-0.615738153457642
-0.630996942520142
-0.615738153457642
-0.615738153457642
-0.630996942520142
-0.630996942520142
-0.630996942520142
-0.630996942520142
-0.630996942520142
-0.630996942520142
-0.630996942520142
-0.630996942520142
-0.630996942520142
-0.630996942520142
-0.630996942520142
-0.615738153457642
-0.615738153457642
-0.615738153457642
-0.615738153457642
-0.600479364395142
-0.600479364395142
-0.600479364395142
-0.600479364395142
-0.600479364395142
-0.615738153457642
-0.615738153457642
-0.615738153457642
-0.615738153457642
-0.615738153457642
-0.615738153457642
-0.630996942520142
-0.615738153457642
-0.615738153457642
-0.600479364395142
-0.615738153457642
-0.615738153457642
-0.600479364395142
-0.600479364395142
-0.585220575332642
-0.600479364395142
-0.600479364395142
-0.585220575332642
-0.585220575332642
-0.585220575332642
-0.585220575332642
-0.585220575332642
-0.585220575332642
-0.585220575332642
-0.585220575332642
-0.585220575332642
-0.585220575332642
-0.585220575332642
-0.585220575332642
-0.585220575332642
-0.585220575332642
-0.600479364395142
-0.600479364395142
-0.600479364395142
-0.615738153457642
-0.615738153457642
-0.615738153457642
-0.615738153457642
-0.615738153457642
-0.600479364395142
-0.600479364395142
-0.600479364395142
-0.600479364395142
-0.585220575332642
-0.585220575332642
-0.600479364395142
-0.585220575332642
-0.585220575332642
-0.585220575332642
-0.585220575332642
-0.585220575332642
-0.585220575332642
-0.585220575332642
-0.585220575332642
-0.585220575332642
-0.600479364395142
-0.600479364395142
-0.585220575332642
-0.585220575332642
-0.585220575332642
-0.585220575332642
-0.585220575332642
-0.585220575332642
-0.585220575332642
-0.585220575332642
-0.585220575332642
-0.600479364395142
-0.600479364395142
-0.585220575332642
-0.585220575332642
-0.585220575332642
-0.585220575332642
-0.569961786270142
-0.569961786270142
-0.569961786270142
-0.569961786270142
-0.569961786270142
-0.569961786270142
-0.569961786270142
-0.569961786270142
-0.585220575332642
-0.585220575332642
-0.569961786270142
-0.569961786270142
-0.585220575332642
-0.585220575332642
-0.585220575332642
-0.585220575332642
-0.585220575332642
-0.585220575332642
-0.585220575332642
-0.585220575332642
-0.585220575332642
-0.569961786270142
-0.585220575332642
-0.569961786270142
-0.569961786270142
-0.569961786270142
-0.569961786270142
-0.585220575332642
-0.585220575332642
-0.585220575332642
-0.569961786270142
-0.569961786270142
-0.569961786270142
-0.569961786270142
-0.569961786270142
-0.569961786270142
-0.569961786270142
-0.554702997207642
-0.554702997207642
-0.554702997207642
-0.554702997207642
-0.554702997207642
-0.569961786270142
-0.569961786270142
-0.569961786270142
-0.569961786270142
-0.569961786270142
-0.569961786270142
-0.554702997207642
-0.554702997207642
-0.554702997207642
-0.569961786270142
-0.569961786270142
-0.569961786270142
-0.569961786270142
-0.569961786270142
-0.569961786270142
-0.569961786270142
-0.569961786270142
-0.569961786270142
-0.569961786270142
-0.569961786270142
-0.569961786270142
-0.569961786270142
-0.554702997207642
-0.554702997207642
-0.554702997207642
-0.554702997207642
-0.539444208145142
-0.554702997207642
-0.554702997207642
-0.554702997207642
-0.539444208145142
-0.539444208145142
-0.539444208145142
-0.554702997207642
-0.554702997207642
-0.554702997207642
-0.554702997207642
-0.554702997207642
-0.554702997207642
-0.569961786270142
-0.569961786270142
-0.569961786270142
-0.554702997207642
-0.554702997207642
-0.554702997207642
-0.554702997207642
-0.539444208145142
-0.554702997207642
-0.554702997207642
-0.539444208145142
-0.524185419082642
-0.524185419082642
-0.539444208145142
-0.539444208145142
-0.539444208145142
-0.539444208145142
-0.539444208145142
-0.539444208145142
-0.539444208145142
-0.554702997207642
-0.554702997207642
-0.539444208145142
-0.539444208145142
-0.539444208145142
-0.539444208145142
-0.539444208145142
-0.539444208145142
-0.539444208145142
-0.539444208145142
-0.539444208145142
-0.539444208145142
-0.539444208145142
-0.539444208145142
-0.539444208145142
-0.539444208145142
-0.539444208145142
-0.539444208145142
-0.539444208145142
-0.539444208145142
-0.539444208145142
-0.539444208145142
-0.539444208145142
-0.539444208145142
-0.539444208145142
-0.539444208145142
-0.539444208145142
-0.539444208145142
-0.524185419082642
-0.524185419082642
-0.539444208145142
-0.524185419082642
-0.524185419082642
-0.524185419082642
-0.524185419082642
-0.524185419082642
-0.524185419082642
-0.524185419082642
-0.524185419082642
-0.539444208145142
-0.539444208145142
-0.524185419082642
-0.524185419082642
-0.524185419082642
-0.539444208145142
-0.524185419082642
-0.524185419082642
-0.524185419082642
-0.524185419082642
-0.524185419082642
-0.524185419082642
-0.524185419082642
-0.524185419082642
-0.524185419082642
-0.524185419082642
-0.524185419082642
-0.524185419082642
-0.524185419082642
-0.524185419082642
-0.508926630020142
-0.524185419082642
-0.524185419082642
-0.508926630020142
-0.524185419082642
-0.524185419082642
-0.524185419082642
-0.524185419082642
-0.524185419082642
-0.524185419082642
-0.524185419082642
-0.524185419082642
-0.524185419082642
-0.524185419082642
-0.524185419082642
-0.524185419082642
-0.524185419082642
-0.524185419082642
-0.524185419082642
-0.524185419082642
-0.508926630020142
-0.508926630020142
-0.524185419082642
-0.524185419082642
-0.508926630020142
-0.508926630020142
-0.508926630020142
-0.508926630020142
-0.508926630020142
-0.508926630020142
-0.508926630020142
-0.508926630020142
-0.524185419082642
-0.508926630020142
-0.524185419082642
-0.524185419082642
-0.524185419082642
-0.524185419082642
-0.508926630020142
-0.508926630020142
-0.524185419082642
-0.508926630020142
-0.508926630020142
-0.508926630020142
-0.508926630020142
-0.508926630020142
-0.508926630020142
-0.508926630020142
-0.508926630020142
-0.508926630020142
-0.508926630020142
-0.508926630020142
-0.493667840957642
-0.493667840957642
-0.493667840957642
-0.493667840957642
-0.508926630020142
-0.508926630020142
-0.508926630020142
-0.508926630020142
-0.508926630020142
-0.508926630020142
-0.508926630020142
-0.508926630020142
-0.508926630020142
-0.493667840957642
-0.508926630020142
-0.493667840957642
-0.508926630020142
-0.493667840957642
-0.493667840957642
-0.493667840957642
-0.493667840957642
-0.493667840957642
-0.493667840957642
-0.493667840957642
-0.478409051895142
-0.478409051895142
-0.493667840957642
-0.493667840957642
-0.493667840957642
-0.493667840957642
-0.493667840957642
-0.508926630020142
-0.508926630020142
-0.508926630020142
-0.493667840957642
-0.508926630020142
-0.508926630020142
-0.493667840957642
-0.493667840957642
-0.493667840957642
-0.493667840957642
-0.493667840957642
-0.493667840957642
-0.493667840957642
-0.493667840957642
-0.493667840957642
-0.493667840957642
-0.493667840957642
-0.493667840957642
-0.493667840957642
-0.478409051895142
-0.493667840957642
-0.493667840957642
-0.478409051895142
-0.478409051895142
-0.478409051895142
-0.478409051895142
-0.478409051895142
-0.478409051895142
-0.478409051895142
-0.478409051895142
-0.478409051895142
-0.478409051895142
-0.478409051895142
-0.493667840957642
-0.493667840957642
-0.493667840957642
-0.493667840957642
-0.493667840957642
-0.493667840957642
-0.493667840957642
-0.493667840957642
-0.493667840957642
-0.478409051895142
-0.493667840957642
-0.478409051895142
-0.478409051895142
-0.478409051895142
-0.478409051895142
-0.478409051895142
-0.478409051895142
-0.478409051895142
-0.478409051895142
-0.478409051895142
-0.478409051895142
-0.478409051895142
-0.478409051895142
-0.493667840957642
-0.478409051895142
-0.478409051895142
-0.478409051895142
-0.478409051895142
-0.478409051895142
-0.478409051895142
-0.463150262832642
-0.463150262832642
-0.478409051895142
-0.478409051895142
-0.463150262832642
-0.478409051895142
-0.478409051895142
-0.478409051895142
-0.478409051895142
-0.478409051895142
-0.478409051895142
-0.478409051895142
-0.478409051895142
-0.478409051895142
-0.478409051895142
-0.463150262832642
-0.478409051895142
-0.478409051895142
-0.478409051895142
-0.478409051895142
-0.478409051895142
-0.478409051895142
-0.478409051895142
-0.478409051895142
-0.478409051895142
-0.463150262832642
-0.463150262832642
-0.463150262832642
-0.463150262832642
-0.463150262832642
-0.463150262832642
-0.463150262832642
-0.447891473770142
-0.447891473770142
-0.463150262832642
-0.463150262832642
-0.463150262832642
-0.447891473770142
-0.463150262832642
-0.463150262832642
-0.463150262832642
-0.463150262832642
-0.463150262832642
-0.463150262832642
-0.447891473770142
-0.463150262832642
-0.463150262832642
-0.463150262832642
-0.463150262832642
-0.463150262832642
-0.463150262832642
-0.463150262832642
-0.463150262832642
-0.463150262832642
-0.463150262832642
-0.463150262832642
-0.463150262832642
-0.463150262832642
-0.463150262832642
-0.463150262832642
-0.463150262832642
-0.463150262832642
-0.463150262832642
-0.447891473770142
-0.447891473770142
-0.447891473770142
-0.447891473770142
-0.447891473770142
-0.447891473770142
-0.447891473770142
-0.447891473770142
-0.432632684707642
-0.447891473770142
-0.463150262832642
-0.447891473770142
-0.447891473770142
-0.447891473770142
-0.447891473770142
-0.447891473770142
-0.447891473770142
-0.447891473770142
-0.447891473770142
-0.447891473770142
-0.447891473770142
-0.447891473770142
-0.447891473770142
-0.447891473770142
-0.447891473770142
-0.447891473770142
-0.447891473770142
-0.447891473770142
-0.447891473770142
-0.447891473770142
-0.447891473770142
-0.447891473770142
-0.447891473770142
-0.447891473770142
-0.447891473770142
-0.447891473770142
-0.447891473770142
-0.447891473770142
-0.463150262832642
-0.463150262832642
-0.463150262832642
-0.447891473770142
-0.447891473770142
-0.463150262832642
-0.447891473770142
-0.447891473770142
-0.447891473770142
-0.432632684707642
-0.447891473770142
-0.432632684707642
-0.432632684707642
-0.432632684707642
-0.432632684707642
-0.432632684707642
-0.432632684707642
-0.432632684707642
-0.432632684707642
-0.432632684707642
-0.432632684707642
-0.432632684707642
-0.432632684707642
-0.432632684707642
-0.432632684707642
-0.432632684707642
-0.432632684707642
-0.432632684707642
-0.432632684707642
-0.447891473770142
-0.432632684707642
-0.432632684707642
-0.432632684707642
-0.432632684707642
-0.432632684707642
-0.432632684707642
-0.432632684707642
-0.432632684707642
-0.417373895645142
-0.432632684707642
-0.432632684707642
-0.432632684707642
-0.417373895645142
-0.417373895645142
-0.432632684707642
-0.432632684707642
-0.447891473770142
-0.432632684707642
-0.432632684707642
-0.447891473770142
-0.447891473770142
-0.447891473770142
-0.447891473770142
-0.432632684707642
-0.432632684707642
-0.432632684707642
-0.432632684707642
-0.432632684707642
-0.432632684707642
-0.417373895645142
-0.417373895645142
-0.417373895645142
-0.417373895645142
-0.417373895645142
-0.417373895645142
-0.417373895645142
-0.417373895645142
-0.432632684707642
-0.417373895645142
-0.417373895645142
-0.417373895645142
-0.417373895645142
-0.417373895645142
-0.417373895645142
-0.417373895645142
-0.432632684707642
-0.432632684707642
-0.417373895645142
-0.417373895645142
-0.432632684707642
-0.417373895645142
-0.432632684707642
-0.417373895645142
-0.417373895645142
-0.417373895645142
-0.417373895645142
-0.432632684707642
-0.432632684707642
-0.417373895645142
-0.417373895645142
-0.432632684707642
-0.432632684707642
-0.432632684707642
-0.417373895645142
-0.432632684707642
-0.432632684707642
-0.417373895645142
-0.417373895645142
-0.402115106582642
-0.417373895645142
-0.417373895645142
-0.402115106582642
-0.402115106582642
-0.417373895645142
-0.417373895645142
-0.402115106582642
-0.402115106582642
-0.417373895645142
-0.417373895645142
-0.417373895645142
-0.417373895645142
-0.417373895645142
-0.417373895645142
-0.417373895645142
-0.417373895645142
-0.417373895645142
-0.402115106582642
-0.417373895645142
-0.402115106582642
-0.402115106582642
-0.402115106582642
-0.402115106582642
-0.386856317520142
-0.386856317520142
-0.402115106582642
-0.402115106582642
-0.402115106582642
-0.402115106582642
-0.402115106582642
-0.402115106582642
-0.417373895645142
-0.402115106582642
-0.402115106582642
-0.402115106582642
-0.417373895645142
-0.417373895645142
-0.417373895645142
-0.417373895645142
-0.417373895645142
-0.417373895645142
-0.417373895645142
-0.417373895645142
-0.402115106582642
-0.402115106582642
-0.402115106582642
-0.402115106582642
-0.402115106582642
-0.402115106582642
-0.402115106582642
-0.386856317520142
-0.386856317520142
-0.386856317520142
-0.386856317520142
-0.402115106582642
-0.386856317520142
-0.386856317520142
-0.386856317520142
-0.386856317520142
-0.386856317520142
-0.386856317520142
-0.386856317520142
-0.386856317520142
-0.402115106582642
-0.402115106582642
-0.402115106582642
-0.402115106582642
-0.402115106582642
-0.402115106582642
-0.402115106582642
-0.402115106582642
-0.402115106582642
-0.402115106582642
-0.402115106582642
-0.402115106582642
-0.402115106582642
-0.402115106582642
-0.402115106582642
-0.402115106582642
-0.386856317520142
-0.386856317520142
-0.386856317520142
-0.386856317520142
-0.371597528457642
-0.386856317520142
-0.386856317520142
-0.371597528457642
-0.386856317520142
-0.386856317520142
-0.386856317520142
-0.386856317520142
-0.386856317520142
-0.402115106582642
-0.386856317520142
-0.402115106582642
-0.402115106582642
-0.402115106582642
-0.402115106582642
-0.402115106582642
-0.402115106582642
-0.402115106582642
-0.402115106582642
-0.402115106582642
-0.386856317520142
-0.386856317520142
-0.386856317520142
-0.386856317520142
-0.386856317520142
-0.386856317520142
-0.386856317520142
-0.386856317520142
-0.386856317520142
-0.386856317520142
-0.386856317520142
-0.386856317520142
-0.386856317520142
-0.386856317520142
-0.386856317520142
-0.386856317520142
-0.386856317520142
-0.386856317520142
-0.386856317520142
-0.386856317520142
-0.386856317520142
-0.386856317520142
-0.386856317520142
-0.386856317520142
-0.386856317520142
-0.386856317520142
-0.386856317520142
-0.386856317520142
-0.386856317520142
-0.386856317520142
-0.386856317520142
-0.386856317520142
-0.386856317520142
-0.386856317520142
-0.386856317520142
-0.386856317520142
-0.386856317520142
-0.371597528457642
-0.371597528457642
-0.371597528457642
-0.371597528457642
-0.371597528457642
-0.371597528457642
-0.371597528457642
-0.371597528457642
-0.371597528457642
-0.371597528457642
-0.371597528457642
-0.371597528457642
-0.371597528457642
-0.371597528457642
-0.371597528457642
-0.371597528457642
-0.371597528457642
-0.356338739395142
-0.371597528457642
-0.371597528457642
-0.371597528457642
-0.371597528457642
-0.371597528457642
-0.371597528457642
-0.371597528457642
-0.386856317520142
-0.386856317520142
-0.371597528457642
-0.371597528457642
-0.371597528457642
-0.386856317520142
-0.386856317520142
-0.371597528457642
-0.371597528457642
-0.371597528457642
-0.371597528457642
-0.371597528457642
-0.371597528457642
-0.371597528457642
-0.371597528457642
-0.371597528457642
-0.371597528457642
-0.371597528457642
-0.386856317520142
-0.386856317520142
-0.386856317520142
-0.371597528457642
-0.371597528457642
-0.386856317520142
-0.386856317520142
-0.386856317520142
-0.371597528457642
-0.371597528457642
-0.371597528457642
-0.371597528457642
-0.371597528457642
-0.356338739395142
-0.356338739395142
-0.356338739395142
-0.356338739395142
-0.356338739395142
-0.356338739395142
-0.356338739395142
-0.356338739395142
-0.356338739395142
-0.356338739395142
-0.356338739395142
-0.371597528457642
-0.356338739395142
-0.356338739395142
-0.356338739395142
-0.356338739395142
-0.356338739395142
-0.356338739395142
-0.356338739395142
-0.356338739395142
-0.356338739395142
-0.356338739395142
-0.356338739395142
-0.356338739395142
-0.356338739395142
-0.356338739395142
-0.356338739395142
-0.356338739395142
-0.356338739395142
-0.371597528457642
-0.371597528457642
-0.371597528457642
-0.371597528457642
-0.371597528457642
-0.371597528457642
-0.371597528457642
-0.356338739395142
-0.356338739395142
-0.356338739395142
-0.356338739395142
-0.356338739395142
-0.341079950332642
-0.341079950332642
-0.341079950332642
-0.356338739395142
-0.356338739395142
-0.356338739395142
-0.356338739395142
-0.356338739395142
-0.356338739395142
-0.356338739395142
-0.356338739395142
-0.371597528457642
-0.356338739395142
-0.356338739395142
-0.356338739395142
-0.356338739395142
-0.356338739395142
-0.356338739395142
-0.356338739395142
-0.356338739395142
-0.341079950332642
-0.341079950332642
-0.341079950332642
-0.341079950332642
-0.341079950332642
-0.341079950332642
-0.341079950332642
-0.341079950332642
-0.341079950332642
-0.356338739395142
-0.341079950332642
-0.356338739395142
-0.371597528457642
-0.356338739395142
-0.356338739395142
-0.356338739395142
-0.356338739395142
-0.356338739395142
-0.356338739395142
-0.356338739395142
-0.341079950332642
-0.341079950332642
-0.341079950332642
-0.341079950332642
-0.356338739395142
-0.341079950332642
-0.341079950332642
-0.341079950332642
-0.341079950332642
-0.341079950332642
-0.341079950332642
-0.341079950332642
-0.356338739395142
-0.356338739395142
-0.356338739395142
-0.356338739395142
-0.356338739395142
-0.356338739395142
-0.356338739395142
-0.356338739395142
-0.341079950332642
-0.341079950332642
-0.341079950332642
-0.341079950332642
-0.341079950332642
-0.356338739395142
-0.341079950332642
-0.341079950332642
-0.341079950332642
-0.341079950332642
-0.341079950332642
-0.341079950332642
-0.341079950332642
-0.341079950332642
-0.341079950332642
-0.341079950332642
-0.341079950332642
-0.341079950332642
-0.341079950332642
-0.341079950332642
-0.341079950332642
-0.325821161270142
-0.341079950332642
-0.341079950332642
-0.341079950332642
-0.341079950332642
-0.325821161270142
-0.341079950332642
-0.341079950332642
-0.341079950332642
-0.325821161270142
-0.325821161270142
-0.325821161270142
-0.325821161270142
-0.325821161270142
-0.325821161270142
-0.325821161270142
-0.325821161270142
-0.325821161270142
-0.325821161270142
-0.325821161270142
-0.341079950332642
-0.325821161270142
-0.325821161270142
-0.325821161270142
-0.325821161270142
-0.325821161270142
-0.325821161270142
-0.325821161270142
-0.310562372207642
-0.310562372207642
-0.310562372207642
-0.310562372207642
-0.325821161270142
-0.325821161270142
-0.325821161270142
-0.325821161270142
-0.325821161270142
-0.325821161270142
-0.325821161270142
-0.325821161270142
-0.341079950332642
-0.325821161270142
-0.325821161270142
-0.325821161270142
-0.341079950332642
-0.341079950332642
-0.325821161270142
-0.325821161270142
-0.325821161270142
-0.325821161270142
-0.325821161270142
-0.325821161270142
-0.325821161270142
-0.310562372207642
-0.325821161270142
-0.325821161270142
-0.325821161270142
-0.325821161270142
-0.325821161270142
-0.325821161270142
-0.341079950332642
-0.341079950332642
-0.341079950332642
-0.341079950332642
-0.341079950332642
-0.325821161270142
-0.325821161270142
-0.325821161270142
-0.325821161270142
-0.325821161270142
-0.325821161270142
-0.310562372207642
-0.310562372207642
-0.310562372207642
-0.295303583145142
-0.295303583145142
-0.295303583145142
-0.310562372207642
-0.310562372207642
-0.310562372207642
-0.310562372207642
-0.310562372207642
-0.325821161270142
-0.325821161270142
-0.325821161270142
-0.325821161270142
-0.341079950332642
-0.325821161270142
-0.325821161270142
-0.341079950332642
-0.325821161270142
-0.325821161270142
-0.310562372207642
-0.310562372207642
-0.310562372207642
-0.310562372207642
-0.310562372207642
-0.310562372207642
-0.310562372207642
-0.310562372207642
-0.310562372207642
-0.310562372207642
-0.310562372207642
-0.310562372207642
-0.310562372207642
-0.310562372207642
-0.310562372207642
-0.310562372207642
-0.310562372207642
-0.310562372207642
-0.310562372207642
-0.310562372207642
-0.310562372207642
-0.325821161270142
-0.325821161270142
-0.310562372207642
-0.325821161270142
-0.325821161270142
-0.325821161270142
-0.325821161270142
-0.325821161270142
-0.325821161270142
-0.325821161270142
-0.310562372207642
-0.310562372207642
-0.310562372207642
-0.295303583145142
-0.295303583145142
-0.295303583145142
-0.295303583145142
-0.310562372207642
-0.310562372207642
-0.310562372207642
-0.310562372207642
-0.310562372207642
-0.310562372207642
-0.310562372207642
-0.310562372207642
-0.295303583145142
-0.310562372207642
-0.295303583145142
-0.295303583145142
-0.295303583145142
-0.295303583145142
-0.295303583145142
-0.295303583145142
-0.295303583145142
-0.310562372207642
-0.310562372207642
-0.310562372207642
-0.310562372207642
-0.325821161270142
-0.310562372207642
-0.310562372207642
-0.310562372207642
-0.310562372207642
-0.310562372207642
-0.310562372207642
-0.310562372207642
-0.310562372207642
-0.310562372207642
-0.310562372207642
-0.310562372207642
-0.310562372207642
-0.295303583145142
-0.310562372207642
-0.310562372207642
-0.295303583145142
-0.295303583145142
-0.295303583145142
-0.295303583145142
-0.295303583145142
-0.295303583145142
-0.295303583145142
-0.295303583145142
-0.295303583145142
-0.280044794082642
-0.280044794082642
-0.280044794082642
-0.280044794082642
-0.280044794082642
-0.295303583145142
-0.295303583145142
-0.295303583145142
-0.295303583145142
-0.295303583145142
-0.310562372207642
-0.295303583145142
-0.295303583145142
-0.295303583145142
-0.295303583145142
-0.295303583145142
-0.295303583145142
-0.295303583145142
-0.295303583145142
-0.295303583145142
-0.295303583145142
-0.295303583145142
-0.280044794082642
-0.280044794082642
-0.280044794082642
-0.295303583145142
-0.295303583145142
-0.295303583145142
-0.295303583145142
-0.310562372207642
-0.310562372207642
-0.310562372207642
-0.310562372207642
-0.310562372207642
-0.295303583145142
-0.295303583145142
-0.295303583145142
-0.295303583145142
-0.295303583145142
-0.295303583145142
-0.295303583145142
-0.280044794082642
-0.280044794082642
-0.280044794082642
-0.280044794082642
-0.280044794082642
-0.280044794082642
-0.280044794082642
-0.295303583145142
-0.295303583145142
-0.280044794082642
-0.295303583145142
-0.295303583145142
-0.295303583145142
-0.295303583145142
-0.295303583145142
-0.295303583145142
-0.310562372207642
-0.310562372207642
-0.295303583145142
-0.310562372207642
-0.310562372207642
-0.295303583145142
-0.295303583145142
-0.280044794082642
-0.280044794082642
-0.295303583145142
-0.280044794082642
-0.280044794082642
-0.264786005020142
-0.264786005020142
-0.280044794082642
-0.280044794082642
-0.280044794082642
-0.264786005020142
-0.280044794082642
-0.280044794082642
-0.280044794082642
-0.295303583145142
-0.295303583145142
-0.295303583145142
-0.295303583145142
-0.295303583145142
-0.295303583145142
-0.295303583145142
-0.295303583145142
-0.295303583145142
-0.295303583145142
-0.295303583145142
-0.295303583145142
-0.295303583145142
-0.295303583145142
-0.295303583145142
-0.280044794082642
-0.280044794082642
-0.280044794082642
-0.280044794082642
-0.280044794082642
-0.264786005020142
-0.264786005020142
-0.280044794082642
-0.280044794082642
-0.280044794082642
-0.280044794082642
-0.280044794082642
-0.280044794082642
-0.280044794082642
-0.295303583145142
-0.280044794082642
-0.295303583145142
-0.295303583145142
-0.295303583145142
-0.295303583145142
-0.295303583145142
-0.295303583145142
-0.295303583145142
-0.295303583145142
-0.295303583145142
-0.280044794082642
-0.280044794082642
-0.280044794082642
-0.280044794082642
-0.264786005020142
-0.264786005020142
-0.264786005020142
-0.264786005020142
-0.280044794082642
-0.264786005020142
-0.264786005020142
-0.280044794082642
-0.280044794082642
-0.280044794082642
-0.280044794082642
-0.264786005020142
-0.280044794082642
-0.280044794082642
-0.280044794082642
-0.280044794082642
-0.280044794082642
-0.280044794082642
-0.280044794082642
-0.280044794082642
-0.280044794082642
-0.280044794082642
-0.280044794082642
-0.264786005020142
-0.264786005020142
-0.280044794082642
-0.280044794082642
-0.280044794082642
-0.280044794082642
-0.280044794082642
-0.280044794082642
-0.280044794082642
-0.280044794082642
-0.280044794082642
-0.280044794082642
-0.264786005020142
-0.264786005020142
-0.264786005020142
-0.280044794082642
-0.280044794082642
-0.264786005020142
-0.264786005020142
-0.280044794082642
-0.280044794082642
-0.280044794082642
-0.280044794082642
-0.264786005020142
-0.264786005020142
-0.264786005020142
-0.280044794082642
-0.264786005020142
-0.264786005020142
-0.280044794082642
-0.264786005020142
-0.264786005020142
-0.264786005020142
-0.264786005020142
-0.264786005020142
-0.264786005020142
-0.264786005020142
-0.249527215957642
-0.264786005020142
-0.264786005020142
-0.264786005020142
-0.264786005020142
-0.264786005020142
-0.264786005020142
-0.264786005020142
-0.280044794082642
-0.280044794082642
-0.264786005020142
-0.264786005020142
-0.264786005020142
-0.249527215957642
-0.249527215957642
-0.249527215957642
-0.264786005020142
-0.249527215957642
-0.249527215957642
-0.264786005020142
-0.280044794082642
-0.280044794082642
-0.264786005020142
-0.264786005020142
-0.280044794082642
-0.280044794082642
-0.280044794082642
-0.280044794082642
-0.264786005020142
-0.264786005020142
-0.264786005020142
-0.264786005020142
-0.264786005020142
-0.264786005020142
-0.264786005020142
-0.264786005020142
-0.264786005020142
-0.264786005020142
-0.264786005020142
-0.264786005020142
-0.264786005020142
-0.264786005020142
-0.264786005020142
-0.264786005020142
-0.280044794082642
-0.280044794082642
-0.280044794082642
-0.264786005020142
-0.264786005020142
-0.264786005020142
-0.264786005020142
-0.249527215957642
-0.249527215957642
-0.249527215957642
-0.249527215957642
-0.249527215957642
-0.249527215957642
-0.249527215957642
-0.264786005020142
-0.264786005020142
-0.264786005020142
-0.264786005020142
-0.264786005020142
-0.264786005020142
-0.264786005020142
-0.280044794082642
-0.264786005020142
-0.264786005020142
-0.264786005020142
-0.264786005020142
-0.264786005020142
-0.249527215957642
-0.249527215957642
-0.249527215957642
-0.249527215957642
-0.249527215957642
-0.234268426895142
-0.249527215957642
-0.249527215957642
-0.249527215957642
-0.249527215957642
-0.249527215957642
-0.249527215957642
-0.249527215957642
-0.234268426895142
-0.249527215957642
-0.249527215957642
-0.249527215957642
-0.249527215957642
-0.249527215957642
-0.249527215957642
-0.264786005020142
-0.264786005020142
-0.264786005020142
-0.264786005020142
-0.249527215957642
-0.264786005020142
-0.264786005020142
-0.249527215957642
-0.249527215957642
-0.249527215957642
-0.249527215957642
-0.249527215957642
-0.249527215957642
-0.249527215957642
-0.234268426895142
-0.249527215957642
-0.249527215957642
-0.249527215957642
-0.249527215957642
-0.234268426895142
-0.234268426895142
-0.234268426895142
-0.234268426895142
-0.249527215957642
-0.249527215957642
-0.249527215957642
-0.249527215957642
-0.249527215957642
-0.264786005020142
-0.249527215957642
-0.249527215957642
-0.249527215957642
-0.249527215957642
-0.249527215957642
-0.264786005020142
-0.264786005020142
-0.249527215957642
-0.249527215957642
-0.249527215957642
-0.249527215957642
-0.249527215957642
-0.249527215957642
-0.234268426895142
-0.234268426895142
-0.234268426895142
-0.234268426895142
-0.234268426895142
-0.234268426895142
-0.234268426895142
-0.234268426895142
-0.249527215957642
-0.249527215957642
-0.249527215957642
-0.234268426895142
-0.234268426895142
-0.249527215957642
-0.249527215957642
-0.234268426895142
-0.234268426895142
-0.234268426895142
-0.234268426895142
-0.234268426895142
-0.234268426895142
-0.234268426895142
-0.234268426895142
-0.234268426895142
-0.234268426895142
-0.234268426895142
-0.234268426895142
-0.234268426895142
-0.234268426895142
-0.234268426895142
-0.249527215957642
-0.249527215957642
-0.249527215957642
-0.249527215957642
-0.264786005020142
-0.264786005020142
-0.264786005020142
-0.264786005020142
-0.264786005020142
-0.264786005020142
-0.249527215957642
-0.249527215957642
-0.249527215957642
-0.249527215957642
-0.234268426895142
-0.234268426895142
-0.234268426895142
-0.234268426895142
-0.234268426895142
-0.219009637832642
-0.219009637832642
-0.219009637832642
-0.219009637832642
-0.219009637832642
-0.234268426895142
-0.219009637832642
-0.219009637832642
-0.234268426895142
-0.234268426895142
-0.249527215957642
-0.249527215957642
-0.234268426895142
-0.249527215957642
-0.249527215957642
-0.234268426895142
-0.234268426895142
-0.234268426895142
-0.234268426895142
-0.219009637832642
-0.219009637832642
-0.219009637832642
-0.219009637832642
-0.219009637832642
-0.219009637832642
-0.219009637832642
-0.234268426895142
-0.219009637832642
-0.219009637832642
-0.219009637832642
-0.234268426895142
-0.234268426895142
-0.219009637832642
-0.219009637832642
-0.219009637832642
-0.219009637832642
-0.219009637832642
-0.219009637832642
-0.219009637832642
-0.234268426895142
-0.219009637832642
-0.234268426895142
-0.234268426895142
-0.234268426895142
-0.234268426895142
-0.234268426895142
-0.234268426895142
-0.234268426895142
-0.249527215957642
-0.249527215957642
-0.234268426895142
-0.234268426895142
-0.234268426895142
-0.234268426895142
-0.234268426895142
-0.219009637832642
-0.219009637832642
-0.219009637832642
-0.219009637832642
-0.219009637832642
-0.219009637832642
-0.219009637832642
-0.219009637832642
-0.219009637832642
-0.219009637832642
-0.219009637832642
-0.219009637832642
-0.219009637832642
-0.219009637832642
-0.219009637832642
-0.234268426895142
-0.234268426895142
-0.234268426895142
-0.219009637832642
-0.234268426895142
-0.234268426895142
-0.234268426895142
-0.234268426895142
-0.219009637832642
-0.219009637832642
-0.234268426895142
-0.234268426895142
-0.219009637832642
-0.219009637832642
-0.219009637832642
-0.219009637832642
-0.219009637832642
-0.219009637832642
-0.219009637832642
-0.219009637832642
-0.219009637832642
-0.219009637832642
-0.219009637832642
-0.219009637832642
-0.219009637832642
-0.219009637832642
-0.219009637832642
-0.219009637832642
-0.219009637832642
-0.234268426895142
-0.234268426895142
-0.219009637832642
-0.219009637832642
-0.219009637832642
-0.219009637832642
-0.219009637832642
-0.203750848770142
-0.203750848770142
-0.203750848770142
-0.203750848770142
-0.203750848770142
-0.203750848770142
-0.219009637832642
-0.219009637832642
-0.203750848770142
-0.219009637832642
-0.219009637832642
-0.219009637832642
-0.219009637832642
-0.219009637832642
-0.219009637832642
-0.219009637832642
-0.219009637832642
-0.219009637832642
-0.219009637832642
-0.219009637832642
-0.219009637832642
-0.219009637832642
-0.219009637832642
-0.219009637832642
-0.219009637832642
-0.234268426895142
-0.219009637832642
-0.234268426895142
-0.234268426895142
-0.219009637832642
-0.219009637832642
-0.219009637832642
-0.203750848770142
-0.219009637832642
-0.203750848770142
-0.203750848770142
-0.203750848770142
-0.203750848770142
-0.203750848770142
-0.203750848770142
-0.203750848770142
-0.203750848770142
-0.203750848770142
-0.203750848770142
-0.203750848770142
-0.203750848770142
-0.203750848770142
-0.203750848770142
-0.203750848770142
-0.203750848770142
-0.219009637832642
-0.219009637832642
-0.219009637832642
-0.203750848770142
-0.219009637832642
-0.219009637832642
-0.219009637832642
-0.219009637832642
-0.219009637832642
-0.203750848770142
-0.203750848770142
-0.203750848770142
-0.203750848770142
-0.203750848770142
-0.203750848770142
-0.203750848770142
-0.203750848770142
-0.203750848770142
-0.203750848770142
-0.203750848770142
-0.203750848770142
-0.203750848770142
-0.203750848770142
-0.203750848770142
-0.203750848770142
-0.203750848770142
-0.203750848770142
-0.203750848770142
-0.203750848770142
-0.203750848770142
-0.219009637832642
-0.219009637832642
-0.203750848770142
-0.203750848770142
-0.203750848770142
-0.219009637832642
-0.219009637832642
-0.219009637832642
-0.219009637832642
-0.219009637832642
-0.203750848770142
-0.219009637832642
-0.219009637832642
-0.203750848770142
-0.203750848770142
-0.203750848770142
-0.203750848770142
-0.188492059707642
-0.203750848770142
-0.188492059707642
-0.188492059707642
-0.188492059707642
-0.188492059707642
-0.188492059707642
-0.203750848770142
-0.203750848770142
-0.203750848770142
-0.203750848770142
-0.203750848770142
-0.203750848770142
-0.203750848770142
-0.203750848770142
-0.203750848770142
-0.203750848770142
-0.203750848770142
-0.188492059707642
-0.188492059707642
-0.203750848770142
-0.188492059707642
-0.203750848770142
-0.203750848770142
-0.203750848770142
-0.219009637832642
-0.219009637832642
-0.203750848770142
-0.219009637832642
-0.219009637832642
-0.219009637832642
-0.219009637832642
-0.203750848770142
-0.203750848770142
-0.203750848770142
-0.203750848770142
-0.203750848770142
-0.188492059707642
-0.188492059707642
-0.203750848770142
-0.203750848770142
-0.188492059707642
-0.188492059707642
-0.203750848770142
-0.203750848770142
-0.203750848770142
-0.203750848770142
-0.203750848770142
-0.203750848770142
-0.203750848770142
-0.203750848770142
-0.203750848770142
-0.203750848770142
-0.203750848770142
-0.203750848770142
-0.203750848770142
-0.188492059707642
-0.188492059707642
-0.188492059707642
-0.188492059707642
-0.188492059707642
-0.188492059707642
-0.188492059707642
-0.203750848770142
-0.188492059707642
-0.203750848770142
-0.203750848770142
-0.203750848770142
-0.203750848770142
-0.203750848770142
-0.203750848770142
-0.203750848770142
-0.203750848770142
-0.203750848770142
-0.188492059707642
-0.188492059707642
-0.188492059707642
-0.188492059707642
-0.188492059707642
-0.173233270645142
-0.173233270645142
-0.188492059707642
-0.188492059707642
-0.188492059707642
-0.203750848770142
-0.188492059707642
-0.203750848770142
-0.203750848770142
-0.203750848770142
-0.203750848770142
-0.203750848770142
-0.203750848770142
-0.203750848770142
-0.188492059707642
-0.188492059707642
-0.188492059707642
-0.188492059707642
-0.188492059707642
-0.188492059707642
-0.188492059707642
-0.188492059707642
-0.203750848770142
-0.188492059707642
-0.203750848770142
-0.203750848770142
-0.203750848770142
-0.203750848770142
-0.203750848770142
-0.203750848770142
-0.203750848770142
-0.203750848770142
-0.188492059707642
-0.188492059707642
-0.203750848770142
-0.188492059707642
-0.188492059707642
-0.188492059707642
-0.188492059707642
-0.188492059707642
-0.188492059707642
-0.188492059707642
-0.188492059707642
-0.203750848770142
-0.188492059707642
-0.188492059707642
-0.203750848770142
-0.188492059707642
-0.188492059707642
-0.188492059707642
-0.188492059707642
-0.188492059707642
-0.188492059707642
-0.188492059707642
-0.188492059707642
-0.188492059707642
-0.188492059707642
-0.188492059707642
-0.188492059707642
-0.188492059707642
-0.188492059707642
-0.173233270645142
-0.188492059707642
-0.188492059707642
-0.188492059707642
-0.173233270645142
-0.188492059707642
-0.188492059707642
-0.188492059707642
-0.188492059707642
-0.188492059707642
-0.188492059707642
-0.203750848770142
-0.203750848770142
-0.203750848770142
-0.203750848770142
-0.203750848770142
-0.188492059707642
-0.203750848770142
-0.203750848770142
-0.203750848770142
-0.188492059707642
-0.188492059707642
-0.173233270645142
-0.173233270645142
-0.173233270645142
-0.173233270645142
-0.157974481582642
-0.157974481582642
-0.173233270645142
-0.173233270645142
-0.173233270645142
-0.188492059707642
-0.173233270645142
-0.188492059707642
-0.188492059707642
-0.188492059707642
-0.188492059707642
-0.188492059707642
-0.188492059707642
-0.188492059707642
-0.203750848770142
-0.203750848770142
-0.188492059707642
-0.188492059707642
-0.188492059707642
-0.188492059707642
-0.188492059707642
-0.188492059707642
-0.188492059707642
-0.188492059707642
-0.173233270645142
-0.173233270645142
-0.173233270645142
-0.173233270645142
-0.173233270645142
-0.173233270645142
-0.173233270645142
-0.173233270645142
-0.188492059707642
-0.188492059707642
-0.188492059707642
-0.188492059707642
-0.188492059707642
-0.203750848770142
-0.203750848770142
-0.188492059707642
-0.203750848770142
-0.188492059707642
-0.188492059707642
-0.203750848770142
-0.188492059707642
-0.188492059707642
-0.188492059707642
-0.188492059707642
-0.188492059707642
-0.173233270645142
-0.173233270645142
-0.173233270645142
-0.173233270645142
-0.173233270645142
-0.173233270645142
-0.188492059707642
-0.188492059707642
-0.188492059707642
-0.188492059707642
-0.188492059707642
-0.188492059707642
-0.188492059707642
-0.188492059707642
-0.188492059707642
-0.188492059707642
-0.188492059707642
-0.188492059707642
-0.173233270645142
-0.173233270645142
-0.157974481582642
-0.173233270645142
-0.173233270645142
-0.157974481582642
-0.157974481582642
-0.157974481582642
-0.157974481582642
-0.157974481582642
-0.157974481582642
-0.173233270645142
-0.173233270645142
-0.173233270645142
-0.173233270645142
-0.173233270645142
-0.173233270645142
-0.188492059707642
-0.188492059707642
-0.188492059707642
-0.188492059707642
-0.188492059707642
-0.188492059707642
-0.188492059707642
-0.188492059707642
-0.173233270645142
-0.188492059707642
-0.173233270645142
-0.173233270645142
-0.173233270645142
-0.157974481582642
-0.157974481582642
-0.157974481582642
-0.157974481582642
-0.157974481582642
-0.157974481582642
-0.157974481582642
-0.157974481582642
-0.157974481582642
-0.173233270645142
-0.173233270645142
-0.173233270645142
-0.173233270645142
-0.173233270645142
-0.173233270645142
-0.173233270645142
-0.173233270645142
-0.188492059707642
-0.188492059707642
-0.188492059707642
-0.188492059707642
-0.188492059707642
-0.188492059707642
-0.173233270645142
-0.173233270645142
-0.173233270645142
-0.173233270645142
-0.173233270645142
-0.173233270645142
-0.157974481582642
-0.157974481582642
-0.157974481582642
-0.173233270645142
-0.173233270645142
-0.173233270645142
-0.173233270645142
-0.173233270645142
-0.173233270645142
-0.173233270645142
-0.173233270645142
-0.173233270645142
-0.173233270645142
-0.173233270645142
-0.173233270645142
-0.173233270645142
-0.173233270645142
-0.157974481582642
-0.157974481582642
-0.157974481582642
-0.157974481582642
-0.173233270645142
-0.173233270645142
-0.173233270645142
-0.173233270645142
-0.173233270645142
-0.173233270645142
-0.173233270645142
-0.173233270645142
-0.173233270645142
-0.157974481582642
-0.173233270645142
-0.173233270645142
-0.157974481582642
-0.157974481582642
-0.173233270645142
-0.173233270645142
-0.157974481582642
-0.157974481582642
-0.173233270645142
-0.157974481582642
-0.157974481582642
-0.157974481582642
-0.157974481582642
-0.157974481582642
-0.157974481582642
-0.157974481582642
-0.157974481582642
-0.157974481582642
-0.173233270645142
-0.173233270645142
-0.173233270645142
-0.188492059707642
-0.188492059707642
-0.173233270645142
-0.173233270645142
-0.173233270645142
-0.173233270645142
-0.173233270645142
-0.157974481582642
-0.157974481582642
-0.157974481582642
-0.157974481582642
-0.157974481582642
-0.157974481582642
-0.157974481582642
-0.157974481582642
-0.157974481582642
-0.157974481582642
-0.173233270645142
-0.173233270645142
-0.173233270645142
-0.173233270645142
-0.173233270645142
-0.173233270645142
-0.173233270645142
-0.173233270645142
-0.173233270645142
-0.157974481582642
-0.157974481582642
-0.157974481582642
-0.157974481582642
-0.157974481582642
-0.157974481582642
-0.142715692520142
-0.157974481582642
-0.157974481582642
-0.157974481582642
-0.157974481582642
-0.157974481582642
-0.157974481582642
-0.173233270645142
-0.173233270645142
-0.173233270645142
-0.157974481582642
-0.173233270645142
-0.173233270645142
-0.173233270645142
-0.173233270645142
-0.173233270645142
-0.173233270645142
-0.173233270645142
-0.173233270645142
-0.173233270645142
-0.157974481582642
-0.157974481582642
-0.157974481582642
-0.157974481582642
-0.157974481582642
-0.157974481582642
-0.157974481582642
-0.157974481582642
-0.157974481582642
-0.157974481582642
-0.157974481582642
-0.157974481582642
-0.157974481582642
-0.157974481582642
-0.157974481582642
-0.157974481582642
-0.173233270645142
-0.173233270645142
-0.173233270645142
-0.173233270645142
-0.173233270645142
-0.173233270645142
-0.157974481582642
-0.157974481582642
-0.157974481582642
-0.157974481582642
-0.157974481582642
-0.157974481582642
-0.157974481582642
-0.142715692520142
-0.142715692520142
-0.142715692520142
-0.142715692520142
-0.142715692520142
-0.142715692520142
-0.157974481582642
-0.157974481582642
-0.157974481582642
-0.157974481582642
-0.157974481582642
-0.157974481582642
-0.157974481582642
-0.157974481582642
-0.157974481582642
-0.157974481582642
-0.173233270645142
-0.157974481582642
-0.173233270645142
-0.157974481582642
-0.157974481582642
-0.157974481582642
-0.157974481582642
-0.157974481582642
-0.157974481582642
-0.157974481582642
-0.142715692520142
-0.142715692520142
-0.157974481582642
-0.157974481582642
-0.142715692520142
-0.142715692520142
-0.142715692520142
-0.157974481582642
-0.142715692520142
-0.142715692520142
-0.157974481582642
-0.157974481582642
-0.157974481582642
-0.157974481582642
-0.157974481582642
-0.157974481582642
-0.173233270645142
-0.157974481582642
-0.157974481582642
-0.157974481582642
-0.157974481582642
-0.157974481582642
-0.157974481582642
-0.157974481582642
-0.157974481582642
-0.157974481582642
-0.157974481582642
-0.157974481582642
-0.157974481582642
-0.157974481582642
-0.157974481582642
-0.157974481582642
-0.157974481582642
-0.142715692520142
-0.157974481582642
-0.157974481582642
-0.157974481582642
-0.157974481582642
-0.142715692520142
-0.157974481582642
-0.142715692520142
-0.142715692520142
-0.142715692520142
-0.157974481582642
-0.157974481582642
-0.142715692520142
-0.157974481582642
-0.142715692520142
-0.157974481582642
-0.157974481582642
-0.142715692520142
-0.157974481582642
-0.142715692520142
-0.142715692520142
-0.142715692520142
-0.142715692520142
-0.142715692520142
-0.142715692520142
-0.142715692520142
-0.142715692520142
-0.142715692520142
-0.142715692520142
-0.142715692520142
-0.142715692520142
-0.142715692520142
-0.142715692520142
-0.157974481582642
-0.157974481582642
-0.142715692520142
-0.142715692520142
-0.157974481582642
-0.157974481582642
-0.157974481582642
-0.157974481582642
-0.157974481582642
-0.157974481582642
-0.142715692520142
-0.142715692520142
-0.142715692520142
-0.142715692520142
-0.142715692520142
-0.142715692520142
-0.127456903457642
-0.142715692520142
-0.142715692520142
-0.142715692520142
-0.142715692520142
-0.142715692520142
-0.127456903457642
-0.142715692520142
-0.142715692520142
-0.142715692520142
-0.142715692520142
-0.142715692520142
-0.142715692520142
-0.142715692520142
-0.157974481582642
-0.157974481582642
-0.157974481582642
-0.157974481582642
-0.157974481582642
-0.142715692520142
-0.142715692520142
-0.142715692520142
-0.142715692520142
-0.142715692520142
-0.127456903457642
-0.142715692520142
-0.142715692520142
-0.142715692520142
-0.142715692520142
-0.142715692520142
-0.142715692520142
-0.142715692520142
-0.142715692520142
-0.157974481582642
-0.157974481582642
-0.157974481582642
-0.157974481582642
-0.142715692520142
-0.157974481582642
-0.142715692520142
-0.142715692520142
-0.142715692520142
-0.142715692520142
-0.127456903457642
-0.127456903457642
-0.142715692520142
-0.142715692520142
-0.127456903457642
-0.127456903457642
-0.142715692520142
-0.142715692520142
-0.142715692520142
-0.142715692520142
-0.157974481582642
-0.157974481582642
-0.157974481582642
-0.157974481582642
-0.157974481582642
-0.157974481582642
-0.157974481582642
-0.157974481582642
-0.157974481582642
-0.142715692520142
-0.142715692520142
-0.142715692520142
-0.142715692520142
-0.142715692520142
-0.142715692520142
-0.127456903457642
-0.142715692520142
-0.127456903457642
-0.127456903457642
-0.127456903457642
-0.127456903457642
-0.127456903457642
-0.127456903457642
-0.127456903457642
-0.127456903457642
-0.127456903457642
-0.142715692520142
-0.142715692520142
-0.142715692520142
-0.142715692520142
-0.157974481582642
-0.157974481582642
-0.157974481582642
-0.142715692520142
-0.142715692520142
-0.142715692520142
-0.142715692520142
-0.142715692520142
-0.142715692520142
-0.142715692520142
-0.142715692520142
-0.142715692520142
-0.127456903457642
-0.127456903457642
-0.142715692520142
-0.142715692520142
-0.142715692520142
-0.142715692520142
-0.142715692520142
-0.142715692520142
-0.142715692520142
-0.142715692520142
-0.142715692520142
-0.142715692520142
-0.142715692520142
-0.142715692520142
-0.142715692520142
-0.142715692520142
-0.142715692520142
-0.142715692520142
-0.142715692520142
-0.142715692520142
-0.142715692520142
-0.142715692520142
-0.127456903457642
-0.127456903457642
-0.127456903457642
-0.127456903457642
-0.127456903457642
-0.127456903457642
-0.127456903457642
-0.127456903457642
-0.127456903457642
-0.127456903457642
-0.127456903457642
-0.127456903457642
-0.127456903457642
-0.127456903457642
-0.127456903457642
-0.127456903457642
-0.127456903457642
-0.127456903457642
-0.127456903457642
-0.127456903457642
-0.142715692520142
-0.142715692520142
-0.142715692520142
-0.142715692520142
-0.127456903457642
-0.127456903457642
-0.142715692520142
-0.127456903457642
-0.127456903457642
-0.127456903457642
-0.127456903457642
-0.127456903457642
-0.127456903457642
-0.127456903457642
-0.127456903457642
-0.127456903457642
-0.127456903457642
-0.127456903457642
-0.127456903457642
-0.127456903457642
-0.127456903457642
-0.127456903457642
-0.127456903457642
-0.142715692520142
-0.127456903457642
-0.127456903457642
-0.127456903457642
-0.127456903457642
-0.127456903457642
-0.142715692520142
-0.127456903457642
-0.127456903457642
-0.127456903457642
-0.142715692520142
-0.142715692520142
-0.127456903457642
-0.127456903457642
-0.127456903457642
-0.127456903457642
-0.127456903457642
-0.127456903457642
-0.127456903457642
-0.127456903457642
-0.127456903457642
-0.127456903457642
-0.127456903457642
-0.127456903457642
-0.127456903457642
-0.127456903457642
-0.127456903457642
-0.127456903457642
-0.127456903457642
-0.112198114395142
-0.112198114395142
-0.127456903457642
-0.112198114395142
-0.112198114395142
-0.112198114395142
-0.112198114395142
-0.112198114395142
-0.112198114395142
-0.112198114395142
-0.112198114395142
-0.112198114395142
-0.112198114395142
-0.112198114395142
-0.127456903457642
-0.127456903457642
-0.127456903457642
-0.112198114395142
-0.127456903457642
-0.127456903457642
-0.127456903457642
-0.127456903457642
-0.127456903457642
-0.127456903457642
-0.127456903457642
-0.127456903457642
-0.127456903457642
-0.127456903457642
-0.127456903457642
-0.127456903457642
-0.127456903457642
-0.142715692520142
-0.142715692520142
-0.142715692520142
-0.127456903457642
-0.127456903457642
-0.127456903457642
-0.127456903457642
-0.127456903457642
-0.112198114395142
-0.112198114395142
-0.112198114395142
-0.112198114395142
-0.127456903457642
-0.112198114395142
-0.112198114395142
-0.127456903457642
-0.127456903457642
-0.127456903457642
-0.127456903457642
-0.142715692520142
-0.127456903457642
-0.142715692520142
-0.142715692520142
-0.142715692520142
-0.142715692520142
-0.142715692520142
-0.142715692520142
-0.142715692520142
-0.142715692520142
-0.127456903457642
-0.127456903457642
-0.127456903457642
-0.127456903457642
-0.127456903457642
-0.112198114395142
-0.112198114395142
-0.112198114395142
-0.112198114395142
-0.112198114395142
-0.112198114395142
-0.112198114395142
-0.112198114395142
-0.127456903457642
-0.127456903457642
-0.127456903457642
-0.127456903457642
-0.127456903457642
-0.127456903457642
-0.127456903457642
-0.112198114395142
-0.127456903457642
-0.112198114395142
-0.112198114395142
-0.112198114395142
-0.112198114395142
-0.112198114395142
-0.112198114395142
-0.112198114395142
-0.112198114395142
-0.112198114395142
-0.112198114395142
-0.127456903457642
-0.112198114395142
-0.127456903457642
-0.127456903457642
-0.127456903457642
-0.127456903457642
-0.127456903457642
-0.127456903457642
-0.127456903457642
-0.127456903457642
-0.127456903457642
-0.127456903457642
-0.127456903457642
-0.127456903457642
-0.112198114395142
-0.112198114395142
-0.112198114395142
-0.112198114395142
-0.112198114395142
-0.096939325332642
-0.112198114395142
-0.112198114395142
-0.112198114395142
-0.112198114395142
-0.112198114395142
-0.112198114395142
-0.112198114395142
-0.112198114395142
-0.112198114395142
-0.112198114395142
-0.112198114395142
-0.127456903457642
-0.112198114395142
-0.127456903457642
-0.127456903457642
-0.127456903457642
-0.127456903457642
-0.127456903457642
-0.127456903457642
-0.127456903457642
-0.127456903457642
-0.112198114395142
-0.112198114395142
-0.112198114395142
-0.112198114395142
-0.112198114395142
-0.096939325332642
-0.112198114395142
-0.112198114395142
-0.112198114395142
-0.112198114395142
-0.112198114395142
-0.112198114395142
-0.127456903457642
-0.127456903457642
-0.112198114395142
-0.127456903457642
-0.127456903457642
-0.127456903457642
-0.127456903457642
-0.127456903457642
-0.127456903457642
-0.112198114395142
-0.112198114395142
-0.112198114395142
-0.112198114395142
-0.112198114395142
-0.096939325332642
-0.096939325332642
-0.112198114395142
-0.096939325332642
-0.096939325332642
-0.096939325332642
-0.096939325332642
-0.112198114395142
-0.112198114395142
-0.112198114395142
-0.112198114395142
-0.112198114395142
-0.112198114395142
-0.112198114395142
-0.127456903457642
-0.112198114395142
-0.127456903457642
-0.127456903457642
-0.112198114395142
-0.127456903457642
-0.127456903457642
-0.127456903457642
-0.127456903457642
-0.112198114395142
-0.112198114395142
-0.112198114395142
-0.112198114395142
-0.112198114395142
-0.112198114395142
-0.112198114395142
-0.112198114395142
-0.096939325332642
-0.112198114395142
-0.112198114395142
-0.112198114395142
-0.112198114395142
-0.112198114395142
-0.127456903457642
-0.112198114395142
-0.112198114395142
-0.127456903457642
-0.112198114395142
-0.112198114395142
-0.112198114395142
-0.112198114395142
-0.112198114395142
-0.096939325332642
-0.096939325332642
-0.096939325332642
-0.096939325332642
-0.096939325332642
-0.096939325332642
-0.112198114395142
-0.096939325332642
-0.112198114395142
-0.112198114395142
-0.112198114395142
-0.112198114395142
-0.112198114395142
-0.112198114395142
-0.127456903457642
-0.127456903457642
-0.112198114395142
-0.112198114395142
-0.112198114395142
-0.127456903457642
-0.127456903457642
-0.112198114395142
-0.112198114395142
-0.112198114395142
-0.112198114395142
-0.112198114395142
-0.112198114395142
-0.112198114395142
-0.112198114395142
-0.096939325332642
-0.112198114395142
-0.112198114395142
-0.112198114395142
-0.096939325332642
-0.096939325332642
-0.096939325332642
-0.096939325332642
-0.096939325332642
-0.096939325332642
-0.096939325332642
-0.112198114395142
-0.112198114395142
-0.112198114395142
-0.112198114395142
-0.127456903457642
-0.127456903457642
-0.112198114395142
-0.127456903457642
-0.112198114395142
-0.112198114395142
-0.112198114395142
-0.112198114395142
-0.112198114395142
-0.112198114395142
-0.096939325332642
-0.096939325332642
-0.112198114395142
-0.112198114395142
-0.112198114395142
-0.112198114395142
-0.112198114395142
-0.096939325332642
-0.112198114395142
-0.112198114395142
-0.112198114395142
-0.112198114395142
-0.112198114395142
-0.096939325332642
-0.112198114395142
-0.112198114395142
-0.112198114395142
-0.096939325332642
-0.096939325332642
-0.112198114395142
-0.096939325332642
-0.096939325332642
-0.096939325332642
-0.096939325332642
-0.096939325332642
-0.096939325332642
-0.096939325332642
-0.096939325332642
-0.096939325332642
-0.096939325332642
-0.096939325332642
-0.096939325332642
-0.112198114395142
-0.112198114395142
-0.112198114395142
-0.112198114395142
-0.112198114395142
-0.112198114395142
-0.112198114395142
-0.112198114395142
-0.112198114395142
-0.096939325332642
-0.096939325332642
-0.096939325332642
-0.096939325332642
-0.096939325332642
-0.096939325332642
-0.096939325332642
-0.096939325332642
-0.096939325332642
-0.112198114395142
-0.096939325332642
-0.096939325332642
-0.112198114395142
-0.096939325332642
-0.096939325332642
-0.096939325332642
-0.112198114395142
-0.112198114395142
-0.112198114395142
-0.096939325332642
-0.112198114395142
-0.112198114395142
-0.112198114395142
-0.112198114395142
-0.112198114395142
-0.112198114395142
-0.112198114395142
-0.112198114395142
-0.096939325332642
-0.096939325332642
-0.096939325332642
-0.096939325332642
-0.096939325332642
-0.096939325332642
-0.096939325332642
-0.096939325332642
-0.096939325332642
-0.096939325332642
-0.096939325332642
-0.096939325332642
-0.096939325332642
-0.112198114395142
-0.112198114395142
-0.096939325332642
-0.112198114395142
-0.112198114395142
-0.096939325332642
-0.096939325332642
-0.096939325332642
-0.096939325332642
-0.096939325332642
-0.096939325332642
-0.096939325332642
-0.096939325332642
-0.112198114395142
-0.112198114395142
-0.112198114395142
-0.112198114395142
-0.096939325332642
-0.096939325332642
-0.112198114395142
-0.112198114395142
-0.096939325332642
-0.096939325332642
-0.112198114395142
-0.112198114395142
-0.112198114395142
-0.112198114395142
-0.112198114395142
-0.112198114395142
-0.112198114395142
-0.112198114395142
-0.112198114395142
-0.112198114395142
-0.112198114395142
-0.112198114395142
-0.096939325332642
-0.096939325332642
-0.112198114395142
-0.096939325332642
-0.096939325332642
-0.096939325332642
-0.081680536270142
-0.081680536270142
-0.096939325332642
-0.096939325332642
-0.081680536270142
-0.081680536270142
-0.081680536270142
-0.096939325332642
-0.096939325332642
-0.096939325332642
-0.096939325332642
-0.096939325332642
-0.096939325332642
-0.096939325332642
-0.096939325332642
-0.096939325332642
-0.112198114395142
-0.096939325332642
-0.096939325332642
-0.096939325332642
-0.112198114395142
-0.112198114395142
-0.112198114395142
-0.112198114395142
-0.096939325332642
-0.096939325332642
-0.096939325332642
-0.096939325332642
-0.096939325332642
-0.096939325332642
-0.081680536270142
-0.081680536270142
-0.096939325332642
-0.096939325332642
-0.096939325332642
-0.096939325332642
-0.096939325332642
-0.096939325332642
-0.096939325332642
-0.096939325332642
-0.112198114395142
-0.112198114395142
-0.112198114395142
-0.112198114395142
-0.112198114395142
-0.112198114395142
-0.112198114395142
-0.112198114395142
-0.096939325332642
-0.096939325332642
-0.096939325332642
-0.096939325332642
-0.096939325332642
-0.096939325332642
-0.096939325332642
-0.096939325332642
-0.096939325332642
-0.096939325332642
-0.096939325332642
-0.096939325332642
-0.096939325332642
-0.096939325332642
-0.096939325332642
-0.096939325332642
-0.096939325332642
-0.096939325332642
-0.096939325332642
-0.096939325332642
-0.096939325332642
-0.096939325332642
-0.096939325332642
-0.096939325332642
-0.096939325332642
-0.096939325332642
-0.112198114395142
-0.096939325332642
-0.081680536270142
-0.096939325332642
-0.096939325332642
-0.096939325332642
-0.096939325332642
-0.081680536270142
-0.081680536270142
-0.081680536270142
-0.081680536270142
-0.081680536270142
-0.081680536270142
-0.096939325332642
-0.096939325332642
-0.096939325332642
-0.096939325332642
-0.112198114395142
-0.112198114395142
-0.112198114395142
-0.112198114395142
-0.112198114395142
-0.112198114395142
-0.112198114395142
-0.096939325332642
-0.096939325332642
-0.096939325332642
-0.096939325332642
-0.096939325332642
-0.081680536270142
-0.081680536270142
-0.081680536270142
-0.081680536270142
-0.081680536270142
-0.081680536270142
-0.081680536270142
-0.081680536270142
-0.081680536270142
-0.081680536270142
-0.081680536270142
-0.096939325332642
-0.081680536270142
-0.081680536270142
-0.081680536270142
-0.081680536270142
-0.096939325332642
-0.096939325332642
-0.096939325332642
-0.081680536270142
-0.081680536270142
-0.096939325332642
-0.081680536270142
-0.081680536270142
-0.081680536270142
-0.081680536270142
-0.081680536270142
-0.081680536270142
-0.081680536270142
-0.081680536270142
-0.081680536270142
-0.081680536270142
-0.081680536270142
-0.081680536270142
-0.081680536270142
-0.081680536270142
-0.081680536270142
-0.081680536270142
-0.081680536270142
-0.081680536270142
-0.081680536270142
-0.081680536270142
-0.081680536270142
-0.081680536270142
-0.081680536270142
-0.081680536270142
-0.096939325332642
-0.081680536270142
-0.081680536270142
-0.081680536270142
-0.096939325332642
-0.096939325332642
-0.081680536270142
-0.081680536270142
-0.096939325332642
-0.096939325332642
-0.096939325332642
-0.096939325332642
-0.081680536270142
-0.081680536270142
-0.081680536270142
-0.096939325332642
-0.081680536270142
-0.081680536270142
-0.081680536270142
-0.081680536270142
-0.096939325332642
-0.096939325332642
-0.081680536270142
-0.081680536270142
-0.096939325332642
-0.096939325332642
-0.096939325332642
-0.081680536270142
-0.081680536270142
-0.081680536270142
-0.096939325332642
-0.096939325332642
-0.096939325332642
-0.096939325332642
-0.081680536270142
-0.081680536270142
-0.096939325332642
-0.096939325332642
-0.096939325332642
-0.096939325332642
-0.081680536270142
-0.081680536270142
-0.081680536270142
-0.096939325332642
-0.096939325332642
-0.096939325332642
-0.096939325332642
-0.096939325332642
-0.096939325332642
-0.096939325332642
-0.096939325332642
-0.096939325332642
-0.096939325332642
-0.081680536270142
-0.081680536270142
-0.081680536270142
-0.081680536270142
-0.081680536270142
-0.081680536270142
-0.081680536270142
-0.081680536270142
-0.081680536270142
-0.066421747207642
-0.081680536270142
-0.081680536270142
-0.081680536270142
-0.081680536270142
-0.081680536270142
-0.081680536270142
-0.096939325332642
-0.081680536270142
-0.081680536270142
-0.096939325332642
-0.096939325332642
-0.096939325332642
-0.096939325332642
-0.096939325332642
-0.096939325332642
-0.096939325332642
-0.081680536270142
-0.066421747207642
-0.081680536270142
-0.081680536270142
-0.081680536270142
-0.081680536270142
-0.066421747207642
-0.066421747207642
-0.066421747207642
-0.066421747207642
-0.066421747207642
-0.066421747207642
-0.066421747207642
-0.081680536270142
-0.081680536270142
-0.096939325332642
-0.096939325332642
-0.096939325332642
-0.096939325332642
-0.096939325332642
-0.096939325332642
-0.112198114395142
-0.096939325332642
-0.096939325332642
-0.096939325332642
-0.096939325332642
-0.096939325332642
-0.081680536270142
-0.081680536270142
-0.081680536270142
-0.081680536270142
-0.081680536270142
-0.066421747207642
-0.066421747207642
-0.066421747207642
-0.081680536270142
-0.081680536270142
-0.081680536270142
-0.066421747207642
-0.066421747207642
-0.081680536270142
-0.081680536270142
-0.081680536270142
-0.081680536270142
-0.081680536270142
-0.081680536270142
-0.096939325332642
-0.096939325332642
-0.081680536270142
-0.081680536270142
-0.081680536270142
-0.081680536270142
-0.081680536270142
-0.081680536270142
-0.081680536270142
-0.081680536270142
-0.081680536270142
-0.081680536270142
-0.081680536270142
-0.081680536270142
-0.081680536270142
-0.081680536270142
-0.081680536270142
-0.081680536270142
-0.081680536270142
-0.081680536270142
-0.081680536270142
-0.081680536270142
-0.081680536270142
-0.081680536270142
-0.081680536270142
-0.081680536270142
-0.081680536270142
-0.081680536270142
-0.081680536270142
-0.081680536270142
-0.081680536270142
-0.066421747207642
-0.066421747207642
-0.066421747207642
-0.066421747207642
-0.066421747207642
-0.066421747207642
-0.066421747207642
-0.066421747207642
-0.066421747207642
-0.066421747207642
-0.066421747207642
-0.066421747207642
-0.081680536270142
-0.081680536270142
-0.066421747207642
-0.066421747207642
-0.066421747207642
-0.081680536270142
-0.081680536270142
-0.066421747207642
-0.066421747207642
-0.066421747207642
-0.066421747207642
-0.081680536270142
-0.066421747207642
-0.066421747207642
-0.066421747207642
-0.066421747207642
-0.066421747207642
-0.066421747207642
-0.066421747207642
-0.066421747207642
-0.066421747207642
-0.066421747207642
-0.066421747207642
-0.066421747207642
-0.066421747207642
-0.066421747207642
-0.051162954419851
-0.066421747207642
-0.066421747207642
-0.066421747207642
-0.066421747207642
-0.066421747207642
-0.081680536270142
-0.081680536270142
-0.081680536270142
-0.081680536270142
-0.096939325332642
-0.096939325332642
-0.096939325332642
-0.096939325332642
-0.096939325332642
-0.096939325332642
-0.096939325332642
-0.096939325332642
-0.081680536270142
-0.081680536270142
-0.081680536270142
-0.081680536270142
-0.081680536270142
-0.066421747207642
-0.066421747207642
-0.066421747207642
-0.066421747207642
-0.066421747207642
-0.066421747207642
-0.066421747207642
-0.066421747207642
-0.066421747207642
-0.066421747207642
-0.066421747207642
-0.081680536270142
-0.066421747207642
-0.081680536270142
-0.066421747207642
-0.066421747207642
-0.066421747207642
-0.066421747207642
-0.066421747207642
-0.066421747207642
-0.066421747207642
-0.066421747207642
-0.066421747207642
-0.066421747207642
-0.066421747207642
-0.081680536270142
-0.081680536270142
-0.081680536270142
-0.066421747207642
-0.066421747207642
-0.066421747207642
-0.081680536270142
-0.081680536270142
-0.066421747207642
-0.066421747207642
-0.066421747207642
-0.066421747207642
-0.066421747207642
-0.066421747207642
-0.081680536270142
-0.081680536270142
-0.081680536270142
-0.081680536270142
-0.081680536270142
-0.081680536270142
-0.081680536270142
-0.081680536270142
-0.081680536270142
-0.081680536270142
-0.081680536270142
-0.081680536270142
-0.066421747207642
-0.066421747207642
-0.066421747207642
-0.066421747207642
-0.066421747207642
-0.066421747207642
-0.066421747207642
-0.066421747207642
-0.066421747207642
-0.066421747207642
-0.081680536270142
-0.081680536270142
-0.081680536270142
-0.081680536270142
-0.081680536270142
-0.081680536270142
-0.081680536270142
-0.081680536270142
-0.081680536270142
-0.081680536270142
-0.081680536270142
-0.066421747207642
-0.081680536270142
-0.066421747207642
-0.066421747207642
-0.066421747207642
-0.066421747207642
-0.066421747207642
-0.081680536270142
-0.081680536270142
-0.081680536270142
-0.066421747207642
-0.066421747207642
-0.081680536270142
-0.081680536270142
-0.081680536270142
-0.066421747207642
-0.066421747207642
-0.066421747207642
-0.081680536270142
-0.066421747207642
-0.066421747207642
-0.066421747207642
-0.066421747207642
-0.066421747207642
-0.081680536270142
-0.081680536270142
-0.066421747207642
-0.066421747207642
-0.081680536270142
-0.081680536270142
-0.081680536270142
-0.081680536270142
-0.081680536270142
-0.081680536270142
-0.081680536270142
-0.081680536270142
-0.081680536270142
-0.066421747207642
-0.081680536270142
-0.066421747207642
-0.081680536270142
-0.081680536270142
-0.081680536270142
-0.081680536270142
-0.081680536270142
-0.066421747207642
-0.081680536270142
-0.081680536270142
-0.066421747207642
-0.066421747207642
-0.066421747207642
-0.066421747207642
-0.066421747207642
-0.081680536270142
-0.066421747207642
-0.066421747207642
-0.066421747207642
-0.066421747207642
-0.066421747207642
-0.066421747207642
-0.066421747207642
-0.066421747207642
-0.066421747207642
-0.066421747207642
-0.066421747207642
-0.066421747207642
-0.066421747207642
-0.066421747207642
-0.066421747207642
-0.066421747207642
-0.066421747207642
-0.081680536270142
-0.066421747207642
-0.081680536270142
-0.081680536270142
-0.066421747207642
-0.081680536270142
-0.066421747207642
-0.066421747207642
-0.066421747207642
-0.066421747207642
-0.066421747207642
-0.066421747207642
-0.066421747207642
-0.066421747207642
-0.066421747207642
-0.066421747207642
-0.066421747207642
-0.066421747207642
-0.066421747207642
-0.066421747207642
-0.066421747207642
-0.066421747207642
-0.066421747207642
-0.066421747207642
-0.066421747207642
-0.066421747207642
-0.066421747207642
-0.066421747207642
-0.066421747207642
-0.081680536270142
-0.081680536270142
-0.081680536270142
-0.081680536270142
-0.081680536270142
-0.066421747207642
-0.066421747207642
-0.066421747207642
-0.066421747207642
-0.066421747207642
-0.066421747207642
-0.066421747207642
-0.066421747207642
-0.066421747207642
-0.066421747207642
-0.066421747207642
-0.066421747207642
-0.081680536270142
-0.081680536270142
-0.081680536270142
-0.081680536270142
-0.066421747207642
-0.066421747207642
-0.066421747207642
-0.066421747207642
-0.066421747207642
-0.066421747207642
-0.051162954419851
-0.051162954419851
-0.066421747207642
-0.066421747207642
-0.066421747207642
-0.081680536270142
-0.066421747207642
-0.066421747207642
-0.066421747207642
-0.081680536270142
-0.066421747207642
-0.066421747207642
-0.066421747207642
-0.066421747207642
-0.066421747207642
-0.066421747207642
-0.066421747207642
-0.066421747207642
-0.066421747207642
-0.051162954419851
-0.066421747207642
-0.066421747207642
-0.066421747207642
-0.066421747207642
-0.066421747207642
-0.066421747207642
-0.066421747207642
-0.066421747207642
-0.066421747207642
-0.081680536270142
-0.081680536270142
-0.081680536270142
-0.081680536270142
-0.081680536270142
-0.081680536270142
-0.081680536270142
-0.081680536270142
-0.066421747207642
-0.066421747207642
-0.066421747207642
-0.066421747207642
-0.066421747207642
-0.066421747207642
-0.066421747207642
-0.051162954419851
-0.051162954419851
-0.051162954419851
-0.051162954419851
-0.066421747207642
-0.066421747207642
-0.066421747207642
-0.066421747207642
-0.066421747207642
-0.081680536270142
-0.081680536270142
-0.081680536270142
-0.081680536270142
-0.081680536270142
-0.081680536270142
-0.081680536270142
-0.081680536270142
-0.081680536270142
-0.081680536270142
-0.081680536270142
-0.066421747207642
-0.066421747207642
-0.066421747207642
-0.066421747207642
-0.066421747207642
-0.066421747207642
-0.066421747207642
-0.066421747207642
-0.066421747207642
-0.066421747207642
-0.066421747207642
-0.066421747207642
-0.066421747207642
-0.066421747207642
-0.066421747207642
-0.081680536270142
-0.066421747207642
-0.066421747207642
-0.066421747207642
-0.066421747207642
-0.081680536270142
-0.066421747207642
-0.066421747207642
-0.066421747207642
-0.066421747207642
-0.066421747207642
-0.066421747207642
-0.066421747207642
-0.066421747207642
-0.066421747207642
-0.066421747207642
-0.066421747207642
-0.051162954419851
-0.051162954419851
-0.066421747207642
-0.066421747207642
-0.051162954419851
-0.051162954419851
-0.066421747207642
-0.066421747207642
-0.066421747207642
-0.081680536270142
-0.081680536270142
-0.081680536270142
-0.081680536270142
-0.081680536270142
-0.081680536270142
-0.081680536270142
-0.081680536270142
-0.066421747207642
-0.066421747207642
-0.066421747207642
-0.051162954419851
-0.051162954419851
-0.051162954419851
-0.051162954419851
-0.051162954419851
-0.051162954419851
-0.051162954419851
-0.066421747207642
-0.066421747207642
-0.066421747207642
-0.066421747207642
-0.066421747207642
-0.081680536270142
-0.066421747207642
-0.066421747207642
-0.066421747207642
-0.066421747207642
-0.066421747207642
-0.066421747207642
-0.066421747207642
-0.066421747207642
-0.066421747207642
-0.066421747207642
-0.051162954419851
-0.051162954419851
-0.066421747207642
-0.066421747207642
-0.066421747207642
-0.066421747207642
-0.066421747207642
-0.066421747207642
-0.066421747207642
-0.066421747207642
-0.066421747207642
-0.066421747207642
-0.066421747207642
-0.051162954419851
-0.051162954419851
-0.066421747207642
-0.066421747207642
-0.051162954419851
-0.051162954419851
-0.051162954419851
-0.051162954419851
-0.066421747207642
-0.066421747207642
-0.066421747207642
-0.066421747207642
-0.066421747207642
-0.066421747207642
-0.066421747207642
-0.066421747207642
-0.066421747207642
-0.066421747207642
-0.066421747207642
-0.066421747207642
-0.066421747207642
-0.066421747207642
-0.066421747207642
-0.066421747207642
-0.066421747207642
-0.066421747207642
-0.066421747207642
-0.081680536270142
-0.066421747207642
-0.081680536270142
-0.066421747207642
-0.066421747207642
-0.066421747207642
-0.066421747207642
-0.081680536270142
-0.066421747207642
-0.051162954419851
-0.051162954419851
-0.051162954419851
-0.066421747207642
-0.066421747207642
-0.051162954419851
-0.051162954419851
-0.066421747207642
-0.066421747207642
-0.066421747207642
-0.066421747207642
-0.066421747207642
-0.066421747207642
-0.066421747207642
-0.066421747207642
-0.066421747207642
-0.081680536270142
-0.066421747207642
-0.066421747207642
-0.066421747207642
-0.066421747207642
-0.066421747207642
-0.066421747207642
-0.066421747207642
-0.066421747207642
-0.051162954419851
-0.051162954419851
-0.066421747207642
-0.066421747207642
-0.051162954419851
-0.051162954419851
-0.051162954419851
-0.051162954419851
-0.066421747207642
-0.066421747207642
-0.066421747207642
-0.066421747207642
-0.066421747207642
-0.081680536270142
-0.081680536270142
-0.081680536270142
-0.066421747207642
-0.066421747207642
-0.066421747207642
-0.066421747207642
-0.066421747207642
-0.051162954419851
-0.051162954419851
-0.051162954419851
-0.051162954419851
-0.051162954419851
-0.051162954419851
-0.051162954419851
-0.051162954419851
-0.051162954419851
-0.051162954419851
-0.051162954419851
-0.051162954419851
-0.051162954419851
-0.051162954419851
-0.051162954419851
-0.051162954419851
-0.051162954419851
-0.051162954419851
-0.051162954419851
-0.066421747207642
-0.051162954419851
-0.051162954419851
-0.051162954419851
-0.051162954419851
-0.066421747207642
-0.051162954419851
-0.051162954419851
-0.066421747207642
-0.066421747207642
-0.066421747207642
-0.051162954419851
-0.066421747207642
-0.066421747207642
-0.066421747207642
-0.066421747207642
-0.066421747207642
-0.081680536270142
-0.066421747207642
-0.066421747207642
-0.066421747207642
-0.066421747207642
-0.066421747207642
-0.081680536270142
-0.066421747207642
-0.066421747207642
-0.066421747207642
-0.066421747207642
-0.066421747207642
-0.066421747207642
-0.066421747207642
-0.066421747207642
-0.066421747207642
-0.066421747207642
-0.051162954419851
-0.051162954419851
-0.051162954419851
-0.051162954419851
-0.051162954419851
-0.051162954419851
-0.051162954419851
-0.051162954419851
-0.051162954419851
-0.066421747207642
-0.066421747207642
-0.066421747207642
-0.066421747207642
-0.081680536270142
-0.066421747207642
-0.066421747207642
-0.066421747207642
-0.066421747207642
-0.066421747207642
-0.066421747207642
-0.066421747207642
-0.066421747207642
-0.066421747207642
-0.066421747207642
-0.066421747207642
-0.066421747207642
-0.051162954419851
-0.051162954419851
-0.051162954419851
-0.035904165357351
-0.051162954419851
-0.051162954419851
-0.051162954419851
-0.051162954419851
-0.051162954419851
-0.051162954419851
-0.051162954419851
-0.051162954419851
-0.051162954419851
-0.051162954419851
-0.051162954419851
-0.066421747207642
-0.066421747207642
-0.066421747207642
-0.066421747207642
-0.081680536270142
-0.081680536270142
-0.081680536270142
-0.081680536270142
-0.066421747207642
-0.066421747207642
-0.066421747207642
-0.051162954419851
-0.051162954419851
-0.051162954419851
-0.051162954419851
-0.051162954419851
-0.035904165357351
-0.051162954419851
-0.051162954419851
-0.051162954419851
-0.051162954419851
-0.051162954419851
-0.051162954419851
-0.051162954419851
-0.051162954419851
-0.066421747207642
-0.066421747207642
-0.066421747207642
-0.066421747207642
-0.066421747207642
-0.081680536270142
-0.066421747207642
-0.066421747207642
-0.066421747207642
-0.066421747207642
-0.066421747207642
-0.081680536270142
-0.066421747207642
-0.066421747207642
-0.066421747207642
-0.066421747207642
-0.066421747207642
-0.066421747207642
-0.051162954419851
-0.051162954419851
-0.051162954419851
-0.051162954419851
-0.051162954419851
-0.051162954419851
-0.051162954419851
-0.066421747207642
-0.051162954419851
-0.051162954419851
-0.066421747207642
-0.066421747207642
-0.066421747207642
-0.066421747207642
-0.066421747207642
-0.051162954419851
-0.066421747207642
-0.066421747207642
-0.051162954419851
-0.066421747207642
-0.066421747207642
-0.051162954419851
-0.066421747207642
-0.066421747207642
-0.066421747207642
-0.066421747207642
-0.066421747207642
-0.066421747207642
-0.081680536270142
-0.066421747207642
-0.066421747207642
-0.066421747207642
-0.066421747207642
-0.066421747207642
-0.051162954419851
-0.051162954419851
-0.051162954419851
-0.066421747207642
-0.066421747207642
-0.051162954419851
-0.051162954419851
-0.051162954419851
-0.051162954419851
-0.066421747207642
-0.051162954419851
-0.051162954419851
-0.051162954419851
-0.051162954419851
-0.051162954419851
-0.066421747207642
-0.051162954419851
-0.051162954419851
-0.051162954419851
-0.051162954419851
-0.051162954419851
-0.051162954419851
-0.051162954419851
-0.051162954419851
-0.051162954419851
-0.051162954419851
-0.051162954419851
-0.051162954419851
-0.051162954419851
-0.051162954419851
-0.051162954419851
-0.051162954419851
-0.066421747207642
-0.051162954419851
-0.051162954419851
-0.066421747207642
-0.051162954419851
-0.051162954419851
-0.051162954419851
-0.051162954419851
-0.051162954419851
-0.051162954419851
-0.051162954419851
-0.051162954419851
-0.051162954419851
-0.051162954419851
-0.051162954419851
-0.051162954419851
-0.051162954419851
-0.051162954419851
-0.051162954419851
-0.051162954419851
-0.051162954419851
-0.051162954419851
-0.051162954419851
-0.051162954419851
-0.051162954419851
-0.051162954419851
-0.051162954419851
-0.051162954419851
-0.051162954419851
-0.035904165357351
-0.051162954419851
-0.051162954419851
-0.051162954419851
-0.051162954419851
-0.051162954419851
-0.051162954419851
-0.051162954419851
-0.051162954419851
-0.051162954419851
-0.051162954419851
-0.051162954419851
-0.051162954419851
-0.051162954419851
-0.051162954419851
-0.051162954419851
-0.051162954419851
-0.051162954419851
-0.051162954419851
-0.035904165357351
-0.051162954419851
-0.051162954419851
-0.051162954419851
-0.051162954419851
-0.051162954419851
-0.051162954419851
-0.066421747207642
-0.066421747207642
-0.066421747207642
-0.066421747207642
-0.051162954419851
-0.051162954419851
-0.066421747207642
-0.051162954419851
-0.051162954419851
-0.051162954419851
-0.051162954419851
-0.051162954419851
-0.051162954419851
-0.051162954419851
-0.051162954419851
-0.051162954419851
-0.051162954419851
-0.051162954419851
-0.051162954419851
-0.051162954419851
-0.051162954419851
-0.051162954419851
-0.051162954419851
-0.051162954419851
-0.051162954419851
-0.066421747207642
-0.051162954419851
-0.051162954419851
-0.051162954419851
-0.051162954419851
-0.051162954419851
-0.051162954419851
-0.051162954419851
-0.051162954419851
-0.051162954419851
-0.051162954419851
-0.051162954419851
-0.051162954419851
-0.051162954419851
-0.051162954419851
-0.051162954419851
-0.051162954419851
-0.051162954419851
-0.051162954419851
-0.051162954419851
-0.051162954419851
-0.051162954419851
-0.051162954419851
-0.035904165357351
-0.051162954419851
-0.051162954419851
-0.051162954419851
-0.066421747207642
-0.066421747207642
-0.066421747207642
-0.066421747207642
-0.066421747207642
-0.066421747207642
-0.066421747207642
-0.066421747207642
-0.066421747207642
-0.066421747207642
-0.066421747207642
-0.066421747207642
-0.051162954419851
-0.051162954419851
-0.051162954419851
-0.035904165357351
-0.035904165357351
-0.035904165357351
-0.035904165357351
-0.035904165357351
-0.035904165357351
-0.035904165357351
-0.035904165357351
-0.051162954419851
-0.051162954419851
-0.051162954419851
-0.051162954419851
-0.035904165357351
-0.051162954419851
-0.051162954419851
-0.051162954419851
-0.051162954419851
-0.035904165357351
-0.035904165357351
-0.051162954419851
-0.035904165357351
-0.051162954419851
-0.051162954419851
-0.051162954419851
-0.051162954419851
-0.051162954419851
-0.051162954419851
-0.051162954419851
-0.051162954419851
-0.051162954419851
-0.051162954419851
-0.051162954419851
-0.051162954419851
-0.051162954419851
-0.051162954419851
-0.051162954419851
-0.051162954419851
-0.051162954419851
-0.051162954419851
-0.051162954419851
-0.051162954419851
-0.051162954419851
-0.051162954419851
-0.051162954419851
-0.051162954419851
-0.051162954419851
-0.035904165357351
-0.051162954419851
-0.051162954419851
-0.051162954419851
-0.051162954419851
-0.051162954419851
-0.051162954419851
-0.051162954419851
-0.051162954419851
-0.051162954419851
-0.051162954419851
-0.051162954419851
-0.051162954419851
-0.051162954419851
-0.051162954419851
-0.051162954419851
-0.051162954419851
-0.051162954419851
-0.035904165357351
-0.051162954419851
-0.035904165357351
-0.035904165357351
-0.035904165357351
-0.035904165357351
-0.035904165357351
-0.035904165357351
-0.035904165357351
-0.035904165357351
-0.051162954419851
-0.066421747207642
-0.066421747207642
-0.066421747207642
-0.066421747207642
-0.051162954419851
-0.066421747207642
-0.066421747207642
-0.051162954419851
-0.051162954419851
-0.051162954419851
-0.051162954419851
-0.051162954419851
-0.051162954419851
-0.035904165357351
-0.035904165357351
-0.051162954419851
-0.051162954419851
-0.051162954419851
-0.051162954419851
-0.051162954419851
-0.051162954419851
-0.051162954419851
-0.051162954419851
-0.051162954419851
-0.051162954419851
-0.051162954419851
-0.051162954419851
-0.051162954419851
-0.051162954419851
-0.051162954419851
-0.051162954419851
-0.051162954419851
-0.051162954419851
-0.051162954419851
-0.051162954419851
-0.051162954419851
-0.051162954419851
-0.051162954419851
-0.051162954419851
-0.051162954419851
-0.066421747207642
-0.066421747207642
-0.051162954419851
-0.051162954419851
-0.051162954419851
-0.051162954419851
-0.051162954419851
-0.051162954419851
-0.051162954419851
-0.051162954419851
-0.051162954419851
-0.051162954419851
-0.035904165357351
-0.035904165357351
-0.035904165357351
-0.035904165357351
-0.035904165357351
-0.035904165357351
-0.035904165357351
-0.035904165357351
-0.035904165357351
-0.035904165357351
-0.035904165357351
-0.035904165357351
-0.051162954419851
-0.051162954419851
-0.051162954419851
-0.051162954419851
-0.066421747207642
-0.066421747207642
-0.066421747207642
-0.066421747207642
-0.066421747207642
-0.066421747207642
-0.066421747207642
-0.051162954419851
-0.051162954419851
-0.051162954419851
-0.035904165357351
-0.035904165357351
-0.035904165357351
-0.035904165357351
-0.035904165357351
-0.035904165357351
-0.035904165357351
-0.035904165357351
-0.035904165357351
-0.051162954419851
-0.051162954419851
-0.051162954419851
-0.051162954419851
-0.066421747207642
-0.051162954419851
-0.051162954419851
-0.051162954419851
-0.051162954419851
-0.035904165357351
-0.035904165357351
-0.035904165357351
-0.035904165357351
-0.035904165357351
-0.020645376294851
-0.020645376294851
-0.020645376294851
-0.035904165357351
-0.035904165357351
-0.020645376294851
-0.035904165357351
-0.035904165357351
-0.035904165357351
-0.035904165357351
-0.035904165357351
-0.035904165357351
-0.051162954419851
-0.051162954419851
-0.051162954419851
-0.051162954419851
-0.051162954419851
-0.035904165357351
-0.035904165357351
-0.051162954419851
-0.035904165357351
-0.035904165357351
-0.035904165357351
-0.035904165357351
-0.035904165357351
-0.035904165357351
-0.035904165357351
-0.051162954419851
-0.035904165357351
-0.035904165357351
-0.035904165357351
-0.051162954419851
-0.051162954419851
-0.051162954419851
-0.051162954419851
-0.051162954419851
-0.066421747207642
-0.066421747207642
-0.051162954419851
-0.051162954419851
-0.051162954419851
-0.035904165357351
-0.035904165357351
-0.035904165357351
-0.035904165357351
-0.035904165357351
-0.035904165357351
-0.035904165357351
-0.035904165357351
-0.035904165357351
-0.035904165357351
-0.051162954419851
-0.051162954419851
-0.051162954419851
-0.051162954419851
-0.051162954419851
-0.066421747207642
-0.066421747207642
-0.051162954419851
-0.051162954419851
-0.051162954419851
-0.051162954419851
-0.051162954419851
-0.035904165357351
-0.035904165357351
-0.035904165357351
-0.035904165357351
-0.035904165357351
-0.035904165357351
-0.020645376294851
-0.035904165357351
-0.051162954419851
-0.051162954419851
-0.035904165357351
-0.035904165357351
-0.051162954419851
-0.051162954419851
-0.051162954419851
-0.051162954419851
-0.035904165357351
-0.051162954419851
-0.051162954419851
-0.051162954419851
-0.035904165357351
-0.035904165357351
-0.051162954419851
-0.051162954419851
-0.035904165357351
-0.035904165357351
-0.035904165357351
-0.035904165357351
-0.035904165357351
-0.035904165357351
-0.035904165357351
-0.035904165357351
-0.035904165357351
-0.035904165357351
-0.035904165357351
-0.051162954419851
-0.051162954419851
-0.051162954419851
-0.051162954419851
-0.035904165357351
-0.051162954419851
-0.051162954419851
-0.051162954419851
-0.051162954419851
-0.051162954419851
-0.035904165357351
-0.035904165357351
-0.051162954419851
-0.051162954419851
-0.035904165357351
-0.035904165357351
-0.035904165357351
-0.035904165357351
-0.051162954419851
-0.051162954419851
-0.051162954419851
-0.035904165357351
-0.035904165357351
-0.051162954419851
-0.051162954419851
-0.035904165357351
-0.035904165357351
-0.051162954419851
-0.051162954419851
-0.051162954419851
-0.051162954419851
-0.051162954419851
-0.051162954419851
-0.051162954419851
-0.051162954419851
-0.051162954419851
-0.051162954419851
-0.051162954419851
-0.051162954419851
-0.035904165357351
-0.035904165357351
-0.035904165357351
-0.035904165357351
-0.035904165357351
-0.020645376294851
-0.020645376294851
-0.020645376294851
-0.035904165357351
-0.035904165357351
-0.035904165357351
-0.035904165357351
-0.035904165357351
-0.035904165357351
-0.051162954419851
-0.051162954419851
-0.051162954419851
-0.051162954419851
-0.051162954419851
-0.051162954419851
-0.051162954419851
-0.051162954419851
-0.051162954419851
-0.035904165357351
-0.035904165357351
-0.020645376294851
-0.035904165357351
-0.035904165357351
-0.020645376294851
-0.035904165357351
-0.035904165357351
-0.035904165357351
-0.035904165357351
-0.035904165357351
-0.051162954419851
-0.051162954419851
-0.035904165357351
-0.051162954419851
-0.051162954419851
-0.051162954419851
-0.051162954419851
-0.051162954419851
-0.035904165357351
-0.035904165357351
-0.035904165357351
-0.051162954419851
-0.051162954419851
-0.035904165357351
-0.035904165357351
-0.035904165357351
-0.051162954419851
-0.051162954419851
-0.035904165357351
-0.035904165357351
-0.035904165357351
-0.035904165357351
-0.035904165357351
-0.035904165357351
-0.035904165357351
-0.035904165357351
-0.035904165357351
-0.035904165357351
-0.035904165357351
-0.035904165357351
-0.035904165357351
-0.035904165357351
-0.035904165357351
-0.035904165357351
-0.035904165357351
-0.035904165357351
-0.035904165357351
-0.035904165357351
-0.035904165357351
-0.035904165357351
-0.035904165357351
-0.035904165357351
-0.035904165357351
-0.035904165357351
-0.051162954419851
-0.035904165357351
-0.035904165357351
-0.035904165357351
-0.035904165357351
-0.035904165357351
-0.035904165357351
-0.020645376294851
-0.020645376294851
-0.035904165357351
-0.035904165357351
-0.035904165357351
-0.035904165357351
-0.035904165357351
-0.035904165357351
-0.051162954419851
-0.051162954419851
-0.051162954419851
-0.051162954419851
-0.051162954419851
-0.051162954419851
-0.035904165357351
-0.035904165357351
-0.051162954419851
-0.035904165357351
-0.035904165357351
-0.020645376294851
-0.020645376294851
-0.035904165357351
-0.035904165357351
-0.035904165357351
-0.020645376294851
-0.035904165357351
-0.051162954419851
-0.051162954419851
-0.035904165357351
-0.035904165357351
-0.051162954419851
-0.051162954419851
-0.051162954419851
-0.035904165357351
-0.035904165357351
-0.035904165357351
-0.035904165357351
-0.035904165357351
-0.035904165357351
-0.035904165357351
-0.035904165357351
-0.035904165357351
-0.035904165357351
-0.020645376294851
-0.020645376294851
-0.020645376294851
-0.020645376294851
-0.035904165357351
-0.020645376294851
-0.020645376294851
-0.035904165357351
-0.035904165357351
-0.035904165357351
-0.035904165357351
-0.035904165357351
-0.035904165357351
-0.035904165357351
-0.035904165357351
-0.035904165357351
-0.035904165357351
-0.035904165357351
-0.035904165357351
-0.035904165357351
-0.035904165357351
-0.035904165357351
-0.035904165357351
-0.035904165357351
-0.051162954419851
-0.051162954419851
-0.035904165357351
-0.035904165357351
-0.051162954419851
-0.051162954419851
-0.051162954419851
-0.051162954419851
-0.035904165357351
-0.035904165357351
-0.035904165357351
-0.035904165357351
-0.035904165357351
-0.020645376294851
-0.020645376294851
-0.020645376294851
-0.020645376294851
-0.020645376294851
-0.035904165357351
-0.035904165357351
-0.035904165357351
-0.035904165357351
-0.020645376294851
-0.020645376294851
-0.035904165357351
-0.035904165357351
-0.035904165357351
-0.035904165357351
-0.035904165357351
-0.035904165357351
-0.035904165357351
-0.035904165357351
-0.035904165357351
-0.035904165357351
-0.035904165357351
-0.020645376294851
-0.020645376294851
-0.035904165357351
-0.035904165357351
-0.035904165357351
-0.020645376294851
-0.035904165357351
-0.020645376294851
-0.035904165357351
-0.035904165357351
-0.035904165357351
-0.035904165357351
-0.035904165357351
-0.035904165357351
-0.035904165357351
-0.035904165357351
-0.035904165357351
-0.035904165357351
-0.035904165357351
-0.035904165357351
-0.035904165357351
-0.035904165357351
-0.020645376294851
-0.020645376294851
-0.020645376294851
-0.020645376294851
-0.020645376294851
-0.020645376294851
-0.020645376294851
-0.020645376294851
-0.020645376294851
-0.020645376294851
-0.020645376294851
-0.020645376294851
-0.020645376294851
-0.020645376294851
-0.020645376294851
-0.035904165357351
-0.035904165357351
-0.035904165357351
-0.035904165357351
-0.035904165357351
-0.035904165357351
-0.035904165357351
-0.035904165357351
-0.035904165357351
-0.035904165357351
-0.035904165357351
-0.035904165357351
-0.035904165357351
-0.035904165357351
-0.020645376294851
-0.035904165357351
-0.035904165357351
-0.035904165357351
-0.035904165357351
-0.035904165357351
-0.035904165357351
-0.035904165357351
-0.035904165357351
-0.035904165357351
-0.035904165357351
-0.035904165357351
-0.035904165357351
-0.035904165357351
-0.035904165357351
-0.035904165357351
-0.051162954419851
-0.035904165357351
-0.035904165357351
-0.035904165357351
-0.035904165357351
-0.020645376294851
-0.035904165357351
-0.035904165357351
-0.035904165357351
-0.035904165357351
-0.035904165357351
-0.035904165357351
-0.035904165357351
-0.035904165357351
-0.035904165357351
-0.020645376294851
-0.020645376294851
-0.020645376294851
-0.035904165357351
-0.020645376294851
-0.020645376294851
-0.020645376294851
-0.020645376294851
-0.020645376294851
-0.020645376294851
-0.035904165357351
-0.035904165357351
-0.020645376294851
-0.035904165357351
-0.035904165357351
-0.035904165357351
-0.035904165357351
-0.051162954419851
-0.051162954419851
-0.051162954419851
-0.051162954419851
-0.051162954419851
-0.051162954419851
-0.051162954419851
-0.051162954419851
-0.035904165357351
-0.035904165357351
-0.035904165357351
-0.020645376294851
-0.020645376294851
-0.020645376294851
-0.020645376294851
-0.020645376294851
-0.020645376294851
-0.020645376294851
-0.035904165357351
-0.035904165357351
-0.035904165357351
-0.035904165357351
-0.035904165357351
-0.035904165357351
-0.035904165357351
-0.035904165357351
-0.035904165357351
-0.035904165357351
-0.035904165357351
-0.020645376294851
-0.035904165357351
-0.035904165357351
-0.035904165357351
-0.020645376294851
-0.035904165357351
-0.035904165357351
-0.035904165357351
-0.035904165357351
-0.035904165357351
-0.035904165357351
-0.035904165357351
-0.035904165357351
-0.035904165357351
-0.035904165357351
-0.020645376294851
-0.020645376294851
-0.020645376294851
-0.020645376294851
-0.035904165357351
-0.035904165357351
-0.035904165357351
-0.020645376294851
-0.020645376294851
-0.035904165357351
-0.035904165357351
-0.035904165357351
-0.035904165357351
-0.035904165357351
-0.035904165357351
-0.020645376294851
-0.035904165357351
-0.035904165357351
-0.035904165357351
-0.020645376294851
-0.035904165357351
-0.020645376294851
-0.020645376294851
-0.035904165357351
-0.035904165357351
-0.020645376294851
-0.020645376294851
-0.020645376294851
-0.020645376294851
-0.020645376294851
-0.020645376294851
-0.035904165357351
-0.035904165357351
-0.020645376294851
-0.035904165357351
-0.051162954419851
-0.051162954419851
-0.035904165357351
-0.035904165357351
-0.051162954419851
-0.051162954419851
-0.051162954419851
-0.035904165357351
-0.035904165357351
-0.035904165357351
-0.035904165357351
-0.035904165357351
-0.035904165357351
-0.020645376294851
-0.020645376294851
-0.020645376294851
-0.020645376294851
-0.020645376294851
-0.020645376294851
-0.020645376294851
-0.020645376294851
-0.020645376294851
-0.020645376294851
-0.020645376294851
-0.020645376294851
-0.020645376294851
-0.020645376294851
-0.020645376294851
-0.020645376294851
-0.020645376294851
-0.035904165357351
-0.020645376294851
-0.020645376294851
-0.020645376294851
-0.020645376294851
-0.035904165357351
-0.035904165357351
-0.020645376294851
-0.020645376294851
-0.020645376294851
-0.020645376294851
-0.020645376294851
-0.020645376294851
-0.020645376294851
-0.020645376294851
-0.020645376294851
-0.020645376294851
-0.020645376294851
-0.020645376294851
-0.005386587232351
-0.020645376294851
-0.020645376294851
-0.020645376294851
-0.020645376294851
-0.020645376294851
-0.020645376294851
-0.020645376294851
-0.020645376294851
-0.020645376294851
-0.020645376294851
-0.035904165357351
-0.020645376294851
-0.020645376294851
-0.020645376294851
-0.020645376294851
-0.035904165357351
-0.035904165357351
-0.035904165357351
-0.020645376294851
-0.020645376294851
-0.035904165357351
-0.035904165357351
-0.020645376294851
-0.035904165357351
-0.035904165357351
-0.035904165357351
-0.035904165357351
-0.020645376294851
-0.020645376294851
-0.020645376294851
-0.035904165357351
-0.020645376294851
-0.035904165357351
-0.035904165357351
-0.035904165357351
-0.035904165357351
-0.035904165357351
-0.035904165357351
-0.035904165357351
-0.035904165357351
-0.020645376294851
-0.020645376294851
-0.020645376294851
-0.020645376294851
-0.020645376294851
-0.020645376294851
-0.020645376294851
-0.020645376294851
-0.035904165357351
-0.035904165357351
-0.035904165357351
-0.035904165357351
-0.035904165357351
-0.035904165357351
-0.035904165357351
-0.035904165357351
-0.035904165357351
-0.035904165357351
-0.020645376294851
-0.020645376294851
-0.020645376294851
-0.020645376294851
-0.020645376294851
-0.020645376294851
-0.020645376294851
-0.020645376294851
-0.020645376294851
-0.020645376294851
-0.020645376294851
-0.020645376294851
-0.035904165357351
-0.035904165357351
-0.035904165357351
-0.035904165357351
-0.035904165357351
-0.051162954419851
-0.051162954419851
-0.051162954419851
-0.035904165357351
-0.035904165357351
-0.035904165357351
-0.035904165357351
-0.035904165357351
-0.020645376294851
-0.020645376294851
-0.020645376294851
-0.005386587232351
-0.005386587232351
-0.005386587232351
-0.005386587232351
-0.005386587232351
-0.005386587232351
-0.005386587232351
-0.020645376294851
-0.020645376294851
-0.020645376294851
-0.035904165357351
-0.035904165357351
-0.035904165357351
-0.035904165357351
-0.035904165357351
-0.051162954419851
-0.051162954419851
-0.051162954419851
-0.035904165357351
-0.035904165357351
-0.035904165357351
-0.035904165357351
-0.035904165357351
-0.035904165357351
-0.035904165357351
-0.020645376294851
-0.035904165357351
-0.035904165357351
-0.020645376294851
-0.035904165357351
-0.035904165357351
-0.035904165357351
-0.035904165357351
-0.035904165357351
-0.035904165357351
-0.035904165357351
-0.020645376294851
-0.020645376294851
-0.020645376294851
-0.020645376294851
-0.020645376294851
-0.020645376294851
-0.020645376294851
-0.020645376294851
-0.020645376294851
-0.020645376294851
-0.020645376294851
-0.020645376294851
-0.020645376294851
-0.020645376294851
-0.035904165357351
-0.020645376294851
-0.035904165357351
-0.035904165357351
-0.020645376294851
-0.035904165357351
-0.035904165357351
-0.035904165357351
-0.035904165357351
-0.035904165357351
-0.035904165357351
-0.035904165357351
-0.035904165357351
-0.035904165357351
-0.035904165357351
-0.020645376294851
-0.020645376294851
-0.020645376294851
-0.035904165357351
-0.020645376294851
-0.020645376294851
-0.020645376294851
-0.020645376294851
-0.020645376294851
-0.020645376294851
-0.020645376294851
-0.020645376294851
-0.020645376294851
-0.020645376294851
-0.020645376294851
-0.020645376294851
-0.035904165357351
-0.035904165357351
-0.035904165357351
-0.035904165357351
-0.035904165357351
-0.035904165357351
-0.035904165357351
-0.035904165357351
-0.035904165357351
-0.035904165357351
-0.020645376294851
-0.020645376294851
-0.020645376294851
-0.020645376294851
-0.020645376294851
-0.020645376294851
-0.020645376294851
-0.020645376294851
-0.020645376294851
-0.020645376294851
-0.020645376294851
-0.020645376294851
-0.005386587232351
-0.020645376294851
-0.020645376294851
-0.020645376294851
-0.020645376294851
-0.035904165357351
-0.035904165357351
-0.035904165357351
-0.035904165357351
-0.020645376294851
-0.035904165357351
-0.035904165357351
-0.035904165357351
-0.035904165357351
-0.035904165357351
-0.035904165357351
-0.035904165357351
-0.035904165357351
-0.035904165357351
-0.035904165357351
-0.035904165357351
-0.020645376294851
-0.020645376294851
-0.020645376294851
-0.020645376294851
-0.020645376294851
-0.020645376294851
-0.020645376294851
-0.020645376294851
-0.020645376294851
-0.005386587232351
-0.020645376294851
-0.020645376294851
-0.020645376294851
-0.020645376294851
-0.020645376294851
-0.020645376294851
-0.020645376294851
-0.020645376294851
-0.035904165357351
-0.035904165357351
-0.035904165357351
-0.035904165357351
-0.035904165357351
-0.035904165357351
-0.020645376294851
-0.035904165357351
-0.020645376294851
-0.020645376294851
-0.020645376294851
-0.020645376294851
-0.020645376294851
-0.020645376294851
-0.035904165357351
-0.035904165357351
-0.035904165357351
-0.035904165357351
-0.035904165357351
-0.035904165357351
-0.051162954419851
-0.035904165357351
-0.035904165357351
-0.035904165357351
-0.035904165357351
-0.035904165357351
-0.035904165357351
-0.020645376294851
-0.020645376294851
-0.020645376294851
-0.020645376294851
-0.020645376294851
-0.020645376294851
-0.020645376294851
-0.020645376294851
-0.020645376294851
-0.020645376294851
-0.020645376294851
-0.020645376294851
-0.020645376294851
-0.020645376294851
-0.035904165357351
-0.020645376294851
-0.020645376294851
-0.020645376294851
-0.020645376294851
-0.020645376294851
-0.020645376294851
-0.020645376294851
-0.020645376294851
-0.020645376294851
-0.005386587232351
-0.020645376294851
-0.020645376294851
-0.035904165357351
-0.035904165357351
-0.020645376294851
-0.020645376294851
-0.035904165357351
-0.035904165357351
-0.035904165357351
-0.035904165357351
-0.020645376294851
-0.020645376294851
-0.020645376294851
-0.020645376294851
-0.035904165357351
-0.035904165357351
-0.020645376294851
-0.035904165357351
-0.035904165357351
-0.035904165357351
-0.035904165357351
-0.035904165357351
-0.035904165357351
-0.035904165357351
-0.035904165357351
-0.035904165357351
-0.035904165357351
-0.035904165357351
-0.020645376294851
-0.020645376294851
-0.020645376294851
-0.020645376294851
-0.020645376294851
-0.005386587232351
-0.020645376294851
-0.020645376294851
-0.020645376294851
-0.020645376294851
-0.020645376294851
-0.020645376294851
-0.020645376294851
-0.020645376294851
-0.005386587232351
-0.005386587232351
-0.020645376294851
-0.020645376294851
-0.005386587232351
-0.005386587232351
-0.020645376294851
-0.035904165357351
-0.020645376294851
-0.020645376294851
-0.020645376294851
-0.035904165357351
-0.035904165357351
-0.035904165357351
-0.035904165357351
-0.035904165357351
-0.035904165357351
-0.035904165357351
-0.035904165357351
-0.035904165357351
-0.035904165357351
-0.020645376294851
-0.020645376294851
-0.020645376294851
-0.020645376294851
-0.020645376294851
-0.020645376294851
-0.005386587232351
-0.020645376294851
-0.020645376294851
-0.020645376294851
-0.020645376294851
-0.005386587232351
-0.020645376294851
-0.020645376294851
-0.020645376294851
-0.020645376294851
-0.020645376294851
-0.020645376294851
-0.035904165357351
-0.035904165357351
-0.035904165357351
-0.035904165357351
-0.035904165357351
-0.020645376294851
-0.020645376294851
-0.035904165357351
-0.020645376294851
-0.035904165357351
-0.035904165357351
-0.020645376294851
-0.020645376294851
-0.020645376294851
-0.035904165357351
-0.035904165357351
-0.020645376294851
-0.020645376294851
-0.035904165357351
-0.035904165357351
-0.035904165357351
-0.020645376294851
-0.020645376294851
-0.020645376294851
-0.020645376294851
-0.020645376294851
-0.020645376294851
-0.020645376294851
-0.020645376294851
-0.020645376294851
-0.020645376294851
-0.035904165357351
-0.035904165357351
-0.035904165357351
-0.035904165357351
-0.035904165357351
-0.035904165357351
-0.020645376294851
-0.035904165357351
-0.020645376294851
-0.020645376294851
-0.020645376294851
-0.020645376294851
-0.020645376294851
-0.020645376294851
-0.020645376294851
-0.020645376294851
-0.020645376294851
-0.020645376294851
-0.020645376294851
-0.035904165357351
-0.035904165357351
-0.020645376294851
-0.020645376294851
-0.020645376294851
-0.020645376294851
-0.020645376294851
-0.020645376294851
-0.020645376294851
-0.020645376294851
-0.020645376294851
-0.020645376294851
-0.020645376294851
-0.020645376294851
-0.020645376294851
-0.020645376294851
-0.020645376294851
-0.005386587232351
-0.020645376294851
-0.020645376294851
-0.020645376294851
-0.020645376294851
-0.020645376294851
-0.020645376294851
-0.020645376294851
-0.035904165357351
-0.035904165357351
-0.035904165357351
-0.035904165357351
-0.035904165357351
-0.020645376294851
-0.035904165357351
-0.035904165357351
-0.035904165357351
-0.020645376294851
-0.020645376294851
-0.020645376294851
-0.020645376294851
-0.020645376294851
-0.020645376294851
-0.020645376294851
-0.020645376294851
-0.020645376294851
-0.020645376294851
-0.020645376294851
-0.020645376294851
-0.020645376294851
-0.020645376294851
-0.020645376294851
-0.035904165357351
-0.035904165357351
-0.035904165357351
-0.035904165357351
-0.035904165357351
-0.035904165357351
-0.035904165357351
-0.035904165357351
-0.035904165357351
-0.020645376294851
-0.020645376294851
-0.020645376294851
-0.020645376294851
-0.020645376294851
-0.020645376294851
-0.020645376294851
-0.020645376294851
-0.020645376294851
-0.020645376294851
-0.020645376294851
-0.020645376294851
-0.020645376294851
-0.020645376294851
-0.020645376294851
-0.020645376294851
-0.020645376294851
-0.035904165357351
-0.020645376294851
-0.020645376294851
-0.020645376294851
-0.020645376294851
-0.020645376294851
-0.020645376294851
-0.020645376294851
-0.020645376294851
-0.020645376294851
-0.020645376294851
-0.020645376294851
-0.020645376294851
-0.020645376294851
-0.020645376294851
-0.020645376294851
-0.020645376294851
-0.035904165357351
-0.035904165357351
-0.035904165357351
-0.020645376294851
-0.035904165357351
-0.035904165357351
-0.020645376294851
-0.020645376294851
-0.020645376294851
-0.020645376294851
-0.020645376294851
-0.020645376294851
-0.020645376294851
-0.020645376294851
-0.020645376294851
-0.020645376294851
-0.020645376294851
-0.020645376294851
-0.020645376294851
-0.020645376294851
-0.020645376294851
-0.020645376294851
-0.020645376294851
-0.020645376294851
-0.020645376294851
-0.020645376294851
-0.035904165357351
-0.020645376294851
-0.020645376294851
-0.020645376294851
-0.020645376294851
-0.020645376294851
-0.020645376294851
-0.020645376294851
-0.020645376294851
-0.020645376294851
-0.020645376294851
-0.020645376294851
-0.020645376294851
-0.020645376294851
-0.020645376294851
-0.020645376294851
-0.020645376294851
-0.020645376294851
-0.020645376294851
-0.020645376294851
-0.020645376294851
-0.020645376294851
-0.020645376294851
-0.020645376294851
-0.020645376294851
-0.005386587232351
-0.020645376294851
-0.020645376294851
-0.020645376294851
-0.020645376294851
-0.020645376294851
-0.020645376294851
-0.020645376294851
-0.020645376294851
-0.020645376294851
-0.020645376294851
-0.020645376294851
-0.020645376294851
-0.020645376294851
-0.020645376294851
-0.020645376294851
-0.020645376294851
-0.020645376294851
-0.020645376294851
-0.020645376294851
-0.020645376294851
-0.020645376294851
-0.020645376294851
-0.035904165357351
-0.035904165357351
-0.035904165357351
-0.035904165357351
-0.035904165357351
-0.035904165357351
-0.035904165357351
-0.035904165357351
-0.035904165357351
-0.020645376294851
-0.020645376294851
-0.020645376294851
-0.020645376294851
-0.020645376294851
-0.035904165357351
-0.020645376294851
-0.020645376294851
-0.020645376294851
-0.020645376294851
-0.020645376294851
-0.020645376294851
-0.020645376294851
-0.005386587232351
-0.020645376294851
-0.020645376294851
-0.020645376294851
-0.020645376294851
-0.020645376294851
-0.020645376294851
-0.020645376294851
-0.020645376294851
-0.020645376294851
-0.020645376294851
-0.035904165357351
-0.035904165357351
-0.035904165357351
-0.035904165357351
-0.035904165357351
-0.035904165357351
-0.035904165357351
-0.035904165357351
-0.035904165357351
-0.020645376294851
-0.020645376294851
-0.020645376294851
-0.020645376294851
-0.035904165357351
-0.035904165357351
-0.035904165357351
-0.035904165357351
-0.020645376294851
-0.020645376294851
-0.020645376294851
-0.020645376294851
-0.020645376294851
-0.020645376294851
-0.020645376294851
-0.020645376294851
-0.020645376294851
-0.020645376294851
-0.020645376294851
-0.020645376294851
-0.020645376294851
-0.020645376294851
-0.020645376294851
-0.005386587232351
-0.005386587232351
-0.020645376294851
-0.020645376294851
-0.020645376294851
-0.020645376294851
-0.020645376294851
-0.020645376294851
-0.020645376294851
-0.020645376294851
-0.020645376294851
-0.035904165357351
-0.035904165357351
-0.020645376294851
-0.020645376294851
-0.020645376294851
-0.020645376294851
-0.020645376294851
-0.020645376294851
-0.020645376294851
-0.020645376294851
-0.020645376294851
-0.020645376294851
-0.020645376294851
-0.020645376294851
-0.020645376294851
-0.020645376294851
-0.020645376294851
-0.020645376294851
-0.020645376294851
-0.020645376294851
-0.020645376294851
-0.020645376294851
-0.020645376294851
-0.020645376294851
-0.005386587232351
-0.020645376294851
-0.020645376294851
-0.020645376294851
-0.020645376294851
-0.020645376294851
-0.020645376294851
-0.035904165357351
-0.035904165357351
-0.051162954419851
-0.035904165357351
-0.035904165357351
-0.035904165357351
-0.051162954419851
-0.035904165357351
-0.035904165357351
-0.035904165357351
-0.020645376294851
-0.020645376294851
-0.020645376294851
-0.020645376294851
-0.020645376294851
-0.020645376294851
-0.005386587232351
-0.005386587232351
-0.005386587232351
-0.020645376294851
-0.020645376294851
-0.020645376294851
-0.020645376294851
-0.020645376294851
-0.020645376294851
-0.035904165357351
-0.035904165357351
-0.035904165357351
-0.020645376294851
-0.020645376294851
-0.035904165357351
-0.035904165357351
-0.020645376294851
-0.020645376294851
-0.020645376294851
-0.005386587232351
-0.020645376294851
-0.020645376294851
-0.005386587232351
-0.005386587232351
-0.005386587232351
-0.020645376294851
-0.020645376294851
-0.020645376294851
-0.020645376294851
-0.020645376294851
-0.020645376294851
-0.020645376294851
-0.020645376294851
-0.020645376294851
-0.020645376294851
-0.020645376294851
-0.005386587232351
-0.005386587232351
-0.020645376294851
-0.020645376294851
-0.020645376294851
-0.020645376294851
-0.020645376294851
-0.035904165357351
-0.035904165357351
-0.035904165357351
-0.035904165357351
-0.035904165357351
-0.035904165357351
-0.020645376294851
-0.020645376294851
-0.020645376294851
-0.020645376294851
-0.020645376294851
-0.020645376294851
-0.005386587232351
-0.005386587232351
-0.005386587232351
-0.020645376294851
-0.005386587232351
-0.020645376294851
-0.020645376294851
-0.035904165357351
-0.035904165357351
-0.035904165357351
-0.035904165357351
-0.035904165357351
-0.035904165357351
-0.035904165357351
-0.020645376294851
-0.020645376294851
-0.020645376294851
-0.035904165357351
-0.020645376294851
-0.020645376294851
-0.020645376294851
-0.020645376294851
-0.020645376294851
-0.020645376294851
-0.020645376294851
-0.020645376294851
-0.020645376294851
-0.020645376294851
-0.020645376294851
-0.035904165357351
-0.020645376294851
-0.020645376294851
-0.035904165357351
-0.035904165357351
-0.035904165357351
-0.020645376294851
-0.020645376294851
-0.035904165357351
-0.035904165357351
-0.035904165357351
-0.020645376294851
-0.020645376294851
-0.035904165357351
-0.020645376294851
-0.020645376294851
-0.020645376294851
-0.020645376294851
-0.020645376294851
-0.005386587232351
-0.020645376294851
-0.020645376294851
-0.020645376294851
-0.020645376294851
-0.020645376294851
-0.020645376294851
-0.035904165357351
-0.035904165357351
-0.035904165357351
-0.035904165357351
-0.035904165357351
-0.035904165357351
-0.035904165357351
-0.035904165357351
-0.035904165357351
-0.020645376294851
-0.035904165357351
-0.020645376294851
-0.020645376294851
-0.020645376294851
-0.020645376294851
-0.020645376294851
-0.005386587232351
-0.020645376294851
-0.020645376294851
-0.020645376294851
-0.020645376294851
-0.020645376294851
-0.020645376294851
-0.020645376294851
-0.020645376294851
-0.020645376294851
-0.020645376294851
-0.020645376294851
-0.020645376294851
-0.020645376294851
-0.020645376294851
-0.020645376294851
-0.020645376294851
-0.020645376294851
-0.020645376294851
-0.020645376294851
-0.020645376294851
-0.020645376294851
-0.020645376294851
-0.020645376294851
-0.020645376294851
-0.020645376294851
-0.020645376294851
-0.020645376294851
-0.020645376294851
-0.020645376294851
-0.020645376294851
-0.020645376294851
-0.020645376294851
-0.035904165357351
-0.020645376294851
-0.020645376294851
-0.020645376294851
-0.020645376294851
-0.020645376294851
-0.020645376294851
-0.020645376294851
-0.020645376294851
-0.020645376294851
-0.020645376294851
-0.020645376294851
-0.035904165357351
-0.035904165357351
-0.020645376294851
-0.020645376294851
-0.020645376294851
-0.020645376294851
-0.020645376294851
-0.020645376294851
-0.020645376294851
-0.020645376294851
-0.020645376294851
-0.035904165357351
-0.035904165357351
-0.035904165357351
-0.020645376294851
-0.020645376294851
-0.020645376294851
-0.020645376294851
-0.020645376294851
-0.005386587232351
-0.005386587232351
-0.005386587232351
-0.005386587232351
-0.005386587232351
-0.020645376294851
-0.020645376294851
-0.020645376294851
-0.020645376294851
-0.020645376294851
-0.035904165357351
-0.035904165357351
-0.020645376294851
-0.020645376294851
-0.020645376294851
-0.020645376294851
-0.020645376294851
-0.020645376294851
-0.020645376294851
-0.020645376294851
-0.005386587232351
-0.020645376294851
-0.020645376294851
-0.020645376294851
-0.020645376294851
-0.020645376294851
-0.020645376294851
-0.020645376294851
-0.020645376294851
-0.020645376294851
-0.020645376294851
-0.020645376294851
-0.020645376294851
-0.020645376294851
-0.020645376294851
-0.020645376294851
-0.020645376294851
-0.020645376294851
-0.005386587232351
-0.005386587232351
-0.020645376294851
-0.020645376294851
-0.020645376294851
-0.020645376294851
-0.005386587232351
-0.005386587232351
-0.020645376294851
-0.020645376294851
-0.020645376294851
-0.020645376294851
-0.005386587232351
-0.005386587232351
-0.005386587232351
-0.005386587232351
-0.005386587232351
-0.005386587232351
-0.005386587232351
-0.005386587232351
-0.020645376294851
-0.020645376294851
-0.020645376294851
-0.020645376294851
-0.020645376294851
-0.020645376294851
-0.020645376294851
-0.035904165357351
-0.020645376294851
-0.020645376294851
-0.020645376294851
-0.020645376294851
-0.020645376294851
-0.020645376294851
-0.020645376294851
-0.020645376294851
-0.020645376294851
-0.020645376294851
-0.020645376294851
-0.020645376294851
-0.020645376294851
-0.020645376294851
-0.020645376294851
-0.020645376294851
-0.020645376294851
-0.020645376294851
-0.020645376294851
-0.020645376294851
-0.020645376294851
-0.020645376294851
-0.020645376294851
-0.020645376294851
-0.020645376294851
-0.020645376294851
-0.020645376294851
-0.020645376294851
-0.020645376294851
-0.020645376294851
-0.020645376294851
-0.020645376294851
-0.020645376294851
-0.020645376294851
-0.020645376294851
-0.020645376294851
-0.020645376294851
-0.020645376294851
-0.020645376294851
-0.020645376294851
-0.020645376294851
-0.020645376294851
-0.020645376294851
-0.035904165357351
-0.020645376294851
-0.020645376294851
-0.020645376294851
-0.020645376294851
-0.020645376294851
-0.020645376294851
-0.020645376294851
-0.020645376294851
-0.035904165357351
-0.020645376294851
-0.020645376294851
-0.020645376294851
-0.020645376294851
-0.020645376294851
-0.020645376294851
-0.020645376294851
-0.020645376294851
-0.020645376294851
-0.020645376294851
-0.020645376294851
-0.020645376294851
-0.020645376294851
-0.020645376294851
-0.020645376294851
-0.020645376294851
-0.020645376294851
-0.035904165357351
-0.020645376294851
-0.020645376294851
-0.020645376294851
-0.020645376294851
-0.005386587232351
-0.020645376294851
-0.005386587232351
-0.005386587232351
-0.005386587232351
-0.005386587232351
-0.005386587232351
-0.005386587232351
-0.005386587232351
-0.020645376294851
-0.005386587232351
-0.005386587232351
-0.005386587232351
-0.020645376294851
-0.020645376294851
-0.005386587232351
-0.005386587232351
-0.005386587232351
-0.020645376294851
-0.020645376294851
-0.020645376294851
-0.020645376294851
-0.020645376294851
-0.020645376294851
-0.035904165357351
-0.035904165357351
-0.020645376294851
-0.020645376294851
-0.020645376294851
-0.020645376294851
-0.020645376294851
-0.020645376294851
-0.005386587232351
-0.005386587232351
-0.005386587232351
-0.005386587232351
-0.005386587232351
-0.005386587232351
-0.005386587232351
-0.005386587232351
-0.005386587232351
-0.005386587232351
-0.020645376294851
-0.005386587232351
-0.005386587232351
-0.005386587232351
-0.005386587232351
-0.020645376294851
-0.020645376294851
-0.005386587232351
-0.020645376294851
-0.020645376294851
-0.020645376294851
-0.020645376294851
-0.020645376294851
-0.020645376294851
-0.020645376294851
-0.020645376294851
-0.020645376294851
-0.035904165357351
-0.035904165357351
-0.035904165357351
-0.020645376294851
-0.020645376294851
-0.035904165357351
-0.035904165357351
-0.020645376294851
-0.020645376294851
-0.020645376294851
-0.020645376294851
-0.020645376294851
-0.020645376294851
-0.005386587232351
-0.005386587232351
-0.020645376294851
-0.020645376294851
-0.020645376294851
-0.005386587232351
-0.005386587232351
-0.020645376294851
-0.020645376294851
-0.020645376294851
-0.005386587232351
-0.005386587232351
-0.005386587232351
-0.020645376294851
-0.020645376294851
-0.020645376294851
-0.020645376294851
-0.020645376294851
-0.035904165357351
-0.035904165357351
-0.035904165357351
-0.035904165357351
-0.035904165357351
-0.035904165357351
-0.020645376294851
-0.020645376294851
-0.020645376294851
-0.020645376294851
-0.005386587232351
-0.005386587232351
-0.005386587232351
-0.005386587232351
0.009872201830149
-0.005386587232351
-0.005386587232351
-0.005386587232351
-0.005386587232351
-0.005386587232351
-0.005386587232351
-0.020645376294851
-0.020645376294851
-0.020645376294851
-0.020645376294851
-0.020645376294851
-0.020645376294851
-0.020645376294851
-0.020645376294851
-0.020645376294851
-0.035904165357351
-0.035904165357351
-0.035904165357351
-0.035904165357351
-0.035904165357351
-0.020645376294851
-0.035904165357351
-0.020645376294851
-0.020645376294851
-0.020645376294851
-0.020645376294851
-0.020645376294851
-0.020645376294851
-0.020645376294851
-0.020645376294851
-0.020645376294851
-0.020645376294851
-0.020645376294851
-0.020645376294851
-0.035904165357351
-0.035904165357351
-0.035904165357351
-0.035904165357351
-0.020645376294851
-0.035904165357351
-0.020645376294851
-0.035904165357351
-0.035904165357351
-0.035904165357351
-0.020645376294851
-0.020645376294851
-0.020645376294851
-0.020645376294851
-0.020645376294851
-0.020645376294851
-0.035904165357351
-0.020645376294851
-0.020645376294851
-0.020645376294851
-0.020645376294851
-0.020645376294851
-0.020645376294851
-0.020645376294851
-0.005386587232351
-0.005386587232351
-0.020645376294851
-0.020645376294851
-0.020645376294851
-0.020645376294851
-0.020645376294851
-0.035904165357351
-0.035904165357351
-0.035904165357351
-0.035904165357351
-0.020645376294851
-0.020645376294851
-0.020645376294851
-0.020645376294851
-0.020645376294851
-0.020645376294851
-0.020645376294851
-0.005386587232351
-0.020645376294851
-0.020645376294851
-0.020645376294851
-0.020645376294851
-0.020645376294851
-0.020645376294851
-0.020645376294851
-0.020645376294851
-0.035904165357351
-0.020645376294851
-0.020645376294851
-0.020645376294851
-0.020645376294851
-0.020645376294851
-0.020645376294851
-0.020645376294851
-0.020645376294851
-0.020645376294851
-0.020645376294851
-0.020645376294851
-0.020645376294851
-0.020645376294851
-0.020645376294851
-0.020645376294851
-0.005386587232351
-0.005386587232351
-0.020645376294851
-0.005386587232351
-0.005386587232351
-0.005386587232351
-0.020645376294851
-0.020645376294851
-0.020645376294851
-0.020645376294851
-0.005386587232351
-0.005386587232351
-0.020645376294851
-0.020645376294851
-0.020645376294851
-0.020645376294851
-0.020645376294851
-0.020645376294851
-0.020645376294851
-0.020645376294851
-0.020645376294851
-0.020645376294851
-0.020645376294851
-0.020645376294851
-0.020645376294851
-0.020645376294851
-0.005386587232351
-0.005386587232351
-0.005386587232351
-0.020645376294851
-0.005386587232351
-0.005386587232351
-0.005386587232351
-0.005386587232351
-0.005386587232351
-0.020645376294851
-0.020645376294851
-0.020645376294851
-0.020645376294851
-0.020645376294851
-0.020645376294851
-0.035904165357351
-0.035904165357351
-0.020645376294851
-0.020645376294851
-0.020645376294851
-0.020645376294851
-0.020645376294851
-0.020645376294851
-0.005386587232351
-0.005386587232351
-0.005386587232351
-0.005386587232351
-0.005386587232351
-0.005386587232351
-0.005386587232351
-0.005386587232351
-0.020645376294851
-0.020645376294851
-0.020645376294851
-0.035904165357351
-0.020645376294851
-0.035904165357351
-0.035904165357351
-0.035904165357351
-0.020645376294851
-0.035904165357351
-0.020645376294851
-0.020645376294851
-0.020645376294851
-0.020645376294851
-0.020645376294851
-0.020645376294851
-0.020645376294851
-0.020645376294851
-0.035904165357351
-0.020645376294851
-0.020645376294851
-0.020645376294851
-0.020645376294851
-0.020645376294851
-0.020645376294851
-0.020645376294851
-0.020645376294851
-0.020645376294851
-0.020645376294851
-0.020645376294851
-0.020645376294851
-0.020645376294851
-0.020645376294851
-0.035904165357351
-0.035904165357351
-0.035904165357351
-0.035904165357351
-0.035904165357351
-0.035904165357351
-0.020645376294851
-0.020645376294851
-0.020645376294851
-0.005386587232351
-0.005386587232351
-0.020645376294851
-0.020645376294851
-0.005386587232351
-0.005386587232351
-0.005386587232351
-0.020645376294851
-0.020645376294851
-0.035904165357351
-0.035904165357351
-0.035904165357351
-0.035904165357351
-0.035904165357351
-0.051162954419851
-0.051162954419851
-0.035904165357351
-0.035904165357351
-0.035904165357351
-0.035904165357351
-0.035904165357351
-0.020645376294851
-0.005386587232351
-0.005386587232351
-0.005386587232351
-0.020645376294851
-0.005386587232351
-0.005386587232351
-0.005386587232351
-0.005386587232351
-0.020645376294851
-0.020645376294851
-0.020645376294851
-0.020645376294851
-0.020645376294851
-0.020645376294851
-0.020645376294851
-0.020645376294851
-0.020645376294851
-0.020645376294851
-0.020645376294851
-0.020645376294851
-0.020645376294851
-0.020645376294851
-0.020645376294851
-0.020645376294851
-0.020645376294851
-0.020645376294851
-0.005386587232351
-0.005386587232351
-0.005386587232351
-0.005386587232351
-0.005386587232351
-0.005386587232351
-0.005386587232351
-0.005386587232351
-0.005386587232351
-0.020645376294851
-0.020645376294851
-0.035904165357351
-0.020645376294851
-0.020645376294851
-0.035904165357351
-0.035904165357351
-0.035904165357351
-0.035904165357351
-0.020645376294851
-0.020645376294851
-0.020645376294851
-0.020645376294851
-0.020645376294851
-0.020645376294851
-0.020645376294851
-0.005386587232351
-0.020645376294851
-0.020645376294851
-0.005386587232351
-0.020645376294851
-0.020645376294851
-0.020645376294851
-0.020645376294851
-0.020645376294851
-0.020645376294851
-0.005386587232351
-0.020645376294851
-0.020645376294851
-0.020645376294851
-0.020645376294851
-0.005386587232351
-0.020645376294851
-0.020645376294851
-0.020645376294851
-0.020645376294851
-0.020645376294851
-0.020645376294851
-0.020645376294851
-0.020645376294851
-0.020645376294851
-0.005386587232351
-0.005386587232351
-0.005386587232351
-0.005386587232351
-0.020645376294851
-0.005386587232351
-0.005386587232351
-0.005386587232351
-0.005386587232351
-0.020645376294851
-0.005386587232351
-0.020645376294851
-0.020645376294851
-0.020645376294851
-0.020645376294851
-0.020645376294851
-0.020645376294851
-0.020645376294851
-0.020645376294851
-0.020645376294851
-0.020645376294851
-0.020645376294851
-0.020645376294851
-0.020645376294851
-0.020645376294851
-0.020645376294851
-0.020645376294851
-0.020645376294851
-0.005386587232351
-0.020645376294851
-0.020645376294851
-0.005386587232351
-0.005386587232351
-0.020645376294851
-0.020645376294851
-0.005386587232351
-0.020645376294851
-0.020645376294851
-0.020645376294851
-0.020645376294851
-0.035904165357351
-0.035904165357351
-0.035904165357351
-0.035904165357351
-0.035904165357351
-0.035904165357351
-0.020645376294851
-0.020645376294851
-0.020645376294851
-0.020645376294851
-0.020645376294851
-0.020645376294851
-0.020645376294851
-0.020645376294851
-0.005386587232351
-0.020645376294851
-0.020645376294851
-0.020645376294851
-0.020645376294851
-0.020645376294851
-0.020645376294851
-0.020645376294851
-0.020645376294851
-0.020645376294851
-0.020645376294851
-0.020645376294851
-0.020645376294851
-0.020645376294851
-0.020645376294851
-0.020645376294851
-0.020645376294851
-0.020645376294851
-0.020645376294851
-0.005386587232351
-0.005386587232351
-0.005386587232351
-0.005386587232351
-0.005386587232351
-0.005386587232351
-0.005386587232351
-0.005386587232351
-0.005386587232351
-0.005386587232351
-0.020645376294851
-0.020645376294851
-0.020645376294851
-0.020645376294851
-0.020645376294851
-0.020645376294851
-0.020645376294851
-0.020645376294851
-0.035904165357351
-0.035904165357351
-0.035904165357351
-0.035904165357351
-0.020645376294851
-0.035904165357351
-0.020645376294851
-0.020645376294851
-0.020645376294851
-0.005386587232351
-0.005386587232351
-0.005386587232351
-0.020645376294851
-0.005386587232351
-0.020645376294851
-0.020645376294851
-0.020645376294851
-0.020645376294851
-0.020645376294851
-0.020645376294851
-0.035904165357351
-0.035904165357351
-0.020645376294851
-0.020645376294851
-0.020645376294851
-0.035904165357351
-0.020645376294851
-0.005386587232351
-0.005386587232351
-0.005386587232351
-0.005386587232351
-0.005386587232351
-0.005386587232351
-0.005386587232351
-0.005386587232351
-0.005386587232351
-0.005386587232351
-0.020645376294851
-0.020645376294851
-0.020645376294851
-0.020645376294851
-0.035904165357351
-0.035904165357351
-0.020645376294851
-0.020645376294851
-0.020645376294851
-0.020645376294851
-0.020645376294851
-0.020645376294851
-0.005386587232351
-0.005386587232351
-0.005386587232351
-0.005386587232351
-0.020645376294851
-0.005386587232351
-0.005386587232351
-0.005386587232351
-0.020645376294851
-0.020645376294851
-0.020645376294851
-0.020645376294851
-0.035904165357351
-0.020645376294851
-0.020645376294851
-0.020645376294851
-0.020645376294851
-0.020645376294851
-0.020645376294851
-0.020645376294851
-0.020645376294851
-0.020645376294851
-0.020645376294851
-0.020645376294851
-0.020645376294851
-0.005386587232351
-0.005386587232351
-0.020645376294851
-0.020645376294851
-0.020645376294851
-0.020645376294851
-0.005386587232351
-0.020645376294851
-0.020645376294851
-0.020645376294851
-0.020645376294851
-0.020645376294851
-0.020645376294851
-0.020645376294851
-0.020645376294851
-0.020645376294851
-0.020645376294851
-0.020645376294851
-0.020645376294851
-0.020645376294851
-0.020645376294851
-0.020645376294851
-0.020645376294851
-0.020645376294851
-0.020645376294851
-0.020645376294851
-0.020645376294851
-0.035904165357351
-0.035904165357351
-0.020645376294851
-0.020645376294851
-0.020645376294851
-0.020645376294851
-0.020645376294851
-0.005386587232351
-0.005386587232351
-0.005386587232351
-0.005386587232351
-0.005386587232351
-0.005386587232351
-0.005386587232351
-0.005386587232351
-0.020645376294851
-0.020645376294851
-0.020645376294851
-0.035904165357351
-0.035904165357351
-0.020645376294851
-0.020645376294851
-0.020645376294851
-0.035904165357351
-0.035904165357351
-0.020645376294851
-0.020645376294851
-0.020645376294851
-0.035904165357351
-0.020645376294851
-0.020645376294851
-0.020645376294851
-0.020645376294851
-0.020645376294851
-0.020645376294851
-0.020645376294851
-0.020645376294851
-0.020645376294851
-0.020645376294851
-0.020645376294851
-0.020645376294851
-0.020645376294851
-0.020645376294851
-0.020645376294851
-0.020645376294851
-0.020645376294851
-0.020645376294851
-0.020645376294851
-0.020645376294851
-0.020645376294851
-0.005386587232351
-0.005386587232351
-0.020645376294851
-0.005386587232351
-0.005386587232351
-0.005386587232351
-0.005386587232351
-0.020645376294851
-0.020645376294851
-0.005386587232351
-0.005386587232351
-0.020645376294851
-0.020645376294851
-0.035904165357351
-0.020645376294851
-0.020645376294851
-0.020645376294851
-0.035904165357351
-0.020645376294851
-0.035904165357351
-0.020645376294851
-0.020645376294851
-0.020645376294851
-0.020645376294851
-0.005386587232351
-0.005386587232351
-0.020645376294851
-0.020645376294851
-0.005386587232351
-0.005386587232351
-0.005386587232351
-0.020645376294851
-0.005386587232351
-0.005386587232351
-0.005386587232351
-0.005386587232351
-0.005386587232351
-0.005386587232351
-0.020645376294851
-0.005386587232351
-0.005386587232351
-0.020645376294851
-0.020645376294851
-0.020645376294851
-0.020645376294851
-0.020645376294851
-0.020645376294851
-0.020645376294851
-0.035904165357351
-0.020645376294851
-0.035904165357351
-0.035904165357351
-0.035904165357351
-0.035904165357351
-0.020645376294851
-0.020645376294851
-0.020645376294851
-0.020645376294851
-0.020645376294851
-0.020645376294851
-0.005386587232351
-0.005386587232351
-0.005386587232351
-0.005386587232351
-0.005386587232351
-0.005386587232351
-0.005386587232351
-0.005386587232351
-0.020645376294851
-0.020645376294851
-0.020645376294851
-0.020645376294851
-0.020645376294851
-0.035904165357351
-0.020645376294851
-0.020645376294851
-0.020645376294851
-0.020645376294851
-0.005386587232351
-0.005386587232351
-0.005386587232351
-0.005386587232351
-0.005386587232351
-0.020645376294851
-0.020645376294851
-0.020645376294851
-0.020645376294851
-0.020645376294851
-0.020645376294851
-0.020645376294851
-0.020645376294851
-0.020645376294851
-0.020645376294851
-0.005386587232351
-0.020645376294851
-0.005386587232351
-0.020645376294851
-0.005386587232351
-0.020645376294851
-0.020645376294851
-0.020645376294851
-0.020645376294851
-0.020645376294851
-0.020645376294851
-0.020645376294851
-0.020645376294851
-0.020645376294851
-0.020645376294851
-0.020645376294851
-0.020645376294851
-0.020645376294851
-0.020645376294851
-0.020645376294851
-0.020645376294851
-0.005386587232351
-0.005386587232351
-0.005386587232351
-0.005386587232351
-0.005386587232351
-0.005386587232351
0.009872201830149
-0.005386587232351
-0.005386587232351
-0.005386587232351
-0.005386587232351
-0.005386587232351
-0.020645376294851
-0.020645376294851
-0.020645376294851
-0.020645376294851
-0.020645376294851
-0.020645376294851
-0.020645376294851
-0.020645376294851
-0.020645376294851
-0.020645376294851
-0.005386587232351
-0.005386587232351
-0.005386587232351
-0.005386587232351
-0.005386587232351
-0.005386587232351
-0.005386587232351
-0.020645376294851
-0.020645376294851
-0.020645376294851
-0.020645376294851
-0.020645376294851
-0.020645376294851
-0.020645376294851
-0.020645376294851
-0.005386587232351
-0.005386587232351
-0.005386587232351
-0.005386587232351
-0.005386587232351
-0.005386587232351
-0.005386587232351
-0.005386587232351
-0.005386587232351
-0.005386587232351
-0.005386587232351
-0.005386587232351
-0.020645376294851
-0.005386587232351
-0.005386587232351
-0.005386587232351
-0.005386587232351
-0.020645376294851
-0.020645376294851
-0.020645376294851
-0.020645376294851
-0.020645376294851
-0.020645376294851
-0.020645376294851
-0.020645376294851
-0.020645376294851
-0.020645376294851
-0.020645376294851
-0.005386587232351
-0.005386587232351
-0.005386587232351
-0.005386587232351
-0.005386587232351
-0.005386587232351
-0.005386587232351
-0.005386587232351
-0.005386587232351
-0.005386587232351
-0.005386587232351
-0.020645376294851
-0.020645376294851
-0.020645376294851
-0.020645376294851
-0.020645376294851
-0.020645376294851
-0.020645376294851
-0.020645376294851
-0.005386587232351
-0.005386587232351
-0.005386587232351
-0.005386587232351
-0.005386587232351
-0.020645376294851
-0.020645376294851
-0.005386587232351
-0.020645376294851
-0.020645376294851
-0.020645376294851
-0.020645376294851
-0.020645376294851
-0.020645376294851
-0.020645376294851
-0.020645376294851
-0.020645376294851
-0.005386587232351
-0.005386587232351
-0.005386587232351
-0.005386587232351
-0.005386587232351
-0.005386587232351
-0.005386587232351
-0.005386587232351
-0.020645376294851
-0.020645376294851
-0.020645376294851
-0.020645376294851
-0.020645376294851
-0.020645376294851
-0.020645376294851
-0.020645376294851
-0.020645376294851
-0.020645376294851
-0.020645376294851
-0.020645376294851
-0.020645376294851
-0.005386587232351
-0.005386587232351
-0.005386587232351
-0.020645376294851
-0.005386587232351
-0.005386587232351
-0.005386587232351
-0.005386587232351
-0.005386587232351
-0.020645376294851
-0.005386587232351
-0.005386587232351
-0.020645376294851
-0.020645376294851
-0.020645376294851
-0.020645376294851
-0.020645376294851
-0.020645376294851
-0.020645376294851
-0.020645376294851
-0.020645376294851
-0.020645376294851
-0.020645376294851
-0.020645376294851
-0.035904165357351
-0.035904165357351
-0.035904165357351
-0.035904165357351
-0.035904165357351
-0.035904165357351
-0.035904165357351
-0.020645376294851
-0.020645376294851
-0.020645376294851
-0.020645376294851
-0.020645376294851
-0.020645376294851
-0.005386587232351
-0.005386587232351
-0.005386587232351
-0.005386587232351
-0.005386587232351
-0.005386587232351
-0.005386587232351
-0.005386587232351
-0.005386587232351
-0.005386587232351
-0.020645376294851
-0.020645376294851
-0.020645376294851
-0.020645376294851
-0.020645376294851
-0.020645376294851
-0.035904165357351
-0.035904165357351
-0.020645376294851
-0.020645376294851
-0.020645376294851
-0.020645376294851
-0.020645376294851
-0.020645376294851
-0.005386587232351
-0.005386587232351
-0.005386587232351
-0.005386587232351
-0.005386587232351
-0.005386587232351
-0.005386587232351
-0.005386587232351
-0.020645376294851
-0.005386587232351
-0.005386587232351
-0.020645376294851
-0.020645376294851
-0.020645376294851
-0.020645376294851
-0.020645376294851
-0.020645376294851
-0.020645376294851
-0.005386587232351
-0.020645376294851
-0.005386587232351
-0.020645376294851
-0.020645376294851
-0.020645376294851
-0.020645376294851
-0.020645376294851
-0.020645376294851
-0.020645376294851
-0.020645376294851
-0.020645376294851
-0.020645376294851
-0.020645376294851
-0.005386587232351
-0.020645376294851
-0.020645376294851
-0.005386587232351
-0.020645376294851
-0.020645376294851
-0.020645376294851
-0.020645376294851
-0.020645376294851
-0.020645376294851
-0.020645376294851
-0.020645376294851
-0.020645376294851
-0.020645376294851
-0.020645376294851
-0.020645376294851
-0.020645376294851
-0.020645376294851
-0.020645376294851
-0.005386587232351
-0.005386587232351
-0.020645376294851
-0.020645376294851
-0.020645376294851
-0.005386587232351
-0.020645376294851
-0.020645376294851
-0.020645376294851
-0.020645376294851
-0.005386587232351
-0.005386587232351
-0.020645376294851
-0.020645376294851
-0.020645376294851
-0.020645376294851
-0.020645376294851
-0.020645376294851
-0.020645376294851
-0.020645376294851
-0.035904165357351
-0.020645376294851
-0.020645376294851
-0.020645376294851
-0.020645376294851
-0.020645376294851
-0.005386587232351
-0.005386587232351
-0.005386587232351
-0.005386587232351
0.009872201830149
-0.005386587232351
-0.005386587232351
-0.005386587232351
-0.005386587232351
-0.005386587232351
-0.005386587232351
-0.020645376294851
-0.020645376294851
-0.020645376294851
-0.020645376294851
-0.020645376294851
-0.020645376294851
-0.020645376294851
-0.020645376294851
-0.020645376294851
-0.020645376294851
-0.020645376294851
-0.020645376294851
-0.020645376294851
-0.020645376294851
-0.020645376294851
-0.020645376294851
-0.005386587232351
-0.005386587232351
-0.005386587232351
-0.020645376294851
-0.020645376294851
-0.020645376294851
-0.005386587232351
-0.005386587232351
-0.005386587232351
-0.020645376294851
-0.020645376294851
-0.005386587232351
-0.005386587232351
-0.005386587232351
-0.005386587232351
-0.005386587232351
-0.005386587232351
-0.005386587232351
-0.005386587232351
-0.005386587232351
-0.020645376294851
-0.005386587232351
-0.020645376294851
-0.020645376294851
-0.020645376294851
-0.005386587232351
-0.020645376294851
-0.020645376294851
-0.020645376294851
-0.020645376294851
-0.020645376294851
-0.020645376294851
-0.035904165357351
-0.020645376294851
-0.020645376294851
-0.020645376294851
-0.035904165357351
-0.035904165357351
-0.035904165357351
-0.035904165357351
-0.035904165357351
-0.035904165357351
-0.035904165357351
-0.035904165357351
-0.035904165357351
-0.020645376294851
-0.020645376294851
-0.020645376294851
-0.020645376294851
-0.020645376294851
-0.005386587232351
-0.005386587232351
-0.005386587232351
-0.005386587232351
-0.005386587232351
-0.005386587232351
-0.005386587232351
-0.005386587232351
-0.005386587232351
-0.005386587232351
-0.005386587232351
-0.020645376294851
-0.020645376294851
-0.035904165357351
-0.035904165357351
-0.035904165357351
-0.035904165357351
-0.035904165357351
-0.035904165357351
-0.020645376294851
-0.035904165357351
-0.035904165357351
-0.020645376294851
-0.020645376294851
-0.005386587232351
-0.020645376294851
-0.020645376294851
-0.020645376294851
-0.005386587232351
-0.005386587232351
-0.005386587232351
-0.020645376294851
-0.020645376294851
-0.020645376294851
-0.020645376294851
-0.005386587232351
-0.005386587232351
-0.005386587232351
-0.020645376294851
-0.005386587232351
-0.005386587232351
-0.005386587232351
-0.005386587232351
-0.005386587232351
-0.005386587232351
-0.005386587232351
-0.020645376294851
-0.020645376294851
-0.020645376294851
-0.020645376294851
-0.020645376294851
-0.035904165357351
-0.020645376294851
-0.020645376294851
-0.020645376294851
-0.020645376294851
-0.020645376294851
-0.005386587232351
-0.005386587232351
-0.005386587232351
-0.005386587232351
-0.005386587232351
-0.005386587232351
-0.005386587232351
-0.020645376294851
-0.005386587232351
-0.005386587232351
-0.020645376294851
-0.020645376294851
-0.020645376294851
-0.020645376294851
-0.020645376294851
-0.020645376294851
-0.020645376294851
-0.020645376294851
-0.035904165357351
-0.035904165357351
-0.020645376294851
-0.020645376294851
-0.020645376294851
-0.035904165357351
-0.035904165357351
-0.020645376294851
-0.020645376294851
-0.020645376294851
-0.020645376294851
-0.020645376294851
-0.020645376294851
-0.005386587232351
-0.020645376294851
-0.020645376294851
-0.020645376294851
-0.020645376294851
-0.020645376294851
-0.020645376294851
-0.020645376294851
-0.020645376294851
-0.020645376294851
-0.020645376294851
-0.020645376294851
-0.020645376294851
-0.020645376294851
-0.020645376294851
-0.005386587232351
-0.005386587232351
-0.005386587232351
-0.005386587232351
-0.020645376294851
-0.005386587232351
0.009872201830149
-0.005386587232351
-0.005386587232351
-0.005386587232351
-0.005386587232351
-0.005386587232351
-0.005386587232351
-0.020645376294851
-0.020645376294851
-0.005386587232351
-0.020645376294851
-0.020645376294851
-0.020645376294851
-0.020645376294851
-0.005386587232351
-0.005386587232351
-0.020645376294851
-0.020645376294851
-0.005386587232351
-0.005386587232351
-0.005386587232351
-0.020645376294851
-0.005386587232351
0.009872201830149
-0.005386587232351
-0.005386587232351
-0.020645376294851
-0.005386587232351
-0.005386587232351
-0.020645376294851
-0.020645376294851
-0.020645376294851
-0.020645376294851
-0.020645376294851
-0.005386587232351
-0.005386587232351
-0.005386587232351
-0.005386587232351
-0.005386587232351
-0.005386587232351
-0.005386587232351
-0.005386587232351
-0.020645376294851
-0.005386587232351
-0.005386587232351
-0.005386587232351
-0.005386587232351
-0.020645376294851
-0.020645376294851
-0.005386587232351
-0.005386587232351
-0.020645376294851
-0.020645376294851
-0.020645376294851
-0.020645376294851
-0.020645376294851
-0.020645376294851
-0.020645376294851
-0.020645376294851
-0.020645376294851
-0.020645376294851
-0.020645376294851
-0.020645376294851
-0.020645376294851
-0.020645376294851
-0.020645376294851
-0.020645376294851
-0.020645376294851
-0.020645376294851
-0.020645376294851
-0.020645376294851
-0.020645376294851
-0.020645376294851
-0.020645376294851
-0.020645376294851
-0.020645376294851
-0.020645376294851
-0.020645376294851
-0.020645376294851
-0.020645376294851
-0.035904165357351
-0.020645376294851
-0.020645376294851
-0.020645376294851
-0.020645376294851
-0.005386587232351
-0.005386587232351
-0.005386587232351
-0.005386587232351
-0.005386587232351
-0.005386587232351
-0.005386587232351
-0.005386587232351
-0.020645376294851
-0.020645376294851
-0.020645376294851
-0.020645376294851
-0.020645376294851
-0.035904165357351
-0.035904165357351
-0.020645376294851
-0.020645376294851
-0.020645376294851
-0.020645376294851
-0.020645376294851
-0.020645376294851
-0.020645376294851
-0.020645376294851
-0.020645376294851
-0.020645376294851
-0.020645376294851
-0.020645376294851
-0.020645376294851
-0.020645376294851
-0.020645376294851
-0.005386587232351
-0.005386587232351
-0.005386587232351
-0.005386587232351
-0.005386587232351
0.009872201830149
-0.005386587232351
-0.005386587232351
-0.005386587232351
-0.005386587232351
-0.005386587232351
-0.005386587232351
-0.020645376294851
-0.005386587232351
-0.020645376294851
-0.005386587232351
-0.005386587232351
-0.005386587232351
-0.020645376294851
-0.005386587232351
-0.005386587232351
-0.020645376294851
-0.005386587232351
-0.005386587232351
-0.005386587232351
-0.005386587232351
-0.005386587232351
-0.005386587232351
-0.005386587232351
-0.005386587232351
-0.005386587232351
-0.005386587232351
-0.005386587232351
-0.005386587232351
-0.005386587232351
-0.005386587232351
-0.005386587232351
-0.005386587232351
-0.005386587232351
-0.020645376294851
-0.020645376294851
-0.020645376294851
-0.020645376294851
-0.020645376294851
-0.020645376294851
-0.020645376294851
-0.020645376294851
-0.020645376294851
-0.020645376294851
-0.005386587232351
-0.005386587232351
-0.020645376294851
-0.020645376294851
-0.005386587232351
-0.005386587232351
-0.005386587232351
-0.005386587232351
-0.005386587232351
-0.005386587232351
-0.005386587232351
-0.020645376294851
-0.005386587232351
-0.005386587232351
-0.020645376294851
-0.005386587232351
-0.005386587232351
-0.005386587232351
-0.005386587232351
-0.005386587232351
-0.005386587232351
-0.005386587232351
-0.005386587232351
-0.005386587232351
-0.005386587232351
-0.005386587232351
-0.005386587232351
-0.005386587232351
-0.005386587232351
-0.020645376294851
-0.005386587232351
-0.005386587232351
-0.005386587232351
-0.005386587232351
-0.005386587232351
-0.005386587232351
-0.005386587232351
-0.005386587232351
-0.005386587232351
-0.005386587232351
-0.005386587232351
-0.020645376294851
-0.020645376294851
-0.005386587232351
-0.020645376294851
-0.020645376294851
-0.020645376294851
-0.005386587232351
-0.005386587232351
-0.020645376294851
-0.020645376294851
-0.020645376294851
-0.020645376294851
-0.020645376294851
-0.020645376294851
-0.035904165357351
-0.035904165357351
-0.020645376294851
-0.020645376294851
-0.020645376294851
-0.020645376294851
-0.020645376294851
-0.020645376294851
-0.020645376294851
-0.020645376294851
-0.005386587232351
-0.020645376294851
-0.020645376294851
-0.020645376294851
-0.020645376294851
-0.020645376294851
-0.020645376294851
-0.020645376294851
-0.020645376294851
-0.005386587232351
-0.005386587232351
-0.005386587232351
-0.005386587232351
-0.005386587232351
-0.005386587232351
-0.005386587232351
0.009872201830149
0.009872201830149
-0.005386587232351
-0.005386587232351
-0.005386587232351
-0.005386587232351
-0.005386587232351
-0.005386587232351
-0.020645376294851
-0.005386587232351
-0.005386587232351
-0.005386587232351
-0.005386587232351
-0.005386587232351
-0.020645376294851
-0.020645376294851
-0.020645376294851
-0.020645376294851
-0.020645376294851
-0.020645376294851
-0.020645376294851
-0.005386587232351
-0.005386587232351
-0.005386587232351
-0.005386587232351
-0.005386587232351
-0.005386587232351
-0.005386587232351
-0.005386587232351
-0.005386587232351
-0.005386587232351
-0.005386587232351
-0.005386587232351
-0.005386587232351
-0.005386587232351
-0.005386587232351
-0.005386587232351
-0.005386587232351
-0.005386587232351
-0.005386587232351
-0.020645376294851
-0.020645376294851
-0.020645376294851
-0.020645376294851
-0.020645376294851
-0.020645376294851
-0.020645376294851
-0.020645376294851
-0.020645376294851
-0.020645376294851
-0.020645376294851
-0.005386587232351
-0.005386587232351
-0.005386587232351
-0.005386587232351
-0.005386587232351
-0.005386587232351
-0.005386587232351
-0.005386587232351
-0.005386587232351
-0.005386587232351
-0.005386587232351
-0.020645376294851
-0.020645376294851
-0.020645376294851
-0.020645376294851
-0.020645376294851
-0.020645376294851
-0.020645376294851
-0.035904165357351
-0.035904165357351
-0.020645376294851
-0.020645376294851
-0.020645376294851
-0.020645376294851
-0.020645376294851
-0.020645376294851
-0.020645376294851
-0.020645376294851
-0.005386587232351
-0.020645376294851
-0.005386587232351
-0.005386587232351
-0.005386587232351
-0.005386587232351
-0.005386587232351
-0.005386587232351
-0.005386587232351
-0.005386587232351
-0.005386587232351
-0.020645376294851
-0.020645376294851
-0.020645376294851
-0.005386587232351
-0.005386587232351
-0.005386587232351
-0.020645376294851
-0.020645376294851
-0.005386587232351
-0.020645376294851
-0.020645376294851
-0.020645376294851
-0.020645376294851
-0.035904165357351
-0.035904165357351
-0.020645376294851
-0.035904165357351
-0.035904165357351
-0.020645376294851
-0.020645376294851
-0.020645376294851
-0.020645376294851
-0.020645376294851
-0.005386587232351
-0.005386587232351
0.009872201830149
-0.005386587232351
-0.005386587232351
-0.005386587232351
-0.005386587232351
-0.005386587232351
-0.005386587232351
-0.005386587232351
-0.005386587232351
-0.020645376294851
-0.020645376294851
-0.020645376294851
-0.020645376294851
-0.020645376294851
-0.020645376294851
-0.020645376294851
-0.020645376294851
-0.020645376294851
-0.005386587232351
-0.005386587232351
-0.005386587232351
-0.005386587232351
-0.005386587232351
-0.005386587232351
-0.005386587232351
-0.005386587232351
-0.005386587232351
-0.005386587232351
-0.005386587232351
-0.005386587232351
-0.005386587232351
-0.005386587232351
-0.020645376294851
-0.020645376294851
-0.020645376294851
-0.020645376294851
-0.020645376294851
-0.020645376294851
-0.005386587232351
-0.020645376294851
-0.020645376294851
-0.005386587232351
-0.020645376294851
-0.005386587232351
-0.020645376294851
-0.020645376294851
-0.020645376294851
-0.020645376294851
-0.020645376294851
-0.020645376294851
-0.020645376294851
-0.020645376294851
-0.020645376294851
-0.020645376294851
-0.020645376294851
-0.005386587232351
-0.005386587232351
-0.005386587232351
-0.005386587232351
-0.005386587232351
-0.005386587232351
-0.005386587232351
-0.005386587232351
-0.005386587232351
-0.005386587232351
-0.005386587232351
-0.005386587232351
-0.005386587232351
-0.005386587232351
-0.005386587232351
-0.005386587232351
-0.005386587232351
-0.005386587232351
-0.005386587232351
-0.005386587232351
-0.020645376294851
-0.005386587232351
-0.020645376294851
-0.005386587232351
-0.005386587232351
-0.005386587232351
-0.005386587232351
-0.005386587232351
-0.005386587232351
-0.005386587232351
-0.005386587232351
-0.005386587232351
-0.005386587232351
0.009872201830149
-0.005386587232351
-0.005386587232351
-0.005386587232351
-0.005386587232351
-0.005386587232351
-0.020645376294851
-0.020645376294851
-0.020645376294851
-0.005386587232351
-0.005386587232351
-0.005386587232351
-0.005386587232351
-0.005386587232351
-0.005386587232351
-0.005386587232351
-0.005386587232351
-0.005386587232351
-0.005386587232351
-0.005386587232351
-0.005386587232351
-0.005386587232351
-0.005386587232351
-0.020645376294851
-0.005386587232351
-0.005386587232351
-0.005386587232351
-0.005386587232351
-0.005386587232351
-0.005386587232351
-0.005386587232351
-0.005386587232351
-0.005386587232351
-0.005386587232351
-0.005386587232351
-0.005386587232351
-0.005386587232351
-0.005386587232351
-0.020645376294851
-0.005386587232351
-0.005386587232351
-0.005386587232351
-0.005386587232351
-0.005386587232351
-0.005386587232351
-0.005386587232351
-0.005386587232351
-0.005386587232351
-0.005386587232351
-0.005386587232351
-0.020645376294851
-0.020645376294851
-0.035904165357351
-0.035904165357351
-0.020645376294851
-0.020645376294851
-0.035904165357351
-0.035904165357351
-0.020645376294851
-0.020645376294851
-0.005386587232351
-0.005386587232351
-0.005386587232351
-0.005386587232351
-0.005386587232351
-0.005386587232351
-0.005386587232351
-0.005386587232351
-0.020645376294851
-0.020645376294851
-0.020645376294851
-0.020645376294851
-0.035904165357351
-0.035904165357351
-0.035904165357351
-0.020645376294851
-0.020645376294851
-0.020645376294851
-0.020645376294851
-0.020645376294851
-0.005386587232351
-0.005386587232351
0.009872201830149
0.009872201830149
0.009872201830149
0.009872201830149
0.009872201830149
0.009872201830149
-0.005386587232351
-0.005386587232351
-0.005386587232351
-0.005386587232351
-0.020645376294851
-0.020645376294851
-0.035904165357351
-0.035904165357351
-0.035904165357351
-0.020645376294851
-0.020645376294851
-0.020645376294851
-0.020645376294851
-0.005386587232351
-0.005386587232351
0.009872201830149
0.009872201830149
0.009872201830149
0.009872201830149
0.009872201830149
-0.005386587232351
0.009872201830149
0.009872201830149
-0.005386587232351
-0.005386587232351
-0.020645376294851
-0.020645376294851
-0.020645376294851
-0.020645376294851
-0.020645376294851
-0.020645376294851
-0.020645376294851
-0.020645376294851
-0.020645376294851
-0.020645376294851
-0.020645376294851
-0.005386587232351
-0.005386587232351
-0.020645376294851
-0.020645376294851
-0.005386587232351
-0.005386587232351
-0.005386587232351
-0.005386587232351
-0.005386587232351
-0.005386587232351
-0.005386587232351
-0.005386587232351
-0.005386587232351
-0.005386587232351
-0.005386587232351
-0.020645376294851
-0.005386587232351
-0.005386587232351
-0.005386587232351
-0.020645376294851
-0.020645376294851
-0.020645376294851
-0.020645376294851
-0.020645376294851
-0.020645376294851
-0.020645376294851
-0.020645376294851
-0.005386587232351
-0.005386587232351
-0.005386587232351
-0.005386587232351
-0.005386587232351
0.009872201830149
0.009872201830149
0.009872201830149
-0.005386587232351
-0.005386587232351
-0.005386587232351
-0.005386587232351
-0.005386587232351
-0.005386587232351
-0.005386587232351
-0.020645376294851
-0.005386587232351
-0.020645376294851
-0.020645376294851
-0.020645376294851
-0.020645376294851
-0.020645376294851
-0.020645376294851
-0.020645376294851
-0.005386587232351
-0.020645376294851
-0.005386587232351
-0.005386587232351
-0.005386587232351
-0.005386587232351
-0.005386587232351
-0.005386587232351
-0.005386587232351
-0.020645376294851
-0.005386587232351
-0.005386587232351
-0.005386587232351
-0.020645376294851
-0.020645376294851
-0.005386587232351
-0.005386587232351
-0.020645376294851
-0.020645376294851
-0.005386587232351
-0.005386587232351
-0.005386587232351
-0.005386587232351
-0.005386587232351
-0.005386587232351
-0.005386587232351
-0.005386587232351
-0.005386587232351
-0.005386587232351
-0.005386587232351
-0.005386587232351
-0.005386587232351
-0.020645376294851
-0.005386587232351
-0.005386587232351
-0.005386587232351
-0.005386587232351
-0.005386587232351
-0.005386587232351
-0.005386587232351
-0.005386587232351
-0.005386587232351
-0.005386587232351
-0.020645376294851
-0.005386587232351
-0.005386587232351
-0.005386587232351
-0.005386587232351
-0.005386587232351
-0.005386587232351
-0.005386587232351
-0.005386587232351
-0.020645376294851
-0.020645376294851
-0.005386587232351
-0.020645376294851
-0.020645376294851
-0.020645376294851
-0.020645376294851
-0.020645376294851
-0.020645376294851
-0.020645376294851
-0.020645376294851
-0.020645376294851
-0.005386587232351
-0.005386587232351
-0.005386587232351
-0.005386587232351
-0.005386587232351
-0.005386587232351
-0.005386587232351
0.009872201830149
0.009872201830149
-0.005386587232351
-0.005386587232351
-0.005386587232351
-0.005386587232351
-0.005386587232351
-0.005386587232351
-0.005386587232351
-0.020645376294851
-0.005386587232351
-0.005386587232351
-0.005386587232351
-0.005386587232351
-0.020645376294851
-0.020645376294851
-0.005386587232351
-0.020645376294851
-0.020645376294851
-0.020645376294851
-0.020645376294851
-0.020645376294851
-0.020645376294851
-0.020645376294851
-0.020645376294851
-0.020645376294851
-0.020645376294851
-0.020645376294851
-0.020645376294851
-0.005386587232351
-0.020645376294851
-0.020645376294851
-0.005386587232351
-0.005386587232351
-0.005386587232351
-0.005386587232351
-0.005386587232351
-0.005386587232351
-0.005386587232351
-0.005386587232351
-0.005386587232351
-0.005386587232351
-0.005386587232351
-0.005386587232351
-0.005386587232351
-0.020645376294851
-0.005386587232351
-0.005386587232351
-0.005386587232351
-0.005386587232351
-0.005386587232351
-0.005386587232351
-0.005386587232351
-0.005386587232351
-0.020645376294851
-0.005386587232351
-0.005386587232351
-0.005386587232351
-0.005386587232351
-0.005386587232351
-0.005386587232351
-0.005386587232351
-0.005386587232351
-0.005386587232351
-0.005386587232351
-0.005386587232351
-0.005386587232351
-0.005386587232351
-0.005386587232351
-0.005386587232351
-0.005386587232351
-0.020645376294851
-0.005386587232351
-0.005386587232351
-0.005386587232351
-0.005386587232351
-0.020645376294851
-0.005386587232351
-0.005386587232351
-0.005386587232351
-0.005386587232351
-0.020645376294851
-0.005386587232351
-0.005386587232351
-0.005386587232351
-0.005386587232351
-0.005386587232351
-0.005386587232351
-0.005386587232351
-0.005386587232351
-0.005386587232351
-0.005386587232351
-0.020645376294851
-0.020645376294851
-0.020645376294851
-0.005386587232351
-0.005386587232351
-0.020645376294851
-0.020645376294851
-0.005386587232351
-0.005386587232351
-0.005386587232351
-0.005386587232351
-0.005386587232351
-0.005386587232351
0.009872201830149
-0.005386587232351
-0.005386587232351
-0.005386587232351
-0.005386587232351
-0.020645376294851
-0.020645376294851
-0.020645376294851
-0.020645376294851
-0.020645376294851
-0.020645376294851
-0.020645376294851
-0.005386587232351
-0.005386587232351
0.009872201830149
-0.005386587232351
-0.005386587232351
-0.005386587232351
-0.005386587232351
-0.005386587232351
-0.005386587232351
-0.005386587232351
-0.020645376294851
-0.005386587232351
-0.020645376294851
-0.020645376294851
-0.020645376294851
-0.005386587232351
-0.020645376294851
-0.020645376294851
-0.020645376294851
-0.020645376294851
-0.020645376294851
-0.005386587232351
-0.020645376294851
-0.005386587232351
-0.005386587232351
-0.005386587232351
-0.005386587232351
-0.005386587232351
-0.005386587232351
-0.005386587232351
-0.005386587232351
-0.005386587232351
-0.005386587232351
-0.005386587232351
-0.005386587232351
-0.005386587232351
-0.020645376294851
-0.020645376294851
-0.005386587232351
-0.005386587232351
-0.005386587232351
-0.005386587232351
-0.005386587232351
-0.020645376294851
-0.005386587232351
-0.005386587232351
-0.005386587232351
-0.005386587232351
-0.005386587232351
-0.005386587232351
0.009872201830149
-0.005386587232351
-0.005386587232351
-0.005386587232351
-0.005386587232351
-0.005386587232351
-0.005386587232351
0.009872201830149
-0.005386587232351
0.009872201830149
-0.005386587232351
-0.005386587232351
-0.005386587232351
-0.005386587232351
0.009872201830149
-0.005386587232351
-0.005386587232351
-0.005386587232351
-0.005386587232351
-0.005386587232351
0.009872201830149
-0.005386587232351
-0.005386587232351
-0.005386587232351
-0.005386587232351
-0.005386587232351
-0.005386587232351
-0.005386587232351
-0.005386587232351
-0.005386587232351
-0.005386587232351
-0.005386587232351
-0.020645376294851
-0.020645376294851
-0.020645376294851
-0.020645376294851
-0.020645376294851
-0.020645376294851
-0.020645376294851
-0.020645376294851
-0.020645376294851
-0.020645376294851
-0.005386587232351
-0.005386587232351
-0.005386587232351
-0.005386587232351
-0.005386587232351
-0.005386587232351
-0.005386587232351
-0.005386587232351
-0.020645376294851
-0.020645376294851
-0.020645376294851
-0.020645376294851
-0.020645376294851
-0.020645376294851
-0.020645376294851
-0.020645376294851
-0.005386587232351
-0.020645376294851
-0.020645376294851
-0.005386587232351
-0.005386587232351
-0.005386587232351
-0.020645376294851
-0.005386587232351
-0.005386587232351
-0.005386587232351
-0.020645376294851
-0.005386587232351
-0.005386587232351
-0.005386587232351
-0.020645376294851
-0.020645376294851
-0.020645376294851
-0.005386587232351
-0.005386587232351
-0.020645376294851
-0.005386587232351
-0.005386587232351
-0.005386587232351
0.009872201830149
-0.005386587232351
-0.005386587232351
0.009872201830149
-0.005386587232351
0.009872201830149
-0.005386587232351
-0.005386587232351
-0.005386587232351
-0.005386587232351
-0.005386587232351
-0.005386587232351
-0.005386587232351
-0.005386587232351
-0.020645376294851
-0.020645376294851
-0.020645376294851
-0.020645376294851
-0.020645376294851
-0.020645376294851
-0.020645376294851
-0.020645376294851
-0.020645376294851
-0.020645376294851
-0.020645376294851
-0.020645376294851
-0.005386587232351
-0.005386587232351
-0.005386587232351
-0.005386587232351
-0.005386587232351
0.009872201830149
-0.005386587232351
0.009872201830149
-0.005386587232351
-0.005386587232351
-0.005386587232351
-0.005386587232351
-0.005386587232351
-0.005386587232351
-0.020645376294851
-0.005386587232351
-0.005386587232351
-0.020645376294851
-0.020645376294851
-0.020645376294851
-0.020645376294851
-0.020645376294851
-0.020645376294851
-0.020645376294851
-0.005386587232351
-0.005386587232351
-0.005386587232351
-0.005386587232351
0.009872201830149
-0.005386587232351
0.009872201830149
0.009872201830149
-0.005386587232351
-0.005386587232351
-0.005386587232351
-0.005386587232351
-0.005386587232351
-0.005386587232351
-0.005386587232351
-0.005386587232351
-0.005386587232351
-0.020645376294851
-0.005386587232351
-0.005386587232351
-0.020645376294851
-0.005386587232351
-0.005386587232351
-0.005386587232351
-0.005386587232351
-0.005386587232351
-0.005386587232351
-0.005386587232351
-0.005386587232351
-0.005386587232351
-0.005386587232351
-0.005386587232351
-0.020645376294851
-0.020645376294851
-0.005386587232351
-0.005386587232351
-0.005386587232351
-0.005386587232351
-0.005386587232351
-0.005386587232351
-0.005386587232351
-0.005386587232351
-0.005386587232351
-0.020645376294851
-0.020645376294851
-0.005386587232351
-0.005386587232351
-0.005386587232351
-0.005386587232351
-0.005386587232351
-0.005386587232351
-0.020645376294851
-0.020645376294851
-0.020645376294851
-0.020645376294851
-0.020645376294851
-0.020645376294851
-0.005386587232351
-0.020645376294851
-0.020645376294851
-0.020645376294851
-0.005386587232351
-0.005386587232351
-0.005386587232351
-0.005386587232351
-0.005386587232351
-0.005386587232351
-0.005386587232351
-0.005386587232351
-0.005386587232351
-0.005386587232351
-0.005386587232351
-0.005386587232351
-0.005386587232351
-0.005386587232351
-0.005386587232351
-0.005386587232351
-0.005386587232351
-0.005386587232351
-0.005386587232351
-0.005386587232351
-0.005386587232351
-0.005386587232351
-0.005386587232351
-0.005386587232351
-0.005386587232351
-0.005386587232351
-0.005386587232351
-0.005386587232351
-0.005386587232351
-0.005386587232351
-0.005386587232351
-0.005386587232351
-0.005386587232351
-0.005386587232351
-0.005386587232351
-0.005386587232351
-0.005386587232351
-0.005386587232351
-0.005386587232351
0.009872201830149
0.009872201830149
0.009872201830149
-0.005386587232351
-0.005386587232351
-0.005386587232351
0.009872201830149
-0.005386587232351
-0.005386587232351
-0.005386587232351
-0.005386587232351
-0.005386587232351
-0.005386587232351
-0.020645376294851
-0.020645376294851
-0.005386587232351
-0.005386587232351
-0.005386587232351
-0.005386587232351
-0.005386587232351
-0.005386587232351
0.009872201830149
0.009872201830149
-0.005386587232351
0.009872201830149
-0.005386587232351
-0.005386587232351
-0.005386587232351
-0.005386587232351
-0.005386587232351
-0.020645376294851
-0.020645376294851
-0.020645376294851
-0.020645376294851
-0.020645376294851
-0.020645376294851
-0.020645376294851
-0.020645376294851
-0.020645376294851
-0.005386587232351
-0.020645376294851
-0.020645376294851
-0.005386587232351
-0.005386587232351
-0.005386587232351
-0.005386587232351
-0.005386587232351
-0.005386587232351
-0.005386587232351
-0.005386587232351
-0.005386587232351
-0.020645376294851
-0.020645376294851
-0.020645376294851
-0.020645376294851
-0.005386587232351
-0.005386587232351
-0.005386587232351
-0.005386587232351
0.009872201830149
0.009872201830149
-0.005386587232351
-0.005386587232351
-0.005386587232351
-0.005386587232351
-0.005386587232351
-0.020645376294851
-0.005386587232351
-0.005386587232351
-0.005386587232351
-0.005386587232351
-0.020645376294851
-0.020645376294851
-0.005386587232351
-0.020645376294851
-0.005386587232351
-0.005386587232351
-0.020645376294851
-0.005386587232351
-0.005386587232351
-0.005386587232351
-0.005386587232351
-0.005386587232351
-0.005386587232351
-0.005386587232351
-0.005386587232351
-0.005386587232351
-0.005386587232351
-0.005386587232351
-0.005386587232351
-0.005386587232351
-0.005386587232351
-0.005386587232351
-0.005386587232351
-0.005386587232351
-0.005386587232351
-0.005386587232351
-0.005386587232351
-0.005386587232351
-0.005386587232351
-0.005386587232351
-0.005386587232351
-0.005386587232351
-0.005386587232351
-0.005386587232351
0.009872201830149
-0.005386587232351
-0.005386587232351
0.009872201830149
0.009872201830149
-0.005386587232351
-0.005386587232351
-0.005386587232351
-0.005386587232351
-0.005386587232351
-0.005386587232351
-0.005386587232351
-0.005386587232351
-0.005386587232351
-0.005386587232351
0.009872201830149
-0.005386587232351
-0.005386587232351
-0.005386587232351
0.009872201830149
-0.005386587232351
-0.005386587232351
-0.020645376294851
-0.005386587232351
-0.005386587232351
-0.020645376294851
-0.005386587232351
-0.005386587232351
-0.020645376294851
-0.020645376294851
-0.005386587232351
-0.005386587232351
-0.020645376294851
-0.020645376294851
-0.020645376294851
-0.020645376294851
-0.020645376294851
-0.020645376294851
-0.020645376294851
-0.020645376294851
-0.005386587232351
-0.005386587232351
-0.005386587232351
-0.005386587232351
0.009872201830149
-0.005386587232351
-0.005386587232351
-0.005386587232351
0.009872201830149
0.009872201830149
-0.005386587232351
-0.005386587232351
-0.005386587232351
-0.005386587232351
-0.005386587232351
0.009872201830149
0.009872201830149
0.009872201830149
-0.005386587232351
-0.005386587232351
-0.005386587232351
-0.005386587232351
-0.005386587232351
-0.005386587232351
-0.005386587232351
-0.020645376294851
-0.005386587232351
-0.005386587232351
-0.020645376294851
-0.020645376294851
-0.020645376294851
-0.020645376294851
-0.005386587232351
-0.020645376294851
-0.005386587232351
-0.020645376294851
-0.005386587232351
-0.005386587232351
-0.005386587232351
-0.005386587232351
-0.005386587232351
-0.005386587232351
-0.005386587232351
-0.005386587232351
-0.005386587232351
-0.005386587232351
-0.005386587232351
-0.020645376294851
-0.005386587232351
-0.005386587232351
-0.005386587232351
-0.005386587232351
-0.005386587232351
-0.005386587232351
-0.005386587232351
-0.005386587232351
-0.005386587232351
-0.020645376294851
-0.005386587232351
-0.005386587232351
-0.020645376294851
-0.005386587232351
-0.005386587232351
-0.020645376294851
-0.020645376294851
-0.020645376294851
-0.020645376294851
-0.005386587232351
-0.005386587232351
-0.005386587232351
-0.005386587232351
-0.005386587232351
-0.005386587232351
-0.005386587232351
-0.005386587232351
-0.005386587232351
-0.005386587232351
-0.005386587232351
-0.005386587232351
-0.005386587232351
-0.020645376294851
-0.020645376294851
-0.005386587232351
-0.005386587232351
-0.020645376294851
-0.005386587232351
-0.005386587232351
-0.005386587232351
-0.005386587232351
-0.005386587232351
-0.005386587232351
-0.005386587232351
-0.005386587232351
-0.005386587232351
-0.005386587232351
-0.005386587232351
-0.005386587232351
-0.005386587232351
-0.005386587232351
-0.005386587232351
-0.005386587232351
-0.005386587232351
-0.005386587232351
-0.005386587232351
-0.020645376294851
-0.020645376294851
-0.020645376294851
-0.020645376294851
-0.005386587232351
-0.005386587232351
-0.020645376294851
-0.020645376294851
-0.020645376294851
-0.005386587232351
-0.005386587232351
-0.020645376294851
-0.020645376294851
-0.005386587232351
-0.005386587232351
-0.005386587232351
-0.005386587232351
-0.005386587232351
-0.005386587232351
-0.005386587232351
-0.005386587232351
-0.020645376294851
-0.020645376294851
-0.020645376294851
-0.005386587232351
-0.020645376294851
-0.020645376294851
-0.020645376294851
-0.020645376294851
-0.005386587232351
-0.005386587232351
-0.005386587232351
-0.005386587232351
-0.005386587232351
-0.005386587232351
0.009872201830149
0.009872201830149
0.009872201830149
0.009872201830149
-0.005386587232351
-0.005386587232351
-0.005386587232351
0.009872201830149
-0.005386587232351
-0.005386587232351
-0.005386587232351
-0.005386587232351
-0.005386587232351
-0.005386587232351
-0.005386587232351
-0.005386587232351
-0.005386587232351
-0.020645376294851
-0.005386587232351
-0.005386587232351
-0.005386587232351
-0.005386587232351
0.009872201830149
0.009872201830149
-0.005386587232351
-0.005386587232351
0.009872201830149
-0.005386587232351
0.009872201830149
-0.005386587232351
-0.005386587232351
-0.005386587232351
-0.005386587232351
-0.005386587232351
-0.005386587232351
-0.020645376294851
-0.020645376294851
-0.005386587232351
-0.005386587232351
-0.005386587232351
-0.005386587232351
-0.005386587232351
-0.005386587232351
-0.005386587232351
-0.005386587232351
-0.005386587232351
-0.005386587232351
0.009872201830149
0.009872201830149
0.009872201830149
0.009872201830149
0.009872201830149
0.009872201830149
-0.005386587232351
-0.005386587232351
-0.005386587232351
-0.005386587232351
-0.020645376294851
-0.020645376294851
-0.020645376294851
-0.020645376294851
-0.020645376294851
-0.020645376294851
-0.005386587232351
-0.020645376294851
-0.020645376294851
-0.005386587232351
-0.005386587232351
-0.005386587232351
0.009872201830149
0.009872201830149
0.009872201830149
-0.005386587232351
-0.005386587232351
-0.005386587232351
-0.005386587232351
-0.005386587232351
-0.020645376294851
-0.020645376294851
-0.020645376294851
-0.020645376294851
-0.020645376294851
-0.020645376294851
-0.005386587232351
-0.020645376294851
-0.020645376294851
-0.005386587232351
0.009872201830149
0.009872201830149
0.009872201830149
-0.005386587232351
-0.005386587232351
0.009872201830149
-0.005386587232351
-0.005386587232351
-0.005386587232351
-0.005386587232351
-0.005386587232351
0.009872201830149
-0.005386587232351
-0.005386587232351
-0.005386587232351
-0.005386587232351
-0.005386587232351
-0.005386587232351
-0.005386587232351
-0.005386587232351
-0.020645376294851
-0.020645376294851
-0.020645376294851
-0.005386587232351
-0.020645376294851
-0.020645376294851
-0.020645376294851
-0.020645376294851
-0.020645376294851
-0.005386587232351
-0.005386587232351
-0.005386587232351
-0.005386587232351
-0.005386587232351
-0.005386587232351
-0.005386587232351
-0.005386587232351
-0.005386587232351
-0.005386587232351
-0.005386587232351
-0.005386587232351
-0.005386587232351
-0.005386587232351
-0.005386587232351
-0.005386587232351
-0.005386587232351
-0.005386587232351
-0.005386587232351
-0.005386587232351
-0.005386587232351
-0.005386587232351
-0.005386587232351
-0.005386587232351
-0.020645376294851
-0.020645376294851
-0.020645376294851
-0.005386587232351
-0.005386587232351
-0.005386587232351
-0.005386587232351
-0.005386587232351
-0.005386587232351
-0.005386587232351
-0.005386587232351
-0.005386587232351
-0.005386587232351
-0.005386587232351
-0.020645376294851
-0.020645376294851
-0.020645376294851
-0.020645376294851
-0.020645376294851
-0.020645376294851
-0.020645376294851
-0.020645376294851
-0.005386587232351
-0.005386587232351
-0.005386587232351
-0.005386587232351
0.009872201830149
0.009872201830149
0.009872201830149
0.009872201830149
0.009872201830149
0.009872201830149
0.009872201830149
-0.005386587232351
-0.005386587232351
-0.005386587232351
-0.005386587232351
-0.005386587232351
-0.005386587232351
-0.020645376294851
-0.020645376294851
-0.020645376294851
-0.020645376294851
-0.020645376294851
-0.005386587232351
-0.020645376294851
-0.005386587232351
-0.005386587232351
-0.005386587232351
-0.005386587232351
-0.005386587232351
-0.005386587232351
-0.005386587232351
-0.005386587232351
-0.005386587232351
-0.005386587232351
-0.005386587232351
-0.005386587232351
-0.005386587232351
-0.005386587232351
-0.005386587232351
-0.005386587232351
-0.005386587232351
-0.005386587232351
-0.005386587232351
-0.005386587232351
-0.005386587232351
-0.005386587232351
-0.005386587232351
-0.005386587232351
-0.005386587232351
-0.005386587232351
-0.005386587232351
-0.005386587232351
-0.005386587232351
-0.005386587232351
-0.005386587232351
-0.005386587232351
-0.020645376294851
-0.020645376294851
-0.020645376294851
-0.020645376294851
-0.020645376294851
-0.020645376294851
-0.020645376294851
-0.020645376294851
-0.020645376294851
-0.020645376294851
-0.005386587232351
-0.005386587232351
-0.020645376294851
-0.005386587232351
-0.005386587232351
-0.005386587232351
-0.005386587232351
-0.005386587232351
-0.020645376294851
-0.020645376294851
-0.005386587232351
-0.005386587232351
-0.005386587232351
-0.005386587232351
-0.020645376294851
-0.020645376294851
-0.005386587232351
-0.005386587232351
-0.005386587232351
-0.005386587232351
-0.005386587232351
-0.005386587232351
-0.005386587232351
-0.005386587232351
-0.005386587232351
-0.005386587232351
-0.005386587232351
-0.005386587232351
-0.005386587232351
-0.005386587232351
-0.020645376294851
-0.005386587232351
-0.005386587232351
-0.005386587232351
-0.005386587232351
-0.005386587232351
-0.005386587232351
-0.005386587232351
-0.005386587232351
-0.005386587232351
0.009872201830149
-0.005386587232351
-0.005386587232351
-0.005386587232351
-0.020645376294851
-0.005386587232351
-0.020645376294851
-0.020645376294851
-0.020645376294851
-0.020645376294851
-0.020645376294851
-0.020645376294851
-0.020645376294851
-0.020645376294851
-0.020645376294851
-0.020645376294851
-0.020645376294851
-0.005386587232351
-0.005386587232351
-0.005386587232351
-0.005386587232351
-0.005386587232351
-0.005386587232351
-0.005386587232351
-0.005386587232351
-0.005386587232351
-0.005386587232351
-0.005386587232351
-0.005386587232351
-0.005386587232351
-0.005386587232351
-0.005386587232351
-0.005386587232351
-0.005386587232351
-0.005386587232351
-0.005386587232351
-0.005386587232351
-0.005386587232351
-0.005386587232351
-0.005386587232351
-0.005386587232351
-0.005386587232351
-0.020645376294851
-0.020645376294851
-0.005386587232351
-0.005386587232351
-0.020645376294851
-0.020645376294851
-0.005386587232351
-0.005386587232351
-0.005386587232351
-0.005386587232351
-0.005386587232351
-0.005386587232351
-0.020645376294851
-0.020645376294851
-0.020645376294851
-0.005386587232351
-0.005386587232351
-0.005386587232351
-0.005386587232351
-0.005386587232351
-0.005386587232351
-0.005386587232351
-0.005386587232351
-0.005386587232351
-0.005386587232351
-0.005386587232351
-0.005386587232351
-0.005386587232351
-0.005386587232351
-0.005386587232351
-0.005386587232351
-0.005386587232351
-0.005386587232351
-0.005386587232351
-0.005386587232351
-0.005386587232351
-0.005386587232351
-0.005386587232351
0.009872201830149
0.009872201830149
0.009872201830149
-0.005386587232351
-0.005386587232351
-0.005386587232351
-0.005386587232351
-0.005386587232351
-0.005386587232351
-0.005386587232351
-0.020645376294851
-0.020645376294851
-0.020645376294851
-0.020645376294851
-0.020645376294851
-0.020645376294851
-0.020645376294851
-0.020645376294851
-0.005386587232351
-0.020645376294851
-0.020645376294851
-0.005386587232351
-0.005386587232351
-0.005386587232351
-0.005386587232351
-0.005386587232351
-0.005386587232351
-0.005386587232351
-0.005386587232351
-0.005386587232351
-0.005386587232351
-0.005386587232351
-0.005386587232351
-0.005386587232351
-0.005386587232351
-0.005386587232351
-0.005386587232351
-0.005386587232351
-0.005386587232351
-0.005386587232351
-0.005386587232351
-0.005386587232351
-0.005386587232351
-0.005386587232351
-0.020645376294851
-0.020645376294851
-0.020645376294851
-0.020645376294851
-0.005386587232351
-0.005386587232351
-0.020645376294851
-0.020645376294851
-0.020645376294851
-0.005386587232351
-0.005386587232351
-0.005386587232351
-0.005386587232351
-0.005386587232351
-0.005386587232351
-0.005386587232351
-0.005386587232351
-0.005386587232351
-0.005386587232351
-0.005386587232351
0.009872201830149
-0.005386587232351
-0.005386587232351
-0.005386587232351
-0.005386587232351
-0.005386587232351
-0.005386587232351
-0.005386587232351
-0.020645376294851
-0.005386587232351
-0.005386587232351
-0.005386587232351
-0.005386587232351
-0.020645376294851
-0.020645376294851
-0.005386587232351
-0.005386587232351
-0.005386587232351
-0.005386587232351
-0.020645376294851
-0.020645376294851
-0.005386587232351
-0.005386587232351
-0.005386587232351
-0.005386587232351
-0.005386587232351
-0.005386587232351
0.009872201830149
-0.005386587232351
-0.005386587232351
0.009872201830149
-0.005386587232351
-0.005386587232351
-0.005386587232351
-0.005386587232351
-0.005386587232351
-0.005386587232351
-0.020645376294851
-0.005386587232351
-0.005386587232351
-0.005386587232351
-0.020645376294851
-0.020645376294851
-0.020645376294851
-0.020645376294851
-0.020645376294851
-0.020645376294851
-0.020645376294851
-0.005386587232351
-0.005386587232351
-0.005386587232351
-0.005386587232351
-0.005386587232351
-0.005386587232351
-0.005386587232351
0.009872201830149
0.009872201830149
-0.005386587232351
-0.005386587232351
-0.005386587232351
-0.005386587232351
-0.005386587232351
-0.005386587232351
-0.020645376294851
-0.020645376294851
-0.020645376294851
-0.020645376294851
-0.020645376294851
-0.020645376294851
-0.020645376294851
-0.020645376294851
-0.005386587232351
-0.020645376294851
-0.005386587232351
-0.005386587232351
-0.005386587232351
-0.005386587232351
-0.005386587232351
-0.005386587232351
-0.005386587232351
-0.005386587232351
-0.005386587232351
-0.005386587232351
0.009872201830149
0.009872201830149
-0.005386587232351
-0.005386587232351
-0.005386587232351
-0.005386587232351
-0.005386587232351
-0.005386587232351
-0.005386587232351
-0.005386587232351
-0.005386587232351
-0.005386587232351
-0.005386587232351
-0.005386587232351
-0.005386587232351
-0.005386587232351
-0.005386587232351
-0.005386587232351
-0.005386587232351
-0.005386587232351
-0.005386587232351
-0.005386587232351
-0.005386587232351
-0.005386587232351
-0.005386587232351
-0.005386587232351
-0.005386587232351
-0.005386587232351
-0.005386587232351
-0.005386587232351
-0.005386587232351
-0.020645376294851
-0.020645376294851
-0.020645376294851
-0.020645376294851
-0.020645376294851
-0.020645376294851
-0.005386587232351
-0.005386587232351
-0.005386587232351
-0.005386587232351
-0.005386587232351
0.009872201830149
-0.005386587232351
0.009872201830149
-0.005386587232351
-0.005386587232351
-0.005386587232351
-0.005386587232351
-0.005386587232351
-0.005386587232351
-0.005386587232351
-0.005386587232351
-0.005386587232351
-0.005386587232351
-0.020645376294851
-0.005386587232351
-0.005386587232351
-0.005386587232351
-0.005386587232351
-0.005386587232351
-0.005386587232351
-0.005386587232351
0.009872201830149
-0.005386587232351
-0.005386587232351
0.009872201830149
0.009872201830149
0.009872201830149
-0.005386587232351
-0.005386587232351
-0.005386587232351
-0.005386587232351
-0.005386587232351
-0.005386587232351
-0.005386587232351
-0.020645376294851
-0.005386587232351
-0.005386587232351
-0.005386587232351
-0.005386587232351
-0.005386587232351
-0.020645376294851
-0.005386587232351
-0.005386587232351
-0.005386587232351
-0.005386587232351
-0.005386587232351
-0.005386587232351
-0.005386587232351
-0.005386587232351
-0.005386587232351
-0.005386587232351
-0.005386587232351
-0.005386587232351
-0.005386587232351
-0.005386587232351
-0.005386587232351
0.009872201830149
0.009872201830149
-0.005386587232351
-0.005386587232351
-0.005386587232351
0.009872201830149
0.009872201830149
-0.005386587232351
-0.005386587232351
-0.005386587232351
-0.005386587232351
-0.005386587232351
-0.005386587232351
-0.020645376294851
-0.020645376294851
-0.020645376294851
-0.020645376294851
-0.020645376294851
-0.020645376294851
-0.020645376294851
-0.020645376294851
-0.020645376294851
-0.020645376294851
-0.020645376294851
-0.020645376294851
-0.005386587232351
-0.005386587232351
-0.020645376294851
-0.020645376294851
-0.020645376294851
-0.005386587232351
-0.005386587232351
-0.005386587232351
-0.005386587232351
-0.005386587232351
-0.005386587232351
-0.005386587232351
-0.005386587232351
-0.005386587232351
-0.005386587232351
-0.005386587232351
-0.005386587232351
-0.005386587232351
-0.005386587232351
-0.005386587232351
-0.005386587232351
-0.005386587232351
-0.005386587232351
-0.005386587232351
-0.005386587232351
-0.005386587232351
-0.020645376294851
-0.020645376294851
-0.020645376294851
-0.020645376294851
-0.020645376294851
-0.020645376294851
-0.035904165357351
-0.035904165357351
-0.020645376294851
-0.020645376294851
-0.020645376294851
-0.020645376294851
-0.005386587232351
-0.020645376294851
-0.005386587232351
-0.005386587232351
-0.005386587232351
-0.005386587232351
-0.005386587232351
0.009872201830149
0.009872201830149
-0.005386587232351
-0.005386587232351
0.009872201830149
0.009872201830149
0.009872201830149
-0.005386587232351
-0.005386587232351
-0.005386587232351
-0.005386587232351
-0.005386587232351
-0.005386587232351
-0.005386587232351
-0.005386587232351
-0.005386587232351
-0.005386587232351
-0.005386587232351
-0.005386587232351
-0.005386587232351
-0.005386587232351
-0.005386587232351
-0.005386587232351
-0.005386587232351
-0.005386587232351
-0.005386587232351
-0.005386587232351
-0.005386587232351
-0.020645376294851
-0.005386587232351
-0.020645376294851
-0.005386587232351
-0.005386587232351
-0.005386587232351
-0.005386587232351
-0.005386587232351
-0.005386587232351
0.009872201830149
0.009872201830149
-0.005386587232351
-0.005386587232351
-0.005386587232351
0.009872201830149
-0.005386587232351
-0.005386587232351
-0.005386587232351
-0.020645376294851
-0.020645376294851
-0.005386587232351
-0.005386587232351
-0.005386587232351
-0.005386587232351
-0.005386587232351
-0.005386587232351
-0.005386587232351
-0.005386587232351
-0.005386587232351
-0.020645376294851
-0.020645376294851
-0.005386587232351
-0.020645376294851
-0.020645376294851
-0.020645376294851
-0.005386587232351
-0.005386587232351
-0.005386587232351
-0.005386587232351
-0.005386587232351
-0.005386587232351
-0.005386587232351
-0.005386587232351
-0.005386587232351
-0.005386587232351
-0.005386587232351
-0.005386587232351
-0.005386587232351
-0.005386587232351
-0.005386587232351
-0.005386587232351
-0.020645376294851
-0.005386587232351
-0.005386587232351
-0.005386587232351
-0.005386587232351
-0.005386587232351
0.009872201830149
0.009872201830149
0.009872201830149
-0.005386587232351
-0.005386587232351
-0.005386587232351
-0.005386587232351
0.009872201830149
-0.005386587232351
-0.005386587232351
-0.005386587232351
-0.005386587232351
-0.005386587232351
-0.005386587232351
-0.005386587232351
-0.005386587232351
-0.005386587232351
-0.005386587232351
-0.005386587232351
-0.005386587232351
-0.005386587232351
-0.005386587232351
-0.005386587232351
0.009872201830149
-0.005386587232351
-0.005386587232351
-0.005386587232351
-0.005386587232351
-0.005386587232351
-0.005386587232351
-0.005386587232351
-0.020645376294851
-0.020645376294851
-0.020645376294851
-0.020645376294851
-0.020645376294851
-0.020645376294851
-0.020645376294851
-0.020645376294851
-0.005386587232351
-0.005386587232351
0.009872201830149
0.009872201830149
0.009872201830149
-0.005386587232351
0.009872201830149
0.009872201830149
0.009872201830149
-0.005386587232351
-0.005386587232351
-0.005386587232351
-0.005386587232351
-0.005386587232351
-0.020645376294851
-0.005386587232351
-0.005386587232351
-0.005386587232351
-0.005386587232351
-0.020645376294851
-0.020645376294851
-0.005386587232351
-0.005386587232351
-0.005386587232351
-0.005386587232351
-0.005386587232351
-0.005386587232351
-0.005386587232351
-0.005386587232351
-0.005386587232351
-0.005386587232351
-0.005386587232351
-0.005386587232351
-0.005386587232351
-0.020645376294851
-0.005386587232351
-0.005386587232351
-0.005386587232351
-0.005386587232351
-0.005386587232351
-0.005386587232351
-0.020645376294851
-0.020645376294851
-0.005386587232351
-0.020645376294851
-0.005386587232351
-0.005386587232351
-0.005386587232351
-0.005386587232351
-0.005386587232351
-0.005386587232351
0.009872201830149
-0.005386587232351
-0.005386587232351
-0.005386587232351
-0.005386587232351
-0.005386587232351
-0.005386587232351
-0.020645376294851
-0.005386587232351
-0.005386587232351
-0.005386587232351
-0.005386587232351
-0.005386587232351
-0.005386587232351
0.009872201830149
0.009872201830149
0.009872201830149
0.009872201830149
0.009872201830149
0.009872201830149
0.009872201830149
-0.005386587232351
-0.005386587232351
-0.005386587232351
-0.020645376294851
-0.020645376294851
-0.020645376294851
-0.020645376294851
-0.020645376294851
-0.020645376294851
-0.020645376294851
-0.005386587232351
-0.005386587232351
-0.005386587232351
-0.005386587232351
0.009872201830149
0.009872201830149
0.009872201830149
0.009872201830149
0.009872201830149
0.009872201830149
0.025130990892649
0.009872201830149
0.009872201830149
-0.005386587232351
-0.005386587232351
-0.020645376294851
-0.020645376294851
-0.020645376294851
-0.020645376294851
-0.020645376294851
-0.020645376294851
-0.020645376294851
-0.005386587232351
-0.005386587232351
-0.020645376294851
-0.005386587232351
-0.005386587232351
-0.005386587232351
-0.005386587232351
-0.005386587232351
-0.005386587232351
-0.005386587232351
-0.005386587232351
-0.005386587232351
-0.005386587232351
-0.005386587232351
-0.005386587232351
-0.005386587232351
-0.005386587232351
-0.020645376294851
-0.020645376294851
-0.005386587232351
-0.005386587232351
-0.005386587232351
-0.005386587232351
-0.020645376294851
-0.020645376294851
-0.020645376294851
-0.020645376294851
-0.005386587232351
-0.005386587232351
-0.005386587232351
0.009872201830149
0.009872201830149
0.009872201830149
0.009872201830149
0.009872201830149
0.009872201830149
0.009872201830149
0.009872201830149
-0.005386587232351
-0.005386587232351
-0.005386587232351
-0.005386587232351
-0.005386587232351
-0.005386587232351
-0.020645376294851
-0.005386587232351
-0.005386587232351
-0.005386587232351
-0.005386587232351
-0.005386587232351
-0.005386587232351
-0.005386587232351
-0.005386587232351
-0.005386587232351
-0.005386587232351
-0.005386587232351
-0.005386587232351
-0.005386587232351
-0.020645376294851
-0.005386587232351
-0.005386587232351
-0.005386587232351
-0.020645376294851
-0.005386587232351
-0.020645376294851
-0.020645376294851
-0.020645376294851
-0.020645376294851
-0.020645376294851
-0.020645376294851
-0.020645376294851
-0.020645376294851
-0.005386587232351
-0.005386587232351
-0.005386587232351
-0.005386587232351
-0.005386587232351
-0.005386587232351
-0.005386587232351
-0.005386587232351
-0.005386587232351
-0.005386587232351
-0.005386587232351
-0.005386587232351
-0.020645376294851
-0.020645376294851
-0.020645376294851
-0.020645376294851
-0.020645376294851
-0.020645376294851
-0.020645376294851
-0.020645376294851
-0.020645376294851
-0.020645376294851
-0.020645376294851
-0.020645376294851
-0.020645376294851
-0.005386587232351
-0.005386587232351
-0.005386587232351
-0.005386587232351
-0.005386587232351
-0.005386587232351
-0.005386587232351
-0.005386587232351
-0.005386587232351
-0.005386587232351
0.009872201830149
-0.005386587232351
-0.005386587232351
-0.005386587232351
-0.005386587232351
-0.005386587232351
-0.005386587232351
-0.005386587232351
-0.005386587232351
0.009872201830149
-0.005386587232351
-0.005386587232351
-0.005386587232351
-0.005386587232351
0.009872201830149
0.009872201830149
0.009872201830149
-0.005386587232351
-0.005386587232351
-0.005386587232351
-0.005386587232351
-0.005386587232351
-0.005386587232351
-0.005386587232351
-0.005386587232351
-0.005386587232351
-0.005386587232351
-0.020645376294851
-0.020645376294851
-0.020645376294851
-0.020645376294851
-0.005386587232351
-0.020645376294851
-0.020645376294851
-0.005386587232351
-0.005386587232351
-0.005386587232351
-0.005386587232351
-0.005386587232351
-0.005386587232351
-0.005386587232351
-0.005386587232351
-0.005386587232351
-0.005386587232351
-0.005386587232351
-0.005386587232351
-0.020645376294851
-0.020645376294851
-0.005386587232351
-0.005386587232351
-0.020645376294851
-0.020645376294851
-0.020645376294851
-0.005386587232351
-0.005386587232351
-0.005386587232351
-0.005386587232351
-0.005386587232351
-0.005386587232351
0.009872201830149
-0.005386587232351
-0.005386587232351
-0.005386587232351
-0.005386587232351
-0.005386587232351
-0.005386587232351
-0.020645376294851
-0.005386587232351
-0.005386587232351
-0.005386587232351
-0.005386587232351
-0.005386587232351
-0.005386587232351
-0.020645376294851
-0.005386587232351
-0.005386587232351
-0.005386587232351
-0.005386587232351
-0.005386587232351
-0.005386587232351
-0.005386587232351
-0.005386587232351
-0.005386587232351
-0.005386587232351
-0.005386587232351
0.009872201830149
-0.005386587232351
-0.005386587232351
-0.005386587232351
0.009872201830149
-0.005386587232351
-0.005386587232351
-0.005386587232351
-0.005386587232351
-0.005386587232351
-0.005386587232351
-0.005386587232351
-0.005386587232351
-0.005386587232351
-0.020645376294851
-0.005386587232351
-0.005386587232351
-0.020645376294851
-0.005386587232351
-0.005386587232351
-0.005386587232351
-0.005386587232351
-0.005386587232351
-0.005386587232351
-0.005386587232351
0.009872201830149
-0.005386587232351
-0.005386587232351
0.009872201830149
-0.005386587232351
0.009872201830149
-0.005386587232351
-0.005386587232351
0.009872201830149
0.009872201830149
-0.005386587232351
-0.005386587232351
0.009872201830149
0.009872201830149
0.009872201830149
-0.005386587232351
-0.005386587232351
-0.005386587232351
-0.005386587232351
-0.005386587232351
-0.005386587232351
-0.005386587232351
-0.005386587232351
-0.005386587232351
-0.005386587232351
-0.005386587232351
-0.005386587232351
-0.005386587232351
-0.005386587232351
-0.005386587232351
-0.005386587232351
-0.005386587232351
-0.005386587232351
-0.005386587232351
0.009872201830149
0.009872201830149
-0.005386587232351
-0.005386587232351
-0.005386587232351
-0.005386587232351
-0.005386587232351
-0.005386587232351
-0.020645376294851
-0.020645376294851
-0.020645376294851
-0.020645376294851
-0.020645376294851
-0.005386587232351
-0.020645376294851
-0.020645376294851
-0.020645376294851
-0.005386587232351
-0.005386587232351
-0.005386587232351
-0.005386587232351
-0.005386587232351
-0.005386587232351
-0.005386587232351
-0.005386587232351
-0.005386587232351
-0.005386587232351
-0.005386587232351
-0.005386587232351
-0.005386587232351
-0.005386587232351
-0.005386587232351
-0.005386587232351
-0.005386587232351
-0.020645376294851
-0.020645376294851
-0.020645376294851
-0.005386587232351
-0.020645376294851
-0.005386587232351
-0.005386587232351
-0.005386587232351
-0.005386587232351
-0.005386587232351
0.009872201830149
0.009872201830149
0.009872201830149
-0.005386587232351
0.009872201830149
0.009872201830149
0.009872201830149
0.009872201830149
-0.005386587232351
-0.005386587232351
-0.005386587232351
-0.005386587232351
-0.020645376294851
-0.020645376294851
-0.020645376294851
-0.020645376294851
-0.020645376294851
-0.020645376294851
-0.020645376294851
-0.020645376294851
-0.005386587232351
-0.005386587232351
-0.005386587232351
-0.005386587232351
0.009872201830149
0.009872201830149
0.009872201830149
0.009872201830149
-0.005386587232351
-0.005386587232351
-0.005386587232351
-0.005386587232351
-0.005386587232351
-0.005386587232351
-0.005386587232351
-0.005386587232351
-0.005386587232351
-0.005386587232351
-0.005386587232351
-0.005386587232351
-0.005386587232351
-0.005386587232351
-0.005386587232351
-0.005386587232351
-0.005386587232351
-0.005386587232351
-0.005386587232351
-0.005386587232351
-0.005386587232351
-0.005386587232351
-0.005386587232351
-0.020645376294851
-0.020645376294851
-0.005386587232351
-0.020645376294851
-0.020645376294851
-0.020645376294851
-0.005386587232351
-0.020645376294851
-0.020645376294851
-0.005386587232351
-0.005386587232351
-0.005386587232351
-0.005386587232351
-0.005386587232351
-0.005386587232351
0.009872201830149
0.009872201830149
-0.005386587232351
0.009872201830149
0.009872201830149
-0.005386587232351
-0.005386587232351
-0.005386587232351
-0.005386587232351
-0.005386587232351
-0.005386587232351
-0.020645376294851
-0.020645376294851
-0.020645376294851
-0.005386587232351
-0.005386587232351
-0.020645376294851
-0.005386587232351
-0.005386587232351
-0.005386587232351
-0.005386587232351
-0.005386587232351
-0.005386587232351
-0.005386587232351
-0.005386587232351
-0.005386587232351
-0.005386587232351
-0.005386587232351
-0.005386587232351
-0.005386587232351
-0.005386587232351
-0.005386587232351
-0.020645376294851
-0.020645376294851
-0.005386587232351
-0.005386587232351
-0.020645376294851
-0.020645376294851
-0.005386587232351
-0.005386587232351
-0.005386587232351
-0.005386587232351
-0.005386587232351
-0.005386587232351
-0.005386587232351
-0.005386587232351
-0.005386587232351
-0.005386587232351
-0.005386587232351
-0.005386587232351
0.009872201830149
-0.005386587232351
-0.005386587232351
0.009872201830149
-0.005386587232351
-0.005386587232351
-0.005386587232351
-0.005386587232351
-0.005386587232351
-0.005386587232351
-0.005386587232351
-0.005386587232351
-0.005386587232351
-0.005386587232351
-0.005386587232351
-0.005386587232351
-0.020645376294851
-0.020645376294851
-0.005386587232351
-0.005386587232351
-0.005386587232351
-0.020645376294851
-0.005386587232351
-0.005386587232351
0.009872201830149
-0.005386587232351
0.009872201830149
-0.005386587232351
-0.005386587232351
-0.005386587232351
-0.005386587232351
0.009872201830149
-0.005386587232351
-0.005386587232351
-0.005386587232351
-0.005386587232351
-0.005386587232351
-0.005386587232351
-0.005386587232351
0.009872201830149
0.009872201830149
-0.005386587232351
-0.005386587232351
-0.005386587232351
-0.005386587232351
-0.005386587232351
-0.005386587232351
-0.005386587232351
-0.020645376294851
-0.020645376294851
-0.020645376294851
-0.005386587232351
-0.005386587232351
-0.020645376294851
-0.020645376294851
-0.020645376294851
-0.020645376294851
-0.005386587232351
-0.020645376294851
-0.020645376294851
-0.020645376294851
-0.005386587232351
-0.005386587232351
-0.005386587232351
-0.005386587232351
-0.005386587232351
-0.005386587232351
-0.005386587232351
-0.005386587232351
-0.005386587232351
-0.005386587232351
-0.005386587232351
-0.005386587232351
-0.005386587232351
-0.005386587232351
-0.005386587232351
-0.005386587232351
-0.005386587232351
-0.005386587232351
-0.005386587232351
-0.005386587232351
-0.005386587232351
0.009872201830149
0.009872201830149
-0.005386587232351
-0.005386587232351
-0.005386587232351
-0.005386587232351
-0.005386587232351
-0.020645376294851
-0.020645376294851
-0.020645376294851
-0.020645376294851
-0.020645376294851
-0.020645376294851
-0.020645376294851
-0.020645376294851
-0.020645376294851
-0.005386587232351
-0.005386587232351
-0.005386587232351
-0.005386587232351
-0.005386587232351
0.009872201830149
0.009872201830149
0.009872201830149
0.009872201830149
0.009872201830149
0.009872201830149
0.009872201830149
-0.005386587232351
-0.005386587232351
-0.005386587232351
-0.005386587232351
-0.005386587232351
-0.005386587232351
-0.020645376294851
-0.020645376294851
-0.020645376294851
-0.020645376294851
-0.020645376294851
-0.020645376294851
-0.005386587232351
-0.005386587232351
-0.005386587232351
-0.005386587232351
-0.005386587232351
-0.005386587232351
0.009872201830149
0.009872201830149
0.009872201830149
0.009872201830149
0.009872201830149
0.009872201830149
-0.005386587232351
-0.005386587232351
-0.005386587232351
-0.005386587232351
-0.005386587232351
-0.005386587232351
-0.005386587232351
-0.005386587232351
-0.005386587232351
-0.005386587232351
-0.005386587232351
-0.005386587232351
-0.005386587232351
-0.005386587232351
-0.005386587232351
-0.020645376294851
-0.020645376294851
-0.005386587232351
-0.005386587232351
-0.020645376294851
-0.020645376294851
-0.020645376294851
-0.020645376294851
-0.005386587232351
-0.005386587232351
0.009872201830149
-0.005386587232351
-0.005386587232351
0.009872201830149
0.009872201830149
0.009872201830149
0.009872201830149
0.009872201830149
0.009872201830149
-0.005386587232351
-0.005386587232351
-0.005386587232351
-0.005386587232351
-0.005386587232351
-0.005386587232351
-0.005386587232351
-0.020645376294851
-0.035904165357351
-0.035904165357351
-0.035904165357351
-0.020645376294851
-0.020645376294851
-0.020645376294851
-0.035904165357351
-0.020645376294851
-0.020645376294851
-0.020645376294851
-0.020645376294851
-0.020645376294851
-0.020645376294851
-0.005386587232351
-0.005386587232351
-0.005386587232351
-0.005386587232351
-0.005386587232351
-0.005386587232351
-0.005386587232351
-0.005386587232351
-0.005386587232351
-0.005386587232351
-0.005386587232351
-0.005386587232351
-0.005386587232351
-0.005386587232351
-0.005386587232351
-0.005386587232351
-0.005386587232351
-0.005386587232351
0.009872201830149
0.009872201830149
-0.005386587232351
-0.005386587232351
-0.005386587232351
-0.005386587232351
-0.005386587232351
-0.020645376294851
-0.020645376294851
-0.020645376294851
-0.020645376294851
-0.020645376294851
-0.005386587232351
-0.005386587232351
-0.020645376294851
-0.020645376294851
-0.005386587232351
-0.005386587232351
-0.005386587232351
-0.005386587232351
-0.005386587232351
-0.005386587232351
-0.005386587232351
-0.005386587232351
-0.005386587232351
-0.020645376294851
-0.020645376294851
-0.020645376294851
-0.020645376294851
-0.020645376294851
-0.020645376294851
-0.020645376294851
-0.020645376294851
-0.005386587232351
-0.005386587232351
0.009872201830149
0.009872201830149
0.009872201830149
0.009872201830149
0.009872201830149
0.009872201830149
0.009872201830149
0.009872201830149
0.009872201830149
0.009872201830149
0.009872201830149
-0.005386587232351
-0.005386587232351
-0.020645376294851
-0.020645376294851
-0.020645376294851
-0.020645376294851
-0.020645376294851
-0.020645376294851
-0.020645376294851
-0.020645376294851
-0.020645376294851
-0.020645376294851
-0.020645376294851
-0.005386587232351
-0.020645376294851
-0.020645376294851
-0.005386587232351
-0.005386587232351
0.009872201830149
0.009872201830149
0.009872201830149
-0.005386587232351
0.009872201830149
0.009872201830149
-0.005386587232351
-0.005386587232351
-0.020645376294851
-0.020645376294851
-0.020645376294851
-0.020645376294851
-0.020645376294851
-0.020645376294851
-0.020645376294851
-0.020645376294851
-0.020645376294851
-0.020645376294851
-0.020645376294851
-0.005386587232351
-0.005386587232351
-0.005386587232351
-0.005386587232351
-0.005386587232351
0.009872201830149
0.009872201830149
-0.005386587232351
-0.005386587232351
-0.005386587232351
-0.005386587232351
-0.005386587232351
-0.005386587232351
-0.005386587232351
-0.005386587232351
-0.005386587232351
-0.005386587232351
-0.005386587232351
-0.005386587232351
-0.005386587232351
-0.005386587232351
-0.005386587232351
-0.005386587232351
-0.005386587232351
-0.005386587232351
-0.005386587232351
-0.005386587232351
-0.005386587232351
-0.005386587232351
-0.005386587232351
-0.005386587232351
-0.005386587232351
0.009872201830149
0.009872201830149
-0.005386587232351
-0.005386587232351
-0.005386587232351
-0.005386587232351
-0.005386587232351
-0.005386587232351
-0.005386587232351
-0.005386587232351
-0.005386587232351
-0.005386587232351
-0.005386587232351
-0.005386587232351
-0.020645376294851
-0.020645376294851
-0.020645376294851
-0.020645376294851
-0.020645376294851
-0.005386587232351
-0.005386587232351
-0.005386587232351
-0.005386587232351
-0.005386587232351
-0.005386587232351
-0.005386587232351
0.009872201830149
0.009872201830149
-0.005386587232351
-0.005386587232351
-0.005386587232351
0.009872201830149
-0.005386587232351
-0.005386587232351
-0.005386587232351
-0.005386587232351
-0.005386587232351
-0.005386587232351
-0.005386587232351
-0.005386587232351
-0.005386587232351
-0.005386587232351
-0.005386587232351
-0.005386587232351
-0.005386587232351
-0.005386587232351
-0.005386587232351
-0.005386587232351
-0.005386587232351
-0.005386587232351
-0.005386587232351
-0.005386587232351
-0.005386587232351
0.009872201830149
0.009872201830149
0.009872201830149
0.009872201830149
-0.005386587232351
-0.005386587232351
-0.005386587232351
-0.005386587232351
-0.005386587232351
-0.005386587232351
-0.005386587232351
-0.005386587232351
-0.005386587232351
-0.005386587232351
-0.005386587232351
-0.005386587232351
-0.005386587232351
-0.020645376294851
-0.020645376294851
-0.005386587232351
-0.005386587232351
-0.005386587232351
-0.005386587232351
-0.005386587232351
-0.005386587232351
-0.005386587232351
-0.005386587232351
-0.005386587232351
-0.005386587232351
-0.005386587232351
-0.005386587232351
-0.005386587232351
-0.005386587232351
-0.005386587232351
-0.005386587232351
-0.005386587232351
0.009872201830149
-0.005386587232351
-0.005386587232351
-0.005386587232351
0.009872201830149
-0.005386587232351
-0.005386587232351
-0.005386587232351
-0.005386587232351
-0.005386587232351
-0.005386587232351
-0.020645376294851
-0.020645376294851
-0.020645376294851
-0.005386587232351
-0.005386587232351
-0.005386587232351
-0.005386587232351
-0.005386587232351
0.009872201830149
0.009872201830149
0.009872201830149
0.009872201830149
0.009872201830149
0.009872201830149
-0.005386587232351
-0.005386587232351
-0.005386587232351
-0.005386587232351
-0.005386587232351
-0.020645376294851
-0.020645376294851
-0.020645376294851
-0.020645376294851
-0.020645376294851
-0.005386587232351
-0.005386587232351
-0.005386587232351
-0.005386587232351
-0.005386587232351
-0.005386587232351
-0.005386587232351
-0.005386587232351
-0.005386587232351
-0.005386587232351
-0.005386587232351
-0.005386587232351
-0.005386587232351
-0.005386587232351
-0.005386587232351
-0.005386587232351
-0.005386587232351
-0.020645376294851
-0.020645376294851
-0.005386587232351
-0.005386587232351
-0.005386587232351
-0.020645376294851
-0.020645376294851
-0.020645376294851
-0.020645376294851
-0.020645376294851
-0.020645376294851
-0.020645376294851
-0.020645376294851
-0.020645376294851
-0.005386587232351
-0.005386587232351
-0.005386587232351
-0.005386587232351
-0.005386587232351
-0.005386587232351
-0.005386587232351
-0.005386587232351
-0.005386587232351
-0.005386587232351
-0.020645376294851
-0.020645376294851
-0.020645376294851
-0.020645376294851
-0.020645376294851
-0.020645376294851
-0.005386587232351
-0.005386587232351
-0.005386587232351
-0.005386587232351
-0.005386587232351
-0.005386587232351
-0.005386587232351
-0.005386587232351
-0.005386587232351
-0.005386587232351
-0.005386587232351
-0.005386587232351
-0.005386587232351
-0.005386587232351
-0.005386587232351
-0.005386587232351
-0.005386587232351
-0.005386587232351
-0.005386587232351
-0.005386587232351
-0.005386587232351
-0.005386587232351
-0.005386587232351
-0.005386587232351
-0.005386587232351
-0.005386587232351
-0.005386587232351
-0.005386587232351
-0.005386587232351
-0.005386587232351
-0.005386587232351
-0.005386587232351
-0.005386587232351
0.009872201830149
0.009872201830149
-0.005386587232351
-0.005386587232351
-0.005386587232351
-0.005386587232351
-0.005386587232351
-0.005386587232351
-0.005386587232351
-0.005386587232351
-0.020645376294851
-0.005386587232351
-0.005386587232351
-0.005386587232351
-0.005386587232351
-0.005386587232351
-0.005386587232351
-0.005386587232351
-0.005386587232351
-0.005386587232351
-0.020645376294851
-0.005386587232351
-0.005386587232351
-0.005386587232351
-0.020645376294851
-0.020645376294851
-0.005386587232351
-0.005386587232351
-0.005386587232351
-0.005386587232351
-0.005386587232351
-0.005386587232351
-0.005386587232351
-0.005386587232351
-0.005386587232351
-0.005386587232351
-0.005386587232351
-0.005386587232351
-0.005386587232351
-0.005386587232351
-0.005386587232351
-0.005386587232351
-0.005386587232351
-0.005386587232351
-0.005386587232351
-0.020645376294851
-0.005386587232351
-0.005386587232351
-0.005386587232351
-0.020645376294851
-0.020645376294851
-0.020645376294851
-0.005386587232351
-0.005386587232351
-0.005386587232351
-0.005386587232351
-0.020645376294851
-0.005386587232351
-0.005386587232351
-0.005386587232351
-0.005386587232351
-0.005386587232351
-0.005386587232351
-0.005386587232351
-0.005386587232351
0.009872201830149
0.009872201830149
0.009872201830149
-0.005386587232351
-0.005386587232351
-0.005386587232351
-0.005386587232351
-0.005386587232351
-0.005386587232351
-0.005386587232351
-0.005386587232351
-0.005386587232351
-0.005386587232351
-0.005386587232351
-0.005386587232351
-0.005386587232351
-0.005386587232351
-0.005386587232351
-0.005386587232351
-0.005386587232351
-0.005386587232351
-0.005386587232351
-0.005386587232351
-0.005386587232351
-0.005386587232351
-0.005386587232351
-0.005386587232351
-0.005386587232351
-0.005386587232351
-0.005386587232351
-0.005386587232351
-0.005386587232351
-0.020645376294851
-0.005386587232351
-0.005386587232351
-0.005386587232351
-0.005386587232351
-0.005386587232351
-0.005386587232351
-0.005386587232351
-0.005386587232351
-0.005386587232351
-0.005386587232351
-0.005386587232351
-0.005386587232351
-0.005386587232351
-0.005386587232351
-0.020645376294851
-0.020645376294851
-0.020645376294851
-0.020645376294851
-0.020645376294851
-0.020645376294851
-0.020645376294851
-0.020645376294851
-0.020645376294851
-0.020645376294851
-0.005386587232351
-0.005386587232351
-0.005386587232351
-0.005386587232351
-0.005386587232351
-0.005386587232351
0.009872201830149
-0.005386587232351
-0.005386587232351
0.009872201830149
0.009872201830149
-0.005386587232351
-0.005386587232351
-0.005386587232351
-0.005386587232351
-0.005386587232351
-0.005386587232351
-0.005386587232351
-0.005386587232351
-0.005386587232351
-0.005386587232351
-0.005386587232351
-0.005386587232351
-0.005386587232351
-0.005386587232351
-0.005386587232351
-0.005386587232351
-0.005386587232351
-0.005386587232351
-0.005386587232351
-0.005386587232351
-0.005386587232351
-0.005386587232351
-0.005386587232351
-0.005386587232351
-0.005386587232351
-0.005386587232351
-0.005386587232351
-0.005386587232351
-0.005386587232351
-0.005386587232351
-0.005386587232351
-0.005386587232351
-0.005386587232351
-0.005386587232351
-0.005386587232351
-0.020645376294851
-0.005386587232351
-0.005386587232351
-0.005386587232351
-0.005386587232351
-0.020645376294851
-0.005386587232351
-0.005386587232351
-0.005386587232351
-0.020645376294851
-0.020645376294851
-0.005386587232351
-0.020645376294851
-0.020645376294851
-0.005386587232351
-0.020645376294851
-0.020645376294851
-0.020645376294851
-0.020645376294851
-0.020645376294851
-0.020645376294851
-0.020645376294851
-0.005386587232351
-0.005386587232351
-0.005386587232351
-0.005386587232351
-0.005386587232351
-0.020645376294851
-0.020645376294851
-0.020645376294851
-0.020645376294851
-0.020645376294851
-0.005386587232351
-0.005386587232351
-0.005386587232351
-0.005386587232351
-0.005386587232351
-0.005386587232351
-0.005386587232351
-0.005386587232351
-0.005386587232351
-0.005386587232351
-0.005386587232351
-0.005386587232351
-0.005386587232351
-0.005386587232351
-0.005386587232351
-0.005386587232351
-0.005386587232351
-0.005386587232351
-0.005386587232351
-0.005386587232351
-0.005386587232351
-0.005386587232351
-0.005386587232351
-0.005386587232351
-0.005386587232351
-0.005386587232351
-0.005386587232351
-0.020645376294851
-0.020645376294851
-0.020645376294851
-0.020645376294851
-0.020645376294851
-0.005386587232351
-0.005386587232351
-0.005386587232351
-0.005386587232351
-0.005386587232351
-0.005386587232351
0.009872201830149
-0.005386587232351
-0.005386587232351
-0.005386587232351
-0.005386587232351
-0.005386587232351
-0.005386587232351
-0.005386587232351
-0.005386587232351
-0.005386587232351
0.009872201830149
-0.005386587232351
-0.005386587232351
-0.005386587232351
-0.005386587232351
-0.005386587232351
-0.005386587232351
-0.005386587232351
-0.005386587232351
-0.005386587232351
-0.005386587232351
-0.005386587232351
-0.005386587232351
-0.005386587232351
-0.005386587232351
-0.005386587232351
-0.005386587232351
-0.005386587232351
-0.005386587232351
-0.005386587232351
-0.005386587232351
-0.020645376294851
-0.020645376294851
-0.005386587232351
-0.005386587232351
-0.005386587232351
-0.005386587232351
-0.005386587232351
-0.005386587232351
0.009872201830149
0.009872201830149
-0.005386587232351
-0.005386587232351
-0.005386587232351
0.009872201830149
-0.005386587232351
-0.020645376294851
-0.005386587232351
-0.005386587232351
-0.005386587232351
-0.020645376294851
-0.005386587232351
-0.005386587232351
-0.005386587232351
-0.005386587232351
-0.005386587232351
-0.005386587232351
-0.005386587232351
-0.005386587232351
-0.005386587232351
0.009872201830149
-0.005386587232351
-0.005386587232351
-0.005386587232351
-0.005386587232351
-0.005386587232351
-0.005386587232351
-0.020645376294851
-0.005386587232351
-0.005386587232351
-0.005386587232351
-0.005386587232351
-0.005386587232351
-0.005386587232351
-0.005386587232351
-0.005386587232351
-0.005386587232351
-0.005386587232351
-0.005386587232351
-0.005386587232351
-0.005386587232351
-0.005386587232351
-0.005386587232351
-0.005386587232351
-0.005386587232351
-0.005386587232351
-0.005386587232351
-0.020645376294851
-0.020645376294851
-0.005386587232351
-0.005386587232351
-0.020645376294851
-0.005386587232351
-0.005386587232351
-0.005386587232351
-0.005386587232351
-0.005386587232351
-0.005386587232351
-0.005386587232351
-0.005386587232351
-0.005386587232351
-0.005386587232351
-0.005386587232351
-0.005386587232351
-0.005386587232351
-0.005386587232351
-0.005386587232351
-0.005386587232351
-0.005386587232351
0.009872201830149
0.009872201830149
0.009872201830149
-0.005386587232351
0.009872201830149
0.009872201830149
0.009872201830149
-0.005386587232351
-0.005386587232351
-0.005386587232351
-0.005386587232351
-0.005386587232351
-0.020645376294851
-0.020645376294851
-0.005386587232351
-0.005386587232351
-0.005386587232351
-0.005386587232351
-0.005386587232351
-0.005386587232351
0.009872201830149
0.009872201830149
-0.005386587232351
-0.005386587232351
0.009872201830149
0.009872201830149
0.009872201830149
-0.005386587232351
-0.005386587232351
-0.005386587232351
-0.005386587232351
-0.005386587232351
-0.005386587232351
-0.020645376294851
-0.020645376294851
-0.020645376294851
-0.005386587232351
-0.020645376294851
-0.035904165357351
-0.020645376294851
-0.020645376294851
-0.020645376294851
-0.005386587232351
-0.020645376294851
-0.005386587232351
-0.005386587232351
-0.005386587232351
0.009872201830149
0.009872201830149
0.009872201830149
0.009872201830149
0.009872201830149
0.009872201830149
0.009872201830149
-0.005386587232351
-0.005386587232351
-0.005386587232351
-0.005386587232351
-0.005386587232351
-0.005386587232351
-0.005386587232351
-0.005386587232351
-0.005386587232351
-0.005386587232351
-0.005386587232351
-0.005386587232351
-0.005386587232351
-0.005386587232351
-0.005386587232351
-0.005386587232351
-0.005386587232351
-0.005386587232351
-0.005386587232351
-0.005386587232351
-0.005386587232351
-0.005386587232351
-0.020645376294851
-0.005386587232351
-0.005386587232351
-0.005386587232351
-0.005386587232351
-0.005386587232351
-0.005386587232351
-0.005386587232351
-0.005386587232351
-0.005386587232351
-0.005386587232351
-0.005386587232351
-0.005386587232351
-0.005386587232351
-0.020645376294851
-0.020645376294851
-0.005386587232351
-0.005386587232351
-0.005386587232351
-0.005386587232351
-0.020645376294851
-0.005386587232351
-0.005386587232351
-0.005386587232351
0.009872201830149
0.009872201830149
-0.005386587232351
-0.005386587232351
-0.005386587232351
-0.005386587232351
-0.005386587232351
-0.005386587232351
-0.005386587232351
-0.005386587232351
-0.005386587232351
-0.005386587232351
-0.005386587232351
-0.005386587232351
-0.005386587232351
-0.005386587232351
0.009872201830149
-0.005386587232351
0.009872201830149
-0.005386587232351
-0.005386587232351
-0.005386587232351
0.009872201830149
0.009872201830149
0.009872201830149
-0.005386587232351
-0.005386587232351
-0.005386587232351
-0.005386587232351
-0.005386587232351
-0.005386587232351
-0.005386587232351
-0.005386587232351
-0.005386587232351
-0.005386587232351
-0.005386587232351
0.009872201830149
-0.005386587232351
-0.005386587232351
-0.005386587232351
-0.005386587232351
-0.005386587232351
-0.005386587232351
-0.005386587232351
-0.005386587232351
-0.005386587232351
-0.005386587232351
-0.005386587232351
-0.005386587232351
-0.020645376294851
-0.020645376294851
-0.005386587232351
-0.005386587232351
-0.005386587232351
-0.005386587232351
-0.005386587232351
0.009872201830149
-0.005386587232351
0.009872201830149
-0.005386587232351
-0.005386587232351
-0.005386587232351
0.009872201830149
-0.005386587232351
-0.005386587232351
-0.005386587232351
-0.005386587232351
-0.005386587232351
-0.005386587232351
-0.020645376294851
-0.020645376294851
-0.020645376294851
-0.005386587232351
-0.005386587232351
-0.005386587232351
-0.005386587232351
-0.005386587232351
-0.005386587232351
-0.005386587232351
-0.005386587232351
-0.005386587232351
-0.005386587232351
-0.005386587232351
-0.005386587232351
-0.005386587232351
-0.005386587232351
-0.005386587232351
-0.005386587232351
-0.005386587232351
-0.005386587232351
-0.005386587232351
-0.005386587232351
-0.005386587232351
0.009872201830149
-0.005386587232351
-0.005386587232351
-0.005386587232351
-0.005386587232351
-0.005386587232351
-0.005386587232351
0.009872201830149
-0.005386587232351
-0.005386587232351
-0.005386587232351
-0.005386587232351
-0.005386587232351
-0.005386587232351
-0.005386587232351
-0.020645376294851
-0.020645376294851
-0.020645376294851
-0.020645376294851
-0.020645376294851
-0.020645376294851
-0.020645376294851
-0.020645376294851
-0.005386587232351
-0.005386587232351
-0.005386587232351
-0.005386587232351
0.009872201830149
-0.005386587232351
-0.005386587232351
-0.005386587232351
0.009872201830149
-0.005386587232351
-0.005386587232351
-0.005386587232351
-0.005386587232351
-0.005386587232351
-0.005386587232351
-0.005386587232351
-0.005386587232351
-0.005386587232351
-0.005386587232351
-0.005386587232351
-0.005386587232351
-0.005386587232351
-0.005386587232351
-0.005386587232351
-0.005386587232351
-0.005386587232351
-0.005386587232351
-0.005386587232351
-0.005386587232351
-0.005386587232351
-0.005386587232351
0.009872201830149
-0.005386587232351
-0.005386587232351
-0.005386587232351
-0.005386587232351
-0.005386587232351
-0.005386587232351
-0.005386587232351
-0.005386587232351
-0.020645376294851
-0.020645376294851
-0.005386587232351
-0.005386587232351
-0.005386587232351
-0.005386587232351
-0.005386587232351
-0.005386587232351
-0.005386587232351
-0.005386587232351
-0.005386587232351
-0.005386587232351
-0.005386587232351
0.009872201830149
-0.005386587232351
-0.005386587232351
-0.005386587232351
0.009872201830149
0.009872201830149
-0.005386587232351
0.009872201830149
-0.005386587232351
-0.005386587232351
-0.005386587232351
-0.005386587232351
-0.005386587232351
-0.005386587232351
-0.020645376294851
-0.020645376294851
-0.020645376294851
-0.005386587232351
-0.005386587232351
-0.005386587232351
-0.005386587232351
-0.005386587232351
-0.005386587232351
0.009872201830149
0.009872201830149
0.009872201830149
0.009872201830149
-0.005386587232351
-0.005386587232351
-0.005386587232351
-0.005386587232351
-0.005386587232351
-0.005386587232351
-0.005386587232351
-0.020645376294851
-0.020645376294851
-0.005386587232351
-0.005386587232351
-0.005386587232351
-0.020645376294851
-0.020645376294851
-0.005386587232351
-0.005386587232351
-0.005386587232351
-0.005386587232351
-0.005386587232351
-0.005386587232351
0.009872201830149
0.009872201830149
0.009872201830149
0.009872201830149
0.009872201830149
0.009872201830149
0.009872201830149
0.009872201830149
0.009872201830149
0.009872201830149
-0.005386587232351
-0.005386587232351
-0.005386587232351
-0.005386587232351
-0.005386587232351
-0.020645376294851
-0.020645376294851
-0.005386587232351
-0.005386587232351
-0.020645376294851
-0.020645376294851
-0.005386587232351
-0.005386587232351
-0.005386587232351
-0.005386587232351
-0.005386587232351
-0.005386587232351
0.009872201830149
-0.005386587232351
0.009872201830149
-0.005386587232351
-0.005386587232351
-0.005386587232351
-0.005386587232351
-0.005386587232351
-0.005386587232351
-0.020645376294851
-0.020645376294851
-0.005386587232351
-0.020645376294851
-0.005386587232351
-0.005386587232351
-0.005386587232351
-0.005386587232351
-0.005386587232351
-0.005386587232351
-0.005386587232351
-0.005386587232351
-0.005386587232351
-0.005386587232351
-0.005386587232351
-0.005386587232351
-0.005386587232351
-0.005386587232351
-0.005386587232351
-0.005386587232351
-0.005386587232351
-0.005386587232351
-0.005386587232351
-0.005386587232351
0.009872201830149
0.009872201830149
-0.005386587232351
-0.005386587232351
-0.005386587232351
0.009872201830149
0.009872201830149
0.009872201830149
0.009872201830149
-0.005386587232351
-0.005386587232351
0.009872201830149
-0.005386587232351
-0.005386587232351
-0.005386587232351
-0.005386587232351
-0.005386587232351
-0.005386587232351
-0.005386587232351
-0.005386587232351
-0.005386587232351
-0.005386587232351
-0.005386587232351
-0.020645376294851
-0.020645376294851
-0.005386587232351
-0.005386587232351
-0.020645376294851
-0.005386587232351
-0.005386587232351
-0.005386587232351
-0.005386587232351
-0.005386587232351
-0.005386587232351
-0.005386587232351
-0.005386587232351
-0.005386587232351
-0.005386587232351
-0.005386587232351
-0.005386587232351
-0.005386587232351
-0.005386587232351
-0.005386587232351
-0.005386587232351
-0.005386587232351
-0.005386587232351
-0.005386587232351
-0.005386587232351
-0.005386587232351
-0.005386587232351
-0.005386587232351
-0.005386587232351
-0.005386587232351
-0.005386587232351
-0.005386587232351
0.009872201830149
-0.005386587232351
-0.005386587232351
-0.005386587232351
-0.005386587232351
-0.005386587232351
-0.005386587232351
-0.005386587232351
-0.005386587232351
-0.005386587232351
-0.005386587232351
-0.005386587232351
-0.005386587232351
-0.005386587232351
-0.005386587232351
-0.005386587232351
-0.005386587232351
-0.005386587232351
-0.005386587232351
-0.005386587232351
-0.005386587232351
-0.005386587232351
-0.005386587232351
-0.005386587232351
-0.005386587232351
-0.005386587232351
-0.005386587232351
-0.005386587232351
-0.005386587232351
-0.005386587232351
0.009872201830149
-0.005386587232351
-0.005386587232351
-0.005386587232351
-0.005386587232351
-0.005386587232351
-0.005386587232351
-0.005386587232351
-0.005386587232351
-0.005386587232351
-0.005386587232351
-0.005386587232351
-0.005386587232351
-0.005386587232351
-0.005386587232351
0.009872201830149
-0.005386587232351
-0.005386587232351
-0.005386587232351
-0.005386587232351
-0.005386587232351
-0.005386587232351
-0.005386587232351
-0.005386587232351
-0.005386587232351
-0.005386587232351
-0.005386587232351
-0.005386587232351
-0.005386587232351
0.009872201830149
0.009872201830149
-0.005386587232351
-0.005386587232351
-0.005386587232351
-0.005386587232351
-0.005386587232351
-0.005386587232351
-0.005386587232351
-0.005386587232351
-0.005386587232351
-0.005386587232351
-0.005386587232351
-0.005386587232351
-0.020645376294851
-0.005386587232351
-0.005386587232351
-0.005386587232351
-0.020645376294851
-0.005386587232351
-0.005386587232351
-0.005386587232351
0.009872201830149
0.009872201830149
-0.005386587232351
-0.005386587232351
-0.005386587232351
-0.005386587232351
-0.005386587232351
-0.005386587232351
-0.020645376294851
-0.005386587232351
-0.020645376294851
-0.005386587232351
-0.005386587232351
-0.005386587232351
-0.005386587232351
-0.005386587232351
-0.005386587232351
-0.005386587232351
-0.005386587232351
-0.005386587232351
-0.020645376294851
-0.005386587232351
-0.005386587232351
-0.005386587232351
-0.005386587232351
-0.005386587232351
-0.005386587232351
-0.005386587232351
0.009872201830149
-0.005386587232351
-0.005386587232351
-0.005386587232351
0.009872201830149
-0.005386587232351
-0.005386587232351
-0.005386587232351
-0.005386587232351
-0.005386587232351
0.009872201830149
-0.005386587232351
-0.005386587232351
-0.005386587232351
-0.005386587232351
-0.005386587232351
-0.005386587232351
-0.005386587232351
-0.020645376294851
-0.020645376294851
-0.020645376294851
-0.020645376294851
-0.020645376294851
-0.020645376294851
-0.020645376294851
-0.020645376294851
-0.020645376294851
-0.005386587232351
-0.005386587232351
-0.005386587232351
-0.005386587232351
-0.005386587232351
-0.005386587232351
0.009872201830149
-0.005386587232351
0.009872201830149
0.009872201830149
-0.005386587232351
-0.005386587232351
-0.005386587232351
-0.005386587232351
-0.005386587232351
-0.005386587232351
-0.005386587232351
-0.020645376294851
-0.020645376294851
-0.020645376294851
-0.020645376294851
-0.020645376294851
-0.020645376294851
-0.020645376294851
-0.020645376294851
-0.035904165357351
-0.020645376294851
-0.005386587232351
-0.005386587232351
-0.005386587232351
-0.005386587232351
-0.005386587232351
0.009872201830149
0.009872201830149
0.009872201830149
0.009872201830149
-0.005386587232351
-0.005386587232351
0.009872201830149
0.009872201830149
-0.005386587232351
-0.005386587232351
-0.005386587232351
-0.005386587232351
-0.005386587232351
-0.020645376294851
-0.020645376294851
-0.020645376294851
-0.020645376294851
-0.020645376294851
-0.020645376294851
-0.020645376294851
-0.005386587232351
-0.005386587232351
-0.005386587232351
-0.005386587232351
-0.005386587232351
-0.005386587232351
-0.005386587232351
-0.005386587232351
-0.005386587232351
-0.005386587232351
0.009872201830149
-0.005386587232351
-0.005386587232351
-0.005386587232351
0.009872201830149
0.009872201830149
0.009872201830149
-0.005386587232351
-0.005386587232351
-0.005386587232351
-0.005386587232351
-0.005386587232351
-0.005386587232351
-0.005386587232351
-0.005386587232351
-0.020645376294851
-0.005386587232351
-0.005386587232351
-0.020645376294851
-0.005386587232351
-0.005386587232351
-0.005386587232351
-0.005386587232351
-0.005386587232351
-0.005386587232351
-0.005386587232351
-0.005386587232351
-0.005386587232351
-0.005386587232351
-0.005386587232351
-0.005386587232351
-0.005386587232351
0.009872201830149
0.009872201830149
0.009872201830149
0.009872201830149
0.009872201830149
-0.005386587232351
-0.005386587232351
-0.005386587232351
-0.005386587232351
0.009872201830149
-0.005386587232351
-0.005386587232351
-0.005386587232351
-0.005386587232351
-0.005386587232351
-0.005386587232351
0.009872201830149
-0.005386587232351
-0.005386587232351
-0.005386587232351
-0.005386587232351
-0.005386587232351
-0.005386587232351
-0.005386587232351
-0.005386587232351
-0.005386587232351
-0.005386587232351
-0.005386587232351
-0.005386587232351
-0.005386587232351
-0.005386587232351
-0.020645376294851
-0.005386587232351
-0.005386587232351
-0.005386587232351
-0.005386587232351
-0.005386587232351
-0.020645376294851
-0.005386587232351
-0.005386587232351
-0.005386587232351
-0.005386587232351
-0.005386587232351
-0.005386587232351
-0.005386587232351
-0.005386587232351
-0.005386587232351
-0.005386587232351
-0.005386587232351
-0.005386587232351
-0.005386587232351
-0.005386587232351
-0.005386587232351
-0.005386587232351
-0.005386587232351
-0.005386587232351
-0.005386587232351
-0.005386587232351
0.009872201830149
0.009872201830149
-0.005386587232351
-0.005386587232351
-0.005386587232351
-0.005386587232351
-0.005386587232351
-0.005386587232351
-0.020645376294851
-0.005386587232351
-0.005386587232351
-0.005386587232351
-0.005386587232351
-0.005386587232351
-0.005386587232351
-0.005386587232351
-0.005386587232351
0.009872201830149
0.009872201830149
0.009872201830149
0.009872201830149
0.009872201830149
0.009872201830149
0.009872201830149
0.009872201830149
0.009872201830149
-0.005386587232351
-0.005386587232351
-0.005386587232351
-0.005386587232351
-0.005386587232351
-0.005386587232351
-0.005386587232351
-0.005386587232351
-0.020645376294851
-0.005386587232351
-0.005386587232351
-0.020645376294851
-0.020645376294851
-0.005386587232351
-0.005386587232351
-0.005386587232351
-0.005386587232351
-0.005386587232351
-0.005386587232351
-0.005386587232351
-0.005386587232351
-0.020645376294851
-0.020645376294851
-0.020645376294851
-0.020645376294851
-0.005386587232351
-0.020645376294851
-0.005386587232351
-0.005386587232351
-0.005386587232351
-0.005386587232351
-0.005386587232351
-0.005386587232351
0.009872201830149
-0.005386587232351
0.009872201830149
0.009872201830149
0.009872201830149
0.009872201830149
-0.005386587232351
0.009872201830149
0.009872201830149
0.009872201830149
0.009872201830149
0.009872201830149
0.009872201830149
0.009872201830149
0.009872201830149
0.009872201830149
-0.005386587232351
-0.005386587232351
-0.005386587232351
-0.005386587232351
-0.005386587232351
-0.005386587232351
-0.005386587232351
-0.005386587232351
-0.020645376294851
-0.005386587232351
-0.005386587232351
-0.005386587232351
-0.005386587232351
-0.005386587232351
-0.005386587232351
-0.005386587232351
-0.005386587232351
0.009872201830149
-0.005386587232351
-0.005386587232351
-0.005386587232351
-0.005386587232351
-0.005386587232351
-0.005386587232351
-0.005386587232351
-0.005386587232351
-0.005386587232351
-0.005386587232351
-0.005386587232351
-0.005386587232351
-0.005386587232351
-0.005386587232351
-0.005386587232351
-0.005386587232351
-0.005386587232351
-0.020645376294851
-0.005386587232351
-0.005386587232351
-0.005386587232351
-0.005386587232351
-0.005386587232351
-0.005386587232351
0.009872201830149
0.009872201830149
-0.005386587232351
-0.005386587232351
-0.005386587232351
-0.005386587232351
-0.005386587232351
-0.005386587232351
-0.005386587232351
-0.005386587232351
-0.005386587232351
-0.020645376294851
-0.005386587232351
-0.005386587232351
-0.005386587232351
-0.005386587232351
-0.005386587232351
-0.005386587232351
-0.005386587232351
-0.005386587232351
-0.005386587232351
-0.005386587232351
-0.005386587232351
-0.005386587232351
-0.005386587232351
-0.005386587232351
-0.005386587232351
-0.005386587232351
-0.005386587232351
-0.005386587232351
-0.005386587232351
-0.005386587232351
-0.005386587232351
-0.005386587232351
-0.005386587232351
-0.005386587232351
-0.005386587232351
-0.020645376294851
-0.005386587232351
-0.005386587232351
-0.005386587232351
-0.005386587232351
-0.005386587232351
-0.005386587232351
0.009872201830149
0.009872201830149
0.009872201830149
-0.005386587232351
0.009872201830149
0.009872201830149
0.009872201830149
0.009872201830149
-0.005386587232351
-0.005386587232351
-0.005386587232351
-0.005386587232351
-0.005386587232351
-0.005386587232351
-0.005386587232351
-0.005386587232351
-0.005386587232351
-0.005386587232351
-0.005386587232351
-0.005386587232351
-0.005386587232351
-0.005386587232351
-0.005386587232351
0.009872201830149
0.009872201830149
0.009872201830149
-0.005386587232351
0.009872201830149
0.009872201830149
0.009872201830149
0.009872201830149
-0.005386587232351
-0.005386587232351
0.009872201830149
-0.005386587232351
-0.005386587232351
-0.005386587232351
-0.005386587232351
0.009872201830149
0.009872201830149
0.009872201830149
-0.005386587232351
-0.005386587232351
-0.005386587232351
-0.005386587232351
-0.005386587232351
-0.005386587232351
-0.005386587232351
0.009872201830149
0.009872201830149
0.009872201830149
-0.005386587232351
0.009872201830149
0.009872201830149
0.009872201830149
0.009872201830149
0.009872201830149
0.009872201830149
-0.005386587232351
-0.005386587232351
-0.005386587232351
-0.005386587232351
-0.005386587232351
-0.005386587232351
-0.005386587232351
0.009872201830149
0.009872201830149
0.009872201830149
-0.005386587232351
-0.005386587232351
-0.005386587232351
0.009872201830149
-0.005386587232351
-0.005386587232351
-0.020645376294851
-0.020645376294851
-0.005386587232351
-0.005386587232351
-0.020645376294851
-0.020645376294851
-0.005386587232351
-0.005386587232351
-0.005386587232351
-0.005386587232351
-0.005386587232351
-0.005386587232351
0.009872201830149
-0.005386587232351
-0.005386587232351
-0.005386587232351
-0.005386587232351
-0.005386587232351
-0.005386587232351
-0.005386587232351
-0.005386587232351
-0.005386587232351
-0.005386587232351
-0.005386587232351
-0.005386587232351
-0.005386587232351
-0.005386587232351
-0.005386587232351
-0.005386587232351
-0.005386587232351
-0.005386587232351
-0.005386587232351
0.009872201830149
-0.005386587232351
-0.005386587232351
-0.005386587232351
-0.005386587232351
-0.005386587232351
0.009872201830149
0.009872201830149
0.009872201830149
0.009872201830149
0.009872201830149
0.025130990892649
0.025130990892649
0.025130990892649
0.025130990892649
0.025130990892649
0.025130990892649
0.025130990892649
0.025130990892649
0.025130990892649
0.009872201830149
-0.005386587232351
-0.005386587232351
-0.005386587232351
-0.005386587232351
-0.020645376294851
-0.020645376294851
-0.020645376294851
-0.020645376294851
-0.005386587232351
-0.020645376294851
-0.020645376294851
-0.005386587232351
-0.005386587232351
-0.005386587232351
0.009872201830149
0.009872201830149
0.009872201830149
0.009872201830149
0.009872201830149
-0.005386587232351
-0.005386587232351
-0.005386587232351
-0.005386587232351
-0.020645376294851
-0.020645376294851
-0.020645376294851
-0.020645376294851
-0.020645376294851
-0.020645376294851
-0.005386587232351
-0.005386587232351
-0.005386587232351
0.009872201830149
0.009872201830149
0.009872201830149
0.009872201830149
-0.005386587232351
-0.005386587232351
-0.005386587232351
-0.005386587232351
-0.005386587232351
-0.020645376294851
-0.020645376294851
-0.020645376294851
-0.005386587232351
-0.020645376294851
-0.005386587232351
-0.005386587232351
-0.005386587232351
0.009872201830149
0.009872201830149
0.009872201830149
0.009872201830149
0.009872201830149
0.009872201830149
-0.005386587232351
-0.005386587232351
-0.005386587232351
-0.005386587232351
-0.020645376294851
-0.020645376294851
-0.020645376294851
-0.020645376294851
-0.020645376294851
-0.005386587232351
-0.020645376294851
-0.020645376294851
-0.020645376294851
-0.005386587232351
-0.005386587232351
-0.005386587232351
-0.005386587232351
-0.005386587232351
-0.005386587232351
-0.005386587232351
-0.005386587232351
0.009872201830149
-0.005386587232351
-0.005386587232351
0.009872201830149
0.009872201830149
-0.005386587232351
-0.005386587232351
-0.005386587232351
-0.005386587232351
-0.005386587232351
-0.005386587232351
-0.005386587232351
-0.005386587232351
-0.005386587232351
-0.005386587232351
-0.005386587232351
0.009872201830149
0.009872201830149
0.009872201830149
-0.005386587232351
-0.005386587232351
0.009872201830149
0.009872201830149
-0.005386587232351
-0.005386587232351
-0.020645376294851
-0.020645376294851
-0.005386587232351
-0.020645376294851
-0.020645376294851
-0.020645376294851
-0.005386587232351
-0.005386587232351
0.009872201830149
0.009872201830149
0.009872201830149
0.025130990892649
0.009872201830149
0.009872201830149
0.025130990892649
0.009872201830149
0.009872201830149
0.009872201830149
-0.005386587232351
-0.005386587232351
-0.005386587232351
-0.020645376294851
-0.020645376294851
-0.020645376294851
-0.020645376294851
-0.020645376294851
-0.020645376294851
-0.020645376294851
-0.020645376294851
-0.020645376294851
-0.020645376294851
-0.020645376294851
-0.005386587232351
-0.005386587232351
-0.005386587232351
-0.005386587232351
0.009872201830149
0.009872201830149
0.009872201830149
0.009872201830149
0.009872201830149
0.009872201830149
0.009872201830149
0.009872201830149
-0.005386587232351
-0.005386587232351
-0.005386587232351
-0.005386587232351
-0.005386587232351
-0.005386587232351
-0.005386587232351
-0.005386587232351
-0.005386587232351
-0.005386587232351
-0.005386587232351
-0.005386587232351
-0.005386587232351
0.009872201830149
0.009872201830149
0.009872201830149
-0.005386587232351
0.009872201830149
0.009872201830149
-0.005386587232351
-0.005386587232351
-0.005386587232351
-0.005386587232351
0.009872201830149
0.009872201830149
-0.005386587232351
-0.005386587232351
-0.005386587232351
0.009872201830149
-0.005386587232351
-0.020645376294851
-0.020645376294851
-0.005386587232351
-0.005386587232351
-0.020645376294851
-0.005386587232351
-0.020645376294851
-0.020645376294851
-0.005386587232351
-0.005386587232351
-0.005386587232351
-0.005386587232351
-0.005386587232351
-0.005386587232351
0.009872201830149
-0.005386587232351
-0.005386587232351
0.009872201830149
-0.005386587232351
-0.005386587232351
-0.005386587232351
-0.005386587232351
-0.005386587232351
-0.005386587232351
-0.005386587232351
-0.020645376294851
-0.020645376294851
-0.020645376294851
-0.020645376294851
-0.020645376294851
-0.020645376294851
-0.020645376294851
-0.005386587232351
-0.005386587232351
-0.005386587232351
-0.005386587232351
-0.005386587232351
-0.005386587232351
0.009872201830149
0.009872201830149
-0.005386587232351
-0.005386587232351
-0.005386587232351
-0.005386587232351
0.009872201830149
-0.005386587232351
-0.005386587232351
0.009872201830149
-0.005386587232351
-0.005386587232351
-0.005386587232351
-0.005386587232351
-0.005386587232351
-0.005386587232351
-0.005386587232351
-0.005386587232351
-0.005386587232351
-0.005386587232351
-0.005386587232351
-0.005386587232351
-0.005386587232351
-0.005386587232351
-0.005386587232351
-0.005386587232351
-0.005386587232351
-0.005386587232351
-0.005386587232351
-0.005386587232351
-0.005386587232351
-0.005386587232351
-0.005386587232351
-0.005386587232351
-0.005386587232351
-0.005386587232351
-0.005386587232351
-0.005386587232351
-0.005386587232351
-0.005386587232351
-0.005386587232351
0.009872201830149
0.009872201830149
0.009872201830149
-0.005386587232351
0.009872201830149
-0.005386587232351
-0.005386587232351
-0.005386587232351
-0.005386587232351
-0.005386587232351
-0.005386587232351
-0.005386587232351
-0.005386587232351
-0.005386587232351
-0.020645376294851
-0.020645376294851
-0.005386587232351
-0.005386587232351
-0.005386587232351
-0.005386587232351
-0.005386587232351
-0.005386587232351
-0.005386587232351
-0.005386587232351
-0.005386587232351
-0.005386587232351
-0.020645376294851
-0.020645376294851
-0.005386587232351
-0.020645376294851
-0.020645376294851
-0.020645376294851
-0.020645376294851
-0.020645376294851
-0.020645376294851
-0.020645376294851
-0.005386587232351
-0.005386587232351
-0.005386587232351
-0.005386587232351
0.009872201830149
0.009872201830149
0.009872201830149
0.009872201830149
0.009872201830149
0.009872201830149
0.009872201830149
0.009872201830149
-0.005386587232351
-0.005386587232351
-0.005386587232351
-0.005386587232351
-0.020645376294851
-0.020645376294851
-0.020645376294851
-0.020645376294851
-0.020645376294851
-0.020645376294851
-0.020645376294851
-0.020645376294851
-0.005386587232351
-0.005386587232351
-0.005386587232351
-0.005386587232351
-0.005386587232351
0.009872201830149
0.009872201830149
0.009872201830149
-0.005386587232351
-0.005386587232351
0.009872201830149
0.009872201830149
-0.005386587232351
-0.005386587232351
-0.005386587232351
-0.005386587232351
-0.005386587232351
[truncated: 849,596 more chars]
