# Supplementary material for: Small Size of Recorded Neuronal Structures Confines the Accuracy in Direct Axonal Voltage Measurements
Source: eNeuro. 2021 Aug 2;8(4):ENEURO.0059-21.2021. doi: 10.1523/ENEURO.0059-21.2021 (PMC8342265; doi:10.1523/ENEURO.0059-21.2021)
Supplement: Extended Data 1 — NEURON codes producing data shown in Figures 2, 5, 8. Download Extended Data 1, ZIP file. [file enu-eN-NWR-0059-21-s01.zip › realistic amplifier model/1_amplifier construction/compensations in CC mode/R1=10_C1=2o7_R2=500_C2=10o22043333_woBB_CPN=5o838.dat]

-0.006123237311840
-0.006123237311840
0.009135551750660
0.009135551750660
-0.006123237311840
-0.006123237311840
-0.006123237311840
-0.006123237311840
0.009135551750660
-0.006123237311840
-0.006123237311840
0.009135551750660
0.009135551750660
0.009135551750660
0.009135551750660
0.009135551750660
0.009135551750660
0.009135551750660
0.009135551750660
0.009135551750660
0.009135551750660
0.009135551750660
0.009135551750660
0.009135551750660
-0.006123237311840
0.009135551750660
0.009135551750660
0.009135551750660
-0.006123237311840
-0.006123237311840
0.009135551750660
-0.006123237311840
-0.006123237311840
0.009135551750660
-0.006123237311840
-0.006123237311840
0.009135551750660
0.009135551750660
0.009135551750660
0.009135551750660
-0.006123237311840
0.009135551750660
0.024394340813160
0.009135551750660
0.009135551750660
0.009135551750660
0.009135551750660
0.009135551750660
0.009135551750660
0.009135551750660
-0.006123237311840
-0.006123237311840
-0.006123237311840
0.009135551750660
-0.006123237311840
-0.006123237311840
-0.006123237311840
-0.006123237311840
-0.006123237311840
0.009135551750660
0.009135551750660
0.009135551750660
0.009135551750660
0.009135551750660
0.009135551750660
0.009135551750660
0.009135551750660
0.009135551750660
0.009135551750660
-0.006123237311840
-0.006123237311840
-0.006123237311840
-0.006123237311840
-0.006123237311840
-0.006123237311840
-0.006123237311840
-0.006123237311840
-0.006123237311840
-0.006123237311840
-0.006123237311840
-0.006123237311840
0.009135551750660
-0.006123237311840
0.009135551750660
0.009135551750660
0.009135551750660
0.024394340813160
0.024394340813160
0.009135551750660
0.009135551750660
0.009135551750660
0.009135551750660
0.009135551750660
0.009135551750660
0.009135551750660
-0.006123237311840
-0.006123237311840
-0.006123237311840
0.009135551750660
-0.006123237311840
-0.006123237311840
-0.006123237311840
-0.006123237311840
0.009135551750660
0.009135551750660
-0.006123237311840
-0.006123237311840
0.009135551750660
0.009135551750660
0.009135551750660
0.009135551750660
0.009135551750660
0.009135551750660
0.009135551750660
0.009135551750660
0.009135551750660
0.009135551750660
0.024394340813160
0.024394340813160
0.009135551750660
0.009135551750660
0.009135551750660
0.009135551750660
0.009135551750660
0.009135551750660
-0.006123237311840
-0.006123237311840
-0.006123237311840
-0.006123237311840
-0.006123237311840
-0.006123237311840
-0.006123237311840
-0.006123237311840
-0.006123237311840
0.009135551750660
0.009135551750660
-0.006123237311840
-0.006123237311840
-0.006123237311840
-0.006123237311840
-0.006123237311840
-0.006123237311840
-0.006123237311840
-0.006123237311840
-0.006123237311840
-0.006123237311840
-0.006123237311840
-0.006123237311840
-0.006123237311840
-0.006123237311840
-0.006123237311840
-0.006123237311840
-0.006123237311840
-0.006123237311840
-0.006123237311840
-0.006123237311840
-0.006123237311840
-0.006123237311840
-0.006123237311840
-0.006123237311840
-0.006123237311840
-0.006123237311840
0.009135551750660
0.009135551750660
0.009135551750660
0.009135551750660
0.009135551750660
0.009135551750660
0.009135551750660
0.009135551750660
0.009135551750660
0.009135551750660
0.009135551750660
0.009135551750660
0.009135551750660
0.009135551750660
-0.006123237311840
-0.006123237311840
0.009135551750660
-0.006123237311840
-0.006123237311840
-0.006123237311840
-0.006123237311840
-0.006123237311840
-0.006123237311840
-0.006123237311840
-0.006123237311840
-0.006123237311840
-0.006123237311840
-0.006123237311840
0.009135551750660
0.009135551750660
-0.006123237311840
-0.006123237311840
-0.006123237311840
0.009135551750660
0.009135551750660
-0.006123237311840
-0.006123237311840
0.009135551750660
0.009135551750660
0.009135551750660
0.009135551750660
0.009135551750660
0.009135551750660
0.009135551750660
0.009135551750660
0.009135551750660
0.009135551750660
0.009135551750660
0.009135551750660
0.009135551750660
0.009135551750660
0.009135551750660
-0.006123237311840
-0.006123237311840
-0.006123237311840
-0.006123237311840
-0.006123237311840
-0.006123237311840
-0.006123237311840
0.009135551750660
0.009135551750660
0.009135551750660
0.009135551750660
0.009135551750660
0.024394340813160
0.024394340813160
0.009135551750660
0.009135551750660
0.009135551750660
0.009135551750660
0.009135551750660
0.009135551750660
-0.006123237311840
-0.006123237311840
-0.006123237311840
-0.006123237311840
-0.006123237311840
-0.006123237311840
-0.006123237311840
-0.006123237311840
-0.006123237311840
-0.006123237311840
0.009135551750660
0.009135551750660
-0.006123237311840
-0.006123237311840
-0.006123237311840
0.009135551750660
0.009135551750660
-0.006123237311840
-0.006123237311840
-0.006123237311840
0.009135551750660
0.009135551750660
-0.006123237311840
-0.006123237311840
-0.006123237311840
-0.006123237311840
0.009135551750660
0.009135551750660
0.009135551750660
0.009135551750660
0.009135551750660
0.009135551750660
0.009135551750660
0.024394340813160
0.009135551750660
0.009135551750660
0.009135551750660
0.009135551750660
0.009135551750660
-0.006123237311840
-0.006123237311840
-0.006123237311840
-0.006123237311840
-0.006123237311840
-0.021382026374340
-0.006123237311840
-0.006123237311840
-0.006123237311840
-0.006123237311840
-0.006123237311840
-0.006123237311840
-0.006123237311840
-0.006123237311840
0.009135551750660
0.009135551750660
0.009135551750660
-0.006123237311840
-0.006123237311840
0.009135551750660
0.009135551750660
0.009135551750660
-0.006123237311840
-0.006123237311840
-0.006123237311840
-0.006123237311840
-0.006123237311840
-0.006123237311840
-0.006123237311840
-0.006123237311840
-0.006123237311840
-0.006123237311840
-0.006123237311840
-0.006123237311840
-0.006123237311840
-0.006123237311840
0.009135551750660
0.009135551750660
0.009135551750660
0.009135551750660
0.009135551750660
0.009135551750660
0.009135551750660
0.009135551750660
0.009135551750660
-0.006123237311840
-0.006123237311840
0.009135551750660
-0.006123237311840
-0.006123237311840
-0.006123237311840
-0.006123237311840
-0.006123237311840
-0.006123237311840
-0.021382026374340
-0.006123237311840
-0.006123237311840
0.009135551750660
0.009135551750660
0.009135551750660
-0.006123237311840
0.009135551750660
0.009135551750660
0.009135551750660
-0.006123237311840
-0.006123237311840
-0.006123237311840
-0.021382026374340
-0.021382026374340
-0.021382026374340
-0.021382026374340
-0.021382026374340
-0.021382026374340
-0.021382026374340
-0.021382026374340
-0.006123237311840
-0.006123237311840
-0.006123237311840
0.009135551750660
0.009135551750660
0.009135551750660
0.009135551750660
0.024394340813160
0.024394340813160
0.009135551750660
0.009135551750660
0.009135551750660
0.009135551750660
0.009135551750660
0.009135551750660
-0.006123237311840
-0.006123237311840
-0.006123237311840
-0.006123237311840
-0.006123237311840
-0.006123237311840
-0.006123237311840
-0.006123237311840
-0.006123237311840
-0.006123237311840
-0.006123237311840
0.009135551750660
0.009135551750660
0.009135551750660
-0.006123237311840
0.009135551750660
0.024394340813160
0.009135551750660
0.009135551750660
0.009135551750660
0.009135551750660
0.009135551750660
0.009135551750660
0.024394340813160
0.009135551750660
-0.006123237311840
-0.006123237311840
0.009135551750660
-0.006123237311840
-0.006123237311840
-0.006123237311840
-0.006123237311840
-0.006123237311840
-0.006123237311840
-0.006123237311840
-0.006123237311840
-0.006123237311840
-0.006123237311840
-0.006123237311840
-0.006123237311840
-0.006123237311840
-0.006123237311840
-0.006123237311840
-0.006123237311840
-0.006123237311840
-0.006123237311840
-0.006123237311840
-0.006123237311840
0.009135551750660
0.009135551750660
0.009135551750660
0.009135551750660
0.009135551750660
-0.006123237311840
0.009135551750660
0.009135551750660
0.009135551750660
0.009135551750660
0.009135551750660
0.009135551750660
0.009135551750660
0.009135551750660
0.009135551750660
-0.006123237311840
-0.006123237311840
-0.006123237311840
-0.006123237311840
-0.006123237311840
-0.006123237311840
-0.006123237311840
-0.006123237311840
-0.006123237311840
0.009135551750660
0.009135551750660
0.009135551750660
0.009135551750660
0.009135551750660
0.009135551750660
0.024394340813160
0.024394340813160
0.024394340813160
0.024394340813160
0.024394340813160
0.024394340813160
0.024394340813160
0.009135551750660
0.009135551750660
-0.006123237311840
-0.006123237311840
-0.006123237311840
-0.006123237311840
-0.021382026374340
-0.021382026374340
-0.006123237311840
-0.006123237311840
-0.006123237311840
-0.006123237311840
0.009135551750660
0.009135551750660
0.009135551750660
0.009135551750660
0.009135551750660
0.009135551750660
0.009135551750660
0.009135551750660
0.009135551750660
0.009135551750660
0.009135551750660
0.009135551750660
-0.006123237311840
-0.006123237311840
0.009135551750660
-0.006123237311840
-0.006123237311840
-0.006123237311840
-0.021382026374340
-0.006123237311840
-0.006123237311840
-0.006123237311840
-0.021382026374340
-0.006123237311840
-0.006123237311840
0.009135551750660
0.009135551750660
0.009135551750660
0.009135551750660
0.009135551750660
0.009135551750660
0.009135551750660
0.009135551750660
0.009135551750660
0.009135551750660
0.009135551750660
-0.006123237311840
-0.006123237311840
-0.006123237311840
-0.006123237311840
-0.006123237311840
-0.021382026374340
-0.021382026374340
-0.006123237311840
-0.006123237311840
-0.006123237311840
-0.006123237311840
-0.006123237311840
-0.006123237311840
0.009135551750660
0.009135551750660
0.009135551750660
-0.006123237311840
0.009135551750660
0.009135551750660
-0.006123237311840
-0.006123237311840
-0.006123237311840
-0.006123237311840
-0.006123237311840
-0.006123237311840
-0.006123237311840
-0.006123237311840
0.009135551750660
0.009135551750660
0.009135551750660
0.024394340813160
0.024394340813160
0.024394340813160
0.024394340813160
0.024394340813160
0.024394340813160
0.024394340813160
0.024394340813160
0.024394340813160
0.024394340813160
0.009135551750660
-0.006123237311840
-0.006123237311840
-0.006123237311840
-0.006123237311840
-0.006123237311840
-0.021382026374340
-0.036640815436840
-0.021382026374340
-0.006123237311840
-0.006123237311840
-0.006123237311840
-0.006123237311840
-0.006123237311840
0.009135551750660
0.009135551750660
0.009135551750660
0.024394340813160
0.024394340813160
0.009135551750660
0.009135551750660
0.009135551750660
0.009135551750660
0.009135551750660
0.009135551750660
-0.006123237311840
-0.006123237311840
0.009135551750660
-0.006123237311840
-0.006123237311840
-0.006123237311840
-0.006123237311840
0.009135551750660
0.009135551750660
-0.006123237311840
-0.006123237311840
0.009135551750660
0.009135551750660
0.009135551750660
0.009135551750660
0.009135551750660
0.009135551750660
0.009135551750660
0.009135551750660
0.009135551750660
0.009135551750660
0.009135551750660
0.009135551750660
0.009135551750660
0.009135551750660
0.009135551750660
-0.006123237311840
-0.006123237311840
-0.006123237311840
-0.006123237311840
-0.006123237311840
-0.006123237311840
-0.006123237311840
-0.006123237311840
-0.006123237311840
-0.006123237311840
-0.006123237311840
-0.006123237311840
-0.006123237311840
-0.006123237311840
-0.006123237311840
-0.006123237311840
-0.006123237311840
0.009135551750660
0.009135551750660
0.009135551750660
0.009135551750660
0.009135551750660
0.009135551750660
0.009135551750660
0.009135551750660
0.009135551750660
0.009135551750660
0.009135551750660
-0.006123237311840
0.009135551750660
0.009135551750660
-0.006123237311840
-0.006123237311840
-0.006123237311840
0.009135551750660
-0.006123237311840
-0.006123237311840
-0.006123237311840
-0.006123237311840
-0.006123237311840
-0.006123237311840
-0.006123237311840
-0.006123237311840
-0.006123237311840
-0.006123237311840
-0.006123237311840
-0.006123237311840
-0.006123237311840
0.009135551750660
0.009135551750660
0.009135551750660
0.009135551750660
0.009135551750660
0.009135551750660
0.009135551750660
0.009135551750660
0.009135551750660
-0.006123237311840
-0.006123237311840
-0.006123237311840
-0.006123237311840
-0.006123237311840
0.009135551750660
-0.006123237311840
-0.006123237311840
-0.006123237311840
-0.006123237311840
-0.006123237311840
0.009135551750660
0.009135551750660
-0.006123237311840
0.009135551750660
-0.006123237311840
-0.006123237311840
0.009135551750660
-0.006123237311840
0.009135551750660
0.009135551750660
-0.006123237311840
-0.006123237311840
-0.006123237311840
0.009135551750660
0.009135551750660
-0.006123237311840
-0.006123237311840
-0.006123237311840
-0.006123237311840
-0.006123237311840
-0.006123237311840
-0.006123237311840
-0.006123237311840
0.009135551750660
0.009135551750660
0.009135551750660
0.009135551750660
0.009135551750660
0.009135551750660
0.009135551750660
0.009135551750660
0.009135551750660
0.009135551750660
0.009135551750660
0.009135551750660
0.009135551750660
0.009135551750660
-0.006123237311840
-0.006123237311840
-0.006123237311840
-0.006123237311840
-0.021382026374340
-0.021382026374340
-0.021382026374340
-0.006123237311840
-0.021382026374340
-0.021382026374340
-0.006123237311840
-0.006123237311840
-0.006123237311840
0.009135551750660
0.009135551750660
0.009135551750660
0.009135551750660
0.009135551750660
0.009135551750660
0.009135551750660
0.009135551750660
0.009135551750660
0.009135551750660
0.009135551750660
0.009135551750660
0.009135551750660
-0.006123237311840
0.009135551750660
0.009135551750660
0.009135551750660
0.009135551750660
-0.006123237311840
0.009135551750660
0.009135551750660
0.009135551750660
0.009135551750660
0.009135551750660
0.009135551750660
0.009135551750660
-0.006123237311840
0.009135551750660
0.009135551750660
0.009135551750660
0.009135551750660
-0.006123237311840
-0.006123237311840
-0.006123237311840
-0.006123237311840
-0.006123237311840
-0.006123237311840
-0.006123237311840
-0.006123237311840
-0.006123237311840
-0.006123237311840
-0.006123237311840
-0.006123237311840
0.009135551750660
-0.006123237311840
-0.006123237311840
-0.006123237311840
-0.006123237311840
0.009135551750660
0.009135551750660
-0.006123237311840
-0.006123237311840
-0.006123237311840
-0.006123237311840
-0.006123237311840
-0.006123237311840
-0.006123237311840
-0.006123237311840
-0.006123237311840
0.009135551750660
0.009135551750660
0.009135551750660
0.024394340813160
0.024394340813160
0.024394340813160
0.024394340813160
0.009135551750660
0.009135551750660
0.009135551750660
0.009135551750660
-0.006123237311840
-0.006123237311840
-0.006123237311840
-0.006123237311840
-0.006123237311840
-0.006123237311840
-0.006123237311840
-0.006123237311840
-0.006123237311840
-0.006123237311840
-0.006123237311840
-0.006123237311840
-0.006123237311840
-0.006123237311840
0.009135551750660
0.009135551750660
-0.006123237311840
-0.006123237311840
-0.006123237311840
-0.006123237311840
-0.006123237311840
-0.006123237311840
-0.006123237311840
-0.006123237311840
-0.006123237311840
0.009135551750660
0.009135551750660
0.009135551750660
0.009135551750660
0.009135551750660
0.009135551750660
0.009135551750660
0.009135551750660
0.009135551750660
0.009135551750660
-0.006123237311840
-0.006123237311840
-0.006123237311840
-0.006123237311840
-0.006123237311840
-0.006123237311840
-0.006123237311840
-0.006123237311840
-0.006123237311840
-0.006123237311840
-0.006123237311840
-0.006123237311840
-0.006123237311840
-0.006123237311840
-0.006123237311840
-0.006123237311840
-0.006123237311840
-0.006123237311840
-0.006123237311840
-0.006123237311840
-0.006123237311840
-0.006123237311840
-0.006123237311840
0.009135551750660
-0.006123237311840
0.009135551750660
0.009135551750660
-0.006123237311840
0.009135551750660
0.009135551750660
0.009135551750660
0.009135551750660
0.009135551750660
0.009135551750660
0.009135551750660
0.009135551750660
0.009135551750660
-0.006123237311840
-0.006123237311840
-0.006123237311840
0.009135551750660
0.009135551750660
-0.006123237311840
-0.006123237311840
-0.006123237311840
0.009135551750660
0.009135551750660
0.009135551750660
0.009135551750660
0.009135551750660
0.009135551750660
0.009135551750660
0.009135551750660
0.009135551750660
0.009135551750660
0.009135551750660
0.009135551750660
0.009135551750660
0.009135551750660
0.009135551750660
-0.006123237311840
-0.006123237311840
-0.006123237311840
-0.006123237311840
0.009135551750660
0.009135551750660
0.009135551750660
-0.006123237311840
-0.006123237311840
0.009135551750660
0.009135551750660
-0.006123237311840
-0.006123237311840
-0.006123237311840
-0.021382026374340
-0.021382026374340
-0.021382026374340
-0.006123237311840
-0.006123237311840
-0.006123237311840
-0.006123237311840
-0.006123237311840
0.009135551750660
0.009135551750660
0.009135551750660
0.009135551750660
0.024394340813160
0.024394340813160
0.024394340813160
0.009135551750660
0.009135551750660
0.009135551750660
0.009135551750660
0.009135551750660
-0.006123237311840
-0.006123237311840
-0.006123237311840
-0.006123237311840
-0.006123237311840
-0.006123237311840
-0.006123237311840
-0.021382026374340
-0.006123237311840
-0.006123237311840
-0.006123237311840
-0.006123237311840
-0.021382026374340
-0.006123237311840
-0.006123237311840
-0.006123237311840
-0.006123237311840
0.009135551750660
0.009135551750660
0.009135551750660
0.009135551750660
0.009135551750660
0.009135551750660
0.009135551750660
0.009135551750660
0.009135551750660
0.009135551750660
0.009135551750660
0.009135551750660
0.024394340813160
0.009135551750660
0.009135551750660
0.009135551750660
0.009135551750660
0.009135551750660
0.009135551750660
-0.006123237311840
-0.006123237311840
-0.006123237311840
-0.006123237311840
-0.006123237311840
0.009135551750660
-0.006123237311840
-0.006123237311840
-0.006123237311840
-0.006123237311840
0.009135551750660
0.009135551750660
0.009135551750660
0.009135551750660
0.009135551750660
0.009135551750660
0.009135551750660
0.009135551750660
0.009135551750660
0.009135551750660
-0.006123237311840
-0.006123237311840
-0.006123237311840
-0.006123237311840
-0.006123237311840
-0.006123237311840
-0.021382026374340
-0.006123237311840
-0.006123237311840
-0.006123237311840
-0.006123237311840
-0.006123237311840
-0.006123237311840
-0.006123237311840
-0.006123237311840
0.009135551750660
0.009135551750660
0.009135551750660
0.009135551750660
0.009135551750660
0.009135551750660
0.009135551750660
0.009135551750660
0.009135551750660
0.009135551750660
0.009135551750660
0.009135551750660
0.009135551750660
0.009135551750660
0.009135551750660
0.009135551750660
0.009135551750660
-0.006123237311840
-0.006123237311840
-0.006123237311840
-0.006123237311840
-0.006123237311840
-0.006123237311840
-0.006123237311840
0.009135551750660
0.009135551750660
0.009135551750660
0.009135551750660
0.009135551750660
0.009135551750660
0.024394340813160
0.009135551750660
0.009135551750660
0.009135551750660
0.009135551750660
-0.006123237311840
-0.006123237311840
-0.006123237311840
0.009135551750660
0.009135551750660
-0.006123237311840
-0.006123237311840
-0.006123237311840
-0.006123237311840
-0.006123237311840
-0.006123237311840
-0.021382026374340
-0.021382026374340
-0.006123237311840
-0.006123237311840
-0.006123237311840
0.009135551750660
0.009135551750660
0.009135551750660
0.009135551750660
0.009135551750660
-0.006123237311840
-0.006123237311840
-0.006123237311840
-0.006123237311840
-0.021382026374340
-0.021382026374340
-0.021382026374340
-0.021382026374340
-0.021382026374340
-0.021382026374340
-0.006123237311840
-0.006123237311840
-0.006123237311840
-0.006123237311840
-0.006123237311840
-0.006123237311840
-0.006123237311840
0.009135551750660
0.009135551750660
-0.006123237311840
-0.006123237311840
-0.006123237311840
-0.006123237311840
-0.006123237311840
-0.006123237311840
-0.006123237311840
-0.006123237311840
-0.006123237311840
0.009135551750660
-0.006123237311840
-0.006123237311840
-0.006123237311840
-0.006123237311840
-0.006123237311840
-0.006123237311840
-0.006123237311840
-0.006123237311840
-0.006123237311840
-0.006123237311840
-0.006123237311840
-0.006123237311840
-0.006123237311840
0.009135551750660
0.009135551750660
-0.006123237311840
-0.006123237311840
0.009135551750660
0.009135551750660
0.009135551750660
0.009135551750660
0.009135551750660
0.009135551750660
0.009135551750660
0.009135551750660
0.009135551750660
0.009135551750660
0.009135551750660
0.009135551750660
0.009135551750660
0.009135551750660
-0.006123237311840
-0.006123237311840
-0.006123237311840
0.009135551750660
-0.006123237311840
0.009135551750660
0.009135551750660
0.009135551750660
-0.006123237311840
0.009135551750660
0.009135551750660
0.009135551750660
0.009135551750660
-0.006123237311840
-0.006123237311840
-0.006123237311840
-0.006123237311840
0.009135551750660
-0.006123237311840
-0.006123237311840
-0.006123237311840
0.009135551750660
0.009135551750660
0.009135551750660
-0.006123237311840
0.009135551750660
0.009135551750660
0.009135551750660
0.009135551750660
-0.006123237311840
-0.006123237311840
0.009135551750660
-0.006123237311840
0.009135551750660
0.009135551750660
-0.006123237311840
-0.006123237311840
0.009135551750660
0.009135551750660
0.009135551750660
0.009135551750660
0.009135551750660
0.009135551750660
0.009135551750660
-0.006123237311840
-0.006123237311840
-0.006123237311840
-0.006123237311840
-0.021382026374340
-0.006123237311840
-0.006123237311840
-0.006123237311840
-0.006123237311840
-0.006123237311840
-0.006123237311840
-0.006123237311840
0.009135551750660
0.009135551750660
0.009135551750660
0.009135551750660
0.009135551750660
0.009135551750660
0.009135551750660
0.009135551750660
0.009135551750660
0.009135551750660
0.009135551750660
-0.006123237311840
-0.006123237311840
-0.006123237311840
-0.006123237311840
-0.006123237311840
-0.006123237311840
-0.006123237311840
-0.006123237311840
-0.006123237311840
-0.006123237311840
-0.006123237311840
0.009135551750660
-0.006123237311840
-0.006123237311840
0.009135551750660
0.009135551750660
0.009135551750660
-0.006123237311840
-0.006123237311840
0.009135551750660
0.009135551750660
-0.006123237311840
-0.006123237311840
-0.006123237311840
-0.006123237311840
-0.006123237311840
-0.006123237311840
-0.006123237311840
-0.006123237311840
-0.006123237311840
-0.006123237311840
-0.006123237311840
-0.006123237311840
0.009135551750660
0.009135551750660
0.009135551750660
0.009135551750660
0.009135551750660
0.009135551750660
0.009135551750660
0.009135551750660
0.009135551750660
0.009135551750660
0.009135551750660
0.009135551750660
0.009135551750660
0.009135551750660
-0.006123237311840
-0.006123237311840
0.009135551750660
-0.006123237311840
-0.006123237311840
-0.021382026374340
-0.021382026374340
-0.006123237311840
-0.006123237311840
-0.006123237311840
-0.006123237311840
-0.006123237311840
-0.006123237311840
-0.006123237311840
-0.006123237311840
-0.006123237311840
-0.006123237311840
-0.006123237311840
-0.006123237311840
-0.006123237311840
-0.006123237311840
-0.021382026374340
-0.006123237311840
-0.006123237311840
-0.006123237311840
0.009135551750660
0.009135551750660
0.009135551750660
0.009135551750660
0.009135551750660
0.024394340813160
0.024394340813160
0.024394340813160
0.024394340813160
0.009135551750660
0.009135551750660
0.024394340813160
0.024394340813160
0.009135551750660
-0.006123237311840
-0.006123237311840
-0.006123237311840
-0.006123237311840
-0.006123237311840
-0.021382026374340
-0.021382026374340
-0.021382026374340
-0.006123237311840
-0.021382026374340
-0.021382026374340
-0.021382026374340
-0.006123237311840
-0.006123237311840
0.009135551750660
0.009135551750660
-0.006123237311840
0.009135551750660
0.009135551750660
0.009135551750660
0.009135551750660
0.009135551750660
0.009135551750660
0.009135551750660
0.009135551750660
0.009135551750660
-0.006123237311840
-0.006123237311840
-0.006123237311840
-0.006123237311840
-0.006123237311840
-0.006123237311840
-0.006123237311840
-0.006123237311840
-0.006123237311840
-0.006123237311840
-0.006123237311840
0.009135551750660
0.009135551750660
0.009135551750660
0.009135551750660
0.009135551750660
0.009135551750660
0.009135551750660
0.009135551750660
-0.006123237311840
-0.006123237311840
-0.006123237311840
-0.006123237311840
-0.006123237311840
-0.006123237311840
-0.006123237311840
-0.006123237311840
0.009135551750660
0.009135551750660
-0.006123237311840
-0.006123237311840
-0.006123237311840
0.009135551750660
0.009135551750660
-0.006123237311840
-0.006123237311840
-0.006123237311840
0.009135551750660
0.009135551750660
0.009135551750660
0.009135551750660
0.009135551750660
0.009135551750660
0.009135551750660
0.009135551750660
0.009135551750660
-0.006123237311840
-0.006123237311840
-0.006123237311840
0.009135551750660
0.009135551750660
0.009135551750660
0.009135551750660
0.009135551750660
0.009135551750660
0.009135551750660
0.009135551750660
0.009135551750660
0.009135551750660
0.009135551750660
-0.006123237311840
0.009135551750660
-0.006123237311840
-0.006123237311840
-0.006123237311840
-0.006123237311840
-0.006123237311840
-0.006123237311840
-0.006123237311840
-0.006123237311840
-0.006123237311840
-0.006123237311840
0.009135551750660
0.009135551750660
-0.006123237311840
0.009135551750660
0.009135551750660
0.009135551750660
0.009135551750660
0.009135551750660
0.009135551750660
-0.006123237311840
-0.006123237311840
0.009135551750660
-0.006123237311840
-0.006123237311840
-0.006123237311840
-0.006123237311840
-0.006123237311840
-0.006123237311840
-0.006123237311840
-0.006123237311840
-0.006123237311840
-0.006123237311840
0.009135551750660
0.009135551750660
0.009135551750660
0.009135551750660
0.009135551750660
0.009135551750660
0.009135551750660
0.024394340813160
0.009135551750660
0.009135551750660
0.009135551750660
-0.006123237311840
-0.006123237311840
-0.006123237311840
-0.006123237311840
-0.006123237311840
-0.006123237311840
-0.021382026374340
-0.021382026374340
-0.006123237311840
-0.006123237311840
-0.006123237311840
-0.006123237311840
-0.006123237311840
-0.006123237311840
-0.006123237311840
0.009135551750660
0.009135551750660
0.009135551750660
0.009135551750660
0.009135551750660
0.009135551750660
0.009135551750660
0.009135551750660
0.009135551750660
0.009135551750660
0.009135551750660
0.009135551750660
0.009135551750660
0.009135551750660
0.009135551750660
0.009135551750660
0.009135551750660
0.009135551750660
0.009135551750660
0.009135551750660
0.024394340813160
0.009135551750660
0.009135551750660
0.009135551750660
0.009135551750660
0.009135551750660
0.009135551750660
0.024394340813160
0.009135551750660
0.009135551750660
0.009135551750660
0.009135551750660
0.009135551750660
0.009135551750660
0.009135551750660
0.009135551750660
-0.006123237311840
-0.006123237311840
0.009135551750660
0.009135551750660
0.009135551750660
-0.006123237311840
-0.006123237311840
-0.006123237311840
-0.006123237311840
0.009135551750660
-0.006123237311840
-0.006123237311840
-0.006123237311840
-0.006123237311840
0.009135551750660
0.009135551750660
0.009135551750660
0.009135551750660
-0.006123237311840
0.009135551750660
0.024394340813160
0.024394340813160
0.009135551750660
0.009135551750660
0.009135551750660
0.009135551750660
0.024394340813160
0.009135551750660
-0.006123237311840
0.009135551750660
0.009135551750660
0.009135551750660
-0.006123237311840
-0.006123237311840
-0.006123237311840
-0.006123237311840
-0.006123237311840
-0.021382026374340
-0.006123237311840
-0.006123237311840
-0.021382026374340
-0.006123237311840
-0.006123237311840
-0.006123237311840
-0.006123237311840
-0.006123237311840
-0.006123237311840
-0.006123237311840
-0.021382026374340
-0.006123237311840
-0.006123237311840
-0.006123237311840
-0.006123237311840
0.009135551750660
0.009135551750660
-0.006123237311840
0.009135551750660
0.009135551750660
0.009135551750660
0.009135551750660
-0.006123237311840
-0.006123237311840
0.009135551750660
0.009135551750660
0.009135551750660
-0.006123237311840
-0.006123237311840
0.009135551750660
0.009135551750660
0.009135551750660
0.009135551750660
0.009135551750660
-0.006123237311840
-0.006123237311840
-0.006123237311840
-0.006123237311840
-0.006123237311840
-0.006123237311840
-0.021382026374340
-0.006123237311840
-0.006123237311840
-0.006123237311840
-0.006123237311840
-0.006123237311840
-0.006123237311840
0.009135551750660
0.009135551750660
0.009135551750660
0.009135551750660
0.009135551750660
0.009135551750660
0.009135551750660
0.009135551750660
0.009135551750660
-0.006123237311840
-0.006123237311840
-0.006123237311840
-0.006123237311840
-0.006123237311840
-0.006123237311840
0.009135551750660
-0.006123237311840
0.009135551750660
0.009135551750660
0.009135551750660
0.009135551750660
0.009135551750660
0.009135551750660
0.009135551750660
0.009135551750660
0.009135551750660
0.009135551750660
0.009135551750660
0.009135551750660
0.009135551750660
0.009135551750660
-0.006123237311840
0.009135551750660
-0.006123237311840
0.009135551750660
-0.006123237311840
-0.006123237311840
-0.006123237311840
-0.006123237311840
0.009135551750660
0.009135551750660
0.009135551750660
0.024394340813160
0.009135551750660
0.009135551750660
0.009135551750660
0.024394340813160
0.009135551750660
0.009135551750660
0.009135551750660
-0.006123237311840
-0.006123237311840
-0.006123237311840
-0.021382026374340
-0.006123237311840
-0.006123237311840
-0.021382026374340
-0.021382026374340
-0.006123237311840
-0.006123237311840
-0.006123237311840
0.009135551750660
0.009135551750660
0.009135551750660
-0.006123237311840
0.009135551750660
0.009135551750660
0.009135551750660
0.009135551750660
-0.006123237311840
-0.006123237311840
-0.006123237311840
-0.006123237311840
-0.006123237311840
-0.006123237311840
-0.006123237311840
-0.006123237311840
-0.006123237311840
-0.006123237311840
-0.006123237311840
-0.006123237311840
-0.006123237311840
-0.006123237311840
0.009135551750660
0.009135551750660
0.009135551750660
0.009135551750660
0.009135551750660
0.009135551750660
0.009135551750660
0.009135551750660
-0.006123237311840
-0.006123237311840
-0.006123237311840
-0.006123237311840
-0.006123237311840
-0.006123237311840
-0.006123237311840
-0.006123237311840
-0.006123237311840
-0.006123237311840
-0.006123237311840
-0.006123237311840
-0.006123237311840
-0.006123237311840
-0.006123237311840
-0.006123237311840
-0.006123237311840
-0.006123237311840
-0.006123237311840
-0.006123237311840
0.009135551750660
-0.006123237311840
-0.006123237311840
-0.006123237311840
-0.006123237311840
-0.006123237311840
-0.006123237311840
-0.006123237311840
0.009135551750660
0.009135551750660
-0.006123237311840
0.009135551750660
0.009135551750660
0.009135551750660
0.009135551750660
0.009135551750660
0.009135551750660
0.009135551750660
0.009135551750660
0.009135551750660
0.009135551750660
0.009135551750660
-0.006123237311840
-0.006123237311840
-0.006123237311840
-0.006123237311840
-0.006123237311840
-0.006123237311840
-0.006123237311840
-0.006123237311840
-0.006123237311840
-0.006123237311840
-0.006123237311840
0.009135551750660
0.009135551750660
0.009135551750660
0.009135551750660
0.009135551750660
-0.006123237311840
0.009135551750660
-0.006123237311840
-0.006123237311840
-0.006123237311840
-0.006123237311840
-0.021382026374340
-0.006123237311840
-0.006123237311840
-0.006123237311840
-0.021382026374340
-0.006123237311840
-0.006123237311840
-0.006123237311840
-0.006123237311840
-0.006123237311840
0.009135551750660
0.009135551750660
0.009135551750660
0.009135551750660
0.009135551750660
0.009135551750660
0.009135551750660
0.009135551750660
0.009135551750660
0.009135551750660
-0.006123237311840
0.009135551750660
0.009135551750660
-0.006123237311840
-0.006123237311840
-0.006123237311840
-0.006123237311840
0.009135551750660
-0.006123237311840
-0.006123237311840
-0.006123237311840
-0.006123237311840
-0.006123237311840
0.009135551750660
-0.006123237311840
-0.006123237311840
-0.006123237311840
-0.006123237311840
-0.006123237311840
-0.006123237311840
0.009135551750660
0.009135551750660
-0.006123237311840
0.009135551750660
0.009135551750660
0.009135551750660
0.009135551750660
0.009135551750660
0.009135551750660
0.009135551750660
0.009135551750660
0.009135551750660
-0.006123237311840
0.009135551750660
0.009135551750660
0.009135551750660
0.009135551750660
-0.006123237311840
-0.006123237311840
0.009135551750660
0.009135551750660
0.009135551750660
0.009135551750660
0.009135551750660
0.009135551750660
0.009135551750660
0.009135551750660
-0.006123237311840
-0.006123237311840
-0.006123237311840
0.009135551750660
0.009135551750660
0.009135551750660
-0.006123237311840
-0.006123237311840
0.009135551750660
0.009135551750660
0.009135551750660
-0.006123237311840
-0.006123237311840
0.009135551750660
0.009135551750660
0.009135551750660
0.009135551750660
0.009135551750660
0.009135551750660
0.009135551750660
0.009135551750660
0.009135551750660
0.009135551750660
0.009135551750660
0.009135551750660
0.009135551750660
0.009135551750660
0.009135551750660
0.009135551750660
0.009135551750660
-0.006123237311840
0.009135551750660
0.009135551750660
0.009135551750660
0.009135551750660
0.009135551750660
-0.006123237311840
0.009135551750660
0.024394340813160
0.009135551750660
0.009135551750660
0.009135551750660
0.009135551750660
0.009135551750660
-0.006123237311840
-0.006123237311840
-0.006123237311840
-0.006123237311840
-0.006123237311840
-0.006123237311840
-0.006123237311840
-0.006123237311840
-0.006123237311840
0.009135551750660
0.009135551750660
-0.006123237311840
-0.006123237311840
-0.006123237311840
0.009135551750660
0.009135551750660
-0.006123237311840
-0.006123237311840
0.009135551750660
0.009135551750660
0.009135551750660
0.009135551750660
0.009135551750660
0.009135551750660
0.009135551750660
0.009135551750660
0.009135551750660
0.009135551750660
0.009135551750660
0.009135551750660
0.009135551750660
-0.006123237311840
-0.006123237311840
-0.006123237311840
0.009135551750660
0.009135551750660
-0.006123237311840
-0.006123237311840
0.009135551750660
0.009135551750660
-0.006123237311840
-0.006123237311840
0.009135551750660
0.009135551750660
0.009135551750660
-0.006123237311840
0.009135551750660
0.009135551750660
-0.006123237311840
-0.006123237311840
-0.006123237311840
-0.006123237311840
-0.006123237311840
-0.006123237311840
0.009135551750660
0.009135551750660
0.009135551750660
0.009135551750660
0.009135551750660
0.009135551750660
0.024394340813160
0.009135551750660
0.009135551750660
0.009135551750660
0.024394340813160
0.024394340813160
0.024394340813160
0.009135551750660
0.009135551750660
0.009135551750660
0.009135551750660
-0.006123237311840
-0.006123237311840
-0.006123237311840
-0.006123237311840
-0.006123237311840
-0.006123237311840
-0.006123237311840
-0.006123237311840
-0.006123237311840
-0.006123237311840
-0.006123237311840
-0.006123237311840
0.009135551750660
-0.006123237311840
0.009135551750660
0.009135551750660
0.009135551750660
0.009135551750660
0.009135551750660
0.009135551750660
0.009135551750660
0.009135551750660
0.009135551750660
0.009135551750660
-0.006123237311840
-0.006123237311840
0.009135551750660
0.009135551750660
0.009135551750660
0.009135551750660
0.009135551750660
0.009135551750660
0.009135551750660
0.009135551750660
0.009135551750660
0.009135551750660
0.009135551750660
0.009135551750660
0.009135551750660
0.009135551750660
0.009135551750660
0.009135551750660
0.009135551750660
0.009135551750660
0.009135551750660
-0.006123237311840
0.009135551750660
0.009135551750660
0.009135551750660
0.009135551750660
-0.006123237311840
-0.006123237311840
-0.006123237311840
-0.006123237311840
0.009135551750660
-0.006123237311840
-0.006123237311840
0.009135551750660
0.009135551750660
0.009135551750660
0.009135551750660
0.009135551750660
0.024394340813160
0.024394340813160
0.009135551750660
0.024394340813160
0.024394340813160
0.024394340813160
0.024394340813160
0.024394340813160
0.024394340813160
0.009135551750660
0.009135551750660
0.009135551750660
0.009135551750660
0.009135551750660
0.009135551750660
0.009135551750660
0.009135551750660
0.009135551750660
0.009135551750660
0.009135551750660
0.009135551750660
0.009135551750660
0.009135551750660
0.009135551750660
0.009135551750660
0.009135551750660
0.009135551750660
0.009135551750660
0.009135551750660
-0.006123237311840
0.009135551750660
0.009135551750660
0.009135551750660
0.009135551750660
0.009135551750660
0.009135551750660
0.009135551750660
0.009135551750660
0.009135551750660
0.009135551750660
0.009135551750660
0.009135551750660
-0.006123237311840
-0.006123237311840
-0.006123237311840
0.009135551750660
0.009135551750660
-0.006123237311840
-0.006123237311840
-0.006123237311840
0.009135551750660
0.009135551750660
0.009135551750660
-0.006123237311840
0.009135551750660
0.009135551750660
0.009135551750660
0.009135551750660
0.009135551750660
0.009135551750660
0.009135551750660
0.009135551750660
0.009135551750660
0.009135551750660
0.009135551750660
0.009135551750660
-0.006123237311840
0.009135551750660
0.009135551750660
0.009135551750660
0.009135551750660
0.009135551750660
0.009135551750660
0.009135551750660
0.024394340813160
0.009135551750660
0.024394340813160
0.009135551750660
0.009135551750660
0.024394340813160
0.024394340813160
0.009135551750660
0.009135551750660
0.009135551750660
0.009135551750660
0.009135551750660
-0.006123237311840
-0.006123237311840
-0.006123237311840
-0.006123237311840
-0.006123237311840
-0.006123237311840
-0.006123237311840
-0.021382026374340
-0.006123237311840
0.009135551750660
0.009135551750660
-0.006123237311840
-0.006123237311840
0.009135551750660
0.009135551750660
0.009135551750660
0.009135551750660
0.009135551750660
0.009135551750660
0.009135551750660
0.009135551750660
0.009135551750660
0.009135551750660
0.009135551750660
0.009135551750660
0.009135551750660
0.009135551750660
0.009135551750660
0.009135551750660
0.009135551750660
0.009135551750660
0.009135551750660
0.009135551750660
-0.006123237311840
0.009135551750660
0.009135551750660
0.009135551750660
0.009135551750660
0.009135551750660
-0.006123237311840
-0.006123237311840
-0.006123237311840
-0.006123237311840
0.009135551750660
-0.006123237311840
-0.006123237311840
0.009135551750660
0.009135551750660
0.009135551750660
0.009135551750660
0.009135551750660
0.009135551750660
0.009135551750660
0.009135551750660
0.009135551750660
0.009135551750660
0.009135551750660
0.009135551750660
0.009135551750660
0.009135551750660
0.009135551750660
0.009135551750660
0.009135551750660
0.009135551750660
0.009135551750660
0.009135551750660
0.009135551750660
0.009135551750660
0.009135551750660
0.009135551750660
0.009135551750660
0.009135551750660
0.009135551750660
0.024394340813160
0.009135551750660
0.009135551750660
0.009135551750660
0.009135551750660
0.009135551750660
0.009135551750660
0.009135551750660
0.009135551750660
0.009135551750660
0.009135551750660
-0.006123237311840
0.009135551750660
-0.006123237311840
-0.006123237311840
-0.006123237311840
-0.006123237311840
0.009135551750660
-0.006123237311840
-0.006123237311840
-0.006123237311840
-0.006123237311840
-0.006123237311840
0.009135551750660
-0.006123237311840
-0.006123237311840
-0.006123237311840
-0.006123237311840
0.009135551750660
0.009135551750660
-0.006123237311840
-0.006123237311840
0.009135551750660
0.009135551750660
0.009135551750660
0.009135551750660
-0.006123237311840
0.009135551750660
0.009135551750660
0.009135551750660
-0.006123237311840
-0.006123237311840
-0.006123237311840
-0.006123237311840
-0.006123237311840
-0.006123237311840
-0.006123237311840
-0.006123237311840
0.009135551750660
0.009135551750660
0.009135551750660
0.009135551750660
0.009135551750660
0.009135551750660
0.009135551750660
0.009135551750660
0.009135551750660
0.009135551750660
0.009135551750660
0.009135551750660
0.009135551750660
0.009135551750660
0.009135551750660
-0.006123237311840
0.009135551750660
0.009135551750660
0.009135551750660
0.009135551750660
-0.006123237311840
0.009135551750660
0.009135551750660
0.009135551750660
0.009135551750660
0.009135551750660
0.009135551750660
0.009135551750660
0.009135551750660
0.009135551750660
0.009135551750660
0.009135551750660
0.009135551750660
0.009135551750660
0.009135551750660
0.009135551750660
0.009135551750660
0.024394340813160
0.009135551750660
0.009135551750660
0.009135551750660
0.024394340813160
0.024394340813160
0.009135551750660
0.009135551750660
0.009135551750660
0.009135551750660
0.009135551750660
0.009135551750660
-0.006123237311840
-0.006123237311840
-0.006123237311840
-0.006123237311840
-0.006123237311840
-0.006123237311840
-0.006123237311840
0.009135551750660
0.009135551750660
-0.006123237311840
-0.006123237311840
0.009135551750660
0.009135551750660
0.024394340813160
0.009135551750660
0.009135551750660
0.009135551750660
0.024394340813160
0.024394340813160
0.024394340813160
0.024394340813160
0.024394340813160
0.009135551750660
0.009135551750660
0.024394340813160
0.009135551750660
0.009135551750660
0.009135551750660
0.009135551750660
0.009135551750660
0.009135551750660
0.009135551750660
0.009135551750660
0.009135551750660
0.009135551750660
-0.006123237311840
-0.006123237311840
0.009135551750660
0.009135551750660
0.009135551750660
0.009135551750660
0.009135551750660
0.009135551750660
0.009135551750660
0.009135551750660
0.009135551750660
0.009135551750660
0.009135551750660
0.009135551750660
0.009135551750660
0.009135551750660
0.009135551750660
0.009135551750660
0.009135551750660
0.009135551750660
0.009135551750660
0.009135551750660
0.009135551750660
0.009135551750660
0.009135551750660
0.024394340813160
0.009135551750660
0.009135551750660
0.009135551750660
0.009135551750660
0.009135551750660
0.009135551750660
-0.006123237311840
0.009135551750660
0.009135551750660
-0.006123237311840
0.009135551750660
0.009135551750660
0.009135551750660
0.009135551750660
0.009135551750660
0.009135551750660
0.009135551750660
0.009135551750660
0.009135551750660
0.009135551750660
-0.006123237311840
0.009135551750660
0.009135551750660
0.009135551750660
-0.006123237311840
-0.006123237311840
-0.006123237311840
-0.006123237311840
-0.006123237311840
-0.006123237311840
-0.006123237311840
-0.006123237311840
-0.006123237311840
-0.006123237311840
0.009135551750660
0.009135551750660
-0.006123237311840
0.009135551750660
0.009135551750660
0.009135551750660
0.009135551750660
0.009135551750660
0.009135551750660
0.009135551750660
-0.006123237311840
0.009135551750660
-0.006123237311840
-0.006123237311840
-0.006123237311840
-0.006123237311840
-0.006123237311840
-0.006123237311840
-0.006123237311840
-0.006123237311840
0.009135551750660
-0.006123237311840
-0.006123237311840
0.009135551750660
-0.006123237311840
-0.006123237311840
0.009135551750660
0.009135551750660
0.009135551750660
0.009135551750660
0.009135551750660
-0.021382026374340
-2.325459241867065
-6.933613300323486
-9.237690925598145
-10.641499519348145
-12.457295417785645
-13.815327644348145
-14.196797370910645
-13.616963386535645
-12.335225105285645
-10.549946784973145
-8.566304206848145
-6.735249042510986
-5.209370136260986
-4.064960956573486
-3.271504163742065
-2.813740491867065
-2.630635023117065
-2.722187757492065
-2.996845960617065
-3.408833265304565
-3.912373304367065
-4.476948261260986
-4.995747089385986
-5.468769550323486
-5.880756855010986
-6.185932636260986
-6.414814472198486
-6.567402362823486
-6.643696308135986
-6.658955097198486
-6.643696308135986
-6.597919940948486
-6.552143573760986
-6.506367206573486
-6.445332050323486
-6.414814472198486
-6.399555683135986
-6.399555683135986
-6.430073261260986
-6.475849628448486
-6.552143573760986
-6.643696308135986
-6.735249042510986
-6.857319355010986
-6.948872089385986
-7.055683612823486
-7.147236347198486
-7.238789081573486
-7.330341815948486
-7.391376972198486
-7.452412128448486
-7.513447284698486
-7.559223651885986
-7.620258808135986
-7.666035175323486
-7.711811542510986
-7.772846698760986
-7.818623065948486
-7.879658222198486
-7.940693378448486
-8.001729011535645
-8.062764167785645
-8.139058113098145
-8.200093269348145
-8.261128425598145
-8.337422370910645
-8.398457527160645
-8.474751472473145
-8.535786628723145
-8.596821784973145
-8.657856941223145
-8.718892097473145
-8.795186042785645
-8.856221199035645
-8.917256355285645
-8.978291511535645
-9.054585456848145
-9.115620613098145
-9.176655769348145
-9.237690925598145
-9.298726081848145
-9.359761238098145
-9.420796394348145
-9.481831550598145
-9.542866706848145
-9.603901863098145
-9.664937019348145
-9.725972175598145
-9.787007331848145
-9.863301277160645
-9.924336433410645
-9.970112800598145
-10.046406745910645
-10.092183113098145
-10.168477058410645
-10.229512214660645
-10.275288581848145
-10.351582527160645
-10.412617683410645
-10.473652839660645
-10.549946784973145
-10.595723152160645
-10.656758308410645
-10.717793464660645
-10.778828620910645
-10.839863777160645
-10.900898933410645
-10.961934089660645
-11.022969245910645
-11.084004402160645
-11.145039558410645
-11.206074714660645
-11.267109870910645
-11.328145027160645
-11.404438972473145
-11.465474128723145
-11.541768074035645
-11.602803230285645
-11.663838386535645
-11.724873542785645
-11.785908699035645
-11.846943855285645
-11.892720222473145
-11.953755378723145
-12.014790534973145
-12.060566902160645
-12.121602058410645
-12.182637214660645
-12.243672370910645
-12.304707527160645
-12.365742683410645
-12.426777839660645
-12.487812995910645
-12.548848152160645
-12.609883308410645
-12.670918464660645
-12.731953620910645
-12.792988777160645
-12.854023933410645
-12.915059089660645
-12.976094245910645
-13.037129402160645
-13.098164558410645
-13.159199714660645
-13.220234870910645
-13.281270027160645
-13.342305183410645
-13.403340339660645
-13.464375495910645
-13.525410652160645
-13.586445808410645
-13.647480964660645
-13.708516120910645
-13.769551277160645
-13.815327644348145
-13.876362800598145
-13.937397956848145
-13.983174324035645
-14.044209480285645
-14.105244636535645
-14.166279792785645
-14.227314949035645
-14.288350105285645
-14.349385261535645
-14.410420417785645
-14.471455574035645
-14.532490730285645
-14.593525886535645
-14.654561042785645
-14.715596199035645
-14.761372566223145
-14.822407722473145
-14.898701667785645
-14.959736824035645
-15.005513191223145
-15.066548347473145
-15.127583503723145
-15.188618659973145
-15.249653816223145
-15.295430183410645
-15.356465339660645
-15.417500495910645
-15.478535652160645
-15.524312019348145
-15.585347175598145
-15.646382331848145
-15.692158699035645
-15.768452644348145
-15.814229011535645
-15.875264167785645
-15.936299324035645
-15.997334480285645
-16.043109893798828
-16.104145050048828
-16.165180206298828
-16.226215362548828
-16.287250518798828
-16.333026885986328
-16.394062042236328
-16.455097198486328
-16.516132354736328
-16.577167510986328
-16.638202667236328
-16.683979034423828
-16.745014190673828
-16.806049346923828
-16.867084503173828
-16.928119659423828
-16.989154815673828
-17.050189971923828
-17.095966339111328
-17.157001495361328
-17.218036651611328
-17.279071807861328
-17.324848175048828
-17.385883331298828
-17.446918487548828
-17.492694854736328
-17.553730010986328
-17.614765167236328
-17.660541534423828
-17.721576690673828
-17.782611846923828
-17.828388214111328
-17.889423370361328
-17.950458526611328
-18.011493682861328
-18.057270050048828
-18.118305206298828
-18.179340362548828
-18.240375518798828
-18.301410675048828
-18.347187042236328
-18.408222198486328
-18.469257354736328
-18.530292510986328
-18.576068878173828
-18.637104034423828
-18.698139190673828
-18.759174346923828
-18.804950714111328
-18.865985870361328
-18.927021026611328
-18.972797393798828
-19.033832550048828
-19.079608917236328
-19.140644073486328
-19.186420440673828
-19.247455596923828
-19.308490753173828
-19.369525909423828
-19.415302276611328
-19.476337432861328
-19.522113800048828
-19.583148956298828
-19.628925323486328
-19.689960479736328
-19.750995635986328
-19.796772003173828
-19.857807159423828
-19.903583526611328
-19.964618682861328
-20.025653839111328
-20.086688995361328
-20.132465362548828
-20.193500518798828
-20.254535675048828
-20.300312042236328
-20.361347198486328
-20.407123565673828
-20.468158721923828
-20.529193878173828
-20.574970245361328
-20.636005401611328
-20.681781768798828
-20.742816925048828
-20.788593292236328
-20.849628448486328
-20.910663604736328
-20.971698760986328
-21.032733917236328
-21.078510284423828
-21.139545440673828
-21.200580596923828
-21.246356964111328
-21.307392120361328
-21.368427276611328
-21.414203643798828
-21.459980010986328
-21.521015167236328
-21.566791534423828
-21.627826690673828
-21.688861846923828
-21.734638214111328
-21.795673370361328
-21.856708526611328
-21.902484893798828
-21.963520050048828
-22.009296417236328
-22.070331573486328
-22.116107940673828
-22.177143096923828
-22.222919464111328
-22.283954620361328
-22.329730987548828
-22.390766143798828
-22.436542510986328
-22.482318878173828
-22.543354034423828
-22.589130401611328
-22.634906768798828
-22.680683135986328
-22.741718292236328
-22.787494659423828
-22.848529815673828
-22.909564971923828
-22.955341339111328
-23.016376495361328
-23.077411651611328
-23.138446807861328
-23.184223175048828
-23.245258331298828
-23.306293487548828
-23.352069854736328
-23.413105010986328
-23.458881378173828
-23.519916534423828
-23.565692901611328
-23.626728057861328
-23.672504425048828
-23.718280792236328
-23.764057159423828
-23.825092315673828
-23.886127471923828
-23.931903839111328
-23.977680206298828
-24.038715362548828
-24.084491729736328
-24.145526885986328
-24.191303253173828
-24.237079620361328
-24.298114776611328
-24.343891143798828
-24.404926300048828
-24.450702667236328
-24.511737823486328
-24.557514190673828
-24.618549346923828
-24.664325714111328
-24.710102081298828
-24.771137237548828
-24.816913604736328
-24.877948760986328
-24.923725128173828
-24.969501495361328
-25.030536651611328
-25.076313018798828
-25.137348175048828
-25.183124542236328
-25.228900909423828
-25.289936065673828
-25.350971221923828
-25.412006378173828
-25.457782745361328
-25.503559112548828
-25.549335479736328
-25.610370635986328
-25.656147003173828
-25.701923370361328
-25.747699737548828
-25.793476104736328
-25.839252471923828
-25.885028839111328
-25.946063995361328
-25.991840362548828
-26.052875518798828
-26.098651885986328
-26.159687042236328
-26.220722198486328
-26.266498565673828
-26.327533721923828
-26.373310089111328
-26.434345245361328
-26.480121612548828
-26.525897979736328
-26.586933135986328
-26.632709503173828
-26.678485870361328
-26.724262237548828
-26.770038604736328
-26.831073760986328
-26.876850128173828
-26.922626495361328
-26.968402862548828
-27.029438018798828
-27.075214385986328
-27.120990753173828
-27.182025909423828
-27.227802276611328
-27.273578643798828
-27.334613800048828
-27.380390167236328
-27.441425323486328
-27.502460479736328
-27.548236846923828
-27.609272003173828
-27.655048370361328
-27.700824737548828
-27.761859893798828
-27.807636260986328
-27.853412628173828
-27.899188995361328
-27.944965362548828
-28.006000518798828
-28.051776885986328
-28.082294464111328
-28.128070831298828
-28.189105987548828
-28.219623565673828
-28.280658721923828
-28.326435089111328
-28.372211456298828
-28.433246612548828
-28.479022979736328
-28.540058135986328
-28.585834503173828
-28.646869659423828
-28.692646026611328
-28.753681182861328
-28.799457550048828
-28.845233917236328
-28.906269073486328
-28.952045440673828
-28.997821807861328
-29.043598175048828
-29.104633331298828
-29.150409698486328
-29.196186065673828
-29.241962432861328
-29.287738800048828
-29.333515167236328
-29.379291534423828
-29.425067901611328
-29.486103057861328
-29.531879425048828
-29.577655792236328
-29.623432159423828
-29.684467315673828
-29.730243682861328
-29.776020050048828
-29.821796417236328
-29.867572784423828
-29.928607940673828
-29.974384307861328
-30.020160675048828
-30.065937042236328
-30.111713409423828
-30.157489776611328
-30.203266143798828
-30.249042510986328
-30.310077667236328
-30.355854034423828
-30.401630401611328
-30.462665557861328
-30.508441925048828
-30.554218292236328
-30.615253448486328
-30.661029815673828
-30.706806182861328
-30.752582550048828
-30.798358917236328
-30.844135284423828
-30.889911651611328
-30.935688018798828
-30.981464385986328
-31.042499542236328
-31.088275909423828
-31.134052276611328
-31.179828643798828
-31.225605010986328
-31.271381378173828
-31.332416534423828
-31.378192901611328
-31.423969268798828
-31.469745635986328
-31.515522003173828
-31.576557159423828
-31.622333526611328
-31.668109893798828
-31.713886260986328
-31.759662628173828
-31.805438995361328
-31.851215362548828
-31.896991729736328
-31.927509307861328
-31.973285675048828
-32.019062042236328
-32.080097198486328
-32.125873565673828
-32.171649932861328
-32.217426300048828
-32.263202667236328
-32.324237823486328
-32.370014190673828
-32.415790557861328
-32.461566925048828
-32.507343292236328
-32.553119659423828
-32.598896026611328
-32.644672393798828
-32.690448760986328
-32.736225128173828
-32.782001495361328
-32.827777862548828
-32.873554229736328
-32.919330596923828
-32.980365753173828
-33.026142120361328
-33.071918487548828
-33.117694854736328
-33.163471221923828
-33.209247589111328
-33.255023956298828
-33.316059112548828
-33.361835479736328
-33.407611846923828
-33.453388214111328
-33.499164581298828
-33.544940948486328
-33.590717315673828
-33.636493682861328
-33.682270050048828
-33.728046417236328
-33.773822784423828
-33.819599151611328
-33.865375518798828
-33.911151885986328
-33.941669464111328
-34.002704620361328
-34.033222198486328
-34.078998565673828
-34.124774932861328
-34.170551300048828
-34.216327667236328
-34.262104034423828
-34.307880401611328
-34.353656768798828
-34.399433135986328
-34.445209503173828
-34.506244659423828
-34.552021026611328
-34.597797393798828
-34.658832550048828
-34.704608917236328
-34.750385284423828
-34.796161651611328
-34.841938018798828
-34.872455596923828
-34.918231964111328
-34.964008331298828
-35.009784698486328
-35.040302276611328
-35.086078643798828
-35.131855010986328
-35.177631378173828
-35.223407745361328
-35.269184112548828
-35.299701690673828
-35.360736846923828
-35.406513214111328
-35.452289581298828
-35.498065948486328
-35.543842315673828
-35.589618682861328
-35.635395050048828
-35.681171417236328
-35.711688995361328
-35.757465362548828
-35.803241729736328
-35.849018096923828
-35.894794464111328
-35.940570831298828
-35.986347198486328
-36.032123565673828
-36.062641143798828
-36.123676300048828
-36.169452667236328
-36.215229034423828
-36.261005401611328
-36.306781768798828
-36.352558135986328
-36.383075714111328
-36.444110870361328
-36.489887237548828
-36.520404815673828
-36.566181182861328
-36.611957550048828
-36.657733917236328
-36.703510284423828
-36.734027862548828
-36.779804229736328
-36.825580596923828
-36.871356964111328
-36.917133331298828
-36.962909698486328
-37.008686065673828
-37.054462432861328
-37.100238800048828
-37.146015167236328
-37.191791534423828
-37.237567901611328
-37.283344268798828
-37.313861846923828
-37.359638214111328
-37.405414581298828
-37.451190948486328
-37.496967315673828
-37.542743682861328
-37.588520050048828
-37.619037628173828
-37.664813995361328
-37.710590362548828
-37.756366729736328
-37.802143096923828
-37.832660675048828
-37.878437042236328
-37.924213409423828
-37.969989776611328
-38.000507354736328
-38.046283721923828
-38.092060089111328
-38.137836456298828
-38.183612823486328
-38.214130401611328
-38.244647979736328
-38.305683135986328
-38.351459503173828
-38.381977081298828
-38.427753448486328
-38.473529815673828
-38.534564971923828
-38.580341339111328
-38.626117706298828
-38.671894073486328
-38.717670440673828
-38.763446807861328
-38.793964385986328
-38.839740753173828
-38.885517120361328
-38.916034698486328
-38.961811065673828
-39.007587432861328
-39.038105010986328
-39.083881378173828
-39.114398956298828
-39.160175323486328
-39.205951690673828
-39.251728057861328
-39.282245635986328
-39.328022003173828
-39.373798370361328
-39.434833526611328
-39.480609893798828
-39.511127471923828
-39.556903839111328
-39.602680206298828
-39.648456573486328
-39.694232940673828
-39.724750518798828
-39.770526885986328
-39.816303253173828
-39.862079620361328
-39.892597198486328
-39.938373565673828
-39.984149932861328
-40.014667510986328
-40.060443878173828
-40.090961456298828
-40.136737823486328
-40.167255401611328
-40.213031768798828
-40.258808135986328
-40.304584503173828
-40.350360870361328
-40.396137237548828
-40.441913604736328
-40.487689971923828
-40.533466339111328
-40.563983917236328
-40.609760284423828
-40.655536651611328
-40.701313018798828
-40.731830596923828
-40.777606964111328
-40.823383331298828
-40.853900909423828
-40.899677276611328
-40.930194854736328
-40.975971221923828
-41.021747589111328
-41.052265167236328
-41.098041534423828
-41.143817901611328
-41.189594268798828
-41.220111846923828
-41.265888214111328
-41.311664581298828
-41.342182159423828
-41.387958526611328
-41.433734893798828
-41.479511260986328
-41.525287628173828
-41.555805206298828
-41.601581573486328
-41.632099151611328
-41.677875518798828
-41.723651885986328
-41.769428253173828
-41.799945831298828
-41.845722198486328
-41.891498565673828
-41.922016143798828
-41.967792510986328
-41.998310089111328
-42.044086456298828
-42.089862823486328
-42.120380401611328
-42.166156768798828
-42.211933135986328
-42.242450714111328
-42.288227081298828
-42.334003448486328
-42.364521026611328
-42.410297393798828
-42.440814971923828
-42.486591339111328
-42.532367706298828
-42.562885284423828
-42.608661651611328
-42.639179229736328
-42.684955596923828
-42.730731964111328
-42.776508331298828
-42.822284698486328
-42.852802276611328
-42.898578643798828
-42.929096221923828
-42.974872589111328
-43.005390167236328
-43.035907745361328
-40.808124542236328
-36.581439971923828
-34.155292510986328
-32.507343292236328
-31.011981964111328
-29.669208526611328
-29.028339385986328
-29.440326690673828
-30.813617706298828
-32.705707550048828
-34.704608917236328
-36.550922393798828
-38.153095245361328
-39.419574737548828
-40.335102081298828
-40.899677276611328
-41.159076690673828
-41.143817901611328
-40.899677276611328
-40.533466339111328
-40.075702667236328
-39.556903839111328
-39.038105010986328
-38.580341339111328
-38.214130401611328
-37.924213409423828
-37.710590362548828
-37.588520050048828
-37.512226104736328
-37.512226104736328
-37.573261260986328
-37.664813995361328
-37.771625518798828
-37.878437042236328
-37.969989776611328
-38.046283721923828
-38.092060089111328
-38.137836456298828
-38.137836456298828
-38.122577667236328
-38.092060089111328
-38.046283721923828
-37.985248565673828
-37.924213409423828
-37.863178253173828
-37.817401885986328
-37.771625518798828
-37.710590362548828
-37.664813995361328
-37.634296417236328
-37.603778839111328
-37.588520050048828
-37.573261260986328
-37.542743682861328
-37.527484893798828
-37.512226104736328
-37.512226104736328
-37.481708526611328
-37.466449737548828
-37.451190948486328
-37.420673370361328
-37.390155792236328
-37.374897003173828
-37.344379425048828
-37.313861846923828
-37.283344268798828
-37.252826690673828
-37.237567901611328
-37.191791534423828
-37.161273956298828
-37.146015167236328
-37.130756378173828
-37.100238800048828
-37.084980010986328
-37.054462432861328
-37.023944854736328
-37.008686065673828
-36.978168487548828
-36.962909698486328
-36.932392120361328
-36.917133331298828
-36.886615753173828
-36.856098175048828
-36.825580596923828
-36.810321807861328
-36.779804229736328
-36.749286651611328
-36.718769073486328
-36.703510284423828
-36.672992706298828
-36.642475128173828
-36.627216339111328
-36.596698760986328
-36.581439971923828
-36.550922393798828
-36.520404815673828
-36.505146026611328
-36.489887237548828
-36.459369659423828
-36.444110870361328
-36.413593292236328
-36.398334503173828
-36.383075714111328
-36.352558135986328
-36.322040557861328
-36.306781768798828
-36.276264190673828
-36.245746612548828
-36.230487823486328
-36.199970245361328
-36.169452667236328
-36.138935089111328
-36.123676300048828
-36.093158721923828
-36.077899932861328
-36.047382354736328
-36.016864776611328
-36.001605987548828
-35.971088409423828
-35.940570831298828
-35.910053253173828
-35.894794464111328
-35.864276885986328
-35.849018096923828
-35.818500518798828
-35.803241729736328
-35.787982940673828
-35.772724151611328
-35.742206573486328
-35.726947784423828
-35.696430206298828
-35.665912628173828
-35.650653839111328
-35.620136260986328
-35.589618682861328
-35.559101104736328
-35.543842315673828
-35.513324737548828
-35.498065948486328
-35.467548370361328
-35.452289581298828
-35.421772003173828
-35.391254425048828
-35.375995635986328
-35.345478057861328
-35.314960479736328
-35.299701690673828
-35.269184112548828
-35.253925323486328
-35.238666534423828
-35.208148956298828
-35.192890167236328
-35.162372589111328
-35.147113800048828
-35.116596221923828
-35.101337432861328
-35.070819854736328
-35.055561065673828
-35.025043487548828
-34.994525909423828
-34.964008331298828
-34.948749542236328
-34.918231964111328
-34.902973175048828
-34.872455596923828
-34.857196807861328
-34.826679229736328
-34.811420440673828
-34.780902862548828
-34.765644073486328
-34.735126495361328
-34.719867706298828
-34.689350128173828
-34.674091339111328
-34.658832550048828
-34.628314971923828
-34.613056182861328
-34.597797393798828
-34.567279815673828
-34.536762237548828
-34.521503448486328
-34.506244659423828
-34.475727081298828
-34.445209503173828
-34.414691925048828
-34.384174346923828
-34.368915557861328
-34.338397979736328
-34.323139190673828
-34.292621612548828
-34.277362823486328
-34.262104034423828
-34.246845245361328
-34.216327667236328
-34.201068878173828
-34.185810089111328
-34.155292510986328
-34.140033721923828
-34.109516143798828
-34.078998565673828
-34.063739776611328
-34.033222198486328
-34.002704620361328
-33.972187042236328
-33.956928253173828
-33.941669464111328
-33.926410675048828
-33.895893096923828
-33.865375518798828
-33.850116729736328
-33.819599151611328
-33.804340362548828
-33.773822784423828
-33.758563995361328
-33.728046417236328
-33.712787628173828
-33.682270050048828
-33.667011260986328
-33.636493682861328
-33.621234893798828
-33.590717315673828
-33.575458526611328
-33.544940948486328
-33.529682159423828
-33.499164581298828
-33.499164581298828
-33.468647003173828
-33.453388214111328
-33.422870635986328
-33.407611846923828
-33.392353057861328
-33.361835479736328
-33.331317901611328
-33.300800323486328
-33.285541534423828
-33.255023956298828
-33.239765167236328
-33.224506378173828
-33.193988800048828
-33.163471221923828
-33.148212432861328
-33.132953643798828
-33.102436065673828
-33.087177276611328
-33.056659698486328
-33.041400909423828
-33.026142120361328
-32.995624542236328
-32.980365753173828
-32.965106964111328
-32.934589385986328
-32.919330596923828
-32.888813018798828
-32.873554229736328
-32.843036651611328
-32.827777862548828
-32.812519073486328
-32.782001495361328
-32.751483917236328
-32.736225128173828
-32.705707550048828
-32.690448760986328
-32.675189971923828
-32.644672393798828
-32.629413604736328
-32.598896026611328
-32.568378448486328
-32.553119659423828
-32.522602081298828
-32.492084503173828
-32.476825714111328
-32.446308135986328
-32.431049346923828
-32.415790557861328
-32.385272979736328
-32.385272979736328
-32.370014190673828
-32.339496612548828
-32.308979034423828
-32.293720245361328
-32.278461456298828
-32.263202667236328
-32.232685089111328
-32.217426300048828
-32.202167510986328
-32.171649932861328
-32.141132354736328
-32.125873565673828
-32.095355987548828
-32.064838409423828
-32.049579620361328
-32.034320831298828
-32.003803253173828
-31.988544464111328
-31.973285675048828
-31.958026885986328
-31.942768096923828
-31.927509307861328
-31.896991729736328
-31.881732940673828
-31.866474151611328
-31.835956573486328
-31.805438995361328
-31.790180206298828
-31.774921417236328
-31.744403839111328
-31.713886260986328
-31.698627471923828
-31.668109893798828
-31.652851104736328
-31.622333526611328
-31.607074737548828
-31.591815948486328
-31.576557159423828
-31.561298370361328
-31.530780792236328
-31.515522003173828
-31.500263214111328
-31.469745635986328
-31.439228057861328
-31.439228057861328
-31.408710479736328
-31.378192901611328
-31.362934112548828
-31.332416534423828
-31.317157745361328
-31.301898956298828
-31.271381378173828
-31.256122589111328
-31.225605010986328
-31.210346221923828
-31.195087432861328
-31.164569854736328
-31.149311065673828
-31.118793487548828
-31.103534698486328
-31.088275909423828
-31.057758331298828
-31.042499542236328
-31.011981964111328
-30.996723175048828
-30.981464385986328
-30.950946807861328
-30.920429229736328
-30.905170440673828
-30.889911651611328
-30.874652862548828
-30.859394073486328
-30.828876495361328
-30.813617706298828
-30.798358917236328
-30.783100128173828
-30.767841339111328
-30.737323760986328
-30.722064971923828
-30.706806182861328
-30.676288604736328
-30.661029815673828
-30.645771026611328
-30.630512237548828
-30.599994659423828
-30.569477081298828
-30.554218292236328
-30.523700714111328
-30.508441925048828
-30.477924346923828
-30.462665557861328
-30.432147979736328
-30.416889190673828
-30.401630401611328
-30.386371612548828
-30.355854034423828
-30.340595245361328
-30.310077667236328
-30.294818878173828
-30.264301300048828
-30.249042510986328
-30.233783721923828
-30.218524932861328
-30.203266143798828
-30.172748565673828
-30.157489776611328
-30.142230987548828
-30.126972198486328
-30.096454620361328
-30.081195831298828
-30.050678253173828
-30.035419464111328
-30.020160675048828
-29.989643096923828
-29.974384307861328
-29.959125518798828
-29.943866729736328
-29.913349151611328
-29.898090362548828
-29.882831573486328
-29.852313995361328
-29.837055206298828
-29.821796417236328
-29.791278839111328
-29.776020050048828
-29.760761260986328
-29.730243682861328
-29.714984893798828
-29.699726104736328
-29.669208526611328
-29.653949737548828
-29.623432159423828
-29.608173370361328
-29.592914581298828
-29.562397003173828
-29.547138214111328
-29.531879425048828
-29.516620635986328
-29.486103057861328
-29.470844268798828
-29.455585479736328
-29.440326690673828
-29.409809112548828
-29.394550323486328
-29.379291534423828
-29.364032745361328
-29.333515167236328
-29.318256378173828
-29.302997589111328
-29.287738800048828
-29.257221221923828
-29.241962432861328
-29.226703643798828
-29.196186065673828
-29.180927276611328
-29.150409698486328
-29.135150909423828
-29.119892120361328
-29.104633331298828
-29.089374542236328
-29.074115753173828
-29.043598175048828
-29.028339385986328
-29.013080596923828
-28.997821807861328
-28.982563018798828
-28.952045440673828
-28.936786651611328
-28.921527862548828
-28.906269073486328
-28.875751495361328
-28.860492706298828
-28.845233917236328
-28.814716339111328
-28.799457550048828
-28.768939971923828
-28.753681182861328
-28.738422393798828
-28.723163604736328
-28.692646026611328
-28.677387237548828
-28.662128448486328
-28.631610870361328
-28.616352081298828
-28.601093292236328
-28.570575714111328
-28.555316925048828
-28.540058135986328
-28.509540557861328
-28.494281768798828
-28.479022979736328
-28.463764190673828
-28.448505401611328
-28.417987823486328
-28.402729034423828
-28.402729034423828
-28.387470245361328
-28.356952667236328
-28.341693878173828
-28.326435089111328
-28.311176300048828
-28.280658721923828
-28.265399932861328
-28.234882354736328
-28.219623565673828
-28.204364776611328
-28.189105987548828
-28.158588409423828
-28.143329620361328
-28.128070831298828
-28.112812042236328
-28.082294464111328
-28.051776885986328
-28.051776885986328
-28.021259307861328
-27.990741729736328
-27.975482940673828
-27.960224151611328
-27.944965362548828
-27.929706573486328
-27.914447784423828
-27.883930206298828
-27.883930206298828
-27.868671417236328
-27.853412628173828
-27.838153839111328
-27.807636260986328
-27.792377471923828
-27.777118682861328
-27.761859893798828
-27.731342315673828
-27.716083526611328
-27.685565948486328
-27.670307159423828
-27.655048370361328
-27.639789581298828
-27.624530792236328
-27.609272003173828
-27.578754425048828
-27.563495635986328
-27.548236846923828
-27.517719268798828
-27.502460479736328
-27.487201690673828
-27.456684112548828
-27.441425323486328
-27.426166534423828
-27.410907745361328
-27.395648956298828
-27.365131378173828
-27.349872589111328
-27.334613800048828
-27.319355010986328
-27.288837432861328
-27.273578643798828
-27.258319854736328
-27.243061065673828
-27.227802276611328
-27.212543487548828
-27.197284698486328
-27.182025909423828
-27.166767120361328
-27.151508331298828
-27.136249542236328
-27.105731964111328
-27.075214385986328
-27.059955596923828
-27.044696807861328
-27.029438018798828
-26.998920440673828
-26.983661651611328
-26.968402862548828
-26.953144073486328
-26.937885284423828
-26.907367706298828
-26.892108917236328
-26.876850128173828
-26.861591339111328
-26.846332550048828
-26.831073760986328
-26.815814971923828
-26.800556182861328
-26.785297393798828
-26.754779815673828
-26.739521026611328
-26.709003448486328
-26.693744659423828
-26.678485870361328
-26.663227081298828
-26.632709503173828
-26.617450714111328
-26.602191925048828
-26.586933135986328
-26.571674346923828
-26.556415557861328
-26.525897979736328
-26.510639190673828
-26.495380401611328
-26.480121612548828
-26.464862823486328
-26.449604034423828
-26.434345245361328
-26.419086456298828
-26.403827667236328
-26.403827667236328
-26.373310089111328
-26.358051300048828
-26.342792510986328
-26.327533721923828
-26.297016143798828
-26.281757354736328
-26.251239776611328
-26.235980987548828
-26.220722198486328
-26.205463409423828
-26.190204620361328
-26.159687042236328
-26.144428253173828
-26.129169464111328
-26.113910675048828
-26.098651885986328
-26.083393096923828
-26.083393096923828
-26.052875518798828
-26.037616729736328
-26.022357940673828
-25.991840362548828
-25.976581573486328
-25.961322784423828
-25.946063995361328
-25.915546417236328
-25.900287628173828
-25.885028839111328
-25.869770050048828
-25.854511260986328
-25.839252471923828
-25.823993682861328
-25.808734893798828
-25.793476104736328
-25.778217315673828
-25.762958526611328
-25.747699737548828
-25.732440948486328
-25.717182159423828
-25.701923370361328
-25.686664581298828
-25.656147003173828
-25.640888214111328
-25.625629425048828
-25.610370635986328
-25.579853057861328
-25.564594268798828
-25.549335479736328
-25.534076690673828
-25.518817901611328
-25.488300323486328
-25.473041534423828
-25.457782745361328
-25.442523956298828
-25.427265167236328
-25.412006378173828
-25.396747589111328
-25.381488800048828
-25.350971221923828
-25.335712432861328
-25.320453643798828
-25.305194854736328
-25.289936065673828
-25.274677276611328
-25.244159698486328
-25.228900909423828
-25.213642120361328
-25.198383331298828
-25.183124542236328
-25.167865753173828
-25.137348175048828
-25.122089385986328
-25.106830596923828
-25.106830596923828
-25.091571807861328
-25.076313018798828
-25.061054229736328
-25.045795440673828
-25.015277862548828
-25.015277862548828
-25.000019073486328
-24.969501495361328
-24.954242706298828
-24.938983917236328
-24.923725128173828
-24.908466339111328
-24.893207550048828
-24.862689971923828
-24.847431182861328
-24.832172393798828
-24.816913604736328
-24.801654815673828
-24.801654815673828
-24.786396026611328
-24.771137237548828
-24.740619659423828
-24.725360870361328
-24.710102081298828
-24.694843292236328
-24.679584503173828
-24.664325714111328
-24.633808135986328
-24.618549346923828
-24.603290557861328
-24.588031768798828
-24.557514190673828
-24.542255401611328
-24.526996612548828
-24.511737823486328
-24.496479034423828
-24.481220245361328
-24.465961456298828
-24.435443878173828
-24.420185089111328
-24.404926300048828
-24.404926300048828
-24.389667510986328
-24.374408721923828
-24.359149932861328
-24.343891143798828
-24.328632354736328
-24.313373565673828
-24.298114776611328
-24.282855987548828
-24.267597198486328
-24.252338409423828
-24.237079620361328
-24.221820831298828
-24.206562042236328
-24.176044464111328
-24.160785675048828
-24.145526885986328
-24.130268096923828
-24.099750518798828
-24.084491729736328
-24.069232940673828
-24.053974151611328
-24.038715362548828
-24.023456573486328
-24.008197784423828
-23.992938995361328
-23.977680206298828
-23.962421417236328
-23.947162628173828
-23.931903839111328
-23.916645050048828
-23.901386260986328
-23.886127471923828
-23.870868682861328
-23.855609893798828
-23.840351104736328
-23.825092315673828
-23.809833526611328
-23.794574737548828
-23.779315948486328
-23.764057159423828
-23.748798370361328
-23.733539581298828
-23.718280792236328
-23.703022003173828
-23.687763214111328
-23.672504425048828
-23.657245635986328
-23.641986846923828
-23.626728057861328
-23.611469268798828
-23.596210479736328
-23.565692901611328
-23.550434112548828
-23.550434112548828
-23.519916534423828
-23.504657745361328
-23.489398956298828
-23.474140167236328
-23.458881378173828
-23.443622589111328
-23.413105010986328
-23.397846221923828
-23.397846221923828
-23.382587432861328
-23.367328643798828
-23.352069854736328
-23.336811065673828
-23.321552276611328
-23.306293487548828
-23.291034698486328
-23.275775909423828
-23.260517120361328
-23.229999542236328
-23.214740753173828
-23.199481964111328
-23.199481964111328
-23.184223175048828
-23.168964385986328
-23.153705596923828
-23.123188018798828
-23.107929229736328
-23.092670440673828
-23.077411651611328
-23.062152862548828
-23.046894073486328
-23.031635284423828
-23.016376495361328
-23.001117706298828
-22.985858917236328
-22.970600128173828
-22.970600128173828
-22.955341339111328
-22.940082550048828
-22.924823760986328
-22.909564971923828
-22.894306182861328
-22.879047393798828
-22.863788604736328
-22.848529815673828
-22.833271026611328
-22.818012237548828
-22.787494659423828
-22.772235870361328
-22.756977081298828
-22.726459503173828
-22.711200714111328
-22.695941925048828
-22.680683135986328
-22.665424346923828
-22.650165557861328
-22.634906768798828
-22.634906768798828
-22.634906768798828
-22.604389190673828
-22.604389190673828
-22.589130401611328
-22.573871612548828
-22.558612823486328
-22.528095245361328
-22.512836456298828
-22.497577667236328
-22.482318878173828
-22.467060089111328
-22.451801300048828
-22.436542510986328
-22.421283721923828
-22.406024932861328
-22.390766143798828
-22.375507354736328
-22.360248565673828
-22.344989776611328
-22.329730987548828
-22.314472198486328
-22.299213409423828
-22.283954620361328
-22.268695831298828
-22.253437042236328
-22.253437042236328
-22.222919464111328
-22.222919464111328
-22.207660675048828
-22.192401885986328
-22.177143096923828
-22.161884307861328
-22.146625518798828
-22.131366729736328
-22.116107940673828
-22.100849151611328
-22.085590362548828
-22.070331573486328
-22.055072784423828
-22.039813995361328
-22.024555206298828
-22.009296417236328
-21.994037628173828
-21.978778839111328
-21.963520050048828
-21.948261260986328
-21.933002471923828
-21.917743682861328
-21.902484893798828
-21.902484893798828
-21.871967315673828
-21.856708526611328
-21.841449737548828
-21.826190948486328
-21.810932159423828
-21.795673370361328
-21.780414581298828
-21.765155792236328
-21.749897003173828
-21.734638214111328
-21.719379425048828
-21.704120635986328
-21.704120635986328
-21.688861846923828
-21.673603057861328
-21.658344268798828
-21.643085479736328
-21.627826690673828
-21.612567901611328
-21.597309112548828
-21.582050323486328
-21.582050323486328
-21.566791534423828
-21.536273956298828
-21.536273956298828
-21.521015167236328
-21.490497589111328
-21.475238800048828
-21.459980010986328
-21.444721221923828
-21.444721221923828
-21.429462432861328
-21.414203643798828
-21.398944854736328
-21.383686065673828
-21.368427276611328
-21.353168487548828
-21.337909698486328
-21.322650909423828
-21.307392120361328
-21.292133331298828
-21.276874542236328
-21.276874542236328
-21.261615753173828
-21.246356964111328
-21.231098175048828
-21.215839385986328
-21.200580596923828
-21.185321807861328
-21.170063018798828
-21.154804229736328
-21.139545440673828
-21.124286651611328
-21.109027862548828
-21.093769073486328
-21.078510284423828
-21.063251495361328
-21.047992706298828
-21.047992706298828
-21.032733917236328
-21.017475128173828
-21.002216339111328
-20.986957550048828
-20.971698760986328
-20.971698760986328
-20.956439971923828
-20.941181182861328
-20.910663604736328
-20.895404815673828
-20.880146026611328
-20.864887237548828
-20.849628448486328
-20.834369659423828
-20.819110870361328
-20.803852081298828
-20.803852081298828
-20.788593292236328
-20.773334503173828
-20.758075714111328
-20.742816925048828
-20.727558135986328
-20.712299346923828
-20.697040557861328
-20.681781768798828
-20.666522979736328
-20.651264190673828
-20.651264190673828
-20.620746612548828
-20.605487823486328
-20.605487823486328
-20.590229034423828
-20.574970245361328
-20.544452667236328
-20.529193878173828
-20.529193878173828
-20.529193878173828
-20.498676300048828
-20.498676300048828
-20.483417510986328
-20.468158721923828
-20.452899932861328
-20.437641143798828
-20.422382354736328
-20.407123565673828
-20.391864776611328
-20.391864776611328
-20.376605987548828
-20.361347198486328
-20.346088409423828
-20.330829620361328
-20.330829620361328
-20.315570831298828
-20.300312042236328
-20.285053253173828
-20.269794464111328
-20.254535675048828
-20.239276885986328
-20.224018096923828
-20.208759307861328
-20.193500518798828
-20.193500518798828
-20.178241729736328
-20.147724151611328
-20.132465362548828
-20.132465362548828
-20.117206573486328
-20.101947784423828
-20.086688995361328
-20.071430206298828
-20.056171417236328
-20.056171417236328
-20.040912628173828
-20.025653839111328
-20.010395050048828
-19.995136260986328
-19.979877471923828
-19.964618682861328
-19.949359893798828
-19.934101104736328
-19.918842315673828
-19.903583526611328
-19.888324737548828
-19.873065948486328
-19.873065948486328
-19.857807159423828
-19.842548370361328
-19.842548370361328
-19.827289581298828
-19.812030792236328
-19.796772003173828
-19.796772003173828
-19.781513214111328
-19.766254425048828
-19.750995635986328
-19.735736846923828
-19.720478057861328
-19.689960479736328
-19.689960479736328
-19.659442901611328
-19.644184112548828
-19.628925323486328
-19.613666534423828
-19.613666534423828
-19.598407745361328
-19.583148956298828
-19.567890167236328
-19.567890167236328
-19.552631378173828
-19.537372589111328
-19.537372589111328
-19.522113800048828
-19.506855010986328
-19.491596221923828
-19.491596221923828
-19.476337432861328
-19.476337432861328
-19.461078643798828
-19.445819854736328
-19.430561065673828
-19.415302276611328
-19.400043487548828
-19.384784698486328
-19.369525909423828
-19.354267120361328
-19.339008331298828
-19.323749542236328
-19.308490753173828
-19.293231964111328
-19.277973175048828
-19.262714385986328
-19.262714385986328
-19.247455596923828
-19.232196807861328
-19.216938018798828
-19.216938018798828
-19.201679229736328
-19.186420440673828
-19.171161651611328
-19.155902862548828
-19.155902862548828
-19.125385284423828
-19.125385284423828
-19.110126495361328
-19.094867706298828
-19.079608917236328
-19.064350128173828
-19.049091339111328
-19.033832550048828
-19.033832550048828
-19.018573760986328
-19.003314971923828
-18.988056182861328
-18.972797393798828
-18.972797393798828
-18.942279815673828
-18.942279815673828
-18.927021026611328
-18.911762237548828
-18.896503448486328
-18.896503448486328
-18.881244659423828
-18.865985870361328
-18.865985870361328
-18.835468292236328
-18.835468292236328
-18.835468292236328
-18.820209503173828
-18.804950714111328
-18.789691925048828
-18.774433135986328
-18.759174346923828
-18.743915557861328
-18.728656768798828
-18.713397979736328
-18.698139190673828
-18.682880401611328
-18.667621612548828
-18.667621612548828
-18.652362823486328
-18.637104034423828
-18.621845245361328
-18.606586456298828
-18.591327667236328
-18.591327667236328
-18.576068878173828
-18.560810089111328
-18.545551300048828
-18.530292510986328
-18.530292510986328
-18.515033721923828
-18.515033721923828
-18.499774932861328
-18.484516143798828
-18.469257354736328
-18.453998565673828
-18.438739776611328
-18.423480987548828
-18.423480987548828
-18.408222198486328
-18.392963409423828
-18.377704620361328
-18.362445831298828
-18.347187042236328
-18.331928253173828
-18.331928253173828
-18.316669464111328
-18.301410675048828
-18.286151885986328
-18.286151885986328
-18.270893096923828
-18.255634307861328
-18.240375518798828
-18.225116729736328
-18.209857940673828
-18.209857940673828
-18.194599151611328
-18.179340362548828
-18.164081573486328
-18.164081573486328
-18.148822784423828
-18.133563995361328
-18.133563995361328
-18.118305206298828
-18.103046417236328
-18.087787628173828
-18.072528839111328
-18.057270050048828
-18.042011260986328
-18.026752471923828
-18.011493682861328
-18.011493682861328
-17.996234893798828
-17.980976104736328
-17.980976104736328
-17.965717315673828
-17.950458526611328
-17.935199737548828
-17.935199737548828
-17.919940948486328
-17.904682159423828
-17.889423370361328
-17.874164581298828
-17.858905792236328
-17.858905792236328
-17.843647003173828
-17.828388214111328
-17.813129425048828
-17.797870635986328
-17.797870635986328
-17.782611846923828
-17.782611846923828
-17.767353057861328
-17.752094268798828
-17.736835479736328
-17.721576690673828
-17.706317901611328
-17.706317901611328
-17.691059112548828
-17.675800323486328
-17.660541534423828
-17.645282745361328
-17.645282745361328
-17.630023956298828
-17.614765167236328
-17.599506378173828
-17.584247589111328
-17.568988800048828
-17.553730010986328
-17.553730010986328
-17.538471221923828
-17.523212432861328
-17.507953643798828
-17.507953643798828
-17.492694854736328
-17.492694854736328
-17.477436065673828
-17.462177276611328
-17.462177276611328
-17.446918487548828
-17.431659698486328
-17.416400909423828
-17.401142120361328
-17.385883331298828
-17.385883331298828
-17.370624542236328
-17.355365753173828
-17.340106964111328
-17.324848175048828
-17.324848175048828
-17.309589385986328
-17.294330596923828
-17.279071807861328
-17.279071807861328
-17.263813018798828
-17.248554229736328
-17.233295440673828
-17.233295440673828
-17.218036651611328
-17.202777862548828
-17.187519073486328
-17.187519073486328
-17.172260284423828
-17.157001495361328
-17.157001495361328
-17.141742706298828
-17.126483917236328
-17.126483917236328
-17.111225128173828
-17.095966339111328
-17.080707550048828
-17.065448760986328
-17.050189971923828
-17.034931182861328
-17.019672393798828
-17.019672393798828
-17.004413604736328
-16.989154815673828
-16.973896026611328
-16.973896026611328
-16.958637237548828
-16.958637237548828
-16.943378448486328
-16.928119659423828
-16.928119659423828
-16.912860870361328
-16.897602081298828
-16.882343292236328
-16.882343292236328
-16.867084503173828
-16.867084503173828
-16.851825714111328
-16.836566925048828
-16.836566925048828
-16.821308135986328
-16.806049346923828
-16.790790557861328
-16.775531768798828
-16.775531768798828
-16.760272979736328
-16.745014190673828
-16.729755401611328
-16.729755401611328
-16.699237823486328
-16.699237823486328
-16.683979034423828
-16.683979034423828
-16.668720245361328
-16.638202667236328
-16.638202667236328
-16.638202667236328
-16.622943878173828
-16.607685089111328
-16.592426300048828
-16.577167510986328
-16.561908721923828
-16.561908721923828
-16.546649932861328
-16.531391143798828
-16.516132354736328
-16.500873565673828
-16.500873565673828
-16.485614776611328
-16.470355987548828
-16.470355987548828
-16.455097198486328
-16.439838409423828
-16.424579620361328
-16.424579620361328
-16.409320831298828
-16.394062042236328
-16.378803253173828
-16.378803253173828
-16.363544464111328
-16.363544464111328
-16.348285675048828
-16.348285675048828
-16.333026885986328
-16.317768096923828
-16.317768096923828
-16.302509307861328
-16.287250518798828
-16.271991729736328
-16.256732940673828
-16.241474151611328
-16.226215362548828
-16.210956573486328
-16.210956573486328
-16.195697784423828
-16.195697784423828
-16.180438995361328
-16.165180206298828
-16.165180206298828
-16.149921417236328
-16.149921417236328
-16.134662628173828
-16.134662628173828
-16.119403839111328
-16.104145050048828
-16.104145050048828
-16.088886260986328
-16.073627471923828
-16.058368682861328
-16.043109893798828
-16.027851104736328
-16.012592315673828
-15.997334480285645
-15.997334480285645
-15.982075691223145
-15.982075691223145
-15.966816902160645
-15.951558113098145
-15.936299324035645
-15.936299324035645
-15.921040534973145
-15.921040534973145
-15.905781745910645
-15.890522956848145
-15.875264167785645
-15.875264167785645
-15.860005378723145
-15.844746589660645
-15.844746589660645
-15.829487800598145
-15.829487800598145
-15.814229011535645
-15.798970222473145
-15.798970222473145
-15.783711433410645
-15.768452644348145
-15.768452644348145
-15.753193855285645
-15.753193855285645
-15.753193855285645
-15.737935066223145
-15.722676277160645
-15.707417488098145
-15.692158699035645
-15.676899909973145
-15.661641120910645
-15.646382331848145
-15.631123542785645
-15.615864753723145
-15.615864753723145
-15.600605964660645
-15.585347175598145
-15.585347175598145
-15.570088386535645
-15.570088386535645
-15.554829597473145
-15.554829597473145
-15.539570808410645
-15.524312019348145
-15.524312019348145
-15.509053230285645
-15.493794441223145
-15.478535652160645
-15.478535652160645
-15.463276863098145
-15.463276863098145
-15.448018074035645
-15.432759284973145
-15.417500495910645
-15.417500495910645
-15.402241706848145
-15.402241706848145
-15.371724128723145
-15.371724128723145
-15.356465339660645
-15.341206550598145
-15.341206550598145
-15.325947761535645
-15.310688972473145
-15.310688972473145
-15.295430183410645
-15.295430183410645
-15.280171394348145
-15.280171394348145
-15.264912605285645
-15.264912605285645
-15.249653816223145
-15.234395027160645
-15.219136238098145
-15.219136238098145
-15.203877449035645
-15.203877449035645
-15.188618659973145
-15.173359870910645
-15.173359870910645
-15.158101081848145
-15.142842292785645
-15.127583503723145
-15.112324714660645
-15.112324714660645
-15.097065925598145
-15.081807136535645
-15.066548347473145
-15.066548347473145
-15.051289558410645
-15.051289558410645
-15.036030769348145
-15.020771980285645
-15.020771980285645
-15.005513191223145
-14.990254402160645
-14.990254402160645
-14.974995613098145
-14.959736824035645
-14.959736824035645
-14.944478034973145
-14.929219245910645
-14.913960456848145
-14.913960456848145
-14.898701667785645
-14.883442878723145
-14.883442878723145
-14.868184089660645
-14.852925300598145
-14.837666511535645
-14.837666511535645
-14.822407722473145
-14.807148933410645
-14.807148933410645
-14.807148933410645
-14.791890144348145
-14.791890144348145
-14.776631355285645
-14.761372566223145
-14.761372566223145
-14.746113777160645
-14.746113777160645
-14.730854988098145
-14.715596199035645
-14.700337409973145
-14.700337409973145
-14.700337409973145
-14.669819831848145
-14.654561042785645
-14.654561042785645
-14.639302253723145
-14.639302253723145
-14.624043464660645
-14.624043464660645
-14.608784675598145
-14.608784675598145
-14.593525886535645
-14.593525886535645
-14.578267097473145
-14.563008308410645
-14.563008308410645
-14.547749519348145
-14.532490730285645
-14.532490730285645
-14.517231941223145
-14.501973152160645
-14.486714363098145
-14.471455574035645
-14.471455574035645
-14.456196784973145
-14.456196784973145
-14.425679206848145
-14.425679206848145
-14.425679206848145
-14.410420417785645
-14.410420417785645
-14.395161628723145
-14.379902839660645
-14.364644050598145
-14.349385261535645
-14.349385261535645
-14.334126472473145
-14.334126472473145
-14.318867683410645
-14.318867683410645
-14.318867683410645
-14.303608894348145
-14.288350105285645
-14.273091316223145
-14.273091316223145
-14.273091316223145
-14.257832527160645
-14.242573738098145
-14.242573738098145
-14.227314949035645
-14.212056159973145
-14.212056159973145
-14.196797370910645
-14.196797370910645
-14.181538581848145
-14.166279792785645
-14.151021003723145
-14.151021003723145
-14.135762214660645
-14.120503425598145
-14.120503425598145
-14.105244636535645
-14.089985847473145
-14.089985847473145
-14.074727058410645
-14.074727058410645
-14.059468269348145
-14.059468269348145
-14.044209480285645
-14.028950691223145
-14.028950691223145
-14.013691902160645
-13.998433113098145
-13.998433113098145
-13.983174324035645
-13.967915534973145
-13.967915534973145
-13.952656745910645
-13.937397956848145
-13.937397956848145
-13.937397956848145
-13.922139167785645
-13.922139167785645
-13.906880378723145
-13.891621589660645
-13.891621589660645
-13.876362800598145
-13.861104011535645
-13.845845222473145
-13.845845222473145
-13.830586433410645
-13.815327644348145
-13.815327644348145
-13.815327644348145
-13.800068855285645
-13.800068855285645
-13.784810066223145
-13.769551277160645
-13.754292488098145
-13.739033699035645
-13.739033699035645
-13.723774909973145
-13.723774909973145
-13.708516120910645
-13.693257331848145
-13.693257331848145
-13.677998542785645
-13.677998542785645
-13.662739753723145
-13.662739753723145
-13.647480964660645
-13.632222175598145
-13.632222175598145
-13.616963386535645
-13.616963386535645
-13.601704597473145
-13.586445808410645
-13.571187019348145
-13.571187019348145
-13.555928230285645
-13.555928230285645
-13.540669441223145
-13.540669441223145
-13.525410652160645
-13.510151863098145
-13.510151863098145
-13.494893074035645
-13.494893074035645
-13.479634284973145
-13.464375495910645
-13.464375495910645
-13.449116706848145
-13.433857917785645
-13.433857917785645
-13.433857917785645
-13.418599128723145
-13.403340339660645
-13.403340339660645
-13.403340339660645
-13.388081550598145
-13.388081550598145
-13.372822761535645
-13.372822761535645
-13.357563972473145
-13.357563972473145
-13.342305183410645
-13.327046394348145
-13.311787605285645
-13.311787605285645
-13.296528816223145
-13.281270027160645
-13.281270027160645
-13.266011238098145
-13.250752449035645
-13.250752449035645
-13.235493659973145
-13.235493659973145
-13.220234870910645
-13.220234870910645
-13.204976081848145
-13.204976081848145
-13.189717292785645
-13.174458503723145
-13.174458503723145
-13.159199714660645
-13.159199714660645
-13.143940925598145
-13.143940925598145
-13.143940925598145
-13.128682136535645
-13.113423347473145
-13.098164558410645
-13.098164558410645
-13.082905769348145
-13.067646980285645
-13.067646980285645
-13.052388191223145
-13.037129402160645
-13.021870613098145
-13.021870613098145
-13.006611824035645
-13.006611824035645
-12.991353034973145
-12.991353034973145
-12.991353034973145
-12.976094245910645
-12.960835456848145
-12.960835456848145
-12.945576667785645
-12.945576667785645
-12.930317878723145
-12.930317878723145
-12.915059089660645
-12.915059089660645
-12.915059089660645
-12.899800300598145
-12.884541511535645
-12.884541511535645
-12.869282722473145
-12.869282722473145
-12.838765144348145
-12.838765144348145
-12.823506355285645
-12.808247566223145
-12.808247566223145
-12.792988777160645
-12.792988777160645
-12.792988777160645
-12.777729988098145
-12.777729988098145
-12.762471199035645
-12.762471199035645
-12.762471199035645
-12.747212409973145
-12.731953620910645
-12.731953620910645
-12.716694831848145
-12.701436042785645
-12.701436042785645
-12.686177253723145
-12.670918464660645
-12.670918464660645
-12.655659675598145
-12.640400886535645
-12.640400886535645
-12.625142097473145
-12.609883308410645
-12.609883308410645
-12.609883308410645
-12.594624519348145
-12.594624519348145
-12.579365730285645
-12.579365730285645
-12.579365730285645
-12.579365730285645
-12.564106941223145
-12.548848152160645
-12.533589363098145
-12.518330574035645
-12.518330574035645
-12.503071784973145
-12.487812995910645
-12.472554206848145
-12.457295417785645
-12.457295417785645
-12.442036628723145
-12.442036628723145
-12.442036628723145
-12.442036628723145
-12.442036628723145
-12.426777839660645
-12.426777839660645
-12.411519050598145
-12.411519050598145
-12.396260261535645
-12.381001472473145
-12.381001472473145
-12.365742683410645
-12.365742683410645
-12.365742683410645
-12.350483894348145
-12.335225105285645
-12.319966316223145
-12.304707527160645
-12.304707527160645
-12.289448738098145
-12.289448738098145
-12.274189949035645
-12.258931159973145
-12.258931159973145
-12.243672370910645
-12.243672370910645
-12.228413581848145
-12.228413581848145
-12.228413581848145
-12.213154792785645
-12.197896003723145
-12.197896003723145
-12.182637214660645
-12.182637214660645
-12.167378425598145
-12.167378425598145
-12.167378425598145
-12.152119636535645
-12.136860847473145
-12.136860847473145
-12.121602058410645
-12.121602058410645
-12.121602058410645
-12.106343269348145
-12.106343269348145
-12.091084480285645
-12.091084480285645
-12.091084480285645
-12.075825691223145
-12.060566902160645
-12.045308113098145
-12.045308113098145
-12.030049324035645
-12.030049324035645
-12.014790534973145
-12.014790534973145
-11.999531745910645
-11.984272956848145
-11.984272956848145
-11.969014167785645
-11.969014167785645
-11.953755378723145
-11.953755378723145
-11.938496589660645
-11.923237800598145
-11.923237800598145
-11.907979011535645
-11.907979011535645
-11.892720222473145
-11.892720222473145
-11.892720222473145
-11.877461433410645
-11.877461433410645
-11.862202644348145
-11.862202644348145
-11.846943855285645
-11.846943855285645
-11.831685066223145
-11.816426277160645
-11.801167488098145
-11.801167488098145
-11.785908699035645
-11.785908699035645
-11.770649909973145
-11.755391120910645
-11.755391120910645
-11.755391120910645
-11.740132331848145
-11.740132331848145
-11.740132331848145
-11.724873542785645
-11.724873542785645
-11.724873542785645
-11.709614753723145
-11.694355964660645
-11.694355964660645
-11.679097175598145
-11.679097175598145
-11.663838386535645
-11.648579597473145
-11.648579597473145
-11.633320808410645
-11.618062019348145
-11.618062019348145
-11.618062019348145
-11.602803230285645
-11.602803230285645
-11.602803230285645
-11.587544441223145
-11.587544441223145
-11.572285652160645
-11.572285652160645
-11.557026863098145
-11.541768074035645
-11.541768074035645
-11.526509284973145
-11.511250495910645
-11.511250495910645
-11.495991706848145
-11.495991706848145
-11.480732917785645
-11.480732917785645
-11.480732917785645
-11.480732917785645
-11.465474128723145
-11.465474128723145
-11.465474128723145
-11.450215339660645
-11.434956550598145
-11.419697761535645
-11.419697761535645
-11.404438972473145
-11.389180183410645
-11.389180183410645
-11.373921394348145
-11.373921394348145
-11.358662605285645
-11.358662605285645
-11.358662605285645
-11.358662605285645
-11.343403816223145
-11.343403816223145
-11.328145027160645
-11.328145027160645
-11.312886238098145
-11.312886238098145
-11.297627449035645
-11.297627449035645
-11.282368659973145
-11.267109870910645
-11.267109870910645
-11.251851081848145
-11.251851081848145
-11.236592292785645
-11.221333503723145
-11.221333503723145
-11.206074714660645
-11.206074714660645
-11.190815925598145
-11.190815925598145
-11.175557136535645
-11.175557136535645
-11.160298347473145
-11.160298347473145
-11.145039558410645
-11.145039558410645
-11.145039558410645
-11.129780769348145
-11.129780769348145
-11.114521980285645
-11.114521980285645
-11.099263191223145
-11.099263191223145
-11.084004402160645
-11.084004402160645
-11.068745613098145
-11.068745613098145
-11.053486824035645
-11.053486824035645
-11.038228034973145
-11.038228034973145
-11.022969245910645
-11.022969245910645
-11.007710456848145
-11.007710456848145
-10.992451667785645
-10.992451667785645
-10.992451667785645
-10.992451667785645
-10.977192878723145
-10.977192878723145
-10.961934089660645
-10.961934089660645
-10.946675300598145
-10.931416511535645
-10.931416511535645
-10.931416511535645
-10.916157722473145
-10.900898933410645
-10.900898933410645
-10.885640144348145
-10.885640144348145
-10.870381355285645
-10.870381355285645
-10.855122566223145
-10.855122566223145
-10.839863777160645
-10.839863777160645
-10.839863777160645
-10.824604988098145
-10.824604988098145
-10.809346199035645
-10.794087409973145
-10.794087409973145
-10.794087409973145
-10.778828620910645
-10.778828620910645
-10.778828620910645
-10.763569831848145
-10.763569831848145
-10.763569831848145
-10.763569831848145
-10.748311042785645
-10.748311042785645
-10.733052253723145
-10.733052253723145
-10.717793464660645
-10.702534675598145
-10.687275886535645
-10.687275886535645
-10.687275886535645
-10.672017097473145
-10.656758308410645
-10.641499519348145
-10.641499519348145
-10.641499519348145
-10.641499519348145
-10.626240730285645
-10.626240730285645
-10.610981941223145
-10.610981941223145
-10.610981941223145
-10.610981941223145
-10.595723152160645
-10.595723152160645
-10.580464363098145
-10.580464363098145
-10.565205574035645
-10.565205574035645
-10.549946784973145
-10.534687995910645
-10.534687995910645
-10.519429206848145
-10.504170417785645
-10.488911628723145
-10.488911628723145
-10.473652839660645
-10.473652839660645
-10.458394050598145
-10.458394050598145
-10.458394050598145
-10.443135261535645
-10.443135261535645
-10.443135261535645
-10.443135261535645
-10.443135261535645
-10.427876472473145
-10.427876472473145
-10.412617683410645
-10.412617683410645
-10.397358894348145
-10.397358894348145
-10.397358894348145
-10.382100105285645
-10.366841316223145
-10.351582527160645
-10.351582527160645
-10.336323738098145
-10.336323738098145
-10.321064949035645
-10.321064949035645
-10.321064949035645
-10.305806159973145
-10.305806159973145
-10.305806159973145
-10.305806159973145
-10.290547370910645
-10.290547370910645
-10.275288581848145
-10.275288581848145
-10.260029792785645
-10.260029792785645
-10.260029792785645
-10.244771003723145
-10.244771003723145
-10.229512214660645
-10.229512214660645
-10.214253425598145
-10.198994636535645
-10.198994636535645
-10.198994636535645
-10.183735847473145
-10.168477058410645
-10.168477058410645
-10.153218269348145
-10.153218269348145
-10.153218269348145
-10.153218269348145
-10.137959480285645
-10.137959480285645
-10.122700691223145
-10.122700691223145
-10.122700691223145
-10.107441902160645
-10.092183113098145
-10.076924324035645
-10.076924324035645
-10.076924324035645
-10.061665534973145
-10.061665534973145
-10.061665534973145
-10.046406745910645
-10.046406745910645
-10.046406745910645
-10.031147956848145
-10.031147956848145
-10.015889167785645
-10.015889167785645
-10.015889167785645
-10.000630378723145
-9.985371589660645
-9.985371589660645
-9.970112800598145
-9.970112800598145
-9.954854011535645
-9.954854011535645
-9.939595222473145
-9.939595222473145
-9.924336433410645
-9.924336433410645
-9.924336433410645
-9.924336433410645
-9.909077644348145
-9.909077644348145
-9.893818855285645
-9.893818855285645
-9.893818855285645
-9.878560066223145
-9.863301277160645
-9.863301277160645
-9.848042488098145
-9.848042488098145
-9.848042488098145
-9.832783699035645
-9.817524909973145
-9.817524909973145
-9.802266120910645
-9.802266120910645
-9.802266120910645
-9.787007331848145
-9.787007331848145
-9.771748542785645
-9.771748542785645
-9.771748542785645
-9.756489753723145
-9.756489753723145
-9.741230964660645
-9.741230964660645
-9.725972175598145
-9.725972175598145
-9.710713386535645
-9.695454597473145
-9.695454597473145
-9.695454597473145
-9.680195808410645
-9.680195808410645
-9.680195808410645
-9.680195808410645
-9.664937019348145
-9.664937019348145
-9.664937019348145
-9.649678230285645
-9.649678230285645
-9.634419441223145
-9.619160652160645
-9.619160652160645
-9.619160652160645
-9.603901863098145
-9.588643074035645
-9.573384284973145
-9.573384284973145
-9.573384284973145
-9.558125495910645
-9.558125495910645
-9.558125495910645
-9.558125495910645
-9.542866706848145
-9.558125495910645
-9.558125495910645
-9.542866706848145
-9.542866706848145
-9.527607917785645
-9.527607917785645
-9.512349128723145
-9.512349128723145
-9.512349128723145
-9.497090339660645
-9.497090339660645
-9.481831550598145
-9.466572761535645
-9.451313972473145
-9.451313972473145
-9.436055183410645
-9.436055183410645
-9.436055183410645
-9.420796394348145
-9.420796394348145
-9.405537605285645
-9.405537605285645
-9.405537605285645
-9.405537605285645
-9.390278816223145
-9.390278816223145
-9.375020027160645
-9.375020027160645
-9.375020027160645
-9.359761238098145
-9.359761238098145
-9.344502449035645
-9.344502449035645
-9.329243659973145
-9.329243659973145
-9.313984870910645
-9.313984870910645
-9.313984870910645
-9.298726081848145
-9.283467292785645
-9.283467292785645
-9.283467292785645
-9.283467292785645
-9.268208503723145
-9.268208503723145
-9.283467292785645
-9.283467292785645
-9.268208503723145
-9.252949714660645
-9.252949714660645
-9.237690925598145
-9.222432136535645
-9.207173347473145
-9.207173347473145
-9.191914558410645
-9.176655769348145
-9.161396980285645
-9.161396980285645
-9.161396980285645
-9.146138191223145
-9.146138191223145
-9.146138191223145
-9.130879402160645
-9.130879402160645
-9.130879402160645
-9.130879402160645
-9.130879402160645
-9.115620613098145
-9.115620613098145
-9.115620613098145
-9.115620613098145
-9.100361824035645
-9.085103034973145
-9.085103034973145
-9.085103034973145
-9.069844245910645
-9.069844245910645
-9.054585456848145
-9.054585456848145
-9.039326667785645
-9.039326667785645
-9.039326667785645
-9.024067878723145
-9.024067878723145
-9.024067878723145
-9.008809089660645
-9.008809089660645
-8.993550300598145
-8.993550300598145
-8.993550300598145
-8.993550300598145
-8.978291511535645
-8.963032722473145
-8.963032722473145
-8.947773933410645
-8.947773933410645
-8.947773933410645
-8.932515144348145
-8.932515144348145
-8.932515144348145
-8.917256355285645
-8.917256355285645
-8.901997566223145
-8.901997566223145
-8.886738777160645
-8.886738777160645
-8.886738777160645
-8.886738777160645
-8.871479988098145
-8.871479988098145
-8.871479988098145
-8.871479988098145
-8.856221199035645
-8.856221199035645
-8.856221199035645
-8.856221199035645
-8.840962409973145
-8.825703620910645
-8.825703620910645
-8.825703620910645
-8.825703620910645
-8.810444831848145
-8.795186042785645
-8.795186042785645
-8.795186042785645
-8.779927253723145
-8.779927253723145
-8.779927253723145
-8.764668464660645
-8.749409675598145
-8.749409675598145
-8.749409675598145
-8.734150886535645
-8.734150886535645
-8.718892097473145
-8.718892097473145
-8.703633308410645
-8.703633308410645
-8.703633308410645
-8.703633308410645
-8.688374519348145
-8.688374519348145
-8.673115730285645
-8.673115730285645
-8.657856941223145
-8.642598152160645
-8.642598152160645
-8.642598152160645
-8.627339363098145
-8.627339363098145
-8.627339363098145
-8.612080574035645
-8.612080574035645
-8.612080574035645
-8.596821784973145
-8.596821784973145
-8.596821784973145
-8.596821784973145
-8.596821784973145
-8.581562995910645
-8.581562995910645
-8.566304206848145
-8.566304206848145
-8.551045417785645
-8.551045417785645
-8.551045417785645
-8.535786628723145
-8.535786628723145
-8.520527839660645
-8.520527839660645
-8.520527839660645
-8.505269050598145
-8.505269050598145
-8.490010261535645
-8.505269050598145
-8.490010261535645
-8.490010261535645
-8.474751472473145
-8.474751472473145
-8.474751472473145
-8.459492683410645
-8.459492683410645
-8.459492683410645
-8.444233894348145
-8.444233894348145
-8.444233894348145
-8.428975105285645
-8.413716316223145
-8.413716316223145
-8.413716316223145
-8.413716316223145
-8.398457527160645
-8.398457527160645
-8.383198738098145
-8.383198738098145
-8.367939949035645
-8.367939949035645
-8.367939949035645
-8.352681159973145
-8.352681159973145
-8.352681159973145
-8.337422370910645
-8.337422370910645
-8.337422370910645
-8.322163581848145
-8.322163581848145
-8.306904792785645
-8.306904792785645
-8.306904792785645
-8.291646003723145
-8.291646003723145
-8.291646003723145
-8.276387214660645
-8.276387214660645
-8.276387214660645
-8.276387214660645
-8.261128425598145
-8.261128425598145
-8.245869636535645
-8.245869636535645
-8.245869636535645
-8.245869636535645
-8.230610847473145
-8.230610847473145
-8.215352058410645
-8.215352058410645
-8.215352058410645
-8.200093269348145
-8.200093269348145
-8.184834480285645
-8.184834480285645
-8.184834480285645
-8.169575691223145
-8.169575691223145
-8.169575691223145
-8.154316902160645
-8.139058113098145
-8.139058113098145
-8.139058113098145
-8.139058113098145
-8.123799324035645
-8.123799324035645
-8.108540534973145
-8.108540534973145
-8.108540534973145
-8.093281745910645
-8.093281745910645
-8.078022956848145
-8.078022956848145
-8.078022956848145
-8.062764167785645
-8.062764167785645
-8.047505378723145
-8.047505378723145
-8.047505378723145
-8.032246589660645
-8.032246589660645
-8.032246589660645
-8.032246589660645
-8.032246589660645
-8.032246589660645
-8.032246589660645
-8.016987800598145
-8.016987800598145
-8.001729011535645
-8.001729011535645
-7.986469745635986
-7.986469745635986
-7.971210956573486
-7.971210956573486
-7.955952167510986
-7.955952167510986
-7.940693378448486
-7.955952167510986
-7.955952167510986
-7.940693378448486
-7.940693378448486
-7.940693378448486
-7.925434589385986
-7.925434589385986
-7.910175800323486
-7.910175800323486
-7.894917011260986
-7.894917011260986
-7.894917011260986
-7.879658222198486
-7.879658222198486
-7.879658222198486
-7.879658222198486
-7.864399433135986
-7.864399433135986
-7.849140644073486
-7.849140644073486
-7.849140644073486
-7.849140644073486
-7.833881855010986
-7.818623065948486
-7.818623065948486
-7.818623065948486
-7.818623065948486
-7.803364276885986
-7.803364276885986
-7.788105487823486
-7.788105487823486
-7.788105487823486
-7.788105487823486
-7.772846698760986
-7.772846698760986
-7.772846698760986
-7.772846698760986
-7.772846698760986
-7.757587909698486
-7.757587909698486
-7.742329120635986
-7.742329120635986
-7.742329120635986
-7.727070331573486
-7.711811542510986
-7.727070331573486
-7.711811542510986
-7.696552753448486
-7.696552753448486
-7.696552753448486
-7.696552753448486
-7.681293964385986
-7.666035175323486
-7.666035175323486
-7.650776386260986
-7.650776386260986
-7.650776386260986
-7.635517597198486
-7.635517597198486
-7.620258808135986
-7.620258808135986
-7.620258808135986
-7.605000019073486
-7.605000019073486
-7.605000019073486
-7.605000019073486
-7.589741230010986
-7.589741230010986
-7.589741230010986
-7.589741230010986
-7.589741230010986
-7.574482440948486
-7.559223651885986
-7.574482440948486
-7.574482440948486
-7.559223651885986
-7.559223651885986
-7.543964862823486
-7.543964862823486
-7.528706073760986
-7.528706073760986
-7.513447284698486
-7.513447284698486
-7.498188495635986
-7.498188495635986
-7.498188495635986
-7.482929706573486
-7.482929706573486
-7.498188495635986
-7.482929706573486
-7.498188495635986
-7.498188495635986
-7.498188495635986
-7.498188495635986
-7.482929706573486
-7.467670917510986
-7.467670917510986
-7.452412128448486
-7.437153339385986
-7.421894550323486
-7.421894550323486
-7.406635761260986
-7.391376972198486
-7.391376972198486
-7.376118183135986
-7.391376972198486
-7.376118183135986
-7.376118183135986
-7.376118183135986
-7.376118183135986
-7.376118183135986
-7.376118183135986
-7.376118183135986
-7.376118183135986
-7.376118183135986
-7.376118183135986
-7.376118183135986
-7.360859394073486
-7.360859394073486
-7.360859394073486
-7.360859394073486
-7.345600605010986
-7.330341815948486
-7.315083026885986
-7.315083026885986
-7.315083026885986
-7.299824237823486
-7.299824237823486
-7.284565448760986
-7.269306659698486
-7.269306659698486
-7.269306659698486
-7.269306659698486
-7.254047870635986
-7.254047870635986
-7.238789081573486
-7.238789081573486
-7.238789081573486
-7.238789081573486
-7.238789081573486
-7.238789081573486
-7.223530292510986
-7.238789081573486
-7.223530292510986
-7.223530292510986
-7.223530292510986
-7.208271503448486
-7.208271503448486
-7.208271503448486
-7.193012714385986
-7.193012714385986
-7.193012714385986
-7.177753925323486
-7.177753925323486
-7.177753925323486
-7.162495136260986
-7.162495136260986
-7.162495136260986
-7.147236347198486
-7.147236347198486
-7.131977558135986
-7.131977558135986
-7.116718769073486
-7.116718769073486
-7.116718769073486
-7.116718769073486
-7.101459980010986
-7.101459980010986
-7.101459980010986
-7.086201190948486
-7.086201190948486
-7.086201190948486
-7.070942401885986
-7.070942401885986
-7.070942401885986
-7.070942401885986
-7.070942401885986
-7.055683612823486
-7.055683612823486
-7.055683612823486
-7.055683612823486
-7.040424823760986
-7.040424823760986
-7.025166034698486
-7.025166034698486
-7.025166034698486
-7.009907245635986
-6.994648456573486
-6.994648456573486
-6.994648456573486
-6.994648456573486
-6.979389667510986
-6.979389667510986
-6.979389667510986
-6.979389667510986
-6.979389667510986
-6.979389667510986
-6.964130878448486
-6.964130878448486
-6.964130878448486
-6.964130878448486
-6.948872089385986
-6.933613300323486
-6.933613300323486
-6.933613300323486
-6.918354511260986
-6.918354511260986
-6.918354511260986
-6.918354511260986
-6.918354511260986
-6.903095722198486
-6.903095722198486
-6.903095722198486
-6.887836933135986
-6.887836933135986
-6.887836933135986
-6.887836933135986
-6.872578144073486
-6.872578144073486
-6.857319355010986
-6.857319355010986
-6.857319355010986
-6.842060565948486
-6.842060565948486
-6.842060565948486
-6.842060565948486
-6.826801776885986
-6.826801776885986
-6.811542987823486
-6.811542987823486
-6.811542987823486
-6.796284198760986
-6.796284198760986
-6.796284198760986
-6.796284198760986
-6.796284198760986
-6.781025409698486
-6.781025409698486
-6.781025409698486
-6.781025409698486
-6.765766620635986
-6.765766620635986
-6.765766620635986
-6.750507831573486
-6.750507831573486
-6.735249042510986
-6.735249042510986
-6.735249042510986
-6.735249042510986
-6.719990253448486
-6.719990253448486
-6.719990253448486
-6.704731464385986
-6.704731464385986
-6.704731464385986
-6.689472675323486
-6.689472675323486
-6.689472675323486
-6.689472675323486
-6.674213886260986
-6.674213886260986
-6.658955097198486
-6.674213886260986
-6.658955097198486
-6.658955097198486
-6.658955097198486
-6.643696308135986
-6.643696308135986
-6.643696308135986
-6.643696308135986
-6.643696308135986
-6.643696308135986
-6.628437519073486
-6.628437519073486
-6.628437519073486
-6.628437519073486
-6.613178730010986
-6.597919940948486
-6.597919940948486
-6.597919940948486
-6.582661151885986
-6.582661151885986
-6.567402362823486
-6.567402362823486
-6.552143573760986
-6.567402362823486
-6.567402362823486
-6.552143573760986
-6.552143573760986
-6.536884784698486
-6.552143573760986
-6.552143573760986
-6.552143573760986
-6.552143573760986
-6.536884784698486
-6.536884784698486
-6.536884784698486
-6.536884784698486
-6.536884784698486
-6.521625995635986
-6.521625995635986
-6.506367206573486
-6.506367206573486
-6.491108417510986
-6.491108417510986
-6.491108417510986
-6.475849628448486
-6.460590839385986
-6.460590839385986
-6.445332050323486
-6.445332050323486
-6.445332050323486
-6.430073261260986
-6.430073261260986
-6.430073261260986
-6.430073261260986
-6.430073261260986
-6.430073261260986
-6.430073261260986
-6.430073261260986
-6.430073261260986
-6.430073261260986
-6.414814472198486
-6.414814472198486
-6.399555683135986
-6.399555683135986
-6.399555683135986
-6.384296894073486
-6.384296894073486
-6.384296894073486
-6.369038105010986
-6.369038105010986
-6.369038105010986
-6.369038105010986
-6.353779315948486
-6.353779315948486
-6.338520526885986
-6.338520526885986
-6.338520526885986
-6.338520526885986
-6.338520526885986
-6.323261737823486
-6.323261737823486
-6.323261737823486
-6.308002948760986
-6.308002948760986
-6.308002948760986
-6.292744159698486
-6.292744159698486
-6.292744159698486
-6.277485370635986
-6.277485370635986
-6.277485370635986
-6.277485370635986
-6.277485370635986
-6.277485370635986
-6.262226581573486
-6.262226581573486
-6.262226581573486
-6.246967792510986
-6.246967792510986
-6.246967792510986
-6.231709003448486
-6.231709003448486
-6.231709003448486
-6.216450214385986
-6.201191425323486
-6.185932636260986
-6.185932636260986
-6.185932636260986
-6.201191425323486
-6.185932636260986
-6.170673847198486
-6.185932636260986
-6.185932636260986
-6.185932636260986
-6.185932636260986
-6.185932636260986
-6.185932636260986
-6.170673847198486
-6.170673847198486
-6.155415058135986
-6.140156269073486
-6.140156269073486
-6.140156269073486
-6.140156269073486
-6.124897480010986
-6.124897480010986
-6.109638690948486
-6.109638690948486
-6.109638690948486
-6.109638690948486
-6.109638690948486
-6.109638690948486
-6.094379901885986
-6.094379901885986
-6.094379901885986
-6.094379901885986
-6.079121112823486
-6.079121112823486
-6.079121112823486
-6.079121112823486
-6.063862323760986
-6.063862323760986
-6.048603534698486
-6.048603534698486
-6.048603534698486
-6.048603534698486
-6.048603534698486
-6.048603534698486
-6.048603534698486
-6.033344745635986
-6.033344745635986
-6.033344745635986
-6.018085956573486
-6.018085956573486
-6.002827167510986
-6.002827167510986
-5.987568378448486
-5.987568378448486
-5.987568378448486
-5.987568378448486
-5.972309589385986
-5.972309589385986
-5.987568378448486
-5.987568378448486
-5.987568378448486
-5.987568378448486
-5.972309589385986
-5.972309589385986
-5.972309589385986
-5.972309589385986
-5.957050800323486
-5.957050800323486
-5.941792011260986
-5.926533222198486
-5.911274433135986
-5.911274433135986
-5.911274433135986
-5.896015644073486
-5.896015644073486
-5.896015644073486
-5.896015644073486
-5.896015644073486
-5.896015644073486
-5.896015644073486
-5.896015644073486
-5.896015644073486
-5.896015644073486
-5.896015644073486
-5.880756855010986
-5.865498065948486
-5.865498065948486
-5.865498065948486
-5.850239276885986
-5.850239276885986
-5.850239276885986
-5.834980487823486
-5.834980487823486
-5.834980487823486
-5.834980487823486
-5.834980487823486
-5.819721698760986
-5.819721698760986
-5.819721698760986
-5.819721698760986
-5.819721698760986
-5.804462909698486
-5.804462909698486
-5.804462909698486
-5.789204120635986
-5.789204120635986
-5.789204120635986
-5.789204120635986
-5.773945331573486
-5.789204120635986
-5.789204120635986
-5.789204120635986
-5.773945331573486
-5.773945331573486
-5.773945331573486
-5.758686542510986
-5.758686542510986
-5.743427753448486
-5.743427753448486
-5.728168964385986
-5.728168964385986
-5.728168964385986
-5.712910175323486
-5.712910175323486
-5.712910175323486
-5.712910175323486
-5.697651386260986
-5.712910175323486
-5.712910175323486
-5.712910175323486
-5.712910175323486
-5.697651386260986
-5.697651386260986
-5.697651386260986
-5.682392597198486
-5.682392597198486
-5.682392597198486
-5.667133808135986
-5.651875019073486
-5.651875019073486
-5.636616230010986
-5.636616230010986
-5.636616230010986
-5.636616230010986
-5.636616230010986
-5.621357440948486
-5.621357440948486
-5.621357440948486
-5.636616230010986
-5.621357440948486
-5.621357440948486
-5.621357440948486
-5.621357440948486
-5.606098651885986
-5.606098651885986
-5.606098651885986
-5.606098651885986
-5.606098651885986
-5.606098651885986
-5.590839862823486
-5.590839862823486
-5.590839862823486
-5.590839862823486
-5.590839862823486
-5.575581073760986
-5.575581073760986
-5.575581073760986
-5.560322284698486
-5.560322284698486
-5.560322284698486
-5.545063495635986
-5.545063495635986
-5.529804706573486
-5.529804706573486
-5.529804706573486
-5.529804706573486
-5.514545917510986
-5.514545917510986
-5.514545917510986
-5.514545917510986
-5.514545917510986
-5.499287128448486
-5.499287128448486
-5.499287128448486
-5.499287128448486
-5.484028339385986
-5.484028339385986
-5.484028339385986
-5.484028339385986
-5.484028339385986
-5.468769550323486
-5.468769550323486
-5.468769550323486
-5.468769550323486
-5.468769550323486
-5.453510761260986
-5.453510761260986
-5.453510761260986
-5.453510761260986
-5.438251972198486
-5.422993183135986
-5.422993183135986
-5.422993183135986
-5.422993183135986
-5.422993183135986
-5.407734394073486
-5.407734394073486
-5.407734394073486
-5.407734394073486
-5.407734394073486
-5.392475605010986
-5.392475605010986
-5.392475605010986
-5.392475605010986
-5.392475605010986
-5.392475605010986
-5.377216815948486
-5.377216815948486
-5.377216815948486
-5.361958026885986
-5.361958026885986
-5.361958026885986
-5.361958026885986
-5.361958026885986
-5.346699237823486
-5.346699237823486
-5.346699237823486
-5.331440448760986
-5.331440448760986
-5.331440448760986
-5.331440448760986
-5.331440448760986
-5.316181659698486
-5.316181659698486
-5.316181659698486
-5.316181659698486
-5.316181659698486
-5.316181659698486
-5.300922870635986
-5.300922870635986
-5.300922870635986
-5.300922870635986
-5.285664081573486
-5.285664081573486
-5.285664081573486
-5.270405292510986
-5.270405292510986
-5.270405292510986
-5.255146503448486
-5.255146503448486
-5.255146503448486
-5.255146503448486
-5.239887714385986
-5.239887714385986
-5.239887714385986
-5.224628925323486
-5.224628925323486
-5.224628925323486
-5.224628925323486
-5.224628925323486
-5.209370136260986
-5.194111347198486
-5.194111347198486
-5.194111347198486
-5.209370136260986
-5.194111347198486
-5.194111347198486
-5.194111347198486
-5.194111347198486
-5.209370136260986
-5.194111347198486
-5.194111347198486
-5.178852558135986
-5.178852558135986
-5.178852558135986
-5.163593769073486
-5.148334980010986
-5.163593769073486
-5.148334980010986
-5.148334980010986
-5.148334980010986
-5.148334980010986
-5.133076190948486
-5.133076190948486
-5.133076190948486
-5.133076190948486
-5.133076190948486
-5.133076190948486
-5.133076190948486
-5.117817401885986
-5.117817401885986
-5.117817401885986
-5.117817401885986
-5.102558612823486
-5.102558612823486
-5.087299823760986
-5.087299823760986
-5.087299823760986
-5.087299823760986
-5.087299823760986
-5.087299823760986
-5.087299823760986
-5.087299823760986
-5.072041034698486
-5.072041034698486
-5.072041034698486
-5.072041034698486
-5.072041034698486
-5.072041034698486
-5.072041034698486
-5.056782245635986
-5.056782245635986
-5.056782245635986
-5.056782245635986
-5.041523456573486
-5.026264667510986
-5.026264667510986
-5.026264667510986
-5.026264667510986
-5.026264667510986
-5.026264667510986
-5.011005878448486
-4.995747089385986
-5.011005878448486
-4.995747089385986
-4.995747089385986
-4.995747089385986
-4.995747089385986
-4.980488300323486
-4.980488300323486
-4.980488300323486
-4.980488300323486
-4.980488300323486
-4.980488300323486
-4.965229511260986
-4.965229511260986
-4.965229511260986
-4.965229511260986
-4.965229511260986
-4.965229511260986
-4.949970722198486
-4.934711933135986
-4.949970722198486
-4.934711933135986
-4.934711933135986
-4.919453144073486
-4.919453144073486
-4.919453144073486
-4.919453144073486
-4.919453144073486
-4.919453144073486
-4.919453144073486
-4.919453144073486
-4.919453144073486
-4.919453144073486
-4.919453144073486
-4.919453144073486
-4.904194355010986
-4.904194355010986
-4.904194355010986
-4.888935565948486
-4.888935565948486
-4.888935565948486
-4.873676776885986
-4.873676776885986
-4.858417987823486
-4.858417987823486
-4.858417987823486
-4.858417987823486
-4.858417987823486
-4.843159198760986
-4.843159198760986
-4.843159198760986
-4.843159198760986
-4.843159198760986
-4.843159198760986
-4.843159198760986
-4.843159198760986
-4.827900409698486
-4.827900409698486
-4.827900409698486
-4.812641620635986
-4.812641620635986
-4.812641620635986
-4.812641620635986
-4.812641620635986
-4.797382831573486
-4.797382831573486
-4.812641620635986
-4.797382831573486
-4.797382831573486
-4.797382831573486
-4.797382831573486
-4.782124042510986
-4.782124042510986
-4.766865253448486
-4.766865253448486
-4.766865253448486
-4.751606464385986
-4.751606464385986
-4.751606464385986
-4.751606464385986
-4.751606464385986
-4.751606464385986
-4.736347675323486
-4.736347675323486
-4.736347675323486
-4.736347675323486
-4.736347675323486
-4.721088886260986
-4.736347675323486
-4.736347675323486
-4.721088886260986
-4.721088886260986
-4.721088886260986
-4.705830097198486
-4.705830097198486
-4.705830097198486
-4.690571308135986
-4.690571308135986
-4.690571308135986
-4.675312519073486
-4.675312519073486
-4.675312519073486
-4.690571308135986
-4.690571308135986
-4.675312519073486
-4.675312519073486
-4.675312519073486
-4.675312519073486
-4.660053730010986
-4.660053730010986
-4.660053730010986
-4.660053730010986
-4.644794940948486
-4.644794940948486
-4.644794940948486
-4.644794940948486
-4.629536151885986
-4.629536151885986
-4.629536151885986
-4.629536151885986
-4.629536151885986
-4.614277362823486
-4.614277362823486
-4.614277362823486
-4.614277362823486
-4.614277362823486
-4.614277362823486
-4.614277362823486
-4.614277362823486
-4.614277362823486
-4.614277362823486
-4.614277362823486
-4.599018573760986
-4.599018573760986
-4.599018573760986
-4.583759784698486
-4.583759784698486
-4.568500995635986
-4.568500995635986
-4.553242206573486
-4.553242206573486
-4.553242206573486
-4.553242206573486
-4.553242206573486
-4.553242206573486
-4.553242206573486
-4.553242206573486
-4.553242206573486
-4.537983417510986
-4.537983417510986
-4.537983417510986
-4.537983417510986
-4.522724628448486
-4.522724628448486
-4.522724628448486
-4.522724628448486
-4.522724628448486
-4.522724628448486
-4.507465839385986
-4.507465839385986
-4.507465839385986
-4.507465839385986
-4.507465839385986
-4.492207050323486
-4.492207050323486
-4.492207050323486
-4.476948261260986
-4.476948261260986
-4.476948261260986
-4.476948261260986
-4.476948261260986
-4.476948261260986
-4.461689472198486
-4.461689472198486
-4.446430683135986
-4.446430683135986
-4.446430683135986
-4.446430683135986
-4.446430683135986
-4.446430683135986
-4.446430683135986
-4.446430683135986
-4.446430683135986
-4.446430683135986
-4.446430683135986
-4.446430683135986
-4.446430683135986
-4.431171894073486
-4.431171894073486
-4.415913105010986
-4.415913105010986
-4.415913105010986
-4.415913105010986
-4.415913105010986
-4.400654315948486
-4.400654315948486
-4.385395526885986
-4.400654315948486
-4.385395526885986
-4.385395526885986
-4.385395526885986
-4.370136737823486
-4.370136737823486
-4.385395526885986
-4.370136737823486
-4.370136737823486
-4.370136737823486
-4.354877948760986
-4.370136737823486
-4.370136737823486
-4.354877948760986
-4.354877948760986
-4.354877948760986
-4.354877948760986
-4.339619159698486
-4.339619159698486
-4.339619159698486
-4.339619159698486
-4.324360370635986
-4.324360370635986
-4.339619159698486
-4.339619159698486
-4.324360370635986
-4.324360370635986
-4.324360370635986
-4.324360370635986
-4.324360370635986
-4.324360370635986
-4.309101581573486
-4.309101581573486
-4.309101581573486
-4.293842792510986
-4.293842792510986
-4.278584003448486
-4.278584003448486
-4.278584003448486
-4.278584003448486
-4.263325214385986
-4.263325214385986
-4.263325214385986
-4.263325214385986
-4.263325214385986
-4.263325214385986
-4.263325214385986
-4.248066425323486
-4.248066425323486
-4.248066425323486
-4.248066425323486
-4.248066425323486
-4.248066425323486
-4.248066425323486
-4.248066425323486
-4.248066425323486
-4.248066425323486
-4.248066425323486
-4.248066425323486
-4.232807636260986
-4.232807636260986
-4.217548847198486
-4.217548847198486
-4.217548847198486
-4.202290058135986
-4.202290058135986
-4.202290058135986
-4.187031269073486
-4.187031269073486
-4.187031269073486
-4.187031269073486
-4.171772480010986
-4.171772480010986
-4.171772480010986
-4.171772480010986
-4.171772480010986
-4.171772480010986
-4.156513690948486
-4.156513690948486
-4.156513690948486
-4.156513690948486
-4.156513690948486
-4.156513690948486
-4.141254901885986
-4.141254901885986
-4.141254901885986
-4.141254901885986
-4.141254901885986
-4.141254901885986
-4.141254901885986
-4.125996112823486
-4.125996112823486
-4.125996112823486
-4.125996112823486
-4.125996112823486
-4.125996112823486
-4.125996112823486
-4.125996112823486
-4.110737323760986
-4.110737323760986
-4.110737323760986
-4.110737323760986
-4.110737323760986
-4.110737323760986
-4.095478534698486
-4.095478534698486
-4.110737323760986
-4.095478534698486
-4.095478534698486
-4.095478534698486
-4.080219745635986
-4.080219745635986
-4.080219745635986
-4.080219745635986
-4.064960956573486
-4.064960956573486
-4.064960956573486
-4.064960956573486
-4.064960956573486
-4.064960956573486
-4.049702167510986
-4.049702167510986
-4.049702167510986
-4.049702167510986
-4.049702167510986
-4.034443378448486
-4.034443378448486
-4.034443378448486
-4.034443378448486
-4.019184589385986
-4.019184589385986
-4.019184589385986
-4.019184589385986
-4.019184589385986
-4.019184589385986
-4.019184589385986
-4.019184589385986
-4.003925800323486
-4.019184589385986
-4.019184589385986
-4.003925800323486
-4.003925800323486
-3.988667249679565
-3.988667249679565
-4.003925800323486
-3.988667249679565
-3.988667249679565
-3.973408460617065
-3.973408460617065
-3.973408460617065
-3.973408460617065
-3.973408460617065
-3.958149671554565
-3.958149671554565
-3.973408460617065
-3.958149671554565
-3.958149671554565
-3.958149671554565
-3.958149671554565
-3.958149671554565
-3.942890882492065
-3.958149671554565
-3.958149671554565
-3.942890882492065
-3.942890882492065
-3.942890882492065
-3.942890882492065
-3.942890882492065
-3.927632093429565
-3.927632093429565
-3.927632093429565
-3.927632093429565
-3.912373304367065
-3.912373304367065
-3.912373304367065
-3.912373304367065
-3.897114515304565
-3.897114515304565
-3.897114515304565
-3.897114515304565
-3.897114515304565
-3.897114515304565
-3.881855726242065
-3.881855726242065
-3.881855726242065
-3.881855726242065
-3.881855726242065
-3.866596937179565
-3.866596937179565
-3.866596937179565
-3.866596937179565
-3.866596937179565
-3.866596937179565
-3.851338148117065
-3.851338148117065
-3.851338148117065
-3.851338148117065
-3.851338148117065
-3.851338148117065
-3.836079359054565
-3.836079359054565
-3.820820569992065
-3.820820569992065
-3.820820569992065
-3.820820569992065
-3.820820569992065
-3.820820569992065
-3.820820569992065
-3.820820569992065
-3.820820569992065
-3.820820569992065
-3.820820569992065
-3.820820569992065
-3.820820569992065
-3.805561780929565
-3.805561780929565
-3.805561780929565
-3.805561780929565
-3.805561780929565
-3.790302991867065
-3.790302991867065
-3.790302991867065
-3.790302991867065
-3.790302991867065
-3.790302991867065
-3.790302991867065
-3.775044202804565
-3.790302991867065
-3.775044202804565
-3.775044202804565
-3.775044202804565
-3.759785413742065
-3.759785413742065
-3.775044202804565
-3.759785413742065
-3.759785413742065
-3.759785413742065
-3.744526624679565
-3.744526624679565
-3.744526624679565
-3.729267835617065
-3.729267835617065
-3.729267835617065
-3.714009046554565
-3.714009046554565
-3.714009046554565
-3.714009046554565
-3.714009046554565
-3.714009046554565
-3.714009046554565
-3.714009046554565
-3.714009046554565
-3.714009046554565
-3.698750257492065
-3.698750257492065
-3.698750257492065
-3.698750257492065
-3.698750257492065
-3.698750257492065
-3.683491468429565
-3.683491468429565
-3.683491468429565
-3.683491468429565
-3.683491468429565
-3.668232679367065
-3.683491468429565
-3.683491468429565
-3.668232679367065
-3.668232679367065
-3.668232679367065
-3.668232679367065
-3.668232679367065
-3.668232679367065
-3.652973890304565
-3.668232679367065
-3.652973890304565
-3.652973890304565
-3.652973890304565
-3.652973890304565
-3.652973890304565
-3.652973890304565
-3.637715101242065
-3.637715101242065
-3.637715101242065
-3.637715101242065
-3.637715101242065
-3.622456312179565
-3.637715101242065
-3.622456312179565
-3.622456312179565
-3.622456312179565
-3.622456312179565
-3.622456312179565
-3.607197523117065
-3.607197523117065
-3.607197523117065
-3.607197523117065
-3.607197523117065
-3.607197523117065
-3.607197523117065
-3.607197523117065
-3.607197523117065
-3.591938734054565
-3.591938734054565
-3.591938734054565
-3.576679944992065
-3.576679944992065
-3.591938734054565
-3.576679944992065
-3.576679944992065
-3.576679944992065
-3.576679944992065
-3.576679944992065
-3.561421155929565
-3.546162366867065
-3.546162366867065
-3.561421155929565
-3.561421155929565
-3.546162366867065
-3.546162366867065
-3.546162366867065
-3.561421155929565
-3.561421155929565
-3.546162366867065
-3.546162366867065
-3.546162366867065
-3.546162366867065
-3.546162366867065
-3.546162366867065
-3.530903577804565
-3.546162366867065
-3.530903577804565
-3.530903577804565
-3.530903577804565
-3.515644788742065
-3.515644788742065
-3.515644788742065
-3.500385999679565
-3.485127210617065
-3.485127210617065
-3.485127210617065
-3.485127210617065
-3.485127210617065
-3.485127210617065
-3.469868421554565
-3.485127210617065
-3.485127210617065
-3.485127210617065
-3.485127210617065
-3.469868421554565
-3.469868421554565
-3.469868421554565
-3.469868421554565
-3.469868421554565
-3.469868421554565
-3.469868421554565
-3.469868421554565
-3.454609632492065
-3.454609632492065
-3.454609632492065
-3.454609632492065
-3.439350843429565
-3.439350843429565
-3.439350843429565
-3.439350843429565
-3.439350843429565
-3.439350843429565
-3.439350843429565
-3.439350843429565
-3.439350843429565
-3.439350843429565
-3.439350843429565
-3.439350843429565
-3.424092054367065
-3.408833265304565
-3.408833265304565
-3.408833265304565
-3.424092054367065
-3.408833265304565
-3.408833265304565
-3.408833265304565
-3.393574476242065
-3.408833265304565
-3.408833265304565
-3.393574476242065
-3.393574476242065
-3.393574476242065
-3.393574476242065
-3.393574476242065
-3.378315687179565
-3.378315687179565
-3.378315687179565
-3.378315687179565
-3.378315687179565
-3.378315687179565
-3.378315687179565
-3.378315687179565
-3.363056898117065
-3.363056898117065
-3.363056898117065
-3.363056898117065
-3.363056898117065
-3.363056898117065
-3.347798109054565
-3.347798109054565
-3.347798109054565
-3.347798109054565
-3.347798109054565
-3.347798109054565
-3.332539319992065
-3.332539319992065
-3.332539319992065
-3.332539319992065
-3.332539319992065
-3.332539319992065
-3.332539319992065
-3.332539319992065
-3.332539319992065
-3.332539319992065
-3.332539319992065
-3.317280530929565
-3.317280530929565
-3.317280530929565
-3.317280530929565
-3.317280530929565
-3.302021741867065
-3.286762952804565
-3.302021741867065
-3.286762952804565
-3.286762952804565
-3.286762952804565
-3.286762952804565
-3.286762952804565
-3.286762952804565
-3.286762952804565
-3.286762952804565
-3.286762952804565
-3.286762952804565
-3.271504163742065
-3.286762952804565
-3.286762952804565
-3.271504163742065
-3.286762952804565
-3.271504163742065
-3.271504163742065
-3.271504163742065
-3.271504163742065
-3.256245374679565
-3.256245374679565
-3.256245374679565
-3.256245374679565
-3.256245374679565
-3.256245374679565
-3.256245374679565
-3.256245374679565
-3.256245374679565
-3.240986585617065
-3.240986585617065
-3.240986585617065
-3.225727796554565
-3.225727796554565
-3.210469007492065
-3.225727796554565
-3.225727796554565
-3.210469007492065
-3.210469007492065
-3.210469007492065
-3.210469007492065
-3.210469007492065
-3.210469007492065
-3.210469007492065
-3.210469007492065
-3.210469007492065
-3.195210218429565
-3.195210218429565
-3.210469007492065
-3.195210218429565
-3.195210218429565
-3.195210218429565
-3.179951429367065
-3.195210218429565
-3.179951429367065
-3.179951429367065
-3.179951429367065
-3.179951429367065
-3.179951429367065
-3.179951429367065
-3.179951429367065
-3.179951429367065
-3.179951429367065
-3.179951429367065
-3.164692640304565
-3.164692640304565
-3.164692640304565
-3.164692640304565
-3.164692640304565
-3.149433851242065
-3.149433851242065
-3.149433851242065
-3.149433851242065
-3.134175062179565
-3.134175062179565
-3.134175062179565
-3.134175062179565
-3.134175062179565
-3.134175062179565
-3.118916273117065
-3.134175062179565
-3.134175062179565
-3.134175062179565
-3.134175062179565
-3.118916273117065
-3.118916273117065
-3.118916273117065
-3.118916273117065
-3.118916273117065
-3.118916273117065
-3.103657484054565
-3.103657484054565
-3.103657484054565
-3.103657484054565
-3.088398694992065
-3.103657484054565
-3.103657484054565
-3.088398694992065
-3.088398694992065
-3.088398694992065
-3.088398694992065
-3.088398694992065
-3.088398694992065
-3.088398694992065
-3.088398694992065
-3.073139905929565
-3.073139905929565
-3.073139905929565
-3.073139905929565
-3.073139905929565
-3.073139905929565
-3.073139905929565
-3.073139905929565
-3.073139905929565
-3.073139905929565
-3.073139905929565
-3.073139905929565
-3.073139905929565
-3.073139905929565
-3.057881116867065
-3.057881116867065
-3.057881116867065
-3.057881116867065
-3.042622327804565
-3.042622327804565
-3.042622327804565
-3.042622327804565
-3.027363538742065
-3.027363538742065
-3.027363538742065
-3.027363538742065
-3.027363538742065
-3.027363538742065
-3.027363538742065
-3.027363538742065
-3.012104749679565
-3.012104749679565
-3.027363538742065
-3.012104749679565
-3.012104749679565
-3.012104749679565
-3.012104749679565
-2.996845960617065
-2.996845960617065
-2.981587171554565
-2.981587171554565
-2.981587171554565
-2.981587171554565
-2.966328382492065
-2.981587171554565
-2.981587171554565
-2.981587171554565
-2.981587171554565
-2.966328382492065
-2.981587171554565
-2.981587171554565
-2.981587171554565
-2.981587171554565
-2.981587171554565
-2.981587171554565
-2.966328382492065
-2.966328382492065
-2.966328382492065
-2.966328382492065
-2.966328382492065
-2.951069593429565
-2.966328382492065
-2.966328382492065
-2.966328382492065
-2.966328382492065
-2.966328382492065
-2.951069593429565
-2.951069593429565
-2.951069593429565
-2.951069593429565
-2.951069593429565
-2.935810804367065
-2.935810804367065
-2.935810804367065
-2.935810804367065
-2.935810804367065
-2.920552015304565
-2.920552015304565
-2.905293226242065
-2.905293226242065
-2.905293226242065
-2.905293226242065
-2.890034437179565
-2.890034437179565
-2.890034437179565
-2.905293226242065
-2.890034437179565
-2.905293226242065
-2.905293226242065
-2.905293226242065
-2.905293226242065
-2.905293226242065
-2.905293226242065
-2.920552015304565
-2.905293226242065
-2.905293226242065
-2.905293226242065
-2.905293226242065
-2.890034437179565
-2.890034437179565
-2.890034437179565
-2.874775648117065
-2.859516859054565
-2.859516859054565
-2.859516859054565
-2.859516859054565
-2.859516859054565
-2.859516859054565
-2.859516859054565
-2.859516859054565
-2.859516859054565
-2.859516859054565
-2.859516859054565
-2.859516859054565
-2.859516859054565
-2.859516859054565
-2.859516859054565
-2.844258069992065
-2.844258069992065
-2.844258069992065
-2.844258069992065
-2.844258069992065
-2.844258069992065
-2.844258069992065
-2.844258069992065
-2.828999280929565
-2.828999280929565
-2.844258069992065
-2.828999280929565
-2.828999280929565
-2.828999280929565
-2.813740491867065
-2.813740491867065
-2.813740491867065
-2.813740491867065
-2.813740491867065
-2.798481702804565
-2.798481702804565
-2.798481702804565
-2.798481702804565
-2.798481702804565
-2.798481702804565
-2.783222913742065
-2.783222913742065
-2.798481702804565
-2.798481702804565
-2.798481702804565
-2.798481702804565
-2.798481702804565
-2.798481702804565
-2.798481702804565
-2.798481702804565
-2.783222913742065
-2.783222913742065
-2.783222913742065
-2.783222913742065
-2.767964124679565
-2.767964124679565
-2.767964124679565
-2.767964124679565
-2.767964124679565
-2.767964124679565
-2.767964124679565
-2.767964124679565
-2.767964124679565
-2.767964124679565
-2.752705335617065
-2.752705335617065
-2.752705335617065
-2.752705335617065
-2.752705335617065
-2.752705335617065
-2.752705335617065
-2.737446546554565
-2.737446546554565
-2.737446546554565
-2.737446546554565
-2.737446546554565
-2.722187757492065
-2.722187757492065
-2.722187757492065
-2.722187757492065
-2.722187757492065
-2.722187757492065
-2.722187757492065
-2.722187757492065
-2.722187757492065
-2.722187757492065
-2.722187757492065
-2.722187757492065
-2.722187757492065
-2.722187757492065
-2.722187757492065
-2.722187757492065
-2.706928968429565
-2.706928968429565
-2.706928968429565
-2.706928968429565
-2.706928968429565
-2.691670179367065
-2.691670179367065
-2.676411390304565
-2.691670179367065
-2.691670179367065
-2.676411390304565
-2.676411390304565
-2.676411390304565
-2.676411390304565
-2.676411390304565
-2.676411390304565
-2.661152601242065
-2.676411390304565
-2.676411390304565
-2.676411390304565
-2.676411390304565
-2.676411390304565
-2.676411390304565
-2.676411390304565
-2.676411390304565
-2.676411390304565
-2.676411390304565
-2.661152601242065
-2.661152601242065
-2.645893812179565
-2.661152601242065
-2.645893812179565
-2.645893812179565
-2.630635023117065
-2.630635023117065
-2.615376234054565
-2.630635023117065
-2.630635023117065
-2.630635023117065
-2.630635023117065
-2.615376234054565
-2.630635023117065
-2.630635023117065
-2.630635023117065
-2.630635023117065
-2.645893812179565
-2.645893812179565
-2.630635023117065
-2.630635023117065
-2.630635023117065
-2.630635023117065
-2.630635023117065
-2.615376234054565
-2.615376234054565
-2.615376234054565
-2.600117444992065
-2.600117444992065
-2.600117444992065
-2.600117444992065
-2.584858655929565
-2.584858655929565
-2.584858655929565
-2.584858655929565
-2.584858655929565
-2.584858655929565
-2.584858655929565
-2.584858655929565
-2.569599866867065
-2.569599866867065
-2.569599866867065
-2.569599866867065
-2.569599866867065
-2.569599866867065
-2.569599866867065
-2.569599866867065
-2.569599866867065
-2.569599866867065
-2.569599866867065
-2.569599866867065
-2.569599866867065
-2.569599866867065
-2.569599866867065
-2.569599866867065
-2.569599866867065
-2.569599866867065
-2.569599866867065
-2.569599866867065
-2.569599866867065
-2.554341077804565
-2.554341077804565
-2.554341077804565
-2.539082288742065
-2.539082288742065
-2.539082288742065
-2.523823499679565
-2.523823499679565
-2.523823499679565
-2.523823499679565
-2.523823499679565
-2.523823499679565
-2.523823499679565
-2.508564710617065
-2.508564710617065
-2.523823499679565
-2.523823499679565
-2.523823499679565
-2.523823499679565
-2.523823499679565
-2.523823499679565
-2.523823499679565
-2.523823499679565
-2.523823499679565
-2.523823499679565
-2.508564710617065
-2.508564710617065
-2.508564710617065
-2.493305921554565
-2.493305921554565
-2.493305921554565
-2.493305921554565
-2.478047132492065
-2.478047132492065
-2.478047132492065
-2.478047132492065
-2.478047132492065
-2.493305921554565
-2.493305921554565
-2.478047132492065
-2.478047132492065
-2.493305921554565
-2.493305921554565
-2.493305921554565
-2.493305921554565
-2.478047132492065
-2.493305921554565
-2.493305921554565
-2.493305921554565
-2.493305921554565
-2.478047132492065
-2.478047132492065
-2.493305921554565
-2.478047132492065
-2.478047132492065
-2.462788343429565
-2.462788343429565
-2.462788343429565
-2.447529554367065
-2.447529554367065
-2.447529554367065
-2.432270765304565
-2.432270765304565
-2.432270765304565
-2.432270765304565
-2.432270765304565
-2.432270765304565
-2.432270765304565
-2.432270765304565
-2.432270765304565
-2.432270765304565
-2.432270765304565
-2.432270765304565
-2.417011976242065
-2.417011976242065
-2.432270765304565
-2.432270765304565
-2.417011976242065
-2.417011976242065
-2.417011976242065
-2.417011976242065
-2.417011976242065
-2.401753187179565
-2.401753187179565
-2.417011976242065
-2.401753187179565
-2.401753187179565
-2.401753187179565
-2.401753187179565
-2.401753187179565
-2.401753187179565
-2.401753187179565
-2.401753187179565
-2.401753187179565
-2.401753187179565
-2.401753187179565
-2.401753187179565
-2.401753187179565
-2.386494398117065
-2.386494398117065
-2.386494398117065
-2.386494398117065
-2.386494398117065
-2.386494398117065
-2.371235609054565
-2.386494398117065
-2.371235609054565
-2.371235609054565
-2.371235609054565
-2.371235609054565
-2.371235609054565
-2.371235609054565
-2.371235609054565
-2.355976819992065
-2.355976819992065
-2.355976819992065
-2.355976819992065
-2.355976819992065
-2.355976819992065
-2.355976819992065
-2.355976819992065
-2.355976819992065
-2.355976819992065
-2.355976819992065
-2.355976819992065
-2.355976819992065
-2.355976819992065
-2.355976819992065
-2.355976819992065
-2.340718030929565
-2.340718030929565
-2.340718030929565
-2.340718030929565
-2.325459241867065
-2.325459241867065
-2.325459241867065
-2.325459241867065
-2.325459241867065
-2.310200452804565
-2.310200452804565
-2.325459241867065
-2.325459241867065
-2.310200452804565
-2.310200452804565
-2.325459241867065
-2.325459241867065
-2.325459241867065
-2.325459241867065
-2.310200452804565
-2.310200452804565
-2.325459241867065
-2.310200452804565
-2.310200452804565
-2.294941663742065
-2.294941663742065
-2.294941663742065
-2.294941663742065
-2.294941663742065
-2.279682874679565
-2.279682874679565
-2.294941663742065
-2.294941663742065
-2.279682874679565
-2.294941663742065
-2.294941663742065
-2.279682874679565
-2.279682874679565
-2.279682874679565
-2.279682874679565
-2.279682874679565
-2.279682874679565
-2.279682874679565
-2.264424085617065
-2.264424085617065
-2.264424085617065
-2.264424085617065
-2.264424085617065
-2.264424085617065
-2.264424085617065
-2.249165296554565
-2.249165296554565
-2.264424085617065
-2.264424085617065
-2.264424085617065
-2.249165296554565
-2.249165296554565
-2.264424085617065
-2.249165296554565
-2.249165296554565
-2.249165296554565
-2.249165296554565
-2.264424085617065
-2.264424085617065
-2.264424085617065
-2.249165296554565
-2.249165296554565
-2.249165296554565
-2.264424085617065
-2.264424085617065
-2.249165296554565
-2.233906507492065
-2.233906507492065
-2.249165296554565
-2.233906507492065
-2.233906507492065
-2.218647718429565
-2.218647718429565
-2.218647718429565
-2.203388929367065
-2.218647718429565
-2.203388929367065
-2.203388929367065
-2.188130140304565
-2.188130140304565
-2.203388929367065
-2.203388929367065
-2.188130140304565
-2.188130140304565
-2.188130140304565
-2.203388929367065
-2.203388929367065
-2.203388929367065
-2.203388929367065
-2.203388929367065
-2.203388929367065
-2.218647718429565
-2.218647718429565
-2.203388929367065
-2.203388929367065
-2.188130140304565
-2.188130140304565
-2.188130140304565
-2.188130140304565
-2.188130140304565
-2.172871351242065
-2.172871351242065
-2.172871351242065
-2.172871351242065
-2.157612562179565
-2.157612562179565
-2.172871351242065
-2.172871351242065
-2.157612562179565
-2.157612562179565
-2.157612562179565
-2.172871351242065
-2.172871351242065
-2.172871351242065
-2.157612562179565
-2.172871351242065
-2.172871351242065
-2.172871351242065
-2.172871351242065
-2.157612562179565
-2.157612562179565
-2.157612562179565
-2.157612562179565
-2.142353773117065
-2.142353773117065
-2.142353773117065
-2.142353773117065
-2.142353773117065
-2.142353773117065
-2.142353773117065
-2.142353773117065
-2.142353773117065
-2.142353773117065
-2.142353773117065
-2.142353773117065
-2.142353773117065
-2.127094984054565
-2.142353773117065
-2.127094984054565
-2.127094984054565
-2.127094984054565
-2.127094984054565
-2.127094984054565
-2.127094984054565
-2.111836194992065
-2.111836194992065
-2.111836194992065
-2.111836194992065
-2.111836194992065
-2.111836194992065
-2.111836194992065
-2.096577405929565
-2.096577405929565
-2.096577405929565
-2.096577405929565
-2.096577405929565
-2.096577405929565
-2.096577405929565
-2.096577405929565
-2.096577405929565
-2.096577405929565
-2.096577405929565
-2.096577405929565
-2.096577405929565
-2.081318616867065
-2.081318616867065
-2.096577405929565
-2.096577405929565
-2.096577405929565
-2.081318616867065
-2.081318616867065
-2.081318616867065
-2.081318616867065
-2.081318616867065
-2.066059827804565
-2.066059827804565
-2.081318616867065
-2.081318616867065
-2.066059827804565
-2.066059827804565
-2.066059827804565
-2.081318616867065
-2.066059827804565
-2.081318616867065
-2.081318616867065
-2.081318616867065
-2.066059827804565
-2.066059827804565
-2.066059827804565
-2.066059827804565
-2.050801038742065
-2.050801038742065
-2.035542249679565
-2.035542249679565
-2.035542249679565
-2.050801038742065
-2.035542249679565
-2.035542249679565
-2.035542249679565
-2.035542249679565
-2.035542249679565
-2.050801038742065
-2.050801038742065
-2.050801038742065
-2.035542249679565
-2.050801038742065
-2.035542249679565
-2.035542249679565
-2.035542249679565
-2.035542249679565
-2.035542249679565
-2.020283460617065
-2.020283460617065
-2.005024671554565
-2.020283460617065
-2.005024671554565
-2.020283460617065
-2.020283460617065
-2.020283460617065
-2.020283460617065
-2.005024671554565
-2.020283460617065
-2.020283460617065
-2.020283460617065
-2.020283460617065
-2.020283460617065
-2.020283460617065
-2.020283460617065
-2.005024671554565
-2.005024671554565
-2.005024671554565
-2.005024671554565
-2.005024671554565
-1.989765763282776
-1.989765763282776
-1.989765763282776
-1.989765763282776
-1.989765763282776
-1.989765763282776
-1.989765763282776
-1.989765763282776
-1.974506974220276
-1.989765763282776
-1.989765763282776
-1.974506974220276
-1.989765763282776
-1.989765763282776
-1.974506974220276
-1.974506974220276
-1.974506974220276
-1.974506974220276
-1.974506974220276
-1.974506974220276
-1.974506974220276
-1.959248185157776
-1.974506974220276
-1.974506974220276
-1.974506974220276
-1.974506974220276
-1.959248185157776
-1.974506974220276
-1.959248185157776
-1.959248185157776
-1.943989396095276
-1.959248185157776
-1.959248185157776
-1.959248185157776
-1.943989396095276
-1.943989396095276
-1.959248185157776
-1.959248185157776
-1.959248185157776
-1.959248185157776
-1.959248185157776
-1.959248185157776
-1.959248185157776
-1.959248185157776
-1.943989396095276
-1.959248185157776
-1.943989396095276
-1.943989396095276
-1.928730607032776
-1.928730607032776
-1.928730607032776
-1.913471817970276
-1.913471817970276
-1.928730607032776
-1.928730607032776
-1.913471817970276
-1.913471817970276
-1.928730607032776
-1.928730607032776
-1.928730607032776
-1.928730607032776
-1.928730607032776
-1.928730607032776
-1.928730607032776
-1.928730607032776
-1.928730607032776
-1.913471817970276
-1.913471817970276
-1.913471817970276
-1.913471817970276
-1.898213028907776
-1.898213028907776
-1.898213028907776
-1.882954239845276
-1.898213028907776
-1.898213028907776
-1.882954239845276
-1.882954239845276
-1.882954239845276
-1.882954239845276
-1.882954239845276
-1.898213028907776
-1.898213028907776
-1.898213028907776
-1.898213028907776
-1.898213028907776
-1.898213028907776
-1.898213028907776
-1.898213028907776
-1.882954239845276
-1.898213028907776
-1.898213028907776
-1.882954239845276
-1.882954239845276
-1.867695450782776
-1.867695450782776
-1.867695450782776
-1.867695450782776
-1.867695450782776
-1.852436661720276
-1.852436661720276
-1.852436661720276
-1.852436661720276
-1.852436661720276
-1.852436661720276
-1.852436661720276
-1.852436661720276
-1.852436661720276
-1.852436661720276
-1.837177872657776
-1.852436661720276
-1.852436661720276
-1.852436661720276
-1.852436661720276
-1.852436661720276
-1.852436661720276
-1.867695450782776
-1.867695450782776
-1.867695450782776
-1.867695450782776
-1.867695450782776
-1.852436661720276
-1.852436661720276
-1.852436661720276
-1.852436661720276
-1.837177872657776
-1.821919083595276
-1.837177872657776
-1.837177872657776
-1.821919083595276
-1.821919083595276
-1.821919083595276
-1.821919083595276
-1.821919083595276
-1.821919083595276
-1.821919083595276
-1.821919083595276
-1.821919083595276
-1.821919083595276
-1.806660294532776
-1.806660294532776
-1.806660294532776
-1.806660294532776
-1.806660294532776
-1.791401505470276
-1.806660294532776
-1.806660294532776
-1.806660294532776
-1.806660294532776
-1.806660294532776
-1.821919083595276
-1.821919083595276
-1.821919083595276
-1.806660294532776
-1.821919083595276
-1.821919083595276
-1.806660294532776
-1.806660294532776
-1.806660294532776
-1.806660294532776
-1.791401505470276
-1.776142716407776
-1.776142716407776
-1.776142716407776
-1.776142716407776
-1.776142716407776
-1.791401505470276
-1.776142716407776
-1.776142716407776
-1.776142716407776
-1.776142716407776
-1.776142716407776
-1.776142716407776
-1.791401505470276
-1.776142716407776
-1.776142716407776
-1.776142716407776
-1.776142716407776
-1.776142716407776
-1.776142716407776
-1.776142716407776
-1.776142716407776
-1.760883927345276
-1.760883927345276
-1.760883927345276
-1.760883927345276
-1.760883927345276
-1.760883927345276
-1.760883927345276
-1.760883927345276
-1.760883927345276
-1.760883927345276
-1.760883927345276
-1.760883927345276
-1.760883927345276
-1.760883927345276
-1.760883927345276
-1.745625138282776
-1.745625138282776
-1.745625138282776
-1.745625138282776
-1.745625138282776
-1.730366349220276
-1.730366349220276
-1.730366349220276
-1.730366349220276
-1.730366349220276
-1.730366349220276
-1.730366349220276
-1.730366349220276
-1.730366349220276
-1.730366349220276
-1.745625138282776
-1.745625138282776
-1.745625138282776
-1.745625138282776
-1.745625138282776
-1.745625138282776
-1.745625138282776
-1.730366349220276
-1.730366349220276
-1.730366349220276
-1.730366349220276
-1.730366349220276
-1.715107560157776
-1.715107560157776
-1.715107560157776
-1.699848771095276
-1.699848771095276
-1.699848771095276
-1.699848771095276
-1.699848771095276
-1.699848771095276
-1.715107560157776
-1.715107560157776
-1.699848771095276
-1.715107560157776
-1.715107560157776
-1.715107560157776
-1.715107560157776
-1.699848771095276
-1.699848771095276
-1.699848771095276
-1.699848771095276
-1.699848771095276
-1.684589982032776
-1.684589982032776
-1.684589982032776
-1.669331192970276
-1.684589982032776
-1.669331192970276
-1.684589982032776
-1.684589982032776
-1.684589982032776
-1.684589982032776
-1.684589982032776
-1.684589982032776
-1.699848771095276
-1.684589982032776
-1.684589982032776
-1.684589982032776
-1.669331192970276
-1.684589982032776
-1.684589982032776
-1.669331192970276
-1.669331192970276
-1.669331192970276
-1.669331192970276
-1.669331192970276
-1.669331192970276
-1.669331192970276
-1.684589982032776
-1.669331192970276
-1.669331192970276
-1.669331192970276
-1.669331192970276
-1.669331192970276
-1.669331192970276
-1.654072403907776
-1.654072403907776
-1.654072403907776
-1.654072403907776
-1.654072403907776
-1.654072403907776
-1.654072403907776
-1.654072403907776
-1.654072403907776
-1.654072403907776
-1.654072403907776
-1.654072403907776
-1.654072403907776
-1.654072403907776
-1.654072403907776
-1.654072403907776
-1.654072403907776
-1.638813614845276
-1.638813614845276
-1.638813614845276
-1.638813614845276
-1.638813614845276
-1.638813614845276
-1.623554825782776
-1.623554825782776
-1.623554825782776
-1.623554825782776
-1.623554825782776
-1.608296036720276
-1.608296036720276
-1.608296036720276
-1.608296036720276
-1.608296036720276
-1.608296036720276
-1.608296036720276
-1.608296036720276
-1.623554825782776
-1.608296036720276
-1.608296036720276
-1.623554825782776
-1.623554825782776
-1.608296036720276
-1.608296036720276
-1.623554825782776
-1.608296036720276
-1.608296036720276
-1.608296036720276
-1.608296036720276
-1.608296036720276
-1.623554825782776
-1.608296036720276
-1.608296036720276
-1.608296036720276
-1.608296036720276
-1.608296036720276
-1.608296036720276
-1.593037247657776
-1.593037247657776
-1.593037247657776
-1.593037247657776
-1.593037247657776
-1.577778458595276
-1.577778458595276
-1.577778458595276
-1.577778458595276
-1.577778458595276
-1.577778458595276
-1.577778458595276
-1.577778458595276
-1.577778458595276
-1.577778458595276
-1.577778458595276
-1.577778458595276
-1.577778458595276
-1.577778458595276
-1.577778458595276
-1.577778458595276
-1.577778458595276
-1.577778458595276
-1.577778458595276
-1.593037247657776
-1.577778458595276
-1.577778458595276
-1.577778458595276
-1.577778458595276
-1.577778458595276
-1.577778458595276
-1.562519669532776
-1.562519669532776
-1.562519669532776
-1.562519669532776
-1.577778458595276
-1.562519669532776
-1.562519669532776
-1.562519669532776
-1.547260880470276
-1.547260880470276
-1.547260880470276
-1.547260880470276
-1.547260880470276
-1.547260880470276
-1.547260880470276
-1.547260880470276
-1.547260880470276
-1.562519669532776
-1.547260880470276
-1.547260880470276
-1.547260880470276
-1.547260880470276
-1.547260880470276
-1.547260880470276
-1.532002091407776
-1.532002091407776
-1.532002091407776
-1.532002091407776
-1.532002091407776
-1.532002091407776
-1.532002091407776
-1.532002091407776
-1.532002091407776
-1.532002091407776
-1.532002091407776
-1.532002091407776
-1.532002091407776
-1.532002091407776
-1.532002091407776
-1.532002091407776
-1.532002091407776
-1.532002091407776
-1.532002091407776
-1.516743302345276
-1.516743302345276
-1.516743302345276
-1.516743302345276
-1.516743302345276
-1.501484513282776
-1.501484513282776
-1.516743302345276
-1.516743302345276
-1.516743302345276
-1.516743302345276
-1.516743302345276
-1.501484513282776
-1.516743302345276
-1.516743302345276
-1.501484513282776
-1.501484513282776
-1.501484513282776
-1.501484513282776
-1.516743302345276
-1.501484513282776
-1.501484513282776
-1.501484513282776
-1.501484513282776
-1.501484513282776
-1.516743302345276
-1.501484513282776
-1.501484513282776
-1.501484513282776
-1.501484513282776
-1.501484513282776
-1.501484513282776
-1.486225724220276
-1.486225724220276
-1.486225724220276
-1.486225724220276
-1.486225724220276
-1.470966935157776
-1.470966935157776
-1.486225724220276
-1.486225724220276
-1.470966935157776
-1.470966935157776
-1.486225724220276
-1.486225724220276
-1.486225724220276
-1.470966935157776
-1.470966935157776
-1.470966935157776
-1.470966935157776
-1.470966935157776
-1.470966935157776
-1.455708146095276
-1.455708146095276
-1.470966935157776
-1.455708146095276
-1.455708146095276
-1.455708146095276
-1.455708146095276
-1.455708146095276
-1.455708146095276
-1.455708146095276
-1.455708146095276
-1.455708146095276
-1.455708146095276
-1.455708146095276
-1.455708146095276
-1.455708146095276
-1.455708146095276
-1.455708146095276
-1.455708146095276
-1.455708146095276
-1.455708146095276
-1.470966935157776
-1.470966935157776
-1.455708146095276
-1.455708146095276
-1.455708146095276
-1.455708146095276
-1.455708146095276
-1.455708146095276
-1.455708146095276
-1.440449357032776
-1.440449357032776
-1.440449357032776
-1.440449357032776
-1.440449357032776
-1.425190567970276
-1.440449357032776
-1.440449357032776
-1.440449357032776
-1.425190567970276
-1.425190567970276
-1.425190567970276
-1.440449357032776
-1.440449357032776
-1.425190567970276
-1.425190567970276
-1.425190567970276
-1.409931778907776
-1.409931778907776
-1.409931778907776
-1.409931778907776
-1.394672989845276
-1.409931778907776
-1.409931778907776
-1.394672989845276
-1.409931778907776
-1.409931778907776
-1.409931778907776
-1.409931778907776
-1.409931778907776
-1.409931778907776
-1.425190567970276
-1.425190567970276
-1.409931778907776
-1.409931778907776
-1.409931778907776
-1.394672989845276
-1.409931778907776
-1.409931778907776
-1.394672989845276
-1.394672989845276
-1.394672989845276
-1.394672989845276
-1.409931778907776
-1.394672989845276
-1.394672989845276
-1.394672989845276
-1.394672989845276
-1.394672989845276
-1.394672989845276
-1.379414200782776
-1.379414200782776
-1.379414200782776
-1.394672989845276
-1.379414200782776
-1.379414200782776
-1.379414200782776
-1.379414200782776
-1.379414200782776
-1.379414200782776
-1.379414200782776
-1.379414200782776
-1.379414200782776
-1.379414200782776
-1.379414200782776
-1.379414200782776
-1.379414200782776
-1.379414200782776
-1.379414200782776
-1.379414200782776
-1.379414200782776
-1.379414200782776
-1.364155411720276
-1.364155411720276
-1.364155411720276
-1.364155411720276
-1.364155411720276
-1.364155411720276
-1.364155411720276
-1.364155411720276
-1.364155411720276
-1.364155411720276
-1.364155411720276
-1.364155411720276
-1.364155411720276
-1.348896622657776
-1.348896622657776
-1.364155411720276
-1.364155411720276
-1.348896622657776
-1.348896622657776
-1.364155411720276
-1.364155411720276
-1.364155411720276
-1.364155411720276
-1.364155411720276
-1.364155411720276
-1.364155411720276
-1.348896622657776
-1.348896622657776
-1.348896622657776
-1.348896622657776
-1.348896622657776
-1.333637833595276
-1.333637833595276
-1.333637833595276
-1.333637833595276
-1.348896622657776
-1.348896622657776
-1.333637833595276
-1.333637833595276
-1.348896622657776
-1.333637833595276
-1.333637833595276
-1.333637833595276
-1.333637833595276
-1.333637833595276
-1.333637833595276
-1.333637833595276
-1.318379044532776
-1.333637833595276
-1.333637833595276
-1.333637833595276
-1.333637833595276
-1.333637833595276
-1.333637833595276
-1.333637833595276
-1.333637833595276
-1.318379044532776
-1.318379044532776
-1.318379044532776
-1.333637833595276
-1.333637833595276
-1.318379044532776
-1.318379044532776
-1.333637833595276
-1.318379044532776
-1.318379044532776
-1.318379044532776
-1.318379044532776
-1.318379044532776
-1.303120255470276
-1.303120255470276
-1.303120255470276
-1.303120255470276
-1.303120255470276
-1.318379044532776
-1.318379044532776
-1.303120255470276
-1.318379044532776
-1.318379044532776
-1.303120255470276
-1.303120255470276
-1.303120255470276
-1.287861466407776
-1.303120255470276
-1.303120255470276
-1.287861466407776
-1.287861466407776
-1.287861466407776
-1.287861466407776
-1.287861466407776
-1.287861466407776
-1.287861466407776
-1.287861466407776
-1.287861466407776
-1.303120255470276
-1.303120255470276
-1.287861466407776
-1.287861466407776
-1.287861466407776
-1.287861466407776
-1.287861466407776
-1.287861466407776
-1.272602677345276
-1.272602677345276
-1.287861466407776
-1.272602677345276
-1.272602677345276
-1.272602677345276
-1.272602677345276
-1.272602677345276
-1.272602677345276
-1.272602677345276
-1.272602677345276
-1.272602677345276
-1.272602677345276
-1.272602677345276
-1.272602677345276
-1.272602677345276
-1.272602677345276
-1.272602677345276
-1.272602677345276
-1.272602677345276
-1.272602677345276
-1.272602677345276
-1.272602677345276
-1.272602677345276
-1.272602677345276
-1.257343888282776
-1.257343888282776
-1.257343888282776
-1.257343888282776
-1.242085099220276
-1.242085099220276
-1.242085099220276
-1.242085099220276
-1.242085099220276
-1.242085099220276
-1.242085099220276
-1.242085099220276
-1.242085099220276
-1.242085099220276
-1.242085099220276
-1.242085099220276
-1.242085099220276
-1.242085099220276
-1.242085099220276
-1.242085099220276
-1.257343888282776
-1.242085099220276
-1.257343888282776
-1.257343888282776
-1.257343888282776
-1.242085099220276
-1.242085099220276
-1.257343888282776
-1.242085099220276
-1.242085099220276
-1.242085099220276
-1.242085099220276
-1.242085099220276
-1.226826310157776
-1.226826310157776
-1.226826310157776
-1.226826310157776
-1.226826310157776
-1.211567521095276
-1.211567521095276
-1.211567521095276
-1.211567521095276
-1.211567521095276
-1.211567521095276
-1.211567521095276
-1.211567521095276
-1.211567521095276
-1.211567521095276
-1.211567521095276
-1.211567521095276
-1.211567521095276
-1.226826310157776
-1.226826310157776
-1.211567521095276
-1.211567521095276
-1.211567521095276
-1.211567521095276
-1.211567521095276
-1.211567521095276
-1.196308732032776
-1.196308732032776
-1.196308732032776
-1.196308732032776
-1.196308732032776
-1.196308732032776
-1.196308732032776
-1.196308732032776
-1.211567521095276
-1.211567521095276
-1.211567521095276
-1.211567521095276
-1.196308732032776
-1.211567521095276
-1.211567521095276
-1.211567521095276
-1.211567521095276
-1.196308732032776
-1.211567521095276
-1.196308732032776
-1.196308732032776
-1.196308732032776
-1.196308732032776
-1.196308732032776
-1.181049942970276
-1.181049942970276
-1.196308732032776
-1.181049942970276
-1.181049942970276
-1.181049942970276
-1.181049942970276
-1.181049942970276
-1.181049942970276
-1.181049942970276
-1.181049942970276
-1.181049942970276
-1.181049942970276
-1.181049942970276
-1.196308732032776
-1.196308732032776
-1.196308732032776
-1.196308732032776
-1.181049942970276
-1.196308732032776
-1.181049942970276
-1.181049942970276
-1.181049942970276
-1.181049942970276
-1.181049942970276
-1.181049942970276
-1.165791153907776
-1.181049942970276
-1.181049942970276
-1.181049942970276
-1.165791153907776
-1.165791153907776
-1.165791153907776
-1.165791153907776
-1.165791153907776
-1.150532364845276
-1.150532364845276
-1.150532364845276
-1.150532364845276
-1.150532364845276
-1.150532364845276
-1.150532364845276
-1.150532364845276
-1.150532364845276
-1.165791153907776
-1.165791153907776
-1.165791153907776
-1.150532364845276
-1.150532364845276
-1.165791153907776
-1.165791153907776
-1.150532364845276
-1.150532364845276
-1.150532364845276
-1.135273575782776
-1.150532364845276
-1.150532364845276
-1.150532364845276
-1.150532364845276
-1.135273575782776
-1.135273575782776
-1.150532364845276
-1.150532364845276
-1.150532364845276
-1.150532364845276
-1.150532364845276
-1.150532364845276
-1.150532364845276
-1.150532364845276
-1.150532364845276
-1.150532364845276
-1.150532364845276
-1.150532364845276
-1.135273575782776
-1.135273575782776
-1.135273575782776
-1.135273575782776
-1.135273575782776
-1.135273575782776
-1.135273575782776
-1.135273575782776
-1.135273575782776
-1.135273575782776
-1.135273575782776
-1.150532364845276
-1.135273575782776
-1.135273575782776
-1.135273575782776
-1.135273575782776
-1.135273575782776
-1.135273575782776
-1.120014786720276
-1.120014786720276
-1.120014786720276
-1.120014786720276
-1.120014786720276
-1.120014786720276
-1.104755997657776
-1.104755997657776
-1.104755997657776
-1.104755997657776
-1.120014786720276
-1.120014786720276
-1.120014786720276
-1.120014786720276
-1.120014786720276
-1.104755997657776
-1.120014786720276
-1.120014786720276
-1.104755997657776
-1.104755997657776
-1.104755997657776
-1.104755997657776
-1.104755997657776
-1.104755997657776
-1.104755997657776
-1.104755997657776
-1.104755997657776
-1.104755997657776
-1.104755997657776
-1.104755997657776
-1.104755997657776
-1.104755997657776
-1.104755997657776
-1.104755997657776
-1.120014786720276
-1.104755997657776
-1.104755997657776
-1.104755997657776
-1.104755997657776
-1.104755997657776
-1.104755997657776
-1.089497208595276
-1.089497208595276
-1.104755997657776
-1.089497208595276
-1.089497208595276
-1.089497208595276
-1.089497208595276
-1.089497208595276
-1.089497208595276
-1.074238419532776
-1.089497208595276
-1.074238419532776
-1.074238419532776
-1.074238419532776
-1.089497208595276
-1.074238419532776
-1.074238419532776
-1.089497208595276
-1.074238419532776
-1.074238419532776
-1.074238419532776
-1.074238419532776
-1.074238419532776
-1.074238419532776
-1.074238419532776
-1.074238419532776
-1.074238419532776
-1.074238419532776
-1.074238419532776
-1.074238419532776
-1.074238419532776
-1.074238419532776
-1.074238419532776
-1.074238419532776
-1.074238419532776
-1.058979630470276
-1.058979630470276
-1.058979630470276
-1.058979630470276
-1.058979630470276
-1.058979630470276
-1.058979630470276
-1.058979630470276
-1.058979630470276
-1.058979630470276
-1.058979630470276
-1.058979630470276
-1.058979630470276
-1.058979630470276
-1.058979630470276
-1.058979630470276
-1.058979630470276
-1.058979630470276
-1.058979630470276
-1.058979630470276
-1.058979630470276
-1.058979630470276
-1.043720841407776
-1.043720841407776
-1.043720841407776
-1.043720841407776
-1.043720841407776
-1.043720841407776
-1.043720841407776
-1.043720841407776
-1.043720841407776
-1.043720841407776
-1.043720841407776
-1.028462052345276
-1.043720841407776
-1.043720841407776
-1.043720841407776
-1.028462052345276
-1.028462052345276
-1.043720841407776
-1.028462052345276
-1.028462052345276
-1.043720841407776
-1.043720841407776
-1.028462052345276
-1.028462052345276
-1.028462052345276
-1.028462052345276
-1.028462052345276
-1.028462052345276
-1.043720841407776
-1.028462052345276
-1.028462052345276
-1.013203263282776
-1.013203263282776
-1.013203263282776
-1.013203263282776
-1.013203263282776
-1.013203263282776
-1.013203263282776
-1.013203263282776
-1.013203263282776
-1.028462052345276
-1.028462052345276
-1.028462052345276
-1.028462052345276
-1.028462052345276
-1.028462052345276
-1.013203263282776
-1.013203263282776
-1.013203263282776
-1.013203263282776
-1.013203263282776
-1.013203263282776
-1.013203263282776
-1.013203263282776
-1.013203263282776
-1.013203263282776
-1.013203263282776
-1.013203263282776
-1.013203263282776
-1.013203263282776
-1.013203263282776
-1.013203263282776
-1.013203263282776
-1.013203263282776
-1.013203263282776
-0.997944533824921
-1.013203263282776
-1.013203263282776
-1.013203263282776
-1.013203263282776
-1.013203263282776
-0.997944533824921
-1.013203263282776
-0.997944533824921
-0.997944533824921
-0.997944533824921
-0.997944533824921
-0.997944533824921
-0.997944533824921
-0.997944533824921
-0.997944533824921
-0.982685744762421
-0.997944533824921
-0.997944533824921
-0.997944533824921
-0.997944533824921
-0.997944533824921
-0.997944533824921
-0.997944533824921
-0.997944533824921
-1.013203263282776
-0.997944533824921
-0.982685744762421
-0.997944533824921
-0.982685744762421
-0.982685744762421
-0.982685744762421
-0.982685744762421
-0.982685744762421
-0.997944533824921
-0.982685744762421
-0.982685744762421
-0.982685744762421
-0.982685744762421
-0.982685744762421
-0.982685744762421
-0.967426955699921
-0.967426955699921
-0.967426955699921
-0.967426955699921
-0.967426955699921
-0.967426955699921
-0.967426955699921
-0.982685744762421
-0.982685744762421
-0.967426955699921
-0.967426955699921
-0.982685744762421
-0.982685744762421
-0.982685744762421
-0.982685744762421
-0.967426955699921
-0.982685744762421
-0.982685744762421
-0.982685744762421
-0.982685744762421
-0.982685744762421
-0.967426955699921
-0.982685744762421
-0.967426955699921
-0.967426955699921
-0.967426955699921
-0.967426955699921
-0.967426955699921
-0.967426955699921
-0.952168166637421
-0.952168166637421
-0.967426955699921
-0.967426955699921
-0.967426955699921
-0.967426955699921
-0.952168166637421
-0.952168166637421
-0.967426955699921
-0.952168166637421
-0.952168166637421
-0.952168166637421
-0.952168166637421
-0.967426955699921
-0.967426955699921
-0.967426955699921
-0.952168166637421
-0.967426955699921
-0.967426955699921
-0.967426955699921
-0.952168166637421
-0.952168166637421
-0.952168166637421
-0.952168166637421
-0.952168166637421
-0.952168166637421
-0.936909377574921
-0.936909377574921
-0.936909377574921
-0.936909377574921
-0.936909377574921
-0.936909377574921
-0.936909377574921
-0.936909377574921
-0.936909377574921
-0.936909377574921
-0.936909377574921
-0.936909377574921
-0.936909377574921
-0.936909377574921
-0.936909377574921
-0.936909377574921
-0.936909377574921
-0.936909377574921
-0.936909377574921
-0.921650588512421
-0.921650588512421
-0.921650588512421
-0.921650588512421
-0.936909377574921
-0.921650588512421
-0.921650588512421
-0.921650588512421
-0.936909377574921
-0.921650588512421
-0.936909377574921
-0.921650588512421
-0.921650588512421
-0.936909377574921
-0.936909377574921
-0.936909377574921
-0.936909377574921
-0.921650588512421
-0.921650588512421
-0.936909377574921
-0.936909377574921
-0.921650588512421
-0.921650588512421
-0.936909377574921
-0.921650588512421
-0.921650588512421
-0.921650588512421
-0.921650588512421
-0.921650588512421
-0.921650588512421
-0.921650588512421
-0.921650588512421
-0.906391799449921
-0.906391799449921
-0.906391799449921
-0.906391799449921
-0.906391799449921
-0.906391799449921
-0.906391799449921
-0.906391799449921
-0.906391799449921
-0.906391799449921
-0.906391799449921
-0.906391799449921
-0.906391799449921
-0.906391799449921
-0.906391799449921
-0.906391799449921
-0.906391799449921
-0.906391799449921
-0.906391799449921
-0.891133010387421
-0.891133010387421
-0.906391799449921
-0.906391799449921
-0.891133010387421
-0.875874221324921
-0.891133010387421
-0.891133010387421
-0.891133010387421
-0.891133010387421
-0.891133010387421
-0.891133010387421
-0.891133010387421
-0.891133010387421
-0.891133010387421
-0.891133010387421
-0.891133010387421
-0.891133010387421
-0.906391799449921
-0.891133010387421
-0.891133010387421
-0.891133010387421
-0.891133010387421
-0.891133010387421
-0.891133010387421
-0.891133010387421
-0.891133010387421
-0.891133010387421
-0.875874221324921
-0.875874221324921
-0.875874221324921
-0.875874221324921
-0.875874221324921
-0.875874221324921
-0.875874221324921
-0.891133010387421
-0.891133010387421
-0.891133010387421
-0.891133010387421
-0.891133010387421
-0.906391799449921
-0.906391799449921
-0.906391799449921
-0.906391799449921
-0.891133010387421
-0.891133010387421
-0.891133010387421
-0.891133010387421
-0.891133010387421
-0.875874221324921
-0.875874221324921
-0.875874221324921
-0.875874221324921
-0.875874221324921
-0.875874221324921
-0.860615432262421
-0.860615432262421
-0.860615432262421
-0.860615432262421
-0.860615432262421
-0.860615432262421
-0.860615432262421
-0.860615432262421
-0.860615432262421
-0.860615432262421
-0.860615432262421
-0.875874221324921
-0.875874221324921
-0.875874221324921
-0.875874221324921
-0.875874221324921
-0.875874221324921
-0.875874221324921
-0.875874221324921
-0.860615432262421
-0.860615432262421
-0.845356643199921
-0.845356643199921
-0.845356643199921
-0.845356643199921
-0.845356643199921
-0.830097854137421
-0.845356643199921
-0.845356643199921
-0.845356643199921
-0.845356643199921
-0.845356643199921
-0.845356643199921
-0.845356643199921
-0.860615432262421
-0.860615432262421
-0.860615432262421
-0.860615432262421
-0.860615432262421
-0.860615432262421
-0.860615432262421
-0.845356643199921
-0.845356643199921
-0.845356643199921
-0.845356643199921
-0.845356643199921
-0.830097854137421
-0.830097854137421
-0.830097854137421
-0.830097854137421
-0.830097854137421
-0.830097854137421
-0.830097854137421
-0.830097854137421
-0.845356643199921
-0.845356643199921
-0.845356643199921
-0.845356643199921
-0.845356643199921
-0.845356643199921
-0.845356643199921
-0.845356643199921
-0.845356643199921
-0.830097854137421
-0.830097854137421
-0.830097854137421
-0.830097854137421
-0.830097854137421
-0.830097854137421
-0.830097854137421
-0.830097854137421
-0.830097854137421
-0.830097854137421
-0.830097854137421
-0.830097854137421
-0.830097854137421
-0.830097854137421
-0.830097854137421
-0.830097854137421
-0.830097854137421
-0.830097854137421
-0.830097854137421
-0.830097854137421
-0.830097854137421
-0.814839065074921
-0.830097854137421
-0.814839065074921
-0.814839065074921
-0.814839065074921
-0.814839065074921
-0.814839065074921
-0.814839065074921
-0.814839065074921
-0.814839065074921
-0.814839065074921
-0.814839065074921
-0.814839065074921
-0.814839065074921
-0.814839065074921
-0.830097854137421
-0.814839065074921
-0.814839065074921
-0.830097854137421
-0.814839065074921
-0.814839065074921
-0.814839065074921
-0.814839065074921
-0.814839065074921
-0.814839065074921
-0.814839065074921
-0.814839065074921
-0.799580276012421
-0.799580276012421
-0.814839065074921
-0.799580276012421
-0.799580276012421
-0.799580276012421
-0.799580276012421
-0.784321486949921
-0.799580276012421
-0.799580276012421
-0.799580276012421
-0.799580276012421
-0.799580276012421
-0.799580276012421
-0.799580276012421
-0.799580276012421
-0.799580276012421
-0.799580276012421
-0.814839065074921
-0.814839065074921
-0.799580276012421
-0.799580276012421
-0.799580276012421
-0.799580276012421
-0.799580276012421
-0.799580276012421
-0.784321486949921
-0.784321486949921
-0.784321486949921
-0.799580276012421
-0.784321486949921
-0.784321486949921
-0.784321486949921
-0.784321486949921
-0.784321486949921
-0.784321486949921
-0.784321486949921
-0.784321486949921
-0.784321486949921
-0.784321486949921
-0.799580276012421
-0.799580276012421
-0.799580276012421
-0.799580276012421
-0.799580276012421
-0.784321486949921
-0.784321486949921
-0.784321486949921
-0.799580276012421
-0.784321486949921
-0.784321486949921
-0.784321486949921
-0.784321486949921
-0.784321486949921
-0.784321486949921
-0.784321486949921
-0.784321486949921
-0.784321486949921
-0.784321486949921
-0.784321486949921
-0.769062697887421
-0.784321486949921
-0.769062697887421
-0.769062697887421
-0.769062697887421
-0.784321486949921
-0.784321486949921
-0.784321486949921
-0.769062697887421
-0.769062697887421
-0.784321486949921
-0.784321486949921
-0.769062697887421
-0.769062697887421
-0.769062697887421
-0.769062697887421
-0.769062697887421
-0.769062697887421
-0.769062697887421
-0.769062697887421
-0.769062697887421
-0.769062697887421
-0.769062697887421
-0.769062697887421
-0.769062697887421
-0.769062697887421
-0.769062697887421
-0.753803908824921
-0.753803908824921
-0.753803908824921
-0.753803908824921
-0.769062697887421
-0.753803908824921
-0.753803908824921
-0.769062697887421
-0.769062697887421
-0.769062697887421
-0.784321486949921
-0.769062697887421
-0.769062697887421
-0.769062697887421
-0.769062697887421
-0.769062697887421
-0.753803908824921
-0.753803908824921
-0.753803908824921
-0.753803908824921
-0.753803908824921
-0.738545119762421
-0.753803908824921
-0.738545119762421
-0.738545119762421
-0.753803908824921
-0.753803908824921
-0.753803908824921
-0.753803908824921
-0.753803908824921
-0.753803908824921
-0.753803908824921
-0.738545119762421
-0.738545119762421
-0.738545119762421
-0.738545119762421
-0.723286330699921
-0.723286330699921
-0.723286330699921
-0.738545119762421
-0.723286330699921
-0.723286330699921
-0.738545119762421
-0.738545119762421
-0.738545119762421
-0.738545119762421
-0.753803908824921
-0.753803908824921
-0.753803908824921
-0.753803908824921
-0.753803908824921
-0.753803908824921
-0.753803908824921
-0.738545119762421
-0.738545119762421
-0.738545119762421
-0.738545119762421
-0.738545119762421
-0.723286330699921
-0.723286330699921
-0.723286330699921
-0.738545119762421
-0.723286330699921
-0.738545119762421
-0.723286330699921
-0.738545119762421
-0.738545119762421
-0.738545119762421
-0.738545119762421
-0.738545119762421
-0.738545119762421
-0.723286330699921
-0.723286330699921
-0.723286330699921
-0.723286330699921
-0.723286330699921
-0.708027541637421
-0.723286330699921
-0.723286330699921
-0.708027541637421
-0.723286330699921
-0.723286330699921
-0.723286330699921
-0.723286330699921
-0.723286330699921
-0.723286330699921
-0.723286330699921
-0.723286330699921
-0.723286330699921
-0.723286330699921
-0.723286330699921
-0.723286330699921
-0.723286330699921
-0.723286330699921
-0.708027541637421
-0.708027541637421
-0.708027541637421
-0.708027541637421
-0.708027541637421
-0.708027541637421
-0.708027541637421
-0.708027541637421
-0.708027541637421
-0.723286330699921
-0.723286330699921
-0.723286330699921
-0.723286330699921
-0.723286330699921
-0.723286330699921
-0.723286330699921
-0.723286330699921
-0.723286330699921
-0.723286330699921
-0.723286330699921
-0.723286330699921
-0.723286330699921
-0.708027541637421
-0.708027541637421
-0.708027541637421
-0.708027541637421
-0.708027541637421
-0.692768752574921
-0.708027541637421
-0.708027541637421
-0.708027541637421
-0.692768752574921
-0.692768752574921
-0.708027541637421
-0.708027541637421
-0.708027541637421
-0.708027541637421
-0.708027541637421
-0.692768752574921
-0.708027541637421
-0.708027541637421
-0.692768752574921
-0.692768752574921
-0.708027541637421
-0.692768752574921
-0.692768752574921
-0.692768752574921
-0.692768752574921
-0.692768752574921
-0.692768752574921
-0.692768752574921
-0.692768752574921
-0.677509963512421
-0.677509963512421
-0.692768752574921
-0.692768752574921
-0.692768752574921
-0.677509963512421
-0.692768752574921
-0.692768752574921
-0.692768752574921
-0.692768752574921
-0.692768752574921
-0.692768752574921
-0.692768752574921
-0.692768752574921
-0.692768752574921
-0.692768752574921
-0.692768752574921
-0.692768752574921
-0.692768752574921
-0.692768752574921
-0.692768752574921
-0.692768752574921
-0.677509963512421
-0.677509963512421
-0.692768752574921
-0.677509963512421
-0.677509963512421
-0.677509963512421
-0.677509963512421
-0.677509963512421
-0.677509963512421
-0.677509963512421
-0.677509963512421
-0.677509963512421
-0.677509963512421
-0.677509963512421
-0.677509963512421
-0.677509963512421
-0.677509963512421
-0.677509963512421
-0.677509963512421
-0.677509963512421
-0.692768752574921
-0.677509963512421
-0.677509963512421
-0.677509963512421
-0.677509963512421
-0.677509963512421
-0.677509963512421
-0.677509963512421
-0.677509963512421
-0.677509963512421
-0.677509963512421
-0.677509963512421
-0.662251174449921
-0.677509963512421
-0.677509963512421
-0.677509963512421
-0.677509963512421
-0.662251174449921
-0.662251174449921
-0.662251174449921
-0.662251174449921
-0.662251174449921
-0.662251174449921
-0.646992385387421
-0.662251174449921
-0.646992385387421
-0.662251174449921
-0.662251174449921
-0.662251174449921
-0.646992385387421
-0.646992385387421
-0.646992385387421
-0.662251174449921
-0.662251174449921
-0.646992385387421
-0.646992385387421
-0.646992385387421
-0.646992385387421
-0.646992385387421
-0.646992385387421
-0.646992385387421
-0.662251174449921
-0.646992385387421
-0.646992385387421
-0.646992385387421
-0.646992385387421
-0.662251174449921
-0.646992385387421
-0.646992385387421
-0.631733596324921
-0.646992385387421
-0.646992385387421
-0.646992385387421
-0.646992385387421
-0.646992385387421
-0.646992385387421
-0.646992385387421
-0.646992385387421
-0.646992385387421
-0.646992385387421
-0.646992385387421
-0.646992385387421
-0.646992385387421
-0.646992385387421
-0.646992385387421
-0.631733596324921
-0.631733596324921
-0.631733596324921
-0.631733596324921
-0.616474807262421
-0.616474807262421
-0.631733596324921
-0.631733596324921
-0.646992385387421
-0.646992385387421
-0.646992385387421
-0.646992385387421
-0.662251174449921
-0.662251174449921
-0.646992385387421
-0.646992385387421
-0.631733596324921
-0.631733596324921
-0.631733596324921
-0.631733596324921
-0.631733596324921
-0.616474807262421
-0.616474807262421
-0.631733596324921
-0.631733596324921
-0.631733596324921
-0.631733596324921
-0.631733596324921
-0.631733596324921
-0.646992385387421
-0.646992385387421
-0.631733596324921
-0.631733596324921
-0.631733596324921
-0.631733596324921
-0.631733596324921
-0.631733596324921
-0.616474807262421
-0.616474807262421
-0.616474807262421
-0.616474807262421
-0.616474807262421
-0.616474807262421
-0.616474807262421
-0.616474807262421
-0.631733596324921
-0.631733596324921
-0.631733596324921
-0.616474807262421
-0.616474807262421
-0.631733596324921
-0.631733596324921
-0.616474807262421
-0.631733596324921
-0.616474807262421
-0.616474807262421
-0.616474807262421
-0.616474807262421
-0.616474807262421
-0.616474807262421
-0.616474807262421
-0.616474807262421
-0.616474807262421
-0.616474807262421
-0.631733596324921
-0.616474807262421
-0.616474807262421
-0.616474807262421
-0.616474807262421
-0.616474807262421
-0.616474807262421
-0.601216018199921
-0.601216018199921
-0.616474807262421
-0.601216018199921
-0.601216018199921
-0.601216018199921
-0.601216018199921
-0.601216018199921
-0.601216018199921
-0.601216018199921
-0.601216018199921
-0.616474807262421
-0.601216018199921
-0.601216018199921
-0.601216018199921
-0.601216018199921
-0.601216018199921
-0.601216018199921
-0.601216018199921
-0.601216018199921
-0.601216018199921
-0.601216018199921
-0.601216018199921
-0.601216018199921
-0.601216018199921
-0.616474807262421
-0.601216018199921
-0.601216018199921
-0.601216018199921
-0.601216018199921
-0.601216018199921
-0.601216018199921
-0.616474807262421
-0.601216018199921
-0.601216018199921
-0.601216018199921
-0.601216018199921
-0.601216018199921
-0.585957229137421
-0.585957229137421
-0.585957229137421
-0.585957229137421
-0.585957229137421
-0.585957229137421
-0.585957229137421
-0.585957229137421
-0.585957229137421
-0.585957229137421
-0.585957229137421
-0.585957229137421
-0.585957229137421
-0.601216018199921
-0.585957229137421
-0.585957229137421
-0.585957229137421
-0.585957229137421
-0.585957229137421
-0.585957229137421
-0.585957229137421
-0.585957229137421
-0.585957229137421
-0.601216018199921
-0.585957229137421
-0.601216018199921
-0.601216018199921
-0.601216018199921
-0.601216018199921
-0.601216018199921
-0.601216018199921
-0.601216018199921
-0.585957229137421
-0.585957229137421
-0.585957229137421
-0.585957229137421
-0.585957229137421
-0.585957229137421
-0.585957229137421
-0.585957229137421
-0.585957229137421
-0.585957229137421
-0.585957229137421
-0.601216018199921
-0.601216018199921
-0.601216018199921
-0.601216018199921
-0.601216018199921
-0.601216018199921
-0.585957229137421
-0.585957229137421
-0.585957229137421
-0.585957229137421
-0.585957229137421
-0.570698440074921
-0.570698440074921
-0.570698440074921
-0.570698440074921
-0.570698440074921
-0.570698440074921
-0.570698440074921
-0.570698440074921
-0.570698440074921
-0.570698440074921
-0.570698440074921
-0.585957229137421
-0.585957229137421
-0.570698440074921
-0.570698440074921
-0.570698440074921
-0.570698440074921
-0.570698440074921
-0.570698440074921
-0.570698440074921
-0.570698440074921
-0.570698440074921
-0.570698440074921
-0.570698440074921
-0.555439651012421
-0.570698440074921
-0.570698440074921
-0.570698440074921
-0.555439651012421
-0.555439651012421
-0.570698440074921
-0.570698440074921
-0.570698440074921
-0.555439651012421
-0.555439651012421
-0.570698440074921
-0.570698440074921
-0.570698440074921
-0.555439651012421
-0.555439651012421
-0.555439651012421
-0.555439651012421
-0.555439651012421
-0.555439651012421
-0.555439651012421
-0.555439651012421
-0.555439651012421
-0.555439651012421
-0.555439651012421
-0.555439651012421
-0.555439651012421
-0.555439651012421
-0.555439651012421
-0.555439651012421
-0.555439651012421
-0.555439651012421
-0.555439651012421
-0.555439651012421
-0.555439651012421
-0.555439651012421
-0.555439651012421
-0.555439651012421
-0.555439651012421
-0.555439651012421
-0.555439651012421
-0.555439651012421
-0.540180861949921
-0.540180861949921
-0.540180861949921
-0.540180861949921
-0.540180861949921
-0.555439651012421
-0.555439651012421
-0.555439651012421
-0.555439651012421
-0.555439651012421
-0.555439651012421
-0.555439651012421
-0.555439651012421
-0.555439651012421
-0.555439651012421
-0.555439651012421
-0.540180861949921
-0.540180861949921
-0.540180861949921
-0.540180861949921
-0.555439651012421
-0.555439651012421
-0.540180861949921
-0.540180861949921
-0.540180861949921
-0.555439651012421
-0.555439651012421
-0.540180861949921
-0.540180861949921
-0.540180861949921
-0.540180861949921
-0.540180861949921
-0.540180861949921
-0.540180861949921
-0.540180861949921
-0.540180861949921
-0.540180861949921
-0.540180861949921
-0.540180861949921
-0.524922072887421
-0.540180861949921
-0.540180861949921
-0.540180861949921
-0.540180861949921
-0.540180861949921
-0.540180861949921
-0.540180861949921
-0.524922072887421
-0.540180861949921
-0.540180861949921
-0.540180861949921
-0.524922072887421
-0.524922072887421
-0.524922072887421
-0.540180861949921
-0.540180861949921
-0.524922072887421
-0.524922072887421
-0.524922072887421
-0.540180861949921
-0.540180861949921
-0.524922072887421
-0.524922072887421
-0.524922072887421
-0.524922072887421
-0.524922072887421
-0.524922072887421
-0.524922072887421
-0.524922072887421
-0.524922072887421
-0.524922072887421
-0.524922072887421
-0.524922072887421
-0.524922072887421
-0.524922072887421
-0.524922072887421
-0.524922072887421
-0.509663283824921
-0.524922072887421
-0.524922072887421
-0.524922072887421
-0.509663283824921
-0.509663283824921
-0.509663283824921
-0.509663283824921
-0.509663283824921
-0.509663283824921
-0.509663283824921
-0.524922072887421
-0.509663283824921
-0.509663283824921
-0.524922072887421
-0.524922072887421
-0.524922072887421
-0.524922072887421
-0.524922072887421
-0.524922072887421
-0.524922072887421
-0.524922072887421
-0.524922072887421
-0.524922072887421
-0.524922072887421
-0.524922072887421
-0.524922072887421
-0.524922072887421
-0.524922072887421
-0.509663283824921
-0.509663283824921
-0.509663283824921
-0.509663283824921
-0.509663283824921
-0.509663283824921
-0.509663283824921
-0.509663283824921
-0.509663283824921
-0.509663283824921
-0.509663283824921
-0.509663283824921
-0.509663283824921
-0.509663283824921
-0.509663283824921
-0.509663283824921
-0.509663283824921
-0.509663283824921
-0.509663283824921
-0.524922072887421
-0.524922072887421
-0.509663283824921
-0.509663283824921
-0.509663283824921
-0.524922072887421
-0.509663283824921
-0.509663283824921
-0.509663283824921
-0.509663283824921
-0.509663283824921
-0.509663283824921
-0.509663283824921
-0.509663283824921
-0.509663283824921
-0.509663283824921
-0.509663283824921
-0.509663283824921
-0.509663283824921
-0.509663283824921
-0.494404494762421
-0.494404494762421
-0.509663283824921
-0.494404494762421
-0.509663283824921
-0.509663283824921
-0.494404494762421
-0.494404494762421
-0.494404494762421
-0.509663283824921
-0.509663283824921
-0.509663283824921
-0.494404494762421
-0.494404494762421
-0.509663283824921
-0.509663283824921
-0.494404494762421
-0.494404494762421
-0.494404494762421
-0.494404494762421
-0.494404494762421
-0.479145705699921
-0.494404494762421
-0.494404494762421
-0.494404494762421
-0.494404494762421
-0.509663283824921
-0.509663283824921
-0.509663283824921
-0.509663283824921
-0.509663283824921
-0.509663283824921
-0.494404494762421
-0.494404494762421
-0.494404494762421
-0.494404494762421
-0.479145705699921
-0.479145705699921
-0.479145705699921
-0.479145705699921
-0.463886916637421
-0.463886916637421
-0.479145705699921
-0.479145705699921
-0.463886916637421
-0.479145705699921
-0.479145705699921
-0.479145705699921
-0.479145705699921
-0.479145705699921
-0.479145705699921
-0.479145705699921
-0.479145705699921
-0.479145705699921
-0.479145705699921
-0.494404494762421
-0.494404494762421
-0.494404494762421
-0.494404494762421
-0.494404494762421
-0.494404494762421
-0.494404494762421
-0.494404494762421
-0.479145705699921
-0.463886916637421
-0.479145705699921
-0.479145705699921
-0.479145705699921
-0.463886916637421
-0.463886916637421
-0.463886916637421
-0.479145705699921
-0.479145705699921
-0.463886916637421
-0.479145705699921
-0.479145705699921
-0.479145705699921
-0.463886916637421
-0.479145705699921
-0.479145705699921
-0.479145705699921
-0.463886916637421
-0.463886916637421
-0.463886916637421
-0.479145705699921
-0.479145705699921
-0.463886916637421
-0.463886916637421
-0.463886916637421
-0.463886916637421
-0.479145705699921
-0.479145705699921
-0.479145705699921
-0.479145705699921
-0.479145705699921
-0.494404494762421
-0.494404494762421
-0.479145705699921
-0.479145705699921
-0.479145705699921
-0.479145705699921
-0.479145705699921
-0.479145705699921
-0.479145705699921
-0.479145705699921
-0.479145705699921
-0.479145705699921
-0.479145705699921
-0.479145705699921
-0.479145705699921
-0.479145705699921
-0.463886916637421
-0.463886916637421
-0.463886916637421
-0.479145705699921
-0.479145705699921
-0.463886916637421
-0.463886916637421
-0.463886916637421
-0.463886916637421
-0.463886916637421
-0.448628127574921
-0.448628127574921
-0.463886916637421
-0.463886916637421
-0.448628127574921
-0.463886916637421
-0.463886916637421
-0.463886916637421
-0.479145705699921
-0.479145705699921
-0.463886916637421
-0.463886916637421
-0.479145705699921
-0.479145705699921
-0.479145705699921
-0.463886916637421
-0.463886916637421
-0.463886916637421
-0.463886916637421
-0.463886916637421
-0.463886916637421
-0.463886916637421
-0.448628127574921
-0.448628127574921
-0.463886916637421
-0.463886916637421
-0.463886916637421
-0.448628127574921
-0.463886916637421
-0.463886916637421
-0.448628127574921
-0.448628127574921
-0.463886916637421
-0.463886916637421
-0.463886916637421
-0.463886916637421
-0.463886916637421
-0.463886916637421
-0.463886916637421
-0.448628127574921
-0.463886916637421
-0.463886916637421
-0.448628127574921
-0.448628127574921
-0.448628127574921
-0.433369338512421
-0.433369338512421
-0.433369338512421
-0.433369338512421
-0.433369338512421
-0.433369338512421
-0.433369338512421
-0.448628127574921
-0.448628127574921
-0.433369338512421
-0.448628127574921
-0.448628127574921
-0.448628127574921
-0.448628127574921
-0.448628127574921
-0.448628127574921
-0.448628127574921
-0.448628127574921
-0.448628127574921
-0.448628127574921
-0.433369338512421
-0.433369338512421
-0.448628127574921
-0.448628127574921
-0.448628127574921
-0.433369338512421
-0.433369338512421
-0.433369338512421
-0.448628127574921
-0.433369338512421
-0.433369338512421
-0.433369338512421
-0.448628127574921
-0.448628127574921
-0.448628127574921
-0.448628127574921
-0.448628127574921
-0.433369338512421
-0.433369338512421
-0.433369338512421
-0.433369338512421
-0.418110549449921
-0.433369338512421
-0.433369338512421
-0.433369338512421
-0.433369338512421
-0.433369338512421
-0.433369338512421
-0.433369338512421
-0.433369338512421
-0.448628127574921
-0.433369338512421
-0.433369338512421
-0.433369338512421
-0.433369338512421
-0.433369338512421
-0.433369338512421
-0.433369338512421
-0.433369338512421
-0.448628127574921
-0.433369338512421
-0.433369338512421
-0.433369338512421
-0.433369338512421
-0.448628127574921
-0.433369338512421
-0.418110549449921
-0.433369338512421
-0.433369338512421
-0.433369338512421
-0.433369338512421
-0.433369338512421
-0.433369338512421
-0.448628127574921
-0.433369338512421
-0.433369338512421
-0.433369338512421
-0.433369338512421
-0.433369338512421
-0.433369338512421
-0.433369338512421
-0.433369338512421
-0.418110549449921
-0.418110549449921
-0.418110549449921
-0.418110549449921
-0.418110549449921
-0.418110549449921
-0.418110549449921
-0.418110549449921
-0.433369338512421
-0.433369338512421
-0.433369338512421
-0.433369338512421
-0.433369338512421
-0.433369338512421
-0.433369338512421
-0.433369338512421
-0.418110549449921
-0.433369338512421
-0.433369338512421
-0.433369338512421
-0.433369338512421
-0.418110549449921
-0.418110549449921
-0.433369338512421
-0.433369338512421
-0.433369338512421
-0.418110549449921
-0.418110549449921
-0.418110549449921
-0.418110549449921
-0.418110549449921
-0.433369338512421
-0.433369338512421
-0.418110549449921
-0.433369338512421
-0.418110549449921
-0.418110549449921
-0.418110549449921
-0.418110549449921
-0.418110549449921
-0.418110549449921
-0.418110549449921
-0.418110549449921
-0.418110549449921
-0.418110549449921
-0.418110549449921
-0.418110549449921
-0.418110549449921
-0.418110549449921
-0.418110549449921
-0.418110549449921
-0.418110549449921
-0.418110549449921
-0.418110549449921
-0.418110549449921
-0.418110549449921
-0.418110549449921
-0.418110549449921
-0.402851760387421
-0.402851760387421
-0.418110549449921
-0.418110549449921
-0.418110549449921
-0.418110549449921
-0.418110549449921
-0.418110549449921
-0.418110549449921
-0.418110549449921
-0.418110549449921
-0.418110549449921
-0.418110549449921
-0.418110549449921
-0.418110549449921
-0.402851760387421
-0.402851760387421
-0.402851760387421
-0.418110549449921
-0.402851760387421
-0.402851760387421
-0.402851760387421
-0.402851760387421
-0.418110549449921
-0.418110549449921
-0.402851760387421
-0.402851760387421
-0.402851760387421
-0.402851760387421
-0.418110549449921
-0.418110549449921
-0.402851760387421
-0.418110549449921
-0.418110549449921
-0.402851760387421
-0.402851760387421
-0.402851760387421
-0.402851760387421
-0.418110549449921
-0.418110549449921
-0.418110549449921
-0.402851760387421
-0.402851760387421
-0.418110549449921
-0.418110549449921
-0.402851760387421
-0.402851760387421
-0.402851760387421
-0.387592971324921
-0.387592971324921
-0.387592971324921
-0.387592971324921
-0.387592971324921
-0.402851760387421
-0.402851760387421
-0.402851760387421
-0.402851760387421
-0.402851760387421
-0.418110549449921
-0.418110549449921
-0.402851760387421
-0.402851760387421
-0.402851760387421
-0.402851760387421
-0.402851760387421
-0.387592971324921
-0.387592971324921
-0.387592971324921
-0.387592971324921
-0.387592971324921
-0.387592971324921
-0.387592971324921
-0.387592971324921
-0.402851760387421
-0.402851760387421
-0.387592971324921
-0.387592971324921
-0.387592971324921
-0.402851760387421
-0.402851760387421
-0.387592971324921
-0.387592971324921
-0.387592971324921
-0.402851760387421
-0.387592971324921
-0.402851760387421
-0.387592971324921
-0.387592971324921
-0.387592971324921
-0.402851760387421
-0.387592971324921
-0.402851760387421
-0.387592971324921
-0.387592971324921
-0.402851760387421
-0.387592971324921
-0.387592971324921
-0.387592971324921
-0.387592971324921
-0.387592971324921
-0.387592971324921
-0.387592971324921
-0.387592971324921
-0.387592971324921
-0.387592971324921
-0.387592971324921
-0.402851760387421
-0.387592971324921
-0.387592971324921
-0.387592971324921
-0.387592971324921
-0.387592971324921
-0.387592971324921
-0.387592971324921
-0.387592971324921
-0.387592971324921
-0.387592971324921
-0.387592971324921
-0.387592971324921
-0.387592971324921
-0.387592971324921
-0.387592971324921
-0.387592971324921
-0.387592971324921
-0.387592971324921
-0.387592971324921
-0.387592971324921
-0.387592971324921
-0.387592971324921
-0.387592971324921
-0.387592971324921
-0.387592971324921
-0.372334182262421
-0.387592971324921
-0.387592971324921
-0.387592971324921
-0.387592971324921
-0.387592971324921
-0.387592971324921
-0.387592971324921
-0.387592971324921
-0.387592971324921
-0.387592971324921
-0.387592971324921
-0.387592971324921
-0.372334182262421
-0.387592971324921
-0.387592971324921
-0.387592971324921
-0.372334182262421
-0.372334182262421
-0.387592971324921
-0.387592971324921
-0.387592971324921
-0.372334182262421
-0.387592971324921
-0.387592971324921
-0.387592971324921
-0.387592971324921
-0.387592971324921
-0.372334182262421
-0.372334182262421
-0.372334182262421
-0.372334182262421
-0.357075393199921
-0.357075393199921
-0.357075393199921
-0.357075393199921
-0.357075393199921
-0.341816604137421
-0.341816604137421
-0.357075393199921
-0.357075393199921
-0.357075393199921
-0.372334182262421
-0.372334182262421
-0.372334182262421
-0.387592971324921
-0.387592971324921
-0.372334182262421
-0.372334182262421
-0.372334182262421
-0.372334182262421
-0.372334182262421
-0.357075393199921
-0.357075393199921
-0.357075393199921
-0.357075393199921
-0.357075393199921
-0.357075393199921
-0.357075393199921
-0.372334182262421
-0.372334182262421
-0.372334182262421
-0.372334182262421
-0.372334182262421
-0.372334182262421
-0.372334182262421
-0.387592971324921
-0.372334182262421
-0.372334182262421
-0.372334182262421
-0.372334182262421
-0.372334182262421
-0.372334182262421
-0.357075393199921
-0.357075393199921
-0.357075393199921
-0.341816604137421
-0.341816604137421
-0.357075393199921
-0.341816604137421
-0.341816604137421
-0.357075393199921
-0.357075393199921
-0.357075393199921
-0.357075393199921
-0.357075393199921
-0.357075393199921
-0.357075393199921
-0.357075393199921
-0.357075393199921
-0.357075393199921
-0.357075393199921
-0.357075393199921
-0.357075393199921
-0.357075393199921
-0.357075393199921
-0.357075393199921
-0.357075393199921
-0.357075393199921
-0.357075393199921
-0.357075393199921
-0.357075393199921
-0.357075393199921
-0.357075393199921
-0.357075393199921
-0.357075393199921
-0.357075393199921
-0.357075393199921
-0.341816604137421
-0.357075393199921
-0.357075393199921
-0.357075393199921
-0.357075393199921
-0.357075393199921
-0.357075393199921
-0.357075393199921
-0.357075393199921
-0.357075393199921
-0.357075393199921
-0.357075393199921
-0.357075393199921
-0.357075393199921
-0.357075393199921
-0.357075393199921
-0.357075393199921
-0.357075393199921
-0.357075393199921
-0.357075393199921
-0.357075393199921
-0.357075393199921
-0.357075393199921
-0.357075393199921
-0.357075393199921
-0.357075393199921
-0.357075393199921
-0.357075393199921
-0.341816604137421
-0.341816604137421
-0.341816604137421
-0.341816604137421
-0.326557815074921
-0.326557815074921
-0.326557815074921
-0.326557815074921
-0.326557815074921
-0.341816604137421
-0.341816604137421
-0.341816604137421
-0.341816604137421
-0.341816604137421
-0.341816604137421
-0.341816604137421
-0.341816604137421
-0.341816604137421
-0.341816604137421
-0.326557815074921
-0.326557815074921
-0.326557815074921
-0.326557815074921
-0.326557815074921
-0.326557815074921
-0.326557815074921
-0.326557815074921
-0.341816604137421
-0.341816604137421
-0.341816604137421
-0.341816604137421
-0.341816604137421
-0.341816604137421
-0.341816604137421
-0.341816604137421
-0.341816604137421
-0.341816604137421
-0.341816604137421
-0.341816604137421
-0.341816604137421
-0.341816604137421
-0.341816604137421
-0.341816604137421
-0.341816604137421
-0.341816604137421
-0.341816604137421
-0.341816604137421
-0.341816604137421
-0.341816604137421
-0.341816604137421
-0.341816604137421
-0.326557815074921
-0.326557815074921
-0.326557815074921
-0.341816604137421
-0.326557815074921
-0.326557815074921
-0.326557815074921
-0.326557815074921
-0.326557815074921
-0.326557815074921
-0.326557815074921
-0.326557815074921
-0.326557815074921
-0.326557815074921
-0.326557815074921
-0.326557815074921
-0.326557815074921
-0.326557815074921
-0.341816604137421
-0.326557815074921
-0.341816604137421
-0.341816604137421
-0.341816604137421
-0.341816604137421
-0.326557815074921
-0.326557815074921
-0.326557815074921
-0.326557815074921
-0.326557815074921
-0.326557815074921
-0.311299026012421
-0.311299026012421
-0.311299026012421
-0.326557815074921
-0.326557815074921
-0.326557815074921
-0.326557815074921
-0.326557815074921
-0.326557815074921
-0.326557815074921
-0.326557815074921
-0.326557815074921
-0.326557815074921
-0.326557815074921
-0.326557815074921
-0.311299026012421
-0.311299026012421
-0.311299026012421
-0.326557815074921
-0.326557815074921
-0.326557815074921
-0.326557815074921
-0.326557815074921
-0.341816604137421
-0.326557815074921
-0.326557815074921
-0.326557815074921
-0.326557815074921
-0.326557815074921
-0.326557815074921
-0.326557815074921
-0.311299026012421
-0.311299026012421
-0.311299026012421
-0.311299026012421
-0.311299026012421
-0.326557815074921
-0.311299026012421
-0.326557815074921
-0.311299026012421
-0.311299026012421
-0.311299026012421
-0.311299026012421
-0.311299026012421
-0.311299026012421
-0.311299026012421
-0.311299026012421
-0.311299026012421
-0.326557815074921
-0.311299026012421
-0.326557815074921
-0.326557815074921
-0.326557815074921
-0.326557815074921
-0.311299026012421
-0.311299026012421
-0.311299026012421
-0.311299026012421
-0.311299026012421
-0.296040236949921
-0.296040236949921
-0.296040236949921
-0.296040236949921
-0.296040236949921
-0.296040236949921
-0.296040236949921
-0.296040236949921
-0.296040236949921
-0.296040236949921
-0.296040236949921
-0.296040236949921
-0.296040236949921
-0.311299026012421
-0.311299026012421
-0.311299026012421
-0.311299026012421
-0.311299026012421
-0.311299026012421
-0.311299026012421
-0.326557815074921
-0.311299026012421
-0.311299026012421
-0.326557815074921
-0.326557815074921
-0.326557815074921
-0.311299026012421
-0.311299026012421
-0.311299026012421
-0.311299026012421
-0.311299026012421
-0.311299026012421
-0.311299026012421
-0.296040236949921
-0.296040236949921
-0.296040236949921
-0.296040236949921
-0.296040236949921
-0.296040236949921
-0.296040236949921
-0.296040236949921
-0.311299026012421
-0.311299026012421
-0.296040236949921
-0.296040236949921
-0.296040236949921
-0.280781447887421
-0.280781447887421
-0.296040236949921
-0.296040236949921
-0.296040236949921
-0.280781447887421
-0.296040236949921
-0.296040236949921
-0.296040236949921
-0.311299026012421
-0.311299026012421
-0.311299026012421
-0.311299026012421
-0.311299026012421
-0.311299026012421
-0.311299026012421
-0.311299026012421
-0.311299026012421
-0.311299026012421
-0.296040236949921
-0.296040236949921
-0.311299026012421
-0.311299026012421
-0.296040236949921
-0.296040236949921
-0.280781447887421
-0.280781447887421
-0.296040236949921
-0.296040236949921
-0.296040236949921
-0.296040236949921
-0.296040236949921
-0.311299026012421
-0.311299026012421
-0.311299026012421
-0.296040236949921
-0.296040236949921
-0.311299026012421
-0.311299026012421
-0.296040236949921
-0.296040236949921
-0.280781447887421
-0.296040236949921
-0.296040236949921
-0.296040236949921
-0.296040236949921
-0.280781447887421
-0.280781447887421
-0.296040236949921
-0.296040236949921
-0.296040236949921
-0.296040236949921
-0.296040236949921
-0.296040236949921
-0.296040236949921
-0.296040236949921
-0.296040236949921
-0.296040236949921
-0.296040236949921
-0.296040236949921
-0.296040236949921
-0.296040236949921
-0.296040236949921
-0.296040236949921
-0.296040236949921
-0.296040236949921
-0.296040236949921
-0.296040236949921
-0.296040236949921
-0.296040236949921
-0.296040236949921
-0.296040236949921
-0.296040236949921
-0.280781447887421
-0.280781447887421
-0.280781447887421
-0.280781447887421
-0.280781447887421
-0.280781447887421
-0.280781447887421
-0.280781447887421
-0.280781447887421
-0.280781447887421
-0.280781447887421
-0.280781447887421
-0.280781447887421
-0.280781447887421
-0.280781447887421
-0.280781447887421
-0.280781447887421
-0.280781447887421
-0.280781447887421
-0.280781447887421
-0.280781447887421
-0.280781447887421
-0.280781447887421
-0.280781447887421
-0.296040236949921
-0.296040236949921
-0.296040236949921
-0.296040236949921
-0.296040236949921
-0.296040236949921
-0.296040236949921
-0.296040236949921
-0.296040236949921
-0.296040236949921
-0.296040236949921
-0.296040236949921
-0.280781447887421
-0.280781447887421
-0.280781447887421
-0.280781447887421
-0.280781447887421
-0.265522658824921
-0.265522658824921
-0.265522658824921
-0.280781447887421
-0.280781447887421
-0.265522658824921
-0.265522658824921
-0.280781447887421
-0.280781447887421
-0.280781447887421
-0.280781447887421
-0.280781447887421
-0.280781447887421
-0.296040236949921
-0.296040236949921
-0.296040236949921
-0.296040236949921
-0.280781447887421
-0.296040236949921
-0.280781447887421
-0.280781447887421
-0.280781447887421
-0.280781447887421
-0.280781447887421
-0.280781447887421
-0.280781447887421
-0.280781447887421
-0.280781447887421
-0.265522658824921
-0.265522658824921
-0.280781447887421
-0.280781447887421
-0.265522658824921
-0.265522658824921
-0.265522658824921
-0.265522658824921
-0.280781447887421
-0.280781447887421
-0.265522658824921
-0.265522658824921
-0.265522658824921
-0.280781447887421
-0.280781447887421
-0.280781447887421
-0.280781447887421
-0.280781447887421
-0.280781447887421
-0.280781447887421
-0.280781447887421
-0.280781447887421
-0.280781447887421
-0.280781447887421
-0.265522658824921
-0.280781447887421
-0.280781447887421
-0.265522658824921
-0.265522658824921
-0.265522658824921
-0.265522658824921
-0.265522658824921
-0.280781447887421
-0.265522658824921
-0.280781447887421
-0.280781447887421
-0.280781447887421
-0.280781447887421
-0.280781447887421
-0.265522658824921
-0.265522658824921
-0.265522658824921
-0.265522658824921
-0.265522658824921
-0.265522658824921
-0.265522658824921
-0.265522658824921
-0.265522658824921
-0.265522658824921
-0.265522658824921
-0.280781447887421
-0.265522658824921
-0.265522658824921
-0.265522658824921
-0.280781447887421
-0.280781447887421
-0.265522658824921
-0.265522658824921
-0.265522658824921
-0.265522658824921
-0.265522658824921
-0.265522658824921
-0.265522658824921
-0.250263869762421
-0.265522658824921
-0.265522658824921
-0.265522658824921
-0.265522658824921
-0.265522658824921
-0.265522658824921
-0.265522658824921
-0.250263869762421
-0.265522658824921
-0.265522658824921
-0.265522658824921
-0.265522658824921
-0.265522658824921
-0.250263869762421
-0.265522658824921
-0.265522658824921
-0.265522658824921
-0.265522658824921
-0.265522658824921
-0.265522658824921
-0.265522658824921
-0.265522658824921
-0.265522658824921
-0.250263869762421
-0.250263869762421
-0.250263869762421
-0.250263869762421
-0.235005080699921
-0.235005080699921
-0.250263869762421
-0.235005080699921
-0.250263869762421
-0.250263869762421
-0.250263869762421
-0.250263869762421
-0.250263869762421
-0.265522658824921
-0.265522658824921
-0.265522658824921
-0.265522658824921
-0.265522658824921
-0.265522658824921
-0.265522658824921
-0.265522658824921
-0.265522658824921
-0.265522658824921
-0.265522658824921
-0.265522658824921
-0.250263869762421
-0.265522658824921
-0.250263869762421
-0.250263869762421
-0.250263869762421
-0.250263869762421
-0.265522658824921
-0.265522658824921
-0.250263869762421
-0.250263869762421
-0.265522658824921
-0.250263869762421
-0.265522658824921
-0.265522658824921
-0.250263869762421
-0.250263869762421
-0.250263869762421
-0.250263869762421
-0.265522658824921
-0.250263869762421
-0.250263869762421
-0.250263869762421
-0.250263869762421
-0.250263869762421
-0.265522658824921
-0.250263869762421
-0.250263869762421
-0.250263869762421
-0.265522658824921
-0.250263869762421
-0.250263869762421
-0.250263869762421
-0.235005080699921
-0.235005080699921
-0.235005080699921
-0.235005080699921
-0.235005080699921
-0.235005080699921
-0.235005080699921
-0.235005080699921
-0.219746291637421
-0.235005080699921
-0.235005080699921
-0.235005080699921
-0.235005080699921
-0.235005080699921
-0.235005080699921
-0.250263869762421
-0.250263869762421
-0.235005080699921
-0.250263869762421
-0.250263869762421
-0.250263869762421
-0.250263869762421
-0.250263869762421
-0.235005080699921
-0.250263869762421
-0.250263869762421
-0.250263869762421
-0.250263869762421
-0.250263869762421
-0.250263869762421
-0.250263869762421
-0.250263869762421
-0.235005080699921
-0.250263869762421
-0.250263869762421
-0.250263869762421
-0.250263869762421
-0.250263869762421
-0.235005080699921
-0.250263869762421
-0.250263869762421
-0.250263869762421
-0.250263869762421
-0.235005080699921
-0.235005080699921
-0.235005080699921
-0.250263869762421
-0.235005080699921
-0.235005080699921
-0.235005080699921
-0.235005080699921
-0.235005080699921
-0.235005080699921
-0.235005080699921
-0.235005080699921
-0.250263869762421
-0.250263869762421
-0.250263869762421
-0.250263869762421
-0.250263869762421
-0.250263869762421
-0.250263869762421
-0.250263869762421
-0.250263869762421
-0.235005080699921
-0.235005080699921
-0.235005080699921
-0.235005080699921
-0.219746291637421
-0.235005080699921
-0.235005080699921
-0.235005080699921
-0.219746291637421
-0.219746291637421
-0.235005080699921
-0.235005080699921
-0.235005080699921
-0.235005080699921
-0.235005080699921
-0.235005080699921
-0.235005080699921
-0.235005080699921
-0.235005080699921
-0.235005080699921
-0.235005080699921
-0.235005080699921
-0.235005080699921
-0.219746291637421
-0.219746291637421
-0.219746291637421
-0.219746291637421
-0.219746291637421
-0.219746291637421
-0.219746291637421
-0.219746291637421
-0.235005080699921
-0.235005080699921
-0.250263869762421
-0.235005080699921
-0.250263869762421
-0.250263869762421
-0.250263869762421
-0.235005080699921
-0.235005080699921
-0.235005080699921
-0.219746291637421
-0.219746291637421
-0.219746291637421
-0.219746291637421
-0.204487502574921
-0.219746291637421
-0.219746291637421
-0.219746291637421
-0.219746291637421
-0.219746291637421
-0.219746291637421
-0.219746291637421
-0.219746291637421
-0.219746291637421
-0.219746291637421
-0.219746291637421
-0.219746291637421
-0.219746291637421
-0.219746291637421
-0.219746291637421
-0.219746291637421
-0.219746291637421
-0.219746291637421
-0.219746291637421
-0.219746291637421
-0.219746291637421
-0.219746291637421
-0.219746291637421
-0.235005080699921
-0.219746291637421
-0.219746291637421
-0.235005080699921
-0.235005080699921
-0.235005080699921
-0.235005080699921
-0.235005080699921
-0.235005080699921
-0.235005080699921
-0.219746291637421
-0.219746291637421
-0.235005080699921
-0.235005080699921
-0.219746291637421
-0.219746291637421
-0.235005080699921
-0.235005080699921
-0.235005080699921
-0.219746291637421
-0.219746291637421
-0.219746291637421
-0.219746291637421
-0.219746291637421
-0.204487502574921
-0.204487502574921
-0.219746291637421
-0.219746291637421
-0.219746291637421
-0.219746291637421
-0.219746291637421
-0.235005080699921
-0.235005080699921
-0.235005080699921
-0.219746291637421
-0.235005080699921
-0.235005080699921
-0.219746291637421
-0.219746291637421
-0.219746291637421
-0.219746291637421
-0.219746291637421
-0.219746291637421
-0.204487502574921
-0.204487502574921
-0.219746291637421
-0.219746291637421
-0.219746291637421
-0.219746291637421
-0.219746291637421
-0.219746291637421
-0.219746291637421
-0.219746291637421
-0.219746291637421
-0.204487502574921
-0.219746291637421
-0.219746291637421
-0.219746291637421
-0.219746291637421
-0.219746291637421
-0.204487502574921
-0.219746291637421
-0.219746291637421
-0.219746291637421
-0.219746291637421
-0.219746291637421
-0.219746291637421
-0.219746291637421
-0.219746291637421
-0.219746291637421
-0.219746291637421
-0.219746291637421
-0.204487502574921
-0.219746291637421
-0.219746291637421
-0.204487502574921
-0.219746291637421
-0.219746291637421
-0.219746291637421
-0.219746291637421
-0.219746291637421
-0.204487502574921
-0.204487502574921
-0.204487502574921
-0.219746291637421
-0.204487502574921
-0.204487502574921
-0.204487502574921
-0.204487502574921
-0.204487502574921
-0.219746291637421
-0.219746291637421
-0.219746291637421
-0.219746291637421
-0.219746291637421
-0.219746291637421
-0.219746291637421
-0.219746291637421
-0.219746291637421
-0.219746291637421
-0.204487502574921
-0.204487502574921
-0.204487502574921
-0.204487502574921
-0.204487502574921
-0.204487502574921
-0.204487502574921
-0.204487502574921
-0.204487502574921
-0.204487502574921
-0.204487502574921
-0.204487502574921
-0.219746291637421
-0.204487502574921
-0.204487502574921
-0.204487502574921
-0.204487502574921
-0.219746291637421
-0.204487502574921
-0.204487502574921
-0.219746291637421
-0.219746291637421
-0.219746291637421
-0.219746291637421
-0.219746291637421
-0.219746291637421
-0.219746291637421
-0.204487502574921
-0.204487502574921
-0.204487502574921
-0.204487502574921
-0.204487502574921
-0.204487502574921
-0.204487502574921
-0.204487502574921
-0.204487502574921
-0.204487502574921
-0.204487502574921
-0.204487502574921
-0.204487502574921
-0.204487502574921
-0.189228713512421
-0.204487502574921
-0.204487502574921
-0.204487502574921
-0.204487502574921
-0.204487502574921
-0.204487502574921
-0.204487502574921
-0.204487502574921
-0.219746291637421
-0.204487502574921
-0.204487502574921
-0.204487502574921
-0.219746291637421
-0.219746291637421
-0.204487502574921
-0.219746291637421
-0.204487502574921
-0.204487502574921
-0.204487502574921
-0.204487502574921
-0.204487502574921
-0.204487502574921
-0.204487502574921
-0.204487502574921
-0.204487502574921
-0.219746291637421
-0.219746291637421
-0.219746291637421
-0.219746291637421
-0.219746291637421
-0.219746291637421
-0.219746291637421
-0.204487502574921
-0.204487502574921
-0.189228713512421
-0.204487502574921
-0.189228713512421
-0.189228713512421
-0.189228713512421
-0.189228713512421
-0.189228713512421
-0.204487502574921
-0.204487502574921
-0.204487502574921
-0.204487502574921
-0.204487502574921
-0.204487502574921
-0.189228713512421
-0.204487502574921
-0.204487502574921
-0.204487502574921
-0.189228713512421
-0.204487502574921
-0.204487502574921
-0.204487502574921
-0.204487502574921
-0.204487502574921
-0.204487502574921
-0.204487502574921
-0.204487502574921
-0.204487502574921
-0.204487502574921
-0.189228713512421
-0.189228713512421
-0.189228713512421
-0.189228713512421
-0.189228713512421
-0.189228713512421
-0.173969924449921
-0.173969924449921
-0.173969924449921
-0.173969924449921
-0.173969924449921
-0.189228713512421
-0.189228713512421
-0.189228713512421
-0.189228713512421
-0.189228713512421
-0.204487502574921
-0.204487502574921
-0.204487502574921
-0.204487502574921
-0.204487502574921
-0.204487502574921
-0.204487502574921
-0.204487502574921
-0.204487502574921
-0.189228713512421
-0.189228713512421
-0.204487502574921
-0.204487502574921
-0.189228713512421
-0.189228713512421
-0.189228713512421
-0.189228713512421
-0.204487502574921
-0.189228713512421
-0.189228713512421
-0.189228713512421
-0.189228713512421
-0.189228713512421
-0.189228713512421
-0.189228713512421
-0.189228713512421
-0.189228713512421
-0.189228713512421
-0.204487502574921
-0.189228713512421
-0.189228713512421
-0.189228713512421
-0.189228713512421
-0.189228713512421
-0.189228713512421
-0.189228713512421
-0.189228713512421
-0.189228713512421
-0.189228713512421
-0.189228713512421
-0.189228713512421
-0.189228713512421
-0.173969924449921
-0.173969924449921
-0.173969924449921
-0.173969924449921
-0.173969924449921
-0.173969924449921
-0.173969924449921
-0.189228713512421
-0.189228713512421
-0.189228713512421
-0.189228713512421
-0.189228713512421
-0.189228713512421
-0.189228713512421
-0.189228713512421
-0.204487502574921
-0.189228713512421
-0.189228713512421
-0.189228713512421
-0.189228713512421
-0.189228713512421
-0.189228713512421
-0.173969924449921
-0.173969924449921
-0.173969924449921
-0.189228713512421
-0.189228713512421
-0.173969924449921
-0.173969924449921
-0.189228713512421
-0.189228713512421
-0.189228713512421
-0.189228713512421
-0.189228713512421
-0.189228713512421
-0.204487502574921
-0.204487502574921
-0.204487502574921
-0.189228713512421
-0.189228713512421
-0.189228713512421
-0.189228713512421
-0.173969924449921
-0.173969924449921
-0.189228713512421
-0.173969924449921
-0.173969924449921
-0.173969924449921
-0.173969924449921
-0.189228713512421
-0.173969924449921
-0.173969924449921
-0.173969924449921
-0.189228713512421
-0.189228713512421
-0.189228713512421
-0.189228713512421
-0.189228713512421
-0.189228713512421
-0.189228713512421
-0.189228713512421
-0.189228713512421
-0.173969924449921
-0.189228713512421
-0.189228713512421
-0.189228713512421
-0.173969924449921
-0.173969924449921
-0.189228713512421
-0.173969924449921
-0.173969924449921
-0.173969924449921
-0.173969924449921
-0.173969924449921
-0.173969924449921
-0.173969924449921
-0.173969924449921
-0.189228713512421
-0.173969924449921
-0.189228713512421
-0.189228713512421
-0.189228713512421
-0.189228713512421
-0.189228713512421
-0.189228713512421
-0.189228713512421
-0.189228713512421
-0.189228713512421
-0.189228713512421
-0.189228713512421
-0.173969924449921
-0.173969924449921
-0.158711135387421
-0.158711135387421
-0.158711135387421
-0.158711135387421
-0.143452346324921
-0.143452346324921
-0.158711135387421
-0.158711135387421
-0.173969924449921
-0.173969924449921
-0.173969924449921
-0.189228713512421
-0.189228713512421
-0.189228713512421
-0.189228713512421
-0.189228713512421
-0.204487502574921
-0.204487502574921
-0.189228713512421
-0.189228713512421
-0.189228713512421
-0.189228713512421
-0.173969924449921
-0.173969924449921
-0.173969924449921
-0.173969924449921
-0.173969924449921
-0.158711135387421
-0.158711135387421
-0.173969924449921
-0.173969924449921
-0.173969924449921
-0.173969924449921
-0.173969924449921
-0.173969924449921
-0.189228713512421
-0.189228713512421
-0.189228713512421
-0.173969924449921
-0.173969924449921
-0.173969924449921
-0.189228713512421
-0.173969924449921
-0.173969924449921
-0.173969924449921
-0.173969924449921
-0.173969924449921
-0.173969924449921
-0.158711135387421
-0.158711135387421
-0.173969924449921
-0.158711135387421
-0.158711135387421
-0.158711135387421
-0.158711135387421
-0.158711135387421
-0.158711135387421
-0.173969924449921
-0.173969924449921
-0.173969924449921
-0.173969924449921
-0.173969924449921
-0.173969924449921
-0.173969924449921
-0.173969924449921
-0.173969924449921
-0.173969924449921
-0.173969924449921
-0.173969924449921
-0.158711135387421
-0.173969924449921
-0.158711135387421
-0.173969924449921
-0.158711135387421
-0.158711135387421
-0.158711135387421
-0.158711135387421
-0.158711135387421
-0.158711135387421
-0.158711135387421
-0.158711135387421
-0.173969924449921
-0.173969924449921
-0.173969924449921
-0.173969924449921
-0.173969924449921
-0.173969924449921
-0.173969924449921
-0.173969924449921
-0.158711135387421
-0.158711135387421
-0.158711135387421
-0.173969924449921
-0.158711135387421
-0.158711135387421
-0.158711135387421
-0.158711135387421
-0.158711135387421
-0.158711135387421
-0.173969924449921
-0.173969924449921
-0.158711135387421
-0.158711135387421
-0.158711135387421
-0.173969924449921
-0.173969924449921
-0.173969924449921
-0.173969924449921
-0.173969924449921
-0.173969924449921
-0.173969924449921
-0.173969924449921
-0.173969924449921
-0.173969924449921
-0.173969924449921
-0.173969924449921
-0.158711135387421
-0.158711135387421
-0.173969924449921
-0.158711135387421
-0.173969924449921
-0.158711135387421
-0.158711135387421
-0.158711135387421
-0.173969924449921
-0.173969924449921
-0.173969924449921
-0.173969924449921
-0.173969924449921
-0.173969924449921
-0.173969924449921
-0.173969924449921
-0.189228713512421
-0.173969924449921
-0.173969924449921
-0.173969924449921
-0.173969924449921
-0.173969924449921
-0.158711135387421
-0.143452346324921
-0.158711135387421
-0.158711135387421
-0.158711135387421
-0.143452346324921
-0.143452346324921
-0.158711135387421
-0.173969924449921
-0.158711135387421
-0.173969924449921
-0.173969924449921
-0.173969924449921
-0.173969924449921
-0.173969924449921
-0.173969924449921
-0.173969924449921
-0.158711135387421
-0.158711135387421
-0.158711135387421
-0.158711135387421
-0.158711135387421
-0.143452346324921
-0.143452346324921
-0.158711135387421
-0.158711135387421
-0.143452346324921
-0.143452346324921
-0.158711135387421
-0.158711135387421
-0.158711135387421
-0.158711135387421
-0.158711135387421
-0.158711135387421
-0.173969924449921
-0.173969924449921
-0.158711135387421
-0.158711135387421
-0.173969924449921
-0.158711135387421
-0.158711135387421
-0.158711135387421
-0.158711135387421
-0.158711135387421
-0.173969924449921
-0.173969924449921
-0.158711135387421
-0.158711135387421
-0.158711135387421
-0.158711135387421
-0.158711135387421
-0.158711135387421
-0.158711135387421
-0.158711135387421
-0.158711135387421
-0.158711135387421
-0.143452346324921
-0.158711135387421
-0.158711135387421
-0.143452346324921
-0.143452346324921
-0.143452346324921
-0.143452346324921
-0.158711135387421
-0.158711135387421
-0.158711135387421
-0.143452346324921
-0.158711135387421
-0.158711135387421
-0.158711135387421
-0.158711135387421
-0.158711135387421
-0.158711135387421
-0.158711135387421
-0.158711135387421
-0.158711135387421
-0.158711135387421
-0.158711135387421
-0.158711135387421
-0.158711135387421
-0.173969924449921
-0.158711135387421
-0.158711135387421
-0.158711135387421
-0.158711135387421
-0.158711135387421
-0.143452346324921
-0.143452346324921
-0.143452346324921
-0.143452346324921
-0.143452346324921
-0.143452346324921
-0.143452346324921
-0.143452346324921
-0.143452346324921
-0.158711135387421
-0.143452346324921
-0.143452346324921
-0.158711135387421
-0.158711135387421
-0.158711135387421
-0.158711135387421
-0.158711135387421
-0.158711135387421
-0.158711135387421
-0.143452346324921
-0.143452346324921
-0.143452346324921
-0.143452346324921
-0.143452346324921
-0.143452346324921
-0.143452346324921
-0.143452346324921
-0.143452346324921
-0.143452346324921
-0.158711135387421
-0.143452346324921
-0.143452346324921
-0.143452346324921
-0.143452346324921
-0.143452346324921
-0.143452346324921
-0.143452346324921
-0.143452346324921
-0.143452346324921
-0.143452346324921
-0.143452346324921
-0.143452346324921
-0.143452346324921
-0.143452346324921
-0.158711135387421
-0.158711135387421
-0.143452346324921
-0.158711135387421
-0.143452346324921
-0.143452346324921
-0.143452346324921
-0.143452346324921
-0.143452346324921
-0.143452346324921
-0.143452346324921
-0.143452346324921
-0.143452346324921
-0.143452346324921
-0.143452346324921
-0.143452346324921
-0.143452346324921
-0.128193557262421
-0.143452346324921
-0.143452346324921
-0.143452346324921
-0.143452346324921
-0.143452346324921
-0.143452346324921
-0.158711135387421
-0.158711135387421
-0.158711135387421
-0.158711135387421
-0.158711135387421
-0.158711135387421
-0.143452346324921
-0.143452346324921
-0.143452346324921
-0.143452346324921
-0.143452346324921
-0.143452346324921
-0.143452346324921
-0.143452346324921
-0.143452346324921
-0.143452346324921
-0.143452346324921
-0.143452346324921
-0.143452346324921
-0.143452346324921
-0.143452346324921
-0.128193557262421
-0.128193557262421
-0.143452346324921
-0.143452346324921
-0.128193557262421
-0.128193557262421
-0.128193557262421
-0.143452346324921
-0.143452346324921
-0.143452346324921
-0.143452346324921
-0.143452346324921
-0.143452346324921
-0.143452346324921
-0.158711135387421
-0.158711135387421
-0.158711135387421
-0.143452346324921
-0.158711135387421
-0.143452346324921
-0.158711135387421
-0.158711135387421
-0.158711135387421
-0.158711135387421
-0.143452346324921
-0.143452346324921
-0.143452346324921
-0.143452346324921
-0.143452346324921
-0.143452346324921
-0.143452346324921
-0.143452346324921
-0.143452346324921
-0.143452346324921
-0.143452346324921
-0.143452346324921
-0.143452346324921
-0.143452346324921
-0.143452346324921
-0.143452346324921
-0.158711135387421
-0.158711135387421
-0.143452346324921
-0.143452346324921
-0.143452346324921
-0.143452346324921
-0.143452346324921
-0.143452346324921
-0.143452346324921
-0.143452346324921
-0.143452346324921
-0.143452346324921
-0.143452346324921
-0.143452346324921
-0.143452346324921
-0.143452346324921
-0.143452346324921
-0.143452346324921
-0.143452346324921
-0.143452346324921
-0.143452346324921
-0.143452346324921
-0.143452346324921
-0.143452346324921
-0.143452346324921
-0.143452346324921
-0.158711135387421
-0.143452346324921
-0.143452346324921
-0.158711135387421
-0.143452346324921
-0.143452346324921
-0.143452346324921
-0.143452346324921
-0.143452346324921
-0.128193557262421
-0.128193557262421
-0.128193557262421
-0.128193557262421
-0.128193557262421
-0.128193557262421
-0.128193557262421
-0.128193557262421
-0.128193557262421
-0.128193557262421
-0.128193557262421
-0.143452346324921
-0.143452346324921
-0.143452346324921
-0.143452346324921
-0.143452346324921
-0.143452346324921
-0.143452346324921
-0.143452346324921
-0.158711135387421
-0.158711135387421
-0.143452346324921
-0.143452346324921
-0.128193557262421
-0.128193557262421
-0.128193557262421
-0.128193557262421
-0.128193557262421
-0.128193557262421
-0.128193557262421
-0.128193557262421
-0.128193557262421
-0.128193557262421
-0.128193557262421
-0.128193557262421
-0.143452346324921
-0.143452346324921
-0.143452346324921
-0.143452346324921
-0.143452346324921
-0.143452346324921
-0.143452346324921
-0.143452346324921
-0.143452346324921
-0.143452346324921
-0.128193557262421
-0.128193557262421
-0.128193557262421
-0.128193557262421
-0.128193557262421
-0.128193557262421
-0.128193557262421
-0.128193557262421
-0.143452346324921
-0.143452346324921
-0.143452346324921
-0.143452346324921
-0.143452346324921
-0.158711135387421
-0.143452346324921
-0.143452346324921
-0.143452346324921
-0.143452346324921
-0.143452346324921
-0.143452346324921
-0.143452346324921
-0.128193557262421
-0.128193557262421
-0.128193557262421
-0.143452346324921
-0.128193557262421
-0.112934760749340
-0.128193557262421
-0.128193557262421
-0.128193557262421
-0.128193557262421
-0.128193557262421
-0.128193557262421
-0.128193557262421
-0.128193557262421
-0.128193557262421
-0.128193557262421
-0.128193557262421
-0.143452346324921
-0.143452346324921
-0.128193557262421
-0.143452346324921
-0.143452346324921
-0.143452346324921
-0.143452346324921
-0.143452346324921
-0.143452346324921
-0.128193557262421
-0.128193557262421
-0.128193557262421
-0.128193557262421
-0.128193557262421
-0.112934760749340
-0.128193557262421
-0.128193557262421
-0.128193557262421
-0.112934760749340
-0.128193557262421
-0.128193557262421
-0.128193557262421
-0.128193557262421
-0.128193557262421
-0.128193557262421
-0.128193557262421
-0.128193557262421
-0.128193557262421
-0.128193557262421
-0.128193557262421
-0.128193557262421
-0.128193557262421
-0.128193557262421
-0.128193557262421
-0.143452346324921
-0.128193557262421
-0.128193557262421
-0.128193557262421
-0.128193557262421
-0.128193557262421
-0.128193557262421
-0.128193557262421
-0.128193557262421
-0.143452346324921
-0.143452346324921
-0.143452346324921
-0.143452346324921
-0.128193557262421
-0.143452346324921
-0.143452346324921
-0.128193557262421
-0.128193557262421
-0.128193557262421
-0.128193557262421
-0.128193557262421
-0.128193557262421
-0.143452346324921
-0.143452346324921
-0.143452346324921
-0.128193557262421
-0.128193557262421
-0.128193557262421
-0.143452346324921
-0.128193557262421
-0.128193557262421
-0.128193557262421
-0.128193557262421
-0.128193557262421
-0.128193557262421
-0.128193557262421
-0.128193557262421
-0.128193557262421
-0.143452346324921
-0.128193557262421
-0.128193557262421
-0.128193557262421
-0.128193557262421
-0.128193557262421
-0.128193557262421
-0.128193557262421
-0.128193557262421
-0.128193557262421
-0.128193557262421
-0.128193557262421
-0.143452346324921
-0.143452346324921
-0.143452346324921
-0.143452346324921
-0.128193557262421
-0.128193557262421
-0.128193557262421
-0.128193557262421
-0.128193557262421
-0.128193557262421
-0.128193557262421
-0.128193557262421
-0.128193557262421
-0.128193557262421
-0.128193557262421
-0.128193557262421
-0.128193557262421
-0.128193557262421
-0.128193557262421
-0.112934760749340
-0.128193557262421
-0.128193557262421
-0.112934760749340
-0.112934760749340
-0.128193557262421
-0.112934760749340
-0.128193557262421
-0.128193557262421
-0.128193557262421
-0.128193557262421
-0.128193557262421
-0.128193557262421
-0.128193557262421
-0.128193557262421
-0.112934760749340
-0.128193557262421
-0.128193557262421
-0.112934760749340
-0.128193557262421
-0.128193557262421
-0.112934760749340
-0.128193557262421
-0.112934760749340
-0.128193557262421
-0.128193557262421
-0.128193557262421
-0.128193557262421
-0.128193557262421
-0.128193557262421
-0.128193557262421
-0.143452346324921
-0.128193557262421
-0.128193557262421
-0.128193557262421
-0.128193557262421
-0.128193557262421
-0.128193557262421
-0.128193557262421
-0.112934760749340
-0.112934760749340
-0.128193557262421
-0.128193557262421
-0.128193557262421
-0.128193557262421
-0.112934760749340
-0.128193557262421
-0.128193557262421
-0.128193557262421
-0.128193557262421
-0.128193557262421
-0.128193557262421
-0.128193557262421
-0.128193557262421
-0.128193557262421
-0.128193557262421
-0.128193557262421
-0.112934760749340
-0.112934760749340
-0.112934760749340
-0.112934760749340
-0.112934760749340
-0.112934760749340
-0.112934760749340
-0.112934760749340
-0.112934760749340
-0.112934760749340
-0.112934760749340
-0.128193557262421
-0.128193557262421
-0.128193557262421
-0.112934760749340
-0.128193557262421
-0.128193557262421
-0.112934760749340
-0.112934760749340
-0.128193557262421
-0.128193557262421
-0.128193557262421
-0.128193557262421
-0.128193557262421
-0.128193557262421
-0.143452346324921
-0.128193557262421
-0.128193557262421
-0.128193557262421
-0.128193557262421
-0.128193557262421
-0.112934760749340
-0.112934760749340
-0.112934760749340
-0.112934760749340
-0.112934760749340
-0.112934760749340
-0.112934760749340
-0.112934760749340
-0.112934760749340
-0.112934760749340
-0.128193557262421
-0.128193557262421
-0.112934760749340
-0.112934760749340
-0.128193557262421
-0.128193557262421
-0.128193557262421
-0.112934760749340
-0.128193557262421
-0.128193557262421
-0.112934760749340
-0.112934760749340
-0.112934760749340
-0.112934760749340
-0.112934760749340
-0.097675971686840
-0.097675971686840
-0.097675971686840
-0.112934760749340
-0.112934760749340
-0.112934760749340
-0.112934760749340
-0.112934760749340
-0.128193557262421
-0.128193557262421
-0.128193557262421
-0.128193557262421
-0.128193557262421
-0.128193557262421
-0.128193557262421
-0.112934760749340
-0.112934760749340
-0.112934760749340
-0.112934760749340
-0.112934760749340
-0.112934760749340
-0.112934760749340
-0.112934760749340
-0.112934760749340
-0.112934760749340
-0.112934760749340
-0.112934760749340
-0.112934760749340
-0.112934760749340
-0.112934760749340
-0.112934760749340
-0.112934760749340
-0.128193557262421
-0.112934760749340
-0.112934760749340
-0.112934760749340
-0.112934760749340
-0.112934760749340
-0.112934760749340
-0.112934760749340
-0.112934760749340
-0.097675971686840
-0.097675971686840
-0.112934760749340
-0.097675971686840
-0.112934760749340
-0.112934760749340
-0.112934760749340
-0.097675971686840
-0.112934760749340
-0.112934760749340
-0.112934760749340
-0.112934760749340
-0.112934760749340
-0.112934760749340
-0.112934760749340
-0.112934760749340
-0.112934760749340
-0.112934760749340
-0.097675971686840
-0.097675971686840
-0.112934760749340
-0.112934760749340
-0.112934760749340
-0.097675971686840
-0.097675971686840
-0.097675971686840
-0.112934760749340
-0.112934760749340
-0.112934760749340
-0.112934760749340
-0.097675971686840
-0.112934760749340
-0.112934760749340
-0.112934760749340
-0.112934760749340
-0.112934760749340
-0.128193557262421
-0.128193557262421
-0.112934760749340
-0.112934760749340
-0.128193557262421
-0.128193557262421
-0.112934760749340
-0.112934760749340
-0.112934760749340
-0.112934760749340
-0.112934760749340
-0.112934760749340
-0.097675971686840
-0.097675971686840
-0.097675971686840
-0.097675971686840
-0.097675971686840
-0.097675971686840
-0.097675971686840
-0.097675971686840
-0.097675971686840
-0.112934760749340
-0.112934760749340
-0.112934760749340
-0.112934760749340
-0.128193557262421
-0.128193557262421
-0.128193557262421
-0.128193557262421
-0.112934760749340
-0.112934760749340
-0.112934760749340
-0.112934760749340
-0.112934760749340
-0.097675971686840
-0.097675971686840
-0.097675971686840
-0.097675971686840
-0.097675971686840
-0.097675971686840
-0.097675971686840
-0.097675971686840
-0.097675971686840
-0.097675971686840
-0.097675971686840
-0.097675971686840
-0.112934760749340
-0.112934760749340
-0.112934760749340
-0.112934760749340
-0.112934760749340
-0.112934760749340
-0.112934760749340
-0.112934760749340
-0.112934760749340
-0.112934760749340
-0.097675971686840
-0.097675971686840
-0.097675971686840
-0.097675971686840
-0.097675971686840
-0.112934760749340
-0.097675971686840
-0.097675971686840
-0.097675971686840
-0.112934760749340
-0.112934760749340
-0.112934760749340
-0.097675971686840
-0.112934760749340
-0.112934760749340
-0.112934760749340
-0.112934760749340
-0.112934760749340
-0.112934760749340
-0.112934760749340
-0.112934760749340
-0.112934760749340
-0.097675971686840
-0.112934760749340
-0.112934760749340
-0.112934760749340
-0.112934760749340
-0.112934760749340
-0.097675971686840
-0.112934760749340
-0.112934760749340
-0.097675971686840
-0.112934760749340
-0.112934760749340
-0.112934760749340
-0.112934760749340
-0.112934760749340
-0.112934760749340
-0.112934760749340
-0.112934760749340
-0.112934760749340
-0.112934760749340
-0.112934760749340
-0.112934760749340
-0.112934760749340
-0.112934760749340
-0.112934760749340
-0.112934760749340
-0.112934760749340
-0.112934760749340
-0.112934760749340
-0.112934760749340
-0.112934760749340
-0.112934760749340
-0.112934760749340
-0.112934760749340
-0.112934760749340
-0.112934760749340
-0.112934760749340
-0.112934760749340
-0.097675971686840
-0.097675971686840
-0.097675971686840
-0.097675971686840
-0.097675971686840
-0.097675971686840
-0.097675971686840
-0.097675971686840
-0.097675971686840
-0.097675971686840
-0.097675971686840
-0.097675971686840
-0.097675971686840
-0.097675971686840
-0.097675971686840
-0.112934760749340
-0.112934760749340
-0.112934760749340
-0.112934760749340
-0.112934760749340
-0.112934760749340
-0.112934760749340
-0.097675971686840
-0.097675971686840
-0.097675971686840
-0.097675971686840
-0.097675971686840
-0.082417182624340
-0.082417182624340
-0.097675971686840
-0.097675971686840
-0.082417182624340
-0.082417182624340
-0.097675971686840
-0.097675971686840
-0.112934760749340
-0.097675971686840
-0.097675971686840
-0.097675971686840
-0.112934760749340
-0.112934760749340
-0.112934760749340
-0.097675971686840
-0.112934760749340
-0.112934760749340
-0.097675971686840
-0.097675971686840
-0.097675971686840
-0.097675971686840
-0.097675971686840
-0.097675971686840
-0.097675971686840
-0.097675971686840
-0.097675971686840
-0.097675971686840
-0.097675971686840
-0.097675971686840
-0.112934760749340
-0.097675971686840
-0.112934760749340
-0.097675971686840
-0.097675971686840
-0.097675971686840
-0.097675971686840
-0.097675971686840
-0.082417182624340
-0.082417182624340
-0.082417182624340
-0.097675971686840
-0.097675971686840
-0.097675971686840
-0.082417182624340
-0.082417182624340
-0.097675971686840
-0.097675971686840
-0.097675971686840
-0.097675971686840
-0.097675971686840
-0.097675971686840
-0.097675971686840
-0.112934760749340
-0.112934760749340
-0.097675971686840
-0.112934760749340
-0.112934760749340
-0.097675971686840
-0.097675971686840
-0.097675971686840
-0.097675971686840
-0.082417182624340
-0.082417182624340
-0.097675971686840
-0.082417182624340
-0.082417182624340
-0.082417182624340
-0.082417182624340
-0.082417182624340
-0.082417182624340
-0.082417182624340
-0.082417182624340
-0.097675971686840
-0.097675971686840
-0.097675971686840
-0.097675971686840
-0.082417182624340
-0.082417182624340
-0.097675971686840
-0.097675971686840
-0.097675971686840
-0.097675971686840
-0.097675971686840
-0.097675971686840
-0.097675971686840
-0.097675971686840
-0.097675971686840
-0.097675971686840
-0.097675971686840
-0.097675971686840
-0.097675971686840
-0.097675971686840
-0.097675971686840
-0.097675971686840
-0.097675971686840
-0.097675971686840
-0.097675971686840
-0.097675971686840
-0.097675971686840
-0.097675971686840
-0.097675971686840
-0.097675971686840
-0.082417182624340
-0.097675971686840
-0.097675971686840
-0.082417182624340
-0.082417182624340
-0.082417182624340
-0.082417182624340
-0.097675971686840
-0.097675971686840
-0.097675971686840
-0.097675971686840
-0.097675971686840
-0.097675971686840
-0.097675971686840
-0.097675971686840
-0.097675971686840
-0.097675971686840
-0.097675971686840
-0.097675971686840
-0.097675971686840
-0.097675971686840
-0.097675971686840
-0.097675971686840
-0.097675971686840
-0.097675971686840
-0.097675971686840
-0.097675971686840
-0.097675971686840
-0.097675971686840
-0.097675971686840
-0.097675971686840
-0.097675971686840
-0.097675971686840
-0.097675971686840
-0.097675971686840
-0.097675971686840
-0.097675971686840
-0.097675971686840
-0.112934760749340
-0.112934760749340
-0.112934760749340
-0.097675971686840
-0.097675971686840
-0.112934760749340
-0.112934760749340
-0.097675971686840
-0.097675971686840
-0.097675971686840
-0.097675971686840
-0.097675971686840
-0.097675971686840
-0.097675971686840
-0.097675971686840
-0.097675971686840
-0.097675971686840
-0.097675971686840
-0.097675971686840
-0.097675971686840
-0.097675971686840
-0.082417182624340
-0.082417182624340
-0.082417182624340
-0.082417182624340
-0.097675971686840
-0.082417182624340
-0.082417182624340
-0.082417182624340
-0.097675971686840
-0.097675971686840
-0.112934760749340
-0.097675971686840
-0.097675971686840
-0.112934760749340
-0.112934760749340
-0.112934760749340
-0.112934760749340
-0.097675971686840
-0.097675971686840
-0.097675971686840
-0.082417182624340
-0.082417182624340
-0.082417182624340
-0.082417182624340
-0.067158393561840
-0.082417182624340
-0.067158393561840
-0.067158393561840
-0.082417182624340
-0.082417182624340
-0.097675971686840
-0.097675971686840
-0.097675971686840
-0.097675971686840
-0.112934760749340
-0.097675971686840
-0.097675971686840
-0.097675971686840
-0.097675971686840
-0.112934760749340
-0.097675971686840
-0.097675971686840
-0.097675971686840
-0.097675971686840
-0.097675971686840
-0.097675971686840
-0.082417182624340
-0.082417182624340
-0.082417182624340
-0.097675971686840
-0.082417182624340
-0.082417182624340
-0.082417182624340
-0.097675971686840
-0.097675971686840
-0.097675971686840
-0.082417182624340
-0.097675971686840
-0.097675971686840
-0.097675971686840
-0.097675971686840
-0.097675971686840
-0.097675971686840
-0.097675971686840
-0.097675971686840
-0.097675971686840
-0.097675971686840
-0.097675971686840
-0.097675971686840
-0.097675971686840
-0.082417182624340
-0.082417182624340
-0.067158393561840
-0.067158393561840
-0.067158393561840
-0.067158393561840
-0.067158393561840
-0.067158393561840
-0.067158393561840
-0.067158393561840
-0.067158393561840
-0.082417182624340
-0.082417182624340
-0.082417182624340
-0.097675971686840
-0.097675971686840
-0.097675971686840
-0.097675971686840
-0.097675971686840
-0.097675971686840
-0.097675971686840
-0.097675971686840
-0.082417182624340
-0.082417182624340
-0.082417182624340
-0.082417182624340
-0.082417182624340
-0.067158393561840
-0.067158393561840
-0.082417182624340
-0.082417182624340
-0.082417182624340
-0.082417182624340
-0.082417182624340
-0.082417182624340
-0.097675971686840
-0.082417182624340
-0.082417182624340
-0.082417182624340
-0.082417182624340
-0.082417182624340
-0.082417182624340
-0.097675971686840
-0.097675971686840
-0.097675971686840
-0.082417182624340
-0.082417182624340
-0.097675971686840
-0.082417182624340
-0.082417182624340
-0.082417182624340
-0.067158393561840
-0.082417182624340
-0.082417182624340
-0.067158393561840
-0.067158393561840
-0.082417182624340
-0.082417182624340
-0.082417182624340
-0.082417182624340
-0.097675971686840
-0.097675971686840
-0.097675971686840
-0.097675971686840
-0.097675971686840
-0.097675971686840
-0.097675971686840
-0.097675971686840
-0.082417182624340
-0.082417182624340
-0.067158393561840
-0.067158393561840
-0.067158393561840
-0.067158393561840
-0.067158393561840
-0.067158393561840
-0.082417182624340
-0.082417182624340
-0.082417182624340
-0.082417182624340
-0.082417182624340
-0.082417182624340
-0.097675971686840
-0.097675971686840
-0.097675971686840
-0.097675971686840
-0.097675971686840
-0.097675971686840
-0.097675971686840
-0.097675971686840
-0.097675971686840
-0.097675971686840
-0.082417182624340
-0.082417182624340
-0.082417182624340
-0.082417182624340
-0.082417182624340
-0.082417182624340
-0.067158393561840
-0.067158393561840
-0.067158393561840
-0.067158393561840
-0.067158393561840
-0.067158393561840
-0.067158393561840
-0.067158393561840
-0.067158393561840
-0.082417182624340
-0.082417182624340
-0.082417182624340
-0.082417182624340
-0.082417182624340
-0.082417182624340
-0.097675971686840
-0.097675971686840
-0.097675971686840
-0.082417182624340
-0.097675971686840
-0.097675971686840
-0.097675971686840
-0.082417182624340
-0.082417182624340
-0.082417182624340
-0.082417182624340
-0.082417182624340
-0.082417182624340
-0.067158393561840
-0.067158393561840
-0.067158393561840
-0.067158393561840
-0.082417182624340
-0.067158393561840
-0.067158393561840
-0.067158393561840
-0.082417182624340
-0.082417182624340
-0.082417182624340
-0.082417182624340
-0.082417182624340
-0.082417182624340
-0.082417182624340
-0.097675971686840
-0.097675971686840
-0.082417182624340
-0.097675971686840
-0.082417182624340
-0.082417182624340
-0.082417182624340
-0.067158393561840
-0.067158393561840
-0.067158393561840
-0.067158393561840
-0.067158393561840
-0.067158393561840
-0.067158393561840
-0.067158393561840
-0.067158393561840
-0.082417182624340
-0.082417182624340
-0.097675971686840
-0.097675971686840
-0.097675971686840
-0.097675971686840
-0.097675971686840
-0.112934760749340
-0.112934760749340
-0.097675971686840
-0.097675971686840
-0.097675971686840
-0.097675971686840
-0.097675971686840
-0.082417182624340
-0.082417182624340
-0.082417182624340
-0.082417182624340
-0.082417182624340
-0.067158393561840
-0.067158393561840
-0.067158393561840
-0.082417182624340
-0.082417182624340
-0.067158393561840
-0.067158393561840
-0.067158393561840
-0.082417182624340
-0.082417182624340
-0.082417182624340
-0.097675971686840
-0.082417182624340
-0.082417182624340
-0.082417182624340
-0.082417182624340
-0.082417182624340
-0.082417182624340
-0.067158393561840
-0.067158393561840
-0.067158393561840
-0.067158393561840
-0.067158393561840
-0.067158393561840
-0.067158393561840
-0.067158393561840
-0.067158393561840
-0.067158393561840
-0.082417182624340
-0.067158393561840
-0.067158393561840
-0.082417182624340
-0.067158393561840
-0.082417182624340
-0.082417182624340
-0.067158393561840
-0.082417182624340
-0.082417182624340
-0.082417182624340
-0.082417182624340
-0.067158393561840
-0.067158393561840
-0.067158393561840
-0.082417182624340
-0.067158393561840
-0.082417182624340
-0.082417182624340
-0.067158393561840
-0.082417182624340
-0.082417182624340
-0.067158393561840
-0.067158393561840
-0.067158393561840
-0.067158393561840
-0.067158393561840
-0.067158393561840
-0.067158393561840
-0.067158393561840
-0.082417182624340
-0.067158393561840
-0.067158393561840
-0.067158393561840
-0.082417182624340
-0.082417182624340
-0.082417182624340
-0.082417182624340
-0.082417182624340
-0.082417182624340
-0.082417182624340
-0.082417182624340
-0.082417182624340
-0.067158393561840
-0.067158393561840
-0.067158393561840
-0.067158393561840
-0.067158393561840
-0.067158393561840
-0.067158393561840
-0.067158393561840
-0.067158393561840
-0.067158393561840
-0.082417182624340
-0.082417182624340
-0.067158393561840
-0.067158393561840
-0.067158393561840
-0.067158393561840
-0.082417182624340
-0.067158393561840
-0.067158393561840
-0.067158393561840
-0.067158393561840
-0.067158393561840
-0.082417182624340
-0.067158393561840
-0.067158393561840
-0.067158393561840
-0.067158393561840
-0.067158393561840
-0.082417182624340
-0.067158393561840
-0.067158393561840
-0.067158393561840
-0.082417182624340
-0.082417182624340
-0.082417182624340
-0.067158393561840
-0.067158393561840
-0.067158393561840
-0.082417182624340
-0.082417182624340
-0.082417182624340
-0.067158393561840
-0.067158393561840
-0.082417182624340
-0.082417182624340
-0.067158393561840
-0.082417182624340
-0.082417182624340
-0.067158393561840
-0.067158393561840
-0.082417182624340
-0.082417182624340
-0.082417182624340
-0.067158393561840
-0.067158393561840
-0.082417182624340
-0.082417182624340
-0.082417182624340
-0.082417182624340
-0.067158393561840
-0.067158393561840
-0.082417182624340
-0.067158393561840
-0.067158393561840
-0.067158393561840
-0.067158393561840
-0.067158393561840
-0.067158393561840
-0.067158393561840
-0.067158393561840
-0.067158393561840
-0.067158393561840
-0.067158393561840
-0.067158393561840
-0.067158393561840
-0.067158393561840
-0.067158393561840
-0.067158393561840
-0.067158393561840
-0.067158393561840
-0.067158393561840
-0.082417182624340
-0.082417182624340
-0.082417182624340
-0.082417182624340
-0.082417182624340
-0.082417182624340
-0.082417182624340
-0.082417182624340
-0.082417182624340
-0.067158393561840
-0.067158393561840
-0.067158393561840
-0.067158393561840
-0.067158393561840
-0.067158393561840
-0.067158393561840
-0.067158393561840
-0.067158393561840
-0.067158393561840
-0.067158393561840
-0.067158393561840
-0.082417182624340
-0.082417182624340
-0.082417182624340
-0.082417182624340
-0.082417182624340
-0.067158393561840
-0.067158393561840
-0.067158393561840
-0.067158393561840
-0.067158393561840
-0.051899604499340
-0.051899604499340
-0.051899604499340
-0.051899604499340
-0.051899604499340
-0.051899604499340
-0.051899604499340
-0.067158393561840
-0.067158393561840
-0.067158393561840
-0.067158393561840
-0.067158393561840
-0.067158393561840
-0.082417182624340
-0.082417182624340
-0.067158393561840
-0.082417182624340
-0.082417182624340
-0.082417182624340
-0.082417182624340
-0.082417182624340
-0.082417182624340
-0.067158393561840
-0.067158393561840
-0.082417182624340
-0.082417182624340
-0.082417182624340
-0.082417182624340
-0.082417182624340
-0.082417182624340
-0.082417182624340
-0.082417182624340
-0.067158393561840
-0.067158393561840
-0.067158393561840
-0.067158393561840
-0.067158393561840
-0.067158393561840
-0.067158393561840
-0.067158393561840
-0.067158393561840
-0.051899604499340
-0.051899604499340
-0.051899604499340
-0.067158393561840
-0.067158393561840
-0.051899604499340
-0.051899604499340
-0.067158393561840
-0.067158393561840
-0.067158393561840
-0.067158393561840
-0.082417182624340
-0.082417182624340
-0.082417182624340
-0.082417182624340
-0.082417182624340
-0.082417182624340
-0.082417182624340
-0.082417182624340
-0.067158393561840
-0.067158393561840
-0.067158393561840
-0.051899604499340
-0.051899604499340
-0.051899604499340
-0.051899604499340
-0.051899604499340
-0.051899604499340
-0.051899604499340
-0.051899604499340
-0.067158393561840
-0.067158393561840
-0.067158393561840
-0.067158393561840
-0.051899604499340
-0.051899604499340
-0.067158393561840
-0.067158393561840
-0.051899604499340
-0.051899604499340
-0.051899604499340
-0.051899604499340
-0.051899604499340
-0.067158393561840
-0.067158393561840
-0.067158393561840
-0.051899604499340
-0.067158393561840
-0.067158393561840
-0.067158393561840
-0.067158393561840
-0.067158393561840
-0.067158393561840
-0.067158393561840
-0.067158393561840
-0.082417182624340
-0.082417182624340
-0.067158393561840
-0.067158393561840
-0.082417182624340
-0.082417182624340
-0.067158393561840
-0.067158393561840
-0.051899604499340
-0.051899604499340
-0.051899604499340
-0.051899604499340
-0.051899604499340
-0.051899604499340
-0.051899604499340
-0.051899604499340
-0.051899604499340
-0.051899604499340
-0.067158393561840
-0.067158393561840
-0.067158393561840
-0.067158393561840
-0.067158393561840
-0.067158393561840
-0.082417182624340
-0.067158393561840
-0.067158393561840
-0.067158393561840
-0.067158393561840
-0.067158393561840
-0.067158393561840
-0.067158393561840
-0.067158393561840
-0.082417182624340
-0.067158393561840
-0.067158393561840
-0.067158393561840
-0.067158393561840
-0.082417182624340
-0.082417182624340
-0.067158393561840
-0.067158393561840
-0.067158393561840
-0.067158393561840
-0.067158393561840
-0.051899604499340
-0.051899604499340
-0.051899604499340
-0.067158393561840
-0.067158393561840
-0.067158393561840
-0.067158393561840
-0.067158393561840
-0.067158393561840
-0.067158393561840
-0.067158393561840
-0.051899604499340
-0.051899604499340
-0.051899604499340
-0.051899604499340
-0.051899604499340
-0.051899604499340
-0.051899604499340
-0.051899604499340
-0.051899604499340
-0.051899604499340
-0.051899604499340
-0.051899604499340
-0.051899604499340
-0.051899604499340
-0.051899604499340
-0.051899604499340
-0.051899604499340
-0.051899604499340
-0.067158393561840
-0.067158393561840
-0.051899604499340
-0.067158393561840
-0.067158393561840
-0.067158393561840
-0.067158393561840
-0.067158393561840
-0.067158393561840
-0.067158393561840
-0.067158393561840
-0.067158393561840
-0.067158393561840
-0.067158393561840
-0.067158393561840
-0.067158393561840
-0.067158393561840
-0.051899604499340
-0.067158393561840
-0.067158393561840
-0.067158393561840
-0.067158393561840
-0.051899604499340
-0.067158393561840
-0.067158393561840
-0.051899604499340
-0.051899604499340
-0.067158393561840
-0.067158393561840
-0.051899604499340
-0.051899604499340
-0.051899604499340
-0.067158393561840
-0.067158393561840
-0.067158393561840
-0.067158393561840
-0.067158393561840
-0.067158393561840
-0.082417182624340
-0.082417182624340
-0.067158393561840
-0.067158393561840
-0.067158393561840
-0.067158393561840
-0.067158393561840
-0.067158393561840
-0.067158393561840
-0.051899604499340
-0.067158393561840
-0.082417182624340
-0.067158393561840
-0.067158393561840
-0.067158393561840
-0.082417182624340
-0.082417182624340
-0.082417182624340
-0.082417182624340
-0.067158393561840
-0.067158393561840
-0.067158393561840
-0.067158393561840
-0.067158393561840
-0.051899604499340
-0.067158393561840
-0.067158393561840
-0.067158393561840
-0.067158393561840
-0.067158393561840
-0.051899604499340
-0.051899604499340
-0.067158393561840
-0.067158393561840
-0.051899604499340
-0.067158393561840
-0.082417182624340
-0.067158393561840
-0.067158393561840
-0.067158393561840
-0.082417182624340
-0.067158393561840
-0.067158393561840
-0.067158393561840
-0.051899604499340
-0.051899604499340
-0.051899604499340
-0.067158393561840
-0.051899604499340
-0.051899604499340
-0.051899604499340
-0.051899604499340
-0.051899604499340
-0.051899604499340
-0.067158393561840
-0.067158393561840
-0.051899604499340
-0.051899604499340
-0.051899604499340
-0.051899604499340
-0.051899604499340
-0.051899604499340
-0.051899604499340
-0.051899604499340
-0.051899604499340
-0.051899604499340
-0.067158393561840
-0.067158393561840
-0.067158393561840
-0.067158393561840
-0.067158393561840
-0.067158393561840
-0.082417182624340
-0.067158393561840
-0.067158393561840
-0.067158393561840
-0.067158393561840
-0.067158393561840
-0.067158393561840
-0.051899604499340
-0.051899604499340
-0.051899604499340
-0.051899604499340
-0.051899604499340
-0.051899604499340
-0.036640815436840
-0.051899604499340
-0.051899604499340
-0.051899604499340
-0.051899604499340
-0.051899604499340
-0.067158393561840
-0.067158393561840
-0.051899604499340
-0.067158393561840
-0.067158393561840
-0.067158393561840
-0.051899604499340
-0.051899604499340
-0.067158393561840
-0.067158393561840
-0.051899604499340
-0.051899604499340
-0.051899604499340
-0.067158393561840
-0.067158393561840
-0.067158393561840
-0.051899604499340
-0.051899604499340
-0.067158393561840
-0.067158393561840
-0.067158393561840
-0.051899604499340
-0.067158393561840
-0.067158393561840
-0.067158393561840
-0.067158393561840
-0.067158393561840
-0.067158393561840
-0.067158393561840
-0.067158393561840
-0.067158393561840
-0.067158393561840
-0.067158393561840
-0.067158393561840
-0.067158393561840
-0.067158393561840
-0.051899604499340
-0.051899604499340
-0.051899604499340
-0.067158393561840
-0.051899604499340
-0.051899604499340
-0.051899604499340
-0.051899604499340
-0.067158393561840
-0.067158393561840
-0.051899604499340
-0.051899604499340
-0.051899604499340
-0.067158393561840
-0.067158393561840
-0.051899604499340
-0.051899604499340
-0.051899604499340
-0.051899604499340
-0.051899604499340
-0.051899604499340
-0.051899604499340
-0.051899604499340
-0.067158393561840
-0.067158393561840
-0.051899604499340
-0.067158393561840
-0.051899604499340
-0.051899604499340
-0.051899604499340
-0.051899604499340
-0.051899604499340
-0.051899604499340
-0.051899604499340
-0.051899604499340
-0.051899604499340
-0.051899604499340
-0.051899604499340
-0.051899604499340
-0.051899604499340
-0.051899604499340
-0.067158393561840
-0.051899604499340
-0.051899604499340
-0.051899604499340
-0.067158393561840
-0.067158393561840
-0.067158393561840
-0.051899604499340
-0.051899604499340
-0.067158393561840
-0.067158393561840
-0.067158393561840
-0.067158393561840
-0.067158393561840
-0.067158393561840
-0.067158393561840
-0.067158393561840
-0.067158393561840
-0.051899604499340
-0.051899604499340
-0.051899604499340
-0.051899604499340
-0.051899604499340
-0.051899604499340
-0.051899604499340
-0.067158393561840
-0.067158393561840
-0.067158393561840
-0.067158393561840
-0.051899604499340
-0.051899604499340
-0.067158393561840
-0.067158393561840
-0.051899604499340
-0.051899604499340
-0.051899604499340
-0.051899604499340
-0.051899604499340
-0.051899604499340
-0.051899604499340
-0.051899604499340
-0.051899604499340
-0.051899604499340
-0.051899604499340
-0.051899604499340
-0.051899604499340
-0.051899604499340
-0.067158393561840
-0.051899604499340
-0.067158393561840
-0.051899604499340
-0.051899604499340
-0.051899604499340
-0.051899604499340
-0.051899604499340
-0.036640815436840
-0.051899604499340
-0.051899604499340
-0.051899604499340
-0.051899604499340
-0.051899604499340
-0.051899604499340
-0.051899604499340
-0.051899604499340
-0.051899604499340
-0.036640815436840
-0.036640815436840
-0.051899604499340
-0.051899604499340
-0.051899604499340
-0.051899604499340
-0.051899604499340
-0.067158393561840
-0.067158393561840
-0.067158393561840
-0.067158393561840
-0.051899604499340
-0.051899604499340
-0.051899604499340
-0.051899604499340
-0.036640815436840
-0.036640815436840
-0.036640815436840
-0.036640815436840
-0.051899604499340
-0.036640815436840
-0.036640815436840
-0.051899604499340
-0.051899604499340
-0.036640815436840
-0.051899604499340
-0.051899604499340
-0.051899604499340
-0.051899604499340
-0.051899604499340
-0.051899604499340
-0.051899604499340
-0.067158393561840
-0.051899604499340
-0.051899604499340
-0.051899604499340
-0.051899604499340
-0.067158393561840
-0.051899604499340
-0.051899604499340
-0.036640815436840
-0.051899604499340
-0.051899604499340
-0.067158393561840
-0.051899604499340
-0.051899604499340
-0.051899604499340
-0.051899604499340
-0.051899604499340
-0.051899604499340
-0.051899604499340
-0.051899604499340
-0.051899604499340
-0.051899604499340
-0.051899604499340
-0.051899604499340
-0.036640815436840
-0.051899604499340
-0.051899604499340
-0.051899604499340
-0.051899604499340
-0.051899604499340
-0.051899604499340
-0.051899604499340
-0.067158393561840
-0.067158393561840
-0.067158393561840
-0.067158393561840
-0.067158393561840
-0.067158393561840
-0.067158393561840
-0.067158393561840
-0.067158393561840
-0.051899604499340
-0.051899604499340
-0.067158393561840
-0.051899604499340
-0.051899604499340
-0.051899604499340
-0.051899604499340
-0.051899604499340
-0.051899604499340
-0.051899604499340
-0.036640815436840
-0.036640815436840
-0.051899604499340
-0.051899604499340
-0.067158393561840
-0.051899604499340
-0.051899604499340
-0.051899604499340
-0.067158393561840
-0.067158393561840
-0.051899604499340
-0.051899604499340
-0.051899604499340
-0.051899604499340
-0.051899604499340
-0.051899604499340
-0.036640815436840
-0.036640815436840
-0.036640815436840
-0.036640815436840
-0.036640815436840
-0.036640815436840
-0.036640815436840
-0.036640815436840
-0.036640815436840
-0.036640815436840
-0.036640815436840
-0.051899604499340
-0.036640815436840
-0.051899604499340
-0.051899604499340
-0.051899604499340
-0.067158393561840
-0.067158393561840
-0.067158393561840
-0.067158393561840
-0.067158393561840
-0.067158393561840
-0.067158393561840
-0.051899604499340
-0.051899604499340
-0.051899604499340
-0.051899604499340
-0.051899604499340
-0.051899604499340
-0.051899604499340
-0.051899604499340
-0.051899604499340
-0.051899604499340
-0.051899604499340
-0.051899604499340
-0.051899604499340
-0.051899604499340
-0.051899604499340
-0.051899604499340
-0.051899604499340
-0.051899604499340
-0.051899604499340
-0.051899604499340
-0.051899604499340
-0.051899604499340
-0.036640815436840
-0.051899604499340
-0.036640815436840
-0.036640815436840
-0.036640815436840
-0.036640815436840
-0.036640815436840
-0.036640815436840
-0.036640815436840
-0.036640815436840
-0.036640815436840
-0.036640815436840
-0.036640815436840
-0.051899604499340
-0.036640815436840
-0.036640815436840
-0.051899604499340
-0.051899604499340
-0.051899604499340
-0.051899604499340
-0.036640815436840
-0.051899604499340
-0.051899604499340
-0.051899604499340
-0.051899604499340
-0.051899604499340
-0.036640815436840
-0.051899604499340
-0.051899604499340
-0.036640815436840
-0.036640815436840
-0.036640815436840
-0.036640815436840
-0.051899604499340
-0.051899604499340
-0.051899604499340
-0.051899604499340
-0.051899604499340
-0.051899604499340
-0.051899604499340
-0.067158393561840
-0.051899604499340
-0.051899604499340
-0.067158393561840
-0.067158393561840
-0.051899604499340
-0.051899604499340
-0.036640815436840
-0.051899604499340
-0.036640815436840
-0.036640815436840
-0.036640815436840
-0.036640815436840
-0.036640815436840
-0.036640815436840
-0.036640815436840
-0.051899604499340
-0.051899604499340
-0.051899604499340
-0.051899604499340
-0.051899604499340
-0.067158393561840
-0.051899604499340
-0.051899604499340
-0.051899604499340
-0.051899604499340
-0.051899604499340
-0.051899604499340
-0.051899604499340
-0.051899604499340
-0.051899604499340
-0.036640815436840
-0.036640815436840
-0.036640815436840
-0.036640815436840
-0.051899604499340
-0.036640815436840
-0.051899604499340
-0.051899604499340
-0.051899604499340
-0.051899604499340
-0.051899604499340
-0.051899604499340
-0.051899604499340
-0.051899604499340
-0.036640815436840
-0.051899604499340
-0.051899604499340
-0.051899604499340
-0.051899604499340
-0.051899604499340
-0.051899604499340
-0.051899604499340
-0.051899604499340
-0.051899604499340
-0.051899604499340
-0.051899604499340
-0.051899604499340
-0.051899604499340
-0.051899604499340
-0.051899604499340
-0.067158393561840
-0.051899604499340
-0.051899604499340
-0.051899604499340
-0.051899604499340
-0.051899604499340
-0.051899604499340
-0.051899604499340
-0.051899604499340
-0.051899604499340
-0.051899604499340
-0.067158393561840
-0.067158393561840
-0.051899604499340
-0.051899604499340
-0.067158393561840
-0.067158393561840
-0.051899604499340
-0.051899604499340
-0.036640815436840
-0.036640815436840
-0.051899604499340
-0.051899604499340
-0.036640815436840
-0.036640815436840
-0.036640815436840
-0.036640815436840
-0.036640815436840
-0.051899604499340
-0.051899604499340
-0.051899604499340
-0.051899604499340
-0.051899604499340
-0.051899604499340
-0.051899604499340
-0.051899604499340
-0.051899604499340
-0.051899604499340
-0.036640815436840
-0.036640815436840
-0.051899604499340
-0.051899604499340
-0.051899604499340
-0.051899604499340
-0.036640815436840
-0.036640815436840
-0.051899604499340
-0.051899604499340
-0.051899604499340
-0.036640815436840
-0.036640815436840
-0.051899604499340
-0.051899604499340
-0.051899604499340
-0.051899604499340
-0.036640815436840
-0.036640815436840
-0.051899604499340
-0.051899604499340
-0.051899604499340
-0.051899604499340
-0.051899604499340
-0.051899604499340
-0.051899604499340
-0.051899604499340
-0.051899604499340
-0.051899604499340
-0.051899604499340
-0.036640815436840
-0.036640815436840
-0.051899604499340
-0.051899604499340
-0.051899604499340
-0.051899604499340
-0.051899604499340
-0.051899604499340
-0.036640815436840
-0.036640815436840
-0.036640815436840
-0.036640815436840
-0.036640815436840
-0.021382026374340
-0.021382026374340
-0.021382026374340
-0.036640815436840
-0.036640815436840
-0.036640815436840
-0.036640815436840
-0.036640815436840
-0.036640815436840
-0.051899604499340
-0.051899604499340
-0.051899604499340
-0.051899604499340
-0.051899604499340
-0.051899604499340
-0.051899604499340
-0.051899604499340
-0.051899604499340
-0.051899604499340
-0.036640815436840
-0.036640815436840
-0.036640815436840
-0.036640815436840
-0.036640815436840
-0.036640815436840
-0.036640815436840
-0.036640815436840
-0.036640815436840
-0.036640815436840
-0.051899604499340
-0.051899604499340
-0.051899604499340
-0.051899604499340
-0.051899604499340
-0.051899604499340
-0.051899604499340
-0.051899604499340
-0.051899604499340
-0.051899604499340
-0.051899604499340
-0.051899604499340
-0.051899604499340
-0.036640815436840
-0.036640815436840
-0.036640815436840
-0.036640815436840
-0.036640815436840
-0.036640815436840
-0.036640815436840
-0.036640815436840
-0.036640815436840
-0.036640815436840
-0.036640815436840
-0.036640815436840
-0.036640815436840
-0.036640815436840
-0.036640815436840
-0.036640815436840
-0.036640815436840
-0.036640815436840
-0.051899604499340
-0.036640815436840
-0.036640815436840
-0.036640815436840
-0.021382026374340
-0.036640815436840
-0.036640815436840
-0.036640815436840
-0.036640815436840
-0.036640815436840
-0.036640815436840
-0.036640815436840
-0.036640815436840
-0.051899604499340
-0.036640815436840
-0.036640815436840
-0.036640815436840
-0.036640815436840
-0.036640815436840
-0.036640815436840
-0.036640815436840
-0.036640815436840
-0.036640815436840
-0.036640815436840
-0.036640815436840
-0.036640815436840
-0.036640815436840
-0.036640815436840
-0.051899604499340
-0.051899604499340
-0.051899604499340
-0.036640815436840
-0.051899604499340
-0.067158393561840
-0.067158393561840
-0.051899604499340
-0.051899604499340
-0.051899604499340
-0.051899604499340
-0.051899604499340
-0.036640815436840
-0.036640815436840
-0.036640815436840
-0.036640815436840
-0.036640815436840
-0.036640815436840
-0.036640815436840
-0.036640815436840
-0.036640815436840
-0.036640815436840
-0.036640815436840
-0.051899604499340
-0.036640815436840
-0.036640815436840
-0.036640815436840
-0.051899604499340
-0.036640815436840
-0.036640815436840
-0.036640815436840
-0.036640815436840
-0.036640815436840
-0.036640815436840
-0.036640815436840
-0.036640815436840
-0.036640815436840
-0.021382026374340
-0.021382026374340
-0.036640815436840
-0.051899604499340
-0.051899604499340
-0.051899604499340
-0.036640815436840
-0.051899604499340
-0.051899604499340
-0.067158393561840
-0.051899604499340
-0.051899604499340
-0.051899604499340
-0.051899604499340
-0.051899604499340
-0.036640815436840
-0.036640815436840
-0.036640815436840
-0.036640815436840
-0.021382026374340
-0.021382026374340
-0.036640815436840
-0.021382026374340
-0.036640815436840
-0.036640815436840
-0.036640815436840
-0.051899604499340
-0.051899604499340
-0.051899604499340
-0.051899604499340
-0.051899604499340
-0.051899604499340
-0.051899604499340
-0.051899604499340
-0.051899604499340
-0.051899604499340
-0.067158393561840
-0.051899604499340
-0.051899604499340
-0.051899604499340
-0.051899604499340
-0.051899604499340
-0.051899604499340
-0.036640815436840
-0.036640815436840
-0.036640815436840
-0.036640815436840
-0.036640815436840
-0.036640815436840
-0.021382026374340
-0.021382026374340
-0.021382026374340
-0.036640815436840
-0.051899604499340
-0.036640815436840
-0.036640815436840
-0.036640815436840
-0.051899604499340
-0.051899604499340
-0.051899604499340
-0.051899604499340
-0.051899604499340
-0.036640815436840
-0.051899604499340
-0.051899604499340
-0.051899604499340
-0.036640815436840
-0.036640815436840
-0.036640815436840
-0.036640815436840
-0.036640815436840
-0.036640815436840
-0.036640815436840
-0.021382026374340
-0.036640815436840
-0.051899604499340
-0.036640815436840
-0.051899604499340
-0.051899604499340
-0.051899604499340
-0.036640815436840
-0.036640815436840
-0.036640815436840
-0.036640815436840
-0.036640815436840
-0.036640815436840
-0.036640815436840
-0.036640815436840
-0.036640815436840
-0.051899604499340
-0.051899604499340
-0.051899604499340
-0.036640815436840
-0.036640815436840
-0.051899604499340
-0.051899604499340
-0.036640815436840
-0.036640815436840
-0.036640815436840
-0.036640815436840
-0.036640815436840
-0.036640815436840
-0.051899604499340
-0.051899604499340
-0.036640815436840
-0.036640815436840
-0.051899604499340
-0.051899604499340
-0.036640815436840
-0.036640815436840
-0.036640815436840
-0.036640815436840
-0.036640815436840
-0.036640815436840
-0.036640815436840
-0.036640815436840
-0.036640815436840
-0.036640815436840
-0.036640815436840
-0.036640815436840
-0.036640815436840
-0.036640815436840
-0.036640815436840
-0.021382026374340
-0.036640815436840
-0.036640815436840
-0.021382026374340
-0.021382026374340
-0.021382026374340
-0.036640815436840
-0.021382026374340
-0.021382026374340
-0.021382026374340
-0.021382026374340
-0.036640815436840
-0.036640815436840
-0.036640815436840
-0.036640815436840
-0.036640815436840
-0.036640815436840
-0.036640815436840
-0.036640815436840
-0.036640815436840
-0.036640815436840
-0.036640815436840
-0.036640815436840
-0.036640815436840
-0.036640815436840
-0.036640815436840
-0.051899604499340
-0.051899604499340
-0.051899604499340
-0.051899604499340
-0.051899604499340
-0.051899604499340
-0.051899604499340
-0.051899604499340
-0.051899604499340
-0.051899604499340
-0.036640815436840
-0.036640815436840
-0.021382026374340
-0.021382026374340
-0.021382026374340
-0.021382026374340
-0.021382026374340
-0.021382026374340
-0.021382026374340
-0.036640815436840
-0.036640815436840
-0.036640815436840
-0.036640815436840
-0.051899604499340
-0.051899604499340
-0.051899604499340
-0.051899604499340
-0.051899604499340
-0.051899604499340
-0.036640815436840
-0.036640815436840
-0.036640815436840
-0.036640815436840
-0.036640815436840
-0.036640815436840
-0.036640815436840
-0.036640815436840
-0.036640815436840
-0.036640815436840
-0.036640815436840
-0.036640815436840
-0.036640815436840
-0.036640815436840
-0.021382026374340
-0.036640815436840
-0.036640815436840
-0.036640815436840
-0.021382026374340
-0.021382026374340
-0.036640815436840
-0.036640815436840
-0.036640815436840
-0.021382026374340
-0.036640815436840
-0.036640815436840
-0.051899604499340
-0.036640815436840
-0.036640815436840
-0.036640815436840
-0.051899604499340
-0.051899604499340
-0.036640815436840
-0.036640815436840
-0.036640815436840
-0.036640815436840
-0.036640815436840
-0.036640815436840
-0.036640815436840
-0.036640815436840
-0.036640815436840
-0.036640815436840
-0.036640815436840
-0.036640815436840
-0.036640815436840
-0.036640815436840
-0.036640815436840
-0.036640815436840
-0.036640815436840
-0.036640815436840
-0.036640815436840
-0.036640815436840
-0.036640815436840
-0.051899604499340
-0.051899604499340
-0.051899604499340
-0.051899604499340
-0.051899604499340
-0.036640815436840
-0.051899604499340
-0.036640815436840
-0.051899604499340
-0.036640815436840
-0.036640815436840
-0.036640815436840
-0.036640815436840
-0.036640815436840
-0.036640815436840
-0.036640815436840
-0.036640815436840
-0.036640815436840
-0.051899604499340
-0.051899604499340
-0.051899604499340
-0.051899604499340
-0.051899604499340
-0.036640815436840
-0.051899604499340
-0.051899604499340
-0.036640815436840
-0.021382026374340
-0.021382026374340
-0.036640815436840
-0.021382026374340
-0.021382026374340
-0.021382026374340
-0.021382026374340
-0.036640815436840
-0.036640815436840
-0.021382026374340
-0.036640815436840
-0.036640815436840
-0.036640815436840
-0.036640815436840
-0.051899604499340
-0.051899604499340
-0.036640815436840
-0.051899604499340
-0.051899604499340
-0.036640815436840
-0.036640815436840
-0.036640815436840
-0.036640815436840
-0.021382026374340
-0.021382026374340
-0.021382026374340
-0.021382026374340
-0.021382026374340
-0.021382026374340
-0.021382026374340
-0.021382026374340
-0.021382026374340
-0.036640815436840
-0.021382026374340
-0.021382026374340
-0.021382026374340
-0.021382026374340
-0.036640815436840
-0.021382026374340
-0.021382026374340
-0.036640815436840
-0.036640815436840
-0.021382026374340
-0.021382026374340
-0.021382026374340
-0.021382026374340
-0.036640815436840
-0.036640815436840
-0.036640815436840
-0.036640815436840
-0.036640815436840
-0.051899604499340
-0.051899604499340
-0.036640815436840
-0.036640815436840
-0.051899604499340
-0.051899604499340
-0.051899604499340
-0.036640815436840
-0.036640815436840
-0.036640815436840
-0.036640815436840
-0.036640815436840
-0.036640815436840
-0.021382026374340
-0.036640815436840
-0.036640815436840
-0.036640815436840
-0.036640815436840
-0.021382026374340
-0.021382026374340
-0.021382026374340
-0.036640815436840
-0.036640815436840
-0.036640815436840
-0.036640815436840
-0.051899604499340
-0.051899604499340
-0.051899604499340
-0.067158393561840
-0.067158393561840
-0.051899604499340
-0.051899604499340
-0.051899604499340
-0.036640815436840
-0.036640815436840
-0.036640815436840
-0.036640815436840
-0.021382026374340
-0.021382026374340
-0.021382026374340
-0.021382026374340
-0.021382026374340
-0.021382026374340
-0.021382026374340
-0.021382026374340
-0.021382026374340
-0.021382026374340
-0.021382026374340
-0.036640815436840
-0.021382026374340
-0.036640815436840
-0.036640815436840
-0.036640815436840
-0.036640815436840
-0.036640815436840
-0.036640815436840
-0.036640815436840
-0.036640815436840
-0.036640815436840
-0.036640815436840
-0.036640815436840
-0.036640815436840
-0.036640815436840
-0.036640815436840
-0.036640815436840
-0.036640815436840
-0.036640815436840
-0.036640815436840
-0.036640815436840
-0.036640815436840
-0.021382026374340
-0.021382026374340
-0.036640815436840
-0.036640815436840
-0.036640815436840
-0.036640815436840
-0.036640815436840
-0.036640815436840
-0.036640815436840
-0.036640815436840
-0.051899604499340
-0.036640815436840
-0.036640815436840
-0.036640815436840
-0.036640815436840
-0.036640815436840
-0.036640815436840
-0.021382026374340
-0.021382026374340
-0.036640815436840
-0.036640815436840
-0.036640815436840
-0.036640815436840
-0.036640815436840
-0.036640815436840
-0.036640815436840
-0.036640815436840
-0.036640815436840
-0.036640815436840
-0.036640815436840
-0.036640815436840
-0.021382026374340
-0.021382026374340
-0.021382026374340
-0.021382026374340
-0.021382026374340
-0.021382026374340
-0.021382026374340
-0.021382026374340
-0.021382026374340
-0.036640815436840
-0.021382026374340
-0.036640815436840
-0.036640815436840
-0.036640815436840
-0.036640815436840
-0.036640815436840
-0.036640815436840
-0.036640815436840
-0.036640815436840
-0.036640815436840
-0.036640815436840
-0.036640815436840
-0.036640815436840
-0.036640815436840
-0.021382026374340
-0.021382026374340
-0.021382026374340
-0.021382026374340
-0.021382026374340
-0.021382026374340
-0.021382026374340
-0.021382026374340
-0.021382026374340
-0.021382026374340
-0.021382026374340
-0.021382026374340
-0.021382026374340
-0.021382026374340
-0.021382026374340
-0.021382026374340
-0.021382026374340
-0.021382026374340
-0.021382026374340
-0.036640815436840
-0.036640815436840
-0.036640815436840
-0.036640815436840
-0.036640815436840
-0.021382026374340
-0.021382026374340
-0.021382026374340
-0.021382026374340
-0.021382026374340
-0.021382026374340
-0.021382026374340
-0.021382026374340
-0.036640815436840
-0.021382026374340
-0.021382026374340
-0.036640815436840
-0.036640815436840
-0.036640815436840
-0.036640815436840
-0.036640815436840
-0.036640815436840
-0.036640815436840
-0.036640815436840
-0.036640815436840
-0.036640815436840
-0.021382026374340
-0.021382026374340
-0.021382026374340
-0.021382026374340
-0.021382026374340
-0.021382026374340
-0.021382026374340
-0.021382026374340
-0.021382026374340
-0.021382026374340
-0.021382026374340
-0.021382026374340
-0.021382026374340
-0.021382026374340
-0.021382026374340
-0.036640815436840
-0.036640815436840
-0.036640815436840
-0.036640815436840
-0.036640815436840
-0.036640815436840
-0.036640815436840
-0.036640815436840
-0.036640815436840
-0.021382026374340
-0.021382026374340
-0.036640815436840
-0.021382026374340
-0.021382026374340
-0.021382026374340
-0.021382026374340
-0.021382026374340
-0.036640815436840
-0.021382026374340
-0.021382026374340
-0.021382026374340
-0.021382026374340
-0.021382026374340
-0.021382026374340
-0.021382026374340
-0.021382026374340
-0.021382026374340
-0.021382026374340
-0.036640815436840
-0.036640815436840
-0.036640815436840
-0.036640815436840
-0.051899604499340
-0.036640815436840
-0.036640815436840
-0.036640815436840
-0.036640815436840
-0.036640815436840
-0.036640815436840
-0.036640815436840
-0.036640815436840
-0.021382026374340
-0.021382026374340
-0.036640815436840
-0.036640815436840
-0.036640815436840
-0.036640815436840
-0.036640815436840
-0.036640815436840
-0.036640815436840
-0.036640815436840
-0.036640815436840
-0.021382026374340
-0.021382026374340
-0.021382026374340
-0.021382026374340
-0.021382026374340
-0.021382026374340
-0.036640815436840
-0.036640815436840
-0.036640815436840
-0.036640815436840
-0.036640815436840
-0.036640815436840
-0.036640815436840
-0.036640815436840
-0.036640815436840
-0.036640815436840
-0.021382026374340
-0.036640815436840
-0.036640815436840
-0.036640815436840
-0.021382026374340
-0.021382026374340
-0.021382026374340
-0.021382026374340
-0.021382026374340
-0.021382026374340
-0.021382026374340
-0.021382026374340
-0.021382026374340
-0.036640815436840
-0.036640815436840
-0.036640815436840
-0.036640815436840
-0.036640815436840
-0.036640815436840
-0.036640815436840
-0.036640815436840
-0.051899604499340
-0.051899604499340
-0.036640815436840
-0.036640815436840
-0.036640815436840
-0.036640815436840
-0.021382026374340
-0.021382026374340
-0.021382026374340
-0.021382026374340
-0.021382026374340
-0.021382026374340
-0.021382026374340
-0.021382026374340
-0.006123237311840
-0.006123237311840
-0.021382026374340
-0.021382026374340
-0.021382026374340
-0.021382026374340
-0.021382026374340
-0.021382026374340
-0.021382026374340
-0.036640815436840
-0.021382026374340
-0.021382026374340
-0.021382026374340
-0.021382026374340
-0.021382026374340
-0.036640815436840
-0.036640815436840
-0.036640815436840
-0.021382026374340
-0.036640815436840
-0.036640815436840
-0.036640815436840
-0.021382026374340
-0.021382026374340
-0.021382026374340
-0.021382026374340
-0.021382026374340
-0.021382026374340
-0.021382026374340
-0.021382026374340
-0.021382026374340
-0.021382026374340
-0.021382026374340
-0.036640815436840
-0.021382026374340
-0.036640815436840
-0.036640815436840
-0.036640815436840
-0.036640815436840
-0.036640815436840
-0.036640815436840
-0.036640815436840
-0.036640815436840
-0.036640815436840
-0.021382026374340
-0.021382026374340
-0.021382026374340
-0.021382026374340
-0.021382026374340
-0.021382026374340
-0.021382026374340
-0.021382026374340
-0.021382026374340
-0.021382026374340
-0.021382026374340
-0.021382026374340
-0.036640815436840
-0.036640815436840
-0.021382026374340
-0.036640815436840
-0.036640815436840
-0.036640815436840
-0.036640815436840
-0.036640815436840
-0.036640815436840
-0.021382026374340
-0.036640815436840
-0.036640815436840
-0.021382026374340
-0.021382026374340
-0.006123237311840
-0.021382026374340
-0.021382026374340
-0.021382026374340
-0.006123237311840
-0.021382026374340
-0.021382026374340
-0.021382026374340
-0.021382026374340
-0.021382026374340
-0.021382026374340
-0.021382026374340
-0.021382026374340
-0.036640815436840
-0.036640815436840
-0.036640815436840
-0.036640815436840
-0.036640815436840
-0.036640815436840
-0.036640815436840
-0.036640815436840
-0.021382026374340
-0.021382026374340
-0.021382026374340
-0.021382026374340
-0.021382026374340
-0.021382026374340
-0.021382026374340
-0.021382026374340
-0.021382026374340
-0.021382026374340
-0.021382026374340
-0.021382026374340
-0.021382026374340
-0.021382026374340
-0.021382026374340
-0.021382026374340
-0.021382026374340
-0.021382026374340
-0.021382026374340
-0.021382026374340
-0.036640815436840
-0.036640815436840
-0.036640815436840
-0.036640815436840
-0.036640815436840
-0.021382026374340
-0.021382026374340
-0.021382026374340
-0.021382026374340
-0.021382026374340
-0.021382026374340
-0.021382026374340
-0.021382026374340
-0.021382026374340
-0.021382026374340
-0.021382026374340
-0.021382026374340
-0.036640815436840
-0.036640815436840
-0.036640815436840
-0.036640815436840
-0.036640815436840
-0.036640815436840
-0.036640815436840
-0.036640815436840
-0.036640815436840
-0.036640815436840
-0.036640815436840
-0.036640815436840
-0.036640815436840
-0.036640815436840
-0.036640815436840
-0.036640815436840
-0.036640815436840
-0.036640815436840
-0.036640815436840
-0.021382026374340
-0.021382026374340
-0.021382026374340
-0.021382026374340
-0.021382026374340
-0.021382026374340
-0.021382026374340
-0.021382026374340
-0.021382026374340
-0.021382026374340
-0.021382026374340
-0.021382026374340
-0.021382026374340
-0.021382026374340
-0.021382026374340
-0.036640815436840
-0.036640815436840
-0.036640815436840
-0.036640815436840
-0.036640815436840
-0.036640815436840
-0.036640815436840
-0.021382026374340
-0.021382026374340
-0.036640815436840
-0.036640815436840
-0.021382026374340
-0.021382026374340
-0.021382026374340
-0.021382026374340
-0.036640815436840
-0.036640815436840
-0.036640815436840
-0.036640815436840
-0.036640815436840
-0.036640815436840
-0.036640815436840
-0.036640815436840
-0.021382026374340
-0.021382026374340
-0.021382026374340
-0.036640815436840
-0.036640815436840
-0.021382026374340
-0.021382026374340
-0.021382026374340
-0.021382026374340
-0.021382026374340
-0.036640815436840
-0.021382026374340
-0.021382026374340
-0.021382026374340
-0.021382026374340
-0.021382026374340
-0.021382026374340
-0.021382026374340
-0.021382026374340
-0.021382026374340
-0.021382026374340
-0.021382026374340
-0.021382026374340
-0.021382026374340
-0.036640815436840
-0.036640815436840
-0.021382026374340
-0.021382026374340
-0.021382026374340
-0.021382026374340
-0.021382026374340
-0.021382026374340
-0.021382026374340
-0.021382026374340
-0.021382026374340
-0.021382026374340
-0.021382026374340
-0.021382026374340
-0.021382026374340
-0.021382026374340
-0.021382026374340
-0.021382026374340
-0.021382026374340
-0.021382026374340
-0.021382026374340
-0.021382026374340
-0.021382026374340
-0.021382026374340
-0.021382026374340
-0.021382026374340
-0.036640815436840
-0.036640815436840
-0.021382026374340
-0.021382026374340
-0.021382026374340
-0.021382026374340
-0.021382026374340
-0.021382026374340
-0.021382026374340
-0.021382026374340
-0.021382026374340
-0.021382026374340
-0.021382026374340
-0.021382026374340
-0.036640815436840
-0.036640815436840
-0.036640815436840
-0.036640815436840
-0.036640815436840
-0.036640815436840
-0.036640815436840
-0.036640815436840
-0.036640815436840
-0.036640815436840
-0.036640815436840
-0.036640815436840
-0.036640815436840
-0.021382026374340
-0.021382026374340
-0.021382026374340
-0.021382026374340
-0.006123237311840
-0.006123237311840
-0.006123237311840
-0.006123237311840
-0.006123237311840
-0.006123237311840
-0.006123237311840
-0.021382026374340
-0.006123237311840
-0.021382026374340
-0.021382026374340
-0.021382026374340
-0.036640815436840
-0.036640815436840
-0.036640815436840
-0.036640815436840
-0.036640815436840
-0.051899604499340
-0.036640815436840
-0.036640815436840
-0.036640815436840
-0.051899604499340
-0.036640815436840
-0.036640815436840
-0.036640815436840
-0.036640815436840
-0.021382026374340
-0.021382026374340
-0.021382026374340
-0.021382026374340
-0.021382026374340
-0.021382026374340
-0.021382026374340
-0.021382026374340
-0.021382026374340
-0.021382026374340
-0.021382026374340
-0.036640815436840
-0.036640815436840
-0.036640815436840
-0.036640815436840
-0.036640815436840
-0.036640815436840
-0.036640815436840
-0.036640815436840
-0.021382026374340
-0.036640815436840
-0.036640815436840
-0.021382026374340
-0.021382026374340
-0.021382026374340
-0.021382026374340
-0.021382026374340
-0.021382026374340
-0.036640815436840
-0.021382026374340
-0.021382026374340
-0.021382026374340
-0.036640815436840
-0.036640815436840
-0.021382026374340
-0.021382026374340
-0.036640815436840
-0.036640815436840
-0.036640815436840
-0.021382026374340
-0.036640815436840
-0.036640815436840
-0.036640815436840
-0.021382026374340
-0.021382026374340
-0.021382026374340
-0.021382026374340
-0.021382026374340
-0.021382026374340
-0.021382026374340
-0.021382026374340
-0.021382026374340
-0.021382026374340
-0.021382026374340
-0.006123237311840
-0.006123237311840
-0.021382026374340
-0.021382026374340
-0.021382026374340
-0.021382026374340
-0.006123237311840
-0.021382026374340
-0.036640815436840
-0.036640815436840
-0.021382026374340
-0.021382026374340
-0.021382026374340
-0.021382026374340
-0.036640815436840
-0.036640815436840
-0.036640815436840
-0.036640815436840
-0.036640815436840
-0.036640815436840
-0.021382026374340
-0.021382026374340
-0.036640815436840
-0.021382026374340
-0.021382026374340
-0.021382026374340
-0.021382026374340
-0.021382026374340
-0.021382026374340
-0.021382026374340
-0.021382026374340
-0.021382026374340
-0.036640815436840
-0.036640815436840
-0.036640815436840
-0.036640815436840
-0.036640815436840
-0.051899604499340
-0.036640815436840
-0.036640815436840
-0.036640815436840
-0.036640815436840
-0.021382026374340
-0.036640815436840
-0.021382026374340
-0.021382026374340
-0.021382026374340
-0.021382026374340
-0.021382026374340
-0.021382026374340
-0.021382026374340
-0.021382026374340
-0.021382026374340
-0.021382026374340
-0.021382026374340
-0.021382026374340
-0.021382026374340
-0.021382026374340
-0.021382026374340
-0.021382026374340
-0.021382026374340
-0.021382026374340
-0.021382026374340
-0.021382026374340
-0.021382026374340
-0.021382026374340
-0.021382026374340
-0.021382026374340
-0.021382026374340
-0.021382026374340
-0.021382026374340
-0.021382026374340
-0.021382026374340
-0.036640815436840
-0.036640815436840
-0.021382026374340
-0.021382026374340
-0.021382026374340
-0.036640815436840
-0.036640815436840
-0.021382026374340
-0.021382026374340
-0.021382026374340
-0.021382026374340
-0.021382026374340
-0.021382026374340
-0.021382026374340
-0.021382026374340
-0.021382026374340
-0.021382026374340
-0.021382026374340
-0.021382026374340
-0.021382026374340
-0.021382026374340
-0.021382026374340
-0.021382026374340
-0.021382026374340
-0.021382026374340
-0.021382026374340
-0.021382026374340
-0.021382026374340
-0.021382026374340
-0.021382026374340
-0.021382026374340
-0.021382026374340
-0.021382026374340
-0.021382026374340
-0.021382026374340
-0.021382026374340
-0.021382026374340
-0.021382026374340
-0.021382026374340
-0.021382026374340
-0.036640815436840
-0.036640815436840
-0.036640815436840
-0.021382026374340
-0.021382026374340
-0.036640815436840
-0.036640815436840
-0.036640815436840
-0.021382026374340
-0.021382026374340
-0.036640815436840
-0.021382026374340
-0.021382026374340
-0.021382026374340
-0.021382026374340
-0.021382026374340
-0.021382026374340
-0.021382026374340
-0.021382026374340
-0.021382026374340
-0.021382026374340
-0.021382026374340
-0.021382026374340
-0.021382026374340
-0.021382026374340
-0.021382026374340
-0.021382026374340
-0.021382026374340
-0.021382026374340
-0.021382026374340
-0.021382026374340
-0.021382026374340
-0.021382026374340
-0.021382026374340
-0.021382026374340
-0.021382026374340
-0.021382026374340
-0.021382026374340
-0.021382026374340
-0.021382026374340
-0.036640815436840
-0.036640815436840
-0.021382026374340
-0.021382026374340
-0.021382026374340
-0.021382026374340
-0.021382026374340
-0.021382026374340
-0.006123237311840
-0.021382026374340
-0.021382026374340
-0.021382026374340
-0.021382026374340
-0.006123237311840
-0.021382026374340
-0.036640815436840
-0.021382026374340
-0.021382026374340
-0.021382026374340
-0.021382026374340
-0.021382026374340
-0.021382026374340
-0.021382026374340
-0.021382026374340
-0.021382026374340
-0.021382026374340
-0.021382026374340
-0.021382026374340
-0.021382026374340
-0.021382026374340
-0.021382026374340
-0.021382026374340
-0.021382026374340
-0.021382026374340
-0.021382026374340
-0.021382026374340
-0.021382026374340
-0.021382026374340
-0.021382026374340
-0.021382026374340
-0.021382026374340
-0.021382026374340
-0.021382026374340
-0.021382026374340
-0.021382026374340
-0.021382026374340
-0.021382026374340
-0.021382026374340
-0.021382026374340
-0.021382026374340
-0.021382026374340
-0.006123237311840
-0.021382026374340
-0.021382026374340
-0.021382026374340
-0.021382026374340
-0.036640815436840
-0.021382026374340
-0.036640815436840
-0.036640815436840
-0.036640815436840
-0.036640815436840
-0.021382026374340
-0.021382026374340
-0.021382026374340
-0.021382026374340
-0.021382026374340
-0.006123237311840
-0.006123237311840
-0.006123237311840
-0.006123237311840
-0.006123237311840
-0.006123237311840
-0.006123237311840
-0.006123237311840
-0.006123237311840
-0.021382026374340
-0.021382026374340
-0.021382026374340
-0.021382026374340
-0.021382026374340
-0.036640815436840
-0.036640815436840
-0.036640815436840
-0.036640815436840
-0.036640815436840
-0.036640815436840
-0.036640815436840
-0.021382026374340
-0.021382026374340
-0.021382026374340
-0.021382026374340
-0.021382026374340
-0.021382026374340
-0.021382026374340
-0.021382026374340
-0.021382026374340
-0.021382026374340
-0.021382026374340
-0.021382026374340
-0.021382026374340
-0.021382026374340
-0.021382026374340
-0.021382026374340
-0.021382026374340
-0.021382026374340
-0.021382026374340
-0.021382026374340
-0.021382026374340
-0.021382026374340
-0.021382026374340
-0.021382026374340
-0.021382026374340
-0.021382026374340
-0.036640815436840
-0.036640815436840
-0.021382026374340
-0.036640815436840
-0.036640815436840
-0.036640815436840
-0.036640815436840
-0.036640815436840
-0.036640815436840
-0.036640815436840
-0.021382026374340
-0.036640815436840
-0.036640815436840
-0.021382026374340
-0.021382026374340
-0.021382026374340
-0.021382026374340
-0.021382026374340
-0.021382026374340
-0.021382026374340
-0.021382026374340
-0.021382026374340
-0.021382026374340
-0.006123237311840
-0.021382026374340
-0.021382026374340
-0.006123237311840
-0.006123237311840
-0.021382026374340
-0.021382026374340
-0.021382026374340
-0.021382026374340
-0.021382026374340
-0.021382026374340
-0.021382026374340
-0.036640815436840
-0.021382026374340
-0.021382026374340
-0.021382026374340
-0.021382026374340
-0.021382026374340
-0.021382026374340
-0.021382026374340
-0.021382026374340
-0.021382026374340
-0.021382026374340
-0.021382026374340
-0.021382026374340
-0.021382026374340
-0.021382026374340
-0.021382026374340
-0.021382026374340
-0.021382026374340
-0.021382026374340
-0.021382026374340
-0.021382026374340
-0.021382026374340
-0.021382026374340
-0.021382026374340
-0.021382026374340
-0.021382026374340
-0.021382026374340
-0.021382026374340
-0.021382026374340
-0.021382026374340
-0.021382026374340
-0.036640815436840
-0.036640815436840
-0.036640815436840
-0.021382026374340
-0.021382026374340
-0.021382026374340
-0.021382026374340
-0.021382026374340
-0.021382026374340
-0.021382026374340
-0.021382026374340
-0.021382026374340
-0.036640815436840
-0.036640815436840
-0.036640815436840
-0.021382026374340
-0.021382026374340
-0.021382026374340
-0.021382026374340
-0.021382026374340
-0.021382026374340
-0.006123237311840
-0.006123237311840
-0.006123237311840
-0.021382026374340
-0.021382026374340
-0.006123237311840
-0.006123237311840
-0.006123237311840
-0.021382026374340
-0.021382026374340
-0.021382026374340
-0.021382026374340
-0.036640815436840
-0.021382026374340
-0.036640815436840
-0.036640815436840
-0.036640815436840
-0.036640815436840
-0.036640815436840
-0.036640815436840
-0.021382026374340
-0.021382026374340
-0.021382026374340
-0.021382026374340
-0.021382026374340
-0.021382026374340
-0.006123237311840
-0.006123237311840
-0.021382026374340
-0.021382026374340
-0.021382026374340
-0.021382026374340
-0.021382026374340
-0.021382026374340
-0.021382026374340
-0.021382026374340
-0.021382026374340
-0.021382026374340
-0.021382026374340
-0.021382026374340
-0.021382026374340
-0.021382026374340
-0.036640815436840
-0.021382026374340
-0.021382026374340
-0.036640815436840
-0.021382026374340
-0.021382026374340
-0.021382026374340
-0.036640815436840
-0.036640815436840
-0.021382026374340
-0.021382026374340
-0.021382026374340
-0.021382026374340
-0.021382026374340
-0.021382026374340
-0.021382026374340
-0.021382026374340
-0.021382026374340
-0.021382026374340
-0.021382026374340
-0.021382026374340
-0.021382026374340
-0.036640815436840
-0.021382026374340
-0.036640815436840
-0.021382026374340
-0.036640815436840
-0.036640815436840
-0.021382026374340
-0.021382026374340
-0.021382026374340
-0.021382026374340
-0.021382026374340
-0.021382026374340
-0.021382026374340
-0.021382026374340
-0.021382026374340
-0.021382026374340
-0.021382026374340
-0.021382026374340
-0.021382026374340
-0.021382026374340
-0.006123237311840
-0.006123237311840
-0.006123237311840
-0.021382026374340
-0.021382026374340
-0.006123237311840
-0.006123237311840
-0.006123237311840
-0.006123237311840
-0.021382026374340
-0.021382026374340
-0.021382026374340
-0.021382026374340
-0.021382026374340
-0.036640815436840
-0.036640815436840
-0.021382026374340
-0.036640815436840
-0.036640815436840
-0.036640815436840
-0.036640815436840
-0.021382026374340
-0.021382026374340
-0.021382026374340
-0.021382026374340
-0.021382026374340
-0.021382026374340
-0.021382026374340
-0.021382026374340
-0.021382026374340
-0.021382026374340
-0.021382026374340
-0.021382026374340
-0.021382026374340
-0.036640815436840
-0.036640815436840
-0.021382026374340
-0.036640815436840
-0.036640815436840
-0.036640815436840
-0.036640815436840
-0.021382026374340
-0.021382026374340
-0.021382026374340
-0.021382026374340
-0.021382026374340
-0.021382026374340
-0.006123237311840
-0.006123237311840
-0.006123237311840
-0.021382026374340
-0.021382026374340
-0.021382026374340
-0.006123237311840
-0.006123237311840
-0.021382026374340
-0.021382026374340
-0.021382026374340
-0.021382026374340
-0.021382026374340
-0.021382026374340
-0.021382026374340
-0.021382026374340
-0.021382026374340
-0.021382026374340
-0.021382026374340
-0.021382026374340
-0.021382026374340
-0.021382026374340
-0.006123237311840
-0.006123237311840
-0.021382026374340
-0.021382026374340
-0.006123237311840
-0.006123237311840
-0.006123237311840
-0.021382026374340
-0.021382026374340
-0.021382026374340
-0.021382026374340
-0.021382026374340
-0.036640815436840
-0.036640815436840
-0.036640815436840
-0.036640815436840
-0.036640815436840
-0.021382026374340
-0.021382026374340
-0.021382026374340
-0.021382026374340
-0.021382026374340
-0.006123237311840
-0.006123237311840
-0.006123237311840
-0.006123237311840
-0.006123237311840
-0.006123237311840
-0.006123237311840
-0.006123237311840
-0.006123237311840
-0.006123237311840
-0.006123237311840
-0.006123237311840
-0.006123237311840
-0.021382026374340
-0.021382026374340
-0.021382026374340
-0.021382026374340
-0.021382026374340
-0.021382026374340
-0.036640815436840
-0.021382026374340
-0.021382026374340
-0.036640815436840
-0.036640815436840
-0.036640815436840
-0.021382026374340
-0.021382026374340
-0.021382026374340
-0.021382026374340
-0.021382026374340
-0.021382026374340
-0.021382026374340
-0.021382026374340
-0.021382026374340
-0.021382026374340
-0.021382026374340
-0.006123237311840
-0.021382026374340
-0.021382026374340
-0.006123237311840
-0.006123237311840
-0.006123237311840
-0.006123237311840
-0.021382026374340
-0.021382026374340
-0.006123237311840
-0.006123237311840
-0.021382026374340
-0.021382026374340
-0.021382026374340
-0.021382026374340
-0.021382026374340
-0.021382026374340
-0.021382026374340
-0.021382026374340
-0.021382026374340
-0.021382026374340
-0.021382026374340
-0.021382026374340
-0.006123237311840
-0.006123237311840
-0.021382026374340
-0.021382026374340
-0.021382026374340
-0.021382026374340
-0.006123237311840
-0.021382026374340
-0.021382026374340
-0.021382026374340
-0.021382026374340
-0.021382026374340
-0.021382026374340
-0.021382026374340
-0.021382026374340
-0.021382026374340
-0.021382026374340
-0.021382026374340
-0.021382026374340
-0.021382026374340
-0.021382026374340
-0.021382026374340
-0.021382026374340
-0.021382026374340
-0.021382026374340
-0.021382026374340
-0.021382026374340
-0.021382026374340
-0.021382026374340
-0.021382026374340
-0.021382026374340
-0.021382026374340
-0.021382026374340
-0.006123237311840
-0.006123237311840
-0.021382026374340
-0.021382026374340
-0.021382026374340
-0.006123237311840
-0.006123237311840
-0.006123237311840
-0.021382026374340
-0.021382026374340
-0.021382026374340
-0.021382026374340
-0.021382026374340
-0.021382026374340
-0.021382026374340
-0.036640815436840
-0.036640815436840
-0.021382026374340
-0.021382026374340
-0.021382026374340
-0.021382026374340
-0.021382026374340
-0.006123237311840
-0.006123237311840
-0.006123237311840
-0.006123237311840
-0.006123237311840
-0.006123237311840
-0.006123237311840
-0.006123237311840
-0.021382026374340
-0.021382026374340
-0.021382026374340
-0.021382026374340
-0.021382026374340
-0.021382026374340
-0.021382026374340
-0.021382026374340
-0.021382026374340
-0.021382026374340
-0.021382026374340
-0.021382026374340
-0.021382026374340
-0.021382026374340
-0.021382026374340
-0.021382026374340
-0.006123237311840
-0.006123237311840
-0.021382026374340
-0.006123237311840
-0.006123237311840
-0.021382026374340
-0.021382026374340
-0.021382026374340
-0.021382026374340
-0.021382026374340
-0.021382026374340
-0.021382026374340
-0.036640815436840
-0.021382026374340
-0.021382026374340
-0.021382026374340
-0.036640815436840
-0.021382026374340
-0.021382026374340
-0.021382026374340
-0.021382026374340
-0.021382026374340
-0.021382026374340
-0.021382026374340
-0.021382026374340
-0.021382026374340
-0.021382026374340
-0.021382026374340
-0.006123237311840
-0.006123237311840
-0.021382026374340
-0.021382026374340
-0.021382026374340
-0.021382026374340
-0.021382026374340
-0.021382026374340
-0.021382026374340
-0.021382026374340
-0.021382026374340
-0.021382026374340
-0.021382026374340
-0.021382026374340
-0.021382026374340
-0.021382026374340
-0.021382026374340
-0.021382026374340
-0.021382026374340
-0.021382026374340
-0.021382026374340
-0.021382026374340
-0.021382026374340
-0.021382026374340
-0.006123237311840
-0.021382026374340
-0.021382026374340
-0.021382026374340
-0.006123237311840
-0.006123237311840
-0.006123237311840
-0.006123237311840
-0.006123237311840
-0.021382026374340
-0.021382026374340
-0.021382026374340
-0.006123237311840
-0.006123237311840
-0.021382026374340
-0.021382026374340
-0.021382026374340
-0.021382026374340
-0.006123237311840
-0.006123237311840
-0.021382026374340
-0.021382026374340
-0.021382026374340
-0.006123237311840
-0.021382026374340
-0.021382026374340
-0.021382026374340
-0.021382026374340
-0.036640815436840
-0.021382026374340
-0.021382026374340
-0.021382026374340
-0.021382026374340
-0.006123237311840
-0.006123237311840
-0.006123237311840
-0.006123237311840
-0.006123237311840
-0.006123237311840
-0.006123237311840
-0.006123237311840
-0.006123237311840
-0.006123237311840
-0.006123237311840
-0.021382026374340
-0.021382026374340
-0.021382026374340
-0.021382026374340
-0.021382026374340
-0.021382026374340
-0.021382026374340
-0.021382026374340
-0.021382026374340
-0.021382026374340
-0.021382026374340
-0.021382026374340
-0.021382026374340
-0.021382026374340
-0.021382026374340
-0.021382026374340
-0.021382026374340
-0.021382026374340
-0.006123237311840
-0.006123237311840
-0.006123237311840
-0.006123237311840
-0.006123237311840
-0.006123237311840
-0.006123237311840
-0.006123237311840
-0.021382026374340
-0.021382026374340
-0.021382026374340
-0.021382026374340
-0.036640815436840
-0.021382026374340
-0.021382026374340
-0.021382026374340
-0.021382026374340
-0.021382026374340
-0.006123237311840
-0.006123237311840
-0.006123237311840
-0.006123237311840
-0.006123237311840
-0.006123237311840
-0.006123237311840
-0.021382026374340
-0.021382026374340
-0.021382026374340
-0.036640815436840
-0.036640815436840
-0.036640815436840
-0.036640815436840
-0.036640815436840
-0.036640815436840
-0.036640815436840
-0.036640815436840
-0.036640815436840
-0.006123237311840
-0.006123237311840
-0.006123237311840
-0.006123237311840
0.009135551750660
0.009135551750660
0.009135551750660
0.009135551750660
0.009135551750660
-0.006123237311840
-0.006123237311840
-0.006123237311840
-0.006123237311840
-0.021382026374340
-0.021382026374340
-0.021382026374340
-0.021382026374340
-0.021382026374340
-0.036640815436840
-0.036640815436840
-0.036640815436840
-0.021382026374340
-0.021382026374340
-0.021382026374340
-0.021382026374340
-0.006123237311840
-0.006123237311840
-0.006123237311840
-0.006123237311840
-0.006123237311840
-0.006123237311840
-0.006123237311840
-0.006123237311840
-0.006123237311840
-0.006123237311840
-0.006123237311840
-0.006123237311840
-0.021382026374340
-0.006123237311840
-0.006123237311840
-0.006123237311840
-0.021382026374340
-0.021382026374340
-0.021382026374340
-0.021382026374340
-0.021382026374340
-0.021382026374340
-0.021382026374340
-0.021382026374340
-0.021382026374340
-0.021382026374340
-0.021382026374340
-0.006123237311840
-0.006123237311840
-0.006123237311840
-0.006123237311840
-0.006123237311840
-0.021382026374340
-0.021382026374340
-0.021382026374340
-0.006123237311840
-0.021382026374340
-0.021382026374340
-0.021382026374340
-0.021382026374340
-0.021382026374340
-0.021382026374340
-0.006123237311840
-0.021382026374340
-0.021382026374340
-0.006123237311840
-0.006123237311840
-0.006123237311840
-0.006123237311840
-0.006123237311840
-0.006123237311840
-0.021382026374340
-0.021382026374340
-0.021382026374340
-0.021382026374340
-0.021382026374340
-0.021382026374340
-0.021382026374340
-0.036640815436840
-0.021382026374340
-0.036640815436840
-0.036640815436840
-0.036640815436840
-0.036640815436840
-0.021382026374340
-0.021382026374340
-0.021382026374340
-0.021382026374340
-0.021382026374340
-0.006123237311840
-0.006123237311840
-0.006123237311840
-0.006123237311840
-0.006123237311840
0.009135551750660
-0.006123237311840
-0.006123237311840
-0.006123237311840
-0.006123237311840
-0.006123237311840
-0.021382026374340
-0.006123237311840
-0.006123237311840
-0.006123237311840
-0.006123237311840
-0.006123237311840
-0.006123237311840
-0.006123237311840
-0.006123237311840
-0.006123237311840
-0.021382026374340
-0.021382026374340
-0.006123237311840
-0.006123237311840
-0.006123237311840
-0.006123237311840
-0.006123237311840
-0.006123237311840
-0.006123237311840
0.009135551750660
0.009135551750660
-0.006123237311840
-0.006123237311840
-0.006123237311840
-0.006123237311840
0.009135551750660
-0.006123237311840
-0.006123237311840
-0.006123237311840
-0.021382026374340
-0.021382026374340
-0.021382026374340
-0.021382026374340
-0.021382026374340
-0.021382026374340
-0.021382026374340
-0.021382026374340
-0.021382026374340
-0.021382026374340
-0.021382026374340
-0.021382026374340
-0.006123237311840
-0.006123237311840
-0.021382026374340
-0.021382026374340
-0.006123237311840
-0.006123237311840
-0.006123237311840
-0.006123237311840
-0.006123237311840
-0.006123237311840
-0.021382026374340
-0.021382026374340
-0.021382026374340
-0.006123237311840
-0.006123237311840
-0.021382026374340
-0.021382026374340
-0.021382026374340
-0.006123237311840
-0.006123237311840
-0.006123237311840
-0.006123237311840
-0.006123237311840
-0.006123237311840
-0.006123237311840
-0.006123237311840
-0.021382026374340
-0.006123237311840
-0.006123237311840
-0.006123237311840
-0.006123237311840
-0.006123237311840
-0.006123237311840
0.009135551750660
0.009135551750660
-0.006123237311840
0.009135551750660
0.009135551750660
0.009135551750660
0.009135551750660
-0.006123237311840
-0.006123237311840
-0.006123237311840
-0.021382026374340
-0.021382026374340
-0.021382026374340
-0.021382026374340
-0.021382026374340
-0.021382026374340
-0.021382026374340
-0.021382026374340
-0.006123237311840
-0.021382026374340
-0.021382026374340
-0.021382026374340
-0.021382026374340
-0.006123237311840
-0.006123237311840
-0.021382026374340
-0.006123237311840
-0.006123237311840
-0.006123237311840
-0.006123237311840
-0.006123237311840
0.009135551750660
0.009135551750660
-0.006123237311840
-0.006123237311840
-0.006123237311840
-0.006123237311840
-0.006123237311840
-0.006123237311840
-0.006123237311840
-0.006123237311840
-0.021382026374340
-0.021382026374340
-0.021382026374340
-0.021382026374340
-0.021382026374340
-0.036640815436840
-0.036640815436840
-0.021382026374340
-0.021382026374340
-0.021382026374340
-0.021382026374340
-0.021382026374340
-0.006123237311840
-0.006123237311840
-0.006123237311840
-0.006123237311840
-0.006123237311840
-0.006123237311840
-0.006123237311840
-0.006123237311840
-0.006123237311840
-0.006123237311840
-0.006123237311840
-0.006123237311840
-0.006123237311840
-0.021382026374340
-0.021382026374340
-0.021382026374340
-0.006123237311840
-0.006123237311840
-0.021382026374340
-0.021382026374340
-0.021382026374340
-0.006123237311840
-0.021382026374340
-0.021382026374340
-0.006123237311840
-0.006123237311840
-0.006123237311840
-0.006123237311840
-0.006123237311840
-0.006123237311840
-0.006123237311840
-0.006123237311840
-0.006123237311840
-0.006123237311840
-0.021382026374340
-0.006123237311840
-0.006123237311840
-0.021382026374340
-0.021382026374340
-0.021382026374340
-0.036640815436840
-0.021382026374340
-0.006123237311840
-0.021382026374340
-0.021382026374340
-0.021382026374340
-0.006123237311840
0.009135551750660
-0.006123237311840
-0.006123237311840
-0.006123237311840
0.009135551750660
0.009135551750660
0.009135551750660
-0.006123237311840
-0.006123237311840
-0.006123237311840
-0.006123237311840
-0.006123237311840
-0.006123237311840
-0.021382026374340
-0.006123237311840
-0.006123237311840
-0.021382026374340
-0.021382026374340
-0.006123237311840
-0.021382026374340
-0.021382026374340
-0.006123237311840
-0.021382026374340
-0.021382026374340
-0.006123237311840
-0.006123237311840
-0.006123237311840
0.009135551750660
-0.006123237311840
-0.006123237311840
0.009135551750660
0.009135551750660
0.009135551750660
0.009135551750660
-0.006123237311840
-0.006123237311840
-0.006123237311840
-0.006123237311840
-0.006123237311840
-0.006123237311840
-0.021382026374340
-0.021382026374340
-0.021382026374340
-0.021382026374340
-0.021382026374340
-0.021382026374340
-0.021382026374340
-0.021382026374340
-0.021382026374340
-0.021382026374340
-0.006123237311840
0.009135551750660
-0.006123237311840
-0.006123237311840
0.009135551750660
0.009135551750660
0.009135551750660
0.009135551750660
0.009135551750660
0.009135551750660
0.009135551750660
-0.006123237311840
-0.006123237311840
-0.006123237311840
-0.006123237311840
-0.006123237311840
-0.006123237311840
-0.021382026374340
-0.021382026374340
-0.021382026374340
-0.006123237311840
-0.006123237311840
-0.021382026374340
-0.021382026374340
-0.021382026374340
-0.006123237311840
-0.021382026374340
-0.006123237311840
-0.021382026374340
-0.021382026374340
-0.021382026374340
-0.021382026374340
-0.021382026374340
-0.021382026374340
-0.006123237311840
-0.006123237311840
-0.006123237311840
-0.006123237311840
-0.006123237311840
-0.006123237311840
-0.006123237311840
-0.006123237311840
-0.021382026374340
-0.021382026374340
-0.006123237311840
-0.006123237311840
-0.006123237311840
-0.021382026374340
-0.021382026374340
-0.006123237311840
-0.006123237311840
-0.006123237311840
-0.006123237311840
-0.006123237311840
-0.006123237311840
0.009135551750660
-0.006123237311840
-0.006123237311840
-0.006123237311840
-0.006123237311840
-0.006123237311840
0.009135551750660
-0.006123237311840
-0.006123237311840
-0.006123237311840
-0.006123237311840
0.009135551750660
-0.006123237311840
-0.006123237311840
-0.006123237311840
-0.006123237311840
-0.006123237311840
-0.006123237311840
-0.006123237311840
-0.006123237311840
-0.006123237311840
-0.006123237311840
-0.021382026374340
-0.021382026374340
-0.021382026374340
-0.006123237311840
-0.006123237311840
-0.006123237311840
-0.021382026374340
-0.006123237311840
-0.006123237311840
-0.006123237311840
-0.006123237311840
-0.006123237311840
-0.006123237311840
-0.006123237311840
-0.006123237311840
-0.006123237311840
-0.006123237311840
-0.006123237311840
-0.006123237311840
-0.006123237311840
-0.006123237311840
-0.021382026374340
-0.021382026374340
-0.021382026374340
-0.021382026374340
-0.021382026374340
-0.021382026374340
-0.021382026374340
-0.021382026374340
-0.021382026374340
-0.021382026374340
-0.021382026374340
-0.021382026374340
-0.006123237311840
-0.006123237311840
-0.006123237311840
-0.006123237311840
-0.006123237311840
-0.006123237311840
-0.021382026374340
-0.021382026374340
-0.006123237311840
-0.006123237311840
-0.006123237311840
-0.006123237311840
-0.021382026374340
-0.021382026374340
-0.021382026374340
-0.021382026374340
-0.021382026374340
-0.021382026374340
-0.021382026374340
-0.021382026374340
-0.006123237311840
-0.006123237311840
-0.006123237311840
-0.006123237311840
-0.006123237311840
0.009135551750660
-0.006123237311840
-0.006123237311840
-0.006123237311840
-0.006123237311840
-0.006123237311840
-0.006123237311840
-0.006123237311840
-0.021382026374340
-0.021382026374340
-0.021382026374340
-0.021382026374340
-0.006123237311840
-0.006123237311840
-0.006123237311840
-0.021382026374340
-0.006123237311840
-0.006123237311840
-0.006123237311840
-0.006123237311840
-0.006123237311840
-0.006123237311840
-0.006123237311840
0.009135551750660
0.009135551750660
-0.006123237311840
0.009135551750660
0.009135551750660
0.009135551750660
0.009135551750660
0.009135551750660
-0.006123237311840
-0.006123237311840
-0.006123237311840
-0.006123237311840
-0.006123237311840
-0.006123237311840
-0.006123237311840
-0.006123237311840
-0.006123237311840
-0.006123237311840
-0.006123237311840
-0.006123237311840
-0.006123237311840
-0.006123237311840
-0.021382026374340
-0.021382026374340
-0.006123237311840
-0.006123237311840
-0.006123237311840
-0.006123237311840
-0.006123237311840
-0.006123237311840
-0.006123237311840
-0.006123237311840
-0.006123237311840
-0.006123237311840
-0.006123237311840
-0.006123237311840
-0.006123237311840
-0.006123237311840
-0.006123237311840
-0.006123237311840
-0.006123237311840
0.009135551750660
-0.006123237311840
-0.021382026374340
-0.021382026374340
-0.006123237311840
-0.006123237311840
-0.021382026374340
-0.021382026374340
-0.021382026374340
-0.021382026374340
-0.021382026374340
-0.021382026374340
-0.006123237311840
-0.006123237311840
-0.006123237311840
-0.006123237311840
0.009135551750660
0.009135551750660
-0.006123237311840
-0.006123237311840
-0.006123237311840
0.009135551750660
0.009135551750660
-0.006123237311840
-0.006123237311840
0.009135551750660
-0.006123237311840
-0.006123237311840
-0.006123237311840
-0.006123237311840
-0.006123237311840
-0.006123237311840
-0.006123237311840
-0.006123237311840
-0.006123237311840
-0.021382026374340
-0.021382026374340
-0.021382026374340
-0.021382026374340
-0.021382026374340
-0.021382026374340
-0.006123237311840
-0.006123237311840
-0.021382026374340
-0.006123237311840
-0.006123237311840
-0.006123237311840
-0.006123237311840
-0.006123237311840
-0.006123237311840
-0.006123237311840
-0.006123237311840
-0.006123237311840
-0.006123237311840
0.009135551750660
-0.006123237311840
-0.006123237311840
-0.006123237311840
-0.006123237311840
-0.006123237311840
-0.006123237311840
-0.021382026374340
-0.021382026374340
-0.006123237311840
-0.006123237311840
-0.006123237311840
-0.006123237311840
-0.006123237311840
-0.006123237311840
-0.006123237311840
-0.006123237311840
0.009135551750660
-0.006123237311840
-0.006123237311840
-0.006123237311840
-0.006123237311840
-0.006123237311840
-0.006123237311840
-0.006123237311840
-0.006123237311840
-0.006123237311840
-0.006123237311840
0.009135551750660
0.009135551750660
-0.006123237311840
-0.006123237311840
-0.006123237311840
-0.006123237311840
-0.006123237311840
-0.006123237311840
-0.006123237311840
-0.006123237311840
-0.006123237311840
-0.021382026374340
-0.021382026374340
-0.021382026374340
-0.006123237311840
-0.006123237311840
-0.006123237311840
-0.006123237311840
-0.006123237311840
-0.006123237311840
-0.006123237311840
0.009135551750660
0.009135551750660
-0.006123237311840
-0.006123237311840
0.009135551750660
0.009135551750660
0.009135551750660
0.009135551750660
0.009135551750660
0.009135551750660
0.009135551750660
-0.006123237311840
-0.006123237311840
-0.006123237311840
-0.006123237311840
-0.006123237311840
-0.021382026374340
-0.021382026374340
-0.021382026374340
-0.021382026374340
-0.021382026374340
-0.021382026374340
-0.021382026374340
-0.021382026374340
-0.021382026374340
-0.006123237311840
-0.006123237311840
-0.006123237311840
-0.006123237311840
-0.006123237311840
-0.006123237311840
-0.006123237311840
-0.006123237311840
-0.006123237311840
-0.006123237311840
-0.006123237311840
0.009135551750660
-0.006123237311840
-0.006123237311840
-0.006123237311840
-0.006123237311840
-0.006123237311840
-0.006123237311840
-0.006123237311840
-0.006123237311840
-0.006123237311840
-0.006123237311840
-0.006123237311840
-0.021382026374340
-0.021382026374340
-0.021382026374340
-0.006123237311840
-0.006123237311840
-0.006123237311840
-0.006123237311840
-0.006123237311840
-0.006123237311840
-0.006123237311840
0.009135551750660
0.009135551750660
0.009135551750660
-0.006123237311840
0.009135551750660
0.009135551750660
0.009135551750660
-0.006123237311840
-0.006123237311840
-0.006123237311840
-0.006123237311840
-0.006123237311840
-0.021382026374340
-0.021382026374340
-0.021382026374340
-0.021382026374340
-0.021382026374340
-0.021382026374340
-0.021382026374340
-0.021382026374340
-0.021382026374340
-0.021382026374340
-0.021382026374340
-0.021382026374340
-0.006123237311840
-0.006123237311840
-0.006123237311840
-0.006123237311840
-0.006123237311840
0.009135551750660
0.009135551750660
-0.006123237311840
-0.006123237311840
0.009135551750660
0.009135551750660
-0.006123237311840
-0.006123237311840
-0.006123237311840
-0.006123237311840
-0.006123237311840
-0.006123237311840
-0.006123237311840
-0.006123237311840
-0.006123237311840
-0.021382026374340
-0.021382026374340
-0.021382026374340
-0.021382026374340
-0.021382026374340
-0.021382026374340
-0.021382026374340
-0.036640815436840
-0.021382026374340
-0.021382026374340
-0.021382026374340
-0.021382026374340
-0.021382026374340
-0.006123237311840
-0.006123237311840
-0.006123237311840
-0.006123237311840
-0.006123237311840
0.009135551750660
0.009135551750660
-0.006123237311840
-0.006123237311840
-0.006123237311840
-0.006123237311840
-0.006123237311840
0.009135551750660
-0.006123237311840
-0.006123237311840
-0.006123237311840
-0.006123237311840
-0.006123237311840
-0.006123237311840
-0.006123237311840
-0.021382026374340
-0.006123237311840
-0.006123237311840
-0.021382026374340
-0.006123237311840
-0.021382026374340
-0.021382026374340
-0.006123237311840
-0.006123237311840
-0.006123237311840
-0.006123237311840
-0.006123237311840
-0.006123237311840
-0.006123237311840
-0.006123237311840
-0.006123237311840
-0.006123237311840
-0.006123237311840
-0.006123237311840
-0.006123237311840
-0.006123237311840
-0.006123237311840
-0.006123237311840
-0.006123237311840
-0.006123237311840
-0.006123237311840
-0.006123237311840
-0.006123237311840
-0.021382026374340
-0.006123237311840
-0.021382026374340
-0.021382026374340
-0.006123237311840
-0.006123237311840
-0.006123237311840
-0.021382026374340
-0.021382026374340
-0.006123237311840
-0.006123237311840
-0.006123237311840
-0.006123237311840
-0.006123237311840
-0.006123237311840
0.009135551750660
-0.006123237311840
-0.006123237311840
-0.006123237311840
-0.006123237311840
-0.006123237311840
-0.006123237311840
-0.021382026374340
-0.021382026374340
-0.021382026374340
-0.021382026374340
-0.021382026374340
-0.021382026374340
-0.021382026374340
-0.021382026374340
-0.021382026374340
-0.006123237311840
-0.021382026374340
-0.021382026374340
-0.021382026374340
-0.006123237311840
-0.006123237311840
-0.021382026374340
-0.021382026374340
-0.006123237311840
-0.006123237311840
-0.006123237311840
-0.006123237311840
-0.006123237311840
-0.006123237311840
-0.006123237311840
-0.021382026374340
-0.021382026374340
-0.006123237311840
-0.006123237311840
-0.006123237311840
-0.006123237311840
-0.021382026374340
-0.006123237311840
-0.006123237311840
-0.006123237311840
-0.006123237311840
-0.006123237311840
-0.006123237311840
-0.006123237311840
-0.006123237311840
-0.006123237311840
-0.006123237311840
-0.006123237311840
-0.006123237311840
-0.006123237311840
-0.006123237311840
-0.006123237311840
-0.006123237311840
-0.006123237311840
-0.006123237311840
-0.006123237311840
-0.006123237311840
-0.006123237311840
-0.006123237311840
-0.006123237311840
-0.006123237311840
-0.006123237311840
-0.021382026374340
-0.021382026374340
-0.006123237311840
-0.021382026374340
-0.021382026374340
-0.021382026374340
-0.021382026374340
-0.021382026374340
-0.006123237311840
-0.006123237311840
-0.006123237311840
-0.006123237311840
0.009135551750660
0.009135551750660
0.009135551750660
0.009135551750660
-0.006123237311840
0.009135551750660
0.009135551750660
-0.006123237311840
-0.006123237311840
-0.006123237311840
-0.006123237311840
-0.006123237311840
-0.006123237311840
-0.006123237311840
-0.006123237311840
-0.006123237311840
-0.006123237311840
-0.021382026374340
-0.006123237311840
-0.006123237311840
0.009135551750660
-0.006123237311840
-0.006123237311840
-0.006123237311840
-0.006123237311840
-0.006123237311840
-0.006123237311840
-0.006123237311840
-0.006123237311840
-0.006123237311840
-0.006123237311840
-0.006123237311840
-0.006123237311840
-0.006123237311840
-0.006123237311840
-0.006123237311840
-0.021382026374340
-0.021382026374340
-0.021382026374340
-0.021382026374340
-0.021382026374340
-0.006123237311840
-0.006123237311840
-0.006123237311840
-0.006123237311840
-0.006123237311840
-0.006123237311840
-0.006123237311840
-0.006123237311840
-0.006123237311840
-0.006123237311840
-0.006123237311840
-0.006123237311840
-0.006123237311840
-0.006123237311840
0.009135551750660
-0.006123237311840
-0.006123237311840
-0.006123237311840
-0.006123237311840
-0.006123237311840
-0.021382026374340
-0.021382026374340
-0.021382026374340
-0.021382026374340
-0.021382026374340
-0.021382026374340
-0.021382026374340
-0.021382026374340
-0.006123237311840
-0.006123237311840
-0.006123237311840
-0.006123237311840
-0.006123237311840
-0.006123237311840
-0.006123237311840
-0.006123237311840
-0.006123237311840
-0.006123237311840
-0.021382026374340
-0.021382026374340
-0.006123237311840
-0.006123237311840
-0.006123237311840
-0.006123237311840
-0.021382026374340
-0.006123237311840
-0.006123237311840
-0.006123237311840
0.009135551750660
-0.006123237311840
-0.006123237311840
0.009135551750660
0.009135551750660
0.009135551750660
-0.006123237311840
-0.006123237311840
-0.006123237311840
-0.006123237311840
-0.021382026374340
-0.021382026374340
-0.021382026374340
-0.021382026374340
-0.021382026374340
-0.021382026374340
-0.021382026374340
-0.021382026374340
-0.006123237311840
-0.021382026374340
-0.006123237311840
-0.006123237311840
-0.006123237311840
0.009135551750660
-0.006123237311840
-0.006123237311840
-0.006123237311840
-0.006123237311840
-0.006123237311840
-0.006123237311840
-0.006123237311840
-0.021382026374340
-0.021382026374340
-0.006123237311840
-0.021382026374340
-0.006123237311840
-0.006123237311840
-0.021382026374340
-0.006123237311840
-0.006123237311840
-0.006123237311840
-0.006123237311840
-0.006123237311840
-0.021382026374340
-0.021382026374340
-0.021382026374340
-0.021382026374340
-0.006123237311840
-0.006123237311840
-0.021382026374340
-0.021382026374340
-0.006123237311840
-0.006123237311840
-0.006123237311840
-0.021382026374340
-0.021382026374340
-0.021382026374340
-0.021382026374340
-0.021382026374340
-0.021382026374340
-0.006123237311840
-0.006123237311840
-0.006123237311840
-0.006123237311840
-0.006123237311840
-0.006123237311840
0.009135551750660
-0.006123237311840
-0.006123237311840
-0.006123237311840
-0.006123237311840
-0.006123237311840
-0.006123237311840
-0.021382026374340
-0.006123237311840
-0.006123237311840
-0.021382026374340
-0.021382026374340
-0.021382026374340
-0.021382026374340
-0.006123237311840
-0.006123237311840
-0.021382026374340
-0.021382026374340
-0.006123237311840
-0.021382026374340
-0.006123237311840
-0.006123237311840
-0.006123237311840
-0.021382026374340
-0.006123237311840
-0.006123237311840
-0.006123237311840
-0.006123237311840
-0.006123237311840
-0.006123237311840
-0.006123237311840
0.009135551750660
0.009135551750660
0.009135551750660
-0.006123237311840
-0.006123237311840
-0.006123237311840
-0.006123237311840
-0.006123237311840
-0.006123237311840
-0.006123237311840
-0.006123237311840
-0.006123237311840
-0.006123237311840
-0.006123237311840
-0.006123237311840
-0.006123237311840
-0.006123237311840
-0.006123237311840
-0.006123237311840
-0.006123237311840
-0.006123237311840
-0.006123237311840
-0.006123237311840
-0.006123237311840
-0.006123237311840
-0.006123237311840
-0.006123237311840
-0.006123237311840
-0.006123237311840
-0.006123237311840
-0.006123237311840
-0.006123237311840
-0.006123237311840
-0.006123237311840
-0.021382026374340
-0.021382026374340
-0.006123237311840
-0.006123237311840
-0.006123237311840
-0.021382026374340
-0.021382026374340
-0.006123237311840
-0.006123237311840
-0.006123237311840
-0.006123237311840
-0.006123237311840
-0.006123237311840
-0.006123237311840
-0.006123237311840
-0.006123237311840
-0.006123237311840
-0.006123237311840
0.009135551750660
-0.006123237311840
-0.006123237311840
0.009135551750660
0.009135551750660
0.009135551750660
0.009135551750660
0.009135551750660
0.009135551750660
-0.006123237311840
-0.006123237311840
-0.006123237311840
-0.006123237311840
-0.021382026374340
-0.021382026374340
-0.021382026374340
-0.021382026374340
-0.021382026374340
-0.021382026374340
-0.021382026374340
-0.006123237311840
-0.006123237311840
-0.021382026374340
-0.021382026374340
-0.006123237311840
0.009135551750660
-0.006123237311840
-0.006123237311840
-0.006123237311840
-0.006123237311840
-0.006123237311840
-0.021382026374340
-0.021382026374340
-0.021382026374340
-0.021382026374340
-0.021382026374340
-0.021382026374340
-0.021382026374340
-0.021382026374340
-0.021382026374340
-0.006123237311840
-0.006123237311840
-0.006123237311840
-0.006123237311840
-0.006123237311840
-0.006123237311840
-0.006123237311840
0.009135551750660
-0.006123237311840
-0.006123237311840
-0.006123237311840
-0.006123237311840
-0.006123237311840
-0.006123237311840
-0.006123237311840
-0.021382026374340
-0.021382026374340
-0.021382026374340
-0.021382026374340
-0.021382026374340
-0.021382026374340
-0.021382026374340
-0.021382026374340
-0.006123237311840
-0.006123237311840
-0.006123237311840
-0.006123237311840
-0.006123237311840
0.009135551750660
0.009135551750660
-0.006123237311840
0.009135551750660
-0.006123237311840
0.009135551750660
-0.006123237311840
-0.006123237311840
-0.006123237311840
-0.006123237311840
-0.021382026374340
-0.006123237311840
-0.006123237311840
-0.006123237311840
-0.021382026374340
-0.006123237311840
-0.006123237311840
-0.006123237311840
-0.006123237311840
-0.006123237311840
-0.006123237311840
-0.006123237311840
-0.006123237311840
-0.006123237311840
-0.006123237311840
-0.006123237311840
-0.006123237311840
-0.006123237311840
-0.006123237311840
-0.006123237311840
-0.006123237311840
-0.006123237311840
-0.006123237311840
-0.006123237311840
-0.006123237311840
-0.021382026374340
-0.021382026374340
-0.006123237311840
-0.006123237311840
-0.006123237311840
-0.021382026374340
-0.021382026374340
-0.006123237311840
-0.006123237311840
-0.021382026374340
-0.021382026374340
-0.006123237311840
-0.006123237311840
-0.006123237311840
-0.006123237311840
-0.006123237311840
-0.006123237311840
-0.006123237311840
-0.006123237311840
-0.006123237311840
-0.006123237311840
-0.021382026374340
-0.006123237311840
-0.006123237311840
-0.021382026374340
-0.021382026374340
-0.021382026374340
-0.021382026374340
-0.006123237311840
-0.021382026374340
-0.006123237311840
-0.006123237311840
-0.006123237311840
-0.006123237311840
-0.006123237311840
-0.006123237311840
-0.006123237311840
-0.006123237311840
-0.006123237311840
-0.006123237311840
-0.006123237311840
-0.006123237311840
-0.006123237311840
-0.006123237311840
-0.006123237311840
-0.006123237311840
-0.006123237311840
-0.006123237311840
-0.006123237311840
-0.006123237311840
-0.006123237311840
-0.006123237311840
-0.006123237311840
-0.006123237311840
-0.006123237311840
-0.006123237311840
-0.006123237311840
-0.006123237311840
-0.006123237311840
-0.006123237311840
-0.006123237311840
-0.006123237311840
-0.006123237311840
-0.006123237311840
-0.006123237311840
-0.006123237311840
-0.006123237311840
-0.006123237311840
-0.006123237311840
-0.006123237311840
-0.021382026374340
-0.021382026374340
-0.021382026374340
-0.021382026374340
-0.021382026374340
-0.006123237311840
-0.021382026374340
-0.021382026374340
-0.021382026374340
-0.021382026374340
-0.021382026374340
-0.006123237311840
-0.006123237311840
-0.006123237311840
-0.006123237311840
-0.006123237311840
-0.006123237311840
-0.006123237311840
-0.006123237311840
-0.006123237311840
-0.006123237311840
-0.006123237311840
-0.006123237311840
-0.006123237311840
-0.021382026374340
-0.006123237311840
-0.006123237311840
-0.021382026374340
-0.021382026374340
-0.021382026374340
-0.021382026374340
-0.006123237311840
-0.006123237311840
-0.006123237311840
-0.006123237311840
0.009135551750660
0.009135551750660
0.009135551750660
0.009135551750660
-0.006123237311840
0.009135551750660
0.009135551750660
-0.006123237311840
-0.006123237311840
-0.006123237311840
-0.006123237311840
-0.006123237311840
-0.006123237311840
-0.006123237311840
-0.006123237311840
-0.006123237311840
0.009135551750660
-0.006123237311840
-0.006123237311840
-0.021382026374340
-0.006123237311840
-0.006123237311840
-0.006123237311840
-0.006123237311840
-0.021382026374340
-0.021382026374340
-0.021382026374340
-0.006123237311840
-0.006123237311840
-0.006123237311840
-0.021382026374340
-0.006123237311840
-0.006123237311840
-0.006123237311840
-0.006123237311840
-0.006123237311840
-0.006123237311840
-0.006123237311840
-0.006123237311840
-0.006123237311840
-0.006123237311840
-0.006123237311840
-0.006123237311840
-0.021382026374340
-0.021382026374340
-0.006123237311840
-0.006123237311840
-0.006123237311840
-0.021382026374340
-0.006123237311840
-0.006123237311840
-0.006123237311840
-0.006123237311840
-0.006123237311840
-0.006123237311840
-0.006123237311840
-0.006123237311840
0.009135551750660
0.009135551750660
-0.006123237311840
-0.006123237311840
-0.006123237311840
0.009135551750660
0.009135551750660
-0.006123237311840
-0.006123237311840
-0.006123237311840
-0.006123237311840
-0.006123237311840
-0.006123237311840
-0.021382026374340
-0.021382026374340
-0.006123237311840
-0.006123237311840
-0.006123237311840
-0.006123237311840
-0.006123237311840
-0.006123237311840
-0.006123237311840
-0.006123237311840
-0.006123237311840
-0.006123237311840
-0.006123237311840
-0.006123237311840
-0.006123237311840
-0.006123237311840
-0.006123237311840
-0.006123237311840
-0.006123237311840
-0.006123237311840
-0.006123237311840
-0.006123237311840
-0.006123237311840
-0.006123237311840
-0.006123237311840
-0.006123237311840
-0.006123237311840
-0.006123237311840
-0.006123237311840
-0.006123237311840
-0.006123237311840
-0.006123237311840
-0.006123237311840
-0.006123237311840
-0.006123237311840
-0.006123237311840
-0.006123237311840
-0.006123237311840
-0.006123237311840
-0.006123237311840
-0.006123237311840
-0.006123237311840
-0.006123237311840
-0.006123237311840
-0.006123237311840
-0.006123237311840
-0.006123237311840
-0.006123237311840
-0.006123237311840
-0.006123237311840
-0.006123237311840
-0.006123237311840
-0.021382026374340
-0.021382026374340
-0.021382026374340
-0.021382026374340
-0.021382026374340
-0.006123237311840
-0.021382026374340
-0.021382026374340
-0.006123237311840
-0.006123237311840
-0.006123237311840
-0.006123237311840
-0.006123237311840
-0.006123237311840
-0.006123237311840
-0.006123237311840
-0.006123237311840
-0.006123237311840
-0.006123237311840
0.009135551750660
-0.006123237311840
-0.006123237311840
-0.006123237311840
-0.006123237311840
-0.006123237311840
-0.006123237311840
-0.006123237311840
-0.006123237311840
-0.006123237311840
-0.006123237311840
-0.006123237311840
-0.006123237311840
-0.006123237311840
-0.006123237311840
-0.006123237311840
-0.006123237311840
-0.006123237311840
-0.006123237311840
-0.006123237311840
-0.006123237311840
0.009135551750660
0.009135551750660
-0.006123237311840
-0.006123237311840
-0.006123237311840
-0.006123237311840
-0.006123237311840
-0.021382026374340
-0.021382026374340
-0.021382026374340
-0.021382026374340
-0.021382026374340
-0.021382026374340
-0.021382026374340
-0.006123237311840
-0.006123237311840
-0.006123237311840
0.009135551750660
0.009135551750660
0.009135551750660
0.009135551750660
0.009135551750660
0.009135551750660
0.009135551750660
-0.006123237311840
-0.006123237311840
-0.021382026374340
-0.021382026374340
-0.021382026374340
-0.021382026374340
-0.036640815436840
-0.036640815436840
-0.021382026374340
-0.021382026374340
-0.021382026374340
-0.021382026374340
-0.021382026374340
-0.021382026374340
-0.021382026374340
-0.021382026374340
-0.021382026374340
-0.006123237311840
-0.021382026374340
-0.006123237311840
-0.006123237311840
-0.006123237311840
-0.006123237311840
-0.006123237311840
-0.006123237311840
0.009135551750660
0.009135551750660
-0.006123237311840
0.009135551750660
0.009135551750660
0.009135551750660
0.009135551750660
-0.006123237311840
-0.006123237311840
-0.006123237311840
-0.006123237311840
-0.006123237311840
-0.021382026374340
-0.021382026374340
-0.021382026374340
-0.021382026374340
-0.021382026374340
-0.021382026374340
-0.021382026374340
-0.021382026374340
-0.006123237311840
-0.006123237311840
-0.006123237311840
-0.006123237311840
-0.006123237311840
-0.006123237311840
-0.006123237311840
-0.006123237311840
-0.006123237311840
-0.006123237311840
-0.006123237311840
-0.006123237311840
-0.006123237311840
-0.006123237311840
-0.006123237311840
-0.006123237311840
-0.006123237311840
-0.006123237311840
-0.006123237311840
0.009135551750660
-0.006123237311840
-0.006123237311840
-0.006123237311840
-0.006123237311840
-0.006123237311840
-0.006123237311840
-0.006123237311840
-0.006123237311840
-0.006123237311840
-0.006123237311840
-0.006123237311840
-0.006123237311840
-0.006123237311840
-0.006123237311840
-0.006123237311840
-0.006123237311840
-0.006123237311840
-0.006123237311840
-0.006123237311840
-0.006123237311840
-0.006123237311840
-0.006123237311840
-0.006123237311840
-0.006123237311840
-0.021382026374340
-0.006123237311840
-0.006123237311840
-0.006123237311840
-0.006123237311840
-0.006123237311840
-0.006123237311840
0.009135551750660
0.009135551750660
0.009135551750660
0.009135551750660
0.009135551750660
0.009135551750660
0.009135551750660
0.009135551750660
-0.006123237311840
-0.006123237311840
0.009135551750660
0.009135551750660
-0.006123237311840
-0.006123237311840
-0.006123237311840
-0.006123237311840
-0.006123237311840
-0.006123237311840
-0.006123237311840
-0.006123237311840
-0.021382026374340
-0.021382026374340
-0.006123237311840
-0.006123237311840
0.009135551750660
-0.006123237311840
-0.006123237311840
-0.006123237311840
-0.006123237311840
-0.006123237311840
-0.006123237311840
-0.021382026374340
-0.021382026374340
-0.021382026374340
-0.021382026374340
-0.021382026374340
-0.021382026374340
-0.006123237311840
-0.006123237311840
-0.006123237311840
-0.006123237311840
-0.006123237311840
0.009135551750660
0.009135551750660
0.009135551750660
0.009135551750660
0.009135551750660
0.009135551750660
0.009135551750660
-0.006123237311840
-0.006123237311840
-0.006123237311840
-0.006123237311840
-0.006123237311840
-0.006123237311840
-0.006123237311840
-0.006123237311840
-0.006123237311840
-0.006123237311840
-0.006123237311840
-0.006123237311840
-0.006123237311840
-0.006123237311840
-0.006123237311840
-0.006123237311840
-0.021382026374340
-0.006123237311840
-0.006123237311840
-0.006123237311840
-0.006123237311840
-0.006123237311840
-0.006123237311840
0.009135551750660
0.009135551750660
-0.006123237311840
0.009135551750660
0.009135551750660
-0.006123237311840
-0.006123237311840
-0.006123237311840
-0.006123237311840
0.009135551750660
-0.006123237311840
-0.006123237311840
-0.006123237311840
0.009135551750660
-0.006123237311840
-0.006123237311840
0.009135551750660
-0.006123237311840
-0.006123237311840
-0.006123237311840
-0.006123237311840
-0.006123237311840
-0.006123237311840
-0.006123237311840
-0.006123237311840
-0.006123237311840
-0.006123237311840
0.009135551750660
0.009135551750660
-0.006123237311840
0.009135551750660
-0.006123237311840
-0.006123237311840
-0.006123237311840
-0.006123237311840
-0.006123237311840
-0.006123237311840
-0.006123237311840
-0.006123237311840
-0.006123237311840
-0.006123237311840
-0.006123237311840
-0.006123237311840
-0.006123237311840
-0.006123237311840
-0.006123237311840
-0.006123237311840
-0.006123237311840
-0.006123237311840
-0.006123237311840
-0.006123237311840
-0.006123237311840
-0.006123237311840
-0.006123237311840
0.009135551750660
0.009135551750660
0.009135551750660
0.009135551750660
0.009135551750660
0.009135551750660
-0.006123237311840
-0.006123237311840
-0.006123237311840
-0.006123237311840
-0.006123237311840
-0.006123237311840
-0.006123237311840
-0.006123237311840
-0.006123237311840
-0.006123237311840
-0.006123237311840
-0.006123237311840
-0.006123237311840
-0.006123237311840
-0.006123237311840
0.009135551750660
-0.006123237311840
-0.006123237311840
0.009135551750660
0.009135551750660
0.009135551750660
0.009135551750660
-0.006123237311840
-0.006123237311840
-0.006123237311840
0.009135551750660
-0.006123237311840
-0.006123237311840
-0.006123237311840
-0.006123237311840
-0.006123237311840
-0.006123237311840
-0.021382026374340
-0.021382026374340
-0.006123237311840
-0.006123237311840
-0.006123237311840
-0.021382026374340
-0.006123237311840
-0.006123237311840
-0.006123237311840
0.009135551750660
-0.006123237311840
-0.006123237311840
0.009135551750660
0.009135551750660
0.009135551750660
0.009135551750660
0.009135551750660
-0.006123237311840
-0.006123237311840
-0.006123237311840
-0.006123237311840
-0.006123237311840
-0.021382026374340
-0.021382026374340
-0.021382026374340
-0.021382026374340
-0.021382026374340
-0.021382026374340
-0.021382026374340
-0.021382026374340
-0.006123237311840
-0.006123237311840
-0.006123237311840
-0.006123237311840
0.009135551750660
0.009135551750660
0.009135551750660
0.009135551750660
0.009135551750660
0.009135551750660
-0.006123237311840
0.009135551750660
-0.006123237311840
0.009135551750660
-0.006123237311840
-0.006123237311840
0.009135551750660
-0.006123237311840
-0.006123237311840
-0.006123237311840
0.009135551750660
-0.006123237311840
-0.006123237311840
-0.021382026374340
-0.006123237311840
-0.006123237311840
-0.021382026374340
-0.006123237311840
-0.006123237311840
-0.006123237311840
-0.006123237311840
-0.006123237311840
-0.006123237311840
0.009135551750660
0.009135551750660
0.009135551750660
0.009135551750660
0.009135551750660
-0.006123237311840
0.009135551750660
0.009135551750660
-0.006123237311840
-0.006123237311840
-0.006123237311840
-0.006123237311840
-0.006123237311840
-0.006123237311840
-0.006123237311840
-0.006123237311840
-0.006123237311840
-0.006123237311840
-0.006123237311840
-0.006123237311840
-0.006123237311840
-0.006123237311840
-0.006123237311840
0.009135551750660
0.009135551750660
0.009135551750660
0.009135551750660
0.009135551750660
0.009135551750660
0.009135551750660
0.009135551750660
0.009135551750660
0.009135551750660
-0.006123237311840
-0.006123237311840
-0.006123237311840
-0.006123237311840
-0.006123237311840
-0.006123237311840
-0.006123237311840
-0.006123237311840
-0.006123237311840
-0.006123237311840
-0.006123237311840
0.009135551750660
-0.006123237311840
-0.006123237311840
-0.006123237311840
-0.006123237311840
-0.006123237311840
-0.006123237311840
-0.006123237311840
-0.006123237311840
-0.006123237311840
-0.006123237311840
-0.006123237311840
-0.006123237311840
-0.006123237311840
-0.006123237311840
-0.006123237311840
-0.006123237311840
-0.006123237311840
-0.006123237311840
-0.006123237311840
-0.006123237311840
-0.006123237311840
-0.006123237311840
-0.006123237311840
0.009135551750660
0.009135551750660
0.009135551750660
0.009135551750660
0.009135551750660
0.009135551750660
0.009135551750660
0.009135551750660
0.009135551750660
0.009135551750660
0.009135551750660
-0.006123237311840
-0.006123237311840
-0.006123237311840
-0.006123237311840
-0.006123237311840
-0.006123237311840
-0.021382026374340
-0.021382026374340
-0.006123237311840
-0.006123237311840
-0.006123237311840
-0.006123237311840
0.009135551750660
0.009135551750660
0.009135551750660
0.009135551750660
0.009135551750660
0.009135551750660
0.009135551750660
0.024394340813160
0.009135551750660
0.009135551750660
0.009135551750660
0.009135551750660
0.009135551750660
-0.006123237311840
-0.006123237311840
-0.006123237311840
-0.021382026374340
-0.021382026374340
-0.006123237311840
-0.006123237311840
-0.006123237311840
-0.021382026374340
-0.006123237311840
-0.006123237311840
0.009135551750660
0.009135551750660
0.009135551750660
0.009135551750660
0.009135551750660
0.009135551750660
0.009135551750660
0.024394340813160
0.009135551750660
-0.006123237311840
0.009135551750660
0.009135551750660
0.009135551750660
0.009135551750660
0.009135551750660
0.009135551750660
0.009135551750660
0.009135551750660
0.009135551750660
0.009135551750660
0.009135551750660
-0.006123237311840
-0.006123237311840
-0.006123237311840
0.009135551750660
-0.006123237311840
-0.006123237311840
-0.006123237311840
-0.006123237311840
-0.006123237311840
-0.006123237311840
-0.006123237311840
-0.006123237311840
0.009135551750660
0.009135551750660
0.009135551750660
0.009135551750660
0.009135551750660
0.009135551750660
0.009135551750660
0.009135551750660
0.009135551750660
0.009135551750660
0.009135551750660
0.009135551750660
0.009135551750660
0.009135551750660
0.009135551750660
0.009135551750660
-0.006123237311840
-0.006123237311840
-0.006123237311840
-0.006123237311840
-0.006123237311840
-0.006123237311840
-0.006123237311840
-0.006123237311840
-0.006123237311840
-0.006123237311840
-0.006123237311840
0.009135551750660
0.009135551750660
0.009135551750660
-0.006123237311840
-0.006123237311840
0.009135551750660
0.009135551750660
0.009135551750660
0.009135551750660
0.009135551750660
0.009135551750660
0.009135551750660
-0.006123237311840
-0.006123237311840
-0.006123237311840
-0.006123237311840
-0.006123237311840
-0.006123237311840
-0.021382026374340
-0.021382026374340
-0.021382026374340
-0.006123237311840
-0.006123237311840
-0.006123237311840
-0.006123237311840
-0.006123237311840
-0.006123237311840
-0.006123237311840
0.009135551750660
-0.006123237311840
-0.006123237311840
-0.006123237311840
-0.006123237311840
0.009135551750660
0.009135551750660
0.009135551750660
0.009135551750660
0.009135551750660
0.009135551750660
0.009135551750660
0.009135551750660
-0.006123237311840
-0.006123237311840
-0.006123237311840
-0.006123237311840
-0.021382026374340
-0.021382026374340
-0.006123237311840
-0.021382026374340
-0.021382026374340
-0.021382026374340
-0.021382026374340
-0.006123237311840
-0.006123237311840
-0.006123237311840
-0.006123237311840
-0.006123237311840
-0.006123237311840
-0.006123237311840
-0.006123237311840
-0.006123237311840
0.009135551750660
0.009135551750660
0.009135551750660
0.009135551750660
-0.006123237311840
-0.006123237311840
-0.006123237311840
-0.021382026374340
-0.006123237311840
-0.006123237311840
-0.006123237311840
-0.006123237311840
-0.006123237311840
-0.006123237311840
-0.006123237311840
0.009135551750660
0.009135551750660
-0.006123237311840
0.009135551750660
0.009135551750660
0.009135551750660
0.009135551750660
0.009135551750660
0.009135551750660
0.009135551750660
0.009135551750660
-0.006123237311840
-0.006123237311840
-0.006123237311840
-0.006123237311840
-0.006123237311840
-0.006123237311840
-0.006123237311840
-0.006123237311840
0.009135551750660
0.009135551750660
0.009135551750660
0.009135551750660
0.009135551750660
0.009135551750660
0.009135551750660
0.009135551750660
0.009135551750660
0.009135551750660
0.009135551750660
0.009135551750660
-0.006123237311840
-0.006123237311840
-0.006123237311840
-0.006123237311840
-0.006123237311840
-0.006123237311840
-0.006123237311840
0.009135551750660
-0.006123237311840
-0.006123237311840
-0.006123237311840
-0.006123237311840
-0.006123237311840
-0.006123237311840
-0.006123237311840
-0.006123237311840
0.009135551750660
0.009135551750660
0.009135551750660
0.009135551750660
0.009135551750660
0.009135551750660
0.009135551750660
0.009135551750660
-0.006123237311840
-0.006123237311840
-0.006123237311840
-0.006123237311840
-0.006123237311840
-0.006123237311840
-0.021382026374340
-0.006123237311840
-0.006123237311840
-0.006123237311840
-0.006123237311840
-0.006123237311840
-0.006123237311840
-0.006123237311840
-0.006123237311840
0.009135551750660
0.009135551750660
0.009135551750660
0.009135551750660
0.009135551750660
0.009135551750660
0.009135551750660
0.009135551750660
0.009135551750660
0.009135551750660
-0.006123237311840
-0.006123237311840
-0.006123237311840
-0.006123237311840
-0.006123237311840
-0.006123237311840
-0.006123237311840
-0.006123237311840
-0.006123237311840
-0.006123237311840
-0.006123237311840
-0.006123237311840
0.009135551750660
0.009135551750660
0.009135551750660
0.009135551750660
0.009135551750660
0.009135551750660
0.024394340813160
0.009135551750660
0.009135551750660
0.009135551750660
0.009135551750660
0.009135551750660
0.009135551750660
0.009135551750660
0.009135551750660
-0.006123237311840
-0.006123237311840
0.009135551750660
-0.006123237311840
-0.006123237311840
-0.006123237311840
-0.006123237311840
-0.006123237311840
-0.006123237311840
-0.006123237311840
-0.006123237311840
-0.006123237311840
-0.006123237311840
-0.006123237311840
-0.006123237311840
-0.006123237311840
-0.006123237311840
0.009135551750660
0.009135551750660
0.009135551750660
0.009135551750660
0.009135551750660
0.009135551750660
-0.006123237311840
-0.006123237311840
0.009135551750660
0.009135551750660
0.009135551750660
-0.006123237311840
-0.006123237311840
-0.006123237311840
0.009135551750660
-0.006123237311840
-0.006123237311840
-0.006123237311840
-0.006123237311840
-0.006123237311840
-0.006123237311840
-0.006123237311840
-0.006123237311840
-0.006123237311840
0.009135551750660
0.009135551750660
0.009135551750660
0.009135551750660
0.009135551750660
0.024394340813160
0.024394340813160
0.024394340813160
0.009135551750660
0.009135551750660
0.009135551750660
0.024394340813160
0.009135551750660
0.009135551750660
0.009135551750660
0.009135551750660
0.009135551750660
-0.006123237311840
-0.006123237311840
-0.006123237311840
-0.006123237311840
-0.006123237311840
-0.006123237311840
-0.021382026374340
-0.006123237311840
-0.021382026374340
-0.021382026374340
-0.006123237311840
-0.021382026374340
-0.006123237311840
-0.006123237311840
-0.006123237311840
-0.006123237311840
-0.006123237311840
0.009135551750660
-0.006123237311840
0.009135551750660
-0.006123237311840
0.009135551750660
0.009135551750660
0.009135551750660
0.009135551750660
0.009135551750660
0.009135551750660
0.009135551750660
0.009135551750660
0.009135551750660
0.009135551750660
0.009135551750660
0.009135551750660
0.009135551750660
0.009135551750660
0.009135551750660
-0.006123237311840
-0.006123237311840
0.009135551750660
0.009135551750660
0.009135551750660
-0.006123237311840
-0.006123237311840
-0.006123237311840
0.009135551750660
0.009135551750660
0.009135551750660
0.009135551750660
0.009135551750660
0.009135551750660
0.009135551750660
0.009135551750660
0.009135551750660
0.009135551750660
0.009135551750660
0.009135551750660
0.009135551750660
0.009135551750660
0.009135551750660
0.009135551750660
0.009135551750660
0.009135551750660
0.009135551750660
0.009135551750660
-0.006123237311840
-0.006123237311840
-0.006123237311840
0.009135551750660
0.009135551750660
-0.006123237311840
-0.006123237311840
-0.006123237311840
-0.006123237311840
-0.006123237311840
-0.006123237311840
-0.006123237311840
-0.021382026374340
-0.021382026374340
-0.006123237311840
-0.006123237311840
0.009135551750660
-0.006123237311840
0.009135551750660
0.009135551750660
0.009135551750660
0.009135551750660
0.009135551750660
0.009135551750660
0.009135551750660
-0.006123237311840
-0.006123237311840
-0.006123237311840
-0.006123237311840
-0.006123237311840
-0.006123237311840
-0.021382026374340
-0.006123237311840
-0.006123237311840
-0.006123237311840
-0.006123237311840
-0.006123237311840
-0.006123237311840
-0.021382026374340
-0.006123237311840
-0.006123237311840
-0.006123237311840
-0.006123237311840
-0.006123237311840
0.009135551750660
0.009135551750660
0.009135551750660
0.009135551750660
0.009135551750660
0.009135551750660
0.009135551750660
0.009135551750660
0.009135551750660
-0.006123237311840
-0.006123237311840
-0.006123237311840
-0.006123237311840
-0.006123237311840
-0.006123237311840
-0.021382026374340
-0.021382026374340
-0.006123237311840
-0.006123237311840
-0.006123237311840
-0.006123237311840
0.009135551750660
0.009135551750660
0.009135551750660
0.009135551750660
0.009135551750660
0.009135551750660
0.009135551750660
0.009135551750660
0.024394340813160
0.009135551750660
0.009135551750660
0.009135551750660
0.024394340813160
0.009135551750660
-0.006123237311840
-0.006123237311840
0.009135551750660
0.009135551750660
-0.006123237311840
-0.006123237311840
-0.006123237311840
-0.006123237311840
-0.006123237311840
-0.006123237311840
-0.006123237311840
-0.006123237311840
-0.006123237311840
-0.006123237311840
0.009135551750660
0.009135551750660
0.009135551750660
0.009135551750660
0.009135551750660
0.009135551750660
0.009135551750660
0.009135551750660
-0.006123237311840
-0.006123237311840
-0.006123237311840
-0.006123237311840
-0.006123237311840
-0.006123237311840
-0.006123237311840
-0.006123237311840
-0.006123237311840
-0.006123237311840
-0.006123237311840
-0.006123237311840
-0.006123237311840
0.009135551750660
0.009135551750660
0.009135551750660
0.009135551750660
0.009135551750660
0.009135551750660
0.009135551750660
0.009135551750660
0.009135551750660
0.009135551750660
-0.006123237311840
-0.006123237311840
-0.006123237311840
-0.006123237311840
-0.006123237311840
-0.006123237311840
-0.006123237311840
-0.006123237311840
-0.006123237311840
-0.006123237311840
0.009135551750660
0.009135551750660
-0.006123237311840
-0.006123237311840
0.009135551750660
0.009135551750660
0.009135551750660
0.009135551750660
0.009135551750660
0.009135551750660
0.009135551750660
-0.006123237311840
0.009135551750660
0.009135551750660
-0.006123237311840
-0.006123237311840
-0.006123237311840
-0.006123237311840
-0.006123237311840
-0.006123237311840
0.009135551750660
0.009135551750660
0.009135551750660
0.009135551750660
0.009135551750660
0.009135551750660
0.009135551750660
0.009135551750660
0.009135551750660
0.009135551750660
-0.006123237311840
0.009135551750660
0.009135551750660
-0.006123237311840
-0.006123237311840
-0.006123237311840
0.009135551750660
-0.006123237311840
0.009135551750660
-0.006123237311840
0.009135551750660
0.009135551750660
0.009135551750660
0.009135551750660
0.024394340813160
0.024394340813160
0.024394340813160
0.024394340813160
0.024394340813160
0.024394340813160
0.024394340813160
0.024394340813160
0.009135551750660
0.009135551750660
0.009135551750660
-0.006123237311840
0.009135551750660
-0.006123237311840
-0.006123237311840
-0.006123237311840
-0.006123237311840
-0.006123237311840
-0.006123237311840
-0.006123237311840
-0.006123237311840
-0.006123237311840
0.009135551750660
0.009135551750660
0.009135551750660
0.009135551750660
0.009135551750660
0.009135551750660
0.009135551750660
0.009135551750660
0.009135551750660
0.009135551750660
0.009135551750660
0.009135551750660
-0.006123237311840
0.009135551750660
0.009135551750660
0.009135551750660
0.009135551750660
-0.006123237311840
0.009135551750660
0.009135551750660
0.009135551750660
-0.006123237311840
-0.006123237311840
-0.006123237311840
0.009135551750660
-0.006123237311840
-0.006123237311840
-0.006123237311840
-0.006123237311840
-0.006123237311840
-0.006123237311840
-0.006123237311840
-0.006123237311840
-0.006123237311840
0.009135551750660
0.009135551750660
0.009135551750660
0.009135551750660
0.009135551750660
-0.006123237311840
0.009135551750660
0.009135551750660
-0.006123237311840
-0.006123237311840
-0.006123237311840
-0.006123237311840
-0.006123237311840
-0.006123237311840
-0.006123237311840
-0.006123237311840
-0.006123237311840
-0.006123237311840
-0.006123237311840
0.009135551750660
0.009135551750660
0.009135551750660
0.009135551750660
0.009135551750660
0.009135551750660
0.009135551750660
0.009135551750660
0.009135551750660
0.009135551750660
0.009135551750660
-0.006123237311840
-0.006123237311840
-0.006123237311840
-0.006123237311840
-0.006123237311840
-0.006123237311840
-0.006123237311840
-0.006123237311840
0.009135551750660
0.009135551750660
-0.006123237311840
0.009135551750660
0.009135551750660
0.009135551750660
0.009135551750660
-0.006123237311840
-0.006123237311840
-0.006123237311840
-0.006123237311840
-0.006123237311840
-0.006123237311840
-0.006123237311840
-0.006123237311840
-0.006123237311840
0.009135551750660
0.009135551750660
0.009135551750660
0.009135551750660
0.009135551750660
0.009135551750660
0.009135551750660
0.009135551750660
0.009135551750660
0.009135551750660
-0.006123237311840
-0.006123237311840
0.009135551750660
-0.006123237311840
-0.006123237311840
-0.006123237311840
-0.006123237311840
-0.006123237311840
0.009135551750660
-0.006123237311840
-0.006123237311840
0.009135551750660
0.009135551750660
0.009135551750660
0.009135551750660
0.009135551750660
0.009135551750660
0.009135551750660
0.009135551750660
0.009135551750660
0.009135551750660
0.009135551750660
0.009135551750660
-0.006123237311840
-0.006123237311840
0.009135551750660
0.009135551750660
-0.006123237311840
0.009135551750660
0.009135551750660
-0.006123237311840
-0.006123237311840
-0.006123237311840
-0.006123237311840
-0.006123237311840
-0.006123237311840
-0.006123237311840
-0.006123237311840
-0.006123237311840
-0.006123237311840
-0.006123237311840
-0.006123237311840
-0.006123237311840
-0.006123237311840
-0.006123237311840
-0.006123237311840
-0.006123237311840
-0.006123237311840
-0.006123237311840
-0.006123237311840
-0.006123237311840
0.009135551750660
-0.006123237311840
0.009135551750660
0.009135551750660
0.009135551750660
0.009135551750660
0.009135551750660
0.009135551750660
0.009135551750660
0.009135551750660
-0.006123237311840
-0.006123237311840
-0.006123237311840
-0.006123237311840
-0.006123237311840
-0.006123237311840
-0.006123237311840
-0.006123237311840
-0.006123237311840
-0.006123237311840
-0.006123237311840
-0.006123237311840
-0.006123237311840
-0.006123237311840
0.009135551750660
-0.006123237311840
-0.021382026374340
-0.006123237311840
-0.006123237311840
-0.006123237311840
-0.006123237311840
-0.006123237311840
-0.006123237311840
-0.006123237311840
-0.006123237311840
0.009135551750660
0.009135551750660
0.009135551750660
0.009135551750660
0.009135551750660
0.009135551750660
0.009135551750660
-0.006123237311840
-0.006123237311840
0.009135551750660
0.009135551750660
-0.006123237311840
-0.006123237311840
-0.006123237311840
0.009135551750660
-0.006123237311840
0.009135551750660
0.009135551750660
0.009135551750660
0.009135551750660
0.009135551750660
0.009135551750660
0.009135551750660
0.009135551750660
0.009135551750660
0.009135551750660
0.009135551750660
0.009135551750660
0.009135551750660
0.009135551750660
-0.006123237311840
0.009135551750660
0.009135551750660
0.009135551750660
0.009135551750660
-0.006123237311840
-0.006123237311840
-0.006123237311840
0.009135551750660
0.009135551750660
-0.006123237311840
-0.006123237311840
0.009135551750660
0.009135551750660
0.009135551750660
-0.006123237311840
-0.006123237311840
-0.006123237311840
-0.006123237311840
-0.006123237311840
-0.006123237311840
-0.006123237311840
0.009135551750660
0.009135551750660
0.009135551750660
0.009135551750660
0.009135551750660
0.009135551750660
0.009135551750660
0.009135551750660
0.009135551750660
0.009135551750660
0.009135551750660
0.009135551750660
0.009135551750660
0.009135551750660
0.009135551750660
0.009135551750660
0.009135551750660
0.009135551750660
0.009135551750660
0.009135551750660
-0.006123237311840
-0.006123237311840
-0.006123237311840
-0.006123237311840
-0.006123237311840
-0.006123237311840
-0.006123237311840
-0.006123237311840
-0.006123237311840
-0.006123237311840
0.009135551750660
0.009135551750660
0.009135551750660
0.009135551750660
0.009135551750660
0.009135551750660
0.009135551750660
0.009135551750660
0.009135551750660
0.009135551750660
0.009135551750660
0.009135551750660
-0.006123237311840
-0.006123237311840
-0.006123237311840
-0.006123237311840
-0.006123237311840
-0.021382026374340
-0.021382026374340
-0.021382026374340
-0.006123237311840
-0.006123237311840
-0.006123237311840
0.009135551750660
0.009135551750660
0.009135551750660
0.024394340813160
0.024394340813160
0.024394340813160
0.024394340813160
0.024394340813160
0.009135551750660
0.009135551750660
0.009135551750660
-0.006123237311840
-0.006123237311840
-0.006123237311840
-0.006123237311840
-0.006123237311840
-0.021382026374340
-0.006123237311840
-0.006123237311840
-0.006123237311840
-0.006123237311840
0.009135551750660
0.009135551750660
0.009135551750660
0.024394340813160
0.024394340813160
0.009135551750660
0.009135551750660
0.024394340813160
0.009135551750660
0.009135551750660
0.009135551750660
0.009135551750660
0.009135551750660
0.009135551750660
0.009135551750660
0.009135551750660
0.009135551750660
0.009135551750660
0.009135551750660
0.009135551750660
0.009135551750660
0.009135551750660
0.009135551750660
0.009135551750660
0.009135551750660
0.009135551750660
-0.006123237311840
0.009135551750660
-0.006123237311840
-0.006123237311840
-0.006123237311840
-0.006123237311840
-0.006123237311840
-0.006123237311840
-0.006123237311840
-0.006123237311840
-0.006123237311840
0.009135551750660
0.009135551750660
0.009135551750660
0.009135551750660
0.024394340813160
0.009135551750660
0.009135551750660
0.009135551750660
0.009135551750660
0.009135551750660
0.009135551750660
0.009135551750660
0.009135551750660
0.009135551750660
-0.006123237311840
-0.006123237311840
-0.006123237311840
0.009135551750660
0.009135551750660
-0.006123237311840
-0.006123237311840
-0.006123237311840
0.009135551750660
0.009135551750660
0.009135551750660
0.009135551750660
0.009135551750660
0.009135551750660
0.009135551750660
0.009135551750660
0.024394340813160
0.024394340813160
0.009135551750660
0.009135551750660
0.009135551750660
0.009135551750660
0.009135551750660
0.009135551750660
-0.006123237311840
-0.006123237311840
-0.006123237311840
-0.006123237311840
-0.006123237311840
0.009135551750660
-0.006123237311840
-0.006123237311840
-0.006123237311840
0.009135551750660
0.009135551750660
0.009135551750660
0.009135551750660
0.009135551750660
0.009135551750660
0.009135551750660
0.009135551750660
0.009135551750660
0.024394340813160
0.009135551750660
0.009135551750660
-0.006123237311840
0.009135551750660
-0.006123237311840
-0.006123237311840
-0.006123237311840
-0.006123237311840
-0.006123237311840
-0.006123237311840
-0.006123237311840
-0.006123237311840
0.009135551750660
0.009135551750660
-0.006123237311840
0.009135551750660
0.009135551750660
0.009135551750660
0.009135551750660
0.009135551750660
-0.006123237311840
-0.006123237311840
0.009135551750660
0.009135551750660
0.009135551750660
-0.006123237311840
-0.006123237311840
0.009135551750660
0.009135551750660
-0.006123237311840
-0.006123237311840
-0.006123237311840
-0.006123237311840
-0.006123237311840
-0.006123237311840
-0.006123237311840
-0.006123237311840
-0.006123237311840
0.009135551750660
0.009135551750660
0.009135551750660
0.009135551750660
0.009135551750660
0.009135551750660
0.009135551750660
0.009135551750660
0.009135551750660
0.009135551750660
-0.006123237311840
-0.006123237311840
-0.006123237311840
-0.006123237311840
-0.006123237311840
0.009135551750660
-0.006123237311840
-0.006123237311840
-0.006123237311840
-0.006123237311840
0.009135551750660
0.024394340813160
0.024394340813160
0.009135551750660
0.009135551750660
0.009135551750660
0.024394340813160
0.009135551750660
0.009135551750660
-0.006123237311840
-0.006123237311840
-0.006123237311840
-0.006123237311840
-0.006123237311840
-0.021382026374340
-0.021382026374340
-0.021382026374340
-0.021382026374340
-0.006123237311840
-0.006123237311840
-0.006123237311840
-0.006123237311840
-0.006123237311840
0.009135551750660
0.009135551750660
0.009135551750660
0.009135551750660
0.009135551750660
0.009135551750660
0.009135551750660
0.009135551750660
0.009135551750660
0.009135551750660
-0.006123237311840
-0.006123237311840
-0.006123237311840
-0.006123237311840
-0.006123237311840
-0.006123237311840
-0.006123237311840
-0.006123237311840
-0.006123237311840
-0.006123237311840
-0.006123237311840
-0.006123237311840
-0.006123237311840
-0.006123237311840
0.009135551750660
-0.006123237311840
-0.006123237311840
0.009135551750660
-0.006123237311840
-0.006123237311840
0.009135551750660
-0.006123237311840
-0.006123237311840
-0.006123237311840
-0.006123237311840
-0.006123237311840
-0.006123237311840
-0.006123237311840
-0.006123237311840
-0.006123237311840
-0.006123237311840
-0.006123237311840
0.009135551750660
-0.006123237311840
-0.006123237311840
0.009135551750660
0.009135551750660
-0.006123237311840
0.009135551750660
0.009135551750660
0.009135551750660
0.009135551750660
-0.006123237311840
-0.006123237311840
0.009135551750660
-0.006123237311840
-0.006123237311840
-0.006123237311840
-0.006123237311840
-0.006123237311840
-0.006123237311840
-0.006123237311840
0.009135551750660
0.009135551750660
0.009135551750660
0.009135551750660
0.009135551750660
0.009135551750660
0.009135551750660
0.009135551750660
0.009135551750660
-0.006123237311840
0.009135551750660
0.009135551750660
0.009135551750660
0.009135551750660
-0.006123237311840
0.009135551750660
0.009135551750660
0.009135551750660
0.009135551750660
0.009135551750660
0.009135551750660
0.009135551750660
-0.006123237311840
0.009135551750660
0.009135551750660
0.009135551750660
0.009135551750660
0.009135551750660
0.009135551750660
0.009135551750660
0.009135551750660
0.009135551750660
-0.006123237311840
-0.006123237311840
-0.006123237311840
-0.006123237311840
-0.006123237311840
-0.006123237311840
-0.006123237311840
-0.006123237311840
-0.006123237311840
0.009135551750660
0.009135551750660
0.009135551750660
0.009135551750660
0.009135551750660
0.009135551750660
0.009135551750660
0.009135551750660
0.009135551750660
0.009135551750660
0.009135551750660
0.009135551750660
0.009135551750660
0.009135551750660
0.009135551750660
0.009135551750660
-0.006123237311840
-0.006123237311840
-0.006123237311840
-0.021382026374340
-0.006123237311840
-0.006123237311840
-0.006123237311840
-0.006123237311840
-0.006123237311840
0.009135551750660
0.009135551750660
0.009135551750660
0.009135551750660
0.009135551750660
0.024394340813160
0.024394340813160
0.024394340813160
0.024394340813160
0.024394340813160
0.024394340813160
0.024394340813160
0.009135551750660
0.009135551750660
0.009135551750660
0.009135551750660
0.009135551750660
-0.006123237311840
-0.006123237311840
-0.006123237311840
0.009135551750660
-0.006123237311840
-0.006123237311840
-0.006123237311840
-0.006123237311840
-0.006123237311840
0.009135551750660
-0.006123237311840
-0.006123237311840
-0.006123237311840
-0.006123237311840
-0.006123237311840
0.009135551750660
0.009135551750660
0.009135551750660
0.009135551750660
0.009135551750660
0.009135551750660
0.024394340813160
0.024394340813160
0.009135551750660
0.024394340813160
0.024394340813160
0.024394340813160
0.009135551750660
0.009135551750660
0.009135551750660
0.009135551750660
0.009135551750660
-0.006123237311840
-0.006123237311840
-0.006123237311840
-0.006123237311840
-0.006123237311840
-0.006123237311840
-0.006123237311840
-0.006123237311840
0.009135551750660
0.009135551750660
0.009135551750660
0.009135551750660
0.009135551750660
0.009135551750660
0.009135551750660
0.009135551750660
0.009135551750660
-0.006123237311840
0.009135551750660
0.009135551750660
0.009135551750660
0.009135551750660
0.009135551750660
0.009135551750660
0.009135551750660
0.009135551750660
0.009135551750660
0.009135551750660
0.009135551750660
0.009135551750660
0.009135551750660
0.009135551750660
0.009135551750660
0.009135551750660
-0.006123237311840
-0.006123237311840
0.009135551750660
-0.006123237311840
-0.006123237311840
-0.006123237311840
-0.006123237311840
-0.006123237311840
-0.006123237311840
-0.006123237311840
-0.006123237311840
0.009135551750660
0.009135551750660
-0.006123237311840
-0.006123237311840
0.009135551750660
0.009135551750660
0.009135551750660
0.009135551750660
0.009135551750660
0.009135551750660
0.009135551750660
0.009135551750660
0.009135551750660
0.024394340813160
0.024394340813160
0.024394340813160
0.009135551750660
0.009135551750660
0.009135551750660
0.009135551750660
0.009135551750660
0.009135551750660
-0.006123237311840
-0.006123237311840
-0.006123237311840
0.009135551750660
-0.006123237311840
-0.006123237311840
-0.006123237311840
-0.006123237311840
-0.006123237311840
-0.006123237311840
-0.006123237311840
-0.006123237311840
-0.006123237311840
0.009135551750660
0.009135551750660
0.009135551750660
0.009135551750660
0.009135551750660
0.009135551750660
0.009135551750660
0.009135551750660
0.009135551750660
0.024394340813160
0.009135551750660
0.009135551750660
0.009135551750660
0.009135551750660
0.024394340813160
0.009135551750660
0.009135551750660
0.009135551750660
0.009135551750660
0.009135551750660
0.009135551750660
0.009135551750660
0.009135551750660
0.009135551750660
0.024394340813160
0.009135551750660
0.009135551750660
0.009135551750660
0.009135551750660
0.009135551750660
0.009135551750660
-0.006123237311840
-0.006123237311840
-0.006123237311840
-0.006123237311840
-0.006123237311840
-0.006123237311840
-0.006123237311840
-0.006123237311840
0.009135551750660
0.009135551750660
0.009135551750660
0.009135551750660
0.009135551750660
0.009135551750660
0.024394340813160
0.009135551750660
0.009135551750660
0.009135551750660
0.009135551750660
0.009135551750660
0.009135551750660
0.009135551750660
-0.006123237311840
0.009135551750660
0.009135551750660
-0.006123237311840
-0.006123237311840
0.009135551750660
0.009135551750660
-0.006123237311840
-0.006123237311840
-0.006123237311840
-0.006123237311840
0.009135551750660
-0.006123237311840
-0.006123237311840
-0.021382026374340
-0.006123237311840
0.009135551750660
-0.006123237311840
-0.006123237311840
-0.006123237311840
-0.006123237311840
0.009135551750660
0.009135551750660
0.009135551750660
-0.006123237311840
-0.006123237311840
0.009135551750660
-0.006123237311840
-0.006123237311840
-0.006123237311840
-0.006123237311840
-0.006123237311840
-0.006123237311840
-0.006123237311840
-0.006123237311840
-0.006123237311840
-0.006123237311840
-0.006123237311840
0.009135551750660
0.009135551750660
0.009135551750660
0.009135551750660
0.009135551750660
0.009135551750660
0.009135551750660
0.009135551750660
0.009135551750660
0.009135551750660
0.009135551750660
0.009135551750660
0.009135551750660
0.009135551750660
-0.006123237311840
-0.006123237311840
-0.006123237311840
-0.006123237311840
0.009135551750660
0.009135551750660
-0.006123237311840
-0.006123237311840
-0.006123237311840
-0.006123237311840
-0.006123237311840
-0.006123237311840
0.009135551750660
0.009135551750660
0.009135551750660
0.009135551750660
0.009135551750660
0.009135551750660
0.009135551750660
0.009135551750660
0.009135551750660
0.009135551750660
0.009135551750660
0.009135551750660
0.009135551750660
-0.006123237311840
-0.006123237311840
-0.006123237311840
-0.006123237311840
-0.006123237311840
-0.006123237311840
-0.006123237311840
-0.006123237311840
0.009135551750660
0.009135551750660
0.009135551750660
0.009135551750660
-0.006123237311840
-0.006123237311840
0.009135551750660
-0.006123237311840
-0.006123237311840
-0.006123237311840
-0.006123237311840
-0.006123237311840
-0.006123237311840
-0.006123237311840
-0.006123237311840
-0.006123237311840
-0.006123237311840
-0.006123237311840
-0.006123237311840
0.009135551750660
-0.006123237311840
0.009135551750660
0.009135551750660
0.009135551750660
0.009135551750660
0.009135551750660
0.009135551750660
0.009135551750660
0.009135551750660
-0.006123237311840
0.009135551750660
0.009135551750660
-0.006123237311840
-0.006123237311840
-0.006123237311840
-0.006123237311840
-0.006123237311840
-0.006123237311840
-0.006123237311840
-0.006123237311840
-0.006123237311840
-0.006123237311840
-0.006123237311840
-0.006123237311840
0.009135551750660
-0.006123237311840
0.009135551750660
0.009135551750660
0.009135551750660
0.009135551750660
0.009135551750660
0.009135551750660
0.009135551750660
0.009135551750660
0.009135551750660
0.009135551750660
0.009135551750660
0.009135551750660
0.009135551750660
0.009135551750660
0.009135551750660
0.009135551750660
0.009135551750660
-0.006123237311840
0.009135551750660
0.009135551750660
-0.006123237311840
-0.006123237311840
-0.006123237311840
-0.006123237311840
-0.006123237311840
-0.006123237311840
-0.006123237311840
-0.006123237311840
-0.006123237311840
-0.006123237311840
-0.006123237311840
-0.006123237311840
-0.006123237311840
-0.006123237311840
-0.006123237311840
-0.006123237311840
-0.006123237311840
-0.006123237311840
-0.006123237311840
-0.006123237311840
-0.006123237311840
-0.006123237311840
-0.006123237311840
0.009135551750660
-0.006123237311840
-0.006123237311840
0.009135551750660
0.009135551750660
0.009135551750660
0.009135551750660
-0.006123237311840
0.009135551750660
0.009135551750660
0.009135551750660
0.009135551750660
0.009135551750660
0.009135551750660
-0.006123237311840
0.009135551750660
-0.006123237311840
-0.006123237311840
-0.006123237311840
-0.006123237311840
-0.006123237311840
-0.006123237311840
-0.006123237311840
-0.006123237311840
-0.006123237311840
-0.006123237311840
0.009135551750660
-0.006123237311840
0.009135551750660
0.009135551750660
0.009135551750660
0.024394340813160
0.024394340813160
0.009135551750660
0.009135551750660
0.009135551750660
0.009135551750660
0.009135551750660
0.009135551750660
0.009135551750660
0.009135551750660
-0.006123237311840
-0.006123237311840
-0.006123237311840
-0.006123237311840
-0.006123237311840
-0.006123237311840
-0.021382026374340
-0.021382026374340
-0.006123237311840
-0.006123237311840
-0.006123237311840
-0.006123237311840
-0.006123237311840
-0.006123237311840
-0.006123237311840
-0.006123237311840
-0.006123237311840
0.009135551750660
0.009135551750660
0.009135551750660
0.009135551750660
0.024394340813160
0.009135551750660
-0.006123237311840
0.009135551750660
0.009135551750660
0.009135551750660
0.009135551750660
-0.006123237311840
-0.006123237311840
-0.006123237311840
-0.006123237311840
-0.006123237311840
-0.006123237311840
-0.006123237311840
-0.006123237311840
-0.006123237311840
-0.006123237311840
-0.006123237311840
0.009135551750660
0.009135551750660
-0.006123237311840
0.009135551750660
0.009135551750660
0.009135551750660
0.009135551750660
0.009135551750660
0.009135551750660
0.009135551750660
0.009135551750660
0.009135551750660
-0.006123237311840
-0.006123237311840
-0.006123237311840
0.009135551750660
-0.006123237311840
-0.006123237311840
-0.006123237311840
-0.006123237311840
-0.006123237311840
0.009135551750660
-0.006123237311840
-0.006123237311840
0.009135551750660
0.009135551750660
0.009135551750660
0.009135551750660
0.009135551750660
0.009135551750660
0.009135551750660
0.009135551750660
0.009135551750660
0.009135551750660
-0.006123237311840
-0.006123237311840
0.009135551750660
0.009135551750660
-0.006123237311840
-0.006123237311840
-0.006123237311840
-0.006123237311840
0.009135551750660
0.009135551750660
-0.006123237311840
-0.006123237311840
-0.006123237311840
-0.006123237311840
-0.006123237311840
-0.006123237311840
-0.006123237311840
-0.006123237311840
-0.006123237311840
-0.006123237311840
0.009135551750660
-0.006123237311840
-0.006123237311840
0.009135551750660
0.009135551750660
0.009135551750660
0.009135551750660
0.009135551750660
0.009135551750660
-0.006123237311840
-0.006123237311840
-0.006123237311840
-0.006123237311840
-0.006123237311840
-0.006123237311840
-0.006123237311840
-0.006123237311840
-0.006123237311840
-0.006123237311840
-0.006123237311840
-0.006123237311840
-0.006123237311840
0.009135551750660
0.009135551750660
-0.006123237311840
0.009135551750660
0.009135551750660
0.009135551750660
0.009135551750660
0.009135551750660
0.009135551750660
0.009135551750660
0.009135551750660
0.009135551750660
0.009135551750660
0.009135551750660
0.009135551750660
0.009135551750660
-0.006123237311840
-0.006123237311840
-0.006123237311840
-0.006123237311840
-0.006123237311840
-0.006123237311840
-0.006123237311840
-0.006123237311840
-0.006123237311840
-0.006123237311840
0.009135551750660
0.009135551750660
-0.006123237311840
-0.006123237311840
0.009135551750660
0.009135551750660
0.009135551750660
0.009135551750660
0.009135551750660
0.009135551750660
0.024394340813160
0.009135551750660
0.009135551750660
0.009135551750660
0.009135551750660
0.009135551750660
0.009135551750660
-0.006123237311840
-0.006123237311840
0.009135551750660
-0.006123237311840
-0.006123237311840
-0.006123237311840
-0.006123237311840
-0.006123237311840
0.009135551750660
0.009135551750660
-0.006123237311840
0.009135551750660
0.009135551750660
0.009135551750660
0.009135551750660
0.009135551750660
0.009135551750660
0.009135551750660
0.009135551750660
0.009135551750660
0.009135551750660
0.009135551750660
0.009135551750660
0.009135551750660
-0.006123237311840
0.009135551750660
0.009135551750660
0.009135551750660
0.009135551750660
0.009135551750660
0.009135551750660
-0.006123237311840
0.009135551750660
-0.006123237311840
0.009135551750660
0.009135551750660
0.009135551750660
0.009135551750660
0.009135551750660
0.009135551750660
0.024394340813160
0.024394340813160
0.009135551750660
0.009135551750660
0.009135551750660
0.009135551750660
0.009135551750660
0.009135551750660
-0.006123237311840
-0.006123237311840
-0.006123237311840
-0.006123237311840
-0.006123237311840
-0.006123237311840
-0.006123237311840
-0.006123237311840
-0.006123237311840
0.009135551750660
-0.006123237311840
-0.006123237311840
0.009135551750660
0.009135551750660
0.009135551750660
0.024394340813160
0.009135551750660
0.009135551750660
0.009135551750660
0.009135551750660
0.009135551750660
0.009135551750660
0.009135551750660
0.009135551750660
0.009135551750660
0.009135551750660
-0.006123237311840
0.009135551750660
0.009135551750660
0.009135551750660
-0.006123237311840
-0.006123237311840
-0.006123237311840
-0.006123237311840
-0.006123237311840
-0.006123237311840
-0.006123237311840
-0.006123237311840
-0.006123237311840
-0.006123237311840
-0.006123237311840
-0.006123237311840
-0.006123237311840
-0.006123237311840
-0.006123237311840
-0.006123237311840
-0.006123237311840
-0.006123237311840
-0.006123237311840
0.009135551750660
0.009135551750660
0.009135551750660
0.009135551750660
0.009135551750660
0.009135551750660
0.009135551750660
0.009135551750660
0.009135551750660
0.009135551750660
0.009135551750660
0.009135551750660
0.009135551750660
0.009135551750660
-0.006123237311840
-0.006123237311840
-0.006123237311840
-0.006123237311840
0.009135551750660
0.009135551750660
0.009135551750660
-0.006123237311840
0.009135551750660
0.009135551750660
0.009135551750660
0.009135551750660
-0.006123237311840
0.009135551750660
0.009135551750660
0.009135551750660
-0.006123237311840
0.009135551750660
-0.006123237311840
-0.006123237311840
-0.006123237311840
-0.006123237311840
0.009135551750660
0.009135551750660
-0.006123237311840
0.009135551750660
0.009135551750660
0.009135551750660
-0.006123237311840
-0.006123237311840
-0.006123237311840
0.009135551750660
0.009135551750660
-0.006123237311840
-0.006123237311840
-0.006123237311840
-0.006123237311840
0.009135551750660
0.009135551750660
-0.006123237311840
0.009135551750660
0.009135551750660
-0.006123237311840
-0.006123237311840
-0.006123237311840
-0.006123237311840
-0.006123237311840
-0.006123237311840
-0.006123237311840
-0.006123237311840
-0.006123237311840
-0.006123237311840
0.009135551750660
-0.006123237311840
-0.006123237311840
-0.006123237311840
-0.006123237311840
-0.006123237311840
0.009135551750660
0.009135551750660
0.009135551750660
0.009135551750660
0.009135551750660
-0.006123237311840
0.009135551750660
0.009135551750660
-0.006123237311840
-0.006123237311840
-0.006123237311840
-0.006123237311840
0.009135551750660
-0.006123237311840
-0.006123237311840
0.009135551750660
0.009135551750660
0.009135551750660
0.009135551750660
0.009135551750660
0.009135551750660
0.024394340813160
0.009135551750660
0.009135551750660
-0.006123237311840
-0.006123237311840
0.009135551750660
0.009135551750660
-0.006123237311840
-0.006123237311840
-0.021382026374340
-0.006123237311840
-0.006123237311840
-0.006123237311840
-0.021382026374340
-0.006123237311840
-0.006123237311840
-0.006123237311840
-0.006123237311840
-0.006123237311840
-0.006123237311840
0.009135551750660
0.009135551750660
0.009135551750660
0.009135551750660
0.009135551750660
0.009135551750660
0.009135551750660
0.009135551750660
0.009135551750660
-0.006123237311840
-0.006123237311840
-0.006123237311840
-0.006123237311840
-0.006123237311840
-0.006123237311840
-0.006123237311840
-0.006123237311840
-0.021382026374340
-0.021382026374340
-0.021382026374340
-0.006123237311840
-0.006123237311840
-0.006123237311840
-0.006123237311840
-0.006123237311840
-0.006123237311840
0.009135551750660
0.009135551750660
0.009135551750660
0.009135551750660
0.009135551750660
0.009135551750660
0.009135551750660
0.009135551750660
0.009135551750660
0.009135551750660
0.009135551750660
0.009135551750660
0.009135551750660
0.009135551750660
-0.006123237311840
-0.006123237311840
0.009135551750660
-0.006123237311840
-0.006123237311840
-0.006123237311840
-0.006123237311840
-0.006123237311840
-0.006123237311840
-0.006123237311840
0.009135551750660
0.009135551750660
0.009135551750660
0.009135551750660
0.009135551750660
0.024394340813160
0.024394340813160
0.024394340813160
0.009135551750660
0.009135551750660
0.009135551750660
0.009135551750660
0.009135551750660
-0.006123237311840
-0.006123237311840
-0.006123237311840
-0.006123237311840
-0.006123237311840
-0.006123237311840
-0.006123237311840
-0.006123237311840
0.009135551750660
-0.006123237311840
-0.006123237311840
-0.006123237311840
0.009135551750660
0.009135551750660
0.009135551750660
-0.006123237311840
0.009135551750660
0.009135551750660
0.009135551750660
0.009135551750660
0.009135551750660
0.009135551750660
0.009135551750660
0.009135551750660
0.009135551750660
0.009135551750660
-0.006123237311840
-0.006123237311840
-0.006123237311840
0.009135551750660
-0.006123237311840
-0.006123237311840
0.009135551750660
0.009135551750660
0.009135551750660
0.009135551750660
-0.006123237311840
0.009135551750660
0.009135551750660
0.009135551750660
0.009135551750660
0.009135551750660
0.009135551750660
0.009135551750660
0.009135551750660
0.009135551750660
0.009135551750660
-0.006123237311840
-0.006123237311840
-0.006123237311840
-0.006123237311840
-0.006123237311840
-0.006123237311840
-0.006123237311840
-0.006123237311840
-0.006123237311840
-0.006123237311840
0.009135551750660
0.009135551750660
-0.006123237311840
0.009135551750660
0.009135551750660
0.009135551750660
0.009135551750660
0.009135551750660
0.009135551750660
0.009135551750660
0.009135551750660
0.009135551750660
0.009135551750660
-0.006123237311840
-0.006123237311840
-0.006123237311840
0.009135551750660
-0.006123237311840
-0.021382026374340
-0.006123237311840
-0.006123237311840
-0.006123237311840
-0.006123237311840
-0.006123237311840
-0.006123237311840
-0.006123237311840
0.009135551750660
0.009135551750660
-0.006123237311840
-0.006123237311840
-0.006123237311840
0.009135551750660
-0.006123237311840
-0.006123237311840
-0.006123237311840
-0.006123237311840
-0.006123237311840
-0.021382026374340
-0.021382026374340
-0.021382026374340
-0.021382026374340
-0.021382026374340
-0.021382026374340
-0.006123237311840
-0.006123237311840
-0.006123237311840
-0.006123237311840
0.009135551750660
0.009135551750660
0.009135551750660
0.009135551750660
0.009135551750660
0.009135551750660
0.009135551750660
0.009135551750660
-0.006123237311840
-0.006123237311840
-0.006123237311840
-0.006123237311840
-0.006123237311840
-0.006123237311840
-0.006123237311840
-0.006123237311840
-0.006123237311840
-0.006123237311840
-0.006123237311840
-0.006123237311840
-0.021382026374340
-0.006123237311840
-0.006123237311840
-0.006123237311840
0.009135551750660
-0.006123237311840
-0.006123237311840
0.009135551750660
0.009135551750660
0.009135551750660
0.009135551750660
-0.006123237311840
-0.006123237311840
-0.006123237311840
-0.006123237311840
-0.006123237311840
-0.006123237311840
-0.006123237311840
-0.006123237311840
-0.006123237311840
-0.006123237311840
-0.006123237311840
-0.006123237311840
-0.006123237311840
-0.006123237311840
-0.006123237311840
0.009135551750660
-0.006123237311840
0.009135551750660
0.009135551750660
0.009135551750660
-0.006123237311840
-0.006123237311840
0.009135551750660
0.009135551750660
0.009135551750660
0.009135551750660
-0.006123237311840
0.009135551750660
0.009135551750660
0.009135551750660
0.009135551750660
0.009135551750660
0.009135551750660
0.009135551750660
0.009135551750660
0.009135551750660
0.009135551750660
0.009135551750660
0.009135551750660
0.009135551750660
0.009135551750660
0.009135551750660
0.009135551750660
-0.006123237311840
-0.006123237311840
-0.006123237311840
-0.006123237311840
-0.006123237311840
-0.006123237311840
-0.006123237311840
-0.006123237311840
-0.006123237311840
-0.006123237311840
-0.006123237311840
-0.006123237311840
-0.006123237311840
-0.006123237311840
-0.006123237311840
-0.006123237311840
-0.006123237311840
-0.006123237311840
-0.006123237311840
-0.006123237311840
-0.006123237311840
-0.006123237311840
-0.006123237311840
-0.006123237311840
-0.006123237311840
0.009135551750660
-0.006123237311840
-0.006123237311840
0.009135551750660
-0.006123237311840
-0.006123237311840
0.009135551750660
-0.006123237311840
-0.006123237311840
-0.006123237311840
-0.006123237311840
-0.006123237311840
-0.006123237311840
-0.006123237311840
0.009135551750660
0.009135551750660
-0.006123237311840
-0.006123237311840
0.009135551750660
0.009135551750660
0.009135551750660
0.009135551750660
-0.006123237311840
-0.006123237311840
0.009135551750660
-0.006123237311840
-0.006123237311840
-0.006123237311840
-0.006123237311840
-0.006123237311840
-0.006123237311840
-0.006123237311840
-0.006123237311840
-0.006123237311840
-0.006123237311840
0.009135551750660
0.009135551750660
0.009135551750660
0.009135551750660
0.009135551750660
0.009135551750660
0.009135551750660
0.009135551750660
-0.006123237311840
-0.006123237311840
-0.006123237311840
-0.006123237311840
-0.006123237311840
-0.006123237311840
-0.006123237311840
-0.006123237311840
-0.006123237311840
-0.006123237311840
0.009135551750660
0.009135551750660
-0.006123237311840
0.009135551750660
-0.006123237311840
-0.006123237311840
-0.006123237311840
-0.006123237311840
-0.006123237311840
-0.006123237311840
-0.006123237311840
-0.006123237311840
-0.006123237311840
-0.006123237311840
-0.021382026374340
-0.006123237311840
-0.006123237311840
-0.006123237311840
-0.006123237311840
-0.006123237311840
-0.006123237311840
-0.006123237311840
-0.006123237311840
-0.006123237311840
0.009135551750660
0.009135551750660
0.009135551750660
0.009135551750660
0.009135551750660
0.009135551750660
0.009135551750660
0.009135551750660
0.009135551750660
-0.006123237311840
-0.006123237311840
-0.006123237311840
-0.006123237311840
-0.006123237311840
-0.006123237311840
-0.006123237311840
-0.006123237311840
-0.006123237311840
-0.006123237311840
-0.006123237311840
-0.006123237311840
0.009135551750660
0.009135551750660
0.009135551750660
0.009135551750660
-0.006123237311840
0.009135551750660
0.009135551750660
0.009135551750660
0.009135551750660
0.009135551750660
0.009135551750660
-0.006123237311840
0.009135551750660
-0.006123237311840
-0.006123237311840
-0.006123237311840
-0.006123237311840
-0.006123237311840
-0.006123237311840
-0.006123237311840
-0.006123237311840
0.009135551750660
0.009135551750660
0.009135551750660
0.009135551750660
0.009135551750660
0.009135551750660
0.024394340813160
0.024394340813160
0.024394340813160
0.009135551750660
0.009135551750660
0.024394340813160
0.024394340813160
0.009135551750660
0.009135551750660
0.009135551750660
0.009135551750660
0.009135551750660
0.009135551750660
0.009135551750660
0.009135551750660
-0.006123237311840
0.009135551750660
0.009135551750660
0.009135551750660
-0.006123237311840
-0.006123237311840
-0.006123237311840
-0.006123237311840
0.009135551750660
0.009135551750660
-0.006123237311840
-0.006123237311840
0.009135551750660
0.009135551750660
0.009135551750660
-0.006123237311840
0.009135551750660
0.009135551750660
0.009135551750660
0.009135551750660
0.009135551750660
0.009135551750660
0.009135551750660
0.009135551750660
0.009135551750660
0.009135551750660
0.009135551750660
-0.006123237311840
0.009135551750660
0.009135551750660
0.009135551750660
0.009135551750660
0.009135551750660
0.009135551750660
0.009135551750660
0.009135551750660
-0.006123237311840
0.009135551750660
-0.006123237311840
-0.006123237311840
-0.006123237311840
-0.006123237311840
-0.006123237311840
-0.006123237311840
-0.006123237311840
-0.006123237311840
0.009135551750660
0.009135551750660
0.009135551750660
0.009135551750660
0.009135551750660
0.009135551750660
0.009135551750660
0.009135551750660
-0.006123237311840
-0.006123237311840
-0.006123237311840
-0.006123237311840
-0.006123237311840
-0.006123237311840
-0.006123237311840
-0.006123237311840
0.009135551750660
0.009135551750660
0.009135551750660
0.009135551750660
0.009135551750660
0.024394340813160
0.009135551750660
0.009135551750660
0.009135551750660
0.009135551750660
0.009135551750660
0.009135551750660
0.009135551750660
0.009135551750660
0.009135551750660
0.009135551750660
-0.006123237311840
-0.006123237311840
-0.006123237311840
-0.006123237311840
-0.006123237311840
-0.006123237311840
-0.006123237311840
-0.006123237311840
-0.006123237311840
-0.006123237311840
-0.006123237311840
-0.006123237311840
0.009135551750660
0.009135551750660
0.009135551750660
0.009135551750660
0.009135551750660
-0.006123237311840
0.009135551750660
0.009135551750660
-0.006123237311840
-0.006123237311840
0.009135551750660
-0.006123237311840
-0.006123237311840
-0.006123237311840
-0.006123237311840
-0.006123237311840
-0.006123237311840
-0.006123237311840
0.009135551750660
-0.006123237311840
-0.006123237311840
0.009135551750660
0.009135551750660
0.009135551750660
0.009135551750660
0.009135551750660
0.009135551750660
0.009135551750660
0.009135551750660
0.009135551750660
-0.006123237311840
-0.006123237311840
-0.006123237311840
-0.006123237311840
-0.006123237311840
-0.006123237311840
-0.006123237311840
-0.006123237311840
-0.006123237311840
-0.006123237311840
-0.006123237311840
0.009135551750660
0.009135551750660
0.009135551750660
-0.006123237311840
-0.006123237311840
-0.006123237311840
0.009135551750660
0.009135551750660
-0.006123237311840
-0.006123237311840
-0.006123237311840
-0.006123237311840
-0.006123237311840
-0.006123237311840
-0.006123237311840
-0.006123237311840
-0.006123237311840
-0.006123237311840
0.009135551750660
0.009135551750660
0.009135551750660
0.009135551750660
0.024394340813160
0.024394340813160
0.024394340813160
0.009135551750660
0.009135551750660
0.024394340813160
0.024394340813160
0.009135551750660
-0.006123237311840
-0.006123237311840
0.009135551750660
0.009135551750660
-0.006123237311840
-0.006123237311840
-0.006123237311840
-0.006123237311840
-0.006123237311840
0.009135551750660
0.009135551750660
0.009135551750660
0.009135551750660
0.009135551750660
0.009135551750660
0.009135551750660
0.009135551750660
0.009135551750660
0.009135551750660
0.009135551750660
0.009135551750660
-0.006123237311840
-0.006123237311840
-0.006123237311840
-0.006123237311840
-0.006123237311840
-0.006123237311840
-0.006123237311840
-0.006123237311840
0.009135551750660
-0.006123237311840
-0.006123237311840
-0.006123237311840
-0.006123237311840
-0.006123237311840
-0.006123237311840
-0.006123237311840
-0.006123237311840
-0.006123237311840
-0.006123237311840
-0.006123237311840
-0.006123237311840
-0.006123237311840
0.009135551750660
0.009135551750660
-0.006123237311840
-0.006123237311840
0.009135551750660
0.009135551750660
0.009135551750660
0.009135551750660
0.009135551750660
0.009135551750660
0.009135551750660
0.009135551750660
-0.006123237311840
-0.006123237311840
-0.006123237311840
0.009135551750660
0.009135551750660
0.009135551750660
0.009135551750660
0.009135551750660
0.009135551750660
0.009135551750660
0.009135551750660
-0.006123237311840
0.009135551750660
-0.006123237311840
-0.006123237311840
-0.006123237311840
-0.006123237311840
-0.006123237311840
-0.006123237311840
-0.006123237311840
-0.006123237311840
-0.006123237311840
-0.006123237311840
-0.006123237311840
0.009135551750660
0.009135551750660
0.009135551750660
0.009135551750660
0.009135551750660
0.009135551750660
0.009135551750660
0.009135551750660
0.009135551750660
0.009135551750660
0.009135551750660
0.009135551750660
0.009135551750660
0.009135551750660
-0.006123237311840
0.009135551750660
0.009135551750660
-0.006123237311840
-0.006123237311840
-0.006123237311840
-0.006123237311840
-0.006123237311840
0.009135551750660
0.009135551750660
-0.006123237311840
0.009135551750660
0.009135551750660
0.009135551750660
0.009135551750660
0.009135551750660
0.009135551750660
0.009135551750660
0.009135551750660
0.009135551750660
-0.006123237311840
-0.006123237311840
-0.006123237311840
-0.006123237311840
0.009135551750660
-0.006123237311840
-0.006123237311840
-0.006123237311840
0.009135551750660
0.009135551750660
-0.006123237311840
-0.006123237311840
-0.006123237311840
-0.006123237311840
-0.006123237311840
-0.006123237311840
-0.006123237311840
-0.006123237311840
-0.006123237311840
0.009135551750660
0.009135551750660
0.009135551750660
0.009135551750660
0.009135551750660
0.009135551750660
0.009135551750660
0.009135551750660
0.009135551750660
0.009135551750660
0.009135551750660
-0.006123237311840
-0.006123237311840
-0.006123237311840
0.009135551750660
-0.006123237311840
-0.006123237311840
-0.006123237311840
-0.006123237311840
-0.006123237311840
-0.006123237311840
-0.006123237311840
0.009135551750660
0.009135551750660
-0.006123237311840
-0.006123237311840
-0.006123237311840
0.009135551750660
0.009135551750660
0.009135551750660
0.009135551750660
0.009135551750660
0.009135551750660
0.024394340813160
0.024394340813160
0.024394340813160
0.024394340813160
0.024394340813160
0.024394340813160
0.024394340813160
0.024394340813160
0.024394340813160
0.009135551750660
0.024394340813160
0.024394340813160
0.009135551750660
0.024394340813160
0.009135551750660
0.009135551750660
0.009135551750660
0.009135551750660
0.009135551750660
-0.006123237311840
-0.006123237311840
-0.006123237311840
-0.006123237311840
-0.006123237311840
-0.006123237311840
0.009135551750660
-0.006123237311840
-0.006123237311840
0.009135551750660
0.009135551750660
0.009135551750660
-0.006123237311840
-0.006123237311840
-0.006123237311840
-0.006123237311840
-0.006123237311840
-0.006123237311840
-0.006123237311840
-0.006123237311840
-0.021382026374340
-0.006123237311840
-0.006123237311840
-0.006123237311840
-0.006123237311840
-0.006123237311840
0.009135551750660
0.009135551750660
0.009135551750660
0.009135551750660
0.009135551750660
0.009135551750660
0.009135551750660
0.009135551750660
0.009135551750660
0.009135551750660
0.009135551750660
0.009135551750660
0.009135551750660
-0.006123237311840
-0.006123237311840
0.009135551750660
-0.006123237311840
-0.006123237311840
-0.006123237311840
-0.006123237311840
-0.006123237311840
-0.006123237311840
-0.006123237311840
0.009135551750660
0.009135551750660
-0.006123237311840
0.009135551750660
-0.006123237311840
0.009135551750660
0.009135551750660
-0.006123237311840
-0.006123237311840
0.009135551750660
0.009135551750660
0.009135551750660
0.009135551750660
0.009135551750660
0.009135551750660
0.009135551750660
0.009135551750660
0.009135551750660
0.009135551750660
0.009135551750660
-0.006123237311840
-0.006123237311840
-0.006123237311840
-0.006123237311840
-0.006123237311840
-0.006123237311840
-0.006123237311840
-0.006123237311840
0.009135551750660
0.009135551750660
0.009135551750660
0.009135551750660
0.009135551750660
0.009135551750660
0.024394340813160
0.009135551750660
0.009135551750660
0.009135551750660
0.009135551750660
-0.006123237311840
0.009135551750660
-0.006123237311840
-0.006123237311840
-0.006123237311840
-0.006123237311840
-0.006123237311840
-0.006123237311840
-0.006123237311840
-0.006123237311840
-0.006123237311840
0.009135551750660
0.009135551750660
0.009135551750660
0.009135551750660
0.009135551750660
0.009135551750660
0.009135551750660
0.009135551750660
0.009135551750660
0.009135551750660
0.009135551750660
0.009135551750660
0.009135551750660
0.009135551750660
0.024394340813160
0.009135551750660
0.009135551750660
0.009135551750660
-0.006123237311840
0.009135551750660
-0.006123237311840
-0.006123237311840
-0.006123237311840
-0.006123237311840
-0.006123237311840
-0.006123237311840
-0.006123237311840
0.009135551750660
0.009135551750660
-0.006123237311840
-0.006123237311840
0.009135551750660
0.009135551750660
-0.006123237311840
-0.006123237311840
-0.006123237311840
-0.006123237311840
-0.006123237311840
-0.006123237311840
-0.006123237311840
-0.006123237311840
-0.006123237311840
-0.006123237311840
-0.006123237311840
-0.006123237311840
-0.006123237311840
0.009135551750660
0.009135551750660
0.009135551750660
0.009135551750660
0.009135551750660
0.009135551750660
0.009135551750660
0.009135551750660
0.009135551750660
0.009135551750660
0.009135551750660
0.009135551750660
0.009135551750660
0.009135551750660
0.009135551750660
0.009135551750660
0.009135551750660
0.009135551750660
0.009135551750660
-0.006123237311840
-0.006123237311840
-0.006123237311840
-0.006123237311840
-0.006123237311840
-0.006123237311840
-0.006123237311840
-0.006123237311840
-0.006123237311840
0.009135551750660
0.009135551750660
0.009135551750660
-0.006123237311840
0.009135551750660
0.009135551750660
0.009135551750660
-0.006123237311840
-0.006123237311840
-0.006123237311840
-0.006123237311840
-0.006123237311840
-0.006123237311840
-0.006123237311840
-0.006123237311840
-0.006123237311840
-0.006123237311840
-0.006123237311840
-0.006123237311840
-0.006123237311840
0.009135551750660
0.009135551750660
0.009135551750660
0.009135551750660
0.009135551750660
0.009135551750660
-0.006123237311840
0.009135551750660
-0.006123237311840
-0.006123237311840
-0.006123237311840
-0.006123237311840
0.009135551750660
-0.006123237311840
-0.006123237311840
0.009135551750660
0.009135551750660
0.009135551750660
0.009135551750660
0.024394340813160
0.009135551750660
0.009135551750660
0.009135551750660
0.009135551750660
0.009135551750660
0.009135551750660
0.009135551750660
0.009135551750660
0.009135551750660
0.009135551750660
0.009135551750660
0.009135551750660
-0.006123237311840
0.009135551750660
0.009135551750660
0.009135551750660
-0.006123237311840
-0.006123237311840
-0.006123237311840
-0.006123237311840
0.009135551750660
-0.006123237311840
-0.006123237311840
0.009135551750660
0.009135551750660
0.009135551750660
0.009135551750660
0.024394340813160
0.024394340813160
0.009135551750660
0.009135551750660
0.009135551750660
0.009135551750660
0.009135551750660
0.009135551750660
0.009135551750660
0.009135551750660
-0.006123237311840
-0.006123237311840
-0.006123237311840
-0.006123237311840
-0.006123237311840
-0.006123237311840
-0.006123237311840
-0.006123237311840
-0.006123237311840
-0.006123237311840
-0.006123237311840
-0.006123237311840
0.009135551750660
-0.006123237311840
-0.006123237311840
0.009135551750660
0.009135551750660
0.009135551750660
0.009135551750660
0.009135551750660
0.009135551750660
0.009135551750660
0.009135551750660
0.009135551750660
0.009135551750660
0.009135551750660
0.009135551750660
-0.006123237311840
0.009135551750660
0.009135551750660
-0.006123237311840
-0.006123237311840
-0.006123237311840
-0.006123237311840
0.009135551750660
-0.006123237311840
-0.006123237311840
-0.006123237311840
0.009135551750660
0.009135551750660
0.009135551750660
0.009135551750660
0.009135551750660
-0.006123237311840
0.009135551750660
-0.006123237311840
-0.006123237311840
0.009135551750660
-0.006123237311840
-0.006123237311840
-0.006123237311840
0.009135551750660
0.009135551750660
0.009135551750660
0.009135551750660
0.009135551750660
-0.006123237311840
-0.006123237311840
-0.006123237311840
-0.006123237311840
-0.006123237311840
-0.006123237311840
-0.006123237311840
-0.006123237311840
-0.006123237311840
-0.006123237311840
-0.006123237311840
-0.006123237311840
-0.006123237311840
-0.006123237311840
-0.006123237311840
-0.006123237311840
-0.006123237311840
0.009135551750660
0.009135551750660
0.009135551750660
0.009135551750660
-0.006123237311840
-0.006123237311840
-0.006123237311840
-0.006123237311840
-0.006123237311840
-0.006123237311840
-0.006123237311840
-0.006123237311840
-0.006123237311840
-0.006123237311840
-0.006123237311840
0.009135551750660
-0.006123237311840
-0.006123237311840
0.009135551750660
0.009135551750660
0.009135551750660
0.009135551750660
0.009135551750660
0.009135551750660
0.009135551750660
-0.006123237311840
-0.006123237311840
-0.006123237311840
0.009135551750660
-0.006123237311840
-0.006123237311840
-0.006123237311840
-0.006123237311840
0.009135551750660
0.009135551750660
0.009135551750660
-0.006123237311840
-0.006123237311840
-0.006123237311840
0.009135551750660
0.009135551750660
-0.006123237311840
-0.006123237311840
-0.006123237311840
-0.006123237311840
-0.006123237311840
-0.006123237311840
-0.006123237311840
-0.006123237311840
-0.006123237311840
0.009135551750660
0.009135551750660
0.009135551750660
0.009135551750660
0.009135551750660
0.009135551750660
0.009135551750660
0.009135551750660
0.009135551750660
0.009135551750660
0.009135551750660
0.009135551750660
0.009135551750660
-0.006123237311840
-0.006123237311840
-0.006123237311840
-0.006123237311840
0.009135551750660
0.009135551750660
0.009135551750660
-0.006123237311840
0.009135551750660
0.009135551750660
0.009135551750660
0.009135551750660
0.009135551750660
0.009135551750660
0.009135551750660
0.009135551750660
0.009135551750660
0.009135551750660
0.009135551750660
-0.006123237311840
-0.006123237311840
0.009135551750660
0.009135551750660
0.009135551750660
-0.006123237311840
0.009135551750660
0.009135551750660
0.009135551750660
0.009135551750660
0.009135551750660
0.009135551750660
0.009135551750660
-0.006123237311840
-0.006123237311840
-0.006123237311840
-0.006123237311840
-0.006123237311840
-0.006123237311840
-0.021382026374340
-0.006123237311840
-0.006123237311840
-0.006123237311840
0.009135551750660
0.009135551750660
0.009135551750660
0.024394340813160
0.024394340813160
0.024394340813160
0.024394340813160
0.024394340813160
0.024394340813160
0.024394340813160
0.009135551750660
0.009135551750660
0.009135551750660
0.009135551750660
0.009135551750660
-0.006123237311840
-0.006123237311840
-0.006123237311840
-0.006123237311840
-0.006123237311840
-0.006123237311840
-0.006123237311840
-0.006123237311840
-0.006123237311840
-0.006123237311840
0.009135551750660
-0.006123237311840
-0.006123237311840
-0.006123237311840
0.009135551750660
0.009135551750660
-0.006123237311840
0.009135551750660
0.009135551750660
-0.006123237311840
-0.006123237311840
0.009135551750660
0.009135551750660
0.009135551750660
-0.006123237311840
-0.006123237311840
-0.006123237311840
-0.006123237311840
-0.006123237311840
0.009135551750660
0.009135551750660
-0.006123237311840
-0.006123237311840
-0.006123237311840
0.009135551750660
0.009135551750660
0.009135551750660
-0.006123237311840
0.009135551750660
0.009135551750660
0.009135551750660
0.009135551750660
0.009135551750660
0.009135551750660
0.009135551750660
0.009135551750660
-0.006123237311840
0.009135551750660
0.009135551750660
0.009135551750660
0.009135551750660
-0.006123237311840
0.009135551750660
0.009135551750660
0.009135551750660
0.009135551750660
0.009135551750660
0.009135551750660
0.009135551750660
0.009135551750660
0.009135551750660
0.009135551750660
0.009135551750660
0.009135551750660
0.009135551750660
0.009135551750660
0.009135551750660
0.009135551750660
0.009135551750660
0.009135551750660
0.009135551750660
0.009135551750660
0.009135551750660
0.009135551750660
0.009135551750660
-0.006123237311840
-0.006123237311840
-0.006123237311840
-0.006123237311840
0.009135551750660
0.009135551750660
0.009135551750660
0.009135551750660
0.009135551750660
0.009135551750660
0.009135551750660
0.024394340813160
0.009135551750660
0.009135551750660
0.009135551750660
0.009135551750660
0.009135551750660
-0.006123237311840
-0.006123237311840
-0.006123237311840
-0.006123237311840
-0.006123237311840
-0.006123237311840
-0.006123237311840
-0.006123237311840
-0.006123237311840
-0.006123237311840
-0.006123237311840
-0.006123237311840
0.009135551750660
0.009135551750660
0.009135551750660
0.009135551750660
0.009135551750660
0.009135551750660
0.009135551750660
0.009135551750660
0.009135551750660
-0.006123237311840
-0.006123237311840
-0.006123237311840
-0.006123237311840
-0.006123237311840
-0.006123237311840
-0.006123237311840
-0.006123237311840
-0.006123237311840
-0.006123237311840
-0.006123237311840
-0.006123237311840
-0.006123237311840
-0.006123237311840
0.009135551750660
-0.006123237311840
-0.006123237311840
-0.006123237311840
-0.006123237311840
-0.006123237311840
-0.006123237311840
-0.006123237311840
-0.006123237311840
-0.006123237311840
-0.006123237311840
-0.006123237311840
-0.006123237311840
-0.006123237311840
-0.006123237311840
-0.006123237311840
-0.006123237311840
-0.006123237311840
-0.006123237311840
-0.006123237311840
-0.006123237311840
-0.006123237311840
-0.006123237311840
-0.006123237311840
-0.006123237311840
-0.006123237311840
-0.006123237311840
-0.006123237311840
-0.006123237311840
-0.006123237311840
0.009135551750660
0.009135551750660
-0.006123237311840
-0.006123237311840
0.009135551750660
0.009135551750660
0.009135551750660
0.009135551750660
0.009135551750660
0.009135551750660
0.009135551750660
0.009135551750660
-0.006123237311840
-0.006123237311840
-0.006123237311840
-0.006123237311840
-0.006123237311840
-0.006123237311840
-0.006123237311840
-0.006123237311840
-0.006123237311840
-0.006123237311840
-0.006123237311840
0.009135551750660
0.009135551750660
0.009135551750660
0.009135551750660
0.009135551750660
0.009135551750660
0.009135551750660
0.009135551750660
-0.006123237311840
-0.006123237311840
-0.006123237311840
-0.006123237311840
-0.006123237311840
-0.006123237311840
-0.006123237311840
-0.006123237311840
-0.006123237311840
-0.006123237311840
0.009135551750660
0.009135551750660
0.009135551750660
-0.006123237311840
0.009135551750660
0.009135551750660
0.009135551750660
0.009135551750660
0.009135551750660
0.009135551750660
0.009135551750660
-0.006123237311840
0.009135551750660
0.009135551750660
-0.006123237311840
-0.006123237311840
-0.006123237311840
-0.006123237311840
-0.006123237311840
0.009135551750660
-0.006123237311840
-0.006123237311840
-0.006123237311840
-0.006123237311840
-0.006123237311840
-0.006123237311840
-0.006123237311840
-0.006123237311840
-0.006123237311840
-0.006123237311840
-0.006123237311840
-0.006123237311840
-0.006123237311840
0.009135551750660
-0.006123237311840
-0.006123237311840
-0.006123237311840
-0.006123237311840
-0.006123237311840
-0.006123237311840
-0.006123237311840
-0.021382026374340
-0.021382026374340
-0.006123237311840
-0.006123237311840
-0.006123237311840
-0.021382026374340
-0.006123237311840
-0.006123237311840
-0.006123237311840
-0.006123237311840
-0.006123237311840
-0.006123237311840
0.009135551750660
0.009135551750660
0.009135551750660
0.009135551750660
0.009135551750660
0.009135551750660
0.009135551750660
0.009135551750660
-0.006123237311840
-0.006123237311840
0.009135551750660
-0.006123237311840
-0.006123237311840
0.009135551750660
0.009135551750660
0.009135551750660
0.009135551750660
0.009135551750660
0.009135551750660
0.009135551750660
0.009135551750660
-0.006123237311840
-0.006123237311840
-0.006123237311840
-0.006123237311840
-0.006123237311840
-0.006123237311840
-0.006123237311840
-0.006123237311840
-0.006123237311840
-0.006123237311840
-0.006123237311840
-0.006123237311840
-0.006123237311840
-0.006123237311840
-0.006123237311840
-0.006123237311840
-0.006123237311840
-0.006123237311840
-0.006123237311840
-0.006123237311840
-0.006123237311840
0.009135551750660
-0.006123237311840
-0.006123237311840
-0.006123237311840
-0.006123237311840
0.009135551750660
0.009135551750660
-0.006123237311840
-0.006123237311840
0.009135551750660
0.009135551750660
-0.006123237311840
-0.006123237311840
-0.006123237311840
-0.006123237311840
0.009135551750660
-0.006123237311840
-0.006123237311840
0.009135551750660
0.009135551750660
-0.006123237311840
-0.006123237311840
-0.006123237311840
-0.006123237311840
0.009135551750660
0.009135551750660
-0.006123237311840
-0.006123237311840
-0.006123237311840
-0.006123237311840
0.009135551750660
-0.006123237311840
-0.006123237311840
-0.006123237311840
-0.006123237311840
-0.006123237311840
-0.006123237311840
-0.006123237311840
-0.006123237311840
-0.006123237311840
-0.006123237311840
-0.006123237311840
-0.006123237311840
-0.006123237311840
-0.006123237311840
-0.006123237311840
-0.006123237311840
-0.006123237311840
-0.006123237311840
-0.006123237311840
-0.006123237311840
-0.006123237311840
-0.006123237311840
0.009135551750660
-0.006123237311840
-0.006123237311840
-0.006123237311840
-0.006123237311840
-0.006123237311840
-0.006123237311840
-0.006123237311840
-0.006123237311840
-0.006123237311840
-0.006123237311840
0.009135551750660
-0.006123237311840
-0.006123237311840
-0.006123237311840
-0.006123237311840
-0.006123237311840
-0.006123237311840
-0.006123237311840
-0.006123237311840
-0.006123237311840
-0.006123237311840
-0.006123237311840
-0.006123237311840
-0.006123237311840
0.009135551750660
0.009135551750660
-0.006123237311840
0.009135551750660
0.009135551750660
0.009135551750660
0.009135551750660
0.009135551750660
0.009135551750660
0.009135551750660
0.009135551750660
0.009135551750660
0.009135551750660
0.009135551750660
0.009135551750660
0.009135551750660
0.009135551750660
0.009135551750660
0.009135551750660
0.009135551750660
0.009135551750660
0.009135551750660
0.009135551750660
-0.006123237311840
-0.006123237311840
-0.006123237311840
0.009135551750660
-0.006123237311840
-0.006123237311840
-0.006123237311840
-0.006123237311840
0.009135551750660
-0.006123237311840
-0.006123237311840
-0.006123237311840
0.009135551750660
0.009135551750660
-0.006123237311840
0.009135551750660
-0.006123237311840
-0.006123237311840
0.009135551750660
0.009135551750660
0.009135551750660
-0.006123237311840
-0.006123237311840
-0.006123237311840
0.009135551750660
0.009135551750660
-0.006123237311840
-0.006123237311840
-0.006123237311840
0.009135551750660
-0.006123237311840
-0.006123237311840
-0.006123237311840
-0.006123237311840
-0.006123237311840
-0.006123237311840
-0.006123237311840
-0.006123237311840
-0.006123237311840
0.009135551750660
-0.006123237311840
-0.006123237311840
-0.006123237311840
0.009135551750660
0.009135551750660
-0.006123237311840
0.009135551750660
0.009135551750660
-0.006123237311840
-0.006123237311840
-0.006123237311840
-0.006123237311840
-0.006123237311840
-0.006123237311840
-0.006123237311840
-0.006123237311840
-0.006123237311840
-0.006123237311840
0.009135551750660
0.009135551750660
0.009135551750660
0.009135551750660
0.009135551750660
0.009135551750660
0.009135551750660
0.009135551750660
0.009135551750660
0.009135551750660
0.009135551750660
0.009135551750660
0.009135551750660
-0.006123237311840
-0.006123237311840
0.009135551750660
-0.006123237311840
-0.006123237311840
-0.006123237311840
-0.006123237311840
0.009135551750660
0.009135551750660
-0.006123237311840
-0.006123237311840
0.009135551750660
0.009135551750660
0.009135551750660
0.009135551750660
0.009135551750660
0.009135551750660
-0.006123237311840
-0.006123237311840
-0.006123237311840
-0.006123237311840
-0.006123237311840
-0.006123237311840
-0.006123237311840
-0.006123237311840
0.009135551750660
0.009135551750660
0.009135551750660
0.009135551750660
0.009135551750660
0.009135551750660
0.009135551750660
0.009135551750660
-0.006123237311840
0.009135551750660
-0.006123237311840
-0.006123237311840
0.009135551750660
0.009135551750660
-0.006123237311840
-0.006123237311840
-0.006123237311840
0.009135551750660
0.009135551750660
0.009135551750660
0.009135551750660
0.009135551750660
0.009135551750660
0.009135551750660
0.009135551750660
0.009135551750660
0.009135551750660
0.009135551750660
0.009135551750660
0.009135551750660
0.009135551750660
0.009135551750660
0.009135551750660
0.009135551750660
0.009135551750660
0.009135551750660
0.009135551750660
0.009135551750660
0.009135551750660
0.009135551750660
0.009135551750660
0.009135551750660
0.009135551750660
0.009135551750660
0.009135551750660
0.009135551750660
0.009135551750660
0.009135551750660
0.009135551750660
-0.006123237311840
-0.006123237311840
0.009135551750660
0.009135551750660
-0.006123237311840
-0.006123237311840
-0.006123237311840
0.009135551750660
-0.006123237311840
-0.006123237311840
-0.006123237311840
-0.006123237311840
0.009135551750660
0.009135551750660
0.009135551750660
0.009135551750660
-0.006123237311840
0.009135551750660
0.009135551750660
0.009135551750660
-0.006123237311840
-0.006123237311840
-0.006123237311840
-0.006123237311840
0.009135551750660
-0.006123237311840
-0.006123237311840
-0.006123237311840
-0.006123237311840
-0.006123237311840
-0.006123237311840
-0.006123237311840
-0.006123237311840
-0.006123237311840
-0.006123237311840
-0.006123237311840
-0.006123237311840
-0.006123237311840
0.009135551750660
0.009135551750660
-0.006123237311840
-0.006123237311840
-0.006123237311840
-0.006123237311840
0.009135551750660
-0.006123237311840
-0.006123237311840
-0.006123237311840
-0.006123237311840
-0.006123237311840
-0.006123237311840
-0.006123237311840
0.009135551750660
0.009135551750660
0.009135551750660
0.009135551750660
0.009135551750660
0.009135551750660
0.009135551750660
0.009135551750660
0.009135551750660
0.009135551750660
0.009135551750660
0.009135551750660
0.009135551750660
0.009135551750660
-0.006123237311840
-0.006123237311840
-0.006123237311840
-0.006123237311840
-0.006123237311840
-0.006123237311840
-0.006123237311840
-0.006123237311840
0.009135551750660
0.009135551750660
0.009135551750660
0.009135551750660
0.009135551750660
0.024394340813160
0.009135551750660
0.009135551750660
0.009135551750660
0.009135551750660
0.009135551750660
-0.006123237311840
-0.006123237311840
-0.006123237311840
-0.006123237311840
-0.021382026374340
-0.021382026374340
-0.021382026374340
-0.021382026374340
-0.006123237311840
-0.006123237311840
-0.006123237311840
-0.006123237311840
-0.006123237311840
-0.006123237311840
-0.006123237311840
0.009135551750660
0.009135551750660
0.009135551750660
-0.006123237311840
0.009135551750660
0.009135551750660
-0.006123237311840
-0.006123237311840
-0.006123237311840
-0.006123237311840
-0.006123237311840
-0.006123237311840
-0.006123237311840
-0.006123237311840
-0.006123237311840
-0.006123237311840
-0.006123237311840
-0.006123237311840
-0.006123237311840
-0.006123237311840
-0.006123237311840
-0.006123237311840
-0.006123237311840
-0.006123237311840
-0.006123237311840
-0.006123237311840
0.009135551750660
0.009135551750660
0.024394340813160
0.024394340813160
0.024394340813160
0.024394340813160
0.024394340813160
0.024394340813160
0.024394340813160
0.009135551750660
0.009135551750660
0.024394340813160
0.009135551750660
0.009135551750660
0.009135551750660
0.009135551750660
0.009135551750660
-0.006123237311840
-0.006123237311840
-0.006123237311840
-0.006123237311840
-0.006123237311840
-0.006123237311840
-0.006123237311840
-0.006123237311840
-0.006123237311840
-0.006123237311840
-0.006123237311840
-0.006123237311840
-0.006123237311840
-0.006123237311840
0.009135551750660
0.009135551750660
0.009135551750660
0.009135551750660
0.009135551750660
0.009135551750660
0.009135551750660
0.009135551750660
0.009135551750660
-0.006123237311840
-0.006123237311840
-0.006123237311840
-0.006123237311840
-0.006123237311840
-0.006123237311840
-0.006123237311840
-0.006123237311840
-0.006123237311840
-0.006123237311840
-0.006123237311840
-0.006123237311840
-0.006123237311840
0.009135551750660
0.009135551750660
-0.006123237311840
-0.006123237311840
0.009135551750660
-0.006123237311840
-0.006123237311840
-0.006123237311840
-0.006123237311840
0.009135551750660
0.009135551750660
0.009135551750660
0.009135551750660
0.009135551750660
0.009135551750660
0.009135551750660
0.009135551750660
0.009135551750660
-0.006123237311840
0.009135551750660
0.009135551750660
0.009135551750660
0.009135551750660
0.009135551750660
0.009135551750660
0.009135551750660
0.009135551750660
0.009135551750660
0.009135551750660
-0.006123237311840
0.009135551750660
0.009135551750660
0.009135551750660
0.009135551750660
-0.006123237311840
0.009135551750660
0.009135551750660
0.009135551750660
0.009135551750660
0.009135551750660
-0.006123237311840
-0.006123237311840
0.009135551750660
0.009135551750660
-0.006123237311840
-0.006123237311840
-0.006123237311840
-0.006123237311840
-0.021382026374340
-0.021382026374340
[truncated: 844,935 more chars]
