# Supplementary material for: Small Size of Recorded Neuronal Structures Confines the Accuracy in Direct Axonal Voltage Measurements
Source: eNeuro. 2021 Aug 2;8(4):ENEURO.0059-21.2021. doi: 10.1523/ENEURO.0059-21.2021 (PMC8342265; doi:10.1523/ENEURO.0059-21.2021)
Supplement: Extended Data 1 — NEURON codes producing data shown in Figures 2, 5, 8. Download Extended Data 1, ZIP file. [file enu-eN-NWR-0059-21-s01.zip › realistic amplifier model/1_amplifier construction/compensations in CC mode/R1=10_C1=2o7_R2=500_C2=10o22043333_woBB_woCPN.dat]

-0.004478812217712
-0.004478812217712
-0.004478812217712
-0.004478812217712
-0.004478812217712
-0.004478812217712
-0.004478812217712
-0.004478812217712
-0.004478812217712
-0.004478812217712
-0.004478812217712
-0.004478812217712
-0.004478812217712
-0.004478812217712
-0.004478812217712
-0.004478812217712
-0.004478812217712
-0.004478812217712
0.010779976844788
0.010779976844788
-0.004478812217712
-0.004478812217712
-0.004478812217712
-0.004478812217712
0.010779976844788
-0.004478812217712
-0.004478812217712
0.010779976844788
0.010779976844788
-0.004478812217712
-0.004478812217712
-0.004478812217712
-0.004478812217712
-0.004478812217712
0.010779976844788
-0.004478812217712
-0.004478812217712
-0.004478812217712
-0.004478812217712
-0.004478812217712
0.010779976844788
-0.004478812217712
-0.004478812217712
-0.004478812217712
-0.004478812217712
0.010779976844788
-0.004478812217712
-0.004478812217712
0.010779976844788
0.010779976844788
-0.004478812217712
-0.004478812217712
0.010779976844788
0.010779976844788
0.010779976844788
-0.004478812217712
0.010779976844788
0.010779976844788
0.010779976844788
-0.004478812217712
-0.004478812217712
0.010779976844788
-0.004478812217712
-0.004478812217712
-0.004478812217712
-0.004478812217712
-0.004478812217712
-0.004478812217712
-0.004478812217712
0.010779976844788
-0.004478812217712
-0.004478812217712
0.010779976844788
-0.004478812217712
0.010779976844788
0.010779976844788
-0.004478812217712
-0.004478812217712
-0.004478812217712
0.010779976844788
-0.004478812217712
-0.004478812217712
-0.004478812217712
-0.004478812217712
0.010779976844788
-0.004478812217712
-0.004478812217712
0.010779976844788
-0.004478812217712
-0.004478812217712
-0.004478812217712
-0.004478812217712
0.010779976844788
-0.004478812217712
-0.004478812217712
-0.004478812217712
-0.004478812217712
-0.004478812217712
-0.004478812217712
-0.004478812217712
-0.004478812217712
-0.004478812217712
-0.004478812217712
-0.004478812217712
-0.004478812217712
-0.004478812217712
-0.004478812217712
0.010779976844788
-0.004478812217712
-0.004478812217712
-0.004478812217712
-0.004478812217712
0.010779976844788
-0.004478812217712
-0.004478812217712
-0.004478812217712
-0.004478812217712
-0.004478812217712
0.010779976844788
-0.004478812217712
-0.004478812217712
-0.004478812217712
-0.004478812217712
-0.004478812217712
-0.004478812217712
-0.004478812217712
-0.004478812217712
0.010779976844788
0.010779976844788
-0.004478812217712
0.010779976844788
0.010779976844788
0.010779976844788
0.010779976844788
0.010779976844788
-0.004478812217712
0.010779976844788
-0.004478812217712
0.010779976844788
0.010779976844788
0.010779976844788
-0.004478812217712
0.010779976844788
0.010779976844788
0.010779976844788
0.010779976844788
-0.004478812217712
-0.004478812217712
-0.004478812217712
0.010779976844788
-0.004478812217712
-0.004478812217712
-0.004478812217712
-0.004478812217712
-0.004478812217712
0.010779976844788
0.010779976844788
-0.004478812217712
-0.004478812217712
-0.004478812217712
0.010779976844788
-0.004478812217712
-0.004478812217712
-0.004478812217712
-0.004478812217712
-0.004478812217712
-0.004478812217712
-0.004478812217712
0.010779976844788
-0.004478812217712
-0.004478812217712
-0.004478812217712
-0.004478812217712
0.010779976844788
-0.004478812217712
-0.004478812217712
-0.004478812217712
0.010779976844788
0.010779976844788
-0.004478812217712
-0.004478812217712
-0.004478812217712
-0.004478812217712
0.010779976844788
-0.004478812217712
-0.004478812217712
-0.004478812217712
-0.004478812217712
-0.004478812217712
-0.004478812217712
-0.004478812217712
-0.004478812217712
-0.004478812217712
-0.004478812217712
-0.004478812217712
-0.004478812217712
-0.004478812217712
-0.004478812217712
-0.004478812217712
0.010779976844788
-0.004478812217712
-0.004478812217712
-0.004478812217712
0.010779976844788
-0.004478812217712
0.010779976844788
0.010779976844788
-0.004478812217712
-0.004478812217712
0.010779976844788
-0.004478812217712
-0.004478812217712
-0.004478812217712
0.010779976844788
-0.004478812217712
-0.004478812217712
-0.004478812217712
-0.004478812217712
-0.004478812217712
-0.004478812217712
-0.004478812217712
-0.004478812217712
-0.004478812217712
0.010779976844788
-0.004478812217712
-0.004478812217712
-0.004478812217712
0.010779976844788
0.010779976844788
0.010779976844788
0.010779976844788
0.010779976844788
0.010779976844788
0.010779976844788
-0.004478812217712
0.010779976844788
0.010779976844788
-0.004478812217712
0.010779976844788
0.010779976844788
0.010779976844788
0.010779976844788
0.010779976844788
0.010779976844788
0.010779976844788
0.010779976844788
-0.004478812217712
-0.004478812217712
0.010779976844788
0.010779976844788
-0.004478812217712
-0.004478812217712
-0.004478812217712
0.010779976844788
-0.004478812217712
0.010779976844788
-0.004478812217712
0.010779976844788
-0.004478812217712
-0.004478812217712
0.010779976844788
0.010779976844788
-0.004478812217712
0.010779976844788
0.010779976844788
0.010779976844788
-0.004478812217712
-0.004478812217712
0.010779976844788
0.010779976844788
-0.004478812217712
-0.004478812217712
-0.004478812217712
-0.004478812217712
-0.004478812217712
-0.004478812217712
-0.004478812217712
-0.004478812217712
0.010779976844788
-0.004478812217712
-0.004478812217712
-0.004478812217712
-0.004478812217712
0.010779976844788
-0.004478812217712
-0.004478812217712
0.010779976844788
-0.004478812217712
-0.004478812217712
-0.004478812217712
-0.004478812217712
-0.004478812217712
-0.004478812217712
-0.004478812217712
-0.004478812217712
0.010779976844788
-0.004478812217712
-0.004478812217712
-0.004478812217712
-0.004478812217712
-0.004478812217712
-0.004478812217712
-0.004478812217712
0.010779976844788
0.010779976844788
-0.004478812217712
-0.004478812217712
0.010779976844788
0.010779976844788
0.010779976844788
0.010779976844788
-0.004478812217712
0.010779976844788
0.010779976844788
-0.004478812217712
-0.004478812217712
-0.004478812217712
-0.004478812217712
-0.004478812217712
-0.004478812217712
-0.004478812217712
-0.004478812217712
0.010779976844788
-0.004478812217712
-0.004478812217712
-0.004478812217712
-0.004478812217712
0.010779976844788
0.010779976844788
-0.004478812217712
-0.004478812217712
0.010779976844788
-0.004478812217712
-0.004478812217712
0.010779976844788
-0.004478812217712
-0.004478812217712
0.010779976844788
0.010779976844788
0.010779976844788
-0.004478812217712
-0.004478812217712
0.010779976844788
-0.004478812217712
-0.004478812217712
0.010779976844788
-0.004478812217712
-0.004478812217712
-0.004478812217712
-0.004478812217712
0.010779976844788
0.010779976844788
-0.004478812217712
-0.004478812217712
0.010779976844788
-0.004478812217712
-0.004478812217712
0.010779976844788
0.010779976844788
-0.004478812217712
-0.004478812217712
-0.004478812217712
-0.004478812217712
0.010779976844788
-0.004478812217712
-0.004478812217712
0.010779976844788
-0.004478812217712
-0.004478812217712
-0.004478812217712
-0.004478812217712
-0.004478812217712
-0.004478812217712
-0.004478812217712
0.010779976844788
0.010779976844788
0.010779976844788
0.010779976844788
-0.004478812217712
-0.004478812217712
0.010779976844788
0.010779976844788
-0.004478812217712
0.010779976844788
0.010779976844788
-0.004478812217712
-0.004478812217712
0.010779976844788
0.010779976844788
-0.004478812217712
-0.004478812217712
0.010779976844788
0.010779976844788
-0.004478812217712
-0.004478812217712
0.010779976844788
0.010779976844788
-0.004478812217712
-0.004478812217712
-0.004478812217712
-0.004478812217712
0.010779976844788
0.010779976844788
-0.004478812217712
-0.004478812217712
-0.004478812217712
-0.004478812217712
0.010779976844788
-0.004478812217712
-0.004478812217712
-0.004478812217712
-0.004478812217712
-0.004478812217712
-0.004478812217712
-0.004478812217712
-0.004478812217712
-0.004478812217712
-0.004478812217712
-0.004478812217712
-0.004478812217712
-0.004478812217712
0.010779976844788
0.010779976844788
-0.004478812217712
-0.004478812217712
-0.004478812217712
0.010779976844788
0.010779976844788
0.010779976844788
0.010779976844788
-0.004478812217712
0.010779976844788
0.010779976844788
-0.004478812217712
0.010779976844788
-0.004478812217712
0.010779976844788
0.010779976844788
-0.004478812217712
-0.004478812217712
-0.004478812217712
0.010779976844788
0.010779976844788
-0.004478812217712
-0.004478812217712
-0.004478812217712
0.010779976844788
0.010779976844788
-0.004478812217712
-0.004478812217712
-0.004478812217712
-0.004478812217712
0.010779976844788
-0.004478812217712
-0.004478812217712
-0.004478812217712
-0.004478812217712
0.010779976844788
0.010779976844788
-0.004478812217712
-0.004478812217712
0.010779976844788
0.010779976844788
-0.004478812217712
-0.004478812217712
-0.004478812217712
-0.004478812217712
0.010779976844788
-0.004478812217712
0.010779976844788
-0.004478812217712
-0.004478812217712
-0.004478812217712
-0.004478812217712
-0.004478812217712
-0.004478812217712
-0.004478812217712
-0.004478812217712
-0.004478812217712
0.010779976844788
0.010779976844788
-0.004478812217712
-0.004478812217712
-0.004478812217712
-0.004478812217712
-0.004478812217712
-0.004478812217712
0.010779976844788
-0.004478812217712
-0.004478812217712
-0.004478812217712
-0.004478812217712
-0.004478812217712
-0.004478812217712
-0.004478812217712
-0.004478812217712
0.010779976844788
-0.004478812217712
-0.004478812217712
-0.004478812217712
-0.004478812217712
-0.004478812217712
-0.004478812217712
-0.004478812217712
0.010779976844788
-0.004478812217712
0.010779976844788
0.010779976844788
0.010779976844788
-0.004478812217712
-0.004478812217712
0.010779976844788
0.010779976844788
-0.004478812217712
0.010779976844788
0.010779976844788
0.010779976844788
-0.004478812217712
-0.004478812217712
0.010779976844788
0.010779976844788
0.010779976844788
-0.004478812217712
0.010779976844788
0.010779976844788
-0.004478812217712
0.010779976844788
0.010779976844788
0.010779976844788
0.010779976844788
0.010779976844788
0.010779976844788
0.010779976844788
0.010779976844788
0.010779976844788
0.010779976844788
0.010779976844788
0.010779976844788
0.010779976844788
-0.004478812217712
0.010779976844788
0.010779976844788
0.010779976844788
-0.004478812217712
-0.004478812217712
0.010779976844788
-0.004478812217712
-0.004478812217712
-0.004478812217712
-0.004478812217712
-0.004478812217712
-0.004478812217712
-0.004478812217712
0.010779976844788
-0.004478812217712
-0.004478812217712
-0.004478812217712
0.010779976844788
-0.004478812217712
-0.004478812217712
-0.004478812217712
-0.004478812217712
-0.004478812217712
-0.004478812217712
-0.004478812217712
-0.004478812217712
-0.004478812217712
-0.004478812217712
0.010779976844788
-0.004478812217712
-0.004478812217712
0.010779976844788
0.010779976844788
0.010779976844788
-0.004478812217712
-0.004478812217712
-0.004478812217712
0.010779976844788
-0.004478812217712
-0.004478812217712
-0.004478812217712
-0.004478812217712
-0.004478812217712
-0.004478812217712
-0.004478812217712
-0.004478812217712
-0.004478812217712
-0.004478812217712
0.010779976844788
-0.004478812217712
-0.004478812217712
-0.004478812217712
0.010779976844788
-0.004478812217712
-0.004478812217712
-0.004478812217712
0.010779976844788
-0.004478812217712
-0.004478812217712
0.010779976844788
-0.004478812217712
0.010779976844788
0.010779976844788
-0.004478812217712
0.010779976844788
0.010779976844788
0.010779976844788
0.010779976844788
-0.004478812217712
0.010779976844788
0.010779976844788
0.010779976844788
0.010779976844788
0.010779976844788
0.010779976844788
-0.004478812217712
0.010779976844788
0.010779976844788
-0.004478812217712
0.010779976844788
-0.004478812217712
-0.004478812217712
-0.004478812217712
-0.004478812217712
-0.004478812217712
0.010779976844788
0.010779976844788
0.010779976844788
0.010779976844788
0.010779976844788
0.010779976844788
0.010779976844788
0.010779976844788
-0.004478812217712
0.010779976844788
0.010779976844788
0.010779976844788
0.010779976844788
0.010779976844788
0.010779976844788
0.010779976844788
0.010779976844788
0.010779976844788
-0.004478812217712
-0.004478812217712
0.010779976844788
0.010779976844788
-0.004478812217712
-0.004478812217712
0.010779976844788
-0.004478812217712
-0.004478812217712
-0.004478812217712
0.010779976844788
0.010779976844788
-0.004478812217712
0.010779976844788
0.010779976844788
-0.004478812217712
0.010779976844788
0.010779976844788
0.010779976844788
-0.004478812217712
0.010779976844788
0.010779976844788
-0.004478812217712
-0.004478812217712
0.010779976844788
0.010779976844788
0.010779976844788
-0.004478812217712
0.010779976844788
0.010779976844788
0.010779976844788
0.010779976844788
-0.004478812217712
0.010779976844788
0.010779976844788
0.010779976844788
0.010779976844788
0.010779976844788
0.010779976844788
0.010779976844788
0.010779976844788
0.010779976844788
0.010779976844788
0.010779976844788
0.010779976844788
0.010779976844788
0.010779976844788
0.010779976844788
0.010779976844788
0.010779976844788
0.010779976844788
0.010779976844788
0.010779976844788
0.010779976844788
0.010779976844788
0.010779976844788
-0.004478812217712
0.010779976844788
0.010779976844788
0.010779976844788
0.010779976844788
0.010779976844788
0.010779976844788
0.010779976844788
0.010779976844788
-0.004478812217712
0.010779976844788
0.010779976844788
0.010779976844788
0.010779976844788
-0.004478812217712
-0.004478812217712
0.010779976844788
0.010779976844788
-0.004478812217712
0.010779976844788
0.010779976844788
-0.004478812217712
0.010779976844788
0.010779976844788
0.010779976844788
-0.004478812217712
0.010779976844788
0.010779976844788
0.010779976844788
-0.004478812217712
-0.004478812217712
0.010779976844788
0.010779976844788
0.010779976844788
-0.004478812217712
0.010779976844788
0.010779976844788
0.010779976844788
0.010779976844788
0.010779976844788
0.010779976844788
0.010779976844788
0.010779976844788
0.010779976844788
0.010779976844788
0.010779976844788
0.010779976844788
0.010779976844788
0.010779976844788
0.010779976844788
-0.004478812217712
0.010779976844788
0.010779976844788
0.010779976844788
0.010779976844788
-0.004478812217712
-0.004478812217712
0.010779976844788
0.010779976844788
0.010779976844788
-0.004478812217712
-0.004478812217712
0.010779976844788
0.010779976844788
0.010779976844788
0.010779976844788
0.010779976844788
0.010779976844788
0.010779976844788
0.010779976844788
0.010779976844788
0.010779976844788
-0.004478812217712
0.010779976844788
0.010779976844788
-0.004478812217712
-0.004478812217712
0.010779976844788
0.010779976844788
-0.004478812217712
-0.004478812217712
0.010779976844788
0.010779976844788
0.010779976844788
-0.004478812217712
0.010779976844788
0.010779976844788
-0.004478812217712
0.010779976844788
0.010779976844788
0.010779976844788
0.010779976844788
0.010779976844788
-0.004478812217712
0.010779976844788
-0.004478812217712
0.010779976844788
0.010779976844788
-0.004478812217712
-0.004478812217712
0.010779976844788
0.010779976844788
0.010779976844788
0.010779976844788
-0.004478812217712
-0.004478812217712
-0.004478812217712
-0.004478812217712
-0.004478812217712
-0.004478812217712
-0.004478812217712
-0.004478812217712
0.010779976844788
0.010779976844788
-0.004478812217712
0.010779976844788
0.010779976844788
0.010779976844788
-0.004478812217712
-0.004478812217712
-0.004478812217712
-0.004478812217712
-0.004478812217712
-0.004478812217712
-0.004478812217712
-0.004478812217712
-0.004478812217712
-0.004478812217712
-0.004478812217712
-0.004478812217712
-0.004478812217712
-0.004478812217712
0.010779976844788
-0.004478812217712
0.010779976844788
0.010779976844788
0.010779976844788
0.010779976844788
-0.004478812217712
0.010779976844788
0.010779976844788
0.010779976844788
-0.004478812217712
0.010779976844788
0.010779976844788
0.010779976844788
-0.004478812217712
0.010779976844788
0.010779976844788
-0.004478812217712
0.010779976844788
-0.004478812217712
-0.004478812217712
0.010779976844788
0.010779976844788
-0.004478812217712
-0.004478812217712
0.010779976844788
0.010779976844788
0.010779976844788
0.010779976844788
0.010779976844788
0.010779976844788
0.010779976844788
-0.004478812217712
0.010779976844788
0.010779976844788
0.010779976844788
0.010779976844788
-0.004478812217712
0.010779976844788
0.010779976844788
0.010779976844788
0.010779976844788
0.010779976844788
0.010779976844788
0.010779976844788
0.010779976844788
0.010779976844788
0.010779976844788
0.010779976844788
0.010779976844788
0.010779976844788
0.010779976844788
0.010779976844788
0.010779976844788
-0.004478812217712
-0.004478812217712
-0.004478812217712
-0.004478812217712
-0.004478812217712
-0.004478812217712
0.010779976844788
-0.004478812217712
-0.004478812217712
-0.004478812217712
-0.004478812217712
-0.004478812217712
-0.004478812217712
0.010779976844788
-0.004478812217712
-0.004478812217712
0.010779976844788
0.010779976844788
0.010779976844788
-0.004478812217712
-0.004478812217712
0.010779976844788
0.010779976844788
-0.004478812217712
-0.004478812217712
-0.004478812217712
0.010779976844788
0.010779976844788
-0.004478812217712
-0.004478812217712
0.010779976844788
0.010779976844788
0.010779976844788
0.010779976844788
0.010779976844788
0.010779976844788
0.010779976844788
0.010779976844788
0.010779976844788
0.010779976844788
0.010779976844788
0.010779976844788
0.010779976844788
0.010779976844788
0.010779976844788
0.010779976844788
-0.004478812217712
-0.004478812217712
0.010779976844788
-0.004478812217712
0.010779976844788
0.010779976844788
-0.004478812217712
-0.004478812217712
0.010779976844788
0.010779976844788
0.010779976844788
-0.004478812217712
-0.004478812217712
0.010779976844788
0.010779976844788
-0.004478812217712
-0.004478812217712
0.010779976844788
0.010779976844788
0.010779976844788
0.010779976844788
-0.004478812217712
0.010779976844788
0.010779976844788
0.010779976844788
0.010779976844788
-0.004478812217712
0.010779976844788
-0.004478812217712
0.010779976844788
0.010779976844788
0.010779976844788
-0.004478812217712
0.010779976844788
0.010779976844788
0.010779976844788
0.010779976844788
0.010779976844788
0.010779976844788
0.010779976844788
0.010779976844788
0.010779976844788
0.010779976844788
0.010779976844788
0.010779976844788
0.010779976844788
0.010779976844788
-0.004478812217712
0.010779976844788
0.010779976844788
0.010779976844788
-0.004478812217712
-0.004478812217712
0.010779976844788
0.010779976844788
0.010779976844788
-0.004478812217712
0.010779976844788
0.010779976844788
0.010779976844788
-0.004478812217712
-0.004478812217712
-0.004478812217712
-0.004478812217712
0.010779976844788
0.010779976844788
-0.004478812217712
-0.004478812217712
0.010779976844788
0.010779976844788
0.010779976844788
-0.004478812217712
0.010779976844788
0.010779976844788
0.010779976844788
-0.004478812217712
0.010779976844788
0.010779976844788
0.010779976844788
0.010779976844788
0.010779976844788
0.010779976844788
0.010779976844788
-0.004478812217712
0.010779976844788
0.010779976844788
0.010779976844788
0.010779976844788
0.010779976844788
0.010779976844788
0.010779976844788
0.010779976844788
0.010779976844788
0.010779976844788
0.010779976844788
0.010779976844788
0.010779976844788
0.010779976844788
-0.004478812217712
-0.004478812217712
0.010779976844788
0.010779976844788
-0.004478812217712
0.010779976844788
0.010779976844788
-0.004478812217712
-0.004478812217712
0.010779976844788
0.010779976844788
-0.004478812217712
-0.004478812217712
0.010779976844788
0.010779976844788
-0.004478812217712
-0.004478812217712
0.010779976844788
-0.004478812217712
-0.004478812217712
0.010779976844788
0.010779976844788
-0.004478812217712
-0.004478812217712
0.010779976844788
0.010779976844788
0.010779976844788
-0.004478812217712
0.010779976844788
0.010779976844788
-0.004478812217712
-0.004478812217712
-0.004478812217712
-0.004478812217712
-0.004478812217712
-0.004478812217712
-0.004478812217712
-0.004478812217712
-0.004478812217712
0.010779976844788
-0.004478812217712
-0.004478812217712
0.010779976844788
-0.004478812217712
-0.004478812217712
0.010779976844788
0.010779976844788
0.010779976844788
0.010779976844788
-0.004478812217712
0.010779976844788
0.010779976844788
0.010779976844788
-0.004478812217712
-0.004478812217712
-0.004478812217712
-0.004478812217712
-0.004478812217712
-0.004478812217712
-0.004478812217712
-0.004478812217712
-0.004478812217712
-0.004478812217712
-0.004478812217712
-0.004478812217712
-0.004478812217712
-0.004478812217712
-0.004478812217712
-0.004478812217712
-0.004478812217712
-0.004478812217712
0.010779976844788
-0.004478812217712
-0.004478812217712
-0.004478812217712
0.010779976844788
-0.004478812217712
-0.004478812217712
0.010779976844788
0.010779976844788
-0.004478812217712
-0.004478812217712
0.010779976844788
0.010779976844788
-0.004478812217712
0.010779976844788
0.010779976844788
-0.004478812217712
-0.004478812217712
0.010779976844788
0.010779976844788
0.010779976844788
0.010779976844788
-0.004478812217712
-0.004478812217712
-0.004478812217712
-0.004478812217712
-0.004478812217712
0.010779976844788
-0.004478812217712
-0.004478812217712
0.010779976844788
-0.004478812217712
-0.004478812217712
-0.004478812217712
-0.004478812217712
0.010779976844788
-0.004478812217712
-0.004478812217712
-0.004478812217712
-0.004478812217712
-0.004478812217712
0.010779976844788
-0.004478812217712
-0.004478812217712
0.010779976844788
0.010779976844788
-0.004478812217712
-0.004478812217712
-0.004478812217712
-0.004478812217712
0.010779976844788
-0.004478812217712
-0.004478812217712
0.010779976844788
0.010779976844788
-0.004478812217712
-0.004478812217712
-0.004478812217712
-0.004478812217712
-0.004478812217712
-0.004478812217712
-0.004478812217712
-0.004478812217712
-0.004478812217712
-0.004478812217712
0.010779976844788
0.010779976844788
-0.004478812217712
0.010779976844788
-0.004478812217712
-0.004478812217712
0.010779976844788
0.010779976844788
-0.004478812217712
-0.004478812217712
-0.004478812217712
-0.004478812217712
0.010779976844788
-0.004478812217712
-0.004478812217712
-0.004478812217712
-0.004478812217712
-0.004478812217712
-0.004478812217712
-0.004478812217712
-0.004478812217712
-0.004478812217712
-0.004478812217712
-0.004478812217712
0.010779976844788
-0.004478812217712
-0.004478812217712
0.010779976844788
-0.004478812217712
0.010779976844788
0.010779976844788
-0.004478812217712
-0.004478812217712
0.010779976844788
0.010779976844788
0.010779976844788
0.010779976844788
-0.004478812217712
0.010779976844788
0.010779976844788
-0.004478812217712
-0.004478812217712
0.010779976844788
0.010779976844788
0.010779976844788
0.010779976844788
-0.004478812217712
0.010779976844788
0.010779976844788
0.010779976844788
0.010779976844788
-0.004478812217712
0.010779976844788
0.010779976844788
0.010779976844788
0.010779976844788
0.010779976844788
0.010779976844788
0.010779976844788
0.010779976844788
0.010779976844788
0.010779976844788
0.010779976844788
0.010779976844788
0.010779976844788
0.010779976844788
0.010779976844788
0.010779976844788
0.010779976844788
0.010779976844788
0.010779976844788
0.010779976844788
0.010779976844788
0.010779976844788
0.010779976844788
0.010779976844788
-0.004478812217712
0.010779976844788
0.010779976844788
0.010779976844788
0.010779976844788
0.010779976844788
-0.004478812217712
0.010779976844788
0.010779976844788
0.010779976844788
-0.004478812217712
0.010779976844788
-0.004478812217712
0.010779976844788
0.010779976844788
-0.004478812217712
-0.004478812217712
0.010779976844788
0.010779976844788
0.010779976844788
0.010779976844788
0.010779976844788
-0.004478812217712
0.010779976844788
0.010779976844788
0.010779976844788
0.010779976844788
0.010779976844788
0.010779976844788
0.010779976844788
0.010779976844788
0.010779976844788
-0.004478812217712
0.010779976844788
0.010779976844788
-0.004478812217712
-0.004478812217712
-0.004478812217712
-0.004478812217712
0.010779976844788
-0.004478812217712
-0.004478812217712
-0.004478812217712
0.010779976844788
-0.004478812217712
-0.004478812217712
-0.004478812217712
-0.004478812217712
0.010779976844788
-0.004478812217712
-0.004478812217712
-0.004478812217712
-0.004478812217712
-0.004478812217712
-0.004478812217712
-0.004478812217712
-0.004478812217712
-0.004478812217712
-0.004478812217712
-0.004478812217712
-0.004478812217712
-0.004478812217712
-0.004478812217712
-0.004478812217712
-0.004478812217712
-0.004478812217712
-0.004478812217712
-0.004478812217712
0.010779976844788
-0.004478812217712
-0.004478812217712
0.010779976844788
0.010779976844788
-0.004478812217712
-0.004478812217712
-0.004478812217712
-0.004478812217712
-0.004478812217712
-0.004478812217712
-0.004478812217712
-0.004478812217712
-0.004478812217712
-0.004478812217712
-0.004478812217712
-0.004478812217712
0.010779976844788
-0.004478812217712
-0.004478812217712
-0.004478812217712
-0.004478812217712
-0.004478812217712
-0.004478812217712
-0.004478812217712
-0.004478812217712
-0.004478812217712
-0.004478812217712
0.010779976844788
0.010779976844788
-0.004478812217712
0.010779976844788
0.010779976844788
0.010779976844788
-0.004478812217712
-0.004478812217712
-0.004478812217712
0.010779976844788
-0.004478812217712
-0.004478812217712
-0.004478812217712
0.010779976844788
-0.004478812217712
-0.004478812217712
-0.004478812217712
-0.004478812217712
0.010779976844788
-0.004478812217712
-0.004478812217712
-0.004478812217712
0.010779976844788
-0.004478812217712
-0.004478812217712
-0.004478812217712
-0.004478812217712
0.010779976844788
-0.004478812217712
-0.004478812217712
-0.004478812217712
-0.004478812217712
-0.004478812217712
-0.004478812217712
-0.004478812217712
-0.004478812217712
-0.004478812217712
-0.004478812217712
-0.004478812217712
-0.004478812217712
-0.004478812217712
-0.004478812217712
-0.004478812217712
-0.004478812217712
-0.004478812217712
-0.004478812217712
-0.004478812217712
0.010779976844788
-0.004478812217712
-0.004478812217712
-0.004478812217712
0.010779976844788
0.010779976844788
-0.004478812217712
-0.004478812217712
-0.004478812217712
-0.004478812217712
-0.004478812217712
0.010779976844788
-0.004478812217712
-0.004478812217712
-0.004478812217712
-0.004478812217712
-0.004478812217712
-0.004478812217712
-0.004478812217712
-0.004478812217712
0.010779976844788
-0.004478812217712
-0.004478812217712
0.010779976844788
0.010779976844788
0.010779976844788
-0.004478812217712
-0.004478812217712
-0.004478812217712
0.010779976844788
0.010779976844788
-0.004478812217712
-0.004478812217712
-0.004478812217712
0.010779976844788
0.010779976844788
-0.004478812217712
-0.004478812217712
-0.004478812217712
0.010779976844788
0.010779976844788
-0.004478812217712
-0.004478812217712
0.010779976844788
0.010779976844788
0.010779976844788
-0.004478812217712
0.010779976844788
0.010779976844788
-0.004478812217712
0.010779976844788
-0.004478812217712
0.010779976844788
-0.004478812217712
-0.004478812217712
0.010779976844788
0.010779976844788
-0.004478812217712
0.010779976844788
0.010779976844788
-0.004478812217712
0.010779976844788
0.010779976844788
0.010779976844788
-0.004478812217712
0.010779976844788
0.010779976844788
0.010779976844788
0.010779976844788
-0.004478812217712
0.010779976844788
0.010779976844788
-0.004478812217712
0.010779976844788
0.010779976844788
0.010779976844788
0.010779976844788
-0.004478812217712
-0.004478812217712
0.010779976844788
0.010779976844788
0.010779976844788
0.010779976844788
-0.004478812217712
-0.004478812217712
0.010779976844788
-0.004478812217712
-0.004478812217712
0.010779976844788
-0.004478812217712
0.010779976844788
0.010779976844788
-0.004478812217712
-0.004478812217712
0.010779976844788
-0.004478812217712
-0.004478812217712
-0.004478812217712
-0.004478812217712
-0.004478812217712
-0.004478812217712
-0.004478812217712
-0.004478812217712
-0.004478812217712
0.010779976844788
0.010779976844788
-0.004478812217712
-0.004478812217712
0.010779976844788
-0.004478812217712
-0.004478812217712
-0.004478812217712
-0.004478812217712
-0.004478812217712
0.010779976844788
0.010779976844788
-0.004478812217712
-0.004478812217712
-0.004478812217712
-0.004478812217712
0.010779976844788
0.010779976844788
-0.004478812217712
0.010779976844788
0.010779976844788
-0.004478812217712
-0.004478812217712
-0.004478812217712
-0.004478812217712
0.010779976844788
-0.004478812217712
-0.004478812217712
-0.004478812217712
-0.004478812217712
0.010779976844788
0.010779976844788
0.010779976844788
-0.004478812217712
0.010779976844788
0.010779976844788
0.010779976844788
-0.004478812217712
-0.004478812217712
-0.004478812217712
-0.004478812217712
0.010779976844788
-0.004478812217712
-0.004478812217712
-0.004478812217712
-0.004478812217712
-0.004478812217712
-0.004478812217712
-0.004478812217712
-0.004478812217712
0.010779976844788
0.010779976844788
-0.004478812217712
-0.004478812217712
-0.004478812217712
0.010779976844788
0.010779976844788
0.010779976844788
-0.004478812217712
-0.004478812217712
0.010779976844788
0.010779976844788
-0.004478812217712
-0.004478812217712
-0.004478812217712
0.010779976844788
0.010779976844788
0.010779976844788
-0.004478812217712
-0.004478812217712
0.010779976844788
-0.004478812217712
-0.004478812217712
-0.004478812217712
0.010779976844788
-0.004478812217712
-0.004478812217712
-0.004478812217712
0.010779976844788
-0.004478812217712
-0.004478812217712
0.010779976844788
0.010779976844788
-0.004478812217712
-0.004478812217712
-0.004478812217712
0.010779976844788
-0.004478812217712
0.010779976844788
0.010779976844788
-0.004478812217712
0.010779976844788
0.010779976844788
0.010779976844788
-0.004478812217712
-0.004478812217712
0.010779976844788
0.010779976844788
-0.004478812217712
-0.004478812217712
-0.004478812217712
-0.004478812217712
-0.004478812217712
-0.004478812217712
-0.004478812217712
-0.004478812217712
-0.004478812217712
-0.004478812217712
-0.004478812217712
-0.004478812217712
-0.004478812217712
-0.004478812217712
-0.004478812217712
-0.004478812217712
-0.004478812217712
0.010779976844788
0.010779976844788
-0.004478812217712
-0.004478812217712
-0.004478812217712
0.010779976844788
-0.004478812217712
-0.004478812217712
0.010779976844788
0.010779976844788
-0.004478812217712
-0.004478812217712
0.010779976844788
0.010779976844788
-0.004478812217712
-0.004478812217712
-0.004478812217712
-0.004478812217712
0.010779976844788
-0.004478812217712
-0.004478812217712
0.010779976844788
-0.004478812217712
-0.004478812217712
-0.004478812217712
-0.004478812217712
-0.004478812217712
-0.004478812217712
-0.004478812217712
-0.004478812217712
-0.004478812217712
-0.004478812217712
-0.004478812217712
-0.004478812217712
-0.004478812217712
0.010779976844788
0.010779976844788
-0.004478812217712
-0.004478812217712
-0.004478812217712
0.010779976844788
0.010779976844788
-0.004478812217712
-0.004478812217712
-0.004478812217712
0.010779976844788
0.010779976844788
-0.004478812217712
-0.004478812217712
0.010779976844788
0.010779976844788
0.010779976844788
-0.004478812217712
-0.004478812217712
0.010779976844788
0.010779976844788
-0.004478812217712
-0.004478812217712
0.010779976844788
0.010779976844788
0.010779976844788
-0.004478812217712
-0.004478812217712
-0.004478812217712
0.010779976844788
0.010779976844788
0.010779976844788
-0.004478812217712
-0.004478812217712
0.010779976844788
0.010779976844788
0.010779976844788
-0.004478812217712
-0.004478812217712
-0.004478812217712
0.010779976844788
-0.004478812217712
-0.004478812217712
0.010779976844788
0.010779976844788
0.010779976844788
-0.004478812217712
0.010779976844788
-0.004478812217712
-0.004478812217712
0.010779976844788
-0.004478812217712
-0.004478812217712
-0.004478812217712
0.010779976844788
-0.004478812217712
-0.004478812217712
-0.004478812217712
-0.004478812217712
0.010779976844788
-0.004478812217712
-0.004478812217712
-0.004478812217712
-0.004478812217712
-0.004478812217712
0.010779976844788
0.010779976844788
-0.004478812217712
-0.004478812217712
-0.004478812217712
0.010779976844788
0.010779976844788
-0.004478812217712
-0.004478812217712
-0.004478812217712
-0.004478812217712
-0.004478812217712
0.010779976844788
-0.004478812217712
-0.004478812217712
-0.004478812217712
-0.004478812217712
0.010779976844788
0.010779976844788
0.010779976844788
0.010779976844788
0.010779976844788
-0.004478812217712
0.010779976844788
-0.004478812217712
-0.004478812217712
0.010779976844788
-0.004478812217712
-0.004478812217712
-0.004478812217712
-0.004478812217712
-0.004478812217712
-0.004478812217712
0.010779976844788
-0.004478812217712
-0.004478812217712
0.010779976844788
-0.004478812217712
-0.004478812217712
0.010779976844788
-0.004478812217712
-0.004478812217712
-0.004478812217712
-0.004478812217712
-0.004478812217712
-0.004478812217712
-0.004478812217712
-0.004478812217712
-0.004478812217712
-0.004478812217712
-0.004478812217712
0.010779976844788
-0.004478812217712
-0.004478812217712
-0.004478812217712
0.010779976844788
-0.004478812217712
-0.004478812217712
0.010779976844788
0.010779976844788
0.010779976844788
-0.004478812217712
-0.004478812217712
-0.004478812217712
-0.004478812217712
-0.004478812217712
-0.004478812217712
-0.004478812217712
-0.004478812217712
-0.004478812217712
0.010779976844788
-0.004478812217712
-0.004478812217712
0.010779976844788
0.010779976844788
0.010779976844788
-0.004478812217712
-0.004478812217712
0.010779976844788
0.010779976844788
-0.004478812217712
0.010779976844788
-0.004478812217712
-0.004478812217712
-0.004478812217712
0.010779976844788
-0.004478812217712
-0.004478812217712
-0.004478812217712
-0.004478812217712
0.010779976844788
-0.004478812217712
-0.004478812217712
0.010779976844788
-0.004478812217712
-0.004478812217712
-0.004478812217712
-0.004478812217712
-0.004478812217712
-0.004478812217712
-0.004478812217712
0.010779976844788
-0.004478812217712
-0.004478812217712
-0.004478812217712
0.010779976844788
-0.004478812217712
-0.004478812217712
0.010779976844788
0.010779976844788
0.010779976844788
-0.004478812217712
-0.004478812217712
0.010779976844788
0.010779976844788
-0.004478812217712
0.010779976844788
0.010779976844788
0.010779976844788
0.010779976844788
0.010779976844788
-0.004478812217712
0.010779976844788
-0.004478812217712
-0.004478812217712
0.010779976844788
0.010779976844788
-0.004478812217712
0.010779976844788
0.010779976844788
-0.004478812217712
0.010779976844788
0.010779976844788
0.010779976844788
0.010779976844788
0.010779976844788
0.010779976844788
0.010779976844788
0.010779976844788
0.010779976844788
0.010779976844788
0.010779976844788
0.010779976844788
0.010779976844788
-0.004478812217712
0.010779976844788
0.010779976844788
0.010779976844788
-0.004478812217712
0.010779976844788
0.010779976844788
0.010779976844788
0.010779976844788
-0.004478812217712
0.010779976844788
0.010779976844788
0.010779976844788
-0.004478812217712
0.010779976844788
-0.004478812217712
0.010779976844788
0.010779976844788
-0.004478812217712
0.010779976844788
0.010779976844788
-0.004478812217712
-0.004478812217712
0.010779976844788
0.010779976844788
-0.004478812217712
-0.004478812217712
-0.004478812217712
0.010779976844788
0.010779976844788
-0.004478812217712
0.010779976844788
0.010779976844788
0.010779976844788
0.010779976844788
-0.004478812217712
-0.004478812217712
0.010779976844788
0.010779976844788
-0.004478812217712
0.010779976844788
0.010779976844788
-0.004478812217712
0.010779976844788
-0.004478812217712
-0.004478812217712
0.010779976844788
-0.004478812217712
-0.004478812217712
-0.004478812217712
-0.004478812217712
-0.004478812217712
-0.004478812217712
-0.004478812217712
-0.004478812217712
-0.004478812217712
-0.004478812217712
-0.004478812217712
-0.004478812217712
-0.004478812217712
0.010779976844788
-0.004478812217712
-0.004478812217712
0.010779976844788
0.010779976844788
-0.004478812217712
-0.004478812217712
0.010779976844788
0.010779976844788
0.010779976844788
-0.004478812217712
-0.004478812217712
0.010779976844788
0.010779976844788
0.010779976844788
0.010779976844788
0.010779976844788
-0.004478812217712
0.010779976844788
-0.004478812217712
0.010779976844788
-0.004478812217712
-0.004478812217712
0.010779976844788
0.010779976844788
-0.004478812217712
0.010779976844788
0.010779976844788
0.010779976844788
0.010779976844788
0.010779976844788
0.010779976844788
0.010779976844788
0.010779976844788
0.010779976844788
0.010779976844788
0.010779976844788
-0.004478812217712
-0.004478812217712
0.010779976844788
0.010779976844788
-0.004478812217712
-0.004478812217712
-0.004478812217712
-0.004478812217712
-0.004478812217712
0.010779976844788
-0.004478812217712
-0.004478812217712
-0.004478812217712
0.010779976844788
-0.004478812217712
-0.004478812217712
-0.004478812217712
-0.004478812217712
0.010779976844788
-0.004478812217712
-0.004478812217712
-0.004478812217712
-0.004478812217712
-0.004478812217712
-0.004478812217712
-0.004478812217712
-0.004478812217712
-0.004478812217712
-0.004478812217712
-0.004478812217712
0.010779976844788
-0.004478812217712
-0.004478812217712
-0.004478812217712
-0.004478812217712
-0.004478812217712
-0.004478812217712
-0.004478812217712
-0.004478812217712
-0.004478812217712
-0.004478812217712
-0.004478812217712
-0.004478812217712
-0.004478812217712
-0.004478812217712
-0.004478812217712
-0.004478812217712
-0.004478812217712
0.010779976844788
0.010779976844788
0.010779976844788
0.010779976844788
-0.004478812217712
-0.004478812217712
0.010779976844788
0.010779976844788
0.010779976844788
0.010779976844788
-0.004478812217712
-0.004478812217712
0.010779976844788
0.010779976844788
0.010779976844788
-0.004478812217712
-0.004478812217712
0.010779976844788
-0.004478812217712
-0.004478812217712
0.010779976844788
-0.004478812217712
-0.004478812217712
0.010779976844788
0.010779976844788
-0.004478812217712
0.010779976844788
0.010779976844788
-0.004478812217712
-0.004478812217712
0.010779976844788
0.010779976844788
0.010779976844788
-0.004478812217712
0.010779976844788
-0.004478812217712
0.010779976844788
-0.004478812217712
-0.004478812217712
-0.004478812217712
0.010779976844788
-0.004478812217712
-0.004478812217712
0.010779976844788
-0.004478812217712
-0.004478812217712
0.010779976844788
0.010779976844788
-0.004478812217712
0.010779976844788
0.010779976844788
0.010779976844788
0.010779976844788
0.010779976844788
0.010779976844788
0.010779976844788
0.010779976844788
0.010779976844788
0.010779976844788
0.010779976844788
0.010779976844788
0.010779976844788
-0.004478812217712
-0.004478812217712
0.010779976844788
0.010779976844788
-0.004478812217712
-0.004478812217712
-0.004478812217712
0.010779976844788
0.010779976844788
0.010779976844788
-0.004478812217712
0.010779976844788
0.010779976844788
0.010779976844788
-0.004478812217712
0.010779976844788
0.010779976844788
0.010779976844788
0.010779976844788
0.010779976844788
0.010779976844788
0.010779976844788
0.010779976844788
0.010779976844788
0.010779976844788
-0.004478812217712
-0.004478812217712
-0.004478812217712
0.010779976844788
-0.004478812217712
-0.004478812217712
-0.004478812217712
-0.004478812217712
-0.004478812217712
-0.004478812217712
-0.004478812217712
-0.004478812217712
-0.004478812217712
-0.004478812217712
0.010779976844788
-0.004478812217712
-0.004478812217712
-0.004478812217712
-0.004478812217712
-0.004478812217712
-0.004478812217712
-0.004478812217712
-0.004478812217712
-0.004478812217712
-0.004478812217712
-0.004478812217712
-0.004478812217712
-0.004478812217712
0.010779976844788
-0.004478812217712
-0.004478812217712
-0.004478812217712
-0.004478812217712
0.010779976844788
0.010779976844788
-0.004478812217712
-0.004478812217712
0.010779976844788
-0.004478812217712
-0.004478812217712
-0.004478812217712
-0.004478812217712
-0.004478812217712
-0.004478812217712
0.010779976844788
-0.004478812217712
-0.004478812217712
0.010779976844788
0.010779976844788
-0.004478812217712
0.010779976844788
0.010779976844788
0.010779976844788
0.010779976844788
0.010779976844788
0.010779976844788
0.010779976844788
0.010779976844788
0.010779976844788
0.010779976844788
-0.004478812217712
-0.004478812217712
0.010779976844788
0.010779976844788
-0.004478812217712
0.010779976844788
-0.004478812217712
-0.004478812217712
0.010779976844788
-0.004478812217712
-0.004478812217712
0.010779976844788
-0.004478812217712
-0.004478812217712
0.010779976844788
0.010779976844788
-0.004478812217712
0.010779976844788
0.010779976844788
0.010779976844788
0.010779976844788
0.010779976844788
-0.004478812217712
0.010779976844788
-0.004478812217712
-0.004478812217712
0.010779976844788
-0.004478812217712
-0.004478812217712
0.010779976844788
0.010779976844788
0.010779976844788
0.010779976844788
0.010779976844788
0.010779976844788
0.010779976844788
-0.004478812217712
0.010779976844788
0.010779976844788
-0.004478812217712
-0.004478812217712
-0.004478812217712
0.010779976844788
0.010779976844788
-0.004478812217712
-0.004478812217712
0.010779976844788
0.010779976844788
0.010779976844788
-0.004478812217712
0.010779976844788
0.010779976844788
0.010779976844788
-0.004478812217712
-0.004478812217712
0.010779976844788
-0.004478812217712
-0.004478812217712
-0.004478812217712
-0.004478812217712
-0.004478812217712
0.010779976844788
-0.004478812217712
-0.004478812217712
0.010779976844788
0.010779976844788
-0.004478812217712
0.010779976844788
-0.004478812217712
0.010779976844788
0.010779976844788
0.010779976844788
-0.004478812217712
0.010779976844788
-0.004478812217712
-0.004478812217712
0.010779976844788
0.010779976844788
-0.004478812217712
-0.004478812217712
-0.004478812217712
0.010779976844788
0.010779976844788
-0.004478812217712
-0.004478812217712
0.010779976844788
-0.004478812217712
-0.004478812217712
0.010779976844788
0.010779976844788
0.010779976844788
-0.004478812217712
0.010779976844788
0.010779976844788
-0.004478812217712
0.010779976844788
0.010779976844788
0.010779976844788
-0.004478812217712
0.010779976844788
-0.004478812217712
0.010779976844788
0.010779976844788
0.010779976844788
-0.004478812217712
0.010779976844788
0.010779976844788
0.010779976844788
0.010779976844788
-0.004478812217712
-0.004478812217712
0.010779976844788
0.010779976844788
-0.004478812217712
-0.004478812217712
0.010779976844788
-0.004478812217712
-0.004478812217712
-0.004478812217712
0.010779976844788
-0.004478812217712
-0.004478812217712
0.010779976844788
0.010779976844788
-0.004478812217712
-0.004478812217712
0.010779976844788
0.010779976844788
0.010779976844788
-0.004478812217712
-0.004478812217712
0.010779976844788
-0.004478812217712
0.010779976844788
0.010779976844788
0.010779976844788
-0.004478812217712
0.010779976844788
0.010779976844788
0.010779976844788
0.010779976844788
0.010779976844788
0.010779976844788
0.010779976844788
-0.004478812217712
0.010779976844788
0.010779976844788
0.010779976844788
0.010779976844788
0.010779976844788
0.010779976844788
-0.004478812217712
-0.004478812217712
-0.019737601280212
-1.866051077842712
-3.514000415802002
-2.857872486114502
-2.842613697052002
-3.452965259552002
-3.987022876739502
-4.185387134552002
-3.987022876739502
-3.727623462677002
-3.575035572052002
-3.544517993927002
-3.575035572052002
-3.605553150177002
-3.636070728302002
-3.605553150177002
-3.575035572052002
-3.575035572052002
-3.575035572052002
-3.605553150177002
-3.605553150177002
-3.620811939239502
-3.651329517364502
-3.666588306427002
-3.681847095489502
-3.712364673614502
-3.742882251739502
-3.758141040802002
-3.788658618927002
-3.819176197052002
-3.849693775177002
-3.895470142364502
-3.925987720489502
-3.956505298614502
-3.987022876739502
-4.032799243927002
-4.063316822052002
-4.109093189239502
-4.139610767364502
-4.185387134552002
-4.231163501739502
-4.261681079864502
-4.307457447052002
-4.353233814239502
-4.383751392364502
-4.429527759552002
-4.475304126739502
-4.505821704864502
-4.551598072052002
-4.597374439239502
-4.643150806427002
-4.673668384552002
-4.719444751739502
-4.765221118927002
-4.810997486114502
-4.856773853302002
-4.887291431427002
-4.933067798614502
-4.978844165802002
-5.024620532989502
-5.070396900177002
-5.116173267364502
-5.146690845489502
-5.192467212677002
-5.238243579864502
-5.284019947052002
-5.329796314239502
-5.375572681427002
-5.421349048614502
-5.451866626739502
-5.497642993927002
-5.543419361114502
-5.589195728302002
-5.634972095489502
-5.680748462677002
-5.726524829864502
-5.772301197052002
-5.802818775177002
-5.848595142364502
-5.894371509552002
-5.940147876739502
-5.985924243927002
-6.031700611114502
-6.077476978302002
-6.107994556427002
-6.153770923614502
-6.199547290802002
-6.260582447052002
-6.291100025177002
-6.336876392364502
-6.382652759552002
-6.428429126739502
-6.474205493927002
-6.519981861114502
-6.550499439239502
-6.596275806427002
-6.642052173614502
-6.672569751739502
-6.718346118927002
-6.764122486114502
-6.809898853302002
-6.855675220489502
-6.901451587677002
-6.947227954864502
-6.977745532989502
-7.023521900177002
-7.069298267364502
-7.115074634552002
-7.160851001739502
-7.206627368927002
-7.252403736114502
-7.282921314239502
-7.328697681427002
-7.374474048614502
-7.420250415802002
-7.466026782989502
-7.511803150177002
-7.557579517364502
-7.603355884552002
-7.633873462677002
-7.679649829864502
-7.725426197052002
-7.771202564239502
-7.816978931427002
-7.847496509552002
-7.893272876739502
-7.939049243927002
-7.984825611114502
-8.030601501464844
-8.061119079589844
-8.106895446777344
-8.152671813964844
-8.198448181152344
-8.244224548339844
-8.290000915527344
-8.320518493652344
-8.366294860839844
-8.412071228027344
-8.457847595214844
-8.488365173339844
-8.534141540527344
-8.579917907714844
-8.625694274902344
-8.671470642089844
-8.701988220214844
-8.747764587402344
-8.808799743652344
-8.839317321777344
-8.885093688964844
-8.930870056152344
-8.961387634277344
-9.007164001464844
-9.052940368652344
-9.098716735839844
-9.129234313964844
-9.175010681152344
-9.220787048339844
-9.266563415527344
-9.312339782714844
-9.342857360839844
-9.388633728027344
-9.434410095214844
-9.464927673339844
-9.510704040527344
-9.556480407714844
-9.602256774902344
-9.648033142089844
-9.693809509277344
-9.724327087402344
-9.770103454589844
-9.815879821777344
-9.861656188964844
-9.892173767089844
-9.937950134277344
-9.983726501464844
-10.029502868652344
-10.075279235839844
-10.105796813964844
-10.151573181152344
-10.197349548339844
-10.227867126464844
-10.273643493652344
-10.319419860839844
-10.365196228027344
-10.395713806152344
-10.441490173339844
-10.487266540527344
-10.533042907714844
-10.578819274902344
-10.609336853027344
-10.655113220214844
-10.700889587402344
-10.731407165527344
-10.777183532714844
-10.807701110839844
-10.853477478027344
-10.899253845214844
-10.945030212402344
-10.975547790527344
-11.021324157714844
-11.067100524902344
-11.112876892089844
-11.143394470214844
-11.189170837402344
-11.234947204589844
-11.280723571777344
-11.311241149902344
-11.357017517089844
-11.402793884277344
-11.433311462402344
-11.479087829589844
-11.524864196777344
-11.570640563964844
-11.616416931152344
-11.646934509277344
-11.692710876464844
-11.738487243652344
-11.784263610839844
-11.814781188964844
-11.860557556152344
-11.906333923339844
-11.936851501464844
-11.982627868652344
-12.013145446777344
-12.058921813964844
-12.104698181152344
-12.150474548339844
-12.180992126464844
-12.226768493652344
-12.257286071777344
-12.303062438964844
-12.348838806152344
-12.394615173339844
-12.425132751464844
-12.470909118652344
-12.516685485839844
-12.547203063964844
-12.592979431152344
-12.638755798339844
-12.669273376464844
-12.715049743652344
-12.745567321777344
-12.791343688964844
-12.837120056152344
-12.867637634277344
-12.913414001464844
-12.959190368652344
-13.004966735839844
-13.050743103027344
-13.081260681152344
-13.127037048339844
-13.157554626464844
-13.203330993652344
-13.249107360839844
-13.279624938964844
-13.325401306152344
-13.371177673339844
-13.416954040527344
-13.447471618652344
-13.493247985839844
-13.523765563964844
-13.569541931152344
-13.615318298339844
-13.645835876464844
-13.691612243652344
-13.737388610839844
-13.767906188964844
-13.813682556152344
-13.859458923339844
-13.889976501464844
-13.935752868652344
-13.981529235839844
-14.012046813964844
-14.057823181152344
-14.103599548339844
-14.134117126464844
-14.179893493652344
-14.225669860839844
-14.256187438964844
-14.301963806152344
-14.347740173339844
-14.378257751464844
-14.424034118652344
-14.454551696777344
-14.500328063964844
-14.546104431152344
-14.576622009277344
-14.622398376464844
-14.652915954589844
-14.698692321777344
-14.744468688964844
-14.774986267089844
-14.820762634277344
-14.851280212402344
-14.897056579589844
-14.942832946777344
-14.973350524902344
-15.019126892089844
-15.049644470214844
-15.095420837402344
-15.141197204589844
-15.171714782714844
-15.217491149902344
-15.248008728027344
-15.293785095214844
-15.339561462402344
-15.370079040527344
-15.415855407714844
-15.446372985839844
-15.492149353027344
-15.537925720214844
-15.568443298339844
-15.614219665527344
-15.644737243652344
-15.690513610839844
-15.736289978027344
-15.766807556152344
-15.797325134277344
-15.843101501464844
-15.888877868652344
-15.934654235839844
-15.965171813964844
-16.010948181152344
-16.041465759277344
-16.087242126464844
-16.117759704589844
-16.163536071777344
-16.209312438964844
-16.239830017089844
-16.285606384277344
-16.316123962402344
-16.361900329589844
-16.392417907714844
-16.438194274902344
-16.468711853027344
-16.514488220214844
-16.560264587402344
-16.590782165527344
-16.636558532714844
-16.667076110839844
-16.712852478027344
-16.758628845214844
-16.789146423339844
-16.819664001464844
-16.865440368652344
-16.911216735839844
-16.941734313964844
-16.987510681152344
-17.018028259277344
-17.063804626464844
-17.094322204589844
-17.140098571777344
-17.185874938964844
-17.216392517089844
-17.262168884277344
-17.292686462402344
-17.338462829589844
-17.368980407714844
-17.414756774902344
-17.445274353027344
-17.491050720214844
-17.521568298339844
-17.567344665527344
-17.597862243652344
-17.643638610839844
-17.674156188964844
-17.719932556152344
-17.750450134277344
-17.796226501464844
-17.842002868652344
-17.872520446777344
-17.918296813964844
-17.948814392089844
-17.994590759277344
-18.025108337402344
-18.070884704589844
-18.101402282714844
-18.147178649902344
-18.177696228027344
-18.223472595214844
-18.253990173339844
-18.299766540527344
-18.330284118652344
-18.376060485839844
-18.406578063964844
-18.452354431152344
-18.482872009277344
-18.528648376464844
-18.559165954589844
-18.604942321777344
-18.635459899902344
-18.681236267089844
-18.711753845214844
-18.742271423339844
-18.788047790527344
-18.833824157714844
-18.864341735839844
-18.894859313964844
-18.940635681152344
-18.986412048339844
-19.016929626464844
-19.062705993652344
-19.093223571777344
-19.123741149902344
-19.169517517089844
-19.200035095214844
-19.245811462402344
-19.291587829589844
-19.322105407714844
-19.352622985839844
-19.398399353027344
-19.428916931152344
-19.474693298339844
-19.505210876464844
-19.550987243652344
-19.581504821777344
-19.612022399902344
-19.657798767089844
-19.688316345214844
-19.734092712402344
-19.764610290527344
-19.810386657714844
-19.840904235839844
-19.886680603027344
-19.917198181152344
-19.962974548339844
-19.993492126464844
-20.039268493652344
-20.069786071777344
-20.115562438964844
-20.146080017089844
-20.191856384277344
-20.222373962402344
-20.252891540527344
-20.298667907714844
-20.329185485839844
-20.374961853027344
-20.405479431152344
-20.451255798339844
-20.481773376464844
-20.512290954589844
-20.558067321777344
-20.603843688964844
-20.634361267089844
-20.680137634277344
-20.710655212402344
-20.741172790527344
-20.786949157714844
-20.817466735839844
-20.863243103027344
-20.893760681152344
-20.924278259277344
-20.970054626464844
-21.000572204589844
-21.046348571777344
-21.076866149902344
-21.122642517089844
-21.153160095214844
-21.183677673339844
-21.229454040527344
-21.259971618652344
-21.305747985839844
-21.336265563964844
-21.382041931152344
-21.412559509277344
-21.443077087402344
-21.488853454589844
-21.519371032714844
-21.565147399902344
-21.595664978027344
-21.626182556152344
-21.671958923339844
-21.702476501464844
-21.748252868652344
-21.778770446777344
-21.824546813964844
-21.855064392089844
-21.885581970214844
-21.931358337402344
-21.961875915527344
-22.007652282714844
-22.038169860839844
-22.068687438964844
-22.114463806152344
-22.144981384277344
-22.175498962402344
-22.221275329589844
-22.251792907714844
-22.297569274902344
-22.328086853027344
-22.373863220214844
-22.404380798339844
-22.434898376464844
-22.480674743652344
-22.511192321777344
-22.541709899902344
-22.587486267089844
-22.618003845214844
-22.648521423339844
-22.694297790527344
-22.724815368652344
-22.755332946777344
-22.801109313964844
-22.831626892089844
-22.877403259277344
-22.907920837402344
-22.953697204589844
-22.984214782714844
-23.014732360839844
-23.045249938964844
-23.091026306152344
-23.121543884277344
-23.152061462402344
-23.197837829589844
-23.228355407714844
-23.274131774902344
-23.304649353027344
-23.335166931152344
-23.380943298339844
-23.411460876464844
-23.441978454589844
-23.487754821777344
-23.518272399902344
-23.548789978027344
-23.594566345214844
-23.625083923339844
-23.655601501464844
-23.701377868652344
-23.731895446777344
-23.762413024902344
-23.808189392089844
-23.838706970214844
-23.884483337402344
-23.915000915527344
-23.945518493652344
-23.991294860839844
-24.021812438964844
-24.067588806152344
-24.098106384277344
-24.128623962402344
-24.174400329589844
-24.204917907714844
-24.250694274902344
-24.265953063964844
-24.311729431152344
-24.342247009277344
-24.388023376464844
-24.418540954589844
-24.449058532714844
-24.479576110839844
-24.525352478027344
-24.555870056152344
-24.601646423339844
-24.632164001464844
-24.662681579589844
-24.693199157714844
-24.738975524902344
-24.769493103027344
-24.800010681152344
-24.830528259277344
-24.876304626464844
-24.906822204589844
-24.937339782714844
-24.983116149902344
-25.013633728027344
-25.044151306152344
-25.089927673339844
-25.120445251464844
-25.150962829589844
-25.196739196777344
-25.227256774902344
-25.257774353027344
-25.288291931152344
-25.334068298339844
-25.364585876464844
-25.410362243652344
-25.440879821777344
-25.471397399902344
-25.501914978027344
-25.547691345214844
-25.578208923339844
-25.608726501464844
-25.639244079589844
-25.685020446777344
-25.715538024902344
-25.746055603027344
-25.791831970214844
-25.822349548339844
-25.852867126464844
-25.883384704589844
-25.929161071777344
-25.959678649902344
-25.990196228027344
-26.020713806152344
-26.066490173339844
-26.097007751464844
-26.127525329589844
-26.158042907714844
-26.203819274902344
-26.234336853027344
-26.264854431152344
-26.295372009277344
-26.341148376464844
-26.371665954589844
-26.402183532714844
-26.432701110839844
-26.478477478027344
-26.508995056152344
-26.539512634277344
-26.570030212402344
-26.615806579589844
-26.646324157714844
-26.676841735839844
-26.722618103027344
-26.753135681152344
-26.783653259277344
-26.814170837402344
-26.844688415527344
-26.890464782714844
-26.920982360839844
-26.966758728027344
-26.997276306152344
-27.027793884277344
-27.058311462402344
-27.088829040527344
-27.134605407714844
-27.165122985839844
-27.195640563964844
-27.241416931152344
-27.271934509277344
-27.302452087402344
-27.332969665527344
-27.378746032714844
-27.409263610839844
-27.439781188964844
-27.470298767089844
-27.516075134277344
-27.546592712402344
-27.577110290527344
-27.607627868652344
-27.638145446777344
-27.683921813964844
-27.714439392089844
-27.744956970214844
-27.790733337402344
-27.805992126464844
-27.851768493652344
-27.882286071777344
-27.928062438964844
-27.958580017089844
-27.989097595214844
-28.019615173339844
-28.050132751464844
-28.095909118652344
-28.126426696777344
-28.156944274902344
-28.187461853027344
-28.217979431152344
-28.248497009277344
-28.294273376464844
-28.324790954589844
-28.355308532714844
-28.385826110839844
-28.416343688964844
-28.462120056152344
-28.492637634277344
-28.523155212402344
-28.553672790527344
-28.599449157714844
-28.629966735839844
-28.660484313964844
-28.691001892089844
-28.721519470214844
-28.752037048339844
-28.797813415527344
-28.828330993652344
-28.858848571777344
-28.889366149902344
-28.919883728027344
-28.965660095214844
-28.996177673339844
-29.026695251464844
-29.057212829589844
-29.087730407714844
-29.118247985839844
-29.164024353027344
-29.194541931152344
-29.225059509277344
-29.255577087402344
-29.301353454589844
-29.331871032714844
-29.362388610839844
-29.392906188964844
-29.423423767089844
-29.469200134277344
-29.499717712402344
-29.530235290527344
-29.560752868652344
-29.591270446777344
-29.621788024902344
-29.667564392089844
-29.698081970214844
-29.728599548339844
-29.759117126464844
-29.789634704589844
-29.820152282714844
-29.865928649902344
-29.896446228027344
-29.926963806152344
-29.957481384277344
-29.987998962402344
-30.018516540527344
-30.064292907714844
-30.094810485839844
-30.125328063964844
-30.155845642089844
-30.186363220214844
-30.216880798339844
-30.247398376464844
-30.277915954589844
-30.323692321777344
-30.354209899902344
-30.384727478027344
-30.415245056152344
-30.445762634277344
-30.476280212402344
-30.522056579589844
-30.552574157714844
-30.583091735839844
-30.613609313964844
-30.644126892089844
-30.674644470214844
-30.705162048339844
-30.750938415527344
-30.766197204589844
-30.811973571777344
-30.842491149902344
-30.873008728027344
-30.903526306152344
-30.934043884277344
-30.964561462402344
-31.010337829589844
-31.040855407714844
-31.071372985839844
-31.101890563964844
-31.147666931152344
-31.178184509277344
-31.208702087402344
-31.239219665527344
-31.269737243652344
-31.269737243652344
-29.499717712402344
-27.958580017089844
-28.492637634277344
-28.645225524902344
-27.973838806152344
-27.424522399902344
-27.363487243652344
-27.561851501464844
-27.821250915527344
-28.004356384277344
-28.080650329589844
-28.095909118652344
-28.111167907714844
-28.126426696777344
-28.187461853027344
-28.217979431152344
-28.263755798339844
-28.294273376464844
-28.309532165527344
-28.324790954589844
-28.340049743652344
-28.355308532714844
-28.370567321777344
-28.385826110839844
-28.385826110839844
-28.401084899902344
-28.401084899902344
-28.401084899902344
-28.401084899902344
-28.401084899902344
-28.401084899902344
-28.401084899902344
-28.385826110839844
-28.385826110839844
-28.385826110839844
-28.385826110839844
-28.370567321777344
-28.370567321777344
-28.355308532714844
-28.355308532714844
-28.340049743652344
-28.340049743652344
-28.324790954589844
-28.324790954589844
-28.309532165527344
-28.294273376464844
-28.294273376464844
-28.279014587402344
-28.263755798339844
-28.263755798339844
-28.248497009277344
-28.233238220214844
-28.233238220214844
-28.217979431152344
-28.202720642089844
-28.187461853027344
-28.187461853027344
-28.172203063964844
-28.156944274902344
-28.141685485839844
-28.126426696777344
-28.111167907714844
-28.111167907714844
-28.095909118652344
-28.080650329589844
-28.065391540527344
-28.050132751464844
-28.050132751464844
-28.034873962402344
-28.019615173339844
-28.004356384277344
-27.989097595214844
-27.989097595214844
-27.973838806152344
-27.958580017089844
-27.943321228027344
-27.928062438964844
-27.912803649902344
-27.912803649902344
-27.897544860839844
-27.882286071777344
-27.867027282714844
-27.851768493652344
-27.851768493652344
-27.836509704589844
-27.821250915527344
-27.805992126464844
-27.790733337402344
-27.790733337402344
-27.775474548339844
-27.760215759277344
-27.744956970214844
-27.729698181152344
-27.714439392089844
-27.714439392089844
-27.699180603027344
-27.683921813964844
-27.668663024902344
-27.653404235839844
-27.638145446777344
-27.622886657714844
-27.622886657714844
-27.607627868652344
-27.592369079589844
-27.577110290527344
-27.577110290527344
-27.561851501464844
-27.546592712402344
-27.531333923339844
-27.516075134277344
-27.516075134277344
-27.500816345214844
-27.485557556152344
-27.470298767089844
-27.455039978027344
-27.439781188964844
-27.424522399902344
-27.424522399902344
-27.409263610839844
-27.394004821777344
-27.378746032714844
-27.363487243652344
-27.363487243652344
-27.348228454589844
-27.332969665527344
-27.317710876464844
-27.302452087402344
-27.287193298339844
-27.287193298339844
-27.271934509277344
-27.256675720214844
-27.241416931152344
-27.241416931152344
-27.226158142089844
-27.210899353027344
-27.195640563964844
-27.180381774902344
-27.165122985839844
-27.165122985839844
-27.149864196777344
-27.134605407714844
-27.119346618652344
-27.104087829589844
-27.104087829589844
-27.088829040527344
-27.073570251464844
-27.058311462402344
-27.043052673339844
-27.043052673339844
-27.012535095214844
-26.997276306152344
-26.997276306152344
-26.982017517089844
-26.982017517089844
-26.951499938964844
-26.951499938964844
-26.936241149902344
-26.920982360839844
-26.905723571777344
-26.890464782714844
-26.875205993652344
-26.875205993652344
-26.859947204589844
-26.844688415527344
-26.844688415527344
-26.814170837402344
-26.814170837402344
-26.798912048339844
-26.783653259277344
-26.783653259277344
-26.768394470214844
-26.753135681152344
-26.737876892089844
-26.722618103027344
-26.707359313964844
-26.707359313964844
-26.692100524902344
-26.676841735839844
-26.661582946777344
-26.661582946777344
-26.646324157714844
-26.631065368652344
-26.615806579589844
-26.600547790527344
-26.600547790527344
-26.585289001464844
-26.570030212402344
-26.554771423339844
-26.539512634277344
-26.539512634277344
-26.524253845214844
-26.508995056152344
-26.493736267089844
-26.478477478027344
-26.478477478027344
-26.463218688964844
-26.447959899902344
-26.432701110839844
-26.432701110839844
-26.417442321777344
-26.402183532714844
-26.386924743652344
-26.371665954589844
-26.371665954589844
-26.356407165527344
-26.341148376464844
-26.325889587402344
-26.310630798339844
-26.310630798339844
-26.295372009277344
-26.280113220214844
-26.264854431152344
-26.264854431152344
-26.249595642089844
-26.234336853027344
-26.219078063964844
-26.203819274902344
-26.203819274902344
-26.188560485839844
-26.173301696777344
-26.173301696777344
-26.158042907714844
-26.142784118652344
-26.127525329589844
-26.112266540527344
-26.112266540527344
-26.097007751464844
-26.081748962402344
-26.066490173339844
-26.066490173339844
-26.051231384277344
-26.035972595214844
-26.020713806152344
-26.005455017089844
-25.990196228027344
-25.974937438964844
-25.974937438964844
-25.959678649902344
-25.944419860839844
-25.929161071777344
-25.929161071777344
-25.913902282714844
-25.898643493652344
-25.883384704589844
-25.883384704589844
-25.868125915527344
-25.852867126464844
-25.837608337402344
-25.822349548339844
-25.822349548339844
-25.807090759277344
-25.791831970214844
-25.791831970214844
-25.776573181152344
-25.761314392089844
-25.746055603027344
-25.746055603027344
-25.730796813964844
-25.715538024902344
-25.700279235839844
-25.700279235839844
-25.685020446777344
-25.669761657714844
-25.654502868652344
-25.654502868652344
-25.639244079589844
-25.623985290527344
-25.608726501464844
-25.608726501464844
-25.578208923339844
-25.578208923339844
-25.562950134277344
-25.547691345214844
-25.532432556152344
-25.532432556152344
-25.517173767089844
-25.501914978027344
-25.486656188964844
-25.486656188964844
-25.471397399902344
-25.456138610839844
-25.440879821777344
-25.440879821777344
-25.425621032714844
-25.410362243652344
-25.395103454589844
-25.395103454589844
-25.379844665527344
-25.364585876464844
-25.349327087402344
-25.349327087402344
-25.334068298339844
-25.318809509277344
-25.303550720214844
-25.303550720214844
-25.288291931152344
-25.273033142089844
-25.257774353027344
-25.257774353027344
-25.242515563964844
-25.227256774902344
-25.211997985839844
-25.196739196777344
-25.196739196777344
-25.181480407714844
-25.166221618652344
-25.150962829589844
-25.150962829589844
-25.135704040527344
-25.120445251464844
-25.120445251464844
-25.105186462402344
-25.089927673339844
-25.074668884277344
-25.074668884277344
-25.059410095214844
-25.044151306152344
-25.028892517089844
-25.013633728027344
-25.013633728027344
-24.998374938964844
-24.983116149902344
-24.983116149902344
-24.967857360839844
-24.952598571777344
-24.937339782714844
-24.937339782714844
-24.922080993652344
-24.906822204589844
-24.891563415527344
-24.891563415527344
-24.876304626464844
-24.861045837402344
-24.861045837402344
-24.845787048339844
-24.830528259277344
-24.815269470214844
-24.815269470214844
-24.800010681152344
-24.784751892089844
-24.769493103027344
-24.754234313964844
-24.754234313964844
-24.738975524902344
-24.723716735839844
-24.723716735839844
-24.708457946777344
-24.693199157714844
-24.677940368652344
-24.677940368652344
-24.647422790527344
-24.647422790527344
-24.632164001464844
-24.616905212402344
-24.616905212402344
-24.601646423339844
-24.601646423339844
-24.586387634277344
-24.571128845214844
-24.555870056152344
-24.540611267089844
-24.540611267089844
-24.525352478027344
-24.510093688964844
-24.510093688964844
-24.494834899902344
-24.479576110839844
-24.464317321777344
-24.464317321777344
-24.449058532714844
-24.433799743652344
-24.433799743652344
-24.418540954589844
-24.403282165527344
-24.403282165527344
-24.388023376464844
-24.372764587402344
-24.357505798339844
-24.357505798339844
-24.342247009277344
-24.326988220214844
-24.326988220214844
-24.311729431152344
-24.296470642089844
-24.281211853027344
-24.265953063964844
-24.265953063964844
-24.250694274902344
-24.235435485839844
-24.235435485839844
-24.220176696777344
-24.220176696777344
-24.204917907714844
-24.189659118652344
-24.174400329589844
-24.159141540527344
-24.159141540527344
-24.143882751464844
-24.128623962402344
-24.128623962402344
-24.113365173339844
-24.098106384277344
-24.082847595214844
-24.082847595214844
-24.067588806152344
-24.052330017089844
-24.037071228027344
-24.021812438964844
-24.021812438964844
-24.006553649902344
-23.991294860839844
-23.976036071777344
-23.976036071777344
-23.960777282714844
-23.945518493652344
-23.945518493652344
-23.930259704589844
-23.915000915527344
-23.915000915527344
-23.899742126464844
-23.884483337402344
-23.869224548339844
-23.869224548339844
-23.869224548339844
-23.853965759277344
-23.838706970214844
-23.838706970214844
-23.823448181152344
-23.808189392089844
-23.792930603027344
-23.777671813964844
-23.777671813964844
-23.762413024902344
-23.747154235839844
-23.731895446777344
-23.731895446777344
-23.716636657714844
-23.716636657714844
-23.701377868652344
-23.686119079589844
-23.670860290527344
-23.670860290527344
-23.655601501464844
-23.640342712402344
-23.625083923339844
-23.625083923339844
-23.609825134277344
-23.594566345214844
-23.594566345214844
-23.579307556152344
-23.564048767089844
-23.564048767089844
-23.548789978027344
-23.533531188964844
-23.518272399902344
-23.518272399902344
-23.503013610839844
-23.487754821777344
-23.487754821777344
-23.472496032714844
-23.457237243652344
-23.457237243652344
-23.441978454589844
-23.426719665527344
-23.426719665527344
-23.411460876464844
-23.396202087402344
-23.396202087402344
-23.380943298339844
-23.365684509277344
-23.350425720214844
-23.350425720214844
-23.335166931152344
-23.319908142089844
-23.304649353027344
-23.304649353027344
-23.304649353027344
-23.274131774902344
-23.274131774902344
-23.258872985839844
-23.243614196777344
-23.243614196777344
-23.228355407714844
-23.213096618652344
-23.197837829589844
-23.182579040527344
-23.182579040527344
-23.167320251464844
-23.167320251464844
-23.152061462402344
-23.136802673339844
-23.121543884277344
-23.121543884277344
-23.106285095214844
-23.091026306152344
-23.091026306152344
-23.075767517089844
-23.075767517089844
-23.060508728027344
-23.045249938964844
-23.029991149902344
-23.029991149902344
-23.014732360839844
-23.014732360839844
-22.999473571777344
-22.984214782714844
-22.968955993652344
-22.968955993652344
-22.953697204589844
-22.938438415527344
-22.938438415527344
-22.923179626464844
-22.907920837402344
-22.892662048339844
-22.892662048339844
-22.877403259277344
-22.862144470214844
-22.862144470214844
-22.846885681152344
-22.846885681152344
-22.816368103027344
-22.816368103027344
-22.801109313964844
-22.801109313964844
-22.785850524902344
-22.770591735839844
-22.770591735839844
-22.755332946777344
-22.740074157714844
-22.740074157714844
-22.724815368652344
-22.709556579589844
-22.709556579589844
-22.694297790527344
-22.679039001464844
-22.663780212402344
-22.663780212402344
-22.648521423339844
-22.648521423339844
-22.633262634277344
-22.633262634277344
-22.618003845214844
-22.602745056152344
-22.587486267089844
-22.587486267089844
-22.572227478027344
-22.556968688964844
-22.556968688964844
-22.541709899902344
-22.526451110839844
-22.511192321777344
-22.511192321777344
-22.495933532714844
-22.480674743652344
-22.480674743652344
-22.465415954589844
-22.450157165527344
-22.450157165527344
-22.434898376464844
-22.419639587402344
-22.419639587402344
-22.404380798339844
-22.389122009277344
-22.389122009277344
-22.373863220214844
-22.358604431152344
-22.358604431152344
-22.343345642089844
-22.343345642089844
-22.328086853027344
-22.312828063964844
-22.312828063964844
-22.297569274902344
-22.282310485839844
-22.267051696777344
-22.267051696777344
-22.251792907714844
-22.236534118652344
-22.236534118652344
-22.221275329589844
-22.221275329589844
-22.206016540527344
-22.190757751464844
-22.190757751464844
-22.175498962402344
-22.175498962402344
-22.160240173339844
-22.144981384277344
-22.129722595214844
-22.129722595214844
-22.114463806152344
-22.114463806152344
-22.099205017089844
-22.083946228027344
-22.068687438964844
-22.068687438964844
-22.053428649902344
-22.053428649902344
-22.038169860839844
-22.022911071777344
-22.022911071777344
-22.007652282714844
-22.007652282714844
-21.992393493652344
-21.977134704589844
-21.961875915527344
-21.961875915527344
-21.946617126464844
-21.931358337402344
-21.931358337402344
-21.916099548339844
-21.900840759277344
-21.900840759277344
-21.885581970214844
-21.885581970214844
-21.870323181152344
-21.855064392089844
-21.839805603027344
-21.839805603027344
-21.824546813964844
-21.809288024902344
-21.809288024902344
-21.794029235839844
-21.778770446777344
-21.778770446777344
-21.763511657714844
-21.763511657714844
-21.748252868652344
-21.732994079589844
-21.717735290527344
-21.717735290527344
-21.702476501464844
-21.702476501464844
-21.687217712402344
-21.671958923339844
-21.656700134277344
-21.656700134277344
-21.656700134277344
-21.641441345214844
-21.626182556152344
-21.626182556152344
-21.610923767089844
-21.595664978027344
-21.580406188964844
-21.580406188964844
-21.565147399902344
-21.565147399902344
-21.549888610839844
-21.534629821777344
-21.534629821777344
-21.519371032714844
-21.504112243652344
-21.504112243652344
-21.488853454589844
-21.473594665527344
-21.458335876464844
-21.458335876464844
-21.443077087402344
-21.443077087402344
-21.427818298339844
-21.412559509277344
-21.412559509277344
-21.397300720214844
-21.382041931152344
-21.382041931152344
-21.366783142089844
-21.351524353027344
-21.351524353027344
-21.336265563964844
-21.336265563964844
-21.321006774902344
-21.305747985839844
-21.305747985839844
-21.290489196777344
-21.275230407714844
-21.275230407714844
-21.275230407714844
-21.259971618652344
-21.244712829589844
-21.244712829589844
-21.229454040527344
-21.214195251464844
-21.214195251464844
-21.198936462402344
-21.183677673339844
-21.183677673339844
-21.168418884277344
-21.168418884277344
-21.153160095214844
-21.137901306152344
-21.122642517089844
-21.122642517089844
-21.122642517089844
-21.107383728027344
-21.092124938964844
-21.092124938964844
-21.076866149902344
-21.061607360839844
-21.061607360839844
-21.046348571777344
-21.046348571777344
-21.031089782714844
-21.015830993652344
-21.015830993652344
-21.000572204589844
-21.000572204589844
-20.985313415527344
-20.970054626464844
-20.954795837402344
-20.954795837402344
-20.939537048339844
-20.939537048339844
-20.924278259277344
-20.909019470214844
-20.893760681152344
-20.893760681152344
-20.878501892089844
-20.878501892089844
-20.863243103027344
-20.847984313964844
-20.847984313964844
-20.832725524902344
-20.817466735839844
-20.817466735839844
-20.802207946777344
-20.802207946777344
-20.786949157714844
-20.771690368652344
-20.771690368652344
-20.771690368652344
-20.756431579589844
-20.741172790527344
-20.725914001464844
-20.725914001464844
-20.710655212402344
-20.695396423339844
-20.695396423339844
-20.680137634277344
-20.680137634277344
-20.664878845214844
-20.649620056152344
-20.649620056152344
-20.634361267089844
-20.634361267089844
-20.619102478027344
-20.619102478027344
-20.603843688964844
-20.588584899902344
-20.573326110839844
-20.573326110839844
-20.573326110839844
-20.558067321777344
-20.542808532714844
-20.542808532714844
-20.527549743652344
-20.512290954589844
-20.512290954589844
-20.497032165527344
-20.497032165527344
-20.481773376464844
-20.466514587402344
-20.466514587402344
-20.451255798339844
-20.451255798339844
-20.435997009277344
-20.435997009277344
-20.420738220214844
-20.405479431152344
-20.405479431152344
-20.390220642089844
-20.374961853027344
-20.374961853027344
-20.359703063964844
-20.359703063964844
-20.344444274902344
-20.329185485839844
-20.329185485839844
-20.313926696777344
-20.313926696777344
-20.298667907714844
-20.283409118652344
-20.283409118652344
-20.283409118652344
-20.268150329589844
-20.252891540527344
-20.237632751464844
-20.237632751464844
-20.222373962402344
-20.222373962402344
-20.207115173339844
-20.191856384277344
-20.191856384277344
-20.176597595214844
-20.161338806152344
-20.161338806152344
-20.146080017089844
-20.146080017089844
-20.130821228027344
-20.115562438964844
-20.115562438964844
-20.100303649902344
-20.085044860839844
-20.085044860839844
-20.069786071777344
-20.054527282714844
-20.054527282714844
-20.039268493652344
-20.039268493652344
-20.024009704589844
-20.024009704589844
-20.008750915527344
-19.993492126464844
-19.993492126464844
-19.978233337402344
-19.978233337402344
-19.962974548339844
-19.947715759277344
-19.947715759277344
-19.947715759277344
-19.932456970214844
-19.917198181152344
-19.917198181152344
-19.901939392089844
-19.901939392089844
-19.886680603027344
-19.871421813964844
-19.871421813964844
-19.856163024902344
-19.840904235839844
-19.840904235839844
-19.825645446777344
-19.825645446777344
-19.810386657714844
-19.810386657714844
-19.795127868652344
-19.795127868652344
-19.779869079589844
-19.764610290527344
-19.764610290527344
-19.749351501464844
-19.734092712402344
-19.734092712402344
-19.718833923339844
-19.703575134277344
-19.703575134277344
-19.688316345214844
-19.673057556152344
-19.673057556152344
-19.673057556152344
-19.657798767089844
-19.657798767089844
-19.642539978027344
-19.627281188964844
-19.627281188964844
-19.612022399902344
-19.596763610839844
-19.596763610839844
-19.581504821777344
-19.581504821777344
-19.566246032714844
-19.550987243652344
-19.550987243652344
-19.535728454589844
-19.520469665527344
-19.520469665527344
-19.520469665527344
-19.505210876464844
-19.505210876464844
-19.489952087402344
-19.474693298339844
-19.474693298339844
-19.459434509277344
-19.459434509277344
-19.444175720214844
-19.444175720214844
-19.428916931152344
-19.428916931152344
-19.413658142089844
-19.398399353027344
-19.398399353027344
-19.383140563964844
-19.383140563964844
-19.367881774902344
-19.367881774902344
-19.352622985839844
-19.337364196777344
-19.337364196777344
-19.322105407714844
-19.322105407714844
-19.306846618652344
-19.291587829589844
-19.291587829589844
-19.276329040527344
-19.276329040527344
-19.261070251464844
-19.261070251464844
-19.245811462402344
-19.230552673339844
-19.230552673339844
-19.215293884277344
-19.215293884277344
-19.200035095214844
-19.200035095214844
-19.184776306152344
-19.169517517089844
-19.169517517089844
-19.154258728027344
-19.138999938964844
-19.138999938964844
-19.123741149902344
-19.123741149902344
-19.108482360839844
-19.108482360839844
-19.093223571777344
-19.093223571777344
-19.077964782714844
-19.062705993652344
-19.062705993652344
-19.062705993652344
-19.047447204589844
-19.032188415527344
-19.032188415527344
-19.016929626464844
-19.001670837402344
-19.001670837402344
-19.001670837402344
-18.986412048339844
-18.971153259277344
-18.971153259277344
-18.971153259277344
-18.955894470214844
-18.940635681152344
-18.925376892089844
-18.925376892089844
-18.925376892089844
-18.910118103027344
-18.894859313964844
-18.894859313964844
-18.879600524902344
-18.864341735839844
-18.864341735839844
-18.864341735839844
-18.849082946777344
-18.833824157714844
-18.833824157714844
-18.818565368652344
-18.818565368652344
-18.803306579589844
-18.803306579589844
-18.788047790527344
-18.772789001464844
-18.772789001464844
-18.757530212402344
-18.757530212402344
-18.742271423339844
-18.742271423339844
-18.727012634277344
-18.727012634277344
-18.711753845214844
-18.696495056152344
-18.696495056152344
-18.681236267089844
-18.681236267089844
-18.665977478027344
-18.665977478027344
-18.650718688964844
-18.635459899902344
-18.635459899902344
-18.620201110839844
-18.620201110839844
-18.604942321777344
-18.604942321777344
-18.589683532714844
-18.589683532714844
-18.574424743652344
-18.574424743652344
-18.559165954589844
-18.543907165527344
-18.543907165527344
-18.528648376464844
-18.528648376464844
-18.513389587402344
-18.513389587402344
-18.498130798339844
-18.498130798339844
-18.482872009277344
-18.467613220214844
-18.467613220214844
-18.452354431152344
-18.452354431152344
-18.437095642089844
-18.437095642089844
-18.421836853027344
-18.406578063964844
-18.406578063964844
-18.391319274902344
-18.391319274902344
-18.376060485839844
-18.376060485839844
-18.360801696777344
-18.360801696777344
-18.345542907714844
-18.345542907714844
-18.330284118652344
-18.330284118652344
-18.315025329589844
-18.299766540527344
-18.299766540527344
-18.284507751464844
-18.284507751464844
-18.269248962402344
-18.269248962402344
-18.253990173339844
-18.253990173339844
-18.238731384277344
-18.238731384277344
-18.223472595214844
-18.223472595214844
-18.208213806152344
-18.192955017089844
-18.192955017089844
-18.177696228027344
-18.177696228027344
-18.162437438964844
-18.162437438964844
-18.147178649902344
-18.147178649902344
-18.131919860839844
-18.116661071777344
-18.116661071777344
-18.116661071777344
-18.101402282714844
-18.086143493652344
-18.086143493652344
-18.086143493652344
-18.070884704589844
-18.070884704589844
-18.055625915527344
-18.040367126464844
-18.040367126464844
-18.040367126464844
-18.025108337402344
-18.009849548339844
-18.009849548339844
-17.994590759277344
-17.994590759277344
-17.979331970214844
-17.964073181152344
-17.964073181152344
-17.964073181152344
-17.948814392089844
-17.933555603027344
-17.933555603027344
-17.918296813964844
-17.918296813964844
-17.903038024902344
-17.903038024902344
-17.887779235839844
-17.872520446777344
-17.872520446777344
-17.857261657714844
-17.857261657714844
-17.842002868652344
-17.826744079589844
-17.826744079589844
-17.826744079589844
-17.811485290527344
-17.796226501464844
-17.796226501464844
-17.796226501464844
-17.780967712402344
-17.780967712402344
-17.765708923339844
-17.750450134277344
-17.750450134277344
-17.735191345214844
-17.735191345214844
-17.719932556152344
-17.719932556152344
-17.719932556152344
-17.704673767089844
-17.689414978027344
-17.689414978027344
-17.674156188964844
-17.674156188964844
-17.658897399902344
-17.658897399902344
-17.658897399902344
-17.643638610839844
-17.628379821777344
-17.628379821777344
-17.628379821777344
-17.613121032714844
-17.597862243652344
-17.597862243652344
-17.582603454589844
-17.582603454589844
-17.567344665527344
-17.567344665527344
-17.552085876464844
-17.536827087402344
-17.536827087402344
-17.521568298339844
-17.521568298339844
-17.521568298339844
-17.506309509277344
-17.491050720214844
-17.491050720214844
-17.475791931152344
-17.475791931152344
-17.460533142089844
-17.460533142089844
-17.445274353027344
-17.445274353027344
-17.430015563964844
-17.430015563964844
-17.414756774902344
-17.414756774902344
-17.399497985839844
-17.399497985839844
-17.384239196777344
-17.384239196777344
-17.368980407714844
-17.368980407714844
-17.353721618652344
-17.338462829589844
-17.338462829589844
-17.338462829589844
-17.323204040527344
-17.323204040527344
-17.307945251464844
-17.307945251464844
-17.292686462402344
-17.277427673339844
-17.277427673339844
-17.262168884277344
-17.262168884277344
-17.246910095214844
-17.246910095214844
-17.231651306152344
-17.216392517089844
-17.216392517089844
-17.216392517089844
-17.201133728027344
-17.201133728027344
-17.185874938964844
-17.185874938964844
-17.170616149902344
-17.170616149902344
-17.155357360839844
-17.140098571777344
-17.140098571777344
-17.140098571777344
-17.124839782714844
-17.124839782714844
-17.109580993652344
-17.094322204589844
-17.094322204589844
-17.079063415527344
-17.079063415527344
-17.063804626464844
-17.063804626464844
-17.063804626464844
-17.048545837402344
-17.033287048339844
-17.033287048339844
-17.033287048339844
-17.018028259277344
-17.002769470214844
-17.002769470214844
-16.987510681152344
-16.987510681152344
-16.987510681152344
-16.972251892089844
-16.972251892089844
-16.956993103027344
-16.941734313964844
-16.941734313964844
-16.926475524902344
-16.926475524902344
-16.926475524902344
-16.911216735839844
-16.895957946777344
-16.895957946777344
-16.880699157714844
-16.880699157714844
-16.865440368652344
-16.865440368652344
-16.850181579589844
-16.850181579589844
-16.834922790527344
-16.834922790527344
-16.834922790527344
-16.819664001464844
-16.804405212402344
-16.804405212402344
-16.789146423339844
-16.789146423339844
-16.773887634277344
-16.773887634277344
-16.758628845214844
-16.758628845214844
-16.743370056152344
-16.743370056152344
-16.728111267089844
-16.728111267089844
-16.712852478027344
-16.712852478027344
-16.697593688964844
-16.697593688964844
-16.697593688964844
-16.682334899902344
-16.667076110839844
-16.667076110839844
-16.651817321777344
-16.651817321777344
-16.636558532714844
-16.636558532714844
-16.621299743652344
-16.621299743652344
-16.606040954589844
-16.606040954589844
-16.606040954589844
-16.590782165527344
-16.590782165527344
-16.575523376464844
-16.560264587402344
-16.560264587402344
-16.560264587402344
-16.545005798339844
-16.545005798339844
-16.529747009277344
-16.529747009277344
-16.514488220214844
-16.514488220214844
-16.499229431152344
-16.499229431152344
-16.483970642089844
-16.483970642089844
-16.468711853027344
-16.468711853027344
-16.453453063964844
-16.453453063964844
-16.438194274902344
-16.438194274902344
-16.438194274902344
-16.422935485839844
-16.407676696777344
-16.407676696777344
-16.392417907714844
-16.392417907714844
-16.377159118652344
-16.377159118652344
-16.361900329589844
-16.361900329589844
-16.346641540527344
-16.346641540527344
-16.346641540527344
-16.331382751464844
-16.316123962402344
-16.316123962402344
-16.300865173339844
-16.300865173339844
-16.285606384277344
-16.285606384277344
-16.285606384277344
-16.270347595214844
-16.255088806152344
-16.255088806152344
-16.239830017089844
-16.239830017089844
-16.239830017089844
-16.224571228027344
-16.209312438964844
-16.209312438964844
-16.209312438964844
-16.194053649902344
-16.194053649902344
-16.178794860839844
-16.178794860839844
-16.178794860839844
-16.163536071777344
-16.148277282714844
-16.148277282714844
-16.148277282714844
-16.133018493652344
-16.133018493652344
-16.117759704589844
-16.117759704589844
-16.102500915527344
-16.087242126464844
-16.087242126464844
-16.087242126464844
-16.071983337402344
-16.071983337402344
-16.056724548339844
-16.056724548339844
-16.041465759277344
-16.041465759277344
-16.026206970214844
-16.026206970214844
-16.010948181152344
-15.995689392089844
-15.995689392089844
-15.995689392089844
-15.980430603027344
-15.980430603027344
-15.980430603027344
-15.965171813964844
-15.965171813964844
-15.949913024902344
-15.949913024902344
-15.934654235839844
-15.934654235839844
-15.919395446777344
-15.919395446777344
-15.904136657714844
-15.904136657714844
-15.888877868652344
-15.888877868652344
-15.873619079589844
-15.873619079589844
-15.858360290527344
-15.858360290527344
-15.843101501464844
-15.843101501464844
-15.827842712402344
-15.827842712402344
-15.812583923339844
-15.812583923339844
-15.812583923339844
-15.797325134277344
-15.782066345214844
-15.782066345214844
-15.782066345214844
-15.766807556152344
-15.751548767089844
-15.751548767089844
-15.751548767089844
-15.736289978027344
-15.736289978027344
-15.721031188964844
-15.721031188964844
-15.705772399902344
-15.705772399902344
-15.690513610839844
-15.690513610839844
-15.675254821777344
-15.675254821777344
-15.659996032714844
-15.659996032714844
-15.644737243652344
-15.644737243652344
-15.629478454589844
-15.629478454589844
-15.629478454589844
-15.614219665527344
-15.614219665527344
-15.598960876464844
-15.598960876464844
-15.583702087402344
-15.583702087402344
-15.568443298339844
-15.568443298339844
-15.553184509277344
-15.553184509277344
-15.537925720214844
-15.537925720214844
-15.522666931152344
-15.522666931152344
-15.522666931152344
-15.507408142089844
-15.507408142089844
-15.507408142089844
-15.492149353027344
-15.492149353027344
-15.476890563964844
-15.476890563964844
-15.461631774902344
-15.461631774902344
-15.446372985839844
-15.446372985839844
-15.431114196777344
-15.431114196777344
-15.415855407714844
-15.415855407714844
-15.400596618652344
-15.400596618652344
-15.400596618652344
-15.385337829589844
-15.385337829589844
-15.370079040527344
-15.370079040527344
-15.354820251464844
-15.354820251464844
-15.339561462402344
-15.339561462402344
-15.324302673339844
-15.324302673339844
-15.324302673339844
-15.309043884277344
-15.309043884277344
-15.293785095214844
-15.278526306152344
-15.278526306152344
-15.278526306152344
-15.263267517089844
-15.263267517089844
-15.248008728027344
-15.248008728027344
-15.248008728027344
-15.232749938964844
-15.232749938964844
-15.217491149902344
-15.217491149902344
-15.202232360839844
-15.202232360839844
-15.202232360839844
-15.186973571777344
-15.171714782714844
-15.171714782714844
-15.156455993652344
-15.156455993652344
-15.156455993652344
-15.141197204589844
-15.141197204589844
-15.125938415527344
-15.125938415527344
-15.110679626464844
-15.110679626464844
-15.110679626464844
-15.095420837402344
-15.095420837402344
-15.080162048339844
-15.080162048339844
-15.064903259277344
-15.064903259277344
-15.049644470214844
-15.049644470214844
-15.034385681152344
-15.034385681152344
-15.034385681152344
-15.019126892089844
-15.019126892089844
-15.003868103027344
-15.003868103027344
-14.988609313964844
-14.988609313964844
-14.973350524902344
-14.973350524902344
-14.958091735839844
-14.958091735839844
-14.942832946777344
-14.942832946777344
-14.942832946777344
-14.927574157714844
-14.927574157714844
-14.912315368652344
-14.912315368652344
-14.897056579589844
-14.897056579589844
-14.897056579589844
-14.881797790527344
-14.881797790527344
-14.866539001464844
-14.866539001464844
-14.866539001464844
-14.851280212402344
-14.836021423339844
-14.836021423339844
-14.820762634277344
-14.820762634277344
-14.820762634277344
-14.805503845214844
-14.805503845214844
-14.790245056152344
-14.790245056152344
-14.774986267089844
-14.774986267089844
-14.774986267089844
-14.759727478027344
-14.759727478027344
-14.744468688964844
-14.744468688964844
-14.729209899902344
-14.729209899902344
-14.729209899902344
-14.713951110839844
-14.713951110839844
-14.698692321777344
-14.698692321777344
-14.683433532714844
-14.683433532714844
-14.683433532714844
-14.668174743652344
-14.668174743652344
-14.652915954589844
-14.652915954589844
-14.652915954589844
-14.637657165527344
-14.637657165527344
-14.622398376464844
-14.622398376464844
-14.607139587402344
-14.607139587402344
-14.591880798339844
-14.591880798339844
-14.591880798339844
-14.576622009277344
-14.576622009277344
-14.561363220214844
-14.561363220214844
-14.561363220214844
-14.546104431152344
-14.546104431152344
-14.530845642089844
-14.530845642089844
-14.515586853027344
-14.515586853027344
-14.515586853027344
-14.500328063964844
-14.485069274902344
-14.485069274902344
-14.485069274902344
-14.469810485839844
-14.469810485839844
-14.454551696777344
-14.454551696777344
-14.454551696777344
-14.439292907714844
-14.439292907714844
-14.424034118652344
-14.424034118652344
-14.424034118652344
-14.408775329589844
-14.393516540527344
-14.393516540527344
-14.393516540527344
-14.378257751464844
-14.378257751464844
-14.362998962402344
-14.362998962402344
-14.362998962402344
-14.347740173339844
-14.347740173339844
-14.347740173339844
-14.332481384277344
-14.317222595214844
-14.317222595214844
-14.301963806152344
-14.301963806152344
-14.301963806152344
-14.286705017089844
-14.286705017089844
-14.271446228027344
-14.271446228027344
-14.256187438964844
-14.256187438964844
-14.256187438964844
-14.240928649902344
-14.240928649902344
-14.225669860839844
-14.225669860839844
-14.225669860839844
-14.210411071777344
-14.210411071777344
-14.210411071777344
-14.195152282714844
-14.195152282714844
-14.179893493652344
-14.179893493652344
-14.164634704589844
-14.164634704589844
-14.149375915527344
-14.149375915527344
-14.149375915527344
-14.134117126464844
-14.134117126464844
-14.118858337402344
-14.118858337402344
-14.118858337402344
-14.103599548339844
-14.088340759277344
-14.088340759277344
-14.088340759277344
-14.073081970214844
-14.073081970214844
-14.057823181152344
-14.057823181152344
-14.057823181152344
-14.042564392089844
-14.042564392089844
-14.042564392089844
-14.027305603027344
-14.012046813964844
-14.012046813964844
-14.012046813964844
-13.996788024902344
-13.996788024902344
-13.981529235839844
-13.981529235839844
-13.981529235839844
-13.966270446777344
-13.966270446777344
-13.951011657714844
-13.951011657714844
-13.935752868652344
-13.935752868652344
-13.920494079589844
-13.920494079589844
-13.920494079589844
-13.905235290527344
-13.905235290527344
-13.905235290527344
-13.889976501464844
-13.889976501464844
-13.874717712402344
-13.874717712402344
-13.874717712402344
-13.859458923339844
-13.859458923339844
-13.844200134277344
-13.844200134277344
-13.844200134277344
-13.828941345214844
-13.828941345214844
-13.813682556152344
-13.813682556152344
-13.813682556152344
-13.798423767089844
-13.798423767089844
-13.783164978027344
-13.783164978027344
-13.767906188964844
-13.767906188964844
-13.767906188964844
-13.752647399902344
-13.752647399902344
-13.737388610839844
-13.737388610839844
-13.737388610839844
-13.722129821777344
-13.722129821777344
-13.706871032714844
-13.706871032714844
-13.706871032714844
-13.691612243652344
-13.691612243652344
-13.676353454589844
-13.676353454589844
-13.676353454589844
-13.661094665527344
-13.661094665527344
-13.645835876464844
-13.645835876464844
-13.630577087402344
-13.630577087402344
-13.615318298339844
-13.615318298339844
-13.615318298339844
-13.600059509277344
-13.600059509277344
-13.584800720214844
-13.584800720214844
-13.584800720214844
-13.569541931152344
-13.569541931152344
-13.569541931152344
-13.554283142089844
-13.554283142089844
-13.539024353027344
-13.539024353027344
-13.523765563964844
-13.523765563964844
-13.508506774902344
-13.508506774902344
-13.508506774902344
-13.493247985839844
-13.493247985839844
-13.493247985839844
-13.477989196777344
-13.477989196777344
-13.462730407714844
-13.462730407714844
-13.447471618652344
-13.447471618652344
-13.432212829589844
-13.432212829589844
-13.432212829589844
-13.416954040527344
-13.416954040527344
-13.416954040527344
-13.401695251464844
-13.401695251464844
-13.401695251464844
-13.386436462402344
-13.386436462402344
-13.371177673339844
-13.371177673339844
-13.371177673339844
-13.371177673339844
-13.355918884277344
-13.355918884277344
-13.340660095214844
-13.340660095214844
-13.325401306152344
-13.325401306152344
-13.325401306152344
-13.310142517089844
-13.310142517089844
-13.294883728027344
-13.294883728027344
-13.294883728027344
-13.279624938964844
-13.279624938964844
-13.264366149902344
-13.264366149902344
-13.264366149902344
-13.249107360839844
-13.249107360839844
-13.233848571777344
-13.233848571777344
-13.233848571777344
-13.218589782714844
-13.218589782714844
-13.203330993652344
-13.203330993652344
-13.203330993652344
-13.188072204589844
-13.188072204589844
-13.172813415527344
-13.172813415527344
-13.172813415527344
-13.157554626464844
-13.157554626464844
-13.142295837402344
-13.142295837402344
-13.142295837402344
-13.127037048339844
-13.127037048339844
-13.111778259277344
-13.111778259277344
-13.111778259277344
-13.096519470214844
-13.096519470214844
-13.096519470214844
-13.081260681152344
-13.081260681152344
-13.081260681152344
-13.066001892089844
-13.066001892089844
-13.066001892089844
-13.050743103027344
-13.050743103027344
-13.035484313964844
-13.035484313964844
-13.035484313964844
-13.020225524902344
-13.020225524902344
-13.004966735839844
-13.004966735839844
-13.004966735839844
-12.989707946777344
-12.989707946777344
-12.989707946777344
-12.974449157714844
-12.974449157714844
-12.959190368652344
-12.959190368652344
-12.959190368652344
-12.943931579589844
-12.943931579589844
-12.928672790527344
-12.928672790527344
-12.913414001464844
-12.913414001464844
-12.913414001464844
-12.898155212402344
-12.898155212402344
-12.882896423339844
-12.882896423339844
-12.867637634277344
-12.867637634277344
-12.867637634277344
-12.852378845214844
-12.852378845214844
-12.837120056152344
-12.837120056152344
-12.837120056152344
-12.837120056152344
-12.821861267089844
-12.821861267089844
-12.806602478027344
-12.806602478027344
-12.806602478027344
-12.791343688964844
-12.791343688964844
-12.776084899902344
-12.776084899902344
-12.776084899902344
-12.776084899902344
-12.760826110839844
-12.760826110839844
-12.745567321777344
-12.745567321777344
-12.745567321777344
-12.730308532714844
-12.730308532714844
-12.715049743652344
-12.715049743652344
-12.715049743652344
-12.699790954589844
-12.699790954589844
-12.684532165527344
-12.684532165527344
-12.684532165527344
-12.669273376464844
-12.669273376464844
-12.669273376464844
-12.654014587402344
-12.654014587402344
-12.654014587402344
-12.638755798339844
-12.638755798339844
-12.623497009277344
-12.623497009277344
-12.623497009277344
-12.608238220214844
-12.608238220214844
-12.608238220214844
-12.592979431152344
-12.592979431152344
-12.592979431152344
-12.577720642089844
-12.577720642089844
-12.577720642089844
-12.562461853027344
-12.562461853027344
-12.547203063964844
-12.547203063964844
-12.531944274902344
-12.531944274902344
-12.531944274902344
-12.516685485839844
-12.516685485839844
-12.501426696777344
-12.501426696777344
-12.501426696777344
-12.486167907714844
-12.486167907714844
-12.486167907714844
-12.486167907714844
-12.470909118652344
-12.470909118652344
-12.470909118652344
-12.455650329589844
-12.455650329589844
-12.455650329589844
-12.440391540527344
-12.440391540527344
-12.425132751464844
-12.425132751464844
-12.425132751464844
-12.409873962402344
-12.409873962402344
-12.394615173339844
-12.394615173339844
-12.394615173339844
-12.379356384277344
-12.379356384277344
-12.379356384277344
-12.364097595214844
-12.364097595214844
-12.364097595214844
-12.348838806152344
-12.348838806152344
-12.333580017089844
-12.333580017089844
-12.333580017089844
-12.318321228027344
-12.318321228027344
-12.303062438964844
-12.303062438964844
-12.287803649902344
-12.287803649902344
-12.287803649902344
-12.287803649902344
-12.272544860839844
-12.272544860839844
-12.272544860839844
-12.257286071777344
-12.257286071777344
-12.242027282714844
-12.242027282714844
-12.242027282714844
-12.226768493652344
-12.226768493652344
-12.211509704589844
-12.211509704589844
-12.211509704589844
-12.211509704589844
-12.196250915527344
-12.196250915527344
-12.196250915527344
-12.180992126464844
-12.180992126464844
-12.165733337402344
-12.165733337402344
-12.165733337402344
-12.150474548339844
-12.150474548339844
-12.150474548339844
-12.135215759277344
-12.135215759277344
-12.135215759277344
-12.119956970214844
-12.119956970214844
-12.104698181152344
-12.104698181152344
-12.104698181152344
-12.089439392089844
-12.089439392089844
-12.089439392089844
-12.074180603027344
-12.074180603027344
-12.058921813964844
-12.058921813964844
-12.058921813964844
-12.043663024902344
-12.043663024902344
-12.028404235839844
-12.028404235839844
-12.028404235839844
-12.013145446777344
-12.013145446777344
-12.013145446777344
-11.997886657714844
-11.997886657714844
-11.997886657714844
-11.982627868652344
-11.982627868652344
-11.982627868652344
-11.982627868652344
-11.967369079589844
-11.967369079589844
-11.952110290527344
-11.952110290527344
-11.952110290527344
-11.936851501464844
-11.936851501464844
-11.921592712402344
-11.921592712402344
-11.921592712402344
-11.921592712402344
-11.906333923339844
-11.906333923339844
-11.906333923339844
-11.891075134277344
-11.891075134277344
-11.875816345214844
-11.875816345214844
-11.875816345214844
-11.860557556152344
-11.860557556152344
-11.860557556152344
-11.845298767089844
-11.845298767089844
-11.845298767089844
-11.830039978027344
-11.830039978027344
-11.814781188964844
-11.814781188964844
-11.814781188964844
-11.814781188964844
-11.799522399902344
-11.799522399902344
-11.799522399902344
-11.784263610839844
-11.784263610839844
-11.769004821777344
-11.769004821777344
-11.769004821777344
-11.753746032714844
-11.753746032714844
-11.753746032714844
-11.738487243652344
-11.738487243652344
-11.723228454589844
-11.723228454589844
-11.723228454589844
-11.707969665527344
-11.707969665527344
-11.707969665527344
-11.692710876464844
-11.692710876464844
-11.692710876464844
-11.677452087402344
-11.677452087402344
-11.677452087402344
-11.662193298339844
-11.662193298339844
-11.662193298339844
-11.646934509277344
-11.646934509277344
-11.646934509277344
-11.631675720214844
-11.631675720214844
-11.631675720214844
-11.616416931152344
-11.616416931152344
-11.616416931152344
-11.601158142089844
-11.601158142089844
-11.585899353027344
-11.585899353027344
-11.585899353027344
-11.570640563964844
-11.570640563964844
-11.570640563964844
-11.555381774902344
-11.555381774902344
-11.555381774902344
-11.540122985839844
-11.540122985839844
-11.540122985839844
-11.524864196777344
-11.524864196777344
-11.524864196777344
-11.509605407714844
-11.509605407714844
-11.509605407714844
-11.494346618652344
-11.494346618652344
-11.494346618652344
-11.479087829589844
-11.479087829589844
-11.463829040527344
-11.463829040527344
-11.463829040527344
-11.448570251464844
-11.448570251464844
-11.448570251464844
-11.433311462402344
-11.433311462402344
-11.433311462402344
-11.418052673339844
-11.418052673339844
-11.418052673339844
-11.402793884277344
-11.402793884277344
-11.402793884277344
-11.387535095214844
-11.387535095214844
-11.387535095214844
-11.387535095214844
-11.372276306152344
-11.372276306152344
-11.357017517089844
-11.357017517089844
-11.357017517089844
-11.357017517089844
-11.357017517089844
-11.341758728027344
-11.341758728027344
-11.341758728027344
-11.326499938964844
-11.326499938964844
-11.311241149902344
-11.311241149902344
-11.311241149902344
-11.311241149902344
-11.295982360839844
-11.280723571777344
-11.280723571777344
-11.265464782714844
-11.280723571777344
-11.265464782714844
-11.265464782714844
-11.250205993652344
-11.250205993652344
-11.250205993652344
-11.250205993652344
-11.234947204589844
-11.234947204589844
-11.234947204589844
-11.234947204589844
-11.219688415527344
-11.204429626464844
-11.204429626464844
-11.204429626464844
-11.189170837402344
-11.189170837402344
-11.189170837402344
-11.189170837402344
-11.173912048339844
-11.173912048339844
-11.158653259277344
-11.158653259277344
-11.158653259277344
-11.143394470214844
-11.143394470214844
-11.143394470214844
-11.128135681152344
-11.128135681152344
-11.128135681152344
-11.112876892089844
-11.112876892089844
-11.112876892089844
-11.097618103027344
-11.097618103027344
-11.097618103027344
-11.097618103027344
-11.082359313964844
-11.082359313964844
-11.067100524902344
-11.067100524902344
-11.067100524902344
-11.051841735839844
-11.051841735839844
-11.051841735839844
-11.036582946777344
-11.036582946777344
-11.036582946777344
-11.036582946777344
-11.021324157714844
-11.021324157714844
-11.021324157714844
-11.006065368652344
-11.006065368652344
-11.006065368652344
-10.990806579589844
-10.990806579589844
-10.990806579589844
-10.990806579589844
-10.975547790527344
-10.975547790527344
-10.975547790527344
-10.960289001464844
-10.960289001464844
-10.945030212402344
-10.945030212402344
-10.945030212402344
-10.929771423339844
-10.929771423339844
-10.929771423339844
-10.929771423339844
-10.914512634277344
-10.914512634277344
-10.914512634277344
-10.899253845214844
-10.899253845214844
-10.899253845214844
-10.883995056152344
-10.883995056152344
-10.883995056152344
-10.868736267089844
-10.868736267089844
-10.868736267089844
-10.868736267089844
-10.853477478027344
-10.838218688964844
-10.838218688964844
-10.838218688964844
-10.838218688964844
-10.822959899902344
-10.822959899902344
-10.822959899902344
-10.807701110839844
-10.807701110839844
-10.807701110839844
-10.792442321777344
-10.792442321777344
-10.792442321777344
-10.777183532714844
-10.777183532714844
-10.761924743652344
-10.761924743652344
-10.761924743652344
-10.761924743652344
-10.746665954589844
-10.746665954589844
-10.746665954589844
-10.746665954589844
-10.731407165527344
-10.731407165527344
-10.716148376464844
-10.716148376464844
-10.716148376464844
-10.716148376464844
-10.700889587402344
-10.700889587402344
-10.700889587402344
-10.685630798339844
-10.685630798339844
-10.685630798339844
-10.670372009277344
-10.670372009277344
-10.670372009277344
-10.655113220214844
-10.655113220214844
-10.655113220214844
-10.639854431152344
-10.639854431152344
-10.639854431152344
-10.639854431152344
-10.624595642089844
-10.624595642089844
-10.609336853027344
-10.609336853027344
-10.609336853027344
-10.594078063964844
-10.594078063964844
-10.594078063964844
-10.594078063964844
-10.594078063964844
-10.578819274902344
-10.578819274902344
-10.563560485839844
-10.563560485839844
-10.563560485839844
-10.563560485839844
-10.548301696777344
-10.548301696777344
-10.548301696777344
-10.533042907714844
-10.533042907714844
-10.533042907714844
-10.517784118652344
-10.517784118652344
-10.517784118652344
-10.502525329589844
-10.502525329589844
-10.502525329589844
-10.487266540527344
-10.487266540527344
-10.487266540527344
-10.472007751464844
-10.472007751464844
-10.472007751464844
-10.456748962402344
-10.456748962402344
-10.456748962402344
-10.456748962402344
-10.441490173339844
-10.441490173339844
-10.441490173339844
-10.426231384277344
-10.426231384277344
-10.426231384277344
-10.410972595214844
-10.410972595214844
-10.410972595214844
-10.395713806152344
-10.395713806152344
-10.395713806152344
-10.395713806152344
-10.380455017089844
-10.380455017089844
-10.380455017089844
-10.380455017089844
-10.365196228027344
-10.365196228027344
-10.365196228027344
-10.349937438964844
-10.349937438964844
-10.349937438964844
-10.334678649902344
-10.334678649902344
-10.334678649902344
-10.319419860839844
-10.319419860839844
-10.319419860839844
-10.304161071777344
-10.304161071777344
-10.304161071777344
-10.288902282714844
-10.304161071777344
-10.288902282714844
-10.273643493652344
-10.273643493652344
-10.273643493652344
-10.273643493652344
-10.273643493652344
-10.258384704589844
-10.258384704589844
-10.243125915527344
-10.243125915527344
-10.243125915527344
-10.243125915527344
-10.227867126464844
-10.227867126464844
-10.227867126464844
-10.227867126464844
-10.212608337402344
-10.212608337402344
-10.197349548339844
-10.197349548339844
-10.197349548339844
-10.197349548339844
-10.182090759277344
-10.182090759277344
-10.182090759277344
-10.166831970214844
-10.166831970214844
-10.166831970214844
-10.166831970214844
-10.151573181152344
-10.151573181152344
-10.151573181152344
-10.151573181152344
-10.136314392089844
-10.136314392089844
-10.136314392089844
-10.121055603027344
-10.121055603027344
-10.121055603027344
-10.105796813964844
-10.105796813964844
-10.090538024902344
-10.090538024902344
-10.090538024902344
-10.090538024902344
-10.075279235839844
-10.075279235839844
-10.075279235839844
-10.060020446777344
-10.060020446777344
-10.060020446777344
-10.044761657714844
-10.044761657714844
-10.044761657714844
-10.044761657714844
-10.029502868652344
-10.029502868652344
-10.029502868652344
-10.014244079589844
-10.014244079589844
-10.014244079589844
-10.014244079589844
-9.998985290527344
-9.998985290527344
-9.998985290527344
-9.983726501464844
-9.983726501464844
-9.983726501464844
-9.983726501464844
-9.968467712402344
-9.968467712402344
-9.968467712402344
-9.953208923339844
-9.953208923339844
-9.953208923339844
-9.937950134277344
-9.937950134277344
-9.937950134277344
-9.937950134277344
-9.922691345214844
-9.937950134277344
-9.922691345214844
-9.907432556152344
-9.907432556152344
-9.907432556152344
-9.892173767089844
-9.907432556152344
-9.892173767089844
-9.892173767089844
-9.892173767089844
-9.876914978027344
-9.876914978027344
-9.876914978027344
-9.861656188964844
-9.861656188964844
-9.861656188964844
-9.846397399902344
-9.846397399902344
-9.846397399902344
-9.846397399902344
-9.831138610839844
-9.831138610839844
-9.815879821777344
-9.815879821777344
-9.815879821777344
-9.815879821777344
-9.800621032714844
-9.800621032714844
-9.800621032714844
-9.785362243652344
-9.785362243652344
-9.785362243652344
-9.785362243652344
-9.785362243652344
-9.770103454589844
-9.770103454589844
-9.770103454589844
-9.754844665527344
-9.754844665527344
-9.754844665527344
-9.739585876464844
-9.739585876464844
-9.739585876464844
-9.739585876464844
-9.724327087402344
-9.724327087402344
-9.709068298339844
-9.709068298339844
-9.709068298339844
-9.709068298339844
-9.693809509277344
-9.693809509277344
-9.693809509277344
-9.693809509277344
-9.678550720214844
-9.678550720214844
-9.663291931152344
-9.663291931152344
-9.663291931152344
-9.663291931152344
-9.648033142089844
-9.648033142089844
-9.648033142089844
-9.632774353027344
-9.632774353027344
-9.632774353027344
-9.632774353027344
-9.617515563964844
-9.617515563964844
-9.617515563964844
-9.617515563964844
-9.602256774902344
-9.602256774902344
-9.602256774902344
-9.602256774902344
-9.586997985839844
-9.586997985839844
-9.571739196777344
-9.571739196777344
-9.571739196777344
-9.571739196777344
-9.556480407714844
-9.556480407714844
-9.556480407714844
-9.556480407714844
-9.541221618652344
-9.541221618652344
-9.525962829589844
-9.525962829589844
-9.525962829589844
-9.510704040527344
-9.510704040527344
-9.510704040527344
-9.510704040527344
-9.510704040527344
-9.495445251464844
-9.495445251464844
-9.495445251464844
-9.495445251464844
-9.480186462402344
-9.480186462402344
-9.480186462402344
-9.464927673339844
-9.464927673339844
-9.464927673339844
-9.464927673339844
-9.449668884277344
-9.449668884277344
-9.449668884277344
-9.434410095214844
-9.434410095214844
-9.434410095214844
-9.434410095214844
-9.419151306152344
-9.419151306152344
-9.419151306152344
-9.419151306152344
-9.403892517089844
-9.403892517089844
-9.403892517089844
-9.388633728027344
-9.388633728027344
-9.388633728027344
-9.388633728027344
-9.373374938964844
-9.373374938964844
-9.373374938964844
-9.358116149902344
-9.358116149902344
-9.358116149902344
-9.342857360839844
-9.342857360839844
-9.342857360839844
-9.342857360839844
-9.342857360839844
-9.327598571777344
-9.327598571777344
-9.312339782714844
-9.312339782714844
-9.312339782714844
-9.312339782714844
-9.297080993652344
-9.297080993652344
-9.297080993652344
-9.297080993652344
-9.281822204589844
-9.281822204589844
-9.281822204589844
-9.266563415527344
-9.281822204589844
-9.266563415527344
-9.266563415527344
-9.251304626464844
-9.251304626464844
-9.251304626464844
-9.251304626464844
-9.236045837402344
-9.236045837402344
-9.236045837402344
-9.236045837402344
-9.220787048339844
-9.220787048339844
-9.220787048339844
-9.220787048339844
-9.205528259277344
-9.205528259277344
-9.205528259277344
-9.190269470214844
-9.190269470214844
-9.190269470214844
-9.175010681152344
-9.175010681152344
-9.175010681152344
-9.175010681152344
-9.159751892089844
-9.159751892089844
-9.159751892089844
-9.144493103027344
-9.144493103027344
-9.144493103027344
-9.144493103027344
-9.144493103027344
-9.129234313964844
-9.129234313964844
-9.129234313964844
-9.113975524902344
-9.113975524902344
-9.113975524902344
-9.098716735839844
-9.098716735839844
-9.098716735839844
-9.098716735839844
-9.083457946777344
-9.083457946777344
-9.083457946777344
-9.068199157714844
-9.083457946777344
-9.068199157714844
-9.068199157714844
-9.068199157714844
-9.052940368652344
-9.052940368652344
-9.052940368652344
-9.052940368652344
-9.052940368652344
-9.037681579589844
-9.037681579589844
-9.022422790527344
-9.037681579589844
-9.022422790527344
-9.022422790527344
-9.007164001464844
-9.007164001464844
-9.007164001464844
-9.007164001464844
-8.991905212402344
-8.991905212402344
-8.991905212402344
-8.976646423339844
-8.991905212402344
-8.976646423339844
-8.961387634277344
-8.961387634277344
-8.961387634277344
-8.961387634277344
-8.961387634277344
-8.946128845214844
-8.946128845214844
-8.946128845214844
-8.930870056152344
-8.930870056152344
-8.930870056152344
-8.915611267089844
-8.915611267089844
-8.915611267089844
-8.915611267089844
-8.900352478027344
-8.900352478027344
-8.900352478027344
-8.900352478027344
-8.900352478027344
-8.885093688964844
-8.885093688964844
-8.885093688964844
-8.885093688964844
-8.869834899902344
-8.869834899902344
-8.869834899902344
-8.869834899902344
-8.854576110839844
-8.854576110839844
-8.839317321777344
-8.839317321777344
-8.839317321777344
-8.839317321777344
-8.839317321777344
-8.824058532714844
-8.824058532714844
-8.824058532714844
-8.824058532714844
-8.808799743652344
-8.808799743652344
-8.808799743652344
-8.808799743652344
-8.793540954589844
-8.793540954589844
-8.793540954589844
-8.793540954589844
-8.778282165527344
-8.778282165527344
-8.778282165527344
-8.778282165527344
-8.763023376464844
-8.763023376464844
-8.763023376464844
-8.747764587402344
-8.747764587402344
-8.747764587402344
-8.747764587402344
-8.732505798339844
-8.732505798339844
-8.717247009277344
-8.732505798339844
-8.717247009277344
-8.717247009277344
-8.717247009277344
-8.717247009277344
-8.701988220214844
-8.701988220214844
-8.701988220214844
-8.701988220214844
-8.686729431152344
-8.686729431152344
-8.686729431152344
-8.686729431152344
-8.671470642089844
-8.671470642089844
-8.671470642089844
-8.671470642089844
-8.656211853027344
-8.656211853027344
-8.656211853027344
-8.640953063964844
-8.640953063964844
-8.640953063964844
-8.640953063964844
-8.625694274902344
-8.625694274902344
-8.625694274902344
-8.625694274902344
-8.610435485839844
-8.610435485839844
-8.610435485839844
-8.610435485839844
-8.610435485839844
-8.595176696777344
-8.595176696777344
-8.595176696777344
-8.579917907714844
-8.579917907714844
-8.579917907714844
-8.579917907714844
-8.579917907714844
-8.579917907714844
-8.564659118652344
-8.564659118652344
-8.564659118652344
-8.549400329589844
-8.549400329589844
-8.549400329589844
-8.534141540527344
-8.534141540527344
-8.534141540527344
-8.534141540527344
-8.518882751464844
-8.518882751464844
-8.518882751464844
-8.518882751464844
-8.518882751464844
-8.503623962402344
-8.503623962402344
-8.503623962402344
-8.488365173339844
-8.488365173339844
-8.488365173339844
-8.488365173339844
-8.473106384277344
-8.473106384277344
-8.473106384277344
-8.473106384277344
-8.457847595214844
-8.457847595214844
-8.457847595214844
-8.457847595214844
-8.442588806152344
-8.442588806152344
-8.442588806152344
-8.427330017089844
-8.427330017089844
-8.427330017089844
-8.427330017089844
-8.427330017089844
-8.412071228027344
-8.412071228027344
-8.412071228027344
-8.396812438964844
-8.396812438964844
-8.396812438964844
-8.396812438964844
-8.381553649902344
-8.381553649902344
-8.381553649902344
-8.366294860839844
-8.366294860839844
-8.366294860839844
-8.366294860839844
-8.366294860839844
-8.351036071777344
-8.351036071777344
-8.351036071777344
-8.351036071777344
-8.335777282714844
-8.335777282714844
-8.335777282714844
-8.335777282714844
-8.320518493652344
-8.320518493652344
-8.320518493652344
-8.320518493652344
-8.320518493652344
-8.305259704589844
-8.305259704589844
-8.305259704589844
-8.305259704589844
-8.305259704589844
-8.290000915527344
-8.290000915527344
-8.290000915527344
-8.290000915527344
-8.274742126464844
-8.274742126464844
-8.274742126464844
-8.259483337402344
-8.259483337402344
-8.259483337402344
-8.259483337402344
-8.244224548339844
-8.244224548339844
-8.244224548339844
-8.244224548339844
-8.228965759277344
-8.228965759277344
-8.228965759277344
-8.213706970214844
-8.213706970214844
-8.213706970214844
-8.213706970214844
-8.198448181152344
-8.198448181152344
-8.198448181152344
-8.198448181152344
-8.198448181152344
-8.183189392089844
-8.183189392089844
-8.183189392089844
-8.183189392089844
-8.183189392089844
-8.183189392089844
-8.167930603027344
-8.167930603027344
-8.167930603027344
-8.167930603027344
-8.152671813964844
-8.152671813964844
-8.152671813964844
-8.137413024902344
-8.137413024902344
-8.137413024902344
-8.137413024902344
-8.137413024902344
-8.122154235839844
-8.122154235839844
-8.122154235839844
-8.122154235839844
-8.122154235839844
-8.106895446777344
-8.106895446777344
-8.106895446777344
-8.091636657714844
-8.091636657714844
-8.091636657714844
-8.091636657714844
-8.076377868652344
-8.076377868652344
-8.076377868652344
-8.076377868652344
-8.061119079589844
-8.061119079589844
-8.061119079589844
-8.061119079589844
-8.061119079589844
-8.045860290527344
-8.045860290527344
-8.045860290527344
-8.045860290527344
-8.030601501464844
-8.030601501464844
-8.015342712402344
-8.015342712402344
-8.015342712402344
-8.015342712402344
-8.015342712402344
-8.000083923339844
-8.000083923339844
-8.000083923339844
-8.000083923339844
-7.984825611114502
-8.000083923339844
-7.984825611114502
-7.984825611114502
-7.969566822052002
-7.969566822052002
-7.969566822052002
-7.969566822052002
-7.954308032989502
-7.954308032989502
-7.954308032989502
-7.954308032989502
-7.954308032989502
-7.954308032989502
-7.939049243927002
-7.939049243927002
-7.939049243927002
-7.939049243927002
-7.923790454864502
-7.923790454864502
-7.923790454864502
-7.923790454864502
-7.908531665802002
-7.908531665802002
-7.908531665802002
-7.908531665802002
-7.908531665802002
-7.908531665802002
-7.893272876739502
-7.893272876739502
-7.893272876739502
-7.878014087677002
-7.878014087677002
-7.878014087677002
-7.878014087677002
-7.862755298614502
-7.862755298614502
-7.862755298614502
-7.847496509552002
-7.847496509552002
-7.847496509552002
-7.847496509552002
-7.847496509552002
-7.847496509552002
-7.832237720489502
-7.832237720489502
-7.832237720489502
-7.832237720489502
-7.832237720489502
-7.816978931427002
-7.816978931427002
-7.801720142364502
-7.816978931427002
-7.801720142364502
-7.801720142364502
-7.801720142364502
-7.786461353302002
-7.786461353302002
-7.786461353302002
-7.786461353302002
-7.771202564239502
-7.771202564239502
-7.771202564239502
-7.771202564239502
-7.771202564239502
-7.755943775177002
-7.755943775177002
-7.755943775177002
-7.755943775177002
-7.740684986114502
-7.740684986114502
-7.740684986114502
-7.740684986114502
-7.740684986114502
-7.725426197052002
-7.725426197052002
-7.725426197052002
-7.725426197052002
-7.725426197052002
-7.710167407989502
-7.710167407989502
-7.710167407989502
-7.710167407989502
-7.694908618927002
-7.694908618927002
-7.694908618927002
-7.694908618927002
-7.694908618927002
-7.679649829864502
-7.679649829864502
-7.679649829864502
-7.679649829864502
-7.664391040802002
-7.664391040802002
-7.664391040802002
-7.664391040802002
-7.649132251739502
-7.649132251739502
-7.649132251739502
-7.649132251739502
-7.633873462677002
-7.633873462677002
-7.633873462677002
-7.633873462677002
-7.618614673614502
-7.618614673614502
-7.618614673614502
-7.618614673614502
-7.603355884552002
-7.603355884552002
-7.603355884552002
-7.603355884552002
-7.603355884552002
-7.588097095489502
-7.588097095489502
-7.588097095489502
-7.588097095489502
-7.588097095489502
-7.588097095489502
-7.572838306427002
-7.572838306427002
-7.572838306427002
-7.572838306427002
-7.557579517364502
-7.557579517364502
-7.557579517364502
-7.557579517364502
-7.542320728302002
-7.542320728302002
-7.542320728302002
-7.542320728302002
-7.527061939239502
-7.527061939239502
-7.527061939239502
-7.511803150177002
-7.527061939239502
-7.527061939239502
-7.511803150177002
-7.511803150177002
-7.496544361114502
-7.496544361114502
-7.496544361114502
-7.496544361114502
-7.481285572052002
-7.481285572052002
-7.481285572052002
-7.481285572052002
-7.466026782989502
-7.466026782989502
-7.466026782989502
-7.466026782989502
-7.466026782989502
-7.466026782989502
-7.450767993927002
-7.450767993927002
-7.450767993927002
-7.450767993927002
-7.435509204864502
-7.435509204864502
-7.435509204864502
-7.435509204864502
-7.435509204864502
-7.420250415802002
-7.420250415802002
-7.420250415802002
-7.404991626739502
-7.404991626739502
-7.404991626739502
-7.404991626739502
-7.404991626739502
-7.404991626739502
-7.389732837677002
-7.389732837677002
-7.389732837677002
-7.389732837677002
-7.389732837677002
-7.374474048614502
-7.374474048614502
-7.374474048614502
-7.374474048614502
-7.374474048614502
-7.374474048614502
-7.359215259552002
-7.359215259552002
-7.359215259552002
-7.359215259552002
-7.343956470489502
-7.343956470489502
-7.343956470489502
-7.328697681427002
-7.328697681427002
-7.328697681427002
-7.328697681427002
-7.328697681427002
-7.313438892364502
-7.313438892364502
-7.313438892364502
-7.313438892364502
-7.313438892364502
-7.298180103302002
-7.298180103302002
-7.298180103302002
-7.298180103302002
-7.282921314239502
-7.282921314239502
-7.282921314239502
-7.282921314239502
-7.282921314239502
-7.267662525177002
-7.267662525177002
-7.267662525177002
-7.267662525177002
-7.252403736114502
-7.252403736114502
-7.252403736114502
-7.252403736114502
-7.237144947052002
-7.237144947052002
-7.237144947052002
-7.221886157989502
-7.237144947052002
-7.221886157989502
-7.221886157989502
-7.221886157989502
-7.221886157989502
-7.221886157989502
-7.221886157989502
-7.206627368927002
-7.206627368927002
-7.206627368927002
-7.206627368927002
-7.191368579864502
-7.191368579864502
-7.191368579864502
-7.176109790802002
-7.191368579864502
-7.191368579864502
-7.176109790802002
-7.176109790802002
-7.160851001739502
-7.160851001739502
-7.160851001739502
-7.160851001739502
-7.160851001739502
-7.160851001739502
-7.160851001739502
-7.145592212677002
-7.145592212677002
-7.145592212677002
-7.145592212677002
-7.130333423614502
-7.130333423614502
-7.130333423614502
-7.115074634552002
-7.115074634552002
-7.115074634552002
-7.115074634552002
-7.115074634552002
-7.099815845489502
-7.099815845489502
-7.099815845489502
-7.099815845489502
-7.099815845489502
-7.099815845489502
-7.084557056427002
-7.084557056427002
-7.084557056427002
-7.084557056427002
-7.069298267364502
-7.069298267364502
-7.069298267364502
-7.069298267364502
-7.069298267364502
-7.054039478302002
-7.054039478302002
-7.054039478302002
-7.054039478302002
-7.054039478302002
-7.038780689239502
-7.054039478302002
-7.038780689239502
-7.038780689239502
-7.038780689239502
-7.038780689239502
-7.023521900177002
-7.023521900177002
-7.023521900177002
-7.023521900177002
-7.008263111114502
-7.008263111114502
-7.008263111114502
-7.008263111114502
-6.993004322052002
-6.993004322052002
-6.993004322052002
-6.993004322052002
-6.993004322052002
-6.993004322052002
-6.977745532989502
-6.977745532989502
-6.993004322052002
-6.977745532989502
-6.977745532989502
-6.977745532989502
-6.962486743927002
-6.962486743927002
-6.962486743927002
-6.947227954864502
-6.947227954864502
-6.947227954864502
-6.947227954864502
-6.931969165802002
-6.947227954864502
-6.931969165802002
-6.931969165802002
-6.931969165802002
-6.916710376739502
-6.916710376739502
-6.916710376739502
-6.916710376739502
-6.916710376739502
-6.916710376739502
-6.901451587677002
-6.901451587677002
-6.901451587677002
-6.901451587677002
-6.901451587677002
-6.886192798614502
-6.886192798614502
-6.886192798614502
-6.886192798614502
-6.870934009552002
-6.870934009552002
-6.870934009552002
-6.855675220489502
-6.855675220489502
-6.870934009552002
-6.855675220489502
-6.855675220489502
-6.855675220489502
-6.855675220489502
-6.855675220489502
-6.840416431427002
-6.840416431427002
-6.840416431427002
-6.840416431427002
-6.825157642364502
-6.825157642364502
-6.825157642364502
-6.825157642364502
-6.825157642364502
-6.825157642364502
-6.809898853302002
-6.809898853302002
-6.809898853302002
-6.809898853302002
-6.809898853302002
-6.794640064239502
-6.794640064239502
-6.794640064239502
-6.794640064239502
-6.794640064239502
-6.794640064239502
-6.779381275177002
-6.779381275177002
-6.779381275177002
-6.764122486114502
-6.764122486114502
-6.764122486114502
-6.764122486114502
-6.764122486114502
-6.764122486114502
-6.748863697052002
-6.748863697052002
-6.748863697052002
-6.748863697052002
-6.748863697052002
-6.733604907989502
-6.733604907989502
-6.733604907989502
-6.733604907989502
-6.718346118927002
-6.718346118927002
-6.718346118927002
-6.718346118927002
-6.718346118927002
-6.703087329864502
-6.703087329864502
-6.703087329864502
-6.703087329864502
-6.703087329864502
-6.703087329864502
-6.687828540802002
-6.687828540802002
-6.687828540802002
-6.687828540802002
-6.687828540802002
-6.672569751739502
-6.672569751739502
-6.672569751739502
-6.672569751739502
-6.657310962677002
-6.657310962677002
-6.657310962677002
-6.657310962677002
-6.642052173614502
-6.642052173614502
-6.642052173614502
-6.642052173614502
-6.642052173614502
-6.642052173614502
-6.626793384552002
-6.626793384552002
-6.626793384552002
-6.626793384552002
-6.626793384552002
-6.611534595489502
-6.611534595489502
-6.611534595489502
-6.611534595489502
-6.611534595489502
-6.596275806427002
-6.596275806427002
-6.596275806427002
-6.596275806427002
-6.596275806427002
-6.581017017364502
-6.581017017364502
-6.581017017364502
-6.581017017364502
-6.581017017364502
-6.565758228302002
-6.565758228302002
-6.565758228302002
-6.565758228302002
-6.565758228302002
-6.565758228302002
-6.565758228302002
-6.550499439239502
-6.550499439239502
-6.550499439239502
-6.550499439239502
-6.535240650177002
-6.535240650177002
-6.535240650177002
-6.535240650177002
-6.535240650177002
-6.535240650177002
-6.519981861114502
-6.519981861114502
-6.519981861114502
-6.519981861114502
-6.519981861114502
-6.504723072052002
-6.504723072052002
-6.504723072052002
-6.504723072052002
-6.504723072052002
-6.489464282989502
-6.489464282989502
-6.504723072052002
-6.489464282989502
-6.489464282989502
-6.474205493927002
-6.474205493927002
-6.474205493927002
-6.474205493927002
-6.474205493927002
-6.458946704864502
-6.458946704864502
-6.458946704864502
-6.458946704864502
-6.458946704864502
-6.443687915802002
-6.443687915802002
-6.443687915802002
-6.443687915802002
-6.443687915802002
-6.428429126739502
-6.428429126739502
-6.428429126739502
-6.428429126739502
-6.413170337677002
-6.413170337677002
-6.428429126739502
-6.413170337677002
-6.413170337677002
-6.413170337677002
-6.413170337677002
-6.397911548614502
-6.397911548614502
-6.397911548614502
-6.397911548614502
-6.397911548614502
-6.382652759552002
-6.382652759552002
-6.382652759552002
-6.382652759552002
-6.382652759552002
-6.382652759552002
-6.367393970489502
-6.367393970489502
-6.367393970489502
-6.367393970489502
-6.367393970489502
-6.352135181427002
-6.352135181427002
-6.352135181427002
-6.352135181427002
-6.352135181427002
-6.352135181427002
-6.352135181427002
-6.336876392364502
-6.336876392364502
-6.336876392364502
-6.336876392364502
-6.321617603302002
-6.321617603302002
-6.321617603302002
-6.321617603302002
-6.321617603302002
-6.321617603302002
-6.306358814239502
-6.306358814239502
-6.306358814239502
-6.306358814239502
-6.291100025177002
-6.306358814239502
-6.291100025177002
-6.291100025177002
-6.291100025177002
-6.275841236114502
-6.275841236114502
-6.275841236114502
-6.275841236114502
-6.275841236114502
-6.275841236114502
-6.260582447052002
-6.260582447052002
-6.260582447052002
-6.260582447052002
-6.260582447052002
-6.260582447052002
-6.245323657989502
-6.245323657989502
-6.245323657989502
-6.245323657989502
-6.245323657989502
-6.245323657989502
-6.230064868927002
-6.230064868927002
-6.230064868927002
-6.230064868927002
-6.230064868927002
-6.214806079864502
-6.214806079864502
-6.214806079864502
-6.214806079864502
-6.199547290802002
-6.199547290802002
-6.199547290802002
-6.199547290802002
-6.199547290802002
-6.199547290802002
-6.184288501739502
-6.184288501739502
-6.184288501739502
-6.184288501739502
-6.184288501739502
-6.184288501739502
-6.184288501739502
-6.184288501739502
-6.169029712677002
-6.169029712677002
-6.169029712677002
-6.169029712677002
-6.153770923614502
-6.153770923614502
-6.153770923614502
-6.153770923614502
-6.153770923614502
-6.138512134552002
-6.138512134552002
-6.138512134552002
-6.138512134552002
-6.138512134552002
-6.138512134552002
-6.123253345489502
-6.123253345489502
-6.123253345489502
-6.123253345489502
-6.123253345489502
-6.107994556427002
-6.107994556427002
-6.107994556427002
-6.107994556427002
-6.092735767364502
-6.092735767364502
-6.092735767364502
-6.092735767364502
-6.092735767364502
-6.092735767364502
-6.077476978302002
-6.077476978302002
-6.077476978302002
-6.077476978302002
-6.077476978302002
-6.077476978302002
-6.062218189239502
-6.062218189239502
-6.062218189239502
-6.062218189239502
-6.062218189239502
-6.062218189239502
-6.046959400177002
-6.046959400177002
-6.046959400177002
-6.046959400177002
-6.046959400177002
-6.031700611114502
-6.031700611114502
-6.031700611114502
-6.031700611114502
-6.031700611114502
-6.016441822052002
-6.031700611114502
-6.016441822052002
-6.016441822052002
-6.016441822052002
-6.016441822052002
-6.016441822052002
-6.001183032989502
-6.001183032989502
-6.001183032989502
-6.001183032989502
-6.001183032989502
-5.985924243927002
-5.985924243927002
-5.985924243927002
-5.985924243927002
-5.985924243927002
-5.985924243927002
-5.985924243927002
-5.970665454864502
-5.970665454864502
-5.970665454864502
-5.970665454864502
-5.955406665802002
-5.955406665802002
-5.955406665802002
-5.955406665802002
-5.955406665802002
-5.955406665802002
-5.955406665802002
-5.940147876739502
-5.940147876739502
-5.940147876739502
-5.940147876739502
-5.940147876739502
-5.924889087677002
-5.924889087677002
-5.924889087677002
-5.924889087677002
-5.924889087677002
-5.909630298614502
-5.909630298614502
-5.909630298614502
-5.909630298614502
-5.909630298614502
-5.894371509552002
-5.894371509552002
-5.894371509552002
-5.894371509552002
-5.894371509552002
-5.894371509552002
-5.894371509552002
-5.879112720489502
-5.879112720489502
-5.879112720489502
-5.879112720489502
-5.879112720489502
-5.863853931427002
-5.863853931427002
-5.863853931427002
-5.863853931427002
-5.863853931427002
-5.848595142364502
-5.848595142364502
-5.848595142364502
-5.848595142364502
-5.848595142364502
-5.848595142364502
-5.833336353302002
-5.833336353302002
-5.833336353302002
-5.833336353302002
-5.833336353302002
-5.833336353302002
-5.833336353302002
-5.818077564239502
-5.818077564239502
-5.818077564239502
-5.818077564239502
-5.818077564239502
-5.818077564239502
-5.802818775177002
-5.802818775177002
-5.802818775177002
-5.802818775177002
-5.802818775177002
-5.802818775177002
-5.787559986114502
-5.787559986114502
-5.787559986114502
-5.787559986114502
-5.787559986114502
-5.772301197052002
-5.772301197052002
-5.772301197052002
-5.772301197052002
-5.757042407989502
-5.757042407989502
-5.757042407989502
-5.757042407989502
-5.757042407989502
-5.757042407989502
-5.757042407989502
-5.741783618927002
-5.741783618927002
-5.741783618927002
-5.741783618927002
-5.726524829864502
-5.726524829864502
-5.726524829864502
-5.726524829864502
-5.726524829864502
-5.726524829864502
-5.726524829864502
-5.726524829864502
-5.711266040802002
-5.711266040802002
-5.711266040802002
-5.711266040802002
-5.711266040802002
-5.711266040802002
-5.711266040802002
-5.711266040802002
-5.696007251739502
-5.696007251739502
-5.696007251739502
-5.696007251739502
-5.680748462677002
-5.680748462677002
-5.680748462677002
-5.680748462677002
-5.680748462677002
-5.680748462677002
-5.665489673614502
-5.665489673614502
-5.665489673614502
-5.665489673614502
-5.665489673614502
-5.650230884552002
-5.665489673614502
-5.665489673614502
-5.650230884552002
-5.650230884552002
-5.650230884552002
-5.650230884552002
-5.634972095489502
-5.634972095489502
-5.634972095489502
-5.634972095489502
-5.634972095489502
-5.634972095489502
-5.634972095489502
-5.619713306427002
-5.619713306427002
-5.619713306427002
-5.619713306427002
-5.619713306427002
-5.619713306427002
-5.604454517364502
-5.604454517364502
-5.604454517364502
-5.604454517364502
-5.604454517364502
-5.589195728302002
-5.589195728302002
-5.589195728302002
-5.589195728302002
-5.589195728302002
-5.573936939239502
-5.573936939239502
-5.573936939239502
-5.573936939239502
-5.573936939239502
-5.573936939239502
-5.573936939239502
-5.558678150177002
-5.558678150177002
-5.558678150177002
-5.558678150177002
-5.558678150177002
-5.543419361114502
-5.543419361114502
-5.543419361114502
-5.543419361114502
-5.543419361114502
-5.543419361114502
-5.528160572052002
-5.528160572052002
-5.528160572052002
-5.528160572052002
-5.528160572052002
-5.512901782989502
-5.512901782989502
-5.512901782989502
-5.512901782989502
-5.512901782989502
-5.512901782989502
-5.512901782989502
-5.512901782989502
-5.497642993927002
-5.497642993927002
-5.497642993927002
-5.497642993927002
-5.497642993927002
-5.497642993927002
-5.482384204864502
-5.482384204864502
-5.482384204864502
-5.482384204864502
-5.482384204864502
-5.482384204864502
-5.482384204864502
-5.467125415802002
-5.467125415802002
-5.467125415802002
-5.467125415802002
-5.451866626739502
-5.467125415802002
-5.467125415802002
-5.451866626739502
-5.451866626739502
-5.451866626739502
-5.436607837677002
-5.451866626739502
-5.451866626739502
-5.436607837677002
-5.436607837677002
-5.436607837677002
-5.436607837677002
-5.436607837677002
-5.436607837677002
-5.421349048614502
-5.421349048614502
-5.421349048614502
-5.406090259552002
-5.406090259552002
-5.406090259552002
-5.406090259552002
-5.406090259552002
-5.406090259552002
-5.406090259552002
-5.406090259552002
-5.406090259552002
-5.390831470489502
-5.390831470489502
-5.390831470489502
-5.390831470489502
-5.390831470489502
-5.390831470489502
-5.375572681427002
-5.390831470489502
-5.375572681427002
-5.375572681427002
-5.375572681427002
-5.375572681427002
-5.375572681427002
-5.375572681427002
-5.360313892364502
-5.360313892364502
-5.360313892364502
-5.360313892364502
-5.360313892364502
-5.345055103302002
-5.345055103302002
-5.345055103302002
-5.345055103302002
-5.345055103302002
-5.345055103302002
-5.345055103302002
-5.329796314239502
-5.329796314239502
-5.329796314239502
-5.329796314239502
-5.329796314239502
-5.329796314239502
-5.314537525177002
-5.314537525177002
-5.314537525177002
-5.314537525177002
-5.314537525177002
-5.314537525177002
-5.314537525177002
-5.299278736114502
-5.299278736114502
-5.299278736114502
-5.299278736114502
-5.299278736114502
-5.284019947052002
-5.284019947052002
-5.284019947052002
-5.284019947052002
-5.284019947052002
-5.268761157989502
-5.268761157989502
-5.268761157989502
-5.268761157989502
-5.268761157989502
-5.268761157989502
-5.268761157989502
-5.253502368927002
-5.253502368927002
-5.253502368927002
-5.253502368927002
-5.253502368927002
-5.253502368927002
-5.238243579864502
-5.238243579864502
-5.238243579864502
-5.238243579864502
-5.238243579864502
-5.238243579864502
-5.238243579864502
-5.222984790802002
-5.238243579864502
-5.222984790802002
-5.222984790802002
-5.222984790802002
-5.222984790802002
-5.222984790802002
-5.207726001739502
-5.207726001739502
-5.207726001739502
-5.207726001739502
-5.207726001739502
-5.207726001739502
-5.207726001739502
-5.192467212677002
-5.192467212677002
-5.192467212677002
-5.192467212677002
-5.192467212677002
-5.192467212677002
-5.177208423614502
-5.177208423614502
-5.177208423614502
-5.177208423614502
-5.177208423614502
-5.177208423614502
-5.177208423614502
-5.161949634552002
-5.161949634552002
-5.161949634552002
-5.161949634552002
-5.161949634552002
-5.161949634552002
-5.161949634552002
-5.161949634552002
-5.146690845489502
-5.146690845489502
-5.146690845489502
-5.146690845489502
-5.146690845489502
-5.131432056427002
-5.131432056427002
-5.131432056427002
-5.131432056427002
-5.116173267364502
-5.116173267364502
-5.116173267364502
-5.116173267364502
-5.116173267364502
-5.116173267364502
-5.116173267364502
-5.116173267364502
-5.100914478302002
-5.100914478302002
-5.116173267364502
-5.100914478302002
-5.100914478302002
-5.100914478302002
-5.085655689239502
-5.100914478302002
-5.100914478302002
-5.085655689239502
-5.085655689239502
-5.085655689239502
-5.085655689239502
-5.070396900177002
-5.070396900177002
-5.070396900177002
-5.070396900177002
-5.070396900177002
-5.070396900177002
-5.070396900177002
-5.055138111114502
-5.055138111114502
-5.055138111114502
-5.055138111114502
-5.055138111114502
-5.055138111114502
-5.039879322052002
-5.039879322052002
-5.039879322052002
-5.039879322052002
-5.039879322052002
-5.039879322052002
-5.024620532989502
-5.024620532989502
-5.024620532989502
-5.024620532989502
-5.024620532989502
-5.024620532989502
-5.009361743927002
-5.009361743927002
-5.024620532989502
-5.009361743927002
-5.009361743927002
-5.009361743927002
-5.009361743927002
-5.009361743927002
-4.994102954864502
-4.994102954864502
-4.994102954864502
-4.994102954864502
-4.994102954864502
-4.994102954864502
-4.994102954864502
-4.978844165802002
-4.978844165802002
-4.978844165802002
-4.978844165802002
-4.978844165802002
-4.978844165802002
-4.963585376739502
-4.978844165802002
-4.978844165802002
-4.963585376739502
-4.963585376739502
-4.963585376739502
-4.963585376739502
-4.963585376739502
-4.948326587677002
-4.948326587677002
-4.948326587677002
-4.948326587677002
-4.948326587677002
-4.948326587677002
-4.948326587677002
-4.948326587677002
-4.933067798614502
-4.933067798614502
-4.933067798614502
-4.933067798614502
-4.933067798614502
-4.917809009552002
-4.917809009552002
-4.917809009552002
-4.917809009552002
-4.917809009552002
-4.917809009552002
-4.917809009552002
-4.917809009552002
-4.902550220489502
-4.902550220489502
-4.902550220489502
-4.902550220489502
-4.902550220489502
-4.902550220489502
-4.902550220489502
-4.902550220489502
-4.887291431427002
-4.887291431427002
-4.887291431427002
-4.887291431427002
-4.887291431427002
-4.872032642364502
-4.872032642364502
-4.872032642364502
-4.872032642364502
-4.872032642364502
-4.872032642364502
-4.856773853302002
-4.856773853302002
-4.872032642364502
-4.856773853302002
-4.856773853302002
-4.856773853302002
-4.856773853302002
-4.841515064239502
-4.856773853302002
-4.841515064239502
-4.841515064239502
-4.841515064239502
-4.841515064239502
-4.841515064239502
-4.841515064239502
-4.826256275177002
-4.826256275177002
-4.826256275177002
-4.826256275177002
-4.826256275177002
-4.826256275177002
-4.810997486114502
-4.810997486114502
-4.810997486114502
-4.810997486114502
-4.810997486114502
-4.810997486114502
-4.810997486114502
-4.795738697052002
-4.795738697052002
-4.795738697052002
-4.795738697052002
-4.795738697052002
-4.795738697052002
-4.795738697052002
-4.795738697052002
-4.780479907989502
-4.795738697052002
-4.795738697052002
-4.780479907989502
-4.780479907989502
-4.780479907989502
-4.780479907989502
-4.780479907989502
-4.765221118927002
-4.765221118927002
-4.765221118927002
-4.765221118927002
-4.765221118927002
-4.765221118927002
-4.749962329864502
-4.765221118927002
-4.765221118927002
-4.749962329864502
-4.749962329864502
-4.749962329864502
-4.749962329864502
-4.749962329864502
-4.749962329864502
-4.734703540802002
-4.734703540802002
-4.734703540802002
-4.734703540802002
-4.734703540802002
-4.734703540802002
-4.719444751739502
-4.719444751739502
-4.719444751739502
-4.719444751739502
-4.719444751739502
-4.719444751739502
-4.704185962677002
-4.704185962677002
-4.719444751739502
-4.704185962677002
-4.704185962677002
-4.704185962677002
-4.704185962677002
-4.704185962677002
-4.704185962677002
-4.688927173614502
-4.704185962677002
-4.688927173614502
-4.688927173614502
-4.688927173614502
-4.688927173614502
-4.688927173614502
-4.688927173614502
-4.673668384552002
-4.673668384552002
-4.673668384552002
-4.673668384552002
-4.673668384552002
-4.673668384552002
-4.673668384552002
-4.658409595489502
-4.658409595489502
-4.658409595489502
-4.658409595489502
-4.658409595489502
-4.658409595489502
-4.643150806427002
-4.643150806427002
-4.643150806427002
-4.643150806427002
-4.643150806427002
-4.643150806427002
-4.643150806427002
-4.643150806427002
-4.627892017364502
-4.627892017364502
-4.627892017364502
-4.627892017364502
-4.627892017364502
-4.627892017364502
-4.612633228302002
-4.612633228302002
-4.612633228302002
-4.612633228302002
-4.612633228302002
-4.612633228302002
-4.612633228302002
-4.612633228302002
-4.612633228302002
-4.597374439239502
-4.597374439239502
-4.597374439239502
-4.597374439239502
-4.597374439239502
-4.597374439239502
-4.597374439239502
-4.597374439239502
-4.582115650177002
-4.582115650177002
-4.582115650177002
-4.582115650177002
-4.582115650177002
-4.582115650177002
-4.582115650177002
-4.582115650177002
-4.566856861114502
-4.566856861114502
-4.566856861114502
-4.566856861114502
-4.566856861114502
-4.566856861114502
-4.551598072052002
-4.551598072052002
-4.551598072052002
-4.551598072052002
-4.536339282989502
-4.536339282989502
-4.536339282989502
-4.536339282989502
-4.536339282989502
-4.536339282989502
-4.536339282989502
-4.536339282989502
-4.536339282989502
-4.521080493927002
-4.521080493927002
-4.521080493927002
-4.521080493927002
-4.521080493927002
-4.521080493927002
-4.521080493927002
-4.521080493927002
-4.505821704864502
-4.505821704864502
-4.505821704864502
-4.505821704864502
-4.505821704864502
-4.505821704864502
-4.505821704864502
-4.505821704864502
-4.490562915802002
-4.490562915802002
-4.505821704864502
-4.490562915802002
-4.490562915802002
-4.475304126739502
-4.490562915802002
-4.475304126739502
-4.475304126739502
-4.475304126739502
-4.475304126739502
-4.475304126739502
-4.475304126739502
-4.475304126739502
-4.475304126739502
-4.460045337677002
-4.460045337677002
-4.460045337677002
-4.460045337677002
-4.460045337677002
-4.460045337677002
-4.460045337677002
-4.460045337677002
-4.460045337677002
-4.460045337677002
-4.460045337677002
-4.444786548614502
-4.444786548614502
-4.444786548614502
-4.444786548614502
-4.444786548614502
-4.444786548614502
-4.444786548614502
-4.429527759552002
-4.429527759552002
-4.429527759552002
-4.429527759552002
-4.429527759552002
-4.414268970489502
-4.414268970489502
-4.414268970489502
-4.414268970489502
-4.414268970489502
-4.414268970489502
-4.414268970489502
-4.399010181427002
-4.399010181427002
-4.399010181427002
-4.399010181427002
-4.399010181427002
-4.399010181427002
-4.399010181427002
-4.399010181427002
-4.383751392364502
-4.383751392364502
-4.383751392364502
-4.383751392364502
-4.383751392364502
-4.383751392364502
-4.368492603302002
-4.368492603302002
-4.368492603302002
-4.368492603302002
-4.368492603302002
-4.368492603302002
-4.368492603302002
-4.353233814239502
-4.353233814239502
-4.368492603302002
-4.353233814239502
-4.353233814239502
-4.353233814239502
-4.353233814239502
-4.353233814239502
-4.353233814239502
-4.337975025177002
-4.337975025177002
-4.337975025177002
-4.337975025177002
-4.337975025177002
-4.337975025177002
-4.337975025177002
-4.337975025177002
-4.337975025177002
-4.322716236114502
-4.322716236114502
-4.322716236114502
-4.322716236114502
-4.322716236114502
-4.322716236114502
-4.322716236114502
-4.307457447052002
-4.322716236114502
-4.307457447052002
-4.307457447052002
-4.307457447052002
-4.307457447052002
-4.307457447052002
-4.307457447052002
-4.307457447052002
-4.292198657989502
-4.292198657989502
-4.307457447052002
-4.292198657989502
-4.292198657989502
-4.292198657989502
-4.292198657989502
-4.292198657989502
-4.276939868927002
-4.276939868927002
-4.276939868927002
-4.276939868927002
-4.276939868927002
-4.276939868927002
-4.276939868927002
-4.261681079864502
-4.261681079864502
-4.261681079864502
-4.261681079864502
-4.261681079864502
-4.261681079864502
-4.261681079864502
-4.246422290802002
-4.246422290802002
-4.246422290802002
-4.246422290802002
-4.246422290802002
-4.246422290802002
-4.246422290802002
-4.246422290802002
-4.231163501739502
-4.231163501739502
-4.231163501739502
-4.231163501739502
-4.231163501739502
-4.231163501739502
-4.231163501739502
-4.231163501739502
-4.231163501739502
-4.215904712677002
-4.215904712677002
-4.215904712677002
-4.215904712677002
-4.215904712677002
-4.215904712677002
-4.200645923614502
-4.215904712677002
-4.200645923614502
-4.200645923614502
-4.200645923614502
-4.200645923614502
-4.200645923614502
-4.200645923614502
-4.200645923614502
-4.200645923614502
-4.200645923614502
-4.200645923614502
-4.185387134552002
-4.185387134552002
-4.185387134552002
-4.185387134552002
-4.185387134552002
-4.185387134552002
-4.185387134552002
-4.185387134552002
-4.170128345489502
-4.170128345489502
-4.170128345489502
-4.170128345489502
-4.170128345489502
-4.170128345489502
-4.170128345489502
-4.154869556427002
-4.154869556427002
-4.154869556427002
-4.154869556427002
-4.154869556427002
-4.154869556427002
-4.154869556427002
-4.154869556427002
-4.139610767364502
-4.154869556427002
-4.139610767364502
-4.139610767364502
-4.139610767364502
-4.139610767364502
-4.139610767364502
-4.139610767364502
-4.124351978302002
-4.124351978302002
-4.124351978302002
-4.124351978302002
-4.124351978302002
-4.124351978302002
-4.124351978302002
-4.109093189239502
-4.124351978302002
-4.124351978302002
-4.109093189239502
-4.109093189239502
-4.109093189239502
-4.109093189239502
-4.109093189239502
-4.109093189239502
-4.093834400177002
-4.093834400177002
-4.093834400177002
-4.093834400177002
-4.093834400177002
-4.093834400177002
-4.093834400177002
-4.093834400177002
-4.078575611114502
-4.078575611114502
-4.078575611114502
-4.078575611114502
-4.078575611114502
-4.078575611114502
-4.078575611114502
-4.078575611114502
-4.063316822052002
-4.063316822052002
-4.063316822052002
-4.063316822052002
-4.063316822052002
-4.063316822052002
-4.063316822052002
-4.048058032989502
-4.063316822052002
-4.063316822052002
-4.048058032989502
-4.048058032989502
-4.048058032989502
-4.048058032989502
-4.048058032989502
-4.048058032989502
-4.048058032989502
-4.048058032989502
-4.032799243927002
-4.032799243927002
-4.032799243927002
-4.032799243927002
-4.032799243927002
-4.032799243927002
-4.032799243927002
-4.032799243927002
-4.032799243927002
-4.017540454864502
-4.017540454864502
-4.017540454864502
-4.017540454864502
-4.017540454864502
-4.017540454864502
-4.017540454864502
-4.017540454864502
-4.002281665802002
-4.002281665802002
-4.002281665802002
-4.002281665802002
-4.002281665802002
-3.987022876739502
-4.002281665802002
-3.987022876739502
-4.002281665802002
-3.987022876739502
-3.987022876739502
-3.987022876739502
-3.987022876739502
-3.987022876739502
-3.987022876739502
-3.987022876739502
-3.987022876739502
-3.971764087677002
-3.971764087677002
-3.971764087677002
-3.971764087677002
-3.971764087677002
-3.971764087677002
-3.956505298614502
-3.971764087677002
-3.956505298614502
-3.956505298614502
-3.956505298614502
-3.956505298614502
-3.956505298614502
-3.956505298614502
-3.956505298614502
-3.956505298614502
-3.956505298614502
-3.941246509552002
-3.941246509552002
-3.941246509552002
-3.941246509552002
-3.941246509552002
-3.941246509552002
-3.941246509552002
-3.925987720489502
-3.925987720489502
-3.925987720489502
-3.925987720489502
-3.925987720489502
-3.925987720489502
-3.925987720489502
-3.910728931427002
-3.910728931427002
-3.910728931427002
-3.910728931427002
-3.910728931427002
-3.910728931427002
-3.910728931427002
-3.910728931427002
-3.910728931427002
-3.910728931427002
-3.910728931427002
-3.910728931427002
-3.895470142364502
-3.895470142364502
-3.895470142364502
-3.895470142364502
-3.895470142364502
-3.895470142364502
-3.895470142364502
-3.880211353302002
-3.880211353302002
-3.880211353302002
-3.880211353302002
-3.880211353302002
-3.880211353302002
-3.880211353302002
-3.880211353302002
-3.880211353302002
-3.880211353302002
-3.880211353302002
-3.880211353302002
-3.864952564239502
-3.864952564239502
-3.864952564239502
-3.864952564239502
-3.864952564239502
-3.864952564239502
-3.864952564239502
-3.864952564239502
-3.864952564239502
-3.849693775177002
-3.849693775177002
-3.849693775177002
-3.849693775177002
-3.849693775177002
-3.849693775177002
-3.834434986114502
-3.834434986114502
-3.834434986114502
-3.834434986114502
-3.834434986114502
-3.834434986114502
-3.834434986114502
-3.834434986114502
-3.834434986114502
-3.819176197052002
-3.819176197052002
-3.819176197052002
-3.819176197052002
-3.819176197052002
-3.819176197052002
-3.819176197052002
-3.819176197052002
-3.803917407989502
-3.803917407989502
-3.803917407989502
-3.803917407989502
-3.803917407989502
-3.803917407989502
-3.803917407989502
-3.788658618927002
-3.803917407989502
-3.803917407989502
-3.788658618927002
-3.788658618927002
-3.788658618927002
-3.788658618927002
-3.788658618927002
-3.788658618927002
-3.773399829864502
-3.788658618927002
-3.773399829864502
-3.773399829864502
-3.773399829864502
-3.773399829864502
-3.773399829864502
-3.773399829864502
-3.773399829864502
-3.758141040802002
-3.758141040802002
-3.758141040802002
-3.758141040802002
-3.758141040802002
-3.758141040802002
-3.758141040802002
-3.758141040802002
-3.758141040802002
-3.758141040802002
-3.758141040802002
-3.742882251739502
-3.758141040802002
-3.742882251739502
-3.742882251739502
-3.742882251739502
-3.742882251739502
-3.742882251739502
-3.742882251739502
-3.742882251739502
-3.727623462677002
-3.727623462677002
-3.727623462677002
-3.727623462677002
-3.727623462677002
-3.727623462677002
-3.727623462677002
-3.727623462677002
-3.727623462677002
-3.712364673614502
-3.712364673614502
-3.712364673614502
-3.712364673614502
-3.712364673614502
-3.712364673614502
-3.712364673614502
-3.712364673614502
-3.697105884552002
-3.697105884552002
-3.697105884552002
-3.697105884552002
-3.697105884552002
-3.697105884552002
-3.697105884552002
-3.697105884552002
-3.697105884552002
-3.681847095489502
-3.681847095489502
-3.681847095489502
-3.681847095489502
-3.681847095489502
-3.681847095489502
-3.681847095489502
-3.681847095489502
-3.681847095489502
-3.681847095489502
-3.681847095489502
-3.666588306427002
-3.666588306427002
-3.681847095489502
-3.666588306427002
-3.666588306427002
-3.666588306427002
-3.666588306427002
-3.651329517364502
-3.651329517364502
-3.651329517364502
-3.651329517364502
-3.651329517364502
-3.651329517364502
-3.651329517364502
-3.651329517364502
-3.636070728302002
-3.651329517364502
-3.651329517364502
-3.636070728302002
-3.636070728302002
-3.636070728302002
-3.636070728302002
-3.636070728302002
-3.636070728302002
-3.636070728302002
-3.636070728302002
-3.636070728302002
-3.636070728302002
-3.636070728302002
-3.620811939239502
-3.620811939239502
-3.620811939239502
-3.620811939239502
-3.620811939239502
-3.620811939239502
-3.620811939239502
-3.605553150177002
-3.605553150177002
-3.605553150177002
-3.605553150177002
-3.605553150177002
-3.605553150177002
-3.605553150177002
-3.605553150177002
-3.605553150177002
-3.590294361114502
-3.605553150177002
-3.605553150177002
-3.605553150177002
-3.590294361114502
-3.590294361114502
-3.590294361114502
-3.590294361114502
-3.590294361114502
-3.590294361114502
-3.575035572052002
-3.575035572052002
-3.590294361114502
-3.575035572052002
-3.575035572052002
-3.575035572052002
-3.575035572052002
-3.575035572052002
-3.575035572052002
-3.559776782989502
-3.559776782989502
-3.559776782989502
-3.559776782989502
-3.559776782989502
-3.559776782989502
-3.559776782989502
-3.559776782989502
-3.559776782989502
-3.559776782989502
-3.559776782989502
-3.544517993927002
-3.544517993927002
-3.544517993927002
-3.544517993927002
-3.544517993927002
-3.544517993927002
-3.544517993927002
-3.544517993927002
-3.544517993927002
-3.529259204864502
-3.544517993927002
-3.529259204864502
-3.529259204864502
-3.529259204864502
-3.529259204864502
-3.529259204864502
-3.529259204864502
-3.529259204864502
-3.514000415802002
-3.514000415802002
-3.514000415802002
-3.514000415802002
-3.514000415802002
-3.514000415802002
-3.514000415802002
-3.514000415802002
-3.514000415802002
-3.514000415802002
-3.514000415802002
-3.498741626739502
-3.498741626739502
-3.498741626739502
-3.498741626739502
-3.498741626739502
-3.498741626739502
-3.498741626739502
-3.498741626739502
-3.498741626739502
-3.498741626739502
-3.498741626739502
-3.483482837677002
-3.483482837677002
-3.483482837677002
-3.483482837677002
-3.483482837677002
-3.468224048614502
-3.468224048614502
-3.468224048614502
-3.468224048614502
-3.468224048614502
-3.468224048614502
-3.468224048614502
-3.468224048614502
-3.468224048614502
-3.468224048614502
-3.468224048614502
-3.452965259552002
-3.468224048614502
-3.468224048614502
-3.452965259552002
-3.452965259552002
-3.452965259552002
-3.452965259552002
-3.452965259552002
-3.452965259552002
-3.452965259552002
-3.452965259552002
-3.437706470489502
-3.437706470489502
-3.437706470489502
-3.437706470489502
-3.437706470489502
-3.437706470489502
-3.437706470489502
-3.437706470489502
-3.422447681427002
-3.422447681427002
-3.422447681427002
-3.422447681427002
-3.437706470489502
-3.422447681427002
-3.422447681427002
-3.422447681427002
-3.422447681427002
-3.422447681427002
-3.407188892364502
-3.407188892364502
-3.407188892364502
-3.407188892364502
-3.407188892364502
-3.407188892364502
-3.407188892364502
-3.407188892364502
-3.407188892364502
-3.407188892364502
-3.407188892364502
-3.407188892364502
-3.391930103302002
-3.407188892364502
-3.391930103302002
-3.391930103302002
-3.391930103302002
-3.391930103302002
-3.391930103302002
-3.391930103302002
-3.376671314239502
-3.391930103302002
-3.376671314239502
-3.376671314239502
-3.376671314239502
-3.376671314239502
-3.376671314239502
-3.376671314239502
-3.376671314239502
-3.376671314239502
-3.376671314239502
-3.361412525177002
-3.376671314239502
-3.376671314239502
-3.361412525177002
-3.361412525177002
-3.361412525177002
-3.361412525177002
-3.361412525177002
-3.346153736114502
-3.361412525177002
-3.361412525177002
-3.346153736114502
-3.346153736114502
-3.346153736114502
-3.346153736114502
-3.346153736114502
-3.346153736114502
-3.346153736114502
-3.346153736114502
-3.330894947052002
-3.346153736114502
-3.330894947052002
-3.330894947052002
-3.330894947052002
-3.330894947052002
-3.330894947052002
-3.330894947052002
-3.330894947052002
-3.330894947052002
-3.330894947052002
-3.330894947052002
-3.315636157989502
-3.315636157989502
-3.315636157989502
-3.315636157989502
-3.315636157989502
-3.315636157989502
-3.315636157989502
-3.315636157989502
-3.315636157989502
-3.315636157989502
-3.300377368927002
-3.315636157989502
-3.300377368927002
-3.300377368927002
-3.300377368927002
-3.300377368927002
-3.300377368927002
-3.300377368927002
-3.300377368927002
-3.300377368927002
-3.300377368927002
-3.285118579864502
-3.285118579864502
-3.285118579864502
-3.285118579864502
-3.285118579864502
-3.285118579864502
-3.285118579864502
-3.285118579864502
-3.285118579864502
-3.269859790802002
-3.269859790802002
-3.269859790802002
-3.269859790802002
-3.269859790802002
-3.269859790802002
-3.269859790802002
-3.269859790802002
-3.269859790802002
-3.269859790802002
-3.269859790802002
-3.269859790802002
-3.254601001739502
-3.254601001739502
-3.254601001739502
-3.254601001739502
-3.254601001739502
-3.254601001739502
-3.254601001739502
-3.254601001739502
-3.239342212677002
-3.239342212677002
-3.239342212677002
-3.239342212677002
-3.239342212677002
-3.239342212677002
-3.239342212677002
-3.239342212677002
-3.239342212677002
-3.239342212677002
-3.239342212677002
-3.239342212677002
-3.239342212677002
-3.239342212677002
-3.239342212677002
-3.224083423614502
-3.224083423614502
-3.224083423614502
-3.224083423614502
-3.224083423614502
-3.224083423614502
-3.224083423614502
-3.224083423614502
-3.208824634552002
-3.224083423614502
-3.208824634552002
-3.208824634552002
-3.208824634552002
-3.208824634552002
-3.208824634552002
-3.208824634552002
-3.208824634552002
-3.208824634552002
-3.208824634552002
-3.193565845489502
-3.193565845489502
-3.208824634552002
-3.193565845489502
-3.193565845489502
-3.193565845489502
-3.193565845489502
-3.193565845489502
-3.193565845489502
-3.193565845489502
-3.178307056427002
-3.178307056427002
-3.178307056427002
-3.178307056427002
-3.178307056427002
-3.178307056427002
-3.178307056427002
-3.163048267364502
-3.163048267364502
-3.163048267364502
-3.163048267364502
-3.163048267364502
-3.163048267364502
-3.163048267364502
-3.163048267364502
-3.163048267364502
-3.163048267364502
-3.163048267364502
-3.163048267364502
-3.147789478302002
-3.147789478302002
-3.147789478302002
-3.147789478302002
-3.147789478302002
-3.147789478302002
-3.147789478302002
-3.147789478302002
-3.147789478302002
-3.147789478302002
-3.147789478302002
-3.147789478302002
-3.147789478302002
-3.132530689239502
-3.132530689239502
-3.132530689239502
-3.132530689239502
-3.132530689239502
-3.132530689239502
-3.117271900177002
-3.132530689239502
-3.117271900177002
-3.117271900177002
-3.117271900177002
-3.117271900177002
-3.117271900177002
-3.117271900177002
-3.117271900177002
-3.117271900177002
-3.117271900177002
-3.117271900177002
-3.117271900177002
-3.117271900177002
-3.102013111114502
-3.102013111114502
-3.102013111114502
-3.102013111114502
-3.102013111114502
-3.102013111114502
-3.102013111114502
-3.102013111114502
-3.102013111114502
-3.086754322052002
-3.086754322052002
-3.102013111114502
-3.086754322052002
-3.086754322052002
-3.086754322052002
-3.086754322052002
-3.086754322052002
-3.086754322052002
-3.086754322052002
-3.086754322052002
-3.071495532989502
-3.071495532989502
-3.071495532989502
-3.071495532989502
-3.071495532989502
-3.086754322052002
-3.071495532989502
-3.071495532989502
-3.071495532989502
-3.071495532989502
-3.071495532989502
-3.056236743927002
-3.056236743927002
-3.056236743927002
-3.071495532989502
-3.056236743927002
-3.056236743927002
-3.056236743927002
-3.056236743927002
-3.056236743927002
-3.056236743927002
-3.056236743927002
-3.056236743927002
-3.056236743927002
-3.040977954864502
-3.056236743927002
-3.040977954864502
-3.040977954864502
-3.040977954864502
-3.040977954864502
-3.040977954864502
-3.040977954864502
-3.040977954864502
-3.040977954864502
-3.040977954864502
-3.040977954864502
-3.025719165802002
-3.025719165802002
-3.025719165802002
-3.025719165802002
-3.025719165802002
-3.025719165802002
-3.010460376739502
-3.025719165802002
-3.025719165802002
-3.010460376739502
-3.010460376739502
-3.010460376739502
-3.010460376739502
-3.010460376739502
-3.010460376739502
-3.010460376739502
-3.010460376739502
-3.010460376739502
-3.010460376739502
-3.010460376739502
-2.995201587677002
-2.995201587677002
-2.995201587677002
-2.995201587677002
-2.995201587677002
-2.995201587677002
-2.995201587677002
-2.995201587677002
-2.995201587677002
-2.995201587677002
-2.995201587677002
-2.995201587677002
-2.995201587677002
-2.995201587677002
-2.979942798614502
-2.979942798614502
-2.979942798614502
-2.979942798614502
-2.979942798614502
-2.995201587677002
-2.979942798614502
-2.979942798614502
-2.979942798614502
-2.979942798614502
-2.979942798614502
-2.979942798614502
-2.979942798614502
-2.964684009552002
-2.964684009552002
-2.964684009552002
-2.964684009552002
-2.964684009552002
-2.964684009552002
-2.964684009552002
-2.964684009552002
-2.949425220489502
-2.964684009552002
-2.964684009552002
-2.949425220489502
-2.949425220489502
-2.949425220489502
-2.949425220489502
-2.964684009552002
-2.949425220489502
-2.949425220489502
-2.949425220489502
-2.949425220489502
-2.934166431427002
-2.934166431427002
-2.934166431427002
-2.934166431427002
-2.934166431427002
-2.934166431427002
-2.934166431427002
-2.934166431427002
-2.918907642364502
-2.934166431427002
-2.934166431427002
-2.918907642364502
-2.918907642364502
-2.918907642364502
-2.918907642364502
-2.918907642364502
-2.918907642364502
-2.918907642364502
-2.918907642364502
-2.918907642364502
-2.918907642364502
-2.918907642364502
-2.918907642364502
-2.903648853302002
-2.903648853302002
-2.918907642364502
-2.903648853302002
-2.903648853302002
-2.903648853302002
-2.903648853302002
-2.903648853302002
-2.903648853302002
-2.903648853302002
-2.903648853302002
-2.903648853302002
-2.888390064239502
-2.903648853302002
-2.903648853302002
-2.888390064239502
-2.888390064239502
-2.888390064239502
-2.888390064239502
-2.888390064239502
-2.888390064239502
-2.888390064239502
-2.888390064239502
-2.888390064239502
-2.888390064239502
-2.888390064239502
-2.888390064239502
-2.873131275177002
-2.873131275177002
-2.873131275177002
-2.873131275177002
-2.873131275177002
-2.873131275177002
-2.873131275177002
-2.873131275177002
-2.857872486114502
-2.857872486114502
-2.857872486114502
-2.857872486114502
-2.857872486114502
-2.857872486114502
-2.857872486114502
-2.857872486114502
-2.857872486114502
-2.857872486114502
-2.842613697052002
-2.857872486114502
-2.857872486114502
-2.857872486114502
-2.842613697052002
-2.842613697052002
-2.842613697052002
-2.842613697052002
-2.842613697052002
-2.842613697052002
-2.842613697052002
-2.842613697052002
-2.842613697052002
-2.842613697052002
-2.842613697052002
-2.842613697052002
-2.827354907989502
-2.827354907989502
-2.827354907989502
-2.827354907989502
-2.827354907989502
-2.827354907989502
-2.827354907989502
-2.827354907989502
-2.827354907989502
-2.827354907989502
-2.812096118927002
-2.812096118927002
-2.812096118927002
-2.812096118927002
-2.812096118927002
-2.812096118927002
-2.812096118927002
-2.812096118927002
-2.812096118927002
-2.812096118927002
-2.812096118927002
-2.812096118927002
-2.796837329864502
-2.796837329864502
-2.796837329864502
-2.796837329864502
-2.796837329864502
-2.796837329864502
-2.796837329864502
-2.796837329864502
-2.796837329864502
-2.796837329864502
-2.796837329864502
-2.796837329864502
-2.796837329864502
-2.796837329864502
-2.796837329864502
-2.796837329864502
-2.781578540802002
-2.781578540802002
-2.781578540802002
-2.781578540802002
-2.781578540802002
-2.781578540802002
-2.781578540802002
-2.781578540802002
-2.781578540802002
-2.781578540802002
-2.781578540802002
-2.781578540802002
-2.781578540802002
-2.766319751739502
-2.766319751739502
-2.781578540802002
-2.781578540802002
-2.766319751739502
-2.766319751739502
-2.766319751739502
-2.766319751739502
-2.766319751739502
-2.766319751739502
-2.766319751739502
-2.766319751739502
-2.751060962677002
-2.751060962677002
-2.751060962677002
-2.751060962677002
-2.751060962677002
-2.751060962677002
-2.751060962677002
-2.751060962677002
-2.751060962677002
-2.751060962677002
-2.735802173614502
-2.735802173614502
-2.735802173614502
-2.735802173614502
-2.735802173614502
-2.735802173614502
-2.735802173614502
-2.735802173614502
-2.735802173614502
-2.735802173614502
-2.735802173614502
-2.720543384552002
-2.735802173614502
-2.735802173614502
-2.720543384552002
-2.720543384552002
-2.720543384552002
-2.720543384552002
-2.720543384552002
-2.720543384552002
-2.720543384552002
-2.720543384552002
-2.720543384552002
-2.720543384552002
-2.720543384552002
-2.705284595489502
-2.705284595489502
-2.705284595489502
-2.705284595489502
-2.705284595489502
-2.705284595489502
-2.705284595489502
-2.705284595489502
-2.705284595489502
-2.705284595489502
-2.690025806427002
-2.690025806427002
-2.690025806427002
-2.690025806427002
-2.690025806427002
-2.690025806427002
-2.690025806427002
-2.690025806427002
-2.690025806427002
-2.690025806427002
-2.690025806427002
-2.690025806427002
-2.690025806427002
-2.690025806427002
-2.690025806427002
-2.690025806427002
-2.674767017364502
-2.674767017364502
-2.674767017364502
-2.674767017364502
-2.674767017364502
-2.659508228302002
-2.674767017364502
-2.674767017364502
-2.659508228302002
-2.659508228302002
-2.659508228302002
-2.659508228302002
-2.659508228302002
-2.659508228302002
-2.659508228302002
-2.659508228302002
-2.659508228302002
-2.659508228302002
-2.659508228302002
-2.659508228302002
-2.659508228302002
-2.659508228302002
-2.659508228302002
-2.644249439239502
-2.644249439239502
-2.644249439239502
-2.644249439239502
-2.644249439239502
-2.644249439239502
-2.644249439239502
-2.644249439239502
-2.644249439239502
-2.644249439239502
-2.644249439239502
-2.628990650177002
-2.644249439239502
-2.644249439239502
-2.644249439239502
-2.644249439239502
-2.628990650177002
-2.628990650177002
-2.628990650177002
-2.628990650177002
-2.628990650177002
-2.628990650177002
-2.628990650177002
-2.628990650177002
-2.628990650177002
-2.628990650177002
-2.628990650177002
-2.613731861114502
-2.628990650177002
-2.613731861114502
-2.613731861114502
-2.613731861114502
-2.613731861114502
-2.613731861114502
-2.613731861114502
-2.613731861114502
-2.613731861114502
-2.613731861114502
-2.613731861114502
-2.598473072052002
-2.598473072052002
-2.598473072052002
-2.598473072052002
-2.598473072052002
-2.598473072052002
-2.598473072052002
-2.598473072052002
-2.598473072052002
-2.598473072052002
-2.598473072052002
-2.583214282989502
-2.583214282989502
-2.583214282989502
-2.583214282989502
-2.583214282989502
-2.583214282989502
-2.583214282989502
-2.583214282989502
-2.583214282989502
-2.583214282989502
-2.583214282989502
-2.583214282989502
-2.583214282989502
-2.583214282989502
-2.583214282989502
-2.567955493927002
-2.567955493927002
-2.567955493927002
-2.567955493927002
-2.567955493927002
-2.567955493927002
-2.567955493927002
-2.567955493927002
-2.567955493927002
-2.567955493927002
-2.567955493927002
-2.552696704864502
-2.552696704864502
-2.552696704864502
-2.552696704864502
-2.552696704864502
-2.552696704864502
-2.552696704864502
-2.552696704864502
-2.552696704864502
-2.552696704864502
-2.537437915802002
-2.552696704864502
-2.537437915802002
-2.537437915802002
-2.537437915802002
-2.537437915802002
-2.537437915802002
-2.537437915802002
-2.537437915802002
-2.537437915802002
-2.537437915802002
-2.537437915802002
-2.537437915802002
-2.537437915802002
-2.537437915802002
-2.522179126739502
-2.522179126739502
-2.522179126739502
-2.522179126739502
-2.522179126739502
-2.522179126739502
-2.522179126739502
-2.522179126739502
-2.522179126739502
-2.522179126739502
-2.522179126739502
-2.506920337677002
-2.506920337677002
-2.522179126739502
-2.522179126739502
-2.506920337677002
-2.506920337677002
-2.506920337677002
-2.506920337677002
-2.506920337677002
-2.506920337677002
-2.506920337677002
-2.506920337677002
-2.506920337677002
-2.506920337677002
-2.491661548614502
-2.491661548614502
-2.506920337677002
-2.506920337677002
-2.491661548614502
-2.491661548614502
-2.491661548614502
-2.491661548614502
-2.491661548614502
-2.491661548614502
-2.491661548614502
-2.491661548614502
-2.491661548614502
-2.491661548614502
-2.491661548614502
-2.491661548614502
-2.476402759552002
-2.476402759552002
-2.476402759552002
-2.476402759552002
-2.476402759552002
-2.476402759552002
-2.476402759552002
-2.476402759552002
-2.476402759552002
-2.476402759552002
-2.476402759552002
-2.476402759552002
-2.476402759552002
-2.461143970489502
-2.476402759552002
-2.461143970489502
-2.461143970489502
-2.461143970489502
-2.461143970489502
-2.461143970489502
-2.461143970489502
-2.461143970489502
-2.461143970489502
-2.461143970489502
-2.461143970489502
-2.461143970489502
-2.461143970489502
-2.461143970489502
-2.461143970489502
-2.445885181427002
-2.445885181427002
-2.445885181427002
-2.445885181427002
-2.445885181427002
-2.445885181427002
-2.445885181427002
-2.445885181427002
-2.445885181427002
-2.445885181427002
-2.445885181427002
-2.445885181427002
-2.430626392364502
-2.430626392364502
-2.430626392364502
-2.430626392364502
-2.430626392364502
-2.430626392364502
-2.430626392364502
-2.430626392364502
-2.430626392364502
-2.430626392364502
-2.430626392364502
-2.430626392364502
-2.430626392364502
-2.430626392364502
-2.430626392364502
-2.415367603302002
-2.415367603302002
-2.415367603302002
-2.415367603302002
-2.430626392364502
-2.415367603302002
-2.415367603302002
-2.415367603302002
-2.415367603302002
-2.415367603302002
-2.415367603302002
-2.415367603302002
-2.415367603302002
-2.400108814239502
-2.400108814239502
-2.400108814239502
-2.400108814239502
-2.400108814239502
-2.400108814239502
-2.400108814239502
-2.400108814239502
-2.400108814239502
-2.400108814239502
-2.400108814239502
-2.400108814239502
-2.400108814239502
-2.400108814239502
-2.400108814239502
-2.400108814239502
-2.384850025177002
-2.384850025177002
-2.384850025177002
-2.384850025177002
-2.384850025177002
-2.384850025177002
-2.384850025177002
-2.384850025177002
-2.369591236114502
-2.384850025177002
-2.384850025177002
-2.384850025177002
-2.369591236114502
-2.384850025177002
-2.369591236114502
-2.369591236114502
-2.369591236114502
-2.369591236114502
-2.369591236114502
-2.369591236114502
-2.369591236114502
-2.369591236114502
-2.369591236114502
-2.369591236114502
-2.354332447052002
-2.369591236114502
-2.369591236114502
-2.369591236114502
-2.369591236114502
-2.354332447052002
-2.354332447052002
-2.354332447052002
-2.354332447052002
-2.354332447052002
-2.354332447052002
-2.354332447052002
-2.354332447052002
-2.354332447052002
-2.354332447052002
-2.354332447052002
-2.354332447052002
-2.354332447052002
-2.354332447052002
-2.354332447052002
-2.354332447052002
-2.354332447052002
-2.339073657989502
-2.339073657989502
-2.339073657989502
-2.339073657989502
-2.339073657989502
-2.339073657989502
-2.339073657989502
-2.339073657989502
-2.339073657989502
-2.339073657989502
-2.339073657989502
-2.323814868927002
-2.323814868927002
-2.323814868927002
-2.323814868927002
-2.323814868927002
-2.323814868927002
-2.323814868927002
-2.323814868927002
-2.323814868927002
-2.323814868927002
-2.323814868927002
-2.323814868927002
-2.308556079864502
-2.323814868927002
-2.308556079864502
-2.308556079864502
-2.308556079864502
-2.308556079864502
-2.308556079864502
-2.308556079864502
-2.308556079864502
-2.308556079864502
-2.308556079864502
-2.308556079864502
-2.308556079864502
-2.308556079864502
-2.308556079864502
-2.308556079864502
-2.308556079864502
-2.308556079864502
-2.308556079864502
-2.293297290802002
-2.293297290802002
-2.293297290802002
-2.293297290802002
-2.293297290802002
-2.293297290802002
-2.293297290802002
-2.293297290802002
-2.293297290802002
-2.293297290802002
-2.293297290802002
-2.293297290802002
-2.293297290802002
-2.278038501739502
-2.293297290802002
-2.278038501739502
-2.278038501739502
-2.278038501739502
-2.278038501739502
-2.278038501739502
-2.278038501739502
-2.278038501739502
-2.278038501739502
-2.278038501739502
-2.278038501739502
-2.278038501739502
-2.278038501739502
-2.262779712677002
-2.262779712677002
-2.278038501739502
-2.262779712677002
-2.262779712677002
-2.262779712677002
-2.262779712677002
-2.262779712677002
-2.262779712677002
-2.262779712677002
-2.262779712677002
-2.262779712677002
-2.262779712677002
-2.262779712677002
-2.262779712677002
-2.262779712677002
-2.262779712677002
-2.262779712677002
-2.262779712677002
-2.247520923614502
-2.247520923614502
-2.247520923614502
-2.247520923614502
-2.247520923614502
-2.247520923614502
-2.247520923614502
-2.247520923614502
-2.247520923614502
-2.247520923614502
-2.247520923614502
-2.247520923614502
-2.232262134552002
-2.232262134552002
-2.232262134552002
-2.232262134552002
-2.232262134552002
-2.232262134552002
-2.232262134552002
-2.232262134552002
-2.232262134552002
-2.232262134552002
-2.232262134552002
-2.232262134552002
-2.232262134552002
-2.217003345489502
-2.232262134552002
-2.217003345489502
-2.232262134552002
-2.232262134552002
-2.217003345489502
-2.217003345489502
-2.217003345489502
-2.217003345489502
-2.217003345489502
-2.217003345489502
-2.217003345489502
-2.217003345489502
-2.217003345489502
-2.217003345489502
-2.217003345489502
-2.217003345489502
-2.217003345489502
-2.217003345489502
-2.201744556427002
-2.217003345489502
-2.201744556427002
-2.201744556427002
-2.201744556427002
-2.201744556427002
-2.201744556427002
-2.201744556427002
-2.201744556427002
-2.201744556427002
-2.201744556427002
-2.201744556427002
-2.186485767364502
-2.201744556427002
-2.201744556427002
-2.186485767364502
-2.186485767364502
-2.201744556427002
-2.186485767364502
-2.186485767364502
-2.186485767364502
-2.186485767364502
-2.186485767364502
-2.186485767364502
-2.186485767364502
-2.186485767364502
-2.186485767364502
-2.186485767364502
-2.186485767364502
-2.186485767364502
-2.171226978302002
-2.171226978302002
-2.171226978302002
-2.171226978302002
-2.171226978302002
-2.171226978302002
-2.171226978302002
-2.171226978302002
-2.171226978302002
-2.171226978302002
-2.171226978302002
-2.171226978302002
-2.171226978302002
-2.171226978302002
-2.171226978302002
-2.171226978302002
-2.171226978302002
-2.171226978302002
-2.155968189239502
-2.155968189239502
-2.155968189239502
-2.155968189239502
-2.155968189239502
-2.155968189239502
-2.155968189239502
-2.155968189239502
-2.155968189239502
-2.155968189239502
-2.155968189239502
-2.155968189239502
-2.140709400177002
-2.140709400177002
-2.140709400177002
-2.140709400177002
-2.140709400177002
-2.140709400177002
-2.140709400177002
-2.140709400177002
-2.140709400177002
-2.140709400177002
-2.140709400177002
-2.140709400177002
-2.140709400177002
-2.125450611114502
-2.125450611114502
-2.125450611114502
-2.125450611114502
-2.125450611114502
-2.125450611114502
-2.125450611114502
-2.125450611114502
-2.125450611114502
-2.125450611114502
-2.125450611114502
-2.125450611114502
-2.125450611114502
-2.125450611114502
-2.125450611114502
-2.125450611114502
-2.125450611114502
-2.110191822052002
-2.110191822052002
-2.110191822052002
-2.110191822052002
-2.110191822052002
-2.110191822052002
-2.110191822052002
-2.110191822052002
-2.110191822052002
-2.110191822052002
-2.110191822052002
-2.110191822052002
-2.110191822052002
-2.110191822052002
-2.110191822052002
-2.094933032989502
-2.094933032989502
-2.094933032989502
-2.094933032989502
-2.094933032989502
-2.094933032989502
-2.094933032989502
-2.094933032989502
-2.094933032989502
-2.094933032989502
-2.094933032989502
-2.094933032989502
-2.094933032989502
-2.094933032989502
-2.094933032989502
-2.094933032989502
-2.094933032989502
-2.079674243927002
-2.079674243927002
-2.079674243927002
-2.079674243927002
-2.079674243927002
-2.079674243927002
-2.079674243927002
-2.079674243927002
-2.079674243927002
-2.079674243927002
-2.079674243927002
-2.079674243927002
-2.079674243927002
-2.079674243927002
-2.079674243927002
-2.064415454864502
-2.064415454864502
-2.064415454864502
-2.064415454864502
-2.064415454864502
-2.064415454864502
-2.064415454864502
-2.064415454864502
-2.064415454864502
-2.064415454864502
-2.079674243927002
-2.064415454864502
-2.064415454864502
-2.064415454864502
-2.064415454864502
-2.064415454864502
-2.064415454864502
-2.064415454864502
-2.064415454864502
-2.064415454864502
-2.064415454864502
-2.049156665802002
-2.049156665802002
-2.049156665802002
-2.049156665802002
-2.049156665802002
-2.049156665802002
-2.049156665802002
-2.049156665802002
-2.049156665802002
-2.049156665802002
-2.049156665802002
-2.049156665802002
-2.049156665802002
-2.049156665802002
-2.049156665802002
-2.049156665802002
-2.049156665802002
-2.049156665802002
-2.033897876739502
-2.033897876739502
-2.033897876739502
-2.033897876739502
-2.033897876739502
-2.033897876739502
-2.033897876739502
-2.033897876739502
-2.033897876739502
-2.033897876739502
-2.033897876739502
-2.033897876739502
-2.033897876739502
-2.033897876739502
-2.033897876739502
-2.033897876739502
-2.018639087677002
-2.018639087677002
-2.018639087677002
-2.018639087677002
-2.018639087677002
-2.018639087677002
-2.018639087677002
-2.018639087677002
-2.018639087677002
-2.018639087677002
-2.018639087677002
-2.018639087677002
-2.018639087677002
-2.018639087677002
-2.018639087677002
-2.003380298614502
-2.003380298614502
-2.003380298614502
-2.003380298614502
-2.003380298614502
-2.003380298614502
-2.003380298614502
-2.003380298614502
-2.003380298614502
-2.003380298614502
-2.003380298614502
-2.003380298614502
-1.988121390342712
-1.988121390342712
-2.003380298614502
-2.003380298614502
-1.988121390342712
-1.988121390342712
-1.988121390342712
-1.988121390342712
-1.988121390342712
-1.988121390342712
-1.988121390342712
-1.988121390342712
-1.988121390342712
-1.988121390342712
-1.988121390342712
-1.988121390342712
-1.972862601280212
-1.988121390342712
-1.988121390342712
-1.988121390342712
-1.972862601280212
-1.972862601280212
-1.972862601280212
-1.972862601280212
-1.972862601280212
-1.972862601280212
-1.972862601280212
-1.972862601280212
-1.972862601280212
-1.972862601280212
-1.972862601280212
-1.957603812217712
-1.972862601280212
-1.972862601280212
-1.957603812217712
-1.957603812217712
-1.972862601280212
-1.972862601280212
-1.957603812217712
-1.957603812217712
-1.957603812217712
-1.957603812217712
-1.957603812217712
-1.957603812217712
-1.957603812217712
-1.957603812217712
-1.957603812217712
-1.957603812217712
-1.957603812217712
-1.957603812217712
-1.942345023155212
-1.957603812217712
-1.942345023155212
-1.942345023155212
-1.942345023155212
-1.942345023155212
-1.942345023155212
-1.942345023155212
-1.942345023155212
-1.942345023155212
-1.942345023155212
-1.942345023155212
-1.942345023155212
-1.942345023155212
-1.942345023155212
-1.942345023155212
-1.927086234092712
-1.927086234092712
-1.927086234092712
-1.927086234092712
-1.927086234092712
-1.927086234092712
-1.927086234092712
-1.927086234092712
-1.927086234092712
-1.927086234092712
-1.927086234092712
-1.927086234092712
-1.927086234092712
-1.927086234092712
-1.927086234092712
-1.927086234092712
-1.927086234092712
-1.927086234092712
-1.911827445030212
-1.927086234092712
-1.927086234092712
-1.911827445030212
-1.911827445030212
-1.911827445030212
-1.911827445030212
-1.911827445030212
-1.911827445030212
-1.911827445030212
-1.911827445030212
-1.911827445030212
-1.911827445030212
-1.911827445030212
-1.911827445030212
-1.911827445030212
-1.911827445030212
-1.896568655967712
-1.911827445030212
-1.911827445030212
-1.896568655967712
-1.896568655967712
-1.896568655967712
-1.896568655967712
-1.896568655967712
-1.896568655967712
-1.896568655967712
-1.896568655967712
-1.896568655967712
-1.896568655967712
-1.896568655967712
-1.896568655967712
-1.896568655967712
-1.896568655967712
-1.896568655967712
-1.896568655967712
-1.896568655967712
-1.896568655967712
-1.896568655967712
-1.896568655967712
-1.896568655967712
-1.881309866905212
-1.881309866905212
-1.881309866905212
-1.881309866905212
-1.881309866905212
-1.881309866905212
-1.881309866905212
-1.881309866905212
-1.881309866905212
-1.881309866905212
-1.881309866905212
-1.881309866905212
-1.881309866905212
-1.881309866905212
-1.866051077842712
-1.866051077842712
-1.881309866905212
-1.866051077842712
-1.866051077842712
-1.866051077842712
-1.866051077842712
-1.866051077842712
-1.866051077842712
-1.866051077842712
-1.866051077842712
-1.866051077842712
-1.866051077842712
-1.866051077842712
-1.866051077842712
-1.866051077842712
-1.866051077842712
-1.850792288780212
-1.850792288780212
-1.866051077842712
-1.866051077842712
-1.850792288780212
-1.850792288780212
-1.850792288780212
-1.850792288780212
-1.850792288780212
-1.850792288780212
-1.850792288780212
-1.850792288780212
-1.850792288780212
-1.850792288780212
-1.850792288780212
-1.850792288780212
-1.850792288780212
-1.850792288780212
-1.850792288780212
-1.850792288780212
-1.850792288780212
-1.835533499717712
-1.850792288780212
-1.835533499717712
-1.835533499717712
-1.835533499717712
-1.835533499717712
-1.835533499717712
-1.835533499717712
-1.835533499717712
-1.835533499717712
-1.835533499717712
-1.835533499717712
-1.835533499717712
-1.835533499717712
-1.835533499717712
-1.835533499717712
-1.820274710655212
-1.820274710655212
-1.835533499717712
-1.820274710655212
-1.820274710655212
-1.820274710655212
-1.820274710655212
-1.820274710655212
-1.820274710655212
-1.820274710655212
-1.820274710655212
-1.820274710655212
-1.820274710655212
-1.820274710655212
-1.820274710655212
-1.820274710655212
-1.820274710655212
-1.820274710655212
-1.805015921592712
-1.805015921592712
-1.820274710655212
-1.820274710655212
-1.805015921592712
-1.805015921592712
-1.805015921592712
-1.805015921592712
-1.805015921592712
-1.805015921592712
-1.805015921592712
-1.805015921592712
-1.805015921592712
-1.805015921592712
-1.805015921592712
-1.789757132530212
-1.805015921592712
-1.805015921592712
-1.805015921592712
-1.789757132530212
-1.789757132530212
-1.805015921592712
-1.789757132530212
-1.789757132530212
-1.789757132530212
-1.789757132530212
-1.789757132530212
-1.789757132530212
-1.789757132530212
-1.789757132530212
-1.789757132530212
-1.789757132530212
-1.789757132530212
-1.789757132530212
-1.789757132530212
-1.774498343467712
-1.774498343467712
-1.789757132530212
-1.774498343467712
-1.774498343467712
-1.774498343467712
-1.774498343467712
-1.774498343467712
-1.774498343467712
-1.774498343467712
-1.774498343467712
-1.774498343467712
-1.774498343467712
-1.774498343467712
-1.774498343467712
-1.774498343467712
-1.774498343467712
-1.774498343467712
-1.774498343467712
-1.774498343467712
-1.774498343467712
-1.774498343467712
-1.759239554405212
-1.759239554405212
-1.759239554405212
-1.774498343467712
-1.759239554405212
-1.759239554405212
-1.759239554405212
-1.759239554405212
-1.759239554405212
-1.759239554405212
-1.759239554405212
-1.759239554405212
-1.759239554405212
-1.759239554405212
-1.759239554405212
-1.759239554405212
-1.759239554405212
-1.759239554405212
-1.759239554405212
-1.759239554405212
-1.759239554405212
-1.759239554405212
-1.743980765342712
-1.759239554405212
-1.743980765342712
-1.743980765342712
-1.743980765342712
-1.743980765342712
-1.743980765342712
-1.743980765342712
-1.743980765342712
-1.743980765342712
-1.743980765342712
-1.743980765342712
-1.743980765342712
-1.743980765342712
-1.728721976280212
-1.728721976280212
-1.743980765342712
-1.728721976280212
-1.728721976280212
-1.728721976280212
-1.728721976280212
-1.728721976280212
-1.728721976280212
-1.743980765342712
-1.728721976280212
-1.728721976280212
-1.728721976280212
-1.728721976280212
-1.728721976280212
-1.728721976280212
-1.728721976280212
-1.728721976280212
-1.728721976280212
-1.728721976280212
-1.728721976280212
-1.728721976280212
-1.713463187217712
-1.713463187217712
-1.728721976280212
-1.728721976280212
-1.713463187217712
-1.713463187217712
-1.713463187217712
-1.713463187217712
-1.713463187217712
-1.713463187217712
-1.713463187217712
-1.713463187217712
-1.713463187217712
-1.713463187217712
-1.713463187217712
-1.713463187217712
-1.713463187217712
-1.713463187217712
-1.713463187217712
-1.713463187217712
-1.713463187217712
-1.698204398155212
-1.713463187217712
-1.713463187217712
-1.698204398155212
-1.698204398155212
-1.698204398155212
-1.698204398155212
-1.698204398155212
-1.698204398155212
-1.698204398155212
-1.698204398155212
-1.698204398155212
-1.698204398155212
-1.698204398155212
-1.698204398155212
-1.698204398155212
-1.698204398155212
-1.698204398155212
-1.698204398155212
-1.698204398155212
-1.682945609092712
-1.698204398155212
-1.698204398155212
-1.682945609092712
-1.682945609092712
-1.698204398155212
-1.682945609092712
-1.682945609092712
-1.682945609092712
-1.682945609092712
-1.682945609092712
-1.682945609092712
-1.682945609092712
-1.682945609092712
-1.682945609092712
-1.682945609092712
-1.682945609092712
-1.682945609092712
-1.682945609092712
-1.682945609092712
-1.682945609092712
-1.682945609092712
-1.682945609092712
-1.667686820030212
-1.667686820030212
-1.682945609092712
-1.667686820030212
-1.667686820030212
-1.667686820030212
-1.667686820030212
-1.667686820030212
-1.667686820030212
-1.667686820030212
-1.667686820030212
-1.667686820030212
-1.667686820030212
-1.667686820030212
-1.667686820030212
-1.652428030967712
-1.652428030967712
-1.652428030967712
-1.652428030967712
-1.652428030967712
-1.667686820030212
-1.652428030967712
-1.652428030967712
-1.652428030967712
-1.652428030967712
-1.652428030967712
-1.652428030967712
-1.652428030967712
-1.652428030967712
-1.652428030967712
-1.652428030967712
-1.652428030967712
-1.652428030967712
-1.652428030967712
-1.652428030967712
-1.637169241905212
-1.637169241905212
-1.652428030967712
-1.637169241905212
-1.637169241905212
-1.637169241905212
-1.637169241905212
-1.637169241905212
-1.637169241905212
-1.637169241905212
-1.637169241905212
-1.637169241905212
-1.637169241905212
-1.637169241905212
-1.637169241905212
-1.637169241905212
-1.637169241905212
-1.637169241905212
-1.637169241905212
-1.637169241905212
-1.637169241905212
-1.621910452842712
-1.637169241905212
-1.621910452842712
-1.621910452842712
-1.621910452842712
-1.637169241905212
-1.621910452842712
-1.621910452842712
-1.621910452842712
-1.637169241905212
-1.621910452842712
-1.621910452842712
-1.621910452842712
-1.621910452842712
-1.621910452842712
-1.621910452842712
-1.621910452842712
-1.621910452842712
-1.621910452842712
-1.621910452842712
-1.621910452842712
-1.621910452842712
-1.621910452842712
-1.606651663780212
-1.606651663780212
-1.606651663780212
-1.606651663780212
-1.606651663780212
-1.606651663780212
-1.606651663780212
-1.606651663780212
-1.606651663780212
-1.606651663780212
-1.606651663780212
-1.606651663780212
-1.606651663780212
-1.606651663780212
-1.606651663780212
-1.606651663780212
-1.606651663780212
-1.606651663780212
-1.606651663780212
-1.606651663780212
-1.606651663780212
-1.606651663780212
-1.606651663780212
-1.591392874717712
-1.606651663780212
-1.591392874717712
-1.606651663780212
-1.606651663780212
-1.591392874717712
-1.591392874717712
-1.591392874717712
-1.591392874717712
-1.591392874717712
-1.591392874717712
-1.591392874717712
-1.591392874717712
-1.591392874717712
-1.591392874717712
-1.591392874717712
-1.591392874717712
-1.591392874717712
-1.591392874717712
-1.591392874717712
-1.591392874717712
-1.591392874717712
-1.591392874717712
-1.591392874717712
-1.591392874717712
-1.591392874717712
-1.576134085655212
-1.576134085655212
-1.576134085655212
-1.576134085655212
-1.576134085655212
-1.576134085655212
-1.576134085655212
-1.576134085655212
-1.576134085655212
-1.576134085655212
-1.576134085655212
-1.576134085655212
-1.576134085655212
-1.576134085655212
-1.576134085655212
-1.576134085655212
-1.576134085655212
-1.576134085655212
-1.576134085655212
-1.576134085655212
-1.576134085655212
-1.576134085655212
-1.560875296592712
-1.560875296592712
-1.576134085655212
-1.576134085655212
-1.560875296592712
-1.560875296592712
-1.560875296592712
-1.560875296592712
-1.560875296592712
-1.560875296592712
-1.560875296592712
-1.560875296592712
-1.560875296592712
-1.560875296592712
-1.560875296592712
-1.560875296592712
-1.560875296592712
-1.560875296592712
-1.560875296592712
-1.545616507530212
-1.560875296592712
-1.545616507530212
-1.545616507530212
-1.545616507530212
-1.560875296592712
-1.545616507530212
-1.545616507530212
-1.545616507530212
-1.545616507530212
-1.545616507530212
-1.545616507530212
-1.545616507530212
-1.545616507530212
-1.545616507530212
-1.545616507530212
-1.545616507530212
-1.545616507530212
-1.545616507530212
-1.545616507530212
-1.545616507530212
-1.530357718467712
-1.530357718467712
-1.530357718467712
-1.530357718467712
-1.530357718467712
-1.530357718467712
-1.530357718467712
-1.530357718467712
-1.530357718467712
-1.530357718467712
-1.530357718467712
-1.530357718467712
-1.530357718467712
-1.530357718467712
-1.515098929405212
-1.530357718467712
-1.515098929405212
-1.515098929405212
-1.515098929405212
-1.515098929405212
-1.515098929405212
-1.515098929405212
-1.515098929405212
-1.515098929405212
-1.515098929405212
-1.515098929405212
-1.515098929405212
-1.515098929405212
-1.515098929405212
-1.515098929405212
-1.515098929405212
-1.515098929405212
-1.515098929405212
-1.515098929405212
-1.515098929405212
-1.515098929405212
-1.515098929405212
-1.515098929405212
-1.515098929405212
-1.515098929405212
-1.515098929405212
-1.515098929405212
-1.515098929405212
-1.515098929405212
-1.515098929405212
-1.515098929405212
-1.499840140342712
-1.515098929405212
-1.515098929405212
-1.499840140342712
-1.515098929405212
-1.499840140342712
-1.499840140342712
-1.499840140342712
-1.499840140342712
-1.499840140342712
-1.499840140342712
-1.499840140342712
-1.484581351280212
-1.484581351280212
-1.499840140342712
-1.499840140342712
-1.499840140342712
-1.484581351280212
-1.484581351280212
-1.484581351280212
-1.484581351280212
-1.484581351280212
-1.484581351280212
-1.484581351280212
-1.484581351280212
-1.484581351280212
-1.484581351280212
-1.484581351280212
-1.484581351280212
-1.484581351280212
-1.484581351280212
-1.484581351280212
-1.469322562217712
-1.484581351280212
-1.484581351280212
-1.469322562217712
-1.484581351280212
-1.469322562217712
-1.469322562217712
-1.469322562217712
-1.469322562217712
-1.469322562217712
-1.469322562217712
-1.469322562217712
-1.469322562217712
-1.469322562217712
-1.469322562217712
-1.469322562217712
-1.469322562217712
-1.469322562217712
-1.469322562217712
-1.469322562217712
-1.469322562217712
-1.469322562217712
-1.469322562217712
-1.469322562217712
-1.469322562217712
-1.469322562217712
-1.454063773155212
-1.469322562217712
-1.469322562217712
-1.469322562217712
-1.469322562217712
-1.469322562217712
-1.469322562217712
-1.469322562217712
-1.469322562217712
-1.454063773155212
-1.469322562217712
-1.469322562217712
-1.454063773155212
-1.454063773155212
-1.454063773155212
-1.454063773155212
-1.454063773155212
-1.454063773155212
-1.454063773155212
-1.454063773155212
-1.454063773155212
-1.454063773155212
-1.454063773155212
-1.454063773155212
-1.454063773155212
-1.454063773155212
-1.454063773155212
-1.438804984092712
-1.438804984092712
-1.438804984092712
-1.438804984092712
-1.438804984092712
-1.438804984092712
-1.438804984092712
-1.438804984092712
-1.438804984092712
-1.438804984092712
-1.438804984092712
-1.438804984092712
-1.438804984092712
-1.438804984092712
-1.438804984092712
-1.438804984092712
-1.438804984092712
-1.438804984092712
-1.423546195030212
-1.423546195030212
-1.438804984092712
-1.438804984092712
-1.438804984092712
-1.423546195030212
-1.423546195030212
-1.438804984092712
-1.423546195030212
-1.423546195030212
-1.423546195030212
-1.423546195030212
-1.423546195030212
-1.423546195030212
-1.423546195030212
-1.423546195030212
-1.423546195030212
-1.423546195030212
-1.423546195030212
-1.423546195030212
-1.423546195030212
-1.423546195030212
-1.423546195030212
-1.423546195030212
-1.423546195030212
-1.423546195030212
-1.423546195030212
-1.423546195030212
-1.423546195030212
-1.408287405967712
-1.423546195030212
-1.423546195030212
-1.408287405967712
-1.408287405967712
-1.408287405967712
-1.408287405967712
-1.408287405967712
-1.408287405967712
-1.408287405967712
-1.408287405967712
-1.408287405967712
-1.408287405967712
-1.408287405967712
-1.408287405967712
-1.408287405967712
-1.408287405967712
-1.408287405967712
-1.408287405967712
-1.408287405967712
-1.408287405967712
-1.408287405967712
-1.408287405967712
-1.408287405967712
-1.408287405967712
-1.408287405967712
-1.408287405967712
-1.408287405967712
-1.408287405967712
-1.393028616905212
-1.393028616905212
-1.393028616905212
-1.393028616905212
-1.393028616905212
-1.393028616905212
-1.393028616905212
-1.393028616905212
-1.393028616905212
-1.393028616905212
-1.393028616905212
-1.393028616905212
-1.393028616905212
-1.393028616905212
-1.393028616905212
-1.377769827842712
-1.393028616905212
-1.393028616905212
-1.377769827842712
-1.393028616905212
-1.393028616905212
-1.377769827842712
-1.377769827842712
-1.377769827842712
-1.377769827842712
-1.377769827842712
-1.393028616905212
-1.377769827842712
-1.377769827842712
-1.377769827842712
-1.377769827842712
-1.377769827842712
-1.377769827842712
-1.377769827842712
-1.377769827842712
-1.377769827842712
-1.377769827842712
-1.377769827842712
-1.377769827842712
-1.377769827842712
-1.377769827842712
-1.377769827842712
-1.377769827842712
-1.377769827842712
-1.377769827842712
-1.377769827842712
-1.377769827842712
-1.362511038780212
-1.362511038780212
-1.362511038780212
-1.362511038780212
-1.362511038780212
-1.362511038780212
-1.362511038780212
-1.362511038780212
-1.362511038780212
-1.362511038780212
-1.362511038780212
-1.362511038780212
-1.362511038780212
-1.362511038780212
-1.362511038780212
-1.362511038780212
-1.362511038780212
-1.362511038780212
-1.362511038780212
-1.362511038780212
-1.362511038780212
-1.362511038780212
-1.362511038780212
-1.362511038780212
-1.362511038780212
-1.362511038780212
-1.347252249717712
-1.362511038780212
-1.362511038780212
-1.347252249717712
-1.362511038780212
-1.362511038780212
-1.347252249717712
-1.347252249717712
-1.362511038780212
-1.347252249717712
-1.347252249717712
-1.347252249717712
-1.347252249717712
-1.347252249717712
-1.347252249717712
-1.347252249717712
-1.347252249717712
-1.347252249717712
-1.331993460655212
-1.347252249717712
-1.347252249717712
-1.331993460655212
-1.331993460655212
-1.331993460655212
-1.331993460655212
-1.347252249717712
-1.331993460655212
-1.331993460655212
-1.331993460655212
-1.331993460655212
-1.331993460655212
-1.347252249717712
-1.331993460655212
-1.331993460655212
-1.331993460655212
-1.331993460655212
-1.331993460655212
-1.331993460655212
-1.331993460655212
-1.331993460655212
-1.331993460655212
-1.331993460655212
-1.331993460655212
-1.331993460655212
-1.331993460655212
-1.331993460655212
-1.331993460655212
-1.331993460655212
-1.331993460655212
-1.331993460655212
-1.331993460655212
-1.331993460655212
-1.331993460655212
-1.331993460655212
-1.331993460655212
-1.331993460655212
-1.331993460655212
-1.331993460655212
-1.316734671592712
-1.316734671592712
-1.316734671592712
-1.316734671592712
-1.316734671592712
-1.316734671592712
-1.316734671592712
-1.316734671592712
-1.316734671592712
-1.316734671592712
-1.316734671592712
-1.316734671592712
-1.316734671592712
-1.316734671592712
-1.316734671592712
-1.301475882530212
-1.301475882530212
-1.316734671592712
-1.316734671592712
-1.301475882530212
-1.301475882530212
-1.301475882530212
-1.316734671592712
-1.316734671592712
-1.316734671592712
-1.301475882530212
-1.301475882530212
-1.301475882530212
-1.301475882530212
-1.301475882530212
-1.301475882530212
-1.301475882530212
-1.301475882530212
-1.301475882530212
-1.301475882530212
-1.301475882530212
-1.301475882530212
-1.301475882530212
-1.301475882530212
-1.301475882530212
-1.301475882530212
-1.301475882530212
-1.301475882530212
-1.286217093467712
-1.286217093467712
-1.301475882530212
-1.301475882530212
-1.286217093467712
-1.286217093467712
-1.286217093467712
-1.286217093467712
-1.286217093467712
-1.286217093467712
-1.301475882530212
-1.286217093467712
-1.286217093467712
-1.286217093467712
-1.286217093467712
-1.286217093467712
-1.286217093467712
-1.286217093467712
-1.286217093467712
-1.286217093467712
-1.286217093467712
-1.286217093467712
-1.286217093467712
-1.286217093467712
-1.286217093467712
-1.270958304405212
-1.286217093467712
-1.286217093467712
-1.286217093467712
-1.270958304405212
-1.270958304405212
-1.270958304405212
-1.270958304405212
-1.270958304405212
-1.270958304405212
-1.270958304405212
-1.270958304405212
-1.270958304405212
-1.270958304405212
-1.270958304405212
-1.270958304405212
-1.270958304405212
-1.270958304405212
-1.270958304405212
-1.270958304405212
-1.270958304405212
-1.270958304405212
-1.270958304405212
-1.270958304405212
-1.270958304405212
-1.270958304405212
-1.270958304405212
-1.270958304405212
-1.270958304405212
-1.270958304405212
-1.255699515342712
-1.270958304405212
-1.255699515342712
-1.270958304405212
-1.270958304405212
-1.255699515342712
-1.255699515342712
-1.270958304405212
-1.255699515342712
-1.270958304405212
-1.270958304405212
-1.255699515342712
-1.255699515342712
-1.255699515342712
-1.255699515342712
-1.255699515342712
-1.255699515342712
-1.255699515342712
-1.255699515342712
-1.255699515342712
-1.255699515342712
-1.255699515342712
-1.255699515342712
-1.255699515342712
-1.255699515342712
-1.255699515342712
-1.240440726280212
-1.255699515342712
-1.255699515342712
-1.240440726280212
-1.240440726280212
-1.240440726280212
-1.240440726280212
-1.240440726280212
-1.240440726280212
-1.240440726280212
-1.240440726280212
-1.240440726280212
-1.240440726280212
-1.240440726280212
-1.240440726280212
-1.240440726280212
-1.240440726280212
-1.240440726280212
-1.240440726280212
-1.240440726280212
-1.240440726280212
-1.240440726280212
-1.240440726280212
-1.240440726280212
-1.240440726280212
-1.240440726280212
-1.240440726280212
-1.240440726280212
-1.240440726280212
-1.240440726280212
-1.240440726280212
-1.240440726280212
-1.225181937217712
-1.225181937217712
-1.240440726280212
-1.225181937217712
-1.225181937217712
-1.225181937217712
-1.225181937217712
-1.225181937217712
-1.225181937217712
-1.225181937217712
-1.225181937217712
-1.225181937217712
-1.225181937217712
-1.225181937217712
-1.225181937217712
-1.225181937217712
-1.225181937217712
-1.209923148155212
-1.209923148155212
-1.225181937217712
-1.209923148155212
-1.209923148155212
-1.209923148155212
-1.209923148155212
-1.209923148155212
-1.209923148155212
-1.209923148155212
-1.209923148155212
-1.209923148155212
-1.209923148155212
-1.209923148155212
-1.209923148155212
-1.209923148155212
-1.209923148155212
-1.209923148155212
-1.209923148155212
-1.209923148155212
-1.209923148155212
-1.194664359092712
-1.209923148155212
-1.209923148155212
-1.209923148155212
-1.209923148155212
-1.209923148155212
-1.209923148155212
-1.209923148155212
-1.209923148155212
-1.194664359092712
-1.209923148155212
-1.209923148155212
-1.209923148155212
-1.209923148155212
-1.209923148155212
-1.194664359092712
-1.209923148155212
-1.209923148155212
-1.194664359092712
-1.194664359092712
-1.194664359092712
-1.194664359092712
-1.194664359092712
-1.194664359092712
-1.194664359092712
-1.194664359092712
-1.194664359092712
-1.194664359092712
-1.194664359092712
-1.194664359092712
-1.194664359092712
-1.194664359092712
-1.194664359092712
-1.194664359092712
-1.194664359092712
-1.194664359092712
-1.194664359092712
-1.194664359092712
-1.194664359092712
-1.194664359092712
-1.179405570030212
-1.179405570030212
-1.194664359092712
-1.194664359092712
-1.194664359092712
-1.194664359092712
-1.194664359092712
-1.194664359092712
-1.194664359092712
-1.179405570030212
-1.179405570030212
-1.194664359092712
-1.179405570030212
-1.179405570030212
-1.179405570030212
-1.179405570030212
-1.179405570030212
-1.179405570030212
-1.179405570030212
-1.179405570030212
-1.179405570030212
-1.179405570030212
-1.179405570030212
-1.179405570030212
-1.179405570030212
-1.179405570030212
-1.179405570030212
-1.179405570030212
-1.179405570030212
-1.179405570030212
-1.164146780967712
-1.179405570030212
-1.179405570030212
-1.164146780967712
-1.179405570030212
-1.179405570030212
-1.179405570030212
-1.179405570030212
-1.179405570030212
-1.164146780967712
-1.164146780967712
-1.164146780967712
-1.164146780967712
-1.179405570030212
-1.164146780967712
-1.164146780967712
-1.164146780967712
-1.179405570030212
-1.164146780967712
-1.164146780967712
-1.164146780967712
-1.179405570030212
-1.164146780967712
-1.164146780967712
-1.164146780967712
-1.164146780967712
-1.164146780967712
-1.164146780967712
-1.164146780967712
-1.164146780967712
-1.164146780967712
-1.164146780967712
-1.164146780967712
-1.164146780967712
-1.164146780967712
-1.148887991905212
-1.148887991905212
-1.148887991905212
-1.148887991905212
-1.164146780967712
-1.148887991905212
-1.148887991905212
-1.148887991905212
-1.148887991905212
-1.148887991905212
-1.148887991905212
-1.148887991905212
-1.148887991905212
-1.148887991905212
-1.148887991905212
-1.148887991905212
-1.148887991905212
-1.148887991905212
-1.148887991905212
-1.148887991905212
-1.148887991905212
-1.148887991905212
-1.133629202842712
-1.148887991905212
-1.148887991905212
-1.148887991905212
-1.133629202842712
-1.148887991905212
-1.133629202842712
-1.133629202842712
-1.148887991905212
-1.133629202842712
-1.133629202842712
-1.133629202842712
-1.133629202842712
-1.133629202842712
-1.133629202842712
-1.133629202842712
-1.133629202842712
-1.133629202842712
-1.133629202842712
-1.133629202842712
-1.133629202842712
-1.133629202842712
-1.133629202842712
-1.133629202842712
-1.133629202842712
-1.133629202842712
-1.133629202842712
-1.133629202842712
-1.133629202842712
-1.133629202842712
-1.118370413780212
-1.118370413780212
-1.118370413780212
-1.118370413780212
-1.118370413780212
-1.118370413780212
-1.118370413780212
-1.118370413780212
-1.118370413780212
-1.118370413780212
-1.118370413780212
-1.118370413780212
-1.118370413780212
-1.118370413780212
-1.118370413780212
-1.118370413780212
-1.118370413780212
-1.118370413780212
-1.118370413780212
-1.118370413780212
-1.118370413780212
-1.118370413780212
-1.118370413780212
-1.118370413780212
-1.103111624717712
-1.118370413780212
-1.118370413780212
-1.118370413780212
-1.103111624717712
-1.103111624717712
-1.103111624717712
-1.118370413780212
-1.103111624717712
-1.103111624717712
-1.103111624717712
-1.103111624717712
-1.118370413780212
-1.118370413780212
-1.103111624717712
-1.103111624717712
-1.103111624717712
-1.103111624717712
-1.103111624717712
-1.103111624717712
-1.103111624717712
-1.103111624717712
-1.103111624717712
-1.103111624717712
-1.103111624717712
-1.103111624717712
-1.103111624717712
-1.087852835655212
-1.087852835655212
-1.103111624717712
-1.103111624717712
-1.087852835655212
-1.087852835655212
-1.103111624717712
-1.087852835655212
-1.087852835655212
-1.087852835655212
-1.087852835655212
-1.087852835655212
-1.087852835655212
-1.087852835655212
-1.087852835655212
-1.087852835655212
-1.087852835655212
-1.087852835655212
-1.087852835655212
-1.087852835655212
-1.087852835655212
-1.087852835655212
-1.087852835655212
-1.087852835655212
-1.087852835655212
-1.087852835655212
-1.087852835655212
-1.087852835655212
-1.087852835655212
-1.087852835655212
-1.087852835655212
-1.087852835655212
-1.087852835655212
-1.087852835655212
-1.087852835655212
-1.087852835655212
-1.087852835655212
-1.087852835655212
-1.072594046592712
-1.087852835655212
-1.087852835655212
-1.072594046592712
-1.072594046592712
-1.087852835655212
-1.072594046592712
-1.072594046592712
-1.072594046592712
-1.072594046592712
-1.072594046592712
-1.072594046592712
-1.072594046592712
-1.072594046592712
-1.072594046592712
-1.072594046592712
-1.072594046592712
-1.072594046592712
-1.072594046592712
-1.072594046592712
-1.072594046592712
-1.072594046592712
-1.072594046592712
-1.072594046592712
-1.072594046592712
-1.072594046592712
-1.072594046592712
-1.057335257530212
-1.072594046592712
-1.072594046592712
-1.072594046592712
-1.072594046592712
-1.057335257530212
-1.072594046592712
-1.072594046592712
-1.057335257530212
-1.072594046592712
-1.072594046592712
-1.057335257530212
-1.057335257530212
-1.057335257530212
-1.057335257530212
-1.057335257530212
-1.057335257530212
-1.057335257530212
-1.057335257530212
-1.057335257530212
-1.057335257530212
-1.057335257530212
-1.057335257530212
-1.057335257530212
-1.057335257530212
-1.057335257530212
-1.057335257530212
-1.057335257530212
-1.057335257530212
-1.057335257530212
-1.057335257530212
-1.057335257530212
-1.057335257530212
-1.057335257530212
-1.057335257530212
-1.057335257530212
-1.057335257530212
-1.057335257530212
-1.057335257530212
-1.057335257530212
-1.057335257530212
-1.057335257530212
-1.057335257530212
-1.057335257530212
-1.057335257530212
-1.057335257530212
-1.042076468467712
-1.042076468467712
-1.057335257530212
-1.057335257530212
-1.042076468467712
-1.042076468467712
-1.042076468467712
-1.042076468467712
-1.042076468467712
-1.042076468467712
-1.042076468467712
-1.042076468467712
-1.042076468467712
-1.042076468467712
-1.026817679405212
-1.042076468467712
-1.042076468467712
-1.026817679405212
-1.042076468467712
-1.042076468467712
-1.042076468467712
-1.026817679405212
-1.042076468467712
-1.042076468467712
-1.042076468467712
-1.026817679405212
-1.042076468467712
-1.042076468467712
-1.026817679405212
-1.042076468467712
-1.026817679405212
-1.026817679405212
-1.026817679405212
-1.026817679405212
-1.026817679405212
-1.026817679405212
-1.026817679405212
-1.026817679405212
-1.026817679405212
-1.026817679405212
-1.026817679405212
-1.026817679405212
-1.026817679405212
-1.026817679405212
-1.026817679405212
-1.026817679405212
-1.026817679405212
-1.026817679405212
-1.026817679405212
-1.011558890342712
-1.011558890342712
-1.026817679405212
-1.026817679405212
-1.026817679405212
-1.011558890342712
-1.011558890342712
-1.026817679405212
-1.026817679405212
-1.011558890342712
-1.011558890342712
-1.011558890342712
-1.026817679405212
-1.011558890342712
-1.011558890342712
-1.011558890342712
-1.011558890342712
-1.011558890342712
-1.011558890342712
-1.011558890342712
-1.011558890342712
-1.011558890342712
-1.011558890342712
-1.011558890342712
-1.011558890342712
-1.011558890342712
-1.011558890342712
-1.011558890342712
-1.011558890342712
-1.011558890342712
-1.011558890342712
-1.011558890342712
-1.011558890342712
-1.011558890342712
-1.011558890342712
-1.011558890342712
-1.011558890342712
-1.011558890342712
-1.011558890342712
-1.011558890342712
-0.996300101280212
-1.011558890342712
-1.011558890342712
-1.011558890342712
-0.996300101280212
-0.996300101280212
-0.996300101280212
-0.996300101280212
-0.996300101280212
-0.996300101280212
-0.996300101280212
-0.996300101280212
-0.996300101280212
-1.011558890342712
-0.996300101280212
-0.996300101280212
-0.996300101280212
-1.011558890342712
-1.011558890342712
-0.996300101280212
-0.996300101280212
-0.996300101280212
-0.996300101280212
-0.996300101280212
-0.996300101280212
-0.996300101280212
-0.996300101280212
-0.996300101280212
-0.996300101280212
-0.996300101280212
-0.996300101280212
-0.996300101280212
-0.996300101280212
-0.981041312217712
-0.996300101280212
-0.996300101280212
-0.996300101280212
-0.996300101280212
-0.981041312217712
-0.981041312217712
-0.981041312217712
-0.981041312217712
-0.981041312217712
-0.981041312217712
-0.981041312217712
-0.981041312217712
-0.981041312217712
-0.996300101280212
-0.981041312217712
-0.981041312217712
-0.981041312217712
-0.981041312217712
-0.981041312217712
-0.981041312217712
-0.981041312217712
-0.981041312217712
-0.981041312217712
-0.981041312217712
-0.981041312217712
-0.981041312217712
-0.981041312217712
-0.981041312217712
-0.981041312217712
-0.981041312217712
-0.981041312217712
-0.981041312217712
-0.981041312217712
-0.981041312217712
-0.981041312217712
-0.981041312217712
-0.981041312217712
-0.981041312217712
-0.981041312217712
-0.981041312217712
-0.981041312217712
-0.965782523155212
-0.965782523155212
-0.981041312217712
-0.981041312217712
-0.981041312217712
-0.965782523155212
-0.965782523155212
-0.981041312217712
-0.981041312217712
-0.965782523155212
-0.965782523155212
-0.965782523155212
-0.965782523155212
-0.965782523155212
-0.965782523155212
-0.965782523155212
-0.965782523155212
-0.965782523155212
-0.965782523155212
-0.965782523155212
-0.965782523155212
-0.965782523155212
-0.965782523155212
-0.965782523155212
-0.950523734092712
-0.965782523155212
-0.965782523155212
-0.965782523155212
-0.950523734092712
-0.965782523155212
-0.965782523155212
-0.965782523155212
-0.950523734092712
-0.950523734092712
-0.965782523155212
-0.965782523155212
-0.950523734092712
-0.950523734092712
-0.965782523155212
-0.950523734092712
-0.950523734092712
-0.950523734092712
-0.950523734092712
-0.950523734092712
-0.950523734092712
-0.950523734092712
-0.950523734092712
-0.950523734092712
-0.950523734092712
-0.950523734092712
-0.950523734092712
-0.950523734092712
-0.950523734092712
-0.950523734092712
-0.950523734092712
-0.950523734092712
-0.950523734092712
-0.950523734092712
-0.950523734092712
-0.950523734092712
-0.950523734092712
-0.950523734092712
-0.950523734092712
-0.950523734092712
-0.935264945030212
-0.935264945030212
-0.950523734092712
-0.950523734092712
-0.935264945030212
-0.950523734092712
-0.950523734092712
-0.935264945030212
-0.935264945030212
-0.935264945030212
-0.935264945030212
-0.935264945030212
-0.935264945030212
-0.935264945030212
-0.935264945030212
-0.935264945030212
-0.935264945030212
-0.935264945030212
-0.935264945030212
-0.935264945030212
-0.935264945030212
-0.935264945030212
-0.935264945030212
-0.935264945030212
-0.935264945030212
-0.935264945030212
-0.935264945030212
-0.935264945030212
-0.935264945030212
-0.935264945030212
-0.935264945030212
-0.920006155967712
-0.935264945030212
-0.935264945030212
-0.920006155967712
-0.935264945030212
-0.920006155967712
-0.920006155967712
-0.920006155967712
-0.920006155967712
-0.920006155967712
-0.920006155967712
-0.920006155967712
-0.920006155967712
-0.935264945030212
-0.920006155967712
-0.920006155967712
-0.920006155967712
-0.920006155967712
-0.920006155967712
-0.920006155967712
-0.920006155967712
-0.920006155967712
-0.920006155967712
-0.920006155967712
-0.920006155967712
-0.920006155967712
-0.920006155967712
-0.920006155967712
-0.920006155967712
-0.920006155967712
-0.920006155967712
-0.920006155967712
-0.920006155967712
-0.920006155967712
-0.920006155967712
-0.920006155967712
-0.920006155967712
-0.920006155967712
-0.920006155967712
-0.920006155967712
-0.920006155967712
-0.920006155967712
-0.920006155967712
-0.920006155967712
-0.920006155967712
-0.920006155967712
-0.920006155967712
-0.920006155967712
-0.920006155967712
-0.920006155967712
-0.920006155967712
-0.904747366905212
-0.904747366905212
-0.904747366905212
-0.904747366905212
-0.904747366905212
-0.904747366905212
-0.904747366905212
-0.904747366905212
-0.904747366905212
-0.904747366905212
-0.904747366905212
-0.904747366905212
-0.904747366905212
-0.904747366905212
-0.904747366905212
-0.904747366905212
-0.904747366905212
-0.904747366905212
-0.904747366905212
-0.904747366905212
-0.904747366905212
-0.904747366905212
-0.904747366905212
-0.904747366905212
-0.889488577842712
-0.904747366905212
-0.904747366905212
-0.904747366905212
-0.904747366905212
-0.889488577842712
-0.889488577842712
-0.904747366905212
-0.904747366905212
-0.904747366905212
-0.889488577842712
-0.889488577842712
-0.889488577842712
-0.904747366905212
-0.904747366905212
-0.889488577842712
-0.889488577842712
-0.904747366905212
-0.904747366905212
-0.889488577842712
-0.889488577842712
-0.889488577842712
-0.889488577842712
-0.889488577842712
-0.889488577842712
-0.889488577842712
-0.889488577842712
-0.889488577842712
-0.889488577842712
-0.889488577842712
-0.889488577842712
-0.889488577842712
-0.889488577842712
-0.889488577842712
-0.889488577842712
-0.889488577842712
-0.889488577842712
-0.889488577842712
-0.889488577842712
-0.889488577842712
-0.889488577842712
-0.889488577842712
-0.889488577842712
-0.889488577842712
-0.874229788780212
-0.889488577842712
-0.889488577842712
-0.874229788780212
-0.874229788780212
-0.874229788780212
-0.874229788780212
-0.874229788780212
-0.874229788780212
-0.874229788780212
-0.874229788780212
-0.874229788780212
-0.889488577842712
-0.874229788780212
-0.874229788780212
-0.874229788780212
-0.874229788780212
-0.874229788780212
-0.874229788780212
-0.874229788780212
-0.874229788780212
-0.874229788780212
-0.874229788780212
-0.874229788780212
-0.874229788780212
-0.874229788780212
-0.858970999717712
-0.874229788780212
-0.874229788780212
-0.874229788780212
-0.874229788780212
-0.874229788780212
-0.874229788780212
-0.874229788780212
-0.874229788780212
-0.874229788780212
-0.874229788780212
-0.874229788780212
-0.874229788780212
-0.874229788780212
-0.874229788780212
-0.858970999717712
-0.874229788780212
-0.874229788780212
-0.858970999717712
-0.874229788780212
-0.858970999717712
-0.858970999717712
-0.874229788780212
-0.858970999717712
-0.858970999717712
-0.858970999717712
-0.858970999717712
-0.858970999717712
-0.858970999717712
-0.858970999717712
-0.858970999717712
-0.858970999717712
-0.858970999717712
-0.858970999717712
-0.858970999717712
-0.858970999717712
-0.858970999717712
-0.858970999717712
-0.858970999717712
-0.858970999717712
-0.858970999717712
-0.858970999717712
-0.858970999717712
-0.858970999717712
-0.858970999717712
-0.858970999717712
-0.858970999717712
-0.843712210655212
-0.858970999717712
-0.858970999717712
-0.843712210655212
-0.858970999717712
-0.858970999717712
-0.858970999717712
-0.858970999717712
-0.858970999717712
-0.858970999717712
-0.858970999717712
-0.858970999717712
-0.858970999717712
-0.858970999717712
-0.858970999717712
-0.843712210655212
-0.858970999717712
-0.858970999717712
-0.843712210655212
-0.858970999717712
-0.858970999717712
-0.843712210655212
-0.843712210655212
-0.843712210655212
-0.843712210655212
-0.843712210655212
-0.843712210655212
-0.843712210655212
-0.843712210655212
-0.843712210655212
-0.843712210655212
-0.843712210655212
-0.843712210655212
-0.843712210655212
-0.843712210655212
-0.843712210655212
-0.843712210655212
-0.843712210655212
-0.828453421592712
-0.843712210655212
-0.843712210655212
-0.843712210655212
-0.828453421592712
-0.843712210655212
-0.828453421592712
-0.843712210655212
-0.843712210655212
-0.843712210655212
-0.843712210655212
-0.843712210655212
-0.843712210655212
-0.843712210655212
-0.843712210655212
-0.828453421592712
-0.828453421592712
-0.828453421592712
-0.828453421592712
-0.828453421592712
-0.828453421592712
-0.828453421592712
-0.828453421592712
-0.828453421592712
-0.828453421592712
-0.828453421592712
-0.828453421592712
-0.828453421592712
-0.828453421592712
-0.828453421592712
-0.828453421592712
-0.828453421592712
-0.828453421592712
-0.828453421592712
-0.828453421592712
-0.828453421592712
-0.828453421592712
-0.828453421592712
-0.828453421592712
-0.828453421592712
-0.828453421592712
-0.828453421592712
-0.828453421592712
-0.828453421592712
-0.828453421592712
-0.828453421592712
-0.828453421592712
-0.828453421592712
-0.828453421592712
-0.828453421592712
-0.813194632530212
-0.813194632530212
-0.813194632530212
-0.813194632530212
-0.813194632530212
-0.813194632530212
-0.813194632530212
-0.813194632530212
-0.828453421592712
-0.813194632530212
-0.813194632530212
-0.813194632530212
-0.813194632530212
-0.813194632530212
-0.813194632530212
-0.813194632530212
-0.813194632530212
-0.813194632530212
-0.813194632530212
-0.813194632530212
-0.813194632530212
-0.813194632530212
-0.813194632530212
-0.813194632530212
-0.813194632530212
-0.813194632530212
-0.813194632530212
-0.813194632530212
-0.813194632530212
-0.797935843467712
-0.813194632530212
-0.813194632530212
-0.813194632530212
-0.813194632530212
-0.813194632530212
-0.797935843467712
-0.813194632530212
-0.813194632530212
-0.813194632530212
-0.813194632530212
-0.813194632530212
-0.813194632530212
-0.813194632530212
-0.813194632530212
-0.813194632530212
-0.813194632530212
-0.813194632530212
-0.813194632530212
-0.813194632530212
-0.797935843467712
-0.797935843467712
-0.797935843467712
-0.797935843467712
-0.797935843467712
-0.797935843467712
-0.797935843467712
-0.797935843467712
-0.797935843467712
-0.797935843467712
-0.797935843467712
-0.797935843467712
-0.797935843467712
-0.797935843467712
-0.797935843467712
-0.797935843467712
-0.813194632530212
-0.797935843467712
-0.797935843467712
-0.797935843467712
-0.797935843467712
-0.797935843467712
-0.797935843467712
-0.797935843467712
-0.797935843467712
-0.797935843467712
-0.797935843467712
-0.797935843467712
-0.797935843467712
-0.797935843467712
-0.797935843467712
-0.797935843467712
-0.782677054405212
-0.797935843467712
-0.797935843467712
-0.782677054405212
-0.782677054405212
-0.782677054405212
-0.797935843467712
-0.782677054405212
-0.782677054405212
-0.782677054405212
-0.782677054405212
-0.782677054405212
-0.782677054405212
-0.782677054405212
-0.782677054405212
-0.782677054405212
-0.782677054405212
-0.782677054405212
-0.782677054405212
-0.782677054405212
-0.782677054405212
-0.782677054405212
-0.782677054405212
-0.782677054405212
-0.782677054405212
-0.782677054405212
-0.782677054405212
-0.782677054405212
-0.782677054405212
-0.782677054405212
-0.782677054405212
-0.782677054405212
-0.782677054405212
-0.767418265342712
-0.782677054405212
-0.782677054405212
-0.782677054405212
-0.782677054405212
-0.782677054405212
-0.782677054405212
-0.782677054405212
-0.782677054405212
-0.782677054405212
-0.767418265342712
-0.782677054405212
-0.782677054405212
-0.782677054405212
-0.782677054405212
-0.782677054405212
-0.782677054405212
-0.782677054405212
-0.782677054405212
-0.782677054405212
-0.782677054405212
-0.782677054405212
-0.782677054405212
-0.782677054405212
-0.767418265342712
-0.767418265342712
-0.782677054405212
-0.767418265342712
-0.767418265342712
-0.767418265342712
-0.767418265342712
-0.767418265342712
-0.767418265342712
-0.767418265342712
-0.767418265342712
-0.767418265342712
-0.767418265342712
-0.767418265342712
-0.767418265342712
-0.767418265342712
-0.767418265342712
-0.767418265342712
-0.767418265342712
-0.767418265342712
-0.767418265342712
-0.767418265342712
-0.767418265342712
-0.767418265342712
-0.767418265342712
-0.767418265342712
-0.767418265342712
-0.767418265342712
-0.767418265342712
-0.767418265342712
-0.767418265342712
-0.767418265342712
-0.767418265342712
-0.767418265342712
-0.767418265342712
-0.752159476280212
-0.752159476280212
-0.767418265342712
-0.767418265342712
-0.752159476280212
-0.752159476280212
-0.752159476280212
-0.752159476280212
-0.752159476280212
-0.752159476280212
-0.752159476280212
-0.752159476280212
-0.752159476280212
-0.752159476280212
-0.767418265342712
-0.752159476280212
-0.752159476280212
-0.767418265342712
-0.752159476280212
-0.752159476280212
-0.752159476280212
-0.752159476280212
-0.752159476280212
-0.752159476280212
-0.752159476280212
-0.752159476280212
-0.752159476280212
-0.752159476280212
-0.752159476280212
-0.752159476280212
-0.752159476280212
-0.752159476280212
-0.752159476280212
-0.752159476280212
-0.752159476280212
-0.752159476280212
-0.752159476280212
-0.752159476280212
-0.752159476280212
-0.736900687217712
-0.752159476280212
-0.752159476280212
-0.736900687217712
-0.736900687217712
-0.752159476280212
-0.736900687217712
-0.736900687217712
-0.752159476280212
-0.736900687217712
-0.752159476280212
-0.736900687217712
-0.736900687217712
-0.736900687217712
-0.736900687217712
-0.736900687217712
-0.736900687217712
-0.736900687217712
-0.736900687217712
-0.736900687217712
-0.736900687217712
-0.736900687217712
-0.736900687217712
-0.736900687217712
-0.736900687217712
-0.736900687217712
-0.736900687217712
-0.736900687217712
-0.736900687217712
-0.736900687217712
-0.736900687217712
-0.736900687217712
-0.736900687217712
-0.736900687217712
-0.736900687217712
-0.736900687217712
-0.736900687217712
-0.736900687217712
-0.736900687217712
-0.736900687217712
-0.736900687217712
-0.736900687217712
-0.736900687217712
-0.736900687217712
-0.736900687217712
-0.736900687217712
-0.721641898155212
-0.721641898155212
-0.736900687217712
-0.736900687217712
-0.721641898155212
-0.736900687217712
-0.736900687217712
-0.736900687217712
-0.736900687217712
-0.736900687217712
-0.736900687217712
-0.736900687217712
-0.736900687217712
-0.736900687217712
-0.736900687217712
-0.736900687217712
-0.736900687217712
-0.736900687217712
-0.736900687217712
-0.721641898155212
-0.736900687217712
-0.721641898155212
-0.736900687217712
-0.721641898155212
-0.721641898155212
-0.721641898155212
-0.721641898155212
-0.721641898155212
-0.721641898155212
-0.721641898155212
-0.721641898155212
-0.721641898155212
-0.721641898155212
-0.721641898155212
-0.721641898155212
-0.721641898155212
-0.721641898155212
-0.721641898155212
-0.721641898155212
-0.721641898155212
-0.721641898155212
-0.721641898155212
-0.721641898155212
-0.721641898155212
-0.721641898155212
-0.706383109092712
-0.721641898155212
-0.721641898155212
-0.721641898155212
-0.721641898155212
-0.721641898155212
-0.706383109092712
-0.721641898155212
-0.721641898155212
-0.706383109092712
-0.706383109092712
-0.721641898155212
-0.721641898155212
-0.706383109092712
-0.706383109092712
-0.706383109092712
-0.706383109092712
-0.706383109092712
-0.706383109092712
-0.706383109092712
-0.706383109092712
-0.706383109092712
-0.706383109092712
-0.706383109092712
-0.706383109092712
-0.706383109092712
-0.706383109092712
-0.706383109092712
-0.706383109092712
-0.706383109092712
-0.706383109092712
-0.706383109092712
-0.706383109092712
-0.706383109092712
-0.706383109092712
-0.706383109092712
-0.706383109092712
-0.706383109092712
-0.706383109092712
-0.706383109092712
-0.706383109092712
-0.706383109092712
-0.706383109092712
-0.706383109092712
-0.706383109092712
-0.706383109092712
-0.706383109092712
-0.706383109092712
-0.706383109092712
-0.706383109092712
-0.706383109092712
-0.706383109092712
-0.706383109092712
-0.706383109092712
-0.706383109092712
-0.706383109092712
-0.706383109092712
-0.706383109092712
-0.691124320030212
-0.706383109092712
-0.706383109092712
-0.691124320030212
-0.706383109092712
-0.691124320030212
-0.706383109092712
-0.691124320030212
-0.691124320030212
-0.691124320030212
-0.691124320030212
-0.691124320030212
-0.691124320030212
-0.691124320030212
-0.691124320030212
-0.691124320030212
-0.691124320030212
-0.691124320030212
-0.691124320030212
-0.691124320030212
-0.691124320030212
-0.691124320030212
-0.691124320030212
-0.691124320030212
-0.691124320030212
-0.691124320030212
-0.691124320030212
-0.691124320030212
-0.691124320030212
-0.691124320030212
-0.691124320030212
-0.691124320030212
-0.675865530967712
-0.691124320030212
-0.691124320030212
-0.691124320030212
-0.691124320030212
-0.691124320030212
-0.691124320030212
-0.691124320030212
-0.675865530967712
-0.691124320030212
-0.691124320030212
-0.691124320030212
-0.675865530967712
-0.675865530967712
-0.691124320030212
-0.675865530967712
-0.675865530967712
-0.675865530967712
-0.675865530967712
-0.675865530967712
-0.675865530967712
-0.675865530967712
-0.675865530967712
-0.675865530967712
-0.675865530967712
-0.675865530967712
-0.675865530967712
-0.675865530967712
-0.675865530967712
-0.675865530967712
-0.675865530967712
-0.691124320030212
-0.675865530967712
-0.675865530967712
-0.675865530967712
-0.675865530967712
-0.675865530967712
-0.675865530967712
-0.675865530967712
-0.675865530967712
-0.675865530967712
-0.675865530967712
-0.675865530967712
-0.675865530967712
-0.675865530967712
-0.675865530967712
-0.675865530967712
-0.675865530967712
-0.675865530967712
-0.675865530967712
-0.675865530967712
-0.675865530967712
-0.675865530967712
-0.675865530967712
-0.675865530967712
-0.675865530967712
-0.675865530967712
-0.675865530967712
-0.675865530967712
-0.675865530967712
-0.675865530967712
-0.675865530967712
-0.660606741905212
-0.675865530967712
-0.675865530967712
-0.660606741905212
-0.675865530967712
-0.660606741905212
-0.660606741905212
-0.660606741905212
-0.660606741905212
-0.660606741905212
-0.660606741905212
-0.660606741905212
-0.660606741905212
-0.660606741905212
-0.660606741905212
-0.660606741905212
-0.660606741905212
-0.660606741905212
-0.660606741905212
-0.660606741905212
-0.660606741905212
-0.660606741905212
-0.660606741905212
-0.660606741905212
-0.660606741905212
-0.660606741905212
-0.660606741905212
-0.660606741905212
-0.660606741905212
-0.660606741905212
-0.660606741905212
-0.660606741905212
-0.660606741905212
-0.660606741905212
-0.660606741905212
-0.660606741905212
-0.660606741905212
-0.660606741905212
-0.645347952842712
-0.660606741905212
-0.660606741905212
-0.660606741905212
-0.660606741905212
-0.660606741905212
-0.660606741905212
-0.660606741905212
-0.660606741905212
-0.660606741905212
-0.660606741905212
-0.660606741905212
-0.645347952842712
-0.645347952842712
-0.660606741905212
-0.660606741905212
-0.660606741905212
-0.645347952842712
-0.645347952842712
-0.645347952842712
-0.660606741905212
-0.660606741905212
-0.645347952842712
-0.645347952842712
-0.645347952842712
-0.660606741905212
-0.660606741905212
-0.660606741905212
-0.645347952842712
-0.660606741905212
-0.645347952842712
-0.645347952842712
-0.645347952842712
-0.645347952842712
-0.645347952842712
-0.645347952842712
-0.645347952842712
-0.645347952842712
-0.645347952842712
-0.645347952842712
-0.645347952842712
-0.645347952842712
-0.645347952842712
-0.645347952842712
-0.645347952842712
-0.645347952842712
-0.645347952842712
-0.645347952842712
-0.645347952842712
-0.645347952842712
-0.630089163780212
-0.630089163780212
-0.630089163780212
-0.645347952842712
-0.645347952842712
-0.630089163780212
-0.630089163780212
-0.630089163780212
-0.630089163780212
-0.645347952842712
-0.630089163780212
-0.645347952842712
-0.645347952842712
-0.645347952842712
-0.630089163780212
-0.630089163780212
-0.630089163780212
-0.645347952842712
-0.630089163780212
-0.630089163780212
-0.630089163780212
-0.645347952842712
-0.645347952842712
-0.645347952842712
-0.645347952842712
-0.630089163780212
-0.645347952842712
-0.645347952842712
-0.645347952842712
-0.630089163780212
-0.630089163780212
-0.630089163780212
-0.630089163780212
-0.645347952842712
-0.630089163780212
-0.630089163780212
-0.630089163780212
-0.630089163780212
-0.645347952842712
-0.630089163780212
-0.630089163780212
-0.630089163780212
-0.630089163780212
-0.630089163780212
-0.630089163780212
-0.630089163780212
-0.630089163780212
-0.630089163780212
-0.630089163780212
-0.630089163780212
-0.630089163780212
-0.630089163780212
-0.630089163780212
-0.630089163780212
-0.630089163780212
-0.630089163780212
-0.630089163780212
-0.630089163780212
-0.630089163780212
-0.630089163780212
-0.630089163780212
-0.630089163780212
-0.630089163780212
-0.630089163780212
-0.630089163780212
-0.614830374717712
-0.630089163780212
-0.630089163780212
-0.614830374717712
-0.614830374717712
-0.614830374717712
-0.630089163780212
-0.614830374717712
-0.614830374717712
-0.614830374717712
-0.614830374717712
-0.630089163780212
-0.630089163780212
-0.630089163780212
-0.614830374717712
-0.614830374717712
-0.614830374717712
-0.614830374717712
-0.614830374717712
-0.614830374717712
-0.614830374717712
-0.614830374717712
-0.614830374717712
-0.614830374717712
-0.614830374717712
-0.614830374717712
-0.614830374717712
-0.614830374717712
-0.614830374717712
-0.614830374717712
-0.614830374717712
-0.614830374717712
-0.614830374717712
-0.614830374717712
-0.614830374717712
-0.614830374717712
-0.614830374717712
-0.614830374717712
-0.614830374717712
-0.614830374717712
-0.614830374717712
-0.614830374717712
-0.614830374717712
-0.614830374717712
-0.614830374717712
-0.614830374717712
-0.614830374717712
-0.614830374717712
-0.614830374717712
-0.614830374717712
-0.614830374717712
-0.614830374717712
-0.614830374717712
-0.614830374717712
-0.614830374717712
-0.614830374717712
-0.614830374717712
-0.614830374717712
-0.599571585655212
-0.614830374717712
-0.614830374717712
-0.614830374717712
-0.614830374717712
-0.614830374717712
-0.614830374717712
-0.614830374717712
-0.614830374717712
-0.599571585655212
-0.614830374717712
-0.614830374717712
-0.599571585655212
-0.599571585655212
-0.614830374717712
-0.599571585655212
-0.599571585655212
-0.599571585655212
-0.599571585655212
-0.599571585655212
-0.599571585655212
-0.599571585655212
-0.599571585655212
-0.599571585655212
-0.599571585655212
-0.599571585655212
-0.599571585655212
-0.599571585655212
-0.599571585655212
-0.599571585655212
-0.599571585655212
-0.599571585655212
-0.599571585655212
-0.599571585655212
-0.599571585655212
-0.599571585655212
-0.599571585655212
-0.599571585655212
-0.599571585655212
-0.599571585655212
-0.599571585655212
-0.599571585655212
-0.599571585655212
-0.599571585655212
-0.599571585655212
-0.599571585655212
-0.599571585655212
-0.584312796592712
-0.599571585655212
-0.599571585655212
-0.584312796592712
-0.599571585655212
-0.599571585655212
-0.599571585655212
-0.599571585655212
-0.599571585655212
-0.584312796592712
-0.599571585655212
-0.584312796592712
-0.584312796592712
-0.599571585655212
-0.584312796592712
-0.584312796592712
-0.599571585655212
-0.584312796592712
-0.584312796592712
-0.584312796592712
-0.599571585655212
-0.599571585655212
-0.599571585655212
-0.584312796592712
-0.584312796592712
-0.599571585655212
-0.584312796592712
-0.584312796592712
-0.584312796592712
-0.584312796592712
-0.584312796592712
-0.599571585655212
-0.584312796592712
-0.584312796592712
-0.584312796592712
-0.584312796592712
-0.584312796592712
-0.584312796592712
-0.584312796592712
-0.584312796592712
-0.584312796592712
-0.584312796592712
-0.584312796592712
-0.584312796592712
-0.584312796592712
-0.584312796592712
-0.584312796592712
-0.584312796592712
-0.584312796592712
-0.584312796592712
-0.584312796592712
-0.584312796592712
-0.584312796592712
-0.584312796592712
-0.584312796592712
-0.584312796592712
-0.584312796592712
-0.584312796592712
-0.584312796592712
-0.584312796592712
-0.584312796592712
-0.569054007530212
-0.584312796592712
-0.584312796592712
-0.569054007530212
-0.584312796592712
-0.584312796592712
-0.569054007530212
-0.584312796592712
-0.584312796592712
-0.569054007530212
-0.569054007530212
-0.569054007530212
-0.569054007530212
-0.569054007530212
-0.569054007530212
-0.569054007530212
-0.584312796592712
-0.584312796592712
-0.569054007530212
-0.569054007530212
-0.569054007530212
-0.569054007530212
-0.569054007530212
-0.569054007530212
-0.569054007530212
-0.569054007530212
-0.569054007530212
-0.569054007530212
-0.569054007530212
-0.569054007530212
-0.569054007530212
-0.569054007530212
-0.569054007530212
-0.569054007530212
-0.569054007530212
-0.569054007530212
-0.569054007530212
-0.569054007530212
-0.569054007530212
-0.569054007530212
-0.569054007530212
-0.569054007530212
-0.569054007530212
-0.569054007530212
-0.569054007530212
-0.569054007530212
-0.569054007530212
-0.569054007530212
-0.569054007530212
-0.569054007530212
-0.569054007530212
-0.569054007530212
-0.569054007530212
-0.569054007530212
-0.569054007530212
-0.569054007530212
-0.569054007530212
-0.569054007530212
-0.569054007530212
-0.569054007530212
-0.569054007530212
-0.569054007530212
-0.569054007530212
-0.569054007530212
-0.569054007530212
-0.569054007530212
-0.569054007530212
-0.553795218467712
-0.553795218467712
-0.553795218467712
-0.553795218467712
-0.569054007530212
-0.553795218467712
-0.553795218467712
-0.553795218467712
-0.553795218467712
-0.553795218467712
-0.553795218467712
-0.553795218467712
-0.553795218467712
-0.553795218467712
-0.553795218467712
-0.569054007530212
-0.553795218467712
-0.553795218467712
-0.553795218467712
-0.553795218467712
-0.569054007530212
-0.553795218467712
-0.553795218467712
-0.553795218467712
-0.553795218467712
-0.553795218467712
-0.553795218467712
-0.553795218467712
-0.553795218467712
-0.553795218467712
-0.553795218467712
-0.553795218467712
-0.553795218467712
-0.553795218467712
-0.553795218467712
-0.553795218467712
-0.553795218467712
-0.538536429405212
-0.553795218467712
-0.553795218467712
-0.553795218467712
-0.538536429405212
-0.553795218467712
-0.553795218467712
-0.553795218467712
-0.553795218467712
-0.553795218467712
-0.553795218467712
-0.553795218467712
-0.553795218467712
-0.553795218467712
-0.538536429405212
-0.538536429405212
-0.538536429405212
-0.553795218467712
-0.553795218467712
-0.538536429405212
-0.538536429405212
-0.538536429405212
-0.553795218467712
-0.538536429405212
-0.538536429405212
-0.553795218467712
-0.553795218467712
-0.538536429405212
-0.553795218467712
-0.538536429405212
-0.538536429405212
-0.538536429405212
-0.538536429405212
-0.538536429405212
-0.538536429405212
-0.538536429405212
-0.538536429405212
-0.538536429405212
-0.538536429405212
-0.538536429405212
-0.538536429405212
-0.538536429405212
-0.538536429405212
-0.538536429405212
-0.538536429405212
-0.538536429405212
-0.538536429405212
-0.538536429405212
-0.538536429405212
-0.538536429405212
-0.538536429405212
-0.538536429405212
-0.538536429405212
-0.538536429405212
-0.538536429405212
-0.538536429405212
-0.538536429405212
-0.538536429405212
-0.538536429405212
-0.538536429405212
-0.538536429405212
-0.538536429405212
-0.538536429405212
-0.538536429405212
-0.538536429405212
-0.538536429405212
-0.538536429405212
-0.538536429405212
-0.538536429405212
-0.538536429405212
-0.538536429405212
-0.538536429405212
-0.538536429405212
-0.538536429405212
-0.538536429405212
-0.538536429405212
-0.538536429405212
-0.523277640342712
-0.538536429405212
-0.538536429405212
-0.523277640342712
-0.523277640342712
-0.538536429405212
-0.538536429405212
-0.523277640342712
-0.538536429405212
-0.523277640342712
-0.523277640342712
-0.538536429405212
-0.538536429405212
-0.523277640342712
-0.538536429405212
-0.523277640342712
-0.523277640342712
-0.538536429405212
-0.523277640342712
-0.523277640342712
-0.538536429405212
-0.523277640342712
-0.523277640342712
-0.523277640342712
-0.538536429405212
-0.523277640342712
-0.523277640342712
-0.523277640342712
-0.523277640342712
-0.523277640342712
-0.523277640342712
-0.523277640342712
-0.523277640342712
-0.523277640342712
-0.523277640342712
-0.523277640342712
-0.523277640342712
-0.523277640342712
-0.523277640342712
-0.523277640342712
-0.523277640342712
-0.523277640342712
-0.523277640342712
-0.523277640342712
-0.523277640342712
-0.523277640342712
-0.523277640342712
-0.523277640342712
-0.523277640342712
-0.523277640342712
-0.523277640342712
-0.523277640342712
-0.523277640342712
-0.523277640342712
-0.523277640342712
-0.523277640342712
-0.523277640342712
-0.523277640342712
-0.523277640342712
-0.523277640342712
-0.523277640342712
-0.523277640342712
-0.523277640342712
-0.523277640342712
-0.523277640342712
-0.508018851280212
-0.508018851280212
-0.523277640342712
-0.523277640342712
-0.508018851280212
-0.523277640342712
-0.523277640342712
-0.508018851280212
-0.523277640342712
-0.523277640342712
-0.508018851280212
-0.523277640342712
-0.508018851280212
-0.523277640342712
-0.523277640342712
-0.508018851280212
-0.508018851280212
-0.523277640342712
-0.508018851280212
-0.523277640342712
-0.523277640342712
-0.508018851280212
-0.523277640342712
-0.508018851280212
-0.508018851280212
-0.523277640342712
-0.523277640342712
-0.508018851280212
-0.508018851280212
-0.508018851280212
-0.508018851280212
-0.508018851280212
-0.508018851280212
-0.508018851280212
-0.508018851280212
-0.508018851280212
-0.508018851280212
-0.508018851280212
-0.508018851280212
-0.508018851280212
-0.508018851280212
-0.508018851280212
-0.508018851280212
-0.508018851280212
-0.508018851280212
-0.508018851280212
-0.508018851280212
-0.508018851280212
-0.508018851280212
-0.508018851280212
-0.508018851280212
-0.508018851280212
-0.508018851280212
-0.508018851280212
-0.508018851280212
-0.508018851280212
-0.508018851280212
-0.508018851280212
-0.508018851280212
-0.508018851280212
-0.508018851280212
-0.508018851280212
-0.508018851280212
-0.508018851280212
-0.508018851280212
-0.508018851280212
-0.492760062217712
-0.508018851280212
-0.508018851280212
-0.508018851280212
-0.492760062217712
-0.492760062217712
-0.508018851280212
-0.492760062217712
-0.508018851280212
-0.508018851280212
-0.492760062217712
-0.492760062217712
-0.508018851280212
-0.492760062217712
-0.492760062217712
-0.492760062217712
-0.492760062217712
-0.492760062217712
-0.492760062217712
-0.492760062217712
-0.492760062217712
-0.492760062217712
-0.492760062217712
-0.492760062217712
-0.492760062217712
-0.492760062217712
-0.492760062217712
-0.492760062217712
-0.492760062217712
-0.492760062217712
-0.492760062217712
-0.492760062217712
-0.492760062217712
-0.492760062217712
-0.492760062217712
-0.492760062217712
-0.492760062217712
-0.492760062217712
-0.492760062217712
-0.492760062217712
-0.492760062217712
-0.492760062217712
-0.492760062217712
-0.492760062217712
-0.492760062217712
-0.492760062217712
-0.492760062217712
-0.492760062217712
-0.492760062217712
-0.492760062217712
-0.492760062217712
-0.492760062217712
-0.492760062217712
-0.492760062217712
-0.492760062217712
-0.492760062217712
-0.492760062217712
-0.492760062217712
-0.492760062217712
-0.492760062217712
-0.492760062217712
-0.492760062217712
-0.492760062217712
-0.492760062217712
-0.492760062217712
-0.492760062217712
-0.492760062217712
-0.492760062217712
-0.492760062217712
-0.492760062217712
-0.492760062217712
-0.492760062217712
-0.492760062217712
-0.492760062217712
-0.492760062217712
-0.492760062217712
-0.492760062217712
-0.492760062217712
-0.492760062217712
-0.477501273155212
-0.477501273155212
-0.492760062217712
-0.492760062217712
-0.492760062217712
-0.477501273155212
-0.477501273155212
-0.492760062217712
-0.492760062217712
-0.477501273155212
-0.477501273155212
-0.477501273155212
-0.477501273155212
-0.477501273155212
-0.492760062217712
-0.477501273155212
-0.477501273155212
-0.477501273155212
-0.477501273155212
-0.477501273155212
-0.477501273155212
-0.477501273155212
-0.477501273155212
-0.477501273155212
-0.477501273155212
-0.477501273155212
-0.477501273155212
-0.477501273155212
-0.477501273155212
-0.477501273155212
-0.477501273155212
-0.477501273155212
-0.477501273155212
-0.477501273155212
-0.477501273155212
-0.477501273155212
-0.477501273155212
-0.477501273155212
-0.477501273155212
-0.477501273155212
-0.477501273155212
-0.477501273155212
-0.477501273155212
-0.477501273155212
-0.477501273155212
-0.477501273155212
-0.477501273155212
-0.477501273155212
-0.477501273155212
-0.477501273155212
-0.477501273155212
-0.477501273155212
-0.477501273155212
-0.477501273155212
-0.477501273155212
-0.477501273155212
-0.477501273155212
-0.477501273155212
-0.477501273155212
-0.477501273155212
-0.477501273155212
-0.477501273155212
-0.477501273155212
-0.462242484092712
-0.462242484092712
-0.462242484092712
-0.477501273155212
-0.462242484092712
-0.462242484092712
-0.462242484092712
-0.462242484092712
-0.462242484092712
-0.477501273155212
-0.462242484092712
-0.462242484092712
-0.462242484092712
-0.462242484092712
-0.462242484092712
-0.462242484092712
-0.462242484092712
-0.462242484092712
-0.462242484092712
-0.462242484092712
-0.462242484092712
-0.462242484092712
-0.462242484092712
-0.462242484092712
-0.462242484092712
-0.462242484092712
-0.462242484092712
-0.462242484092712
-0.462242484092712
-0.462242484092712
-0.462242484092712
-0.462242484092712
-0.462242484092712
-0.477501273155212
-0.462242484092712
-0.462242484092712
-0.462242484092712
-0.462242484092712
-0.462242484092712
-0.462242484092712
-0.462242484092712
-0.462242484092712
-0.462242484092712
-0.462242484092712
-0.462242484092712
-0.462242484092712
-0.462242484092712
-0.462242484092712
-0.462242484092712
-0.462242484092712
-0.462242484092712
-0.462242484092712
-0.462242484092712
-0.462242484092712
-0.446983695030212
-0.462242484092712
-0.462242484092712
-0.462242484092712
-0.462242484092712
-0.446983695030212
-0.446983695030212
-0.446983695030212
-0.446983695030212
-0.446983695030212
-0.446983695030212
-0.446983695030212
-0.446983695030212
-0.446983695030212
-0.446983695030212
-0.446983695030212
-0.446983695030212
-0.446983695030212
-0.446983695030212
-0.446983695030212
-0.446983695030212
-0.446983695030212
-0.462242484092712
-0.446983695030212
-0.446983695030212
-0.446983695030212
-0.446983695030212
-0.446983695030212
-0.446983695030212
-0.446983695030212
-0.446983695030212
-0.446983695030212
-0.462242484092712
-0.446983695030212
-0.446983695030212
-0.446983695030212
-0.446983695030212
-0.446983695030212
-0.446983695030212
-0.446983695030212
-0.446983695030212
-0.446983695030212
-0.462242484092712
-0.446983695030212
-0.446983695030212
-0.446983695030212
-0.446983695030212
-0.446983695030212
-0.446983695030212
-0.446983695030212
-0.446983695030212
-0.446983695030212
-0.446983695030212
-0.446983695030212
-0.446983695030212
-0.446983695030212
-0.446983695030212
-0.446983695030212
-0.446983695030212
-0.446983695030212
-0.446983695030212
-0.446983695030212
-0.446983695030212
-0.446983695030212
-0.446983695030212
-0.446983695030212
-0.446983695030212
-0.446983695030212
-0.446983695030212
-0.446983695030212
-0.446983695030212
-0.446983695030212
-0.446983695030212
-0.446983695030212
-0.446983695030212
-0.446983695030212
-0.446983695030212
-0.446983695030212
-0.446983695030212
-0.446983695030212
-0.446983695030212
-0.446983695030212
-0.446983695030212
-0.446983695030212
-0.446983695030212
-0.446983695030212
-0.446983695030212
-0.446983695030212
-0.446983695030212
-0.446983695030212
-0.446983695030212
-0.446983695030212
-0.446983695030212
-0.446983695030212
-0.446983695030212
-0.446983695030212
-0.446983695030212
-0.446983695030212
-0.446983695030212
-0.446983695030212
-0.431724905967712
-0.431724905967712
-0.446983695030212
-0.431724905967712
-0.431724905967712
-0.431724905967712
-0.431724905967712
-0.431724905967712
-0.431724905967712
-0.431724905967712
-0.431724905967712
-0.431724905967712
-0.431724905967712
-0.431724905967712
-0.431724905967712
-0.431724905967712
-0.431724905967712
-0.431724905967712
-0.431724905967712
-0.431724905967712
-0.431724905967712
-0.431724905967712
-0.431724905967712
-0.431724905967712
-0.431724905967712
-0.431724905967712
-0.431724905967712
-0.431724905967712
-0.431724905967712
-0.431724905967712
-0.431724905967712
-0.431724905967712
-0.431724905967712
-0.431724905967712
-0.431724905967712
-0.431724905967712
-0.431724905967712
-0.431724905967712
-0.431724905967712
-0.431724905967712
-0.431724905967712
-0.431724905967712
-0.431724905967712
-0.416466116905212
-0.431724905967712
-0.431724905967712
-0.416466116905212
-0.431724905967712
-0.431724905967712
-0.431724905967712
-0.431724905967712
-0.431724905967712
-0.431724905967712
-0.431724905967712
-0.431724905967712
-0.431724905967712
-0.431724905967712
-0.431724905967712
-0.431724905967712
-0.431724905967712
-0.431724905967712
-0.431724905967712
-0.431724905967712
-0.431724905967712
-0.431724905967712
-0.431724905967712
-0.431724905967712
-0.416466116905212
-0.416466116905212
-0.416466116905212
-0.416466116905212
-0.431724905967712
-0.431724905967712
-0.416466116905212
-0.431724905967712
-0.416466116905212
-0.416466116905212
-0.431724905967712
-0.416466116905212
-0.416466116905212
-0.416466116905212
-0.416466116905212
-0.416466116905212
-0.416466116905212
-0.416466116905212
-0.416466116905212
-0.416466116905212
-0.431724905967712
-0.416466116905212
-0.416466116905212
-0.416466116905212
-0.416466116905212
-0.416466116905212
-0.416466116905212
-0.416466116905212
-0.416466116905212
-0.416466116905212
-0.416466116905212
-0.416466116905212
-0.416466116905212
-0.416466116905212
-0.416466116905212
-0.416466116905212
-0.416466116905212
-0.416466116905212
-0.416466116905212
-0.416466116905212
-0.416466116905212
-0.416466116905212
-0.416466116905212
-0.416466116905212
-0.416466116905212
-0.416466116905212
-0.416466116905212
-0.416466116905212
-0.416466116905212
-0.416466116905212
-0.416466116905212
-0.416466116905212
-0.416466116905212
-0.416466116905212
-0.416466116905212
-0.416466116905212
-0.416466116905212
-0.416466116905212
-0.416466116905212
-0.416466116905212
-0.416466116905212
-0.416466116905212
-0.416466116905212
-0.416466116905212
-0.416466116905212
-0.401207327842712
-0.416466116905212
-0.416466116905212
-0.416466116905212
-0.416466116905212
-0.401207327842712
-0.416466116905212
-0.416466116905212
-0.416466116905212
-0.416466116905212
-0.416466116905212
-0.416466116905212
-0.416466116905212
-0.416466116905212
-0.416466116905212
-0.416466116905212
-0.416466116905212
-0.416466116905212
-0.416466116905212
-0.416466116905212
-0.416466116905212
-0.401207327842712
-0.416466116905212
-0.416466116905212
-0.401207327842712
-0.401207327842712
-0.401207327842712
-0.416466116905212
-0.416466116905212
-0.401207327842712
-0.401207327842712
-0.401207327842712
-0.416466116905212
-0.401207327842712
-0.401207327842712
-0.401207327842712
-0.401207327842712
-0.416466116905212
-0.401207327842712
-0.401207327842712
-0.401207327842712
-0.401207327842712
-0.401207327842712
-0.401207327842712
-0.401207327842712
-0.401207327842712
-0.401207327842712
-0.416466116905212
-0.416466116905212
-0.401207327842712
-0.401207327842712
-0.401207327842712
-0.401207327842712
-0.401207327842712
-0.401207327842712
-0.401207327842712
-0.401207327842712
-0.401207327842712
-0.401207327842712
-0.401207327842712
-0.401207327842712
-0.401207327842712
-0.401207327842712
-0.401207327842712
-0.401207327842712
-0.401207327842712
-0.401207327842712
-0.401207327842712
-0.401207327842712
-0.401207327842712
-0.401207327842712
-0.401207327842712
-0.401207327842712
-0.401207327842712
-0.401207327842712
-0.401207327842712
-0.401207327842712
-0.401207327842712
-0.401207327842712
-0.401207327842712
-0.401207327842712
-0.401207327842712
-0.401207327842712
-0.401207327842712
-0.401207327842712
-0.401207327842712
-0.401207327842712
-0.401207327842712
-0.401207327842712
-0.401207327842712
-0.401207327842712
-0.401207327842712
-0.401207327842712
-0.401207327842712
-0.401207327842712
-0.401207327842712
-0.401207327842712
-0.401207327842712
-0.401207327842712
-0.385948538780212
-0.401207327842712
-0.385948538780212
-0.385948538780212
-0.385948538780212
-0.401207327842712
-0.385948538780212
-0.385948538780212
-0.385948538780212
-0.385948538780212
-0.385948538780212
-0.385948538780212
-0.385948538780212
-0.385948538780212
-0.385948538780212
-0.385948538780212
-0.385948538780212
-0.385948538780212
-0.401207327842712
-0.385948538780212
-0.385948538780212
-0.385948538780212
-0.385948538780212
-0.385948538780212
-0.385948538780212
-0.385948538780212
-0.385948538780212
-0.385948538780212
-0.385948538780212
-0.385948538780212
-0.385948538780212
-0.385948538780212
-0.385948538780212
-0.401207327842712
-0.401207327842712
-0.385948538780212
-0.385948538780212
-0.385948538780212
-0.385948538780212
-0.401207327842712
-0.385948538780212
-0.385948538780212
-0.385948538780212
-0.385948538780212
-0.385948538780212
-0.385948538780212
-0.385948538780212
-0.385948538780212
-0.385948538780212
-0.385948538780212
-0.385948538780212
-0.385948538780212
-0.385948538780212
-0.385948538780212
-0.385948538780212
-0.385948538780212
-0.385948538780212
-0.385948538780212
-0.385948538780212
-0.385948538780212
-0.385948538780212
-0.385948538780212
-0.385948538780212
-0.385948538780212
-0.385948538780212
-0.385948538780212
-0.385948538780212
-0.385948538780212
-0.385948538780212
-0.385948538780212
-0.385948538780212
-0.385948538780212
-0.385948538780212
-0.385948538780212
-0.385948538780212
-0.385948538780212
-0.385948538780212
-0.385948538780212
-0.385948538780212
-0.385948538780212
-0.385948538780212
-0.370689749717712
-0.385948538780212
-0.385948538780212
-0.385948538780212
-0.385948538780212
-0.385948538780212
-0.385948538780212
-0.385948538780212
-0.385948538780212
-0.385948538780212
-0.370689749717712
-0.370689749717712
-0.385948538780212
-0.385948538780212
-0.370689749717712
-0.370689749717712
-0.385948538780212
-0.385948538780212
-0.370689749717712
-0.370689749717712
-0.370689749717712
-0.385948538780212
-0.370689749717712
-0.370689749717712
-0.370689749717712
-0.385948538780212
-0.370689749717712
-0.370689749717712
-0.370689749717712
-0.370689749717712
-0.370689749717712
-0.370689749717712
-0.370689749717712
-0.370689749717712
-0.370689749717712
-0.370689749717712
-0.370689749717712
-0.370689749717712
-0.370689749717712
-0.370689749717712
-0.370689749717712
-0.370689749717712
-0.370689749717712
-0.370689749717712
-0.370689749717712
-0.370689749717712
-0.370689749717712
-0.370689749717712
-0.370689749717712
-0.370689749717712
-0.370689749717712
-0.370689749717712
-0.370689749717712
-0.370689749717712
-0.370689749717712
-0.370689749717712
-0.370689749717712
-0.370689749717712
-0.370689749717712
-0.370689749717712
-0.370689749717712
-0.370689749717712
-0.370689749717712
-0.370689749717712
-0.370689749717712
-0.370689749717712
-0.370689749717712
-0.370689749717712
-0.370689749717712
-0.370689749717712
-0.370689749717712
-0.370689749717712
-0.370689749717712
-0.370689749717712
-0.370689749717712
-0.370689749717712
-0.370689749717712
-0.370689749717712
-0.370689749717712
-0.370689749717712
-0.370689749717712
-0.370689749717712
-0.370689749717712
-0.370689749717712
-0.370689749717712
-0.370689749717712
-0.370689749717712
-0.370689749717712
-0.370689749717712
-0.370689749717712
-0.370689749717712
-0.370689749717712
-0.355430960655212
-0.370689749717712
-0.370689749717712
-0.355430960655212
-0.370689749717712
-0.370689749717712
-0.370689749717712
-0.370689749717712
-0.370689749717712
-0.370689749717712
-0.370689749717712
-0.370689749717712
-0.355430960655212
-0.370689749717712
-0.370689749717712
-0.355430960655212
-0.370689749717712
-0.370689749717712
-0.355430960655212
-0.370689749717712
-0.370689749717712
-0.370689749717712
-0.370689749717712
-0.355430960655212
-0.355430960655212
-0.370689749717712
-0.370689749717712
-0.355430960655212
-0.370689749717712
-0.355430960655212
-0.355430960655212
-0.355430960655212
-0.355430960655212
-0.355430960655212
-0.355430960655212
-0.355430960655212
-0.355430960655212
-0.355430960655212
-0.355430960655212
-0.355430960655212
-0.355430960655212
-0.355430960655212
-0.355430960655212
-0.355430960655212
-0.355430960655212
-0.355430960655212
-0.355430960655212
-0.355430960655212
-0.355430960655212
-0.355430960655212
-0.355430960655212
-0.370689749717712
-0.355430960655212
-0.355430960655212
-0.355430960655212
-0.355430960655212
-0.355430960655212
-0.355430960655212
-0.355430960655212
-0.355430960655212
-0.355430960655212
-0.355430960655212
-0.355430960655212
-0.355430960655212
-0.355430960655212
-0.355430960655212
-0.355430960655212
-0.355430960655212
-0.355430960655212
-0.355430960655212
-0.355430960655212
-0.355430960655212
-0.355430960655212
-0.355430960655212
-0.355430960655212
-0.355430960655212
-0.355430960655212
-0.355430960655212
-0.355430960655212
-0.355430960655212
-0.355430960655212
-0.355430960655212
-0.355430960655212
-0.355430960655212
-0.355430960655212
-0.355430960655212
-0.355430960655212
-0.355430960655212
-0.355430960655212
-0.355430960655212
-0.355430960655212
-0.355430960655212
-0.355430960655212
-0.355430960655212
-0.355430960655212
-0.355430960655212
-0.340172171592712
-0.340172171592712
-0.355430960655212
-0.355430960655212
-0.355430960655212
-0.340172171592712
-0.340172171592712
-0.340172171592712
-0.355430960655212
-0.340172171592712
-0.355430960655212
-0.355430960655212
-0.355430960655212
-0.355430960655212
-0.355430960655212
-0.355430960655212
-0.355430960655212
-0.355430960655212
-0.355430960655212
-0.355430960655212
-0.355430960655212
-0.355430960655212
-0.355430960655212
-0.340172171592712
-0.355430960655212
-0.355430960655212
-0.355430960655212
-0.355430960655212
-0.355430960655212
-0.355430960655212
-0.355430960655212
-0.355430960655212
-0.355430960655212
-0.355430960655212
-0.355430960655212
-0.355430960655212
-0.355430960655212
-0.355430960655212
-0.355430960655212
-0.355430960655212
-0.355430960655212
-0.355430960655212
-0.340172171592712
-0.355430960655212
-0.355430960655212
-0.355430960655212
-0.355430960655212
-0.355430960655212
-0.355430960655212
-0.355430960655212
-0.355430960655212
-0.340172171592712
-0.340172171592712
-0.340172171592712
-0.355430960655212
-0.340172171592712
-0.340172171592712
-0.340172171592712
-0.340172171592712
-0.340172171592712
-0.340172171592712
-0.340172171592712
-0.340172171592712
-0.340172171592712
-0.340172171592712
-0.340172171592712
-0.340172171592712
-0.340172171592712
-0.340172171592712
-0.340172171592712
-0.340172171592712
-0.340172171592712
-0.340172171592712
-0.340172171592712
-0.340172171592712
-0.340172171592712
-0.340172171592712
-0.340172171592712
-0.340172171592712
-0.340172171592712
-0.340172171592712
-0.340172171592712
-0.340172171592712
-0.340172171592712
-0.340172171592712
-0.340172171592712
-0.340172171592712
-0.340172171592712
-0.340172171592712
-0.340172171592712
-0.340172171592712
-0.340172171592712
-0.340172171592712
-0.340172171592712
-0.340172171592712
-0.340172171592712
-0.340172171592712
-0.340172171592712
-0.340172171592712
-0.324913382530212
-0.324913382530212
-0.340172171592712
-0.340172171592712
-0.324913382530212
-0.324913382530212
-0.340172171592712
-0.324913382530212
-0.324913382530212
-0.324913382530212
-0.340172171592712
-0.340172171592712
-0.340172171592712
-0.340172171592712
-0.340172171592712
-0.340172171592712
-0.340172171592712
-0.324913382530212
-0.340172171592712
-0.340172171592712
-0.340172171592712
-0.324913382530212
-0.340172171592712
-0.340172171592712
-0.324913382530212
-0.324913382530212
-0.340172171592712
-0.340172171592712
-0.324913382530212
-0.324913382530212
-0.340172171592712
-0.324913382530212
-0.324913382530212
-0.340172171592712
-0.324913382530212
-0.324913382530212
-0.324913382530212
-0.324913382530212
-0.324913382530212
-0.324913382530212
-0.324913382530212
-0.324913382530212
-0.324913382530212
-0.324913382530212
-0.324913382530212
-0.324913382530212
-0.324913382530212
-0.324913382530212
-0.324913382530212
-0.324913382530212
-0.324913382530212
-0.324913382530212
-0.324913382530212
-0.324913382530212
-0.324913382530212
-0.324913382530212
-0.324913382530212
-0.324913382530212
-0.324913382530212
-0.324913382530212
-0.324913382530212
-0.324913382530212
-0.324913382530212
-0.324913382530212
-0.324913382530212
-0.324913382530212
-0.324913382530212
-0.324913382530212
-0.324913382530212
-0.324913382530212
-0.324913382530212
-0.324913382530212
-0.324913382530212
-0.324913382530212
-0.324913382530212
-0.324913382530212
-0.324913382530212
-0.324913382530212
-0.324913382530212
-0.324913382530212
-0.324913382530212
-0.324913382530212
-0.324913382530212
-0.324913382530212
-0.324913382530212
-0.324913382530212
-0.324913382530212
-0.324913382530212
-0.324913382530212
-0.324913382530212
-0.309654593467712
-0.324913382530212
-0.324913382530212
-0.324913382530212
-0.324913382530212
-0.324913382530212
-0.324913382530212
-0.324913382530212
-0.324913382530212
-0.324913382530212
-0.324913382530212
-0.309654593467712
-0.324913382530212
-0.324913382530212
-0.324913382530212
-0.324913382530212
-0.324913382530212
-0.324913382530212
-0.324913382530212
-0.324913382530212
-0.324913382530212
-0.324913382530212
-0.324913382530212
-0.309654593467712
-0.324913382530212
-0.309654593467712
-0.309654593467712
-0.324913382530212
-0.324913382530212
-0.324913382530212
-0.309654593467712
-0.309654593467712
-0.324913382530212
-0.309654593467712
-0.309654593467712
-0.309654593467712
-0.309654593467712
-0.309654593467712
-0.309654593467712
-0.309654593467712
-0.309654593467712
-0.309654593467712
-0.309654593467712
-0.309654593467712
-0.309654593467712
-0.309654593467712
-0.309654593467712
-0.309654593467712
-0.309654593467712
-0.309654593467712
-0.309654593467712
-0.309654593467712
-0.309654593467712
-0.309654593467712
-0.309654593467712
-0.309654593467712
-0.309654593467712
-0.309654593467712
-0.309654593467712
-0.309654593467712
-0.309654593467712
-0.309654593467712
-0.309654593467712
-0.324913382530212
-0.309654593467712
-0.309654593467712
-0.309654593467712
-0.309654593467712
-0.324913382530212
-0.309654593467712
-0.309654593467712
-0.309654593467712
-0.309654593467712
-0.309654593467712
-0.309654593467712
-0.309654593467712
-0.309654593467712
-0.309654593467712
-0.309654593467712
-0.309654593467712
-0.309654593467712
-0.309654593467712
-0.309654593467712
-0.309654593467712
-0.309654593467712
-0.309654593467712
-0.309654593467712
-0.309654593467712
-0.309654593467712
-0.309654593467712
-0.294395804405212
-0.309654593467712
-0.309654593467712
-0.309654593467712
-0.309654593467712
-0.309654593467712
-0.294395804405212
-0.294395804405212
-0.309654593467712
-0.309654593467712
-0.309654593467712
-0.309654593467712
-0.309654593467712
-0.309654593467712
-0.309654593467712
-0.309654593467712
-0.309654593467712
-0.309654593467712
-0.309654593467712
-0.294395804405212
-0.309654593467712
-0.309654593467712
-0.309654593467712
-0.309654593467712
-0.309654593467712
-0.309654593467712
-0.309654593467712
-0.309654593467712
-0.309654593467712
-0.309654593467712
-0.309654593467712
-0.309654593467712
-0.309654593467712
-0.309654593467712
-0.309654593467712
-0.309654593467712
-0.309654593467712
-0.309654593467712
-0.309654593467712
-0.309654593467712
-0.294395804405212
-0.294395804405212
-0.294395804405212
-0.294395804405212
-0.294395804405212
-0.294395804405212
-0.309654593467712
-0.294395804405212
-0.294395804405212
-0.294395804405212
-0.294395804405212
-0.294395804405212
-0.294395804405212
-0.294395804405212
-0.294395804405212
-0.294395804405212
-0.294395804405212
-0.294395804405212
-0.294395804405212
-0.294395804405212
-0.294395804405212
-0.294395804405212
-0.294395804405212
-0.294395804405212
-0.294395804405212
-0.294395804405212
-0.294395804405212
-0.309654593467712
-0.294395804405212
-0.294395804405212
-0.294395804405212
-0.309654593467712
-0.294395804405212
-0.294395804405212
-0.309654593467712
-0.309654593467712
-0.294395804405212
-0.294395804405212
-0.309654593467712
-0.294395804405212
-0.294395804405212
-0.294395804405212
-0.294395804405212
-0.294395804405212
-0.294395804405212
-0.294395804405212
-0.294395804405212
-0.294395804405212
-0.294395804405212
-0.294395804405212
-0.294395804405212
-0.294395804405212
-0.294395804405212
-0.294395804405212
-0.294395804405212
-0.294395804405212
-0.294395804405212
-0.294395804405212
-0.294395804405212
-0.294395804405212
-0.294395804405212
-0.294395804405212
-0.294395804405212
-0.294395804405212
-0.294395804405212
-0.294395804405212
-0.294395804405212
-0.294395804405212
-0.294395804405212
-0.294395804405212
-0.294395804405212
-0.294395804405212
-0.294395804405212
-0.294395804405212
-0.294395804405212
-0.294395804405212
-0.294395804405212
-0.294395804405212
-0.294395804405212
-0.294395804405212
-0.294395804405212
-0.279137015342712
-0.294395804405212
-0.294395804405212
-0.294395804405212
-0.294395804405212
-0.294395804405212
-0.294395804405212
-0.294395804405212
-0.294395804405212
-0.294395804405212
-0.294395804405212
-0.294395804405212
-0.294395804405212
-0.294395804405212
-0.294395804405212
-0.294395804405212
-0.294395804405212
-0.294395804405212
-0.294395804405212
-0.294395804405212
-0.279137015342712
-0.294395804405212
-0.294395804405212
-0.294395804405212
-0.294395804405212
-0.279137015342712
-0.279137015342712
-0.279137015342712
-0.294395804405212
-0.279137015342712
-0.279137015342712
-0.279137015342712
-0.279137015342712
-0.294395804405212
-0.294395804405212
-0.279137015342712
-0.294395804405212
-0.294395804405212
-0.294395804405212
-0.294395804405212
-0.294395804405212
-0.294395804405212
-0.294395804405212
-0.294395804405212
-0.294395804405212
-0.294395804405212
-0.294395804405212
-0.294395804405212
-0.294395804405212
-0.294395804405212
-0.294395804405212
-0.294395804405212
-0.294395804405212
-0.294395804405212
-0.294395804405212
-0.279137015342712
-0.279137015342712
-0.279137015342712
-0.279137015342712
-0.279137015342712
-0.279137015342712
-0.279137015342712
-0.279137015342712
-0.279137015342712
-0.294395804405212
-0.279137015342712
-0.279137015342712
-0.294395804405212
-0.279137015342712
-0.279137015342712
-0.279137015342712
-0.294395804405212
-0.294395804405212
-0.279137015342712
-0.279137015342712
-0.279137015342712
-0.294395804405212
-0.294395804405212
-0.279137015342712
-0.279137015342712
-0.279137015342712
-0.279137015342712
-0.279137015342712
-0.279137015342712
-0.279137015342712
-0.279137015342712
-0.279137015342712
-0.279137015342712
-0.279137015342712
-0.279137015342712
-0.279137015342712
-0.279137015342712
-0.279137015342712
-0.279137015342712
-0.279137015342712
-0.279137015342712
-0.279137015342712
-0.279137015342712
-0.279137015342712
-0.279137015342712
-0.279137015342712
-0.279137015342712
-0.279137015342712
-0.279137015342712
-0.279137015342712
-0.279137015342712
-0.279137015342712
-0.279137015342712
-0.279137015342712
-0.279137015342712
-0.279137015342712
-0.279137015342712
-0.279137015342712
-0.279137015342712
-0.279137015342712
-0.279137015342712
-0.279137015342712
-0.279137015342712
-0.279137015342712
-0.279137015342712
-0.279137015342712
-0.279137015342712
-0.279137015342712
-0.279137015342712
-0.279137015342712
-0.279137015342712
-0.279137015342712
-0.279137015342712
-0.279137015342712
-0.279137015342712
-0.279137015342712
-0.279137015342712
-0.279137015342712
-0.279137015342712
-0.279137015342712
-0.279137015342712
-0.279137015342712
-0.279137015342712
-0.263878226280212
-0.279137015342712
-0.279137015342712
-0.279137015342712
-0.279137015342712
-0.279137015342712
-0.279137015342712
-0.279137015342712
-0.279137015342712
-0.279137015342712
-0.279137015342712
-0.279137015342712
-0.279137015342712
-0.279137015342712
-0.279137015342712
-0.279137015342712
-0.279137015342712
-0.263878226280212
-0.279137015342712
-0.279137015342712
-0.279137015342712
-0.279137015342712
-0.263878226280212
-0.279137015342712
-0.279137015342712
-0.279137015342712
-0.279137015342712
-0.279137015342712
-0.279137015342712
-0.279137015342712
-0.279137015342712
-0.279137015342712
-0.279137015342712
-0.279137015342712
-0.279137015342712
-0.279137015342712
-0.263878226280212
-0.279137015342712
-0.279137015342712
-0.279137015342712
-0.263878226280212
-0.279137015342712
-0.263878226280212
-0.263878226280212
-0.263878226280212
-0.263878226280212
-0.279137015342712
-0.263878226280212
-0.263878226280212
-0.263878226280212
-0.263878226280212
-0.263878226280212
-0.263878226280212
-0.263878226280212
-0.263878226280212
-0.263878226280212
-0.263878226280212
-0.263878226280212
-0.263878226280212
-0.263878226280212
-0.263878226280212
-0.263878226280212
-0.263878226280212
-0.279137015342712
-0.263878226280212
-0.263878226280212
-0.263878226280212
-0.263878226280212
-0.279137015342712
-0.263878226280212
-0.263878226280212
-0.263878226280212
-0.263878226280212
-0.263878226280212
-0.263878226280212
-0.263878226280212
-0.263878226280212
-0.263878226280212
-0.263878226280212
-0.263878226280212
-0.263878226280212
-0.263878226280212
-0.263878226280212
-0.263878226280212
-0.263878226280212
-0.263878226280212
-0.263878226280212
-0.263878226280212
-0.263878226280212
-0.263878226280212
-0.263878226280212
-0.263878226280212
-0.263878226280212
-0.263878226280212
-0.263878226280212
-0.263878226280212
-0.263878226280212
-0.263878226280212
-0.263878226280212
-0.263878226280212
-0.263878226280212
-0.263878226280212
-0.263878226280212
-0.263878226280212
-0.263878226280212
-0.263878226280212
-0.263878226280212
-0.263878226280212
-0.263878226280212
-0.263878226280212
-0.263878226280212
-0.263878226280212
-0.263878226280212
-0.263878226280212
-0.263878226280212
-0.263878226280212
-0.263878226280212
-0.263878226280212
-0.263878226280212
-0.263878226280212
-0.263878226280212
-0.263878226280212
-0.263878226280212
-0.263878226280212
-0.263878226280212
-0.263878226280212
-0.263878226280212
-0.263878226280212
-0.263878226280212
-0.263878226280212
-0.263878226280212
-0.263878226280212
-0.263878226280212
-0.263878226280212
-0.263878226280212
-0.263878226280212
-0.263878226280212
-0.263878226280212
-0.279137015342712
-0.263878226280212
-0.263878226280212
-0.263878226280212
-0.263878226280212
-0.263878226280212
-0.263878226280212
-0.248619437217712
-0.263878226280212
-0.263878226280212
-0.263878226280212
-0.263878226280212
-0.263878226280212
-0.248619437217712
-0.248619437217712
-0.263878226280212
-0.248619437217712
-0.248619437217712
-0.263878226280212
-0.248619437217712
-0.248619437217712
-0.263878226280212
-0.248619437217712
-0.248619437217712
-0.248619437217712
-0.248619437217712
-0.263878226280212
-0.263878226280212
-0.248619437217712
-0.248619437217712
-0.248619437217712
-0.248619437217712
-0.263878226280212
-0.248619437217712
-0.248619437217712
-0.263878226280212
-0.248619437217712
-0.248619437217712
-0.248619437217712
-0.263878226280212
-0.248619437217712
-0.263878226280212
-0.248619437217712
-0.248619437217712
-0.263878226280212
-0.248619437217712
-0.248619437217712
-0.248619437217712
-0.248619437217712
-0.248619437217712
-0.248619437217712
-0.248619437217712
-0.248619437217712
-0.248619437217712
-0.248619437217712
-0.248619437217712
-0.263878226280212
-0.248619437217712
-0.248619437217712
-0.248619437217712
-0.263878226280212
-0.263878226280212
-0.248619437217712
-0.248619437217712
-0.263878226280212
-0.263878226280212
-0.248619437217712
-0.248619437217712
-0.248619437217712
-0.248619437217712
-0.248619437217712
-0.248619437217712
-0.248619437217712
-0.248619437217712
-0.248619437217712
-0.248619437217712
-0.248619437217712
-0.248619437217712
-0.248619437217712
-0.248619437217712
-0.248619437217712
-0.248619437217712
-0.248619437217712
-0.248619437217712
-0.248619437217712
-0.248619437217712
-0.248619437217712
-0.248619437217712
-0.248619437217712
-0.248619437217712
-0.248619437217712
-0.248619437217712
-0.248619437217712
-0.248619437217712
-0.248619437217712
-0.248619437217712
-0.248619437217712
-0.248619437217712
-0.248619437217712
-0.248619437217712
-0.248619437217712
-0.248619437217712
-0.248619437217712
-0.248619437217712
-0.248619437217712
-0.248619437217712
-0.248619437217712
-0.248619437217712
-0.248619437217712
-0.248619437217712
-0.248619437217712
-0.248619437217712
-0.248619437217712
-0.248619437217712
-0.248619437217712
-0.248619437217712
-0.248619437217712
-0.248619437217712
-0.248619437217712
-0.248619437217712
-0.248619437217712
-0.248619437217712
-0.248619437217712
-0.248619437217712
-0.248619437217712
-0.248619437217712
-0.248619437217712
-0.248619437217712
-0.248619437217712
-0.248619437217712
-0.248619437217712
-0.248619437217712
-0.248619437217712
-0.248619437217712
-0.248619437217712
-0.248619437217712
-0.248619437217712
-0.248619437217712
-0.248619437217712
-0.248619437217712
-0.248619437217712
-0.248619437217712
-0.248619437217712
-0.248619437217712
-0.248619437217712
-0.248619437217712
-0.248619437217712
-0.233360648155212
-0.233360648155212
-0.248619437217712
-0.248619437217712
-0.248619437217712
-0.233360648155212
-0.233360648155212
-0.233360648155212
-0.248619437217712
-0.233360648155212
-0.233360648155212
-0.233360648155212
-0.233360648155212
-0.233360648155212
-0.248619437217712
-0.248619437217712
-0.233360648155212
-0.248619437217712
-0.248619437217712
-0.248619437217712
-0.248619437217712
-0.233360648155212
-0.248619437217712
-0.248619437217712
-0.248619437217712
-0.248619437217712
-0.248619437217712
-0.248619437217712
-0.248619437217712
-0.248619437217712
-0.248619437217712
-0.233360648155212
-0.233360648155212
-0.248619437217712
-0.248619437217712
-0.248619437217712
-0.233360648155212
-0.233360648155212
-0.248619437217712
-0.248619437217712
-0.248619437217712
-0.248619437217712
-0.248619437217712
-0.233360648155212
-0.248619437217712
-0.248619437217712
-0.248619437217712
-0.248619437217712
-0.248619437217712
-0.248619437217712
-0.248619437217712
-0.233360648155212
-0.233360648155212
-0.233360648155212
-0.248619437217712
-0.233360648155212
-0.233360648155212
-0.233360648155212
-0.233360648155212
-0.233360648155212
-0.233360648155212
-0.233360648155212
-0.233360648155212
-0.233360648155212
-0.233360648155212
-0.233360648155212
-0.233360648155212
-0.233360648155212
-0.233360648155212
-0.233360648155212
-0.233360648155212
-0.233360648155212
-0.233360648155212
-0.233360648155212
-0.233360648155212
-0.233360648155212
-0.233360648155212
-0.233360648155212
-0.233360648155212
-0.233360648155212
-0.233360648155212
-0.233360648155212
-0.233360648155212
-0.233360648155212
-0.233360648155212
-0.233360648155212
-0.233360648155212
-0.248619437217712
-0.233360648155212
-0.233360648155212
-0.233360648155212
-0.233360648155212
-0.233360648155212
-0.233360648155212
-0.233360648155212
-0.233360648155212
-0.233360648155212
-0.233360648155212
-0.233360648155212
-0.233360648155212
-0.233360648155212
-0.233360648155212
-0.233360648155212
-0.233360648155212
-0.233360648155212
-0.233360648155212
-0.233360648155212
-0.233360648155212
-0.233360648155212
-0.233360648155212
-0.233360648155212
-0.233360648155212
-0.233360648155212
-0.233360648155212
-0.233360648155212
-0.218101859092712
-0.218101859092712
-0.233360648155212
-0.233360648155212
-0.233360648155212
-0.218101859092712
-0.218101859092712
-0.233360648155212
-0.233360648155212
-0.233360648155212
-0.233360648155212
-0.233360648155212
-0.233360648155212
-0.233360648155212
-0.233360648155212
-0.233360648155212
-0.218101859092712
-0.218101859092712
-0.233360648155212
-0.233360648155212
-0.233360648155212
-0.218101859092712
-0.233360648155212
-0.233360648155212
-0.233360648155212
-0.233360648155212
-0.233360648155212
-0.233360648155212
-0.233360648155212
-0.233360648155212
-0.233360648155212
-0.233360648155212
-0.233360648155212
-0.233360648155212
-0.233360648155212
-0.233360648155212
-0.233360648155212
-0.233360648155212
-0.233360648155212
-0.233360648155212
-0.233360648155212
-0.218101859092712
-0.233360648155212
-0.233360648155212
-0.233360648155212
-0.218101859092712
-0.233360648155212
-0.233360648155212
-0.233360648155212
-0.233360648155212
-0.233360648155212
-0.218101859092712
-0.233360648155212
-0.233360648155212
-0.233360648155212
-0.218101859092712
-0.233360648155212
-0.233360648155212
-0.233360648155212
-0.233360648155212
-0.218101859092712
-0.233360648155212
-0.233360648155212
-0.233360648155212
-0.233360648155212
-0.233360648155212
-0.218101859092712
-0.233360648155212
-0.233360648155212
-0.233360648155212
-0.233360648155212
-0.218101859092712
-0.233360648155212
-0.233360648155212
-0.218101859092712
-0.218101859092712
-0.233360648155212
-0.233360648155212
-0.233360648155212
-0.218101859092712
-0.233360648155212
-0.233360648155212
-0.233360648155212
-0.218101859092712
-0.233360648155212
-0.218101859092712
-0.218101859092712
-0.218101859092712
-0.218101859092712
-0.218101859092712
-0.218101859092712
-0.233360648155212
-0.233360648155212
-0.233360648155212
-0.218101859092712
-0.218101859092712
-0.233360648155212
-0.233360648155212
-0.218101859092712
-0.218101859092712
-0.218101859092712
-0.218101859092712
-0.218101859092712
-0.218101859092712
-0.218101859092712
-0.218101859092712
-0.233360648155212
-0.218101859092712
-0.218101859092712
-0.218101859092712
-0.218101859092712
-0.218101859092712
-0.218101859092712
-0.218101859092712
-0.218101859092712
-0.218101859092712
-0.218101859092712
-0.218101859092712
-0.218101859092712
-0.218101859092712
-0.218101859092712
-0.218101859092712
-0.218101859092712
-0.218101859092712
-0.218101859092712
-0.218101859092712
-0.218101859092712
-0.218101859092712
-0.218101859092712
-0.218101859092712
-0.218101859092712
-0.218101859092712
-0.218101859092712
-0.218101859092712
-0.218101859092712
-0.218101859092712
-0.218101859092712
-0.218101859092712
-0.218101859092712
-0.218101859092712
-0.218101859092712
-0.218101859092712
-0.218101859092712
-0.218101859092712
-0.218101859092712
-0.218101859092712
-0.218101859092712
-0.218101859092712
-0.218101859092712
-0.218101859092712
-0.218101859092712
-0.218101859092712
-0.218101859092712
-0.218101859092712
-0.218101859092712
-0.218101859092712
-0.218101859092712
-0.218101859092712
-0.218101859092712
-0.218101859092712
-0.218101859092712
-0.218101859092712
-0.218101859092712
-0.218101859092712
-0.218101859092712
-0.218101859092712
-0.218101859092712
-0.202843070030212
-0.218101859092712
-0.218101859092712
-0.218101859092712
-0.218101859092712
-0.202843070030212
-0.218101859092712
-0.218101859092712
-0.218101859092712
-0.218101859092712
-0.218101859092712
-0.218101859092712
-0.218101859092712
-0.218101859092712
-0.218101859092712
-0.218101859092712
-0.218101859092712
-0.218101859092712
-0.218101859092712
-0.202843070030212
-0.202843070030212
-0.218101859092712
-0.218101859092712
-0.202843070030212
-0.218101859092712
-0.218101859092712
-0.202843070030212
-0.218101859092712
-0.202843070030212
-0.202843070030212
-0.202843070030212
-0.202843070030212
-0.218101859092712
-0.218101859092712
-0.218101859092712
-0.218101859092712
-0.218101859092712
-0.218101859092712
-0.218101859092712
-0.218101859092712
-0.218101859092712
-0.218101859092712
-0.218101859092712
-0.218101859092712
-0.218101859092712
-0.218101859092712
-0.218101859092712
-0.218101859092712
-0.218101859092712
-0.202843070030212
-0.202843070030212
-0.218101859092712
-0.218101859092712
-0.202843070030212
-0.202843070030212
-0.218101859092712
-0.218101859092712
-0.218101859092712
-0.202843070030212
-0.218101859092712
-0.218101859092712
-0.202843070030212
-0.218101859092712
-0.218101859092712
-0.218101859092712
-0.202843070030212
-0.202843070030212
-0.202843070030212
-0.218101859092712
-0.202843070030212
-0.202843070030212
-0.202843070030212
-0.202843070030212
-0.202843070030212
-0.202843070030212
-0.202843070030212
-0.202843070030212
-0.202843070030212
-0.202843070030212
-0.202843070030212
-0.202843070030212
-0.202843070030212
-0.202843070030212
-0.202843070030212
-0.202843070030212
-0.202843070030212
-0.202843070030212
-0.202843070030212
-0.202843070030212
-0.202843070030212
-0.202843070030212
-0.202843070030212
-0.202843070030212
-0.202843070030212
-0.202843070030212
-0.202843070030212
-0.202843070030212
-0.202843070030212
-0.202843070030212
-0.202843070030212
-0.202843070030212
-0.202843070030212
-0.202843070030212
-0.202843070030212
-0.202843070030212
-0.202843070030212
-0.202843070030212
-0.202843070030212
-0.202843070030212
-0.202843070030212
-0.202843070030212
-0.202843070030212
-0.202843070030212
-0.202843070030212
-0.202843070030212
-0.202843070030212
-0.202843070030212
-0.202843070030212
-0.202843070030212
-0.202843070030212
-0.202843070030212
-0.202843070030212
-0.202843070030212
-0.202843070030212
-0.202843070030212
-0.202843070030212
-0.202843070030212
-0.202843070030212
-0.202843070030212
-0.202843070030212
-0.202843070030212
-0.202843070030212
-0.202843070030212
-0.202843070030212
-0.202843070030212
-0.202843070030212
-0.202843070030212
-0.202843070030212
-0.202843070030212
-0.202843070030212
-0.202843070030212
-0.202843070030212
-0.202843070030212
-0.202843070030212
-0.202843070030212
-0.202843070030212
-0.202843070030212
-0.202843070030212
-0.202843070030212
-0.202843070030212
-0.202843070030212
-0.202843070030212
-0.202843070030212
-0.202843070030212
-0.202843070030212
-0.202843070030212
-0.202843070030212
-0.202843070030212
-0.202843070030212
-0.202843070030212
-0.202843070030212
-0.202843070030212
-0.202843070030212
-0.202843070030212
-0.202843070030212
-0.202843070030212
-0.202843070030212
-0.202843070030212
-0.202843070030212
-0.202843070030212
-0.202843070030212
-0.202843070030212
-0.202843070030212
-0.202843070030212
-0.202843070030212
-0.202843070030212
-0.202843070030212
-0.202843070030212
-0.202843070030212
-0.202843070030212
-0.202843070030212
-0.202843070030212
-0.202843070030212
-0.202843070030212
-0.202843070030212
-0.187584280967712
-0.202843070030212
-0.202843070030212
-0.202843070030212
-0.202843070030212
-0.202843070030212
-0.202843070030212
-0.202843070030212
-0.202843070030212
-0.187584280967712
-0.202843070030212
-0.187584280967712
-0.187584280967712
-0.202843070030212
-0.202843070030212
-0.187584280967712
-0.202843070030212
-0.202843070030212
-0.187584280967712
-0.187584280967712
-0.202843070030212
-0.202843070030212
-0.187584280967712
-0.187584280967712
-0.202843070030212
-0.187584280967712
-0.187584280967712
-0.187584280967712
-0.202843070030212
-0.187584280967712
-0.187584280967712
-0.202843070030212
-0.187584280967712
-0.202843070030212
-0.187584280967712
-0.187584280967712
-0.202843070030212
-0.187584280967712
-0.187584280967712
-0.187584280967712
-0.187584280967712
-0.187584280967712
-0.187584280967712
-0.187584280967712
-0.187584280967712
-0.187584280967712
-0.187584280967712
-0.187584280967712
-0.187584280967712
-0.202843070030212
-0.187584280967712
-0.187584280967712
-0.187584280967712
-0.202843070030212
-0.187584280967712
-0.202843070030212
-0.202843070030212
-0.187584280967712
-0.187584280967712
-0.202843070030212
-0.187584280967712
-0.187584280967712
-0.187584280967712
-0.202843070030212
-0.202843070030212
-0.187584280967712
-0.187584280967712
-0.187584280967712
-0.202843070030212
-0.187584280967712
-0.187584280967712
-0.187584280967712
-0.187584280967712
-0.202843070030212
-0.187584280967712
-0.187584280967712
-0.187584280967712
-0.187584280967712
-0.187584280967712
-0.187584280967712
-0.187584280967712
-0.187584280967712
-0.187584280967712
-0.187584280967712
-0.187584280967712
-0.187584280967712
-0.187584280967712
-0.187584280967712
-0.187584280967712
-0.187584280967712
-0.187584280967712
-0.202843070030212
-0.187584280967712
-0.187584280967712
-0.187584280967712
-0.187584280967712
-0.187584280967712
-0.187584280967712
-0.187584280967712
-0.187584280967712
-0.187584280967712
-0.187584280967712
-0.187584280967712
-0.187584280967712
-0.187584280967712
-0.187584280967712
-0.187584280967712
-0.187584280967712
-0.187584280967712
-0.187584280967712
-0.187584280967712
-0.187584280967712
-0.187584280967712
-0.187584280967712
-0.187584280967712
-0.187584280967712
-0.187584280967712
-0.187584280967712
-0.187584280967712
-0.187584280967712
-0.187584280967712
-0.187584280967712
-0.187584280967712
-0.187584280967712
-0.187584280967712
-0.187584280967712
-0.187584280967712
-0.187584280967712
-0.187584280967712
-0.187584280967712
-0.187584280967712
-0.187584280967712
-0.187584280967712
-0.187584280967712
-0.187584280967712
-0.187584280967712
-0.187584280967712
-0.187584280967712
-0.187584280967712
-0.187584280967712
-0.187584280967712
-0.187584280967712
-0.187584280967712
-0.187584280967712
-0.187584280967712
-0.187584280967712
-0.187584280967712
-0.187584280967712
-0.187584280967712
-0.187584280967712
-0.187584280967712
-0.187584280967712
-0.187584280967712
-0.187584280967712
-0.187584280967712
-0.187584280967712
-0.187584280967712
-0.172325491905212
-0.187584280967712
-0.187584280967712
-0.187584280967712
-0.187584280967712
-0.172325491905212
-0.172325491905212
-0.187584280967712
-0.172325491905212
-0.187584280967712
-0.187584280967712
-0.172325491905212
-0.172325491905212
-0.187584280967712
-0.187584280967712
-0.172325491905212
-0.172325491905212
-0.187584280967712
-0.187584280967712
-0.187584280967712
-0.187584280967712
-0.187584280967712
-0.187584280967712
-0.187584280967712
-0.187584280967712
-0.187584280967712
-0.187584280967712
-0.187584280967712
-0.187584280967712
-0.187584280967712
-0.172325491905212
-0.187584280967712
-0.187584280967712
-0.187584280967712
-0.187584280967712
-0.172325491905212
-0.172325491905212
-0.172325491905212
-0.172325491905212
-0.172325491905212
-0.172325491905212
-0.172325491905212
-0.172325491905212
-0.187584280967712
-0.187584280967712
-0.187584280967712
-0.187584280967712
-0.172325491905212
-0.172325491905212
-0.172325491905212
-0.172325491905212
-0.187584280967712
-0.187584280967712
-0.172325491905212
-0.172325491905212
-0.172325491905212
-0.187584280967712
-0.172325491905212
-0.172325491905212
-0.172325491905212
-0.187584280967712
-0.187584280967712
-0.172325491905212
-0.172325491905212
-0.172325491905212
-0.172325491905212
-0.172325491905212
-0.172325491905212
-0.172325491905212
-0.172325491905212
-0.172325491905212
-0.172325491905212
-0.172325491905212
-0.172325491905212
-0.172325491905212
-0.172325491905212
-0.172325491905212
-0.172325491905212
-0.172325491905212
-0.172325491905212
-0.172325491905212
-0.187584280967712
-0.187584280967712
-0.172325491905212
-0.172325491905212
-0.172325491905212
-0.187584280967712
-0.187584280967712
-0.172325491905212
-0.172325491905212
-0.187584280967712
-0.187584280967712
-0.187584280967712
-0.172325491905212
-0.172325491905212
-0.187584280967712
-0.187584280967712
-0.172325491905212
-0.187584280967712
-0.187584280967712
-0.172325491905212
-0.172325491905212
-0.187584280967712
-0.187584280967712
-0.187584280967712
-0.187584280967712
-0.172325491905212
-0.172325491905212
-0.187584280967712
-0.187584280967712
-0.172325491905212
-0.172325491905212
-0.172325491905212
-0.172325491905212
-0.172325491905212
-0.172325491905212
-0.172325491905212
-0.172325491905212
-0.187584280967712
-0.172325491905212
-0.172325491905212
-0.187584280967712
-0.187584280967712
-0.172325491905212
-0.172325491905212
-0.187584280967712
-0.187584280967712
-0.187584280967712
-0.187584280967712
-0.172325491905212
-0.187584280967712
-0.187584280967712
-0.172325491905212
-0.172325491905212
-0.187584280967712
-0.172325491905212
-0.172325491905212
-0.172325491905212
-0.172325491905212
-0.187584280967712
-0.172325491905212
-0.172325491905212
-0.187584280967712
-0.172325491905212
-0.172325491905212
-0.172325491905212
-0.172325491905212
-0.172325491905212
-0.172325491905212
-0.172325491905212
-0.172325491905212
-0.172325491905212
-0.172325491905212
-0.172325491905212
-0.172325491905212
-0.172325491905212
-0.172325491905212
-0.172325491905212
-0.172325491905212
-0.172325491905212
-0.172325491905212
-0.172325491905212
-0.172325491905212
-0.172325491905212
-0.172325491905212
-0.172325491905212
-0.172325491905212
-0.172325491905212
-0.172325491905212
-0.172325491905212
-0.172325491905212
-0.172325491905212
-0.172325491905212
-0.172325491905212
-0.172325491905212
-0.172325491905212
-0.172325491905212
-0.172325491905212
-0.172325491905212
-0.172325491905212
-0.172325491905212
-0.172325491905212
-0.172325491905212
-0.172325491905212
-0.172325491905212
-0.172325491905212
-0.172325491905212
-0.172325491905212
-0.172325491905212
-0.172325491905212
-0.172325491905212
-0.172325491905212
-0.172325491905212
-0.172325491905212
-0.172325491905212
-0.157066702842712
-0.172325491905212
-0.172325491905212
-0.172325491905212
-0.172325491905212
-0.172325491905212
-0.172325491905212
-0.172325491905212
-0.157066702842712
-0.157066702842712
-0.172325491905212
-0.172325491905212
-0.157066702842712
-0.157066702842712
-0.157066702842712
-0.157066702842712
-0.172325491905212
-0.172325491905212
-0.172325491905212
-0.172325491905212
-0.172325491905212
-0.157066702842712
-0.172325491905212
-0.172325491905212
-0.157066702842712
-0.172325491905212
-0.172325491905212
-0.172325491905212
-0.172325491905212
-0.157066702842712
-0.172325491905212
-0.172325491905212
-0.172325491905212
-0.157066702842712
-0.172325491905212
-0.172325491905212
-0.172325491905212
-0.172325491905212
-0.172325491905212
-0.172325491905212
-0.172325491905212
-0.172325491905212
-0.172325491905212
-0.172325491905212
-0.157066702842712
-0.172325491905212
-0.172325491905212
-0.172325491905212
-0.157066702842712
-0.157066702842712
-0.172325491905212
-0.172325491905212
-0.172325491905212
-0.172325491905212
-0.172325491905212
-0.172325491905212
-0.172325491905212
-0.172325491905212
-0.172325491905212
-0.172325491905212
-0.172325491905212
-0.172325491905212
-0.157066702842712
-0.157066702842712
-0.172325491905212
-0.172325491905212
-0.172325491905212
-0.172325491905212
-0.172325491905212
-0.172325491905212
-0.172325491905212
-0.172325491905212
-0.172325491905212
-0.157066702842712
-0.172325491905212
-0.172325491905212
-0.172325491905212
-0.172325491905212
-0.172325491905212
-0.172325491905212
-0.172325491905212
-0.172325491905212
-0.172325491905212
-0.157066702842712
-0.172325491905212
-0.172325491905212
-0.172325491905212
-0.172325491905212
-0.172325491905212
-0.157066702842712
-0.157066702842712
-0.157066702842712
-0.172325491905212
-0.172325491905212
-0.157066702842712
-0.157066702842712
-0.172325491905212
-0.157066702842712
-0.157066702842712
-0.172325491905212
-0.157066702842712
-0.172325491905212
-0.157066702842712
-0.157066702842712
-0.157066702842712
-0.157066702842712
-0.157066702842712
-0.157066702842712
-0.157066702842712
-0.157066702842712
-0.157066702842712
-0.157066702842712
-0.157066702842712
-0.157066702842712
-0.157066702842712
-0.157066702842712
-0.157066702842712
-0.157066702842712
-0.157066702842712
-0.157066702842712
-0.157066702842712
-0.157066702842712
-0.157066702842712
-0.157066702842712
-0.157066702842712
-0.157066702842712
-0.157066702842712
-0.157066702842712
-0.157066702842712
-0.157066702842712
-0.157066702842712
-0.172325491905212
-0.157066702842712
-0.157066702842712
-0.157066702842712
-0.157066702842712
-0.157066702842712
-0.157066702842712
-0.157066702842712
-0.157066702842712
-0.157066702842712
-0.157066702842712
-0.157066702842712
-0.157066702842712
-0.157066702842712
-0.157066702842712
-0.172325491905212
-0.157066702842712
-0.157066702842712
-0.157066702842712
-0.157066702842712
-0.157066702842712
-0.157066702842712
-0.157066702842712
-0.157066702842712
-0.157066702842712
-0.157066702842712
-0.157066702842712
-0.157066702842712
-0.157066702842712
-0.157066702842712
-0.157066702842712
-0.157066702842712
-0.157066702842712
-0.157066702842712
-0.157066702842712
-0.157066702842712
-0.157066702842712
-0.157066702842712
-0.157066702842712
-0.157066702842712
-0.157066702842712
-0.157066702842712
-0.157066702842712
-0.157066702842712
-0.157066702842712
-0.157066702842712
-0.157066702842712
-0.157066702842712
-0.157066702842712
-0.157066702842712
-0.157066702842712
-0.157066702842712
-0.157066702842712
-0.157066702842712
-0.157066702842712
-0.157066702842712
-0.157066702842712
-0.157066702842712
-0.157066702842712
-0.157066702842712
-0.157066702842712
-0.157066702842712
-0.157066702842712
-0.157066702842712
-0.157066702842712
-0.157066702842712
-0.157066702842712
-0.157066702842712
-0.157066702842712
-0.157066702842712
-0.157066702842712
-0.157066702842712
-0.157066702842712
-0.157066702842712
-0.157066702842712
-0.157066702842712
-0.157066702842712
-0.157066702842712
-0.157066702842712
-0.157066702842712
-0.157066702842712
-0.157066702842712
-0.157066702842712
-0.157066702842712
-0.157066702842712
-0.157066702842712
-0.157066702842712
-0.157066702842712
-0.157066702842712
-0.157066702842712
-0.157066702842712
-0.157066702842712
-0.157066702842712
-0.157066702842712
-0.157066702842712
-0.157066702842712
-0.157066702842712
-0.157066702842712
-0.157066702842712
-0.157066702842712
-0.157066702842712
-0.157066702842712
-0.157066702842712
-0.157066702842712
-0.157066702842712
-0.157066702842712
-0.157066702842712
-0.157066702842712
-0.157066702842712
-0.141807913780212
-0.141807913780212
-0.157066702842712
-0.157066702842712
-0.157066702842712
-0.157066702842712
-0.157066702842712
-0.157066702842712
-0.157066702842712
-0.157066702842712
-0.157066702842712
-0.157066702842712
-0.157066702842712
-0.157066702842712
-0.157066702842712
-0.157066702842712
-0.141807913780212
-0.157066702842712
-0.141807913780212
-0.141807913780212
-0.157066702842712
-0.157066702842712
-0.141807913780212
-0.141807913780212
-0.141807913780212
-0.157066702842712
-0.157066702842712
-0.141807913780212
-0.141807913780212
-0.141807913780212
-0.157066702842712
-0.141807913780212
-0.141807913780212
-0.141807913780212
-0.157066702842712
-0.141807913780212
-0.141807913780212
-0.141807913780212
-0.157066702842712
-0.141807913780212
-0.157066702842712
-0.141807913780212
-0.141807913780212
-0.141807913780212
-0.141807913780212
-0.141807913780212
-0.157066702842712
-0.141807913780212
-0.141807913780212
-0.141807913780212
-0.141807913780212
-0.141807913780212
-0.157066702842712
-0.141807913780212
-0.141807913780212
-0.157066702842712
-0.157066702842712
-0.157066702842712
-0.141807913780212
-0.141807913780212
-0.157066702842712
-0.157066702842712
-0.141807913780212
-0.157066702842712
-0.157066702842712
-0.157066702842712
-0.157066702842712
-0.157066702842712
-0.141807913780212
-0.141807913780212
-0.157066702842712
-0.157066702842712
-0.157066702842712
-0.157066702842712
-0.157066702842712
-0.157066702842712
-0.157066702842712
-0.141807913780212
-0.141807913780212
-0.141807913780212
-0.157066702842712
-0.157066702842712
-0.141807913780212
-0.141807913780212
-0.141807913780212
-0.157066702842712
-0.157066702842712
-0.141807913780212
-0.141807913780212
-0.141807913780212
-0.141807913780212
-0.141807913780212
-0.141807913780212
-0.141807913780212
-0.141807913780212
-0.157066702842712
-0.157066702842712
-0.141807913780212
-0.141807913780212
-0.141807913780212
-0.141807913780212
-0.141807913780212
-0.141807913780212
-0.141807913780212
-0.141807913780212
-0.141807913780212
-0.141807913780212
-0.141807913780212
-0.141807913780212
-0.141807913780212
-0.141807913780212
-0.141807913780212
-0.141807913780212
-0.141807913780212
-0.141807913780212
-0.141807913780212
-0.141807913780212
-0.141807913780212
-0.141807913780212
-0.141807913780212
-0.141807913780212
-0.141807913780212
-0.141807913780212
-0.141807913780212
-0.141807913780212
-0.141807913780212
-0.141807913780212
-0.141807913780212
-0.141807913780212
-0.141807913780212
-0.141807913780212
-0.141807913780212
-0.141807913780212
-0.141807913780212
-0.141807913780212
-0.141807913780212
-0.141807913780212
-0.141807913780212
-0.141807913780212
-0.141807913780212
-0.141807913780212
-0.141807913780212
-0.141807913780212
-0.141807913780212
-0.141807913780212
-0.141807913780212
-0.141807913780212
-0.141807913780212
-0.141807913780212
-0.141807913780212
-0.141807913780212
-0.141807913780212
-0.141807913780212
-0.141807913780212
-0.141807913780212
-0.141807913780212
-0.141807913780212
-0.141807913780212
-0.141807913780212
-0.141807913780212
-0.141807913780212
-0.141807913780212
-0.141807913780212
-0.141807913780212
-0.141807913780212
-0.141807913780212
-0.141807913780212
-0.141807913780212
-0.141807913780212
-0.141807913780212
-0.141807913780212
-0.141807913780212
-0.141807913780212
-0.141807913780212
-0.141807913780212
-0.141807913780212
-0.141807913780212
-0.141807913780212
-0.141807913780212
-0.141807913780212
-0.141807913780212
-0.141807913780212
-0.141807913780212
-0.141807913780212
-0.141807913780212
-0.141807913780212
-0.141807913780212
-0.141807913780212
-0.141807913780212
-0.141807913780212
-0.141807913780212
-0.141807913780212
-0.141807913780212
-0.141807913780212
-0.141807913780212
-0.141807913780212
-0.141807913780212
-0.141807913780212
-0.141807913780212
-0.141807913780212
-0.141807913780212
-0.141807913780212
-0.141807913780212
-0.141807913780212
-0.141807913780212
-0.141807913780212
-0.141807913780212
-0.141807913780212
-0.141807913780212
-0.141807913780212
-0.141807913780212
-0.141807913780212
-0.141807913780212
-0.141807913780212
-0.141807913780212
-0.141807913780212
-0.141807913780212
-0.141807913780212
-0.126549124717712
-0.141807913780212
-0.141807913780212
-0.141807913780212
-0.141807913780212
-0.141807913780212
-0.141807913780212
-0.141807913780212
-0.141807913780212
-0.141807913780212
-0.141807913780212
-0.141807913780212
-0.141807913780212
-0.141807913780212
-0.141807913780212
-0.141807913780212
-0.141807913780212
-0.141807913780212
-0.141807913780212
-0.141807913780212
-0.141807913780212
-0.141807913780212
-0.126549124717712
-0.141807913780212
-0.141807913780212
-0.141807913780212
-0.141807913780212
-0.141807913780212
-0.141807913780212
-0.126549124717712
-0.141807913780212
-0.141807913780212
-0.141807913780212
-0.141807913780212
-0.141807913780212
-0.126549124717712
-0.141807913780212
-0.141807913780212
-0.126549124717712
-0.141807913780212
-0.141807913780212
-0.141807913780212
-0.141807913780212
-0.141807913780212
-0.141807913780212
-0.141807913780212
-0.141807913780212
-0.141807913780212
-0.141807913780212
-0.141807913780212
-0.141807913780212
-0.141807913780212
-0.141807913780212
-0.141807913780212
-0.141807913780212
-0.141807913780212
-0.141807913780212
-0.141807913780212
-0.141807913780212
-0.141807913780212
-0.126549124717712
-0.141807913780212
-0.141807913780212
-0.141807913780212
-0.126549124717712
-0.141807913780212
-0.141807913780212
-0.126549124717712
-0.141807913780212
-0.141807913780212
-0.126549124717712
-0.126549124717712
-0.141807913780212
-0.126549124717712
-0.126549124717712
-0.126549124717712
-0.141807913780212
-0.141807913780212
-0.141807913780212
-0.126549124717712
-0.126549124717712
-0.141807913780212
-0.141807913780212
-0.141807913780212
-0.126549124717712
-0.126549124717712
-0.141807913780212
-0.141807913780212
-0.126549124717712
-0.141807913780212
-0.126549124717712
-0.141807913780212
-0.126549124717712
-0.126549124717712
-0.126549124717712
-0.141807913780212
-0.141807913780212
-0.126549124717712
-0.126549124717712
-0.141807913780212
-0.141807913780212
-0.126549124717712
-0.126549124717712
-0.141807913780212
-0.126549124717712
-0.126549124717712
-0.126549124717712
-0.126549124717712
-0.126549124717712
-0.126549124717712
-0.141807913780212
-0.141807913780212
-0.126549124717712
-0.126549124717712
-0.126549124717712
-0.126549124717712
-0.126549124717712
-0.126549124717712
-0.126549124717712
-0.126549124717712
-0.126549124717712
-0.126549124717712
-0.126549124717712
-0.141807913780212
-0.126549124717712
-0.141807913780212
-0.141807913780212
-0.126549124717712
-0.126549124717712
-0.126549124717712
-0.126549124717712
-0.126549124717712
-0.126549124717712
-0.126549124717712
-0.126549124717712
-0.126549124717712
-0.126549124717712
-0.126549124717712
-0.126549124717712
-0.126549124717712
-0.126549124717712
-0.141807913780212
-0.141807913780212
-0.141807913780212
-0.141807913780212
-0.126549124717712
-0.141807913780212
-0.141807913780212
-0.126549124717712
-0.126549124717712
-0.126549124717712
-0.126549124717712
-0.126549124717712
-0.126549124717712
-0.126549124717712
-0.126549124717712
-0.126549124717712
-0.126549124717712
-0.126549124717712
-0.126549124717712
-0.126549124717712
-0.126549124717712
-0.126549124717712
-0.126549124717712
-0.126549124717712
-0.126549124717712
-0.126549124717712
-0.126549124717712
-0.126549124717712
-0.126549124717712
-0.126549124717712
-0.126549124717712
-0.126549124717712
-0.141807913780212
-0.126549124717712
-0.126549124717712
-0.126549124717712
-0.126549124717712
-0.126549124717712
-0.126549124717712
-0.126549124717712
-0.126549124717712
-0.126549124717712
-0.126549124717712
-0.126549124717712
-0.126549124717712
-0.126549124717712
-0.126549124717712
-0.126549124717712
-0.126549124717712
-0.126549124717712
-0.126549124717712
-0.126549124717712
-0.141807913780212
-0.126549124717712
-0.126549124717712
-0.126549124717712
-0.126549124717712
-0.126549124717712
-0.126549124717712
-0.126549124717712
-0.126549124717712
-0.126549124717712
-0.126549124717712
-0.126549124717712
-0.126549124717712
-0.126549124717712
-0.126549124717712
-0.126549124717712
-0.126549124717712
-0.126549124717712
-0.141807913780212
-0.126549124717712
-0.126549124717712
-0.126549124717712
-0.126549124717712
-0.126549124717712
-0.126549124717712
-0.126549124717712
-0.126549124717712
-0.126549124717712
-0.126549124717712
-0.126549124717712
-0.126549124717712
-0.126549124717712
-0.126549124717712
-0.126549124717712
-0.126549124717712
-0.126549124717712
-0.126549124717712
-0.126549124717712
-0.126549124717712
-0.126549124717712
-0.126549124717712
-0.126549124717712
-0.126549124717712
-0.126549124717712
-0.126549124717712
-0.126549124717712
-0.126549124717712
-0.126549124717712
-0.126549124717712
-0.126549124717712
-0.126549124717712
-0.126549124717712
-0.126549124717712
-0.126549124717712
-0.126549124717712
-0.126549124717712
-0.126549124717712
-0.126549124717712
-0.126549124717712
-0.126549124717712
-0.126549124717712
-0.126549124717712
-0.126549124717712
-0.126549124717712
-0.126549124717712
-0.126549124717712
-0.126549124717712
-0.126549124717712
-0.126549124717712
-0.126549124717712
-0.126549124717712
-0.126549124717712
-0.126549124717712
-0.126549124717712
-0.126549124717712
-0.126549124717712
-0.126549124717712
-0.126549124717712
-0.126549124717712
-0.126549124717712
-0.126549124717712
-0.126549124717712
-0.126549124717712
-0.126549124717712
-0.126549124717712
-0.126549124717712
-0.126549124717712
-0.126549124717712
-0.126549124717712
-0.126549124717712
-0.126549124717712
-0.126549124717712
-0.126549124717712
-0.126549124717712
-0.111290335655212
-0.126549124717712
-0.126549124717712
-0.126549124717712
-0.126549124717712
-0.126549124717712
-0.126549124717712
-0.126549124717712
-0.126549124717712
-0.126549124717712
-0.126549124717712
-0.126549124717712
-0.126549124717712
-0.126549124717712
-0.126549124717712
-0.126549124717712
-0.126549124717712
-0.126549124717712
-0.126549124717712
-0.126549124717712
-0.126549124717712
-0.111290335655212
-0.126549124717712
-0.126549124717712
-0.126549124717712
-0.126549124717712
-0.111290335655212
-0.111290335655212
-0.126549124717712
-0.111290335655212
-0.111290335655212
-0.111290335655212
-0.111290335655212
-0.111290335655212
-0.126549124717712
-0.111290335655212
-0.126549124717712
-0.126549124717712
-0.126549124717712
-0.111290335655212
-0.126549124717712
-0.126549124717712
-0.126549124717712
-0.126549124717712
-0.111290335655212
-0.126549124717712
-0.111290335655212
-0.111290335655212
-0.126549124717712
-0.126549124717712
-0.111290335655212
-0.126549124717712
-0.111290335655212
-0.126549124717712
-0.126549124717712
-0.126549124717712
-0.126549124717712
-0.126549124717712
-0.111290335655212
-0.126549124717712
-0.126549124717712
-0.126549124717712
-0.126549124717712
-0.126549124717712
-0.126549124717712
-0.126549124717712
-0.126549124717712
-0.126549124717712
-0.126549124717712
-0.126549124717712
-0.111290335655212
-0.111290335655212
-0.111290335655212
-0.111290335655212
-0.111290335655212
-0.126549124717712
-0.111290335655212
-0.111290335655212
-0.111290335655212
-0.111290335655212
-0.111290335655212
-0.126549124717712
-0.111290335655212
-0.111290335655212
-0.111290335655212
-0.111290335655212
-0.126549124717712
-0.111290335655212
-0.111290335655212
-0.111290335655212
-0.111290335655212
-0.126549124717712
-0.126549124717712
-0.111290335655212
-0.111290335655212
-0.111290335655212
-0.111290335655212
-0.126549124717712
-0.126549124717712
-0.111290335655212
-0.126549124717712
-0.126549124717712
-0.126549124717712
-0.126549124717712
-0.126549124717712
-0.126549124717712
-0.126549124717712
-0.111290335655212
-0.126549124717712
-0.126549124717712
-0.126549124717712
-0.111290335655212
-0.126549124717712
-0.126549124717712
-0.111290335655212
-0.111290335655212
-0.111290335655212
-0.111290335655212
-0.111290335655212
-0.111290335655212
-0.111290335655212
-0.126549124717712
-0.111290335655212
-0.111290335655212
-0.126549124717712
-0.111290335655212
-0.111290335655212
-0.126549124717712
-0.111290335655212
-0.111290335655212
-0.111290335655212
-0.111290335655212
-0.111290335655212
-0.111290335655212
-0.126549124717712
-0.111290335655212
-0.111290335655212
-0.111290335655212
-0.111290335655212
-0.111290335655212
-0.111290335655212
-0.111290335655212
-0.111290335655212
-0.111290335655212
-0.111290335655212
-0.111290335655212
-0.111290335655212
-0.111290335655212
-0.111290335655212
-0.111290335655212
-0.111290335655212
-0.111290335655212
-0.111290335655212
-0.111290335655212
-0.111290335655212
-0.111290335655212
-0.111290335655212
-0.111290335655212
-0.111290335655212
-0.111290335655212
-0.111290335655212
-0.111290335655212
-0.111290335655212
-0.126549124717712
-0.111290335655212
-0.111290335655212
-0.111290335655212
-0.111290335655212
-0.111290335655212
-0.111290335655212
-0.111290335655212
-0.111290335655212
-0.111290335655212
-0.111290335655212
-0.111290335655212
-0.111290335655212
-0.111290335655212
-0.111290335655212
-0.111290335655212
-0.111290335655212
-0.111290335655212
-0.111290335655212
-0.111290335655212
-0.111290335655212
-0.111290335655212
-0.111290335655212
-0.111290335655212
-0.111290335655212
-0.111290335655212
-0.111290335655212
-0.111290335655212
-0.111290335655212
-0.111290335655212
-0.111290335655212
-0.111290335655212
-0.111290335655212
-0.111290335655212
-0.111290335655212
-0.111290335655212
-0.111290335655212
-0.111290335655212
-0.111290335655212
-0.111290335655212
-0.111290335655212
-0.111290335655212
-0.111290335655212
-0.111290335655212
-0.111290335655212
-0.111290335655212
-0.111290335655212
-0.111290335655212
-0.111290335655212
-0.111290335655212
-0.111290335655212
-0.111290335655212
-0.111290335655212
-0.111290335655212
-0.111290335655212
-0.111290335655212
-0.111290335655212
-0.111290335655212
-0.111290335655212
-0.111290335655212
-0.111290335655212
-0.111290335655212
-0.111290335655212
-0.111290335655212
-0.111290335655212
-0.111290335655212
-0.111290335655212
-0.111290335655212
-0.111290335655212
-0.111290335655212
-0.111290335655212
-0.111290335655212
-0.111290335655212
-0.111290335655212
-0.111290335655212
-0.111290335655212
-0.111290335655212
-0.111290335655212
-0.111290335655212
-0.111290335655212
-0.111290335655212
-0.111290335655212
-0.111290335655212
-0.111290335655212
-0.111290335655212
-0.111290335655212
-0.111290335655212
-0.111290335655212
-0.111290335655212
-0.111290335655212
-0.111290335655212
-0.111290335655212
-0.111290335655212
-0.111290335655212
-0.111290335655212
-0.111290335655212
-0.111290335655212
-0.111290335655212
-0.096031546592712
-0.111290335655212
-0.111290335655212
-0.111290335655212
-0.096031546592712
-0.096031546592712
-0.111290335655212
-0.111290335655212
-0.111290335655212
-0.111290335655212
-0.096031546592712
-0.096031546592712
-0.111290335655212
-0.111290335655212
-0.111290335655212
-0.111290335655212
-0.111290335655212
-0.111290335655212
-0.111290335655212
-0.111290335655212
-0.111290335655212
-0.111290335655212
-0.096031546592712
-0.096031546592712
-0.096031546592712
-0.096031546592712
-0.111290335655212
-0.096031546592712
-0.096031546592712
-0.111290335655212
-0.111290335655212
-0.111290335655212
-0.111290335655212
-0.111290335655212
-0.111290335655212
-0.111290335655212
-0.111290335655212
-0.111290335655212
-0.111290335655212
-0.111290335655212
-0.096031546592712
-0.111290335655212
-0.111290335655212
-0.096031546592712
-0.111290335655212
-0.111290335655212
-0.096031546592712
-0.111290335655212
-0.111290335655212
-0.096031546592712
-0.096031546592712
-0.111290335655212
-0.111290335655212
-0.111290335655212
-0.096031546592712
-0.096031546592712
-0.111290335655212
-0.096031546592712
-0.111290335655212
-0.111290335655212
-0.096031546592712
-0.096031546592712
-0.111290335655212
-0.111290335655212
-0.096031546592712
-0.111290335655212
-0.111290335655212
-0.111290335655212
-0.111290335655212
-0.096031546592712
-0.096031546592712
-0.111290335655212
-0.111290335655212
-0.096031546592712
-0.096031546592712
-0.111290335655212
-0.096031546592712
-0.111290335655212
-0.096031546592712
-0.096031546592712
-0.111290335655212
-0.111290335655212
-0.111290335655212
-0.111290335655212
-0.096031546592712
-0.096031546592712
-0.111290335655212
-0.111290335655212
-0.111290335655212
-0.096031546592712
-0.096031546592712
-0.111290335655212
-0.111290335655212
-0.111290335655212
-0.111290335655212
-0.096031546592712
-0.111290335655212
-0.111290335655212
-0.111290335655212
-0.111290335655212
-0.111290335655212
-0.111290335655212
-0.111290335655212
-0.111290335655212
-0.111290335655212
-0.096031546592712
-0.111290335655212
-0.111290335655212
-0.096031546592712
-0.111290335655212
-0.111290335655212
-0.096031546592712
-0.111290335655212
-0.111290335655212
-0.111290335655212
-0.111290335655212
-0.111290335655212
-0.111290335655212
-0.111290335655212
-0.111290335655212
-0.096031546592712
-0.111290335655212
-0.111290335655212
-0.111290335655212
-0.096031546592712
-0.096031546592712
-0.111290335655212
-0.111290335655212
-0.096031546592712
-0.111290335655212
-0.111290335655212
-0.096031546592712
-0.111290335655212
-0.111290335655212
-0.111290335655212
-0.096031546592712
-0.111290335655212
-0.111290335655212
-0.111290335655212
-0.096031546592712
-0.096031546592712
-0.111290335655212
-0.111290335655212
-0.096031546592712
-0.096031546592712
-0.111290335655212
-0.111290335655212
-0.096031546592712
-0.111290335655212
-0.096031546592712
-0.096031546592712
-0.111290335655212
-0.111290335655212
-0.111290335655212
-0.111290335655212
-0.096031546592712
-0.096031546592712
-0.111290335655212
-0.096031546592712
-0.096031546592712
-0.096031546592712
-0.096031546592712
-0.111290335655212
-0.111290335655212
-0.096031546592712
-0.096031546592712
-0.096031546592712
-0.111290335655212
-0.111290335655212
-0.111290335655212
-0.096031546592712
-0.096031546592712
-0.111290335655212
-0.111290335655212
-0.096031546592712
-0.111290335655212
-0.111290335655212
-0.096031546592712
-0.096031546592712
-0.096031546592712
-0.096031546592712
-0.111290335655212
-0.096031546592712
-0.096031546592712
-0.096031546592712
-0.096031546592712
-0.096031546592712
-0.096031546592712
-0.096031546592712
-0.096031546592712
-0.096031546592712
-0.096031546592712
-0.096031546592712
-0.096031546592712
-0.096031546592712
-0.096031546592712
-0.096031546592712
-0.096031546592712
-0.096031546592712
-0.096031546592712
-0.096031546592712
-0.096031546592712
-0.096031546592712
-0.096031546592712
-0.096031546592712
-0.096031546592712
-0.096031546592712
-0.096031546592712
-0.096031546592712
-0.096031546592712
-0.096031546592712
-0.096031546592712
-0.096031546592712
-0.096031546592712
-0.096031546592712
-0.096031546592712
-0.096031546592712
-0.096031546592712
-0.096031546592712
-0.096031546592712
-0.096031546592712
-0.096031546592712
-0.096031546592712
-0.096031546592712
-0.096031546592712
-0.096031546592712
-0.096031546592712
-0.096031546592712
-0.096031546592712
-0.096031546592712
-0.096031546592712
-0.096031546592712
-0.096031546592712
-0.096031546592712
-0.096031546592712
-0.096031546592712
-0.096031546592712
-0.096031546592712
-0.096031546592712
-0.096031546592712
-0.096031546592712
-0.096031546592712
-0.096031546592712
-0.096031546592712
-0.096031546592712
-0.096031546592712
-0.096031546592712
-0.096031546592712
-0.096031546592712
-0.096031546592712
-0.096031546592712
-0.096031546592712
-0.096031546592712
-0.096031546592712
-0.096031546592712
-0.096031546592712
-0.096031546592712
-0.096031546592712
-0.096031546592712
-0.096031546592712
-0.096031546592712
-0.096031546592712
-0.096031546592712
-0.096031546592712
-0.096031546592712
-0.096031546592712
-0.096031546592712
-0.096031546592712
-0.096031546592712
-0.096031546592712
-0.096031546592712
-0.096031546592712
-0.096031546592712
-0.096031546592712
-0.096031546592712
-0.096031546592712
-0.096031546592712
-0.096031546592712
-0.096031546592712
-0.096031546592712
-0.096031546592712
-0.096031546592712
-0.096031546592712
-0.096031546592712
-0.096031546592712
-0.096031546592712
-0.096031546592712
-0.096031546592712
-0.096031546592712
-0.096031546592712
-0.096031546592712
-0.096031546592712
-0.096031546592712
-0.096031546592712
-0.096031546592712
-0.096031546592712
-0.096031546592712
-0.096031546592712
-0.096031546592712
-0.096031546592712
-0.080772757530212
-0.096031546592712
-0.096031546592712
-0.096031546592712
-0.096031546592712
-0.096031546592712
-0.096031546592712
-0.096031546592712
-0.096031546592712
-0.096031546592712
-0.096031546592712
-0.096031546592712
-0.096031546592712
-0.096031546592712
-0.096031546592712
-0.096031546592712
-0.096031546592712
-0.096031546592712
-0.096031546592712
-0.096031546592712
-0.096031546592712
-0.096031546592712
-0.096031546592712
-0.096031546592712
-0.096031546592712
-0.096031546592712
-0.096031546592712
-0.096031546592712
-0.096031546592712
-0.096031546592712
-0.096031546592712
-0.096031546592712
-0.096031546592712
-0.096031546592712
-0.096031546592712
-0.096031546592712
-0.096031546592712
-0.096031546592712
-0.096031546592712
-0.096031546592712
-0.096031546592712
-0.096031546592712
-0.096031546592712
-0.096031546592712
-0.096031546592712
-0.096031546592712
-0.096031546592712
-0.096031546592712
-0.096031546592712
-0.096031546592712
-0.096031546592712
-0.096031546592712
-0.096031546592712
-0.096031546592712
-0.096031546592712
-0.096031546592712
-0.096031546592712
-0.096031546592712
-0.096031546592712
-0.096031546592712
-0.096031546592712
-0.096031546592712
-0.096031546592712
-0.096031546592712
-0.096031546592712
-0.096031546592712
-0.096031546592712
-0.096031546592712
-0.096031546592712
-0.096031546592712
-0.096031546592712
-0.096031546592712
-0.096031546592712
-0.096031546592712
-0.096031546592712
-0.096031546592712
-0.096031546592712
-0.096031546592712
-0.096031546592712
-0.096031546592712
-0.096031546592712
-0.080772757530212
-0.096031546592712
-0.096031546592712
-0.096031546592712
-0.096031546592712
-0.096031546592712
-0.096031546592712
-0.096031546592712
-0.096031546592712
-0.096031546592712
-0.096031546592712
-0.096031546592712
-0.096031546592712
-0.096031546592712
-0.096031546592712
-0.096031546592712
-0.096031546592712
-0.096031546592712
-0.096031546592712
-0.096031546592712
-0.096031546592712
-0.096031546592712
-0.096031546592712
-0.096031546592712
-0.096031546592712
-0.096031546592712
-0.080772757530212
-0.080772757530212
-0.096031546592712
-0.096031546592712
-0.096031546592712
-0.096031546592712
-0.096031546592712
-0.096031546592712
-0.096031546592712
-0.096031546592712
-0.096031546592712
-0.096031546592712
-0.096031546592712
-0.096031546592712
-0.096031546592712
-0.096031546592712
-0.096031546592712
-0.096031546592712
-0.096031546592712
-0.096031546592712
-0.096031546592712
-0.080772757530212
-0.096031546592712
-0.096031546592712
-0.080772757530212
-0.096031546592712
-0.096031546592712
-0.096031546592712
-0.096031546592712
-0.080772757530212
-0.096031546592712
-0.096031546592712
-0.096031546592712
-0.080772757530212
-0.080772757530212
-0.096031546592712
-0.096031546592712
-0.096031546592712
-0.080772757530212
-0.096031546592712
-0.096031546592712
-0.096031546592712
-0.096031546592712
-0.096031546592712
-0.096031546592712
-0.096031546592712
-0.096031546592712
-0.096031546592712
-0.096031546592712
-0.096031546592712
-0.080772757530212
-0.096031546592712
-0.096031546592712
-0.080772757530212
-0.096031546592712
-0.080772757530212
-0.096031546592712
-0.096031546592712
-0.096031546592712
-0.096031546592712
-0.096031546592712
-0.096031546592712
-0.080772757530212
-0.096031546592712
-0.096031546592712
-0.096031546592712
-0.080772757530212
-0.096031546592712
-0.096031546592712
-0.096031546592712
-0.080772757530212
-0.096031546592712
-0.096031546592712
-0.096031546592712
-0.096031546592712
-0.096031546592712
-0.096031546592712
-0.096031546592712
-0.096031546592712
-0.096031546592712
-0.096031546592712
-0.096031546592712
-0.080772757530212
-0.080772757530212
-0.096031546592712
-0.096031546592712
-0.096031546592712
-0.080772757530212
-0.080772757530212
-0.096031546592712
-0.080772757530212
-0.096031546592712
-0.080772757530212
-0.080772757530212
-0.080772757530212
-0.096031546592712
-0.096031546592712
-0.096031546592712
-0.096031546592712
-0.080772757530212
-0.080772757530212
-0.080772757530212
-0.080772757530212
-0.080772757530212
-0.080772757530212
-0.080772757530212
-0.096031546592712
-0.096031546592712
-0.080772757530212
-0.080772757530212
-0.096031546592712
-0.096031546592712
-0.080772757530212
-0.096031546592712
-0.080772757530212
-0.096031546592712
-0.096031546592712
-0.080772757530212
-0.096031546592712
-0.096031546592712
-0.080772757530212
-0.080772757530212
-0.080772757530212
-0.080772757530212
-0.080772757530212
-0.080772757530212
-0.080772757530212
-0.096031546592712
-0.080772757530212
-0.080772757530212
-0.096031546592712
-0.080772757530212
-0.080772757530212
-0.096031546592712
-0.096031546592712
-0.080772757530212
-0.096031546592712
-0.080772757530212
-0.080772757530212
-0.096031546592712
-0.080772757530212
-0.080772757530212
-0.080772757530212
-0.080772757530212
-0.080772757530212
-0.080772757530212
-0.080772757530212
-0.080772757530212
-0.080772757530212
-0.096031546592712
-0.080772757530212
-0.080772757530212
-0.080772757530212
-0.080772757530212
-0.096031546592712
-0.080772757530212
-0.080772757530212
-0.096031546592712
-0.096031546592712
-0.080772757530212
-0.080772757530212
-0.080772757530212
-0.080772757530212
-0.080772757530212
-0.080772757530212
-0.096031546592712
-0.080772757530212
-0.080772757530212
-0.080772757530212
-0.080772757530212
-0.080772757530212
-0.080772757530212
-0.080772757530212
-0.080772757530212
-0.080772757530212
-0.080772757530212
-0.096031546592712
-0.096031546592712
-0.080772757530212
-0.096031546592712
-0.096031546592712
-0.080772757530212
-0.096031546592712
-0.096031546592712
-0.096031546592712
-0.080772757530212
-0.096031546592712
-0.096031546592712
-0.096031546592712
-0.096031546592712
-0.096031546592712
-0.096031546592712
-0.080772757530212
-0.080772757530212
-0.080772757530212
-0.080772757530212
-0.080772757530212
-0.080772757530212
-0.080772757530212
-0.080772757530212
-0.080772757530212
-0.080772757530212
-0.080772757530212
-0.080772757530212
-0.080772757530212
-0.080772757530212
-0.080772757530212
-0.080772757530212
-0.080772757530212
-0.080772757530212
-0.080772757530212
-0.080772757530212
-0.080772757530212
-0.080772757530212
-0.080772757530212
-0.080772757530212
-0.080772757530212
-0.080772757530212
-0.080772757530212
-0.080772757530212
-0.080772757530212
-0.080772757530212
-0.080772757530212
-0.080772757530212
-0.080772757530212
-0.080772757530212
-0.080772757530212
-0.080772757530212
-0.080772757530212
-0.080772757530212
-0.080772757530212
-0.080772757530212
-0.080772757530212
-0.080772757530212
-0.080772757530212
-0.080772757530212
-0.080772757530212
-0.080772757530212
-0.080772757530212
-0.080772757530212
-0.080772757530212
-0.080772757530212
-0.080772757530212
-0.080772757530212
-0.080772757530212
-0.080772757530212
-0.080772757530212
-0.080772757530212
-0.080772757530212
-0.080772757530212
-0.080772757530212
-0.080772757530212
-0.080772757530212
-0.080772757530212
-0.080772757530212
-0.080772757530212
-0.080772757530212
-0.080772757530212
-0.080772757530212
-0.080772757530212
-0.080772757530212
-0.080772757530212
-0.080772757530212
-0.080772757530212
-0.080772757530212
-0.080772757530212
-0.080772757530212
-0.080772757530212
-0.080772757530212
-0.080772757530212
-0.080772757530212
-0.080772757530212
-0.080772757530212
-0.080772757530212
-0.080772757530212
-0.080772757530212
-0.080772757530212
-0.080772757530212
-0.080772757530212
-0.080772757530212
-0.080772757530212
-0.080772757530212
-0.080772757530212
-0.080772757530212
-0.080772757530212
-0.080772757530212
-0.065513968467712
-0.080772757530212
-0.080772757530212
-0.080772757530212
-0.080772757530212
-0.080772757530212
-0.080772757530212
-0.080772757530212
-0.080772757530212
-0.080772757530212
-0.080772757530212
-0.080772757530212
-0.080772757530212
-0.080772757530212
-0.080772757530212
-0.065513968467712
-0.080772757530212
-0.080772757530212
-0.080772757530212
-0.080772757530212
-0.080772757530212
-0.080772757530212
-0.080772757530212
-0.080772757530212
-0.080772757530212
-0.080772757530212
-0.080772757530212
-0.080772757530212
-0.080772757530212
-0.080772757530212
-0.080772757530212
-0.080772757530212
-0.080772757530212
-0.080772757530212
-0.080772757530212
-0.080772757530212
-0.080772757530212
-0.080772757530212
-0.080772757530212
-0.080772757530212
-0.080772757530212
-0.065513968467712
-0.080772757530212
-0.080772757530212
-0.080772757530212
-0.080772757530212
-0.080772757530212
-0.080772757530212
-0.080772757530212
-0.080772757530212
-0.065513968467712
-0.080772757530212
-0.080772757530212
-0.065513968467712
-0.080772757530212
-0.080772757530212
-0.080772757530212
-0.080772757530212
-0.080772757530212
-0.080772757530212
-0.080772757530212
-0.080772757530212
-0.080772757530212
-0.080772757530212
-0.080772757530212
-0.080772757530212
-0.080772757530212
-0.080772757530212
-0.080772757530212
-0.080772757530212
-0.080772757530212
-0.080772757530212
-0.080772757530212
-0.080772757530212
-0.080772757530212
-0.080772757530212
-0.080772757530212
-0.080772757530212
-0.080772757530212
-0.080772757530212
-0.080772757530212
-0.080772757530212
-0.080772757530212
-0.080772757530212
-0.080772757530212
-0.080772757530212
-0.080772757530212
-0.080772757530212
-0.080772757530212
-0.080772757530212
-0.080772757530212
-0.080772757530212
-0.080772757530212
-0.080772757530212
-0.080772757530212
-0.080772757530212
-0.080772757530212
-0.080772757530212
-0.080772757530212
-0.080772757530212
-0.080772757530212
-0.080772757530212
-0.080772757530212
-0.080772757530212
-0.080772757530212
-0.080772757530212
-0.080772757530212
-0.080772757530212
-0.080772757530212
-0.080772757530212
-0.080772757530212
-0.080772757530212
-0.080772757530212
-0.065513968467712
-0.080772757530212
-0.065513968467712
-0.065513968467712
-0.065513968467712
-0.065513968467712
-0.065513968467712
-0.065513968467712
-0.080772757530212
-0.065513968467712
-0.065513968467712
-0.080772757530212
-0.080772757530212
-0.080772757530212
-0.080772757530212
-0.080772757530212
-0.080772757530212
-0.080772757530212
-0.080772757530212
-0.080772757530212
-0.080772757530212
-0.080772757530212
-0.080772757530212
-0.080772757530212
-0.080772757530212
-0.080772757530212
-0.065513968467712
-0.065513968467712
-0.080772757530212
-0.080772757530212
-0.065513968467712
-0.080772757530212
-0.080772757530212
-0.065513968467712
-0.065513968467712
-0.080772757530212
-0.080772757530212
-0.080772757530212
-0.065513968467712
-0.080772757530212
-0.080772757530212
-0.080772757530212
-0.065513968467712
-0.080772757530212
-0.080772757530212
-0.080772757530212
-0.065513968467712
-0.065513968467712
-0.080772757530212
-0.080772757530212
-0.080772757530212
-0.065513968467712
-0.065513968467712
-0.080772757530212
-0.080772757530212
-0.080772757530212
-0.065513968467712
-0.080772757530212
-0.080772757530212
-0.080772757530212
-0.065513968467712
-0.065513968467712
-0.065513968467712
-0.065513968467712
-0.065513968467712
-0.065513968467712
-0.065513968467712
-0.065513968467712
-0.065513968467712
-0.065513968467712
-0.080772757530212
-0.065513968467712
-0.080772757530212
-0.065513968467712
-0.065513968467712
-0.065513968467712
-0.065513968467712
-0.080772757530212
-0.080772757530212
-0.065513968467712
-0.080772757530212
-0.080772757530212
-0.080772757530212
-0.080772757530212
-0.080772757530212
-0.080772757530212
-0.080772757530212
-0.080772757530212
-0.080772757530212
-0.080772757530212
-0.080772757530212
-0.080772757530212
-0.080772757530212
-0.080772757530212
-0.065513968467712
-0.080772757530212
-0.080772757530212
-0.065513968467712
-0.080772757530212
-0.080772757530212
-0.080772757530212
-0.080772757530212
-0.065513968467712
-0.080772757530212
-0.080772757530212
-0.080772757530212
-0.080772757530212
-0.065513968467712
-0.080772757530212
-0.080772757530212
-0.065513968467712
-0.065513968467712
-0.080772757530212
-0.080772757530212
-0.065513968467712
-0.080772757530212
-0.065513968467712
-0.065513968467712
-0.080772757530212
-0.080772757530212
-0.065513968467712
-0.065513968467712
-0.080772757530212
-0.065513968467712
-0.065513968467712
-0.065513968467712
-0.065513968467712
-0.080772757530212
-0.065513968467712
-0.065513968467712
-0.065513968467712
-0.065513968467712
-0.065513968467712
-0.065513968467712
-0.065513968467712
-0.065513968467712
-0.065513968467712
-0.065513968467712
-0.065513968467712
-0.065513968467712
-0.065513968467712
-0.065513968467712
-0.065513968467712
-0.065513968467712
-0.065513968467712
-0.065513968467712
-0.065513968467712
-0.065513968467712
-0.065513968467712
-0.065513968467712
-0.065513968467712
-0.065513968467712
-0.065513968467712
-0.065513968467712
-0.065513968467712
-0.065513968467712
-0.065513968467712
-0.065513968467712
-0.065513968467712
-0.065513968467712
-0.065513968467712
-0.065513968467712
-0.065513968467712
-0.080772757530212
-0.065513968467712
-0.065513968467712
-0.065513968467712
-0.065513968467712
-0.065513968467712
-0.065513968467712
-0.065513968467712
-0.065513968467712
-0.065513968467712
-0.065513968467712
-0.065513968467712
-0.065513968467712
-0.065513968467712
-0.065513968467712
-0.065513968467712
-0.065513968467712
-0.065513968467712
-0.065513968467712
-0.065513968467712
-0.065513968467712
-0.065513968467712
-0.065513968467712
-0.065513968467712
-0.065513968467712
-0.065513968467712
-0.065513968467712
-0.080772757530212
-0.065513968467712
-0.065513968467712
-0.065513968467712
-0.065513968467712
-0.065513968467712
-0.065513968467712
-0.065513968467712
-0.065513968467712
-0.065513968467712
-0.065513968467712
-0.065513968467712
-0.065513968467712
-0.065513968467712
-0.065513968467712
-0.065513968467712
-0.065513968467712
-0.065513968467712
-0.065513968467712
-0.065513968467712
-0.065513968467712
-0.065513968467712
-0.065513968467712
-0.065513968467712
-0.065513968467712
-0.065513968467712
-0.065513968467712
-0.065513968467712
-0.065513968467712
-0.065513968467712
-0.065513968467712
-0.065513968467712
-0.065513968467712
-0.080772757530212
-0.065513968467712
-0.065513968467712
-0.065513968467712
-0.065513968467712
-0.065513968467712
-0.065513968467712
-0.065513968467712
-0.065513968467712
-0.065513968467712
-0.065513968467712
-0.065513968467712
-0.065513968467712
-0.065513968467712
-0.065513968467712
-0.065513968467712
-0.065513968467712
-0.065513968467712
-0.065513968467712
-0.065513968467712
-0.065513968467712
-0.065513968467712
-0.065513968467712
-0.065513968467712
-0.065513968467712
-0.065513968467712
-0.065513968467712
-0.065513968467712
-0.065513968467712
-0.065513968467712
-0.065513968467712
-0.065513968467712
-0.065513968467712
-0.065513968467712
-0.065513968467712
-0.065513968467712
-0.065513968467712
-0.065513968467712
-0.065513968467712
-0.065513968467712
-0.065513968467712
-0.065513968467712
-0.065513968467712
-0.065513968467712
-0.065513968467712
-0.065513968467712
-0.080772757530212
-0.080772757530212
-0.080772757530212
-0.080772757530212
-0.080772757530212
-0.080772757530212
-0.080772757530212
-0.065513968467712
-0.065513968467712
-0.065513968467712
-0.065513968467712
-0.080772757530212
-0.065513968467712
-0.065513968467712
-0.080772757530212
-0.065513968467712
-0.065513968467712
-0.065513968467712
-0.065513968467712
-0.065513968467712
-0.065513968467712
-0.065513968467712
-0.065513968467712
-0.065513968467712
-0.065513968467712
-0.065513968467712
-0.065513968467712
-0.065513968467712
-0.065513968467712
-0.065513968467712
-0.065513968467712
-0.065513968467712
-0.065513968467712
-0.065513968467712
-0.065513968467712
-0.065513968467712
-0.065513968467712
-0.065513968467712
-0.065513968467712
-0.065513968467712
-0.065513968467712
-0.065513968467712
-0.065513968467712
-0.065513968467712
-0.065513968467712
-0.065513968467712
-0.065513968467712
-0.065513968467712
-0.065513968467712
-0.065513968467712
-0.065513968467712
-0.065513968467712
-0.065513968467712
-0.065513968467712
-0.065513968467712
-0.065513968467712
-0.065513968467712
-0.065513968467712
-0.065513968467712
-0.065513968467712
-0.065513968467712
-0.065513968467712
-0.065513968467712
-0.065513968467712
-0.065513968467712
-0.065513968467712
-0.065513968467712
-0.065513968467712
-0.065513968467712
-0.065513968467712
-0.065513968467712
-0.065513968467712
-0.065513968467712
-0.065513968467712
-0.065513968467712
-0.065513968467712
-0.065513968467712
-0.065513968467712
-0.065513968467712
-0.065513968467712
-0.065513968467712
-0.065513968467712
-0.065513968467712
-0.065513968467712
-0.065513968467712
-0.065513968467712
-0.065513968467712
-0.065513968467712
-0.065513968467712
-0.065513968467712
-0.065513968467712
-0.065513968467712
-0.065513968467712
-0.065513968467712
-0.065513968467712
-0.065513968467712
-0.065513968467712
-0.065513968467712
-0.065513968467712
-0.065513968467712
-0.065513968467712
-0.065513968467712
-0.065513968467712
-0.065513968467712
-0.065513968467712
-0.065513968467712
-0.065513968467712
-0.065513968467712
-0.065513968467712
-0.065513968467712
-0.065513968467712
-0.065513968467712
-0.065513968467712
-0.065513968467712
-0.065513968467712
-0.065513968467712
-0.065513968467712
-0.065513968467712
-0.065513968467712
-0.065513968467712
-0.065513968467712
-0.065513968467712
-0.065513968467712
-0.065513968467712
-0.065513968467712
-0.065513968467712
-0.065513968467712
-0.065513968467712
-0.065513968467712
-0.065513968467712
-0.065513968467712
-0.065513968467712
-0.065513968467712
-0.065513968467712
-0.065513968467712
-0.065513968467712
-0.065513968467712
-0.065513968467712
-0.065513968467712
-0.080772757530212
-0.065513968467712
-0.065513968467712
-0.065513968467712
-0.065513968467712
-0.065513968467712
-0.065513968467712
-0.065513968467712
-0.065513968467712
-0.065513968467712
-0.065513968467712
-0.065513968467712
-0.065513968467712
-0.065513968467712
-0.065513968467712
-0.065513968467712
-0.065513968467712
-0.065513968467712
-0.065513968467712
-0.065513968467712
-0.065513968467712
-0.065513968467712
-0.065513968467712
-0.065513968467712
-0.065513968467712
-0.065513968467712
-0.065513968467712
-0.065513968467712
-0.065513968467712
-0.065513968467712
-0.065513968467712
-0.065513968467712
-0.065513968467712
-0.065513968467712
-0.065513968467712
-0.065513968467712
-0.065513968467712
-0.065513968467712
-0.065513968467712
-0.065513968467712
-0.065513968467712
-0.065513968467712
-0.065513968467712
-0.065513968467712
-0.065513968467712
-0.065513968467712
-0.065513968467712
-0.065513968467712
-0.065513968467712
-0.065513968467712
-0.065513968467712
-0.065513968467712
-0.065513968467712
-0.065513968467712
-0.065513968467712
-0.065513968467712
-0.065513968467712
-0.065513968467712
-0.065513968467712
-0.065513968467712
-0.065513968467712
-0.065513968467712
-0.065513968467712
-0.065513968467712
-0.050255179405212
-0.050255179405212
-0.050255179405212
-0.065513968467712
-0.050255179405212
-0.065513968467712
-0.065513968467712
-0.050255179405212
-0.050255179405212
-0.050255179405212
-0.065513968467712
-0.050255179405212
-0.050255179405212
-0.050255179405212
-0.050255179405212
-0.065513968467712
-0.050255179405212
-0.050255179405212
-0.065513968467712
-0.065513968467712
-0.050255179405212
-0.050255179405212
-0.065513968467712
-0.065513968467712
-0.065513968467712
-0.050255179405212
-0.065513968467712
-0.050255179405212
-0.065513968467712
-0.065513968467712
-0.065513968467712
-0.065513968467712
-0.065513968467712
-0.065513968467712
-0.050255179405212
-0.065513968467712
-0.065513968467712
-0.065513968467712
-0.065513968467712
-0.065513968467712
-0.065513968467712
-0.065513968467712
-0.065513968467712
-0.065513968467712
-0.065513968467712
-0.065513968467712
-0.065513968467712
-0.065513968467712
-0.065513968467712
-0.065513968467712
-0.065513968467712
-0.065513968467712
-0.065513968467712
-0.065513968467712
-0.065513968467712
-0.065513968467712
-0.065513968467712
-0.050255179405212
-0.065513968467712
-0.065513968467712
-0.065513968467712
-0.050255179405212
-0.050255179405212
-0.065513968467712
-0.065513968467712
-0.065513968467712
-0.065513968467712
-0.050255179405212
-0.050255179405212
-0.065513968467712
-0.065513968467712
-0.050255179405212
-0.050255179405212
-0.050255179405212
-0.065513968467712
-0.065513968467712
-0.065513968467712
-0.050255179405212
-0.050255179405212
-0.065513968467712
-0.065513968467712
-0.050255179405212
-0.050255179405212
-0.065513968467712
-0.065513968467712
-0.065513968467712
-0.050255179405212
-0.050255179405212
-0.065513968467712
-0.065513968467712
-0.065513968467712
-0.050255179405212
-0.050255179405212
-0.065513968467712
-0.065513968467712
-0.050255179405212
-0.065513968467712
-0.065513968467712
-0.065513968467712
-0.065513968467712
-0.065513968467712
-0.065513968467712
-0.065513968467712
-0.065513968467712
-0.065513968467712
-0.050255179405212
-0.050255179405212
-0.050255179405212
-0.065513968467712
-0.065513968467712
-0.050255179405212
-0.065513968467712
-0.050255179405212
-0.050255179405212
-0.065513968467712
-0.065513968467712
-0.050255179405212
-0.050255179405212
-0.050255179405212
-0.065513968467712
-0.065513968467712
-0.050255179405212
-0.050255179405212
-0.050255179405212
-0.065513968467712
-0.065513968467712
-0.065513968467712
-0.050255179405212
-0.050255179405212
-0.065513968467712
-0.050255179405212
-0.065513968467712
-0.065513968467712
-0.050255179405212
-0.050255179405212
-0.065513968467712
-0.050255179405212
-0.065513968467712
-0.065513968467712
-0.065513968467712
-0.065513968467712
-0.065513968467712
-0.065513968467712
-0.065513968467712
-0.065513968467712
-0.065513968467712
-0.065513968467712
-0.065513968467712
-0.050255179405212
-0.050255179405212
-0.065513968467712
-0.065513968467712
-0.065513968467712
-0.065513968467712
-0.065513968467712
-0.065513968467712
-0.065513968467712
-0.065513968467712
-0.050255179405212
-0.065513968467712
-0.050255179405212
-0.065513968467712
-0.050255179405212
-0.050255179405212
-0.050255179405212
-0.050255179405212
-0.050255179405212
-0.050255179405212
-0.050255179405212
-0.050255179405212
-0.065513968467712
-0.065513968467712
-0.050255179405212
-0.050255179405212
-0.065513968467712
-0.050255179405212
-0.050255179405212
-0.050255179405212
-0.050255179405212
-0.050255179405212
-0.050255179405212
-0.050255179405212
-0.050255179405212
-0.050255179405212
-0.065513968467712
-0.065513968467712
-0.050255179405212
-0.065513968467712
-0.050255179405212
-0.050255179405212
-0.050255179405212
-0.065513968467712
-0.065513968467712
-0.050255179405212
-0.050255179405212
-0.065513968467712
-0.065513968467712
-0.050255179405212
-0.050255179405212
-0.065513968467712
-0.065513968467712
-0.050255179405212
-0.050255179405212
-0.065513968467712
-0.065513968467712
-0.050255179405212
-0.050255179405212
-0.050255179405212
-0.050255179405212
-0.065513968467712
-0.065513968467712
-0.050255179405212
-0.050255179405212
-0.050255179405212
-0.065513968467712
-0.065513968467712
-0.050255179405212
-0.050255179405212
-0.050255179405212
-0.050255179405212
-0.050255179405212
-0.065513968467712
-0.050255179405212
-0.050255179405212
-0.065513968467712
-0.065513968467712
-0.050255179405212
-0.050255179405212
-0.050255179405212
-0.050255179405212
-0.065513968467712
-0.050255179405212
-0.050255179405212
-0.065513968467712
-0.065513968467712
-0.065513968467712
-0.065513968467712
-0.050255179405212
-0.065513968467712
-0.065513968467712
-0.065513968467712
-0.065513968467712
-0.050255179405212
-0.050255179405212
-0.065513968467712
-0.065513968467712
-0.065513968467712
-0.065513968467712
-0.065513968467712
-0.065513968467712
-0.065513968467712
-0.050255179405212
-0.050255179405212
-0.065513968467712
-0.065513968467712
-0.050255179405212
-0.050255179405212
-0.050255179405212
-0.050255179405212
-0.065513968467712
-0.050255179405212
-0.050255179405212
-0.065513968467712
-0.065513968467712
-0.050255179405212
-0.050255179405212
-0.050255179405212
-0.065513968467712
-0.065513968467712
-0.050255179405212
-0.050255179405212
-0.050255179405212
-0.050255179405212
-0.050255179405212
-0.065513968467712
-0.050255179405212
-0.050255179405212
-0.050255179405212
-0.050255179405212
-0.050255179405212
-0.050255179405212
-0.050255179405212
-0.050255179405212
-0.050255179405212
-0.050255179405212
-0.050255179405212
-0.065513968467712
-0.050255179405212
-0.050255179405212
-0.050255179405212
-0.050255179405212
-0.050255179405212
-0.050255179405212
-0.050255179405212
-0.050255179405212
-0.065513968467712
-0.050255179405212
-0.050255179405212
-0.050255179405212
-0.050255179405212
-0.050255179405212
-0.050255179405212
-0.050255179405212
-0.050255179405212
-0.050255179405212
-0.050255179405212
-0.050255179405212
-0.050255179405212
-0.050255179405212
-0.065513968467712
-0.050255179405212
-0.050255179405212
-0.050255179405212
-0.050255179405212
-0.050255179405212
-0.050255179405212
-0.050255179405212
-0.050255179405212
-0.050255179405212
-0.050255179405212
-0.050255179405212
-0.065513968467712
-0.050255179405212
-0.050255179405212
-0.065513968467712
-0.065513968467712
-0.050255179405212
-0.050255179405212
-0.050255179405212
-0.050255179405212
-0.050255179405212
-0.050255179405212
-0.050255179405212
-0.050255179405212
-0.050255179405212
-0.050255179405212
-0.050255179405212
-0.050255179405212
-0.050255179405212
-0.050255179405212
-0.050255179405212
-0.050255179405212
-0.050255179405212
-0.050255179405212
-0.050255179405212
-0.050255179405212
-0.050255179405212
-0.050255179405212
-0.050255179405212
-0.050255179405212
-0.050255179405212
-0.050255179405212
-0.050255179405212
-0.050255179405212
-0.050255179405212
-0.050255179405212
-0.050255179405212
-0.050255179405212
-0.050255179405212
-0.050255179405212
-0.050255179405212
-0.050255179405212
-0.050255179405212
-0.050255179405212
-0.050255179405212
-0.050255179405212
-0.050255179405212
-0.050255179405212
-0.050255179405212
-0.050255179405212
-0.050255179405212
-0.050255179405212
-0.050255179405212
-0.050255179405212
-0.050255179405212
-0.050255179405212
-0.050255179405212
-0.050255179405212
-0.050255179405212
-0.050255179405212
-0.050255179405212
-0.050255179405212
-0.050255179405212
-0.050255179405212
-0.050255179405212
-0.050255179405212
-0.050255179405212
-0.050255179405212
-0.050255179405212
-0.050255179405212
-0.050255179405212
-0.050255179405212
-0.050255179405212
-0.050255179405212
-0.050255179405212
-0.050255179405212
-0.050255179405212
-0.050255179405212
-0.050255179405212
-0.065513968467712
-0.050255179405212
-0.050255179405212
-0.050255179405212
-0.050255179405212
-0.050255179405212
-0.050255179405212
-0.050255179405212
-0.050255179405212
-0.050255179405212
-0.050255179405212
-0.050255179405212
-0.050255179405212
-0.050255179405212
-0.050255179405212
-0.050255179405212
-0.050255179405212
-0.050255179405212
-0.050255179405212
-0.050255179405212
-0.050255179405212
-0.050255179405212
-0.050255179405212
-0.050255179405212
-0.050255179405212
-0.050255179405212
-0.050255179405212
-0.050255179405212
-0.050255179405212
-0.050255179405212
-0.050255179405212
-0.050255179405212
-0.050255179405212
-0.050255179405212
-0.050255179405212
-0.050255179405212
-0.050255179405212
-0.050255179405212
-0.050255179405212
-0.050255179405212
-0.050255179405212
-0.050255179405212
-0.050255179405212
-0.050255179405212
-0.050255179405212
-0.050255179405212
-0.050255179405212
-0.050255179405212
-0.050255179405212
-0.050255179405212
-0.050255179405212
-0.050255179405212
-0.050255179405212
-0.050255179405212
-0.050255179405212
-0.050255179405212
-0.050255179405212
-0.050255179405212
-0.050255179405212
-0.050255179405212
-0.050255179405212
-0.050255179405212
-0.050255179405212
-0.050255179405212
-0.050255179405212
-0.050255179405212
-0.050255179405212
-0.050255179405212
-0.050255179405212
-0.050255179405212
-0.050255179405212
-0.050255179405212
-0.050255179405212
-0.050255179405212
-0.050255179405212
-0.050255179405212
-0.050255179405212
-0.050255179405212
-0.050255179405212
-0.050255179405212
-0.050255179405212
-0.050255179405212
-0.050255179405212
-0.050255179405212
-0.050255179405212
-0.050255179405212
-0.050255179405212
-0.050255179405212
-0.050255179405212
-0.050255179405212
-0.050255179405212
-0.050255179405212
-0.050255179405212
-0.050255179405212
-0.050255179405212
-0.050255179405212
-0.050255179405212
-0.050255179405212
-0.050255179405212
-0.050255179405212
-0.050255179405212
-0.050255179405212
-0.050255179405212
-0.050255179405212
-0.050255179405212
-0.050255179405212
-0.050255179405212
-0.050255179405212
-0.065513968467712
-0.050255179405212
-0.050255179405212
-0.050255179405212
-0.065513968467712
-0.050255179405212
-0.050255179405212
-0.050255179405212
-0.050255179405212
-0.050255179405212
-0.050255179405212
-0.050255179405212
-0.050255179405212
-0.050255179405212
-0.050255179405212
-0.050255179405212
-0.050255179405212
-0.050255179405212
-0.050255179405212
-0.050255179405212
-0.050255179405212
-0.050255179405212
-0.050255179405212
-0.050255179405212
-0.050255179405212
-0.050255179405212
-0.050255179405212
-0.050255179405212
-0.050255179405212
-0.050255179405212
-0.050255179405212
-0.050255179405212
-0.050255179405212
-0.050255179405212
-0.050255179405212
-0.050255179405212
-0.050255179405212
-0.050255179405212
-0.050255179405212
-0.050255179405212
-0.050255179405212
-0.050255179405212
-0.050255179405212
-0.050255179405212
-0.050255179405212
-0.050255179405212
-0.050255179405212
-0.050255179405212
-0.050255179405212
-0.050255179405212
-0.050255179405212
-0.050255179405212
-0.050255179405212
-0.050255179405212
-0.050255179405212
-0.050255179405212
-0.050255179405212
-0.050255179405212
-0.050255179405212
-0.034996390342712
-0.050255179405212
-0.050255179405212
-0.050255179405212
-0.050255179405212
-0.050255179405212
-0.050255179405212
-0.050255179405212
-0.050255179405212
-0.050255179405212
-0.050255179405212
-0.050255179405212
-0.050255179405212
-0.050255179405212
-0.050255179405212
-0.050255179405212
-0.050255179405212
-0.050255179405212
-0.050255179405212
-0.050255179405212
-0.050255179405212
-0.050255179405212
-0.050255179405212
-0.050255179405212
-0.050255179405212
-0.050255179405212
-0.050255179405212
-0.050255179405212
-0.050255179405212
-0.050255179405212
-0.050255179405212
-0.050255179405212
-0.050255179405212
-0.050255179405212
-0.050255179405212
-0.050255179405212
-0.050255179405212
-0.050255179405212
-0.050255179405212
-0.050255179405212
-0.050255179405212
-0.050255179405212
-0.050255179405212
-0.050255179405212
-0.050255179405212
-0.050255179405212
-0.050255179405212
-0.050255179405212
-0.050255179405212
-0.050255179405212
-0.034996390342712
-0.050255179405212
-0.050255179405212
-0.050255179405212
-0.050255179405212
-0.050255179405212
-0.050255179405212
-0.050255179405212
-0.050255179405212
-0.050255179405212
-0.050255179405212
-0.050255179405212
-0.050255179405212
-0.050255179405212
-0.050255179405212
-0.034996390342712
-0.050255179405212
-0.050255179405212
-0.050255179405212
-0.050255179405212
-0.050255179405212
-0.050255179405212
-0.050255179405212
-0.050255179405212
-0.050255179405212
-0.050255179405212
-0.050255179405212
-0.050255179405212
-0.050255179405212
-0.050255179405212
-0.034996390342712
-0.034996390342712
-0.050255179405212
-0.034996390342712
-0.034996390342712
-0.034996390342712
-0.050255179405212
-0.050255179405212
-0.050255179405212
-0.050255179405212
-0.034996390342712
-0.034996390342712
-0.050255179405212
-0.050255179405212
-0.034996390342712
-0.034996390342712
-0.050255179405212
-0.050255179405212
-0.050255179405212
-0.034996390342712
-0.050255179405212
-0.050255179405212
-0.050255179405212
-0.034996390342712
-0.034996390342712
-0.034996390342712
-0.050255179405212
-0.034996390342712
-0.034996390342712
-0.050255179405212
-0.034996390342712
-0.034996390342712
-0.050255179405212
-0.050255179405212
-0.050255179405212
-0.050255179405212
-0.050255179405212
-0.050255179405212
-0.050255179405212
-0.034996390342712
-0.034996390342712
-0.034996390342712
-0.050255179405212
-0.050255179405212
-0.050255179405212
-0.034996390342712
-0.050255179405212
-0.050255179405212
-0.050255179405212
-0.050255179405212
-0.050255179405212
-0.050255179405212
-0.050255179405212
-0.050255179405212
-0.050255179405212
-0.050255179405212
-0.050255179405212
-0.034996390342712
-0.050255179405212
-0.050255179405212
-0.034996390342712
-0.050255179405212
-0.050255179405212
-0.050255179405212
-0.050255179405212
-0.050255179405212
-0.034996390342712
-0.050255179405212
-0.050255179405212
-0.050255179405212
-0.050255179405212
-0.050255179405212
-0.050255179405212
-0.050255179405212
-0.050255179405212
-0.050255179405212
-0.050255179405212
-0.050255179405212
-0.050255179405212
-0.050255179405212
-0.050255179405212
-0.050255179405212
-0.050255179405212
-0.050255179405212
-0.050255179405212
-0.050255179405212
-0.050255179405212
-0.050255179405212
-0.050255179405212
-0.050255179405212
-0.050255179405212
-0.050255179405212
-0.050255179405212
-0.050255179405212
-0.050255179405212
-0.050255179405212
-0.050255179405212
-0.050255179405212
-0.050255179405212
-0.050255179405212
-0.050255179405212
-0.050255179405212
-0.050255179405212
-0.050255179405212
-0.050255179405212
-0.050255179405212
-0.050255179405212
-0.050255179405212
-0.050255179405212
-0.050255179405212
-0.050255179405212
-0.050255179405212
-0.050255179405212
-0.050255179405212
-0.050255179405212
-0.050255179405212
-0.050255179405212
-0.050255179405212
-0.050255179405212
-0.034996390342712
-0.050255179405212
-0.050255179405212
-0.050255179405212
-0.050255179405212
-0.034996390342712
-0.034996390342712
-0.050255179405212
-0.050255179405212
-0.050255179405212
-0.050255179405212
-0.050255179405212
-0.050255179405212
-0.050255179405212
-0.050255179405212
-0.050255179405212
-0.050255179405212
-0.050255179405212
-0.050255179405212
-0.050255179405212
-0.050255179405212
-0.050255179405212
-0.050255179405212
-0.050255179405212
-0.050255179405212
-0.050255179405212
-0.050255179405212
-0.050255179405212
-0.050255179405212
-0.034996390342712
-0.034996390342712
-0.050255179405212
-0.050255179405212
-0.034996390342712
-0.034996390342712
-0.034996390342712
-0.050255179405212
-0.050255179405212
-0.034996390342712
-0.034996390342712
-0.050255179405212
-0.034996390342712
-0.050255179405212
-0.034996390342712
-0.034996390342712
-0.034996390342712
-0.034996390342712
-0.034996390342712
-0.034996390342712
-0.034996390342712
-0.034996390342712
-0.034996390342712
-0.034996390342712
-0.034996390342712
-0.050255179405212
-0.034996390342712
-0.034996390342712
-0.050255179405212
-0.050255179405212
-0.034996390342712
-0.034996390342712
-0.034996390342712
-0.034996390342712
-0.034996390342712
-0.034996390342712
-0.034996390342712
-0.034996390342712
-0.034996390342712
-0.034996390342712
-0.034996390342712
-0.034996390342712
-0.034996390342712
-0.034996390342712
-0.034996390342712
-0.034996390342712
-0.034996390342712
-0.050255179405212
-0.034996390342712
-0.034996390342712
-0.050255179405212
-0.050255179405212
-0.050255179405212
-0.034996390342712
-0.050255179405212
-0.034996390342712
-0.034996390342712
-0.034996390342712
-0.034996390342712
-0.034996390342712
-0.034996390342712
-0.034996390342712
-0.034996390342712
-0.034996390342712
-0.034996390342712
-0.034996390342712
-0.034996390342712
-0.034996390342712
-0.050255179405212
-0.050255179405212
-0.034996390342712
-0.034996390342712
-0.034996390342712
-0.050255179405212
-0.034996390342712
-0.034996390342712
-0.034996390342712
-0.050255179405212
-0.050255179405212
-0.034996390342712
-0.034996390342712
-0.050255179405212
-0.034996390342712
-0.050255179405212
-0.034996390342712
-0.050255179405212
-0.034996390342712
-0.034996390342712
-0.034996390342712
-0.034996390342712
-0.050255179405212
-0.034996390342712
-0.034996390342712
-0.034996390342712
-0.034996390342712
-0.050255179405212
-0.034996390342712
-0.034996390342712
-0.050255179405212
-0.034996390342712
-0.034996390342712
-0.034996390342712
-0.050255179405212
-0.050255179405212
-0.034996390342712
-0.034996390342712
-0.050255179405212
-0.050255179405212
-0.034996390342712
-0.034996390342712
-0.050255179405212
-0.034996390342712
-0.034996390342712
-0.050255179405212
-0.034996390342712
-0.034996390342712
-0.034996390342712
-0.034996390342712
-0.034996390342712
-0.034996390342712
-0.034996390342712
-0.050255179405212
-0.050255179405212
-0.050255179405212
-0.050255179405212
-0.050255179405212
-0.034996390342712
-0.050255179405212
-0.050255179405212
-0.034996390342712
-0.034996390342712
-0.034996390342712
-0.050255179405212
-0.050255179405212
-0.034996390342712
-0.034996390342712
-0.034996390342712
-0.034996390342712
-0.034996390342712
-0.050255179405212
-0.034996390342712
-0.034996390342712
-0.034996390342712
-0.050255179405212
-0.034996390342712
-0.034996390342712
-0.034996390342712
-0.050255179405212
-0.034996390342712
-0.034996390342712
-0.034996390342712
-0.034996390342712
-0.034996390342712
-0.034996390342712
-0.034996390342712
-0.034996390342712
-0.034996390342712
-0.034996390342712
-0.034996390342712
-0.050255179405212
-0.034996390342712
-0.034996390342712
-0.050255179405212
-0.034996390342712
-0.034996390342712
-0.034996390342712
-0.050255179405212
-0.034996390342712
-0.034996390342712
-0.034996390342712
-0.034996390342712
-0.050255179405212
-0.034996390342712
-0.034996390342712
-0.034996390342712
-0.034996390342712
-0.050255179405212
-0.050255179405212
-0.034996390342712
-0.034996390342712
-0.034996390342712
-0.034996390342712
-0.034996390342712
-0.034996390342712
-0.034996390342712
-0.034996390342712
-0.034996390342712
-0.034996390342712
-0.050255179405212
-0.050255179405212
-0.034996390342712
-0.034996390342712
-0.034996390342712
-0.050255179405212
-0.050255179405212
-0.050255179405212
-0.050255179405212
-0.050255179405212
-0.050255179405212
-0.050255179405212
-0.050255179405212
-0.050255179405212
-0.050255179405212
-0.050255179405212
-0.050255179405212
-0.050255179405212
-0.034996390342712
-0.050255179405212
-0.050255179405212
-0.034996390342712
-0.034996390342712
-0.034996390342712
-0.034996390342712
-0.034996390342712
-0.050255179405212
-0.050255179405212
-0.034996390342712
-0.050255179405212
-0.034996390342712
-0.034996390342712
-0.050255179405212
-0.050255179405212
-0.034996390342712
-0.034996390342712
-0.050255179405212
-0.034996390342712
-0.034996390342712
-0.050255179405212
-0.034996390342712
-0.034996390342712
-0.034996390342712
-0.034996390342712
-0.050255179405212
-0.034996390342712
-0.034996390342712
-0.034996390342712
-0.034996390342712
-0.034996390342712
-0.034996390342712
-0.034996390342712
-0.034996390342712
-0.034996390342712
-0.034996390342712
-0.034996390342712
-0.034996390342712
-0.034996390342712
-0.034996390342712
-0.034996390342712
-0.034996390342712
-0.034996390342712
-0.034996390342712
-0.034996390342712
-0.034996390342712
-0.034996390342712
-0.034996390342712
-0.034996390342712
-0.034996390342712
-0.034996390342712
-0.034996390342712
-0.034996390342712
-0.034996390342712
-0.034996390342712
-0.034996390342712
-0.034996390342712
-0.034996390342712
-0.034996390342712
-0.034996390342712
-0.050255179405212
-0.034996390342712
-0.034996390342712
-0.034996390342712
-0.034996390342712
-0.034996390342712
-0.034996390342712
-0.034996390342712
-0.034996390342712
-0.034996390342712
-0.034996390342712
-0.034996390342712
-0.034996390342712
-0.034996390342712
-0.034996390342712
-0.034996390342712
-0.034996390342712
-0.034996390342712
-0.034996390342712
-0.034996390342712
-0.034996390342712
-0.034996390342712
-0.034996390342712
-0.034996390342712
-0.034996390342712
-0.050255179405212
-0.034996390342712
-0.034996390342712
-0.034996390342712
-0.034996390342712
-0.034996390342712
-0.034996390342712
-0.034996390342712
-0.034996390342712
-0.034996390342712
-0.034996390342712
-0.034996390342712
-0.034996390342712
-0.034996390342712
-0.034996390342712
-0.034996390342712
-0.034996390342712
-0.034996390342712
-0.034996390342712
-0.034996390342712
-0.034996390342712
-0.034996390342712
-0.034996390342712
-0.034996390342712
-0.034996390342712
-0.034996390342712
-0.034996390342712
-0.034996390342712
-0.034996390342712
-0.034996390342712
-0.034996390342712
-0.034996390342712
-0.034996390342712
-0.034996390342712
-0.034996390342712
-0.034996390342712
-0.034996390342712
-0.050255179405212
-0.034996390342712
-0.034996390342712
-0.034996390342712
-0.034996390342712
-0.034996390342712
-0.034996390342712
-0.034996390342712
-0.034996390342712
-0.034996390342712
-0.034996390342712
-0.034996390342712
-0.034996390342712
-0.034996390342712
-0.034996390342712
-0.034996390342712
-0.034996390342712
-0.034996390342712
-0.034996390342712
-0.034996390342712
-0.034996390342712
-0.034996390342712
-0.034996390342712
-0.034996390342712
-0.034996390342712
-0.034996390342712
-0.034996390342712
-0.034996390342712
-0.034996390342712
-0.034996390342712
-0.034996390342712
-0.034996390342712
-0.034996390342712
-0.034996390342712
-0.034996390342712
-0.034996390342712
-0.034996390342712
-0.034996390342712
-0.034996390342712
-0.034996390342712
-0.034996390342712
-0.034996390342712
-0.034996390342712
-0.034996390342712
-0.034996390342712
-0.034996390342712
-0.034996390342712
-0.034996390342712
-0.034996390342712
-0.034996390342712
-0.034996390342712
-0.034996390342712
-0.034996390342712
-0.034996390342712
-0.034996390342712
-0.034996390342712
-0.034996390342712
-0.034996390342712
-0.034996390342712
-0.034996390342712
-0.034996390342712
-0.034996390342712
-0.034996390342712
-0.034996390342712
-0.034996390342712
-0.034996390342712
-0.034996390342712
-0.034996390342712
-0.034996390342712
-0.034996390342712
-0.034996390342712
-0.034996390342712
-0.034996390342712
-0.034996390342712
-0.034996390342712
-0.034996390342712
-0.034996390342712
-0.034996390342712
-0.034996390342712
-0.034996390342712
-0.034996390342712
-0.034996390342712
-0.034996390342712
-0.034996390342712
-0.034996390342712
-0.034996390342712
-0.034996390342712
-0.034996390342712
-0.034996390342712
-0.034996390342712
-0.034996390342712
-0.034996390342712
-0.034996390342712
-0.034996390342712
-0.034996390342712
-0.034996390342712
-0.034996390342712
-0.034996390342712
-0.034996390342712
-0.034996390342712
-0.034996390342712
-0.034996390342712
-0.034996390342712
-0.034996390342712
-0.034996390342712
-0.050255179405212
-0.050255179405212
-0.034996390342712
-0.034996390342712
-0.050255179405212
-0.034996390342712
-0.034996390342712
-0.034996390342712
-0.034996390342712
-0.034996390342712
-0.034996390342712
-0.034996390342712
-0.034996390342712
-0.050255179405212
-0.034996390342712
-0.034996390342712
-0.034996390342712
-0.050255179405212
-0.034996390342712
-0.034996390342712
-0.034996390342712
-0.034996390342712
-0.034996390342712
-0.034996390342712
-0.034996390342712
-0.034996390342712
-0.034996390342712
-0.034996390342712
-0.034996390342712
-0.034996390342712
-0.034996390342712
-0.034996390342712
-0.034996390342712
-0.034996390342712
-0.034996390342712
-0.034996390342712
-0.034996390342712
-0.034996390342712
-0.034996390342712
-0.034996390342712
-0.034996390342712
-0.034996390342712
-0.034996390342712
-0.034996390342712
-0.034996390342712
-0.034996390342712
-0.034996390342712
-0.034996390342712
-0.034996390342712
-0.034996390342712
-0.034996390342712
-0.034996390342712
-0.034996390342712
-0.034996390342712
-0.034996390342712
-0.034996390342712
-0.034996390342712
-0.034996390342712
-0.034996390342712
-0.034996390342712
-0.034996390342712
-0.034996390342712
-0.034996390342712
-0.034996390342712
-0.050255179405212
-0.034996390342712
-0.034996390342712
-0.034996390342712
-0.034996390342712
-0.034996390342712
-0.034996390342712
-0.034996390342712
-0.034996390342712
-0.034996390342712
-0.034996390342712
-0.034996390342712
-0.034996390342712
-0.034996390342712
-0.034996390342712
-0.034996390342712
-0.034996390342712
-0.034996390342712
-0.034996390342712
-0.034996390342712
-0.034996390342712
-0.034996390342712
-0.034996390342712
-0.034996390342712
-0.034996390342712
-0.034996390342712
-0.034996390342712
-0.034996390342712
-0.034996390342712
-0.034996390342712
-0.034996390342712
-0.034996390342712
-0.050255179405212
-0.034996390342712
-0.034996390342712
-0.050255179405212
-0.050255179405212
-0.034996390342712
-0.034996390342712
-0.034996390342712
-0.050255179405212
-0.050255179405212
-0.034996390342712
-0.034996390342712
-0.034996390342712
-0.034996390342712
-0.034996390342712
-0.034996390342712
-0.034996390342712
-0.034996390342712
-0.034996390342712
-0.034996390342712
-0.034996390342712
-0.034996390342712
-0.034996390342712
-0.034996390342712
-0.034996390342712
-0.034996390342712
-0.034996390342712
-0.034996390342712
-0.034996390342712
-0.034996390342712
-0.034996390342712
-0.034996390342712
-0.034996390342712
-0.034996390342712
-0.034996390342712
-0.034996390342712
-0.034996390342712
-0.034996390342712
-0.034996390342712
-0.034996390342712
-0.034996390342712
-0.034996390342712
-0.034996390342712
-0.034996390342712
-0.034996390342712
-0.034996390342712
-0.034996390342712
-0.034996390342712
-0.034996390342712
-0.034996390342712
-0.034996390342712
-0.034996390342712
-0.034996390342712
-0.034996390342712
-0.034996390342712
-0.034996390342712
-0.034996390342712
-0.034996390342712
-0.034996390342712
-0.034996390342712
-0.034996390342712
-0.034996390342712
-0.034996390342712
-0.034996390342712
-0.034996390342712
-0.034996390342712
-0.034996390342712
-0.034996390342712
-0.034996390342712
-0.034996390342712
-0.034996390342712
-0.034996390342712
-0.034996390342712
-0.034996390342712
-0.034996390342712
-0.034996390342712
-0.034996390342712
-0.034996390342712
-0.034996390342712
-0.034996390342712
-0.034996390342712
-0.034996390342712
-0.034996390342712
-0.034996390342712
-0.034996390342712
-0.034996390342712
-0.034996390342712
-0.034996390342712
-0.034996390342712
-0.034996390342712
-0.034996390342712
-0.034996390342712
-0.034996390342712
-0.034996390342712
-0.034996390342712
-0.034996390342712
-0.034996390342712
-0.034996390342712
-0.034996390342712
-0.034996390342712
-0.034996390342712
-0.034996390342712
-0.034996390342712
-0.034996390342712
-0.034996390342712
-0.034996390342712
-0.034996390342712
-0.034996390342712
-0.034996390342712
-0.034996390342712
-0.034996390342712
-0.034996390342712
-0.034996390342712
-0.034996390342712
-0.034996390342712
-0.034996390342712
-0.034996390342712
-0.034996390342712
-0.034996390342712
-0.034996390342712
-0.034996390342712
-0.034996390342712
-0.034996390342712
-0.034996390342712
-0.034996390342712
-0.034996390342712
-0.034996390342712
-0.034996390342712
-0.034996390342712
-0.034996390342712
-0.034996390342712
-0.034996390342712
-0.034996390342712
-0.034996390342712
-0.034996390342712
-0.034996390342712
-0.034996390342712
-0.034996390342712
-0.034996390342712
-0.034996390342712
-0.034996390342712
-0.034996390342712
-0.034996390342712
-0.034996390342712
-0.034996390342712
-0.034996390342712
-0.034996390342712
-0.034996390342712
-0.034996390342712
-0.034996390342712
-0.034996390342712
-0.034996390342712
-0.034996390342712
-0.034996390342712
-0.034996390342712
-0.019737601280212
-0.034996390342712
-0.034996390342712
-0.034996390342712
-0.034996390342712
-0.034996390342712
-0.034996390342712
-0.034996390342712
-0.034996390342712
-0.034996390342712
-0.034996390342712
-0.034996390342712
-0.034996390342712
-0.034996390342712
-0.034996390342712
-0.034996390342712
-0.034996390342712
-0.034996390342712
-0.019737601280212
-0.034996390342712
-0.034996390342712
-0.034996390342712
-0.034996390342712
-0.034996390342712
-0.034996390342712
-0.034996390342712
-0.034996390342712
-0.034996390342712
-0.034996390342712
-0.034996390342712
-0.034996390342712
-0.034996390342712
-0.034996390342712
-0.019737601280212
-0.034996390342712
-0.034996390342712
-0.034996390342712
-0.034996390342712
-0.034996390342712
-0.034996390342712
-0.034996390342712
-0.034996390342712
-0.034996390342712
-0.034996390342712
-0.034996390342712
-0.034996390342712
-0.034996390342712
-0.034996390342712
-0.034996390342712
-0.034996390342712
-0.034996390342712
-0.034996390342712
-0.034996390342712
-0.034996390342712
-0.034996390342712
-0.034996390342712
-0.034996390342712
-0.034996390342712
-0.034996390342712
-0.034996390342712
-0.034996390342712
-0.034996390342712
-0.034996390342712
-0.034996390342712
-0.034996390342712
-0.034996390342712
-0.034996390342712
-0.034996390342712
-0.034996390342712
-0.034996390342712
-0.034996390342712
-0.034996390342712
-0.034996390342712
-0.034996390342712
-0.034996390342712
-0.034996390342712
-0.034996390342712
-0.034996390342712
-0.034996390342712
-0.034996390342712
-0.034996390342712
-0.034996390342712
-0.034996390342712
-0.034996390342712
-0.034996390342712
-0.034996390342712
-0.034996390342712
-0.034996390342712
-0.034996390342712
-0.034996390342712
-0.034996390342712
-0.034996390342712
-0.034996390342712
-0.034996390342712
-0.034996390342712
-0.034996390342712
-0.034996390342712
-0.034996390342712
-0.034996390342712
-0.034996390342712
-0.034996390342712
-0.034996390342712
-0.034996390342712
-0.034996390342712
-0.034996390342712
-0.034996390342712
-0.019737601280212
-0.034996390342712
-0.034996390342712
-0.034996390342712
-0.034996390342712
-0.034996390342712
-0.034996390342712
-0.034996390342712
-0.034996390342712
-0.034996390342712
-0.034996390342712
-0.034996390342712
-0.034996390342712
-0.034996390342712
-0.019737601280212
-0.034996390342712
-0.034996390342712
-0.034996390342712
-0.034996390342712
-0.019737601280212
-0.034996390342712
-0.034996390342712
-0.034996390342712
-0.034996390342712
-0.034996390342712
-0.034996390342712
-0.034996390342712
-0.034996390342712
-0.034996390342712
-0.034996390342712
-0.034996390342712
-0.034996390342712
-0.019737601280212
-0.019737601280212
-0.034996390342712
-0.019737601280212
-0.034996390342712
-0.034996390342712
-0.034996390342712
-0.034996390342712
-0.034996390342712
-0.034996390342712
-0.034996390342712
-0.019737601280212
-0.034996390342712
-0.034996390342712
-0.034996390342712
-0.034996390342712
-0.034996390342712
-0.034996390342712
-0.019737601280212
-0.034996390342712
-0.034996390342712
-0.034996390342712
-0.034996390342712
-0.034996390342712
-0.034996390342712
-0.034996390342712
-0.019737601280212
-0.034996390342712
-0.034996390342712
-0.034996390342712
-0.034996390342712
-0.019737601280212
-0.034996390342712
-0.019737601280212
-0.019737601280212
-0.019737601280212
-0.034996390342712
-0.019737601280212
-0.019737601280212
-0.034996390342712
-0.019737601280212
-0.019737601280212
-0.034996390342712
-0.034996390342712
-0.019737601280212
-0.034996390342712
-0.019737601280212
-0.034996390342712
-0.034996390342712
-0.034996390342712
-0.019737601280212
-0.034996390342712
-0.019737601280212
-0.019737601280212
-0.034996390342712
-0.034996390342712
-0.019737601280212
-0.034996390342712
-0.034996390342712
-0.034996390342712
-0.034996390342712
-0.019737601280212
-0.034996390342712
-0.034996390342712
-0.034996390342712
-0.019737601280212
-0.034996390342712
-0.034996390342712
-0.034996390342712
-0.034996390342712
-0.019737601280212
-0.034996390342712
-0.034996390342712
-0.019737601280212
-0.034996390342712
-0.034996390342712
-0.034996390342712
-0.019737601280212
-0.034996390342712
-0.034996390342712
-0.034996390342712
-0.034996390342712
-0.019737601280212
-0.034996390342712
-0.034996390342712
-0.019737601280212
-0.019737601280212
-0.019737601280212
-0.034996390342712
-0.034996390342712
-0.034996390342712
-0.019737601280212
-0.034996390342712
-0.034996390342712
-0.034996390342712
-0.019737601280212
-0.034996390342712
-0.034996390342712
-0.034996390342712
-0.034996390342712
-0.019737601280212
-0.034996390342712
-0.034996390342712
-0.034996390342712
-0.034996390342712
-0.034996390342712
-0.019737601280212
-0.019737601280212
-0.034996390342712
-0.034996390342712
-0.019737601280212
-0.019737601280212
-0.019737601280212
-0.034996390342712
-0.034996390342712
-0.034996390342712
-0.034996390342712
-0.034996390342712
-0.019737601280212
-0.034996390342712
-0.034996390342712
-0.034996390342712
-0.034996390342712
-0.034996390342712
-0.034996390342712
-0.034996390342712
-0.034996390342712
-0.034996390342712
-0.034996390342712
-0.034996390342712
-0.034996390342712
-0.034996390342712
-0.034996390342712
-0.034996390342712
-0.034996390342712
-0.034996390342712
-0.034996390342712
-0.034996390342712
-0.034996390342712
-0.034996390342712
-0.034996390342712
-0.034996390342712
-0.034996390342712
-0.034996390342712
-0.034996390342712
-0.034996390342712
-0.034996390342712
-0.034996390342712
-0.034996390342712
-0.034996390342712
-0.034996390342712
-0.019737601280212
-0.034996390342712
-0.034996390342712
-0.034996390342712
-0.019737601280212
-0.034996390342712
-0.034996390342712
-0.034996390342712
-0.034996390342712
-0.034996390342712
-0.019737601280212
-0.019737601280212
-0.019737601280212
-0.019737601280212
-0.019737601280212
-0.019737601280212
-0.034996390342712
-0.019737601280212
-0.019737601280212
-0.019737601280212
-0.019737601280212
-0.034996390342712
-0.019737601280212
-0.034996390342712
-0.034996390342712
-0.019737601280212
-0.019737601280212
-0.019737601280212
-0.034996390342712
-0.019737601280212
-0.019737601280212
-0.034996390342712
-0.034996390342712
-0.019737601280212
-0.019737601280212
-0.019737601280212
-0.034996390342712
-0.019737601280212
-0.019737601280212
-0.019737601280212
-0.019737601280212
-0.019737601280212
-0.019737601280212
-0.019737601280212
-0.019737601280212
-0.019737601280212
-0.034996390342712
-0.019737601280212
-0.019737601280212
-0.019737601280212
-0.019737601280212
-0.034996390342712
-0.019737601280212
-0.019737601280212
-0.019737601280212
-0.019737601280212
-0.019737601280212
-0.019737601280212
-0.019737601280212
-0.019737601280212
-0.019737601280212
-0.019737601280212
-0.019737601280212
-0.019737601280212
-0.019737601280212
-0.019737601280212
-0.019737601280212
-0.019737601280212
-0.019737601280212
-0.019737601280212
-0.034996390342712
-0.034996390342712
-0.034996390342712
-0.019737601280212
-0.019737601280212
-0.034996390342712
-0.034996390342712
-0.019737601280212
-0.034996390342712
-0.019737601280212
-0.019737601280212
-0.034996390342712
-0.034996390342712
-0.019737601280212
-0.034996390342712
-0.034996390342712
-0.034996390342712
-0.034996390342712
-0.019737601280212
-0.019737601280212
-0.034996390342712
-0.034996390342712
-0.034996390342712
-0.034996390342712
-0.019737601280212
-0.034996390342712
-0.034996390342712
-0.034996390342712
-0.034996390342712
-0.034996390342712
-0.034996390342712
-0.034996390342712
-0.034996390342712
-0.034996390342712
-0.034996390342712
-0.034996390342712
-0.034996390342712
-0.034996390342712
-0.019737601280212
-0.019737601280212
-0.019737601280212
-0.034996390342712
-0.019737601280212
-0.034996390342712
-0.019737601280212
-0.019737601280212
-0.034996390342712
-0.019737601280212
-0.019737601280212
-0.019737601280212
-0.034996390342712
-0.034996390342712
-0.019737601280212
-0.019737601280212
-0.019737601280212
-0.034996390342712
-0.019737601280212
-0.019737601280212
-0.019737601280212
-0.034996390342712
-0.019737601280212
-0.019737601280212
-0.034996390342712
-0.019737601280212
-0.019737601280212
-0.019737601280212
-0.034996390342712
-0.034996390342712
-0.019737601280212
-0.019737601280212
-0.019737601280212
-0.034996390342712
-0.019737601280212
-0.019737601280212
-0.019737601280212
-0.019737601280212
-0.034996390342712
-0.034996390342712
-0.019737601280212
-0.019737601280212
-0.019737601280212
-0.034996390342712
-0.034996390342712
-0.019737601280212
-0.019737601280212
-0.019737601280212
-0.019737601280212
-0.034996390342712
-0.034996390342712
-0.019737601280212
-0.019737601280212
-0.034996390342712
-0.034996390342712
-0.034996390342712
-0.019737601280212
-0.019737601280212
-0.019737601280212
-0.034996390342712
-0.034996390342712
-0.019737601280212
-0.019737601280212
-0.034996390342712
-0.019737601280212
-0.034996390342712
-0.034996390342712
-0.019737601280212
-0.019737601280212
-0.034996390342712
-0.034996390342712
-0.019737601280212
-0.034996390342712
-0.034996390342712
-0.019737601280212
-0.019737601280212
-0.019737601280212
-0.034996390342712
-0.019737601280212
-0.034996390342712
-0.019737601280212
-0.019737601280212
-0.019737601280212
-0.034996390342712
-0.034996390342712
-0.034996390342712
-0.034996390342712
-0.034996390342712
-0.034996390342712
-0.034996390342712
-0.019737601280212
-0.019737601280212
-0.034996390342712
-0.019737601280212
-0.019737601280212
-0.019737601280212
-0.019737601280212
-0.019737601280212
-0.034996390342712
-0.019737601280212
-0.019737601280212
-0.034996390342712
-0.034996390342712
-0.034996390342712
-0.034996390342712
-0.019737601280212
-0.034996390342712
-0.034996390342712
-0.034996390342712
-0.034996390342712
-0.019737601280212
-0.019737601280212
-0.019737601280212
-0.019737601280212
-0.019737601280212
-0.019737601280212
-0.019737601280212
-0.019737601280212
-0.019737601280212
-0.019737601280212
-0.019737601280212
-0.019737601280212
-0.019737601280212
-0.019737601280212
-0.019737601280212
-0.019737601280212
-0.019737601280212
-0.019737601280212
-0.019737601280212
-0.019737601280212
-0.019737601280212
-0.034996390342712
-0.019737601280212
-0.019737601280212
-0.019737601280212
-0.019737601280212
-0.019737601280212
-0.019737601280212
-0.019737601280212
-0.019737601280212
-0.019737601280212
-0.019737601280212
-0.019737601280212
-0.019737601280212
-0.019737601280212
-0.019737601280212
-0.034996390342712
-0.034996390342712
-0.019737601280212
-0.019737601280212
-0.019737601280212
-0.034996390342712
-0.019737601280212
-0.019737601280212
-0.019737601280212
-0.019737601280212
-0.019737601280212
-0.019737601280212
-0.019737601280212
-0.019737601280212
-0.019737601280212
-0.019737601280212
-0.019737601280212
-0.019737601280212
-0.019737601280212
-0.019737601280212
-0.019737601280212
-0.019737601280212
-0.019737601280212
-0.019737601280212
-0.019737601280212
-0.019737601280212
-0.034996390342712
-0.034996390342712
-0.034996390342712
-0.019737601280212
-0.019737601280212
-0.019737601280212
-0.019737601280212
-0.034996390342712
-0.019737601280212
-0.019737601280212
-0.019737601280212
-0.019737601280212
-0.034996390342712
-0.019737601280212
-0.019737601280212
-0.019737601280212
-0.019737601280212
-0.034996390342712
-0.034996390342712
-0.019737601280212
-0.019737601280212
-0.034996390342712
-0.034996390342712
-0.019737601280212
-0.034996390342712
-0.034996390342712
-0.034996390342712
-0.019737601280212
-0.034996390342712
-0.034996390342712
-0.019737601280212
-0.019737601280212
-0.034996390342712
-0.034996390342712
-0.019737601280212
-0.034996390342712
-0.034996390342712
-0.034996390342712
-0.034996390342712
-0.034996390342712
-0.034996390342712
-0.034996390342712
-0.034996390342712
-0.034996390342712
-0.034996390342712
-0.034996390342712
-0.034996390342712
-0.034996390342712
-0.034996390342712
-0.034996390342712
-0.034996390342712
-0.019737601280212
-0.019737601280212
-0.019737601280212
-0.019737601280212
-0.034996390342712
-0.019737601280212
-0.019737601280212
-0.019737601280212
-0.019737601280212
-0.019737601280212
-0.019737601280212
-0.019737601280212
-0.034996390342712
-0.019737601280212
-0.019737601280212
-0.034996390342712
-0.019737601280212
-0.019737601280212
-0.019737601280212
-0.019737601280212
-0.019737601280212
-0.019737601280212
-0.019737601280212
-0.019737601280212
-0.019737601280212
-0.019737601280212
-0.019737601280212
-0.019737601280212
-0.019737601280212
-0.019737601280212
-0.019737601280212
-0.019737601280212
-0.019737601280212
-0.019737601280212
-0.019737601280212
-0.019737601280212
-0.019737601280212
-0.019737601280212
-0.019737601280212
-0.019737601280212
-0.019737601280212
-0.019737601280212
-0.019737601280212
-0.019737601280212
-0.019737601280212
-0.019737601280212
-0.019737601280212
-0.019737601280212
-0.019737601280212
-0.019737601280212
-0.019737601280212
-0.019737601280212
-0.019737601280212
-0.019737601280212
-0.019737601280212
-0.019737601280212
-0.034996390342712
-0.019737601280212
-0.019737601280212
-0.019737601280212
-0.019737601280212
-0.019737601280212
-0.019737601280212
-0.019737601280212
-0.019737601280212
-0.019737601280212
-0.019737601280212
-0.019737601280212
-0.019737601280212
-0.019737601280212
-0.019737601280212
-0.019737601280212
-0.019737601280212
-0.034996390342712
-0.019737601280212
-0.019737601280212
-0.019737601280212
-0.019737601280212
-0.019737601280212
-0.019737601280212
-0.019737601280212
-0.034996390342712
-0.019737601280212
-0.019737601280212
-0.034996390342712
-0.034996390342712
-0.019737601280212
-0.019737601280212
-0.034996390342712
-0.034996390342712
-0.034996390342712
-0.019737601280212
-0.019737601280212
-0.034996390342712
-0.034996390342712
-0.019737601280212
-0.019737601280212
-0.019737601280212
-0.019737601280212
-0.019737601280212
-0.019737601280212
-0.019737601280212
-0.019737601280212
-0.019737601280212
-0.019737601280212
-0.019737601280212
-0.019737601280212
-0.019737601280212
-0.019737601280212
-0.019737601280212
-0.019737601280212
-0.034996390342712
-0.019737601280212
-0.019737601280212
-0.019737601280212
-0.019737601280212
-0.019737601280212
-0.034996390342712
-0.019737601280212
-0.034996390342712
-0.034996390342712
-0.019737601280212
-0.019737601280212
-0.019737601280212
-0.019737601280212
-0.019737601280212
-0.019737601280212
-0.034996390342712
-0.019737601280212
-0.019737601280212
-0.019737601280212
-0.019737601280212
-0.019737601280212
-0.019737601280212
-0.019737601280212
-0.019737601280212
-0.019737601280212
-0.019737601280212
-0.019737601280212
-0.019737601280212
-0.019737601280212
-0.019737601280212
-0.019737601280212
-0.019737601280212
-0.019737601280212
-0.019737601280212
-0.019737601280212
-0.019737601280212
-0.019737601280212
-0.019737601280212
-0.019737601280212
-0.019737601280212
-0.019737601280212
-0.019737601280212
-0.019737601280212
-0.019737601280212
-0.019737601280212
-0.019737601280212
-0.019737601280212
-0.019737601280212
-0.019737601280212
-0.019737601280212
-0.019737601280212
-0.019737601280212
-0.019737601280212
-0.019737601280212
-0.019737601280212
-0.019737601280212
-0.019737601280212
-0.019737601280212
-0.019737601280212
-0.019737601280212
-0.019737601280212
-0.019737601280212
-0.019737601280212
-0.019737601280212
-0.019737601280212
-0.019737601280212
-0.019737601280212
-0.019737601280212
-0.019737601280212
-0.019737601280212
-0.019737601280212
-0.019737601280212
-0.019737601280212
-0.019737601280212
-0.019737601280212
-0.019737601280212
-0.019737601280212
-0.019737601280212
-0.019737601280212
-0.019737601280212
-0.019737601280212
-0.019737601280212
-0.019737601280212
-0.019737601280212
-0.019737601280212
-0.019737601280212
-0.019737601280212
-0.019737601280212
-0.019737601280212
-0.019737601280212
-0.019737601280212
-0.019737601280212
-0.019737601280212
-0.019737601280212
-0.019737601280212
-0.019737601280212
-0.019737601280212
-0.019737601280212
-0.019737601280212
-0.019737601280212
-0.019737601280212
-0.019737601280212
-0.019737601280212
-0.019737601280212
-0.019737601280212
-0.019737601280212
-0.019737601280212
-0.019737601280212
-0.019737601280212
-0.019737601280212
-0.019737601280212
-0.019737601280212
-0.019737601280212
-0.019737601280212
-0.019737601280212
-0.019737601280212
-0.019737601280212
-0.019737601280212
-0.019737601280212
-0.019737601280212
-0.019737601280212
-0.019737601280212
-0.019737601280212
-0.019737601280212
-0.019737601280212
-0.019737601280212
-0.019737601280212
-0.019737601280212
-0.019737601280212
-0.019737601280212
-0.019737601280212
-0.019737601280212
-0.019737601280212
-0.019737601280212
-0.019737601280212
-0.019737601280212
-0.019737601280212
-0.019737601280212
-0.019737601280212
-0.019737601280212
-0.019737601280212
-0.019737601280212
-0.019737601280212
-0.019737601280212
-0.019737601280212
-0.019737601280212
-0.019737601280212
-0.019737601280212
-0.019737601280212
-0.019737601280212
-0.019737601280212
-0.019737601280212
-0.019737601280212
-0.019737601280212
-0.019737601280212
-0.019737601280212
-0.019737601280212
-0.019737601280212
-0.019737601280212
-0.019737601280212
-0.019737601280212
-0.019737601280212
-0.019737601280212
-0.019737601280212
-0.019737601280212
-0.019737601280212
-0.019737601280212
-0.019737601280212
-0.019737601280212
-0.019737601280212
-0.019737601280212
-0.019737601280212
-0.019737601280212
-0.019737601280212
-0.019737601280212
-0.019737601280212
-0.019737601280212
-0.019737601280212
-0.019737601280212
-0.019737601280212
-0.004478812217712
-0.019737601280212
-0.019737601280212
-0.019737601280212
-0.019737601280212
-0.019737601280212
-0.019737601280212
-0.019737601280212
-0.019737601280212
-0.019737601280212
-0.019737601280212
-0.019737601280212
-0.019737601280212
-0.019737601280212
-0.019737601280212
-0.019737601280212
-0.019737601280212
-0.019737601280212
-0.019737601280212
-0.019737601280212
-0.019737601280212
-0.019737601280212
-0.019737601280212
-0.019737601280212
-0.019737601280212
-0.019737601280212
-0.019737601280212
-0.019737601280212
-0.019737601280212
-0.019737601280212
-0.034996390342712
-0.019737601280212
-0.019737601280212
-0.019737601280212
-0.019737601280212
-0.019737601280212
-0.019737601280212
-0.019737601280212
-0.019737601280212
-0.019737601280212
-0.019737601280212
-0.019737601280212
-0.019737601280212
-0.019737601280212
-0.019737601280212
-0.019737601280212
-0.019737601280212
-0.019737601280212
-0.019737601280212
-0.019737601280212
-0.019737601280212
-0.019737601280212
-0.019737601280212
-0.019737601280212
-0.019737601280212
-0.019737601280212
-0.019737601280212
-0.019737601280212
-0.019737601280212
-0.019737601280212
-0.019737601280212
-0.019737601280212
-0.019737601280212
-0.019737601280212
-0.019737601280212
-0.019737601280212
-0.019737601280212
-0.019737601280212
-0.004478812217712
-0.019737601280212
-0.019737601280212
-0.019737601280212
-0.004478812217712
-0.019737601280212
-0.019737601280212
-0.019737601280212
-0.019737601280212
-0.019737601280212
-0.019737601280212
-0.019737601280212
-0.019737601280212
-0.019737601280212
-0.019737601280212
-0.019737601280212
-0.019737601280212
-0.019737601280212
-0.019737601280212
-0.019737601280212
-0.019737601280212
-0.019737601280212
-0.019737601280212
-0.019737601280212
-0.019737601280212
-0.019737601280212
-0.019737601280212
-0.019737601280212
-0.019737601280212
-0.019737601280212
-0.019737601280212
-0.019737601280212
-0.019737601280212
-0.019737601280212
-0.019737601280212
-0.019737601280212
-0.019737601280212
-0.019737601280212
-0.019737601280212
-0.019737601280212
-0.019737601280212
-0.019737601280212
-0.019737601280212
-0.019737601280212
-0.019737601280212
-0.019737601280212
-0.019737601280212
-0.019737601280212
-0.019737601280212
-0.019737601280212
-0.019737601280212
-0.019737601280212
-0.019737601280212
-0.019737601280212
-0.019737601280212
-0.019737601280212
-0.019737601280212
-0.019737601280212
-0.019737601280212
-0.034996390342712
-0.019737601280212
-0.019737601280212
-0.019737601280212
-0.019737601280212
-0.019737601280212
-0.019737601280212
-0.019737601280212
-0.019737601280212
-0.019737601280212
-0.019737601280212
-0.019737601280212
-0.019737601280212
-0.019737601280212
-0.019737601280212
-0.019737601280212
-0.019737601280212
-0.019737601280212
-0.019737601280212
-0.019737601280212
-0.019737601280212
-0.019737601280212
-0.019737601280212
-0.019737601280212
-0.019737601280212
-0.019737601280212
-0.019737601280212
-0.019737601280212
-0.019737601280212
-0.019737601280212
-0.019737601280212
-0.019737601280212
-0.019737601280212
-0.019737601280212
-0.019737601280212
-0.019737601280212
-0.019737601280212
-0.019737601280212
-0.019737601280212
-0.019737601280212
-0.019737601280212
-0.019737601280212
-0.019737601280212
-0.019737601280212
-0.019737601280212
-0.019737601280212
-0.019737601280212
-0.019737601280212
-0.019737601280212
-0.019737601280212
-0.019737601280212
-0.019737601280212
-0.019737601280212
-0.019737601280212
-0.019737601280212
-0.019737601280212
-0.019737601280212
-0.019737601280212
-0.019737601280212
-0.019737601280212
-0.019737601280212
-0.019737601280212
-0.019737601280212
-0.019737601280212
-0.019737601280212
-0.019737601280212
-0.019737601280212
-0.019737601280212
-0.019737601280212
-0.019737601280212
-0.019737601280212
-0.019737601280212
-0.019737601280212
-0.019737601280212
-0.019737601280212
-0.019737601280212
-0.019737601280212
-0.019737601280212
-0.019737601280212
-0.019737601280212
-0.019737601280212
-0.019737601280212
-0.019737601280212
-0.019737601280212
-0.019737601280212
-0.019737601280212
-0.019737601280212
-0.019737601280212
-0.019737601280212
-0.019737601280212
-0.019737601280212
-0.019737601280212
-0.019737601280212
-0.019737601280212
-0.019737601280212
-0.019737601280212
-0.019737601280212
-0.019737601280212
-0.019737601280212
-0.019737601280212
-0.019737601280212
-0.019737601280212
-0.019737601280212
-0.019737601280212
-0.019737601280212
-0.019737601280212
-0.019737601280212
-0.004478812217712
-0.019737601280212
-0.019737601280212
-0.019737601280212
-0.019737601280212
-0.019737601280212
-0.019737601280212
-0.019737601280212
-0.019737601280212
-0.019737601280212
-0.019737601280212
-0.019737601280212
-0.019737601280212
-0.019737601280212
-0.019737601280212
-0.019737601280212
-0.019737601280212
-0.019737601280212
-0.019737601280212
-0.019737601280212
-0.019737601280212
-0.019737601280212
-0.019737601280212
-0.019737601280212
-0.019737601280212
-0.019737601280212
-0.019737601280212
-0.019737601280212
-0.019737601280212
-0.019737601280212
-0.019737601280212
-0.019737601280212
-0.019737601280212
-0.019737601280212
-0.019737601280212
-0.019737601280212
-0.019737601280212
-0.019737601280212
-0.019737601280212
-0.019737601280212
-0.019737601280212
-0.019737601280212
-0.019737601280212
-0.019737601280212
-0.019737601280212
-0.019737601280212
-0.019737601280212
-0.019737601280212
-0.019737601280212
-0.019737601280212
-0.019737601280212
-0.019737601280212
-0.034996390342712
-0.019737601280212
-0.019737601280212
-0.019737601280212
-0.019737601280212
-0.019737601280212
-0.019737601280212
-0.019737601280212
-0.019737601280212
-0.019737601280212
-0.019737601280212
-0.019737601280212
-0.019737601280212
-0.019737601280212
-0.019737601280212
-0.019737601280212
-0.019737601280212
-0.019737601280212
-0.019737601280212
-0.019737601280212
-0.019737601280212
-0.019737601280212
-0.019737601280212
-0.019737601280212
-0.019737601280212
-0.019737601280212
-0.019737601280212
-0.019737601280212
-0.019737601280212
-0.019737601280212
-0.019737601280212
-0.019737601280212
-0.019737601280212
-0.019737601280212
-0.019737601280212
-0.019737601280212
-0.019737601280212
-0.019737601280212
-0.019737601280212
-0.019737601280212
-0.019737601280212
-0.019737601280212
-0.019737601280212
-0.019737601280212
-0.019737601280212
-0.019737601280212
-0.019737601280212
-0.019737601280212
-0.019737601280212
-0.019737601280212
-0.034996390342712
-0.019737601280212
-0.019737601280212
-0.019737601280212
-0.019737601280212
-0.019737601280212
-0.019737601280212
-0.019737601280212
-0.019737601280212
-0.019737601280212
-0.019737601280212
-0.019737601280212
-0.019737601280212
-0.019737601280212
-0.019737601280212
-0.019737601280212
-0.019737601280212
-0.019737601280212
-0.019737601280212
-0.019737601280212
-0.019737601280212
-0.019737601280212
-0.019737601280212
-0.019737601280212
-0.019737601280212
-0.019737601280212
-0.019737601280212
-0.019737601280212
-0.019737601280212
-0.019737601280212
-0.019737601280212
-0.004478812217712
-0.019737601280212
-0.019737601280212
-0.019737601280212
-0.019737601280212
-0.019737601280212
-0.019737601280212
-0.019737601280212
-0.019737601280212
-0.019737601280212
-0.019737601280212
-0.019737601280212
-0.019737601280212
-0.019737601280212
-0.019737601280212
-0.019737601280212
-0.019737601280212
-0.004478812217712
-0.019737601280212
-0.019737601280212
-0.019737601280212
-0.004478812217712
-0.019737601280212
-0.019737601280212
-0.019737601280212
-0.019737601280212
-0.019737601280212
-0.019737601280212
-0.019737601280212
-0.019737601280212
-0.019737601280212
-0.019737601280212
-0.019737601280212
-0.019737601280212
-0.019737601280212
-0.019737601280212
-0.019737601280212
-0.019737601280212
-0.019737601280212
-0.019737601280212
-0.019737601280212
-0.019737601280212
-0.019737601280212
-0.019737601280212
-0.019737601280212
-0.019737601280212
-0.019737601280212
-0.019737601280212
-0.019737601280212
-0.019737601280212
-0.019737601280212
-0.019737601280212
-0.019737601280212
-0.019737601280212
-0.019737601280212
-0.019737601280212
-0.019737601280212
-0.019737601280212
-0.019737601280212
-0.019737601280212
-0.019737601280212
-0.019737601280212
-0.004478812217712
-0.019737601280212
-0.019737601280212
-0.019737601280212
-0.019737601280212
-0.019737601280212
-0.019737601280212
-0.019737601280212
-0.019737601280212
-0.019737601280212
-0.019737601280212
-0.019737601280212
-0.019737601280212
-0.019737601280212
-0.019737601280212
-0.019737601280212
-0.019737601280212
-0.019737601280212
-0.019737601280212
-0.019737601280212
-0.019737601280212
-0.019737601280212
-0.019737601280212
-0.019737601280212
-0.019737601280212
-0.019737601280212
-0.019737601280212
-0.019737601280212
-0.019737601280212
-0.019737601280212
-0.019737601280212
-0.019737601280212
-0.019737601280212
-0.019737601280212
-0.019737601280212
-0.004478812217712
-0.019737601280212
-0.019737601280212
-0.019737601280212
-0.004478812217712
-0.004478812217712
-0.019737601280212
-0.019737601280212
-0.004478812217712
-0.019737601280212
-0.019737601280212
-0.019737601280212
-0.019737601280212
-0.019737601280212
-0.019737601280212
-0.019737601280212
-0.019737601280212
-0.019737601280212
-0.019737601280212
-0.019737601280212
-0.019737601280212
-0.019737601280212
-0.019737601280212
-0.019737601280212
-0.019737601280212
-0.019737601280212
-0.019737601280212
-0.019737601280212
-0.019737601280212
-0.019737601280212
-0.019737601280212
-0.019737601280212
-0.019737601280212
-0.019737601280212
-0.019737601280212
-0.019737601280212
-0.019737601280212
-0.019737601280212
-0.019737601280212
-0.019737601280212
-0.019737601280212
-0.019737601280212
-0.019737601280212
-0.019737601280212
-0.019737601280212
-0.019737601280212
-0.019737601280212
-0.019737601280212
-0.019737601280212
-0.019737601280212
-0.019737601280212
-0.019737601280212
-0.019737601280212
-0.019737601280212
-0.019737601280212
-0.019737601280212
-0.019737601280212
-0.019737601280212
-0.019737601280212
-0.019737601280212
-0.019737601280212
-0.019737601280212
-0.019737601280212
-0.019737601280212
-0.019737601280212
-0.019737601280212
-0.019737601280212
-0.019737601280212
-0.004478812217712
-0.019737601280212
-0.019737601280212
-0.019737601280212
-0.019737601280212
-0.019737601280212
-0.019737601280212
-0.019737601280212
-0.019737601280212
-0.019737601280212
-0.019737601280212
-0.019737601280212
-0.019737601280212
-0.019737601280212
-0.019737601280212
-0.019737601280212
-0.019737601280212
-0.019737601280212
-0.019737601280212
-0.019737601280212
-0.019737601280212
-0.019737601280212
-0.019737601280212
-0.019737601280212
-0.019737601280212
-0.019737601280212
-0.019737601280212
-0.019737601280212
-0.019737601280212
-0.019737601280212
-0.019737601280212
-0.019737601280212
-0.019737601280212
-0.019737601280212
-0.019737601280212
-0.019737601280212
-0.019737601280212
-0.019737601280212
-0.019737601280212
-0.019737601280212
-0.019737601280212
-0.019737601280212
-0.019737601280212
-0.019737601280212
-0.019737601280212
-0.019737601280212
-0.019737601280212
-0.019737601280212
-0.019737601280212
-0.019737601280212
-0.019737601280212
-0.019737601280212
-0.019737601280212
-0.019737601280212
-0.019737601280212
-0.019737601280212
-0.019737601280212
-0.019737601280212
-0.019737601280212
-0.019737601280212
-0.004478812217712
-0.019737601280212
-0.019737601280212
-0.019737601280212
-0.019737601280212
-0.019737601280212
-0.019737601280212
-0.019737601280212
-0.019737601280212
-0.019737601280212
-0.019737601280212
-0.004478812217712
-0.019737601280212
-0.019737601280212
-0.019737601280212
-0.019737601280212
-0.019737601280212
-0.019737601280212
-0.019737601280212
-0.019737601280212
-0.019737601280212
-0.019737601280212
-0.019737601280212
-0.019737601280212
-0.019737601280212
-0.019737601280212
-0.004478812217712
-0.019737601280212
-0.019737601280212
-0.019737601280212
-0.019737601280212
-0.004478812217712
-0.019737601280212
-0.019737601280212
-0.019737601280212
-0.019737601280212
-0.019737601280212
-0.019737601280212
-0.019737601280212
-0.019737601280212
-0.019737601280212
-0.019737601280212
-0.019737601280212
-0.019737601280212
-0.019737601280212
-0.019737601280212
-0.019737601280212
-0.019737601280212
-0.019737601280212
-0.019737601280212
-0.004478812217712
-0.019737601280212
-0.019737601280212
-0.019737601280212
-0.019737601280212
-0.019737601280212
-0.019737601280212
-0.019737601280212
-0.019737601280212
-0.019737601280212
-0.019737601280212
-0.019737601280212
-0.019737601280212
-0.019737601280212
-0.019737601280212
-0.019737601280212
-0.019737601280212
-0.019737601280212
-0.019737601280212
-0.019737601280212
-0.019737601280212
-0.019737601280212
-0.019737601280212
-0.019737601280212
-0.019737601280212
-0.019737601280212
-0.019737601280212
-0.019737601280212
-0.019737601280212
-0.019737601280212
-0.019737601280212
-0.019737601280212
-0.019737601280212
-0.019737601280212
-0.019737601280212
-0.019737601280212
-0.019737601280212
-0.019737601280212
-0.019737601280212
-0.019737601280212
-0.019737601280212
-0.019737601280212
-0.019737601280212
-0.019737601280212
-0.019737601280212
-0.019737601280212
-0.019737601280212
-0.019737601280212
-0.019737601280212
-0.019737601280212
-0.004478812217712
-0.004478812217712
-0.019737601280212
-0.019737601280212
-0.019737601280212
-0.019737601280212
-0.019737601280212
-0.019737601280212
-0.019737601280212
-0.019737601280212
-0.019737601280212
-0.019737601280212
-0.019737601280212
-0.019737601280212
-0.004478812217712
-0.019737601280212
-0.019737601280212
-0.019737601280212
-0.019737601280212
-0.019737601280212
-0.019737601280212
-0.019737601280212
-0.019737601280212
-0.019737601280212
-0.019737601280212
-0.019737601280212
-0.019737601280212
-0.019737601280212
-0.004478812217712
-0.004478812217712
-0.019737601280212
-0.019737601280212
-0.019737601280212
-0.004478812217712
-0.019737601280212
-0.019737601280212
-0.019737601280212
-0.019737601280212
-0.019737601280212
-0.019737601280212
-0.019737601280212
-0.019737601280212
-0.004478812217712
-0.019737601280212
-0.019737601280212
-0.019737601280212
-0.004478812217712
-0.019737601280212
-0.019737601280212
-0.019737601280212
-0.004478812217712
-0.019737601280212
-0.019737601280212
-0.019737601280212
-0.019737601280212
-0.019737601280212
-0.019737601280212
-0.019737601280212
-0.019737601280212
-0.004478812217712
-0.019737601280212
-0.019737601280212
-0.019737601280212
-0.019737601280212
-0.019737601280212
-0.019737601280212
-0.019737601280212
-0.019737601280212
-0.019737601280212
-0.019737601280212
-0.019737601280212
-0.019737601280212
-0.019737601280212
-0.019737601280212
-0.019737601280212
-0.019737601280212
-0.019737601280212
-0.019737601280212
-0.019737601280212
-0.019737601280212
-0.019737601280212
-0.019737601280212
-0.019737601280212
-0.019737601280212
-0.019737601280212
-0.019737601280212
-0.019737601280212
-0.019737601280212
-0.019737601280212
-0.019737601280212
-0.019737601280212
-0.019737601280212
-0.019737601280212
-0.019737601280212
-0.019737601280212
-0.019737601280212
-0.019737601280212
-0.019737601280212
-0.019737601280212
-0.019737601280212
-0.004478812217712
-0.019737601280212
-0.019737601280212
-0.019737601280212
-0.019737601280212
-0.004478812217712
-0.019737601280212
-0.019737601280212
-0.019737601280212
-0.004478812217712
-0.019737601280212
-0.019737601280212
-0.019737601280212
-0.019737601280212
-0.004478812217712
-0.004478812217712
-0.019737601280212
-0.019737601280212
-0.019737601280212
-0.004478812217712
-0.004478812217712
-0.019737601280212
-0.019737601280212
-0.019737601280212
-0.019737601280212
-0.004478812217712
-0.004478812217712
-0.004478812217712
-0.004478812217712
-0.004478812217712
-0.004478812217712
-0.004478812217712
-0.019737601280212
-0.019737601280212
-0.019737601280212
-0.019737601280212
-0.019737601280212
-0.019737601280212
-0.019737601280212
-0.004478812217712
-0.019737601280212
-0.019737601280212
-0.019737601280212
-0.019737601280212
-0.019737601280212
-0.019737601280212
-0.019737601280212
-0.019737601280212
-0.019737601280212
-0.019737601280212
-0.019737601280212
-0.019737601280212
-0.019737601280212
-0.019737601280212
-0.019737601280212
-0.019737601280212
-0.019737601280212
-0.019737601280212
-0.019737601280212
-0.019737601280212
-0.019737601280212
-0.019737601280212
-0.019737601280212
-0.019737601280212
-0.019737601280212
-0.019737601280212
-0.019737601280212
-0.019737601280212
-0.019737601280212
-0.019737601280212
-0.019737601280212
-0.019737601280212
-0.019737601280212
-0.019737601280212
-0.019737601280212
-0.019737601280212
-0.019737601280212
-0.019737601280212
-0.019737601280212
-0.019737601280212
-0.019737601280212
-0.019737601280212
-0.019737601280212
-0.019737601280212
-0.019737601280212
-0.019737601280212
-0.019737601280212
-0.019737601280212
-0.019737601280212
-0.019737601280212
-0.019737601280212
-0.019737601280212
-0.019737601280212
-0.019737601280212
-0.019737601280212
-0.019737601280212
-0.019737601280212
-0.019737601280212
-0.019737601280212
-0.019737601280212
-0.019737601280212
-0.019737601280212
-0.019737601280212
-0.019737601280212
-0.019737601280212
-0.019737601280212
-0.019737601280212
-0.019737601280212
-0.019737601280212
-0.019737601280212
-0.019737601280212
-0.019737601280212
-0.004478812217712
-0.019737601280212
-0.019737601280212
-0.019737601280212
-0.019737601280212
-0.019737601280212
-0.019737601280212
-0.019737601280212
-0.019737601280212
-0.004478812217712
-0.019737601280212
-0.019737601280212
-0.019737601280212
-0.019737601280212
-0.019737601280212
-0.019737601280212
-0.019737601280212
-0.019737601280212
-0.019737601280212
-0.019737601280212
-0.019737601280212
-0.019737601280212
-0.019737601280212
-0.019737601280212
-0.019737601280212
-0.019737601280212
-0.019737601280212
-0.019737601280212
-0.019737601280212
-0.019737601280212
-0.019737601280212
-0.019737601280212
-0.004478812217712
-0.019737601280212
-0.034996390342712
-0.019737601280212
-0.019737601280212
-0.019737601280212
-0.019737601280212
-0.019737601280212
-0.019737601280212
-0.019737601280212
-0.004478812217712
-0.019737601280212
-0.019737601280212
-0.019737601280212
-0.019737601280212
-0.019737601280212
-0.019737601280212
-0.019737601280212
-0.019737601280212
-0.019737601280212
-0.019737601280212
-0.004478812217712
-0.004478812217712
-0.019737601280212
-0.019737601280212
-0.019737601280212
-0.019737601280212
-0.019737601280212
-0.019737601280212
-0.019737601280212
-0.019737601280212
-0.019737601280212
-0.019737601280212
-0.019737601280212
-0.019737601280212
-0.004478812217712
-0.004478812217712
-0.019737601280212
-0.019737601280212
-0.019737601280212
-0.019737601280212
-0.004478812217712
-0.019737601280212
-0.019737601280212
-0.004478812217712
-0.019737601280212
-0.019737601280212
-0.019737601280212
-0.019737601280212
-0.004478812217712
-0.019737601280212
-0.019737601280212
-0.019737601280212
-0.004478812217712
-0.019737601280212
-0.019737601280212
-0.019737601280212
-0.019737601280212
-0.019737601280212
-0.004478812217712
-0.004478812217712
-0.019737601280212
-0.019737601280212
-0.019737601280212
-0.004478812217712
-0.019737601280212
-0.019737601280212
-0.004478812217712
-0.019737601280212
-0.019737601280212
-0.019737601280212
-0.019737601280212
-0.019737601280212
-0.019737601280212
-0.019737601280212
-0.019737601280212
-0.019737601280212
-0.019737601280212
-0.019737601280212
-0.019737601280212
-0.019737601280212
-0.019737601280212
-0.019737601280212
-0.019737601280212
-0.019737601280212
-0.019737601280212
-0.019737601280212
-0.019737601280212
-0.019737601280212
-0.019737601280212
-0.019737601280212
-0.019737601280212
-0.019737601280212
-0.019737601280212
-0.019737601280212
-0.019737601280212
-0.019737601280212
-0.019737601280212
-0.019737601280212
-0.019737601280212
-0.019737601280212
-0.019737601280212
-0.019737601280212
-0.019737601280212
-0.019737601280212
-0.019737601280212
-0.019737601280212
-0.019737601280212
-0.019737601280212
-0.019737601280212
-0.004478812217712
-0.004478812217712
-0.019737601280212
-0.019737601280212
-0.004478812217712
-0.004478812217712
-0.004478812217712
-0.019737601280212
-0.019737601280212
-0.004478812217712
-0.019737601280212
-0.004478812217712
-0.019737601280212
-0.019737601280212
-0.019737601280212
-0.019737601280212
-0.019737601280212
-0.019737601280212
-0.019737601280212
-0.019737601280212
-0.019737601280212
-0.004478812217712
-0.019737601280212
-0.019737601280212
-0.004478812217712
-0.004478812217712
-0.004478812217712
-0.019737601280212
-0.019737601280212
-0.019737601280212
-0.019737601280212
-0.019737601280212
-0.019737601280212
-0.019737601280212
-0.019737601280212
-0.019737601280212
-0.019737601280212
-0.019737601280212
-0.019737601280212
-0.019737601280212
-0.019737601280212
-0.019737601280212
-0.019737601280212
-0.019737601280212
-0.019737601280212
-0.019737601280212
-0.019737601280212
-0.004478812217712
-0.019737601280212
-0.019737601280212
-0.019737601280212
-0.019737601280212
-0.019737601280212
-0.019737601280212
-0.019737601280212
-0.019737601280212
-0.019737601280212
-0.019737601280212
-0.004478812217712
-0.019737601280212
-0.019737601280212
-0.004478812217712
-0.004478812217712
-0.019737601280212
-0.019737601280212
-0.004478812217712
-0.019737601280212
-0.019737601280212
-0.019737601280212
-0.004478812217712
-0.019737601280212
-0.019737601280212
-0.019737601280212
-0.019737601280212
-0.019737601280212
-0.019737601280212
-0.019737601280212
-0.004478812217712
-0.019737601280212
-0.019737601280212
-0.019737601280212
-0.019737601280212
-0.019737601280212
-0.004478812217712
-0.019737601280212
-0.019737601280212
-0.019737601280212
-0.019737601280212
-0.019737601280212
-0.019737601280212
-0.019737601280212
-0.019737601280212
-0.004478812217712
-0.019737601280212
-0.019737601280212
-0.019737601280212
-0.019737601280212
-0.019737601280212
-0.004478812217712
-0.019737601280212
-0.019737601280212
-0.019737601280212
-0.019737601280212
-0.019737601280212
-0.004478812217712
-0.019737601280212
-0.019737601280212
-0.019737601280212
-0.019737601280212
-0.019737601280212
-0.019737601280212
-0.019737601280212
-0.019737601280212
-0.019737601280212
-0.019737601280212
-0.019737601280212
-0.019737601280212
-0.019737601280212
-0.004478812217712
-0.004478812217712
-0.004478812217712
-0.004478812217712
-0.004478812217712
-0.019737601280212
-0.004478812217712
-0.004478812217712
-0.019737601280212
-0.004478812217712
-0.004478812217712
-0.019737601280212
-0.004478812217712
-0.019737601280212
-0.019737601280212
-0.019737601280212
-0.004478812217712
-0.019737601280212
-0.019737601280212
-0.019737601280212
-0.019737601280212
-0.004478812217712
-0.004478812217712
-0.019737601280212
-0.004478812217712
-0.019737601280212
-0.019737601280212
-0.004478812217712
-0.019737601280212
-0.019737601280212
-0.019737601280212
-0.019737601280212
-0.019737601280212
-0.019737601280212
-0.019737601280212
-0.019737601280212
-0.019737601280212
-0.019737601280212
-0.019737601280212
-0.019737601280212
-0.019737601280212
-0.019737601280212
-0.019737601280212
-0.019737601280212
-0.004478812217712
-0.019737601280212
-0.019737601280212
-0.019737601280212
-0.019737601280212
-0.019737601280212
-0.004478812217712
-0.004478812217712
-0.019737601280212
-0.019737601280212
-0.019737601280212
-0.019737601280212
-0.004478812217712
-0.019737601280212
-0.019737601280212
-0.004478812217712
-0.019737601280212
-0.019737601280212
-0.019737601280212
-0.019737601280212
-0.019737601280212
-0.004478812217712
-0.019737601280212
-0.004478812217712
-0.004478812217712
-0.019737601280212
-0.004478812217712
-0.004478812217712
-0.004478812217712
-0.004478812217712
-0.004478812217712
-0.019737601280212
-0.004478812217712
-0.004478812217712
-0.019737601280212
-0.019737601280212
-0.004478812217712
-0.004478812217712
-0.004478812217712
-0.019737601280212
-0.019737601280212
-0.019737601280212
-0.004478812217712
-0.004478812217712
-0.019737601280212
-0.019737601280212
-0.019737601280212
-0.004478812217712
-0.019737601280212
-0.019737601280212
-0.019737601280212
-0.019737601280212
-0.019737601280212
-0.019737601280212
-0.019737601280212
-0.019737601280212
-0.019737601280212
-0.019737601280212
-0.004478812217712
-0.019737601280212
-0.019737601280212
-0.004478812217712
-0.019737601280212
-0.019737601280212
-0.019737601280212
-0.004478812217712
-0.004478812217712
-0.019737601280212
-0.019737601280212
-0.019737601280212
-0.019737601280212
-0.019737601280212
-0.019737601280212
-0.004478812217712
-0.004478812217712
-0.019737601280212
-0.019737601280212
-0.004478812217712
-0.004478812217712
-0.019737601280212
-0.019737601280212
-0.019737601280212
-0.019737601280212
-0.019737601280212
-0.004478812217712
-0.019737601280212
-0.019737601280212
-0.019737601280212
-0.004478812217712
-0.019737601280212
-0.004478812217712
-0.019737601280212
-0.019737601280212
-0.019737601280212
-0.019737601280212
-0.004478812217712
-0.004478812217712
-0.019737601280212
-0.019737601280212
-0.019737601280212
-0.019737601280212
-0.019737601280212
-0.019737601280212
-0.019737601280212
-0.019737601280212
-0.004478812217712
-0.019737601280212
-0.019737601280212
-0.004478812217712
-0.019737601280212
-0.019737601280212
-0.019737601280212
-0.019737601280212
-0.004478812217712
-0.019737601280212
-0.019737601280212
-0.019737601280212
-0.004478812217712
-0.019737601280212
-0.019737601280212
-0.004478812217712
-0.019737601280212
-0.019737601280212
-0.019737601280212
-0.019737601280212
-0.019737601280212
-0.019737601280212
-0.019737601280212
-0.004478812217712
-0.019737601280212
-0.019737601280212
-0.019737601280212
-0.004478812217712
-0.004478812217712
-0.019737601280212
-0.019737601280212
-0.019737601280212
-0.004478812217712
-0.019737601280212
-0.019737601280212
-0.004478812217712
-0.004478812217712
-0.004478812217712
-0.019737601280212
-0.004478812217712
-0.004478812217712
-0.004478812217712
-0.004478812217712
-0.019737601280212
-0.019737601280212
-0.019737601280212
-0.004478812217712
-0.004478812217712
-0.019737601280212
-0.019737601280212
-0.004478812217712
-0.004478812217712
-0.004478812217712
-0.004478812217712
-0.019737601280212
-0.019737601280212
-0.019737601280212
-0.004478812217712
-0.019737601280212
-0.019737601280212
-0.019737601280212
-0.019737601280212
-0.019737601280212
-0.019737601280212
-0.019737601280212
-0.019737601280212
-0.019737601280212
-0.019737601280212
-0.019737601280212
-0.019737601280212
-0.019737601280212
-0.019737601280212
-0.004478812217712
-0.019737601280212
-0.019737601280212
-0.004478812217712
-0.004478812217712
-0.019737601280212
-0.019737601280212
-0.019737601280212
-0.004478812217712
-0.019737601280212
-0.019737601280212
-0.019737601280212
-0.019737601280212
-0.019737601280212
-0.019737601280212
-0.004478812217712
-0.019737601280212
-0.019737601280212
-0.019737601280212
-0.004478812217712
-0.019737601280212
-0.019737601280212
-0.004478812217712
-0.019737601280212
-0.019737601280212
-0.019737601280212
-0.019737601280212
-0.019737601280212
-0.019737601280212
-0.019737601280212
-0.019737601280212
-0.019737601280212
-0.019737601280212
-0.019737601280212
-0.019737601280212
-0.019737601280212
-0.019737601280212
-0.019737601280212
-0.019737601280212
-0.019737601280212
-0.004478812217712
-0.019737601280212
-0.019737601280212
-0.019737601280212
-0.019737601280212
-0.019737601280212
-0.019737601280212
-0.019737601280212
-0.019737601280212
-0.004478812217712
-0.004478812217712
-0.019737601280212
-0.019737601280212
-0.004478812217712
-0.019737601280212
-0.004478812217712
-0.004478812217712
-0.004478812217712
-0.004478812217712
-0.004478812217712
-0.019737601280212
-0.019737601280212
-0.004478812217712
-0.019737601280212
-0.019737601280212
-0.004478812217712
-0.019737601280212
-0.019737601280212
-0.004478812217712
-0.004478812217712
-0.004478812217712
-0.004478812217712
-0.019737601280212
-0.004478812217712
-0.004478812217712
-0.004478812217712
-0.004478812217712
-0.019737601280212
-0.019737601280212
-0.004478812217712
-0.004478812217712
-0.004478812217712
-0.019737601280212
-0.019737601280212
-0.004478812217712
-0.004478812217712
-0.019737601280212
-0.019737601280212
-0.019737601280212
-0.019737601280212
-0.019737601280212
-0.019737601280212
-0.019737601280212
-0.019737601280212
-0.019737601280212
-0.004478812217712
-0.004478812217712
-0.019737601280212
-0.019737601280212
-0.004478812217712
-0.004478812217712
-0.019737601280212
-0.019737601280212
-0.004478812217712
-0.019737601280212
-0.004478812217712
-0.004478812217712
-0.019737601280212
-0.004478812217712
-0.019737601280212
-0.004478812217712
-0.019737601280212
-0.004478812217712
-0.019737601280212
-0.019737601280212
-0.004478812217712
-0.004478812217712
-0.019737601280212
-0.004478812217712
-0.004478812217712
-0.004478812217712
-0.004478812217712
-0.019737601280212
-0.004478812217712
-0.019737601280212
-0.004478812217712
-0.004478812217712
-0.019737601280212
-0.019737601280212
-0.004478812217712
-0.004478812217712
-0.019737601280212
-0.019737601280212
-0.004478812217712
-0.004478812217712
-0.004478812217712
-0.004478812217712
-0.004478812217712
-0.004478812217712
-0.004478812217712
-0.004478812217712
-0.004478812217712
-0.004478812217712
-0.004478812217712
-0.004478812217712
-0.004478812217712
-0.004478812217712
-0.004478812217712
-0.004478812217712
-0.004478812217712
-0.004478812217712
-0.004478812217712
-0.004478812217712
-0.004478812217712
-0.019737601280212
-0.004478812217712
-0.004478812217712
-0.004478812217712
-0.004478812217712
-0.019737601280212
-0.004478812217712
-0.004478812217712
-0.004478812217712
-0.004478812217712
-0.004478812217712
-0.004478812217712
-0.004478812217712
-0.004478812217712
-0.004478812217712
-0.004478812217712
-0.004478812217712
-0.004478812217712
-0.004478812217712
-0.004478812217712
-0.004478812217712
-0.019737601280212
-0.004478812217712
-0.004478812217712
-0.004478812217712
-0.004478812217712
-0.004478812217712
-0.004478812217712
-0.004478812217712
-0.004478812217712
-0.004478812217712
-0.004478812217712
-0.019737601280212
-0.004478812217712
-0.004478812217712
-0.004478812217712
-0.019737601280212
-0.004478812217712
-0.004478812217712
-0.019737601280212
-0.004478812217712
-0.004478812217712
-0.019737601280212
-0.019737601280212
-0.019737601280212
-0.004478812217712
-0.004478812217712
-0.019737601280212
-0.019737601280212
-0.004478812217712
-0.004478812217712
-0.004478812217712
-0.004478812217712
-0.004478812217712
-0.019737601280212
-0.004478812217712
-0.004478812217712
-0.019737601280212
-0.019737601280212
-0.004478812217712
-0.004478812217712
-0.004478812217712
-0.019737601280212
-0.004478812217712
-0.004478812217712
-0.004478812217712
-0.019737601280212
-0.019737601280212
-0.004478812217712
-0.004478812217712
-0.004478812217712
-0.019737601280212
-0.004478812217712
-0.004478812217712
-0.019737601280212
-0.004478812217712
-0.004478812217712
-0.004478812217712
-0.004478812217712
-0.019737601280212
-0.019737601280212
-0.004478812217712
-0.004478812217712
-0.004478812217712
-0.004478812217712
-0.004478812217712
-0.019737601280212
-0.004478812217712
-0.004478812217712
-0.004478812217712
-0.004478812217712
-0.019737601280212
-0.004478812217712
-0.004478812217712
-0.004478812217712
-0.004478812217712
-0.004478812217712
-0.004478812217712
-0.004478812217712
-0.004478812217712
-0.004478812217712
-0.004478812217712
-0.004478812217712
-0.004478812217712
-0.004478812217712
-0.004478812217712
-0.004478812217712
-0.004478812217712
-0.004478812217712
-0.004478812217712
-0.004478812217712
-0.004478812217712
-0.004478812217712
-0.004478812217712
-0.004478812217712
-0.004478812217712
-0.004478812217712
-0.004478812217712
-0.019737601280212
-0.019737601280212
-0.004478812217712
-0.019737601280212
-0.019737601280212
-0.019737601280212
-0.019737601280212
-0.004478812217712
-0.004478812217712
-0.019737601280212
-0.019737601280212
-0.004478812217712
-0.004478812217712
-0.004478812217712
-0.004478812217712
-0.019737601280212
-0.019737601280212
-0.019737601280212
-0.004478812217712
-0.019737601280212
-0.004478812217712
-0.004478812217712
-0.004478812217712
-0.004478812217712
-0.004478812217712
-0.004478812217712
-0.004478812217712
-0.004478812217712
-0.004478812217712
-0.004478812217712
-0.004478812217712
-0.004478812217712
-0.004478812217712
-0.004478812217712
-0.004478812217712
-0.004478812217712
-0.004478812217712
-0.004478812217712
-0.004478812217712
-0.004478812217712
-0.004478812217712
-0.004478812217712
-0.004478812217712
-0.004478812217712
-0.004478812217712
-0.004478812217712
-0.004478812217712
-0.004478812217712
-0.004478812217712
-0.004478812217712
-0.004478812217712
-0.004478812217712
-0.004478812217712
-0.004478812217712
-0.004478812217712
-0.004478812217712
-0.004478812217712
-0.004478812217712
-0.004478812217712
-0.004478812217712
-0.004478812217712
-0.004478812217712
-0.004478812217712
-0.004478812217712
-0.004478812217712
-0.004478812217712
-0.004478812217712
-0.004478812217712
-0.004478812217712
-0.004478812217712
-0.004478812217712
-0.004478812217712
-0.004478812217712
-0.004478812217712
-0.004478812217712
-0.004478812217712
-0.004478812217712
-0.004478812217712
-0.004478812217712
-0.004478812217712
-0.004478812217712
-0.004478812217712
-0.004478812217712
-0.004478812217712
-0.004478812217712
-0.004478812217712
-0.004478812217712
-0.004478812217712
-0.004478812217712
-0.004478812217712
-0.004478812217712
-0.004478812217712
-0.004478812217712
-0.004478812217712
-0.004478812217712
-0.004478812217712
-0.004478812217712
-0.004478812217712
-0.004478812217712
-0.004478812217712
-0.004478812217712
-0.004478812217712
-0.004478812217712
-0.004478812217712
-0.004478812217712
-0.004478812217712
-0.004478812217712
-0.004478812217712
-0.004478812217712
-0.004478812217712
-0.004478812217712
-0.004478812217712
-0.004478812217712
-0.004478812217712
-0.004478812217712
-0.004478812217712
-0.004478812217712
-0.004478812217712
-0.004478812217712
-0.004478812217712
-0.004478812217712
-0.004478812217712
-0.004478812217712
-0.004478812217712
-0.004478812217712
-0.004478812217712
-0.004478812217712
-0.004478812217712
-0.004478812217712
-0.004478812217712
-0.004478812217712
-0.004478812217712
-0.004478812217712
-0.004478812217712
-0.004478812217712
-0.004478812217712
-0.004478812217712
-0.004478812217712
-0.004478812217712
-0.004478812217712
-0.004478812217712
-0.004478812217712
-0.004478812217712
-0.004478812217712
-0.004478812217712
-0.004478812217712
-0.004478812217712
-0.004478812217712
-0.004478812217712
-0.004478812217712
-0.004478812217712
-0.004478812217712
-0.004478812217712
-0.004478812217712
-0.004478812217712
-0.004478812217712
-0.004478812217712
-0.004478812217712
-0.004478812217712
-0.004478812217712
-0.004478812217712
-0.004478812217712
-0.004478812217712
-0.004478812217712
-0.004478812217712
-0.004478812217712
-0.004478812217712
-0.004478812217712
-0.004478812217712
-0.004478812217712
-0.004478812217712
-0.004478812217712
-0.004478812217712
-0.004478812217712
-0.004478812217712
-0.004478812217712
-0.004478812217712
-0.004478812217712
-0.004478812217712
-0.004478812217712
-0.004478812217712
-0.004478812217712
-0.004478812217712
-0.004478812217712
-0.004478812217712
-0.004478812217712
-0.004478812217712
-0.004478812217712
[truncated: 857,644 more chars]
