# Supplementary material for: Small Size of Recorded Neuronal Structures Confines the Accuracy in Direct Axonal Voltage Measurements
Source: eNeuro. 2021 Aug 2;8(4):ENEURO.0059-21.2021. doi: 10.1523/ENEURO.0059-21.2021 (PMC8342265; doi:10.1523/ENEURO.0059-21.2021)
Supplement: Extended Data 1 — NEURON codes producing data shown in Figures 2, 5, 8. Download Extended Data 1, ZIP file. [file enu-eN-NWR-0059-21-s01.zip › realistic amplifier model/1_amplifier construction/compensations in CC mode/R1=10_C1=2o7_R2=500_C2=2o815101667_BB=44o8_CPN=6o442.dat]

0.105420082807541
0.105420082807541
0.059643719345331
-0.001391436904669
-0.062426593154669
-0.077685385942459
-0.108202964067459
-0.199755698442459
-0.215014487504959
-0.184496909379959
-0.138720542192459
-0.077685385942459
-0.016650225967169
-0.092944175004959
-0.153979331254959
-0.062426593154669
-0.001391436904669
-0.031909015029669
-0.077685385942459
-0.092944175004959
-0.016650225967169
0.029126141220331
-0.001391436904669
-0.031909015029669
-0.001391436904669
0.044384930282831
-0.016650225967169
-0.047167804092169
-0.138720542192459
-0.199755698442459
-0.138720542192459
-0.077685385942459
-0.153979331254959
-0.184496909379959
-0.153979331254959
-0.077685385942459
-0.031909015029669
-0.031909015029669
-0.031909015029669
0.029126141220331
-0.001391436904669
-0.031909015029669
-0.047167804092169
-0.077685385942459
-0.138720542192459
-0.123461753129959
-0.031909015029669
-0.092944175004959
-0.169238120317459
-0.123461753129959
-0.092944175004959
-0.031909015029669
-0.077685385942459
-0.123461753129959
-0.077685385942459
-0.077685385942459
-0.062426593154669
-0.031909015029669
-0.031909015029669
0.013867352157831
0.044384930282831
0.074902504682541
0.029126141220331
-0.077685385942459
-0.153979331254959
-0.153979331254959
-0.138720542192459
-0.276049643754959
-0.352343589067459
-0.260790854692459
-0.169238120317459
-0.047167804092169
-0.047167804092169
-0.031909015029669
0.074902504682541
0.044384930282831
-0.016650225967169
-0.031909015029669
-0.138720542192459
-0.169238120317459
-0.108202964067459
-0.047167804092169
-0.092944175004959
-0.108202964067459
-0.031909015029669
0.029126141220331
0.029126141220331
-0.062426593154669
-0.199755698442459
-0.153979331254959
-0.169238120317459
-0.215014487504959
-0.169238120317459
-0.138720542192459
-0.077685385942459
-0.077685385942459
-0.047167804092169
-0.047167804092169
-0.123461753129959
-0.123461753129959
-0.108202964067459
-0.092944175004959
-0.153979331254959
-0.215014487504959
-0.123461753129959
-0.047167804092169
-0.016650225967169
-0.031909015029669
-0.092944175004959
-0.092944175004959
-0.092944175004959
-0.108202964067459
-0.184496909379959
-0.291308432817459
-0.199755698442459
-0.108202964067459
-0.047167804092169
-0.031909015029669
-0.062426593154669
-0.031909015029669
0.044384930282831
0.044384930282831
-0.016650225967169
-0.031909015029669
-0.016650225967169
-0.077685385942459
-0.077685385942459
-0.092944175004959
-0.199755698442459
-0.230273276567459
-0.184496909379959
-0.169238120317459
-0.184496909379959
-0.215014487504959
-0.153979331254959
-0.062426593154669
-0.031909015029669
-0.108202964067459
-0.138720542192459
-0.092944175004959
-0.123461753129959
-0.169238120317459
-0.153979331254959
-0.092944175004959
-0.108202964067459
-0.169238120317459
-0.108202964067459
-0.092944175004959
-0.199755698442459
-0.199755698442459
-0.153979331254959
-0.138720542192459
-0.230273276567459
-0.291308432817459
-0.199755698442459
-0.123461753129959
-0.138720542192459
-0.169238120317459
-0.169238120317459
-0.138720542192459
-0.153979331254959
-0.138720542192459
-0.184496909379959
-0.230273276567459
-0.184496909379959
-0.108202964067459
-0.031909015029669
-0.031909015029669
-0.092944175004959
-0.031909015029669
-0.016650225967169
-0.031909015029669
-0.108202964067459
-0.184496909379959
-0.123461753129959
-0.092944175004959
-0.123461753129959
-0.108202964067459
-0.138720542192459
-0.108202964067459
-0.092944175004959
-0.123461753129959
-0.215014487504959
-0.230273276567459
-0.108202964067459
-0.092944175004959
-0.047167804092169
-0.092944175004959
-0.153979331254959
-0.092944175004959
-0.153979331254959
-0.184496909379959
-0.123461753129959
-0.230273276567459
-0.215014487504959
-0.138720542192459
-0.077685385942459
-0.031909015029669
-0.031909015029669
0.029126141220331
0.105420082807541
0.105420082807541
-0.001391436904669
-0.123461753129959
-0.077685385942459
-0.108202964067459
-0.138720542192459
-0.153979331254959
-0.153979331254959
-0.047167804092169
-0.031909015029669
-0.092944175004959
-0.123461753129959
-0.245532065629959
-0.276049643754959
-0.245532065629959
-0.260790854692459
-0.291308432817459
-0.291308432817459
-0.169238120317459
-0.077685385942459
-0.047167804092169
-0.031909015029669
-0.047167804092169
-0.001391436904669
-0.016650225967169
-0.077685385942459
-0.092944175004959
-0.077685385942459
-0.062426593154669
-0.108202964067459
-0.123461753129959
-0.123461753129959
-0.199755698442459
-0.184496909379959
-0.123461753129959
-0.138720542192459
-0.230273276567459
-0.276049643754959
-0.215014487504959
-0.215014487504959
-0.199755698442459
-0.153979331254959
-0.138720542192459
-0.077685385942459
-0.047167804092169
-0.031909015029669
-0.047167804092169
-0.077685385942459
-0.077685385942459
-0.016650225967169
-0.001391436904669
-0.092944175004959
-0.184496909379959
-0.108202964067459
-0.047167804092169
-0.108202964067459
-0.138720542192459
-0.092944175004959
-0.047167804092169
-0.031909015029669
-0.031909015029669
-0.108202964067459
-0.169238120317459
-0.199755698442459
-0.169238120317459
-0.123461753129959
-0.153979331254959
-0.123461753129959
-0.001391436904669
0.059643719345331
0.013867352157831
-0.031909015029669
-0.031909015029669
-0.077685385942459
-0.169238120317459
-0.215014487504959
-0.184496909379959
-0.108202964067459
-0.108202964067459
-0.062426593154669
-0.001391436904669
-0.031909015029669
-0.031909015029669
-0.001391436904669
-0.001391436904669
-0.047167804092169
-0.153979331254959
-0.199755698442459
-0.138720542192459
-0.138720542192459
-0.108202964067459
-0.092944175004959
-0.077685385942459
-0.077685385942459
-0.108202964067459
-0.184496909379959
-0.260790854692459
-0.276049643754959
-0.245532065629959
-0.169238120317459
-0.092944175004959
-0.077685385942459
0.013867352157831
0.135937660932541
0.181714028120041
0.166455239057541
0.074902504682541
-0.001391436904669
0.013867352157831
-0.031909015029669
-0.077685385942459
-0.108202964067459
-0.138720542192459
-0.184496909379959
-0.169238120317459
-0.138720542192459
-0.169238120317459
-0.153979331254959
-0.047167804092169
-0.031909015029669
-0.092944175004959
-0.138720542192459
-0.123461753129959
-0.031909015029669
-0.016650225967169
-0.031909015029669
-0.016650225967169
0.013867352157831
0.044384930282831
0.074902504682541
0.029126141220331
-0.031909015029669
-0.031909015029669
-0.031909015029669
0.013867352157831
-0.001391436904669
-0.077685385942459
-0.108202964067459
-0.031909015029669
-0.031909015029669
-0.031909015029669
-0.031909015029669
-0.016650225967169
-0.031909015029669
-0.077685385942459
-0.077685385942459
-0.108202964067459
-0.123461753129959
-0.047167804092169
0.013867352157831
0.013867352157831
-0.047167804092169
-0.031909015029669
0.044384930282831
0.013867352157831
-0.153979331254959
-0.291308432817459
-0.291308432817459
-0.276049643754959
-0.230273276567459
-0.199755698442459
-0.153979331254959
-0.047167804092169
-0.031909015029669
0.013867352157831
0.074902504682541
-0.031909015029669
-0.062426593154669
-0.001391436904669
-0.016650225967169
-0.077685385942459
-0.138720542192459
-0.077685385942459
-0.016650225967169
-0.016650225967169
-0.092944175004959
-0.153979331254959
-0.138720542192459
-0.215014487504959
-0.215014487504959
-0.138720542192459
-0.230273276567459
-0.215014487504959
-0.138720542192459
-0.031909015029669
0.013867352157831
-0.031909015029669
-0.031909015029669
0.044384930282831
0.090161293745041
-0.031909015029669
-0.138720542192459
-0.077685385942459
-0.108202964067459
-0.108202964067459
-0.077685385942459
-0.153979331254959
-0.092944175004959
-0.062426593154669
-0.077685385942459
-0.047167804092169
-0.108202964067459
-0.077685385942459
-0.001391436904669
0.013867352157831
-0.031909015029669
-0.047167804092169
-0.001391436904669
0.044384930282831
0.059643719345331
0.059643719345331
-0.016650225967169
0.013867352157831
-0.016650225967169
-0.031909015029669
-0.001391436904669
-0.062426593154669
-0.062426593154669
-0.031909015029669
-0.062426593154669
-0.153979331254959
-0.199755698442459
-0.077685385942459
-0.031909015029669
-0.031909015029669
0.013867352157831
0.013867352157831
0.044384930282831
0.074902504682541
0.105420082807541
0.151196449995041
0.029126141220331
-0.031909015029669
-0.016650225967169
-0.047167804092169
-0.138720542192459
-0.215014487504959
-0.230273276567459
-0.123461753129959
-0.077685385942459
-0.138720542192459
-0.153979331254959
-0.031909015029669
-0.031909015029669
-0.031909015029669
0.029126141220331
0.013867352157831
-0.016650225967169
0.044384930282831
0.059643719345331
0.013867352157831
-0.001391436904669
-0.001391436904669
0.013867352157831
0.059643719345331
-0.047167804092169
-0.153979331254959
-0.077685385942459
-0.138720542192459
-0.169238120317459
-0.199755698442459
-0.230273276567459
-0.153979331254959
-0.077685385942459
-0.062426593154669
-0.031909015029669
-0.001391436904669
-0.031909015029669
-0.077685385942459
-0.031909015029669
-0.153979331254959
-0.230273276567459
-0.077685385942459
-0.031909015029669
-0.016650225967169
-0.016650225967169
-0.001391436904669
0.074902504682541
0.059643719345331
-0.031909015029669
-0.108202964067459
-0.169238120317459
-0.260790854692459
-0.260790854692459
-0.184496909379959
-0.199755698442459
-0.215014487504959
-0.092944175004959
0.029126141220331
0.105420082807541
0.044384930282831
-0.031909015029669
-0.001391436904669
-0.062426593154669
-0.153979331254959
-0.215014487504959
-0.260790854692459
-0.184496909379959
-0.108202964067459
-0.077685385942459
-0.062426593154669
-0.092944175004959
-0.062426593154669
-0.001391436904669
0.013867352157831
-0.047167804092169
-0.062426593154669
0.013867352157831
0.013867352157831
0.013867352157831
-0.001391436904669
-0.031909015029669
0.013867352157831
0.059643719345331
0.044384930282831
0.013867352157831
-0.031909015029669
-0.047167804092169
-0.092944175004959
-0.138720542192459
-0.199755698442459
-0.230273276567459
-0.123461753129959
-0.108202964067459
-0.138720542192459
-0.169238120317459
-0.169238120317459
-0.108202964067459
-0.031909015029669
0.044384930282831
0.059643719345331
0.044384930282831
0.044384930282831
0.074902504682541
0.135937660932541
0.074902504682541
-0.016650225967169
0.044384930282831
0.090161293745041
-0.001391436904669
-0.077685385942459
-0.169238120317459
-0.153979331254959
-0.138720542192459
-0.199755698442459
-0.260790854692459
-0.169238120317459
-0.047167804092169
-0.001391436904669
0.105420082807541
0.105420082807541
0.074902504682541
0.105420082807541
0.120678871870041
0.105420082807541
0.059643719345331
0.059643719345331
0.135937660932541
0.181714028120041
0.151196449995041
0.059643719345331
0.029126141220331
0.044384930282831
0.029126141220331
-0.016650225967169
-0.031909015029669
-0.031909015029669
-0.047167804092169
-0.031909015029669
0.059643719345331
0.059643719345331
0.074902504682541
0.166455239057541
0.196972817182541
0.196972817182541
0.090161293745041
0.074902504682541
0.166455239057541
0.135937660932541
0.151196449995041
0.181714028120041
0.166455239057541
0.135937660932541
0.166455239057541
0.196972817182541
0.074902504682541
-0.031909015029669
-0.001391436904669
0.044384930282831
0.105420082807541
0.044384930282831
0.059643719345331
0.181714028120041
0.196972817182541
0.181714028120041
0.151196449995041
0.196972817182541
0.258007973432541
0.212231606245041
0.212231606245041
0.151196449995041
0.074902504682541
0.074902504682541
0.074902504682541
-0.001391436904669
-0.092944175004959
-0.184496909379959
-0.077685385942459
-0.016650225967169
-0.001391436904669
-0.001391436904669
0.059643719345331
0.196972817182541
0.181714028120041
0.212231606245041
0.288525551557541
0.227490395307541
0.242749184370041
0.288525551557541
0.258007973432541
0.242749184370041
0.227490395307541
0.227490395307541
0.196972817182541
0.181714028120041
0.029126141220331
-0.016650225967169
0.029126141220331
-0.047167804092169
-0.108202964067459
-0.077685385942459
-0.062426593154669
0.059643719345331
0.166455239057541
0.227490395307541
0.227490395307541
0.227490395307541
0.288525551557541
0.364819496870041
0.364819496870041
0.288525551557541
0.273266762495041
0.334301918745041
0.273266762495041
0.166455239057541
0.105420082807541
0.105420082807541
0.105420082807541
0.135937660932541
0.090161293745041
0.044384930282831
0.044384930282831
0.090161293745041
0.120678871870041
0.105420082807541
0.105420082807541
0.166455239057541
0.242749184370041
0.319043129682541
0.319043129682541
0.303784340620041
0.319043129682541
0.273266762495041
0.166455239057541
0.090161293745041
0.059643719345331
-0.016650225967169
-0.031909015029669
-0.016650225967169
-0.001391436904669
-0.031909015029669
-0.031909015029669
0.044384930282831
0.135937660932541
0.166455239057541
0.074902504682541
0.074902504682541
0.120678871870041
0.120678871870041
0.044384930282831
0.013867352157831
0.074902504682541
0.090161293745041
0.105420082807541
0.135937660932541
0.074902504682541
0.059643719345331
0.029126141220331
0.074902504682541
0.044384930282831
-0.062426593154669
-0.031909015029669
0.074902504682541
0.074902504682541
0.074902504682541
0.105420082807541
0.166455239057541
0.227490395307541
0.242749184370041
0.181714028120041
0.166455239057541
0.196972817182541
0.135937660932541
0.135937660932541
0.120678871870041
-0.001391436904669
-0.016650225967169
0.013867352157831
-0.031909015029669
-0.016650225967169
-0.031909015029669
-0.001391436904669
-0.001391436904669
-0.047167804092169
-0.077685385942459
-0.047167804092169
-0.031909015029669
0.013867352157831
0.135937660932541
0.166455239057541
0.105420082807541
0.105420082807541
0.151196449995041
0.181714028120041
0.105420082807541
-0.001391436904669
0.029126141220331
0.013867352157831
-0.062426593154669
-0.153979331254959
-0.153979331254959
-0.108202964067459
-0.062426593154669
-0.047167804092169
-0.062426593154669
-0.062426593154669
-0.047167804092169
-0.047167804092169
0.013867352157831
0.013867352157831
-0.062426593154669
-0.001391436904669
0.135937660932541
0.135937660932541
0.105420082807541
0.074902504682541
0.090161293745041
0.059643719345331
0.013867352157831
-0.062426593154669
-0.092944175004959
-0.108202964067459
-0.123461753129959
-0.108202964067459
-0.138720542192459
-0.169238120317459
-0.077685385942459
0.013867352157831
0.044384930282831
0.059643719345331
0.029126141220331
0.044384930282831
0.074902504682541
0.151196449995041
0.090161293745041
0.059643719345331
0.120678871870041
0.074902504682541
0.059643719345331
0.029126141220331
-0.077685385942459
-0.108202964067459
-0.062426593154669
-0.077685385942459
-0.169238120317459
-0.260790854692459
-0.215014487504959
-0.108202964067459
-0.047167804092169
-0.108202964067459
-0.092944175004959
-0.016650225967169
-0.016650225967169
0.059643719345331
0.044384930282831
-0.001391436904669
0.105420082807541
0.105420082807541
0.105420082807541
0.029126141220331
-0.062426593154669
-0.047167804092169
0.044384930282831
0.029126141220331
-0.077685385942459
-0.092944175004959
-0.016650225967169
-0.031909015029669
-0.047167804092169
-0.092944175004959
-0.092944175004959
-0.001391436904669
-0.031909015029669
-0.001391436904669
0.013867352157831
-0.031909015029669
0.059643719345331
0.151196449995041
0.181714028120041
0.120678871870041
-0.001391436904669
-0.001391436904669
0.029126141220331
0.029126141220331
-0.047167804092169
-0.062426593154669
-0.016650225967169
-0.047167804092169
-0.001391436904669
0.074902504682541
0.029126141220331
0.044384930282831
0.105420082807541
0.105420082807541
0.044384930282831
-0.031909015029669
0.029126141220331
0.181714028120041
0.166455239057541
0.074902504682541
0.059643719345331
0.120678871870041
0.120678871870041
0.135937660932541
0.105420082807541
0.044384930282831
0.090161293745041
0.090161293745041
0.074902504682541
-0.001391436904669
-0.031909015029669
0.044384930282831
0.074902504682541
0.013867352157831
-0.047167804092169
-0.062426593154669
-0.016650225967169
-0.031909015029669
-0.077685385942459
-0.062426593154669
-0.062426593154669
-0.077685385942459
-0.077685385942459
0.013867352157831
0.074902504682541
0.059643719345331
0.120678871870041
0.166455239057541
0.181714028120041
0.105420082807541
0.074902504682541
0.135937660932541
0.120678871870041
0.105420082807541
0.059643719345331
0.029126141220331
0.044384930282831
0.074902504682541
0.120678871870041
0.181714028120041
0.151196449995041
0.166455239057541
0.166455239057541
0.151196449995041
0.044384930282831
-0.031909015029669
-0.001391436904669
0.059643719345331
0.059643719345331
-0.031909015029669
-0.016650225967169
0.120678871870041
0.120678871870041
0.120678871870041
0.166455239057541
0.181714028120041
0.212231606245041
0.196972817182541
0.212231606245041
0.181714028120041
0.166455239057541
0.181714028120041
0.227490395307541
0.196972817182541
0.029126141220331
-0.031909015029669
0.090161293745041
0.059643719345331
-0.016650225967169
-0.031909015029669
-0.016650225967169
0.059643719345331
0.059643719345331
0.105420082807541
0.151196449995041
0.120678871870041
0.090161293745041
0.074902504682541
0.029126141220331
-0.031909015029669
-0.031909015029669
0.059643719345331
0.105420082807541
0.151196449995041
0.090161293745041
0.044384930282831
0.105420082807541
0.120678871870041
0.181714028120041
0.151196449995041
0.074902504682541
0.120678871870041
0.120678871870041
0.120678871870041
0.074902504682541
0.029126141220331
0.074902504682541
0.135937660932541
0.059643719345331
-0.001391436904669
-0.001391436904669
0.059643719345331
0.059643719345331
0.044384930282831
-0.001391436904669
-0.001391436904669
0.013867352157831
0.013867352157831
0.059643719345331
0.059643719345331
0.059643719345331
0.120678871870041
0.196972817182541
0.166455239057541
0.105420082807541
0.120678871870041
0.227490395307541
0.227490395307541
0.105420082807541
0.105420082807541
0.135937660932541
0.090161293745041
0.044384930282831
0.059643719345331
0.059643719345331
-0.001391436904669
-0.092944175004959
-0.108202964067459
-0.092944175004959
-0.169238120317459
-0.169238120317459
-0.031909015029669
0.059643719345331
0.044384930282831
0.013867352157831
0.044384930282831
0.120678871870041
0.181714028120041
0.166455239057541
0.074902504682541
0.059643719345331
0.029126141220331
0.029126141220331
0.059643719345331
0.029126141220331
0.013867352157831
0.013867352157831
0.059643719345331
-0.016650225967169
-0.092944175004959
-0.077685385942459
-0.016650225967169
0.029126141220331
-0.031909015029669
-0.077685385942459
-0.031909015029669
-0.001391436904669
0.044384930282831
0.074902504682541
0.029126141220331
0.059643719345331
0.044384930282831
0.059643719345331
0.044384930282831
-0.031909015029669
-0.031909015029669
0.013867352157831
-0.016650225967169
-0.016650225967169
-0.031909015029669
-0.001391436904669
0.074902504682541
0.074902504682541
0.044384930282831
0.029126141220331
0.044384930282831
-0.001391436904669
-0.001391436904669
0.074902504682541
-0.001391436904669
-0.016650225967169
0.044384930282831
0.105420082807541
0.044384930282831
-0.031909015029669
-0.016650225967169
0.013867352157831
0.029126141220331
-0.016650225967169
-0.092944175004959
-0.062426593154669
0.013867352157831
0.059643719345331
0.105420082807541
0.074902504682541
0.044384930282831
0.074902504682541
0.074902504682541
-0.001391436904669
-0.062426593154669
-0.031909015029669
-0.016650225967169
-0.031909015029669
-0.092944175004959
-0.169238120317459
-0.153979331254959
-0.138720542192459
-0.153979331254959
-0.138720542192459
-0.138720542192459
-0.138720542192459
-0.077685385942459
-0.001391436904669
-0.016650225967169
-0.031909015029669
0.059643719345331
0.090161293745041
0.074902504682541
0.059643719345331
0.013867352157831
0.044384930282831
0.074902504682541
0.059643719345331
0.074902504682541
0.044384930282831
0.013867352157831
-0.031909015029669
-0.016650225967169
-0.077685385942459
-0.184496909379959
-0.199755698442459
-0.108202964067459
-0.031909015029669
-0.031909015029669
-0.001391436904669
0.105420082807541
0.151196449995041
0.212231606245041
0.151196449995041
0.059643719345331
0.090161293745041
0.074902504682541
0.120678871870041
0.135937660932541
0.044384930282831
0.013867352157831
0.029126141220331
0.013867352157831
-0.062426593154669
-0.169238120317459
-0.123461753129959
-0.092944175004959
-0.077685385942459
-0.123461753129959
-0.108202964067459
0.044384930282831
0.105420082807541
0.151196449995041
0.181714028120041
0.151196449995041
0.151196449995041
0.166455239057541
0.227490395307541
0.166455239057541
0.044384930282831
0.105420082807541
0.090161293745041
0.074902504682541
0.013867352157831
-0.031909015029669
0.013867352157831
-0.001391436904669
-0.031909015029669
-0.016650225967169
-0.016650225967169
0.013867352157831
0.029126141220331
0.074902504682541
0.044384930282831
-0.031909015029669
-0.001391436904669
0.044384930282831
0.120678871870041
0.151196449995041
0.044384930282831
0.120678871870041
0.196972817182541
0.120678871870041
-0.016650225967169
-0.077685385942459
-0.077685385942459
-0.108202964067459
-0.031909015029669
-0.031909015029669
-0.047167804092169
0.059643719345331
0.105420082807541
0.120678871870041
0.151196449995041
0.074902504682541
0.120678871870041
0.166455239057541
0.151196449995041
0.090161293745041
0.074902504682541
0.181714028120041
0.212231606245041
0.181714028120041
0.135937660932541
0.013867352157831
-0.077685385942459
-0.153979331254959
-0.184496909379959
-0.245532065629959
-0.276049643754959
-0.215014487504959
-0.123461753129959
-0.016650225967169
0.074902504682541
0.120678871870041
0.242749184370041
0.242749184370041
0.181714028120041
0.166455239057541
0.105420082807541
0.120678871870041
0.151196449995041
0.135937660932541
0.074902504682541
-0.001391436904669
-0.001391436904669
0.029126141220331
0.029126141220331
-0.077685385942459
-0.138720542192459
-0.047167804092169
-0.047167804092169
-0.077685385942459
-0.092944175004959
-0.077685385942459
-0.001391436904669
0.029126141220331
0.029126141220331
0.013867352157831
-0.001391436904669
0.029126141220331
0.044384930282831
0.059643719345331
0.013867352157831
-0.001391436904669
0.044384930282831
0.013867352157831
-0.031909015029669
-0.108202964067459
-0.092944175004959
0.013867352157831
0.013867352157831
0.029126141220331
0.059643719345331
0.013867352157831
0.029126141220331
0.044384930282831
0.059643719345331
0.029126141220331
-0.001391436904669
-0.001391436904669
0.090161293745041
0.135937660932541
0.029126141220331
0.013867352157831
0.135937660932541
0.059643719345331
-0.031909015029669
-0.077685385942459
-0.138720542192459
-0.092944175004959
-0.108202964067459
-0.108202964067459
-0.077685385942459
-0.062426593154669
-0.001391436904669
0.105420082807541
0.181714028120041
0.135937660932541
0.105420082807541
0.181714028120041
0.166455239057541
0.151196449995041
0.090161293745041
0.074902504682541
0.166455239057541
0.120678871870041
-0.001391436904669
-0.047167804092169
-0.077685385942459
-0.138720542192459
-0.169238120317459
-0.153979331254959
-0.215014487504959
-0.230273276567459
-0.108202964067459
-0.016650225967169
0.029126141220331
0.044384930282831
0.090161293745041
0.196972817182541
0.258007973432541
0.242749184370041
0.212231606245041
0.196972817182541
0.166455239057541
0.120678871870041
0.090161293745041
-0.031909015029669
-0.092944175004959
-0.092944175004959
-0.108202964067459
-0.138720542192459
-0.169238120317459
-0.169238120317459
-0.092944175004959
-0.031909015029669
-0.062426593154669
-0.016650225967169
-0.016650225967169
-0.016650225967169
0.059643719345331
0.029126141220331
-0.031909015029669
-0.031909015029669
0.059643719345331
0.166455239057541
0.151196449995041
-0.001391436904669
-0.031909015029669
0.029126141220331
-0.001391436904669
-0.077685385942459
-0.062426593154669
-0.031909015029669
-0.016650225967169
-0.016650225967169
-0.062426593154669
-0.031909015029669
0.013867352157831
-0.031909015029669
0.029126141220331
0.120678871870041
-0.016650225967169
-0.016650225967169
0.090161293745041
0.135937660932541
0.120678871870041
0.044384930282831
0.013867352157831
0.074902504682541
0.059643719345331
-0.062426593154669
-0.108202964067459
-0.062426593154669
-0.092944175004959
-0.138720542192459
-0.108202964067459
-0.092944175004959
-0.047167804092169
-0.001391436904669
0.044384930282831
0.120678871870041
0.120678871870041
0.090161293745041
0.105420082807541
0.181714028120041
0.135937660932541
0.029126141220331
0.044384930282831
0.059643719345331
0.013867352157831
-0.047167804092169
-0.184496909379959
-0.169238120317459
-0.092944175004959
-0.077685385942459
-0.062426593154669
-0.092944175004959
-0.047167804092169
0.013867352157831
0.029126141220331
-0.031909015029669
-0.031909015029669
0.044384930282831
0.059643719345331
0.044384930282831
0.044384930282831
0.029126141220331
0.029126141220331
-0.031909015029669
-0.047167804092169
-0.031909015029669
-0.138720542192459
-0.169238120317459
-0.047167804092169
-0.016650225967169
-0.062426593154669
-0.123461753129959
-0.047167804092169
-0.001391436904669
0.029126141220331
0.029126141220331
0.029126141220331
0.090161293745041
0.029126141220331
-0.001391436904669
0.090161293745041
0.044384930282831
0.029126141220331
0.090161293745041
0.074902504682541
0.013867352157831
-0.077685385942459
-0.199755698442459
-0.169238120317459
-0.108202964067459
-0.184496909379959
-0.260790854692459
-0.123461753129959
-0.062426593154669
-0.031909015029669
-0.001391436904669
-0.031909015029669
0.013867352157831
0.151196449995041
0.196972817182541
0.212231606245041
0.196972817182541
0.196972817182541
0.242749184370041
0.212231606245041
0.059643719345331
0.013867352157831
0.029126141220331
-0.031909015029669
-0.031909015029669
-0.047167804092169
-0.108202964067459
-0.123461753129959
-0.138720542192459
-0.123461753129959
-0.153979331254959
-0.215014487504959
-0.123461753129959
-0.001391436904669
0.105420082807541
0.074902504682541
0.044384930282831
0.120678871870041
0.227490395307541
0.242749184370041
0.151196449995041
0.135937660932541
0.196972817182541
0.074902504682541
0.013867352157831
0.013867352157831
-0.031909015029669
-0.031909015029669
-0.001391436904669
0.013867352157831
-0.001391436904669
-0.047167804092169
-0.108202964067459
-0.077685385942459
-0.001391436904669
-0.031909015029669
-0.092944175004959
0.029126141220331
0.135937660932541
0.135937660932541
0.074902504682541
-0.031909015029669
-0.016650225967169
-0.047167804092169
-0.108202964067459
-0.138720542192459
-0.199755698442459
-0.184496909379959
-0.138720542192459
-0.047167804092169
-0.062426593154669
-0.092944175004959
0.044384930282831
0.074902504682541
0.074902504682541
0.074902504682541
0.044384930282831
0.074902504682541
0.090161293745041
0.090161293745041
0.105420082807541
0.074902504682541
0.059643719345331
-0.001391436904669
-0.016650225967169
-0.153979331254959
-0.337084800004959
-0.245532065629959
-0.169238120317459
-0.169238120317459
-0.138720542192459
-0.138720542192459
-0.047167804092169
-0.031909015029669
-0.031909015029669
0.090161293745041
0.090161293745041
0.090161293745041
0.166455239057541
0.258007973432541
0.196972817182541
0.074902504682541
0.044384930282831
0.074902504682541
0.013867352157831
-0.138720542192459
-0.169238120317459
-0.077685385942459
-0.062426593154669
-0.062426593154669
-0.092944175004959
-0.153979331254959
-0.077685385942459
-0.047167804092169
-0.047167804092169
-0.062426593154669
-0.077685385942459
-0.031909015029669
0.029126141220331
0.105420082807541
0.120678871870041
0.166455239057541
0.273266762495041
0.319043129682541
0.273266762495041
0.212231606245041
0.090161293745041
0.059643719345331
-0.016650225967169
-0.031909015029669
-0.062426593154669
-0.092944175004959
-0.031909015029669
0.029126141220331
0.029126141220331
-0.077685385942459
-0.153979331254959
-0.047167804092169
0.029126141220331
0.074902504682541
0.013867352157831
0.059643719345331
0.120678871870041
0.074902504682541
0.059643719345331
-0.001391436904669
-0.047167804092169
-0.031909015029669
-0.062426593154669
-0.031909015029669
-0.047167804092169
-0.169238120317459
-0.092944175004959
0.013867352157831
0.029126141220331
-0.031909015029669
-0.047167804092169
0.029126141220331
0.059643719345331
0.044384930282831
-0.031909015029669
-0.001391436904669
0.166455239057541
0.151196449995041
0.135937660932541
0.151196449995041
0.090161293745041
0.059643719345331
0.013867352157831
-0.016650225967169
-0.031909015029669
-0.031909015029669
-0.016650225967169
-0.001391436904669
0.013867352157831
-0.031909015029669
-0.047167804092169
-0.001391436904669
0.074902504682541
0.135937660932541
0.151196449995041
0.135937660932541
0.227490395307541
0.288525551557541
0.227490395307541
0.090161293745041
0.013867352157831
0.044384930282831
0.013867352157831
-0.016650225967169
-0.062426593154669
-0.077685385942459
-0.031909015029669
-0.016650225967169
-0.031909015029669
-0.001391436904669
-0.031909015029669
-0.062426593154669
-0.077685385942459
-0.062426593154669
-0.123461753129959
-0.169238120317459
-0.092944175004959
0.059643719345331
0.135937660932541
0.090161293745041
0.105420082807541
0.196972817182541
0.151196449995041
0.090161293745041
0.044384930282831
0.013867352157831
0.013867352157831
-0.031909015029669
-0.077685385942459
-0.047167804092169
-0.077685385942459
-0.077685385942459
-0.001391436904669
-0.016650225967169
-0.092944175004959
-0.092944175004959
-0.031909015029669
-0.031909015029669
-0.031909015029669
-0.047167804092169
-0.031909015029669
0.029126141220331
0.029126141220331
-0.001391436904669
0.044384930282831
0.059643719345331
0.029126141220331
0.074902504682541
0.029126141220331
-0.062426593154669
-0.031909015029669
-0.001391436904669
0.029126141220331
0.059643719345331
-0.016650225967169
-0.001391436904669
0.059643719345331
0.044384930282831
0.074902504682541
0.074902504682541
0.059643719345331
0.059643719345331
0.044384930282831
-0.031909015029669
-0.108202964067459
-0.123461753129959
-0.031909015029669
0.090161293745041
0.090161293745041
0.013867352157831
0.090161293745041
0.196972817182541
0.151196449995041
0.074902504682541
0.044384930282831
0.090161293745041
0.105420082807541
0.013867352157831
-0.001391436904669
0.013867352157831
-0.001391436904669
-0.016650225967169
0.013867352157831
0.029126141220331
-0.031909015029669
-0.062426593154669
-0.031909015029669
-0.016650225967169
-0.031909015029669
-0.108202964067459
-0.031909015029669
0.074902504682541
0.090161293745041
0.074902504682541
0.105420082807541
0.120678871870041
0.090161293745041
0.059643719345331
0.044384930282831
-0.031909015029669
-0.016650225967169
0.029126141220331
0.059643719345331
0.059643719345331
-0.031909015029669
-0.077685385942459
-0.031909015029669
0.029126141220331
-0.016650225967169
-0.031909015029669
-0.031909015029669
-0.016650225967169
0.013867352157831
-0.001391436904669
-0.062426593154669
-0.001391436904669
0.105420082807541
0.135937660932541
0.135937660932541
0.090161293745041
0.105420082807541
0.227490395307541
0.151196449995041
0.013867352157831
-0.031909015029669
-0.047167804092169
-0.092944175004959
-0.092944175004959
-0.108202964067459
-0.138720542192459
-0.108202964067459
-0.047167804092169
0.029126141220331
0.044384930282831
-0.001391436904669
-0.001391436904669
0.059643719345331
0.044384930282831
-0.016650225967169
-0.092944175004959
-0.077685385942459
-0.031909015029669
0.013867352157831
-0.001391436904669
0.044384930282831
0.074902504682541
0.013867352157831
0.013867352157831
-0.031909015029669
-0.077685385942459
-0.031909015029669
-0.016650225967169
0.059643719345331
0.074902504682541
-0.016650225967169
0.044384930282831
0.135937660932541
0.135937660932541
0.074902504682541
0.029126141220331
0.013867352157831
-0.016650225967169
0.013867352157831
-0.016650225967169
-0.047167804092169
0.013867352157831
-0.016650225967169
0.013867352157831
-0.001391436904669
-0.092944175004959
-0.077685385942459
-0.031909015029669
-0.047167804092169
-0.123461753129959
-0.123461753129959
-0.047167804092169
-0.031909015029669
0.029126141220331
0.013867352157831
-0.031909015029669
0.029126141220331
0.044384930282831
0.074902504682541
0.044384930282831
-0.031909015029669
-0.031909015029669
-0.031909015029669
-0.031909015029669
-0.092944175004959
-0.199755698442459
-0.153979331254959
-0.108202964067459
-0.092944175004959
-0.092944175004959
-0.123461753129959
-0.062426593154669
-0.077685385942459
-0.092944175004959
-0.092944175004959
-0.138720542192459
-0.092944175004959
-0.031909015029669
0.074902504682541
0.059643719345331
-0.016650225967169
0.044384930282831
0.090161293745041
0.013867352157831
-0.077685385942459
-0.169238120317459
-0.123461753129959
-0.123461753129959
-0.153979331254959
-0.169238120317459
-0.184496909379959
-0.092944175004959
-0.047167804092169
-0.001391436904669
-0.001391436904669
-0.047167804092169
-0.031909015029669
-0.001391436904669
-0.047167804092169
-0.123461753129959
-0.092944175004959
-0.031909015029669
-0.031909015029669
-0.031909015029669
-0.092944175004959
-0.169238120317459
-0.184496909379959
-0.260790854692459
-0.199755698442459
-0.123461753129959
-0.184496909379959
-0.138720542192459
-0.031909015029669
-0.031909015029669
-0.062426593154669
-0.031909015029669
0.013867352157831
0.044384930282831
0.074902504682541
-0.016650225967169
-0.062426593154669
-0.031909015029669
-0.092944175004959
-0.123461753129959
-0.123461753129959
-0.230273276567459
-0.199755698442459
-0.153979331254959
-0.062426593154669
-0.047167804092169
-0.108202964067459
-0.031909015029669
0.044384930282831
0.013867352157831
-0.092944175004959
-0.123461753129959
-0.062426593154669
-0.092944175004959
-0.123461753129959
-0.184496909379959
-0.199755698442459
-0.108202964067459
-0.108202964067459
-0.077685385942459
-0.123461753129959
-0.184496909379959
-0.169238120317459
-0.184496909379959
-0.184496909379959
-0.199755698442459
-0.153979331254959
-0.062426593154669
-0.016650225967169
0.044384930282831
0.013867352157831
0.013867352157831
0.090161293745041
-0.001391436904669
0.029126141220331
0.044384930282831
-0.077685385942459
-0.077685385942459
-0.031909015029669
0.013867352157831
-0.031909015029669
-0.092944175004959
-0.062426593154669
-0.062426593154669
-0.062426593154669
-0.092944175004959
-0.108202964067459
-0.001391436904669
-0.031909015029669
-0.031909015029669
-0.016650225967169
-0.047167804092169
-0.001391436904669
0.090161293745041
0.090161293745041
-0.031909015029669
-0.031909015029669
-0.001391436904669
0.013867352157831
0.029126141220331
-0.062426593154669
-0.153979331254959
-0.047167804092169
-0.123461753129959
-0.245532065629959
-0.184496909379959
-0.184496909379959
-0.077685385942459
-0.001391436904669
0.044384930282831
0.044384930282831
0.074902504682541
0.105420082807541
0.151196449995041
0.166455239057541
0.074902504682541
-0.001391436904669
0.074902504682541
0.029126141220331
-0.016650225967169
-0.001391436904669
-0.016650225967169
-0.016650225967169
-0.031909015029669
-0.062426593154669
-0.108202964067459
-0.199755698442459
-0.215014487504959
-0.123461753129959
-0.047167804092169
-0.047167804092169
-0.062426593154669
0.044384930282831
0.105420082807541
0.105420082807541
0.059643719345331
0.090161293745041
0.120678871870041
0.059643719345331
-0.001391436904669
-0.016650225967169
-0.062426593154669
-0.092944175004959
-0.031909015029669
-0.031909015029669
-0.108202964067459
-0.138720542192459
-0.092944175004959
0.013867352157831
0.059643719345331
-0.001391436904669
0.044384930282831
0.151196449995041
0.166455239057541
0.120678871870041
0.135937660932541
0.166455239057541
0.181714028120041
0.196972817182541
0.166455239057541
0.059643719345331
0.029126141220331
0.044384930282831
-0.001391436904669
-0.062426593154669
-0.138720542192459
-0.153979331254959
-0.077685385942459
-0.031909015029669
-0.031909015029669
-0.016650225967169
0.074902504682541
0.059643719345331
0.105420082807541
0.166455239057541
0.135937660932541
0.181714028120041
0.242749184370041
0.242749184370041
0.273266762495041
0.212231606245041
0.120678871870041
0.181714028120041
0.242749184370041
0.105420082807541
-0.016650225967169
-0.031909015029669
-0.062426593154669
-0.077685385942459
-0.123461753129959
-0.169238120317459
-0.077685385942459
0.013867352157831
0.029126141220331
0.090161293745041
0.059643719345331
0.029126141220331
0.120678871870041
0.196972817182541
0.151196449995041
0.090161293745041
0.105420082807541
0.151196449995041
0.212231606245041
0.181714028120041
0.181714028120041
0.227490395307541
0.227490395307541
0.151196449995041
0.090161293745041
0.044384930282831
0.059643719345331
0.090161293745041
0.120678871870041
0.135937660932541
0.105420082807541
0.105420082807541
0.135937660932541
0.166455239057541
0.120678871870041
0.029126141220331
0.013867352157831
-0.016650225967169
0.013867352157831
-0.016650225967169
-0.047167804092169
-0.031909015029669
-0.031909015029669
0.013867352157831
0.074902504682541
0.044384930282831
0.013867352157831
0.105420082807541
0.151196449995041
0.059643719345331
-0.031909015029669
0.044384930282831
0.120678871870041
0.166455239057541
0.151196449995041
0.135937660932541
0.181714028120041
0.166455239057541
0.151196449995041
0.151196449995041
0.090161293745041
0.013867352157831
-0.001391436904669
0.059643719345331
-0.031909015029669
-0.138720542192459
-0.031909015029669
-0.001391436904669
-0.031909015029669
-0.062426593154669
-0.077685385942459
0.013867352157831
-0.001391436904669
-0.031909015029669
0.029126141220331
0.029126141220331
0.044384930282831
0.090161293745041
0.196972817182541
0.166455239057541
0.074902504682541
0.135937660932541
0.166455239057541
0.166455239057541
0.059643719345331
-0.062426593154669
-0.031909015029669
-0.016650225967169
-0.016650225967169
-0.031909015029669
-0.062426593154669
-0.031909015029669
-0.031909015029669
-0.031909015029669
-0.001391436904669
-0.031909015029669
-0.016650225967169
-0.001391436904669
0.059643719345331
0.013867352157831
-0.077685385942459
0.029126141220331
0.090161293745041
0.151196449995041
0.090161293745041
0.013867352157831
0.151196449995041
0.120678871870041
0.059643719345331
0.059643719345331
-0.031909015029669
-0.016650225967169
0.074902504682541
0.059643719345331
0.044384930282831
-0.001391436904669
-0.001391436904669
-0.031909015029669
0.029126141220331
-0.016650225967169
-0.047167804092169
0.044384930282831
0.059643719345331
-0.031909015029669
-0.062426593154669
-0.123461753129959
-0.077685385942459
-0.031909015029669
-0.016650225967169
-0.031909015029669
-0.077685385942459
-0.047167804092169
-0.016650225967169
-0.001391436904669
-0.031909015029669
-0.092944175004959
-0.047167804092169
-0.031909015029669
-0.001391436904669
-0.001391436904669
-0.031909015029669
-0.001391436904669
0.059643719345331
0.074902504682541
0.044384930282831
-0.031909015029669
-0.092944175004959
-0.047167804092169
-0.047167804092169
-0.169238120317459
-0.230273276567459
-0.138720542192459
-0.047167804092169
-0.077685385942459
-0.138720542192459
-0.123461753129959
-0.047167804092169
-0.077685385942459
-0.092944175004959
-0.077685385942459
-0.123461753129959
-0.138720542192459
-0.092944175004959
-0.031909015029669
-0.047167804092169
-0.108202964067459
-0.062426593154669
-0.016650225967169
-0.047167804092169
-0.108202964067459
-0.092944175004959
-0.031909015029669
-0.077685385942459
-0.108202964067459
-0.108202964067459
-0.108202964067459
-0.108202964067459
-0.108202964067459
-0.047167804092169
-0.047167804092169
-0.047167804092169
0.013867352157831
0.074902504682541
0.135937660932541
0.090161293745041
-0.031909015029669
0.044384930282831
0.029126141220331
-0.016650225967169
-0.016650225967169
-0.047167804092169
-0.047167804092169
-0.031909015029669
-0.001391436904669
-0.031909015029669
-0.123461753129959
-0.077685385942459
-0.092944175004959
-0.077685385942459
-0.153979331254959
-0.230273276567459
-0.092944175004959
-0.047167804092169
-0.031909015029669
-0.031909015029669
0.013867352157831
0.105420082807541
0.105420082807541
-0.001391436904669
-0.031909015029669
-0.077685385942459
-0.092944175004959
-0.092944175004959
-0.047167804092169
-0.062426593154669
-0.108202964067459
-0.031909015029669
-0.031909015029669
-0.031909015029669
-0.031909015029669
-0.062426593154669
-0.001391436904669
-0.001391436904669
-0.031909015029669
-0.001391436904669
0.029126141220331
0.120678871870041
0.151196449995041
0.135937660932541
0.074902504682541
0.029126141220331
-0.016650225967169
0.013867352157831
-0.001391436904669
-0.108202964067459
-0.215014487504959
-0.123461753129959
-0.108202964067459
-0.169238120317459
-0.184496909379959
-0.138720542192459
-0.092944175004959
-0.092944175004959
-0.062426593154669
-0.047167804092169
-0.047167804092169
-0.031909015029669
0.044384930282831
0.044384930282831
-0.001391436904669
-0.031909015029669
0.044384930282831
0.105420082807541
0.074902504682541
-0.031909015029669
-0.031909015029669
0.013867352157831
0.029126141220331
-0.031909015029669
-0.123461753129959
-0.108202964067459
-0.108202964067459
-0.153979331254959
-0.123461753129959
-0.077685385942459
-0.092944175004959
-0.016650225967169
0.074902504682541
0.029126141220331
-0.077685385942459
-0.062426593154669
-0.031909015029669
-0.031909015029669
-0.031909015029669
-0.047167804092169
-0.016650225967169
-0.016650225967169
-0.016650225967169
0.013867352157831
-0.031909015029669
-0.108202964067459
-0.092944175004959
-0.047167804092169
-0.092944175004959
-0.230273276567459
-0.230273276567459
-0.062426593154669
-0.001391436904669
0.029126141220331
0.013867352157831
0.044384930282831
0.044384930282831
-0.001391436904669
-0.016650225967169
-0.077685385942459
-0.077685385942459
-0.062426593154669
-0.031909015029669
0.029126141220331
-0.047167804092169
-0.077685385942459
0.044384930282831
0.029126141220331
-0.047167804092169
-0.138720542192459
-0.169238120317459
-0.153979331254959
-0.153979331254959
-0.169238120317459
-0.184496909379959
-0.108202964067459
-0.062426593154669
-0.062426593154669
-0.001391436904669
-0.001391436904669
0.013867352157831
0.059643719345331
0.044384930282831
0.013867352157831
-0.047167804092169
-0.092944175004959
-0.062426593154669
-0.047167804092169
-0.062426593154669
-0.047167804092169
-0.062426593154669
-0.031909015029669
-0.016650225967169
-0.031909015029669
-0.153979331254959
-0.169238120317459
-0.184496909379959
-0.184496909379959
-0.184496909379959
-0.230273276567459
-0.230273276567459
-0.138720542192459
-0.092944175004959
-0.062426593154669
-0.077685385942459
-0.077685385942459
-0.031909015029669
-0.016650225967169
-0.062426593154669
-0.077685385942459
-0.047167804092169
-0.047167804092169
-0.016650225967169
0.013867352157831
-0.031909015029669
-0.001391436904669
0.120678871870041
0.029126141220331
-0.047167804092169
-0.108202964067459
-0.092944175004959
-0.047167804092169
-0.031909015029669
-0.062426593154669
-0.062426593154669
0.013867352157831
-0.031909015029669
-0.016650225967169
0.059643719345331
0.013867352157831
0.517407417297363
4.454174995422363
0.914135932922363
-2.641161918640137
-5.860766410827637
-9.400805473327637
-12.757739067077637
-15.092333793640137
-16.236743927001953
-16.160449981689453
-14.939745903015137
-13.032397270202637
-10.682543754577637
-8.134325981140137
-5.769213676452637
-3.556689262390137
-1.634081840515137
-0.215014487504959
0.639477729797363
1.005688667297363
0.959912300109863
0.502148628234863
-0.321826010942459
-1.573046684265137
-3.037890434265137
-4.395922660827637
-5.830248832702637
-7.173022270202637
-8.302172660827637
-9.263476371765137
-9.843310356140137
-10.209521293640137
-10.362109184265137
-10.270556449890137
-10.102709770202637
-9.751757621765137
-9.293993949890137
-8.897265434265137
-8.668383598327637
-8.500536918640137
-8.271655082702637
-8.180102348327637
-8.195361137390137
-8.378466606140137
-8.668383598327637
-8.912524223327637
-9.339770317077637
-9.782275199890137
-10.179003715515137
-10.728320121765137
-11.170825004577637
-11.491259574890137
-11.826952934265137
-12.147387504577637
-12.406786918640137
-12.559374809265137
-12.635668754577637
-12.666186332702637
-12.803515434265137
-12.895068168640137
-12.818774223327637
-12.864550590515137
-12.940844535827637
-13.001879692077637
-13.215502738952637
-13.398608207702637
-13.551196098327637
-13.764819145202637
-14.024218559265137
-14.329394340515137
-14.558276176452637
-14.771899223327637
-15.016039848327637
-15.305956840515137
-15.595873832702637
-15.748461723327637
-15.901049613952637
-16.099414825439453
-16.328296661376953
-16.541919708251953
-16.663990020751953
-16.770801544189453
-16.877613067626953
-16.999683380126953
-17.137012481689453
-17.228565216064453
-17.350635528564453
-17.533740997314453
-17.793140411376953
-18.037281036376953
-18.159351348876953
-18.296680450439453
-18.464527130126953
-18.678150177001953
-18.845996856689453
-19.013843536376953
-19.151172637939453
-19.273242950439453
-19.456348419189453
-19.685230255126953
-19.868335723876953
-20.081958770751953
-20.249805450439453
-20.463428497314453
-20.677051544189453
-20.814380645751953
-20.936450958251953
-21.089038848876953
-21.348438262939453
-21.531543731689453
-21.623096466064453
-21.760425567626953
-21.913013458251953
-22.065601348876953
-22.233448028564453
-22.370777130126953
-22.477588653564453
-22.538623809814453
-22.691211700439453
-22.904834747314453
-23.011646270751953
-23.118457794189453
-23.255786895751953
-23.560962677001953
-23.774585723876953
-23.820362091064453
-23.957691192626953
-24.186573028564453
-24.400196075439453
-24.598560333251953
-24.781665802001953
-24.980030059814453
-25.178394317626953
-25.361499786376953
-25.514087677001953
-25.636157989501953
-25.788745880126953
-25.849781036376953
-26.048145294189453
-26.277027130126953
-26.292285919189453
-26.368579864501953
-26.521167755126953
-26.719532012939453
-26.856861114501953
-26.948413848876953
-27.070484161376953
-27.192554473876953
-27.345142364501953
-27.604541778564453
-27.818164825439453
-28.001270294189453
-28.169116973876953
-28.397998809814453
-28.596363067626953
-28.657398223876953
-28.733692169189453
-28.825244903564453
-29.023609161376953
-29.176197052001953
-29.237232208251953
-29.374561309814453
-29.527149200439453
-29.740772247314453
-29.954395294189453
-30.030689239501953
-30.122241973876953
-30.244312286376953
-30.366382598876953
-30.534229278564453
-30.656299591064453
-30.778369903564453
-30.976734161376953
-31.266651153564453
-31.434497833251953
-31.495532989501953
-31.663379669189453
-31.815967559814453
-31.968555450439453
-32.105884552001953
-32.136402130126953
-32.166919708251953
-32.288990020751953
-32.426319122314453
-32.594165802001953
-32.777271270751953
-32.914600372314453
-33.051929473876953
-33.204517364501953
-33.357105255126953
-33.433399200439453
-33.555469512939453
-33.738574981689453
-33.967456817626953
-34.120044708251953
-34.242115020751953
-34.364185333251953
-34.501514434814453
-34.684619903564453
-34.852466583251953
-34.989795684814453
-35.096607208251953
-35.142383575439453
-35.279712677001953
-35.447559356689453
-35.493335723876953
-35.554370880126953
-35.691699981689453
-35.890064239501953
-36.012134552001953
-36.073169708251953
-36.195240020751953
-36.408863067626953
-36.637744903564453
-36.759815216064453
-36.897144317626953
-37.049732208251953
-37.126026153564453
-37.278614044189453
-37.461719512939453
-37.568531036376953
-37.614307403564453
-37.705860137939453
-37.873706817626953
-37.980518341064453
-38.011035919189453
-38.133106231689453
-38.300952911376953
-38.499317169189453
-38.606128692626953
-38.636646270751953
-38.758716583251953
-38.957080841064453
-39.155445098876953
-39.292774200439453
-39.475879669189453
-39.674243927001953
-39.735279083251953
-39.842090606689453
-39.918384552001953
-39.887866973876953
-39.933643341064453
-39.994678497314453
-40.177783966064453
-40.284595489501953
-40.299854278564453
-40.437183380126953
-40.620288848876953
-40.788135528564453
-40.986499786376953
-41.139087677001953
-41.261157989501953
-41.383228302001953
-41.612110137939453
-41.779956817626953
-41.840991973876953
-41.963062286376953
-42.100391387939453
-42.283496856689453
-42.359790802001953
-42.359790802001953
-42.451343536376953
-42.573413848876953
-42.664966583251953
-42.710742950439453
-42.710742950439453
-42.787036895751953
-42.893848419189453
-43.092212677001953
-43.305835723876953
-43.412647247314453
-43.504199981689453
-43.656787872314453
-43.809375762939453
-43.916187286376953
-43.992481231689453
-44.145069122314453
-44.328174591064453
-44.526538848876953
-44.602832794189453
-44.633350372314453
-44.770679473876953
-44.877490997314453
-44.984302520751953
-45.152149200439453
-45.213184356689453
-45.213184356689453
-45.289478302001953
-45.365772247314453
-45.426807403564453
-45.487842559814453
-45.548877716064453
-45.655689239501953
-45.869312286376953
-45.976123809814453
-46.067676544189453
-46.266040802001953
-46.449146270751953
-46.662769317626953
-46.830615997314453
-46.876392364501953
-46.937427520751953
-47.059497833251953
-47.166309356689453
-47.242603302001953
-47.273120880126953
-47.242603302001953
-47.379932403564453
-47.547779083251953
-47.624073028564453
-47.715625762939453
-47.837696075439453
-47.975025177001953
-48.097095489501953
-48.112354278564453
-48.173389434814453
-48.325977325439453
-48.539600372314453
-48.753223419189453
-48.844776153564453
-48.936328887939453
-48.966846466064453
-49.058399200439453
-49.180469512939453
-49.272022247314453
-49.317798614501953
-49.333057403564453
-49.485645294189453
-49.622974395751953
-49.592456817626953
-49.638233184814453
-49.790821075439453
-49.912891387939453
-50.034961700439453
-50.172290802001953
-50.294361114501953
-50.355396270751953
-50.507984161376953
-50.645313262939453
-50.721607208251953
-50.813159942626953
-50.813159942626953
-50.904712677001953
-51.103076934814453
-51.133594512939453
-51.148853302001953
-51.270923614501953
-51.423511505126953
-51.530323028564453
-51.576099395751953
-51.606616973876953
-51.682910919189453
-51.820240020751953
-51.942310333251953
-52.018604278564453
-52.110157012939453
-52.110157012939453
-52.247486114501953
-52.506885528564453
-52.644214630126953
-52.735767364501953
-52.873096466064453
-52.979907989501953
-53.040943145751953
-53.071460723876953
-53.086719512939453
-53.147754669189453
-53.285083770751953
-53.391895294189453
-53.452930450439453
-53.544483184814453
-53.544483184814453
-53.620777130126953
-53.819141387939453
-53.880176544189453
-53.880176544189453
-53.971729278564453
-54.109058380126953
-54.307422637939453
-54.429492950439453
-54.490528106689453
-54.658374786376953
-54.841480255126953
-54.902515411376953
-54.963550567626953
-55.070362091064453
-55.085620880126953
-55.131397247314453
-55.238208770751953
-55.253467559814453
-55.314502716064453
-55.329761505126953
-55.436573028564453
-55.619678497314453
-55.650196075439453
-55.711231231689453
-55.787525177001953
-55.909595489501953
-56.046924591064453
-56.153736114501953
-56.184253692626953
-56.260547637939453
-56.474170684814453
-56.596240997314453
-56.642017364501953
-56.748828887939453
-56.748828887939453
-56.870899200439453
-57.099781036376953
-57.115039825439453
-57.084522247314453
-57.130298614501953
-57.221851348876953
-57.282886505126953
-57.298145294189453
-57.359180450439453
-57.435474395751953
-57.572803497314453
-57.679615020751953
-57.771167755126953
-57.954273223876953
-58.045825958251953
-58.213672637939453
-58.366260528564453
-58.335742950439453
-58.351001739501953
-58.351001739501953
-58.442554473876953
-58.564624786376953
-58.595142364501953
-58.671436309814453
-58.747730255126953
-58.869800567626953
-58.961353302001953
-58.976612091064453
-59.098682403564453
-59.159717559814453
-59.190235137939453
-59.358081817626953
-59.449634552001953
-59.525928497314453
-59.586963653564453
-59.754810333251953
-59.892139434814453
-59.922657012939453
-59.968433380126953
-59.998950958251953
-60.105762481689453
-60.166797637939453
-60.121021270751953
-60.182056427001953
-60.258350372314453
-60.349903106689453
-60.517749786376953
-60.563526153564453
-60.639820098876953
-60.700855255126953
-60.777149200439453
-60.960254669189453
-61.006031036376953
-60.990772247314453
-61.097583770751953
-61.280689239501953
-61.418018341064453
-61.433277130126953
-61.509571075439453
-61.616382598876953
-61.738452911376953
-61.799488067626953
-61.799488067626953
-61.906299591064453
-61.936817169189453
-61.952075958251953
-62.074146270751953
-62.089405059814453
-62.104663848876953
-62.135181427001953
-62.196216583251953
-62.272510528564453
-62.303028106689453
-62.333545684814453
-62.440357208251953
-62.638721466064453
-62.806568145751953
-62.882862091064453
-62.989673614501953
-63.050708770751953
-63.096485137939453
-63.203296661376953
-63.233814239501953
-63.249073028564453
-63.340625762939453
-63.462696075439453
-63.569507598876953
-63.615283966064453
-63.630542755126953
-63.706836700439453
-63.813648223876953
-63.844165802001953
-63.798389434814453
-63.813648223876953
-63.828907012939453
-63.889942169189453
-64.027267456054687
-64.134078979492188
-64.210372924804688
-64.271408081054687
-64.423995971679688
-64.561325073242188
-64.561325073242188
-64.561325073242188
-64.622360229492188
-64.713912963867188
-64.759689331054687
-64.759689331054687
-64.820724487304688
-64.988571166992188
-65.125900268554688
-65.186935424804688
-65.247970581054687
-65.324264526367188
-65.339523315429688
-65.446334838867188
-65.583663940429688
-65.629440307617188
-65.675216674804688
-65.751510620117188
-65.873580932617188
-65.949874877929688
-65.919357299804688
-65.949874877929688
-66.026168823242188
-66.102462768554688
-66.117721557617188
-66.102462768554688
-66.163497924804688
-66.239791870117188
-66.270309448242188
-66.316085815429688
-66.377120971679688
-66.392379760742188
-66.407638549804688
-66.575485229492188
-66.728073120117188
-66.804367065429688
-66.880661010742188
-66.972213745117188
-67.170578002929688
-67.246871948242188
-67.201095581054687
-67.262130737304688
-67.368942260742188
-67.429977416992188
-67.521530151367188
-67.521530151367188
-67.521530151367188
-67.597824096679688
-67.704635620117188
-67.765670776367188
-67.765670776367188
-67.780929565429688
-67.780929565429688
-67.826705932617188
-67.841964721679688
-67.811447143554688
-67.887741088867188
-68.086105346679688
-68.223434448242188
-68.299728393554688
-68.284469604492188
-68.330245971679688
-68.376022338867188
-68.437057495117188
-68.513351440429688
-68.559127807617188
-68.574386596679688
-68.650680541992188
-68.742233276367188
-68.833786010742188
-68.879562377929688
-68.910079956054687
-69.016891479492188
-69.138961791992188
-69.154220581054687
-69.154220581054687
-69.245773315429688
-69.322067260742188
-69.398361206054687
-69.489913940429688
-69.489913940429688
-69.505172729492188
-69.581466674804688
-69.657760620117188
-69.703536987304688
-69.642501831054687
-69.566207885742188
-69.688278198242188
-69.825607299804688
-69.825607299804688
-69.886642456054687
-69.993453979492188
-70.115524291992188
-70.191818237304688
-70.207077026367188
-70.252853393554688
-70.313888549804688
-70.374923706054687
-70.496994018554688
-70.588546752929688
-70.619064331054687
-70.619064331054687
-70.680099487304688
-70.741134643554688
-70.710617065429688
-70.680099487304688
-70.664840698242188
-70.817428588867188
-70.893722534179688
-70.878463745117188
-70.939498901367188
-71.046310424804688
-71.122604370117188
-71.229415893554688
-71.275192260742188
-71.320968627929688
-71.336227416992188
-71.382003784179688
-71.549850463867188
-71.641403198242188
-71.641403198242188
-71.626144409179688
-71.732955932617188
-71.778732299804688
-71.687179565429688
-71.732955932617188
-71.763473510742188
-71.778732299804688
-71.870285034179688
-71.839767456054688
-71.824508666992188
-71.870285034179688
-71.977096557617188
-72.129684448242188
-72.221237182617188
-72.205978393554688
-72.144943237304688
-72.190719604492188
-72.328048706054688
-72.343307495117188
-72.434860229492188
-72.556930541992188
-72.648483276367188
-72.694259643554688
-72.679000854492188
-72.694259643554688
-72.709518432617188
-72.755294799804688
-72.862106323242188
-72.877365112304688
-72.907882690429688
-72.892623901367188
-72.938400268554688
-73.075729370117188
-73.075729370117188
-73.060470581054688
-73.121505737304688
-73.182540893554688
-73.304611206054688
-73.304611206054688
-73.304611206054688
-73.411422729492188
-73.502975463867188
-73.564010620117188
-73.594528198242188
-73.670822143554688
-73.670822143554688
-73.731857299804688
-73.853927612304688
-73.914962768554688
-73.914962768554688
-73.930221557617188
-73.991256713867188
-74.113327026367188
-74.067550659179688
-74.067550659179688
-74.113327026367188
-74.143844604492188
-74.204879760742188
-74.235397338867188
-74.296432495117188
-74.342208862304688
-74.449020385742188
-74.555831909179688
-74.586349487304688
-74.586349487304688
-74.555831909179688
-74.616867065429688
-74.708419799804688
-74.662643432617188
-74.647384643554688
-74.662643432617188
-74.738937377929688
-74.861007690429688
-74.906784057617188
-74.922042846679688
-74.967819213867188
-75.013595581054688
-75.013595581054688
-74.983078002929688
-75.044113159179688
-75.089889526367188
-75.303512573242188
-75.532394409179688
-75.471359252929688
-75.486618041992188
-75.562911987304688
-75.593429565429688
-75.639205932617188
-75.578170776367188
-75.562911987304688
-75.532394409179688
-75.517135620117188
-75.562911987304688
-75.593429565429688
-75.669723510742188
-75.700241088867188
-75.837570190429688
-76.020675659179688
-76.081710815429688
-76.081710815429688
-76.081710815429688
-76.173263549804688
-76.264816284179688
-76.219039916992188
-76.234298706054688
-76.280075073242188
-76.356369018554688
-76.402145385742188
-76.356369018554688
-76.447921752929688
-76.463180541992188
-76.463180541992188
-76.569992065429688
-76.539474487304688
-76.478439331054688
-76.493698120117188
-76.569992065429688
-76.661544799804688
-76.661544799804688
-76.661544799804688
-77.226119995117188
-81.330734252929688
-78.233200073242188
-74.693161010742188
-71.336227416992188
-67.994552612304688
-64.729171752929688
-62.165699005126953
-60.792407989501953
-60.868701934814453
-62.013111114501953
-63.935718536376953
-66.361862182617188
-68.879562377929688
-71.366744995117188
-73.670822143554688
-75.654464721679688
-77.256637573242188
-78.202682495117188
-78.645187377929688
-78.614669799804688
-78.187423706054688
-77.470260620117188
-76.341110229492188
-75.028854370117188
-73.609786987304688
-72.251754760742188
-71.015792846679688
-69.856124877929688
-68.879562377929688
-68.192916870117188
-67.780929565429688
-67.628341674804688
-67.582565307617188
-67.735153198242188
-68.131881713867188
-68.620162963867188
-69.108444213867188
-69.505172729492188
-69.825607299804688
-70.054489135742188
-70.237594604492188
-70.390182495117188
-70.313888549804688
-70.115524291992188
-69.901901245117188
-69.596725463867188
-69.245773315429688
-68.711715698242188
-68.147140502929688
-67.735153198242188
-67.384201049804688
-67.002731323242188
-66.606002807617188
-66.331344604492188
-66.209274291992188
-66.056686401367188
-65.965133666992188
-65.949874877929688
-65.919357299804688
-65.888839721679688
-65.919357299804688
-65.934616088867188
-65.904098510742187
-65.827804565429688
-65.705734252929688
-65.675216674804688
-65.598922729492188
-65.324264526367188
-65.125900268554688
-64.988571166992188
-64.744430541992188
-64.561325073242188
-64.332443237304688
-64.057785034179688
-63.813648223876953
-63.645801544189453
-63.477954864501953
-63.310108184814453
-63.142261505126953
-62.959156036376953
-62.928638458251953
-62.837085723876953
-62.608203887939453
-62.486133575439453
-62.470874786376953
-62.440357208251953
-62.379322052001953
-62.196216583251953
-62.058887481689453
-61.921558380126953
-61.784229278564453
-61.662158966064453
-61.494312286376953
-61.326465606689453
-61.143360137939453
-61.067066192626953
-60.929737091064453
-60.639820098876953
-60.471973419189453
-60.334644317626953
-60.227832794189453
-60.075244903564453
-59.876880645751953
-59.785327911376953
-59.724292755126953
-59.632740020751953
-59.571704864501953
-59.403858184814453
-59.251270294189453
-59.113941192626953
-58.961353302001953
-58.808765411376953
-58.640918731689453
-58.427295684814453
-58.259449005126953
-58.213672637939453
-58.076343536376953
-57.847461700439453
-57.740650177001953
-57.679615020751953
-57.572803497314453
-57.481250762939453
-57.313404083251953
-57.176074981689453
-57.038745880126953
-56.916675567626953
-56.855640411376953
-56.733570098876953
-56.535205841064453
-56.397876739501953
-56.291065216064453
-56.138477325439453
-55.894336700439453
-55.695972442626953
-55.619678497314453
-55.558643341064453
-55.406055450439453
-55.222949981689453
-55.055103302001953
-54.963550567626953
-54.902515411376953
-54.765186309814453
-54.612598419189453
-54.475269317626953
-54.368457794189453
-54.353199005126953
-54.292163848876953
-54.124317169189453
-53.986988067626953
-53.910694122314453
-53.803882598876953
-53.651294708251953
-53.452930450439453
-53.239307403564453
-53.117237091064453
-53.040943145751953
-52.873096466064453
-52.751026153564453
-52.674732208251953
-52.583179473876953
-52.522144317626953
-52.430591583251953
-52.293262481689453
-52.079639434814453
-51.972827911376953
-51.927051544189453
-51.804981231689453
-51.667652130126953
-51.530323028564453
-51.484546661376953
-51.454029083251953
-51.347217559814453
-51.194629669189453
-51.011524200439453
-50.828418731689453
-50.721607208251953
-50.507984161376953
-50.340137481689453
-50.141773223876953
-50.034961700439453
-50.019702911376953
-49.897632598876953
-49.729785919189453
-49.653491973876953
-49.653491973876953
-49.592456817626953
-49.455127716064453
-49.363574981689453
-49.226245880126953
-49.149951934814453
-49.088916778564453
-48.921070098876953
-48.844776153564453
-48.676929473876953
-48.463306427001953
-48.478565216064453
-48.356494903564453
-48.158130645751953
-48.005542755126953
-47.883472442626953
-47.837696075439453
-47.608814239501953
-47.410449981689453
-47.349414825439453
-47.318897247314453
-47.242603302001953
-47.166309356689453
-47.166309356689453
-47.135791778564453
-47.013721466064453
-46.952686309814453
-46.815357208251953
-46.647510528564453
-46.418628692626953
-46.235523223876953
-46.159229278564453
-45.991382598876953
-45.869312286376953
-45.793018341064453
-45.777759552001953
-45.823535919189453
-45.716724395751953
-45.564136505126953
-45.487842559814453
-45.365772247314453
-45.258960723876953
-45.106372833251953
-44.969043731689453
-44.831714630126953
-44.785938262939453
-44.770679473876953
-44.694385528564453
-44.618091583251953
-44.572315216064453
-44.480762481689453
-44.389209747314453
-44.206104278564453
-43.977222442626953
-43.809375762939453
-43.717823028564453
-43.656787872314453
-43.534717559814453
-43.443164825439453
-43.336353302001953
-43.305835723876953
-43.305835723876953
-43.214282989501953
-43.061695098876953
-42.970142364501953
-42.954883575439453
-42.939624786376953
-42.741260528564453
-42.619190216064453
-42.588672637939453
-42.527637481689453
-42.420825958251953
-42.283496856689453
-42.176685333251953
-42.069873809814453
-41.886768341064453
-41.795215606689453
-41.657886505126953
-41.444263458251953
-41.291675567626953
-41.245899200439453
-41.215381622314453
-41.184864044189453
-41.123828887939453
-41.047534942626953
-41.093311309814453
-41.093311309814453
-40.910205841064453
-40.788135528564453
-40.742359161376953
-40.696582794189453
-40.681324005126953
-40.528736114501953
-40.391407012939453
-40.254077911376953
-40.177783966064453
-40.147266387939453
-40.086231231689453
-39.933643341064453
-39.796314239501953
-39.720020294189453
-39.643726348876953
-39.460620880126953
-39.323291778564453
-39.262256622314453
-39.308032989501953
-39.277515411376953
-39.155445098876953
-39.079151153564453
-38.957080841064453
-38.880786895751953
-38.880786895751953
-38.758716583251953
-38.651905059814453
-38.545093536376953
-38.453540802001953
-38.423023223876953
-38.239917755126953
-38.072071075439453
-38.011035919189453
-37.965259552001953
-37.858448028564453
-37.751636505126953
-37.705860137939453
-37.614307403564453
-37.492237091064453
-37.507495880126953
-37.446460723876953
-37.370166778564453
-37.248096466064453
-37.217578887939453
-37.263355255126953
-37.141284942626953
-36.942920684814453
-36.866626739501953
-36.805591583251953
-36.759815216064453
-36.591968536376953
-36.439380645751953
-36.363086700439453
-36.363086700439453
-36.317310333251953
-36.149463653564453
-36.057910919189453
-35.981616973876953
-35.935840606689453
-35.951099395751953
-35.890064239501953
-35.859546661376953
-35.829029083251953
-35.752735137939453
-35.737476348876953
-35.569629669189453
-35.447559356689453
-35.417041778564453
-35.325489044189453
-35.188159942626953
-35.066089630126953
-34.913501739501953
-34.776172637939453
-34.715137481689453
-34.623584747314453
-34.455738067626953
-34.348926544189453
-34.272632598876953
-34.242115020751953
-34.272632598876953
-34.196338653564453
-34.135303497314453
-34.104785919189453
-34.089527130126953
-34.028491973876953
-33.952198028564453
-33.936939239501953
-33.921680450439453
-33.845386505126953
-33.769092559814453
-33.647022247314453
-33.448657989501953
-33.280811309814453
-33.250293731689453
-33.235034942626953
-33.112964630126953
-32.929859161376953
-32.792530059814453
-32.777271270751953
-32.700977325439453
-32.548389434814453
-32.533130645751953
-32.594165802001953
-32.624683380126953
-32.548389434814453
-32.411060333251953
-32.334766387939453
-32.273731231689453
-32.212696075439453
-32.212696075439453
-32.182178497314453
-32.090625762939453
-31.983814239501953
-31.999073028564453
-31.922779083251953
-31.709156036376953
-31.571826934814453
-31.480274200439453
-31.434497833251953
-31.388721466064453
-31.297168731689453
-31.220874786376953
-31.190357208251953
-31.159839630126953
-31.083545684814453
-30.946216583251953
-30.839405059814453
-30.763111114501953
-30.778369903564453
-30.702075958251953
-30.549488067626953
-30.473194122314453
-30.412158966064453
-30.396900177001953
-30.366382598876953
-30.320606231689453
-30.305347442626953
-30.183277130126953
-30.061206817626953
-29.984912872314453
-29.817066192626953
-29.694995880126953
-29.618701934814453
-29.664478302001953
-29.756031036376953
-29.649219512939453
-29.496631622314453
-29.466114044189453
-29.481372833251953
-29.389820098876953
-29.176197052001953
-29.054126739501953
-29.023609161376953
-29.008350372314453
-28.886280059814453
-28.779468536376953
-28.794727325439453
-28.733692169189453
-28.657398223876953
-28.626880645751953
-28.535327911376953
-28.443775177001953
-28.367481231689453
-28.382740020751953
-28.428516387939453
-28.291187286376953
-28.169116973876953
-28.169116973876953
-28.184375762939453
-28.153858184814453
-28.062305450439453
-28.001270294189453
-27.955493927001953
-27.863941192626953
-27.741870880126953
-27.619800567626953
-27.558765411376953
-27.512989044189453
-27.528247833251953
-27.482471466064453
-27.360401153564453
-27.284107208251953
-27.177295684814453
-27.101001739501953
-27.116260528564453
-27.070484161376953
-26.948413848876953
-26.872119903564453
-26.811084747314453
-26.704273223876953
-26.627979278564453
-26.566944122314453
-26.521167755126953
-26.582202911376953
-26.597461700439453
-26.460132598876953
-26.338062286376953
-26.353321075439453
-26.368579864501953
-26.246509552001953
-26.048145294189453
-25.941333770751953
-25.926074981689453
-25.865039825439453
-25.758228302001953
-25.742969512939453
-25.712451934814453
-25.651416778564453
-25.605640411376953
-25.529346466064453
-25.514087677001953
-25.453052520751953
-25.361499786376953
-25.376758575439453
-25.315723419189453
-25.147876739501953
-25.102100372314453
-25.102100372314453
-25.163135528564453
-25.132617950439453
-25.010547637939453
-24.903736114501953
-24.827442169189453
-24.720630645751953
-24.583301544189453
-24.522266387939453
-24.476490020751953
-24.461231231689453
-24.476490020751953
-24.415454864501953
-24.323902130126953
-24.293384552001953
-24.262866973876953
-24.278125762939453
-24.201831817626953
-24.079761505126953
-23.942432403564453
-23.835620880126953
-23.789844512939453
-23.744068145751953
-23.728809356689453
-23.728809356689453
-23.698291778564453
-23.759326934814453
-23.713550567626953
-23.530445098876953
-23.438892364501953
-23.423633575439453
-23.408374786376953
-23.332080841064453
-23.179492950439453
-23.087940216064453
-23.118457794189453
-23.148975372314453
-23.042163848876953
-22.965869903564453
-22.965869903564453
-22.859058380126953
-22.813282012939453
-22.767505645751953
-22.706470489501953
-22.645435333251953
-22.614917755126953
-22.599658966064453
-22.569141387939453
-22.447071075439453
-22.355518341064453
-22.401294708251953
-22.508106231689453
-22.386035919189453
-22.263965606689453
-22.233448028564453
-22.172412872314453
-22.157154083251953
-22.126636505126953
-22.065601348876953
-22.050342559814453
-22.019824981689453
-21.943531036376953
-21.913013458251953
-21.790943145751953
-21.714649200439453
-21.729907989501953
-21.714649200439453
-21.623096466064453
-21.562061309814453
-21.424732208251953
-21.378955841064453
-21.424732208251953
-21.363697052001953
-21.287403106689453
-21.211109161376953
-21.180591583251953
-21.241626739501953
-21.150074005126953
-20.997486114501953
-20.936450958251953
-20.966968536376953
-20.951709747314453
-20.875415802001953
-20.783863067626953
-20.738086700439453
-20.814380645751953
-20.799121856689453
-20.677051544189453
-20.661792755126953
-20.585498809814453
-20.448169708251953
-20.448169708251953
-20.463428497314453
-20.387134552001953
-20.219287872314453
-20.188770294189453
-20.188770294189453
-20.097217559814453
-20.005664825439453
-19.990406036376953
-20.066699981689453
-20.097217559814453
-19.929370880126953
-19.792041778564453
-19.761524200439453
-19.776782989501953
-19.746265411376953
-19.731006622314453
-19.761524200439453
-19.715747833251953
-19.654712677001953
-19.624195098876953
-19.593677520751953
-19.578418731689453
-19.441089630126953
-19.441089630126953
-19.517383575439453
-19.364795684814453
-19.212207794189453
-19.120655059814453
-19.120655059814453
-19.105396270751953
-19.044361114501953
-18.983325958251953
-18.983325958251953
-19.013843536376953
-18.998584747314453
-18.861255645751953
-18.830738067626953
-18.754444122314453
-18.784961700439453
-18.891773223876953
-18.815479278564453
-18.769702911376953
-18.784961700439453
-18.739185333251953
-18.708667755126953
-18.586597442626953
-18.449268341064453
-18.388233184814453
-18.357715606689453
-18.327198028564453
-18.250904083251953
-18.205127716064453
-18.098316192626953
-18.083057403564453
-18.067798614501953
-17.976245880126953
-17.930469512939453
-17.899951934814453
-17.945728302001953
-17.976245880126953
-17.808399200439453
-17.732105255126953
-17.732105255126953
-17.701587677001953
-17.701587677001953
-17.671070098876953
-17.610034942626953
-17.548999786376953
-17.472705841064453
-17.457447052001953
-17.381153106689453
-17.304859161376953
-17.198047637939453
-17.213306427001953
-17.274341583251953
-17.152271270751953
-17.060718536376953
-17.060718536376953
-17.106494903564453
-17.075977325439453
-16.984424591064453
-16.969165802001953
-16.999683380126953
-17.014942169189453
-16.984424591064453
-16.877613067626953
-16.831836700439453
-16.709766387939453
-16.663990020751953
-16.694507598876953
-16.648731231689453
-16.587696075439453
-16.587696075439453
-16.602954864501953
-16.557178497314453
-16.435108184814453
-16.358814239501953
-16.297779083251953
-16.313037872314453
-16.297779083251953
-16.252002716064453
-16.328296661376953
-16.282520294189453
-16.252002716064453
-16.313037872314453
-16.252002716064453
-16.145191192626953
-16.099414825439453
-16.114673614501953
-16.023120880126953
-15.870532035827637
-15.809496879577637
-15.717944145202637
-15.748461723327637
-15.778979301452637
-15.763720512390137
-15.778979301452637
-15.702685356140137
-15.687426567077637
-15.717944145202637
-15.611132621765137
-15.550097465515137
-15.489062309265137
-15.519579887390137
-15.534838676452637
-15.382250785827637
-15.260180473327637
-15.244921684265137
-15.260180473327637
-15.199145317077637
-15.092333793640137
-15.061816215515137
-15.046557426452637
-15.077075004577637
-15.031298637390137
-14.909228324890137
-14.909228324890137
-14.832934379577637
-14.832934379577637
-14.878710746765137
-14.802416801452637
-14.802416801452637
-14.848193168640137
-14.924487113952637
-15.016039848327637
-14.955004692077637
-14.848193168640137
-14.756640434265137
-14.710864067077637
-14.604052543640137
-14.451464653015137
-14.390429496765137
-14.314135551452637
-14.268359184265137
-14.283617973327637
-14.222582817077637
-14.222582817077637
-14.222582817077637
-14.207324028015137
-14.222582817077637
-14.100512504577637
-14.008959770202637
-14.054736137390137
-14.176806449890137
-14.237841606140137
-14.283617973327637
-14.298876762390137
-14.283617973327637
-14.253100395202637
-14.222582817077637
-14.115771293640137
-14.008959770202637
-13.856371879577637
-13.825854301452637
-13.825854301452637
-13.688525199890137
-13.627490043640137
-13.642748832702637
-13.673266410827637
-13.658007621765137
-13.505419731140137
-13.444384574890137
-13.474902153015137
-13.459643363952637
-13.429125785827637
-13.398608207702637
-13.368090629577637
-13.352831840515137
-13.383349418640137
-13.368090629577637
-13.337573051452637
-13.307055473327637
-13.307055473327637
-13.307055473327637
-13.276537895202637
-13.139208793640137
-13.078173637390137
-13.062914848327637
-13.032397270202637
-12.971362113952637
-12.956103324890137
-12.925585746765137
-12.895068168640137
-12.910326957702637
-12.940844535827637
-12.971362113952637
-12.956103324890137
-13.017138481140137
-13.062914848327637
-12.986620903015137
-12.849291801452637
-12.711962699890137
-12.650927543640137
-12.711962699890137
-12.650927543640137
-12.605151176452637
-12.589892387390137
-12.528857231140137
-12.544116020202637
-12.574633598327637
-12.483080863952637
-12.391528129577637
-12.406786918640137
-12.391528129577637
-12.315234184265137
-12.254199028015137
-12.254199028015137
-12.376269340515137
-12.513598442077637
-12.422045707702637
-12.299975395202637
-12.299975395202637
-12.284716606140137
-12.208422660827637
-12.086352348327637
-11.964282035827637
-11.887988090515137
-11.842211723327637
-11.842211723327637
-11.872729301452637
-11.887988090515137
-11.826952934265137
-11.811694145202637
-11.826952934265137
-11.765917778015137
-11.704882621765137
-11.674365043640137
-11.689623832702637
-11.781176567077637
-11.765917778015137
-11.704882621765137
-11.720141410827637
-11.735400199890137
-11.720141410827637
-11.659106254577637
-11.598071098327637
-11.521777153015137
-11.430224418640137
-11.338671684265137
-11.292895317077637
-11.231860160827637
-11.186083793640137
-11.262377738952637
-11.353930473327637
-11.277636528015137
-11.247118949890137
-11.216601371765137
-11.231860160827637
-11.277636528015137
-11.292895317077637
-11.231860160827637
-11.155566215515137
-11.140307426452637
-11.125048637390137
-11.064013481140137
-11.018237113952637
-10.987719535827637
-11.018237113952637
-11.048754692077637
-10.926684379577637
-10.804614067077637
-10.774096488952637
-10.835131645202637
-10.804614067077637
-10.728320121765137
-10.682543754577637
-10.636767387390137
-10.682543754577637
-10.758837699890137
-10.743578910827637
-10.758837699890137
-10.667284965515137
-10.652026176452637
-10.697802543640137
-10.575732231140137
-10.453661918640137
-10.453661918640137
-10.453661918640137
-10.423144340515137
-10.362109184265137
-10.316332817077637
-10.255297660827637
-10.285815238952637
-10.301074028015137
-10.209521293640137
-10.209521293640137
-10.133227348327637
-10.117968559265137
-10.194262504577637
-10.209521293640137
-10.148486137390137
-10.148486137390137
-10.224780082702637
-10.331591606140137
-10.255297660827637
-10.163744926452637
-10.056933403015137
-10.026415824890137
-9.934863090515137
-9.812792778015137
-9.782275199890137
-9.660204887390137
-9.614428520202637
-9.690722465515137
-9.629687309265137
-9.553393363952637
-9.538134574890137
-9.614428520202637
-9.736498832702637
-9.690722465515137
-9.690722465515137
-9.797533988952637
-9.904345512390137
-9.889086723327637
-9.782275199890137
-9.736498832702637
-9.705981254577637
-9.675463676452637
-9.644946098327637
-9.553393363952637
-9.538134574890137
-9.370287895202637
-9.278735160827637
-9.355029106140137
-9.278735160827637
-9.217700004577637
-9.202441215515137
-9.217700004577637
-9.232958793640137
-9.126147270202637
-9.095629692077637
-9.141406059265137
-9.187182426452637
-9.278735160827637
-9.232958793640137
-9.248217582702637
-9.232958793640137
-9.202441215515137
-9.248217582702637
-9.187182426452637
-9.065112113952637
-9.004076957702637
-8.988818168640137
-8.988818168640137
-8.882006645202637
-8.836230278015137
-8.775195121765137
-8.790453910827637
-8.836230278015137
-8.729418754577637
-8.729418754577637
-8.790453910827637
-8.820971488952637
-8.958300590515137
-8.958300590515137
-8.912524223327637
-8.943041801452637
-9.019335746765137
-9.004076957702637
-8.897265434265137
-8.836230278015137
-8.714159965515137
-8.683642387390137
-8.668383598327637
-8.485278129577637
-8.408984184265137
-8.439501762390137
-8.408984184265137
-8.439501762390137
-8.454760551452637
-8.500536918640137
-8.546313285827637
-8.592089653015137
-8.653124809265137
-8.668383598327637
-8.576830863952637
-8.470019340515137
-8.500536918640137
-8.515795707702637
-8.378466606140137
-8.347949028015137
-8.347949028015137
-8.378466606140137
-8.378466606140137
-8.256396293640137
-8.225878715515137
-8.164843559265137
-8.103808403015137
-8.119067192077637
-8.088549613952637
-7.996996879577637
-8.012255668640137
-8.119067192077637
-8.241137504577637
-8.195361137390137
-8.164843559265137
-8.134325981140137
-8.180102348327637
-8.134325981140137
-8.027514457702637
-8.058032035827637
-8.042773246765137
-7.996996879577637
-8.058032035827637
-7.996996879577637
-7.905444145202637
-7.859667778015137
-7.859667778015137
-7.874926567077637
-7.752856254577637
-7.661303520202637
-7.630785942077637
-7.722338676452637
-7.737597465515137
-7.691821098327637
-7.768115043640137
-7.829150199890137
-7.874926567077637
-7.905444145202637
-7.844408988952637
-7.829150199890137
-7.707079887390137
-7.646044731140137
-7.630785942077637
-7.554491996765137
-7.447680473327637
-7.371386528015137
-7.401904106140137
-7.493456840515137
-7.371386528015137
-7.356127738952637
-7.462939262390137
-7.523974418640137
-7.539233207702637
-7.523974418640137
-7.523974418640137
-7.523974418640137
-7.493456840515137
-7.478198051452637
-7.417162895202637
-7.310351371765137
-7.264575004577637
-7.310351371765137
-7.356127738952637
-7.249316215515137
-7.173022270202637
-7.188281059265137
-7.234057426452637
-7.218798637390137
-7.157763481140137
-7.157763481140137
-7.173022270202637
-7.173022270202637
-7.234057426452637
-7.218798637390137
-7.188281059265137
-7.234057426452637
-7.264575004577637
-7.203539848327637
-7.127245903015137
-7.066210746765137
-7.081469535827637
-7.157763481140137
-7.157763481140137
-7.127245903015137
-7.173022270202637
-7.173022270202637
-7.127245903015137
-7.111987113952637
-7.005175590515137
-6.852587699890137
-6.791552543640137
-6.730517387390137
-6.684741020202637
-6.715258598327637
-6.684741020202637
-6.745776176452637
-6.944140434265137
-6.974658012390137
-6.867846488952637
-6.822070121765137
-6.806811332702637
-6.776293754577637
-6.730517387390137
-6.669482231140137
-6.638964653015137
-6.699999809265137
-6.715258598327637
-6.715258598327637
-6.745776176452637
-6.608447074890137
-6.532153129577637
-6.593188285827637
-6.547411918640137
-6.425341606140137
-6.379565238952637
-6.440600395202637
-6.577929496765137
-6.608447074890137
-6.593188285827637
-6.638964653015137
-6.699999809265137
-6.669482231140137
-6.608447074890137
-6.562670707702637
-6.471117973327637
-6.394824028015137
-6.410082817077637
-6.349047660827637
-6.303271293640137
-6.257494926452637
-6.257494926452637
-6.333788871765137
-6.257494926452637
-6.135424613952637
-6.135424613952637
-6.165942192077637
-6.150683403015137
-6.150683403015137
-6.165942192077637
-6.181200981140137
-6.196459770202637
-6.272753715515137
-6.303271293640137
-6.318530082702637
-6.257494926452637
-6.196459770202637
-6.242236137390137
-6.181200981140137
-6.074389457702637
-5.982836723327637
-5.967577934265137
-5.967577934265137
-5.860766410827637
-5.799731254577637
-5.784472465515137
-5.845507621765137
-5.998095512390137
-6.028613090515137
-6.043871879577637
-6.013354301452637
-5.952319145202637
-5.998095512390137
-5.937060356140137
-5.784472465515137
-5.753954887390137
-5.769213676452637
-5.769213676452637
-5.769213676452637
-5.723437309265137
-5.692919731140137
-5.723437309265137
-5.692919731140137
-5.586108207702637
-5.586108207702637
-5.555590629577637
-5.494555473327637
-5.570849418640137
-5.631884574890137
-5.586108207702637
-5.586108207702637
-5.662402153015137
-5.769213676452637
-5.738696098327637
-5.631884574890137
-5.570849418640137
-5.601366996765137
-5.601366996765137
-5.525073051452637
-5.509814262390137
-5.479296684265137
-5.448779106140137
-5.479296684265137
-5.387743949890137
-5.296191215515137
-5.174120903015137
-5.158862113952637
-5.235156059265137
-5.189379692077637
-5.128344535827637
-5.143603324890137
-5.189379692077637
-5.250414848327637
-5.265673637390137
-5.280932426452637
-5.280932426452637
-5.326708793640137
-5.357226371765137
-5.280932426452637
-5.296191215515137
-5.250414848327637
-5.250414848327637
-5.341967582702637
-5.280932426452637
-5.158862113952637
-5.113085746765137
-5.128344535827637
-5.158862113952637
-5.097826957702637
-5.097826957702637
-5.113085746765137
-5.174120903015137
-5.219897270202637
-5.128344535827637
-5.082568168640137
-5.021533012390137
-4.945239067077637
-4.914721488952637
-4.868945121765137
-4.807909965515137
-4.716357231140137
-4.746874809265137
-4.868945121765137
-4.853686332702637
-4.884203910827637
-4.899462699890137
-4.991015434265137
-5.097826957702637
-5.006274223327637
-4.991015434265137
-5.006274223327637
-4.945239067077637
-4.929980278015137
-4.899462699890137
-4.838427543640137
-4.777392387390137
-4.807909965515137
-4.899462699890137
-4.853686332702637
-4.792651176452637
-4.746874809265137
-4.731616020202637
-4.777392387390137
-4.701098442077637
-4.624804496765137
-4.609545707702637
-4.594286918640137
-4.624804496765137
-4.594286918640137
-4.594286918640137
-4.594286918640137
-4.640063285827637
-4.731616020202637
-4.685839653015137
-4.579028129577637
-4.594286918640137
-4.670580863952637
-4.716357231140137
-4.579028129577637
-4.517992973327637
-4.533251762390137
-4.548510551452637
-4.563769340515137
-4.548510551452637
-4.517992973327637
-4.487475395202637
-4.411181449890137
-4.441699028015137
-4.426440238952637
-4.365405082702637
-4.350146293640137
-4.395922660827637
-4.472216606140137
-4.487475395202637
-4.426440238952637
-4.395922660827637
-4.441699028015137
-4.456957817077637
-4.411181449890137
-4.350146293640137
-4.350146293640137
-4.334887504577637
-4.411181449890137
-4.411181449890137
-4.395922660827637
-4.395922660827637
-4.426440238952637
-4.472216606140137
-4.380663871765137
-4.243334770202637
-4.197558403015137
-4.243334770202637
-4.289111137390137
-4.273852348327637
-4.258593559265137
-4.289111137390137
-4.304369926452637
-4.289111137390137
-4.212817192077637
-4.182299613952637
-4.121264457702637
-4.136523246765137
-4.182299613952637
-4.121264457702637
-4.090746879577637
-4.151782035827637
-4.228075981140137
-4.304369926452637
-4.258593559265137
-4.212817192077637
-4.228075981140137
-4.243334770202637
-4.151782035827637
-4.121264457702637
-4.106005668640137
-4.029711723327637
-4.014452934265137
-4.090746879577637
-4.075488090515137
-4.044970512390137
-4.014452934265137
-4.014452934265137
-4.044970512390137
-3.953417778015137
-3.831347465515137
-3.831347465515137
-3.938158988952637
-3.907641410827637
-3.816088676452637
-3.816088676452637
-3.892382621765137
-3.892382621765137
-3.968676567077637
-3.999194145202637
-3.999194145202637
-3.953417778015137
-3.983935356140137
-4.014452934265137
-3.968676567077637
-3.861865043640137
-3.800829887390137
-3.907641410827637
-3.953417778015137
-3.800829887390137
-3.800829887390137
-3.861865043640137
-3.846606254577637
-3.846606254577637
-3.739794731140137
-3.632983207702637
-3.617724418640137
-3.602465629577637
-3.556689262390137
-3.587206840515137
-3.648241996765137
-3.678759574890137
-3.770312309265137
-3.877123832702637
-3.816088676452637
-3.816088676452637
-3.816088676452637
-3.846606254577637
-3.816088676452637
-3.709277153015137
-3.632983207702637
-3.632983207702637
-3.632983207702637
-3.694018363952637
-3.724535942077637
-3.709277153015137
-3.694018363952637
-3.678759574890137
-3.663500785827637
-3.617724418640137
-3.556689262390137
-3.556689262390137
-3.663500785827637
-3.678759574890137
-3.617724418640137
-3.617724418640137
-3.617724418640137
-3.648241996765137
-3.663500785827637
-3.556689262390137
-3.480395317077637
-3.465136528015137
-3.449877738952637
-3.465136528015137
-3.465136528015137
-3.343066215515137
-3.343066215515137
-3.449877738952637
-3.434618949890137
-3.388842582702637
-3.495654106140137
-3.556689262390137
-3.617724418640137
-3.663500785827637
-3.617724418640137
-3.541430473327637
-3.526171684265137
-3.510912895202637
-3.434618949890137
-3.373583793640137
-3.297289848327637
-3.297289848327637
-3.373583793640137
-3.404101371765137
-3.358325004577637
-3.388842582702637
-3.388842582702637
-3.419360160827637
-3.358325004577637
-3.312548637390137
-3.282031059265137
-3.266772270202637
-3.297289848327637
-3.327807426452637
-3.373583793640137
-3.388842582702637
-3.266772270202637
-3.327807426452637
-3.343066215515137
-3.251513481140137
-3.175219535827637
-3.175219535827637
-3.236254692077637
-3.190478324890137
-3.114184379577637
-3.083666801452637
-3.175219535827637
-3.251513481140137
-3.205737113952637
-3.129443168640137
-3.114184379577637
-3.068408012390137
-3.175219535827637
-3.236254692077637
-3.205737113952637
-3.220995903015137
-3.236254692077637
-3.220995903015137
-3.175219535827637
-3.083666801452637
-3.068408012390137
-3.083666801452637
-3.083666801452637
-2.992114067077637
-2.915820121765137
-2.900561332702637
-2.931078910827637
-2.961596488952637
-2.946337699890137
-2.946337699890137
-2.961596488952637
-2.946337699890137
-3.007372856140137
-3.053149223327637
-3.053149223327637
-3.098925590515137
-3.098925590515137
-3.144701957702637
-3.129443168640137
-3.007372856140137
-2.946337699890137
-2.961596488952637
-2.900561332702637
-2.839526176452637
-2.839526176452637
-2.809008598327637
-2.763232231140137
-2.854784965515137
-2.870043754577637
-2.763232231140137
-2.732714653015137
-2.763232231140137
-2.809008598327637
-2.824267387390137
-2.763232231140137
-2.793749809265137
-2.931078910827637
-2.976855278015137
-2.915820121765137
-2.854784965515137
-2.809008598327637
-2.793749809265137
-2.824267387390137
-2.793749809265137
-2.763232231140137
-2.717455863952637
-2.732714653015137
-2.778491020202637
-2.763232231140137
-2.686938285827637
-2.686938285827637
-2.732714653015137
-2.747973442077637
-2.671679496765137
-2.656420707702637
-2.732714653015137
-2.763232231140137
-2.793749809265137
-2.824267387390137
-2.793749809265137
-2.732714653015137
-2.763232231140137
-2.778491020202637
-2.671679496765137
-2.625903129577637
-2.549609184265137
-2.534350395202637
-2.656420707702637
-2.671679496765137
-2.656420707702637
-2.656420707702637
-2.702197074890137
-2.702197074890137
-2.686938285827637
-2.671679496765137
-2.686938285827637
-2.778491020202637
-2.885302543640137
-2.854784965515137
-2.809008598327637
-2.747973442077637
-2.732714653015137
-2.732714653015137
-2.656420707702637
-2.580126762390137
-2.488574028015137
-2.488574028015137
-2.473315238952637
-2.351244926452637
-2.290209770202637
-2.274950981140137
-2.305468559265137
-2.412280082702637
-2.381762504577637
-2.381762504577637
-2.427538871765137
-2.503832817077637
-2.564867973327637
-2.549609184265137
-2.519091606140137
-2.519091606140137
-2.580126762390137
-2.595385551452637
-2.442797660827637
-2.366503715515137
-2.335986137390137
-2.290209770202637
-2.274950981140137
-2.274950981140137
-2.305468559265137
-2.305468559265137
-2.320727348327637
-2.381762504577637
-2.381762504577637
-2.305468559265137
-2.274950981140137
-2.366503715515137
-2.503832817077637
-2.473315238952637
-2.412280082702637
-2.366503715515137
-2.381762504577637
-2.381762504577637
-2.320727348327637
-2.305468559265137
-2.305468559265137
-2.305468559265137
-2.290209770202637
-2.183398246765137
-2.122363090515137
-2.076586723327637
-2.076586723327637
-2.198657035827637
-2.213915824890137
-2.168139457702637
-2.198657035827637
-2.305468559265137
-2.366503715515137
-2.381762504577637
-2.366503715515137
-2.335986137390137
-2.366503715515137
-2.412280082702637
-2.335986137390137
-2.259692192077637
-2.213915824890137
-2.198657035827637
-2.183398246765137
-2.137621879577637
-2.076586723327637
-2.061327934265137
-2.091845512390137
-2.061327934265137
-1.969775199890137
-1.969775199890137
-1.985033988952637
-2.030810356140137
-2.091845512390137
-2.137621879577637
-2.183398246765137
-2.152880668640137
-2.198657035827637
-2.290209770202637
-2.274950981140137
-2.213915824890137
-2.137621879577637
-2.198657035827637
-2.259692192077637
-2.137621879577637
-2.076586723327637
-2.030810356140137
-2.046069145202637
-2.061327934265137
-2.000292778015137
-1.969775199890137
-1.954516410827637
-1.954516410827637
-1.969775199890137
-1.969775199890137
-2.000292778015137
-1.954516410827637
-2.046069145202637
-2.183398246765137
-2.076586723327637
-2.000292778015137
-2.015551567077637
-2.076586723327637
-2.076586723327637
-1.985033988952637
-1.939257621765137
-1.954516410827637
-1.969775199890137
-2.030810356140137
-2.046069145202637
-2.076586723327637
-2.061327934265137
-2.061327934265137
-2.046069145202637
-1.969775199890137
-1.969775199890137
-1.969775199890137
-1.985033988952637
-1.985033988952637
-1.878222465515137
-1.878222465515137
-1.893481254577637
-1.939257621765137
-2.046069145202637
-2.030810356140137
-2.000292778015137
-1.954516410827637
-1.893481254577637
-1.847704887390137
-1.786669731140137
-1.695116996765137
-1.679858207702637
-1.756152153015137
-1.817187309265137
-1.756152153015137
-1.771410942077637
-1.817187309265137
-1.908740043640137
-2.000292778015137
-1.954516410827637
-1.954516410827637
-1.969775199890137
-1.939257621765137
-1.954516410827637
-1.923998832702637
-1.878222465515137
-1.862963676452637
-1.908740043640137
-1.954516410827637
-1.878222465515137
-1.756152153015137
-1.664599418640137
-1.695116996765137
-1.710375785827637
-1.603564262390137
-1.588305473327637
-1.679858207702637
-1.771410942077637
-1.832446098327637
-1.786669731140137
-1.801928520202637
-1.847704887390137
-1.878222465515137
-1.893481254577637
-1.862963676452637
-1.832446098327637
-1.832446098327637
-1.847704887390137
-1.847704887390137
-1.801928520202637
-1.832446098327637
-1.847704887390137
-1.878222465515137
-1.786669731140137
-1.679858207702637
-1.649340629577637
-1.573046684265137
-1.573046684265137
-1.634081840515137
-1.649340629577637
-1.634081840515137
-1.634081840515137
-1.710375785827637
-1.786669731140137
-1.740893363952637
-1.725634574890137
-1.740893363952637
-1.771410942077637
-1.695116996765137
-1.618823051452637
-1.573046684265137
-1.588305473327637
-1.649340629577637
-1.664599418640137
-1.618823051452637
-1.588305473327637
-1.542529106140137
-1.634081840515137
-1.695116996765137
-1.603564262390137
-1.573046684265137
-1.603564262390137
-1.634081840515137
-1.634081840515137
-1.557787895202637
-1.588305473327637
-1.664599418640137
-1.679858207702637
-1.634081840515137
-1.588305473327637
-1.588305473327637
-1.527270317077637
-1.573046684265137
-1.573046684265137
-1.481493949890137
-1.481493949890137
-1.466235160827637
-1.481493949890137
-1.542529106140137
-1.512011528015137
-1.527270317077637
-1.557787895202637
-1.618823051452637
-1.603564262390137
-1.542529106140137
-1.527270317077637
-1.542529106140137
-1.588305473327637
-1.649340629577637
-1.649340629577637
-1.634081840515137
-1.649340629577637
-1.695116996765137
-1.725634574890137
-1.588305473327637
-1.481493949890137
-1.481493949890137
-1.496752738952637
-1.420458793640137
-1.374682426452637
-1.420458793640137
-1.481493949890137
-1.481493949890137
-1.481493949890137
-1.420458793640137
-1.435717582702637
-1.450976371765137
-1.481493949890137
-1.496752738952637
-1.450976371765137
-1.405200004577637
-1.466235160827637
-1.573046684265137
-1.573046684265137
-1.542529106140137
-1.512011528015137
-1.496752738952637
-1.435717582702637
-1.359423637390137
-1.283129692077637
-1.359423637390137
-1.374682426452637
-1.389941215515137
-1.435717582702637
-1.435717582702637
-1.359423637390137
-1.420458793640137
-1.435717582702637
-1.405200004577637
-1.389941215515137
-1.344164848327637
-1.374682426452637
-1.466235160827637
-1.389941215515137
-1.359423637390137
-1.374682426452637
-1.359423637390137
-1.344164848327637
-1.344164848327637
-1.237353324890137
-1.161059379577637
-1.267870903015137
-1.359423637390137
-1.405200004577637
-1.420458793640137
-1.359423637390137
-1.389941215515137
-1.481493949890137
-1.359423637390137
-1.313647270202637
-1.359423637390137
-1.359423637390137
-1.344164848327637
-1.359423637390137
-1.359423637390137
-1.374682426452637
-1.420458793640137
-1.435717582702637
-1.389941215515137
-1.313647270202637
-1.161059379577637
-1.176318168640137
-1.252612113952637
-1.191576957702637
-1.161059379577637
-1.191576957702637
-1.283129692077637
-1.405200004577637
-1.359423637390137
-1.389941215515137
-1.466235160827637
-1.435717582702637
-1.405200004577637
-1.374682426452637
-1.344164848327637
-1.252612113952637
-1.252612113952637
-1.328906059265137
-1.298388481140137
-1.191576957702637
-1.130541801452637
-1.161059379577637
-1.237353324890137
-1.145800590515137
-1.115283012390137
-1.100024223327637
-1.084765434265137
-1.145800590515137
-1.145800590515137
-1.176318168640137
-1.222094535827637
-1.328906059265137
-1.466235160827637
-1.496752738952637
-1.481493949890137
-1.420458793640137
-1.374682426452637
-1.435717582702637
-1.328906059265137
-1.206835746765137
-1.161059379577637
-1.176318168640137
-1.191576957702637
-1.237353324890137
-1.267870903015137
-1.283129692077637
-1.359423637390137
-1.405200004577637
-1.252612113952637
-1.222094535827637
-1.191576957702637
-1.161059379577637
-1.206835746765137
-1.161059379577637
-1.100024223327637
-1.176318168640137
-1.222094535827637
-1.252612113952637
-1.298388481140137
-1.283129692077637
-1.222094535827637
-1.206835746765137
-1.176318168640137
-1.115283012390137
-1.191576957702637
-1.176318168640137
-1.237353324890137
-1.450976371765137
-1.435717582702637
-1.359423637390137
-1.344164848327637
-1.359423637390137
-1.389941215515137
-1.283129692077637
-1.206835746765137
-1.161059379577637
-1.161059379577637
-1.161059379577637
-1.145800590515137
-1.206835746765137
-1.176318168640137
-1.222094535827637
-1.328906059265137
-1.222094535827637
-1.115283012390137
-1.038989067077637
-1.054247856140137
-1.115283012390137
-1.008471488952637
-1.038989067077637
-1.100024223327637
-1.206835746765137
-1.252612113952637
-1.206835746765137
-1.237353324890137
-1.252612113952637
-1.283129692077637
-1.267870903015137
-1.206835746765137
-1.191576957702637
-1.130541801452637
-1.191576957702637
-1.298388481140137
-1.145800590515137
-1.084765434265137
-1.130541801452637
-1.161059379577637
-1.176318168640137
-1.100024223327637
-1.100024223327637
-1.084765434265137
-1.054247856140137
-1.115283012390137
-1.069506645202637
-1.115283012390137
-1.145800590515137
-1.161059379577637
-1.206835746765137
-1.161059379577637
-1.100024223327637
-1.054247856140137
-1.054247856140137
-1.115283012390137
-1.038989067077637
-1.023730278015137
-1.023730278015137
-1.100024223327637
-1.161059379577637
-1.100024223327637
-1.145800590515137
-1.115283012390137
-1.084765434265137
-1.161059379577637
-1.115283012390137
-1.038989067077637
-1.054247856140137
-1.115283012390137
-1.161059379577637
-1.100024223327637
-1.069506645202637
-1.038989067077637
-1.069506645202637
-1.069506645202637
-0.947436332702637
-0.962695121765137
-0.993212699890137
-0.947436332702637
-1.038989067077637
-1.023730278015137
-1.008471488952637
-1.008471488952637
-1.038989067077637
-1.084765434265137
-0.977953910827637
-0.886401176452637
-0.916918754577637
-0.962695121765137
-0.993212699890137
-0.993212699890137
-1.008471488952637
-1.023730278015137
-0.977953910827637
-1.054247856140137
-1.084765434265137
-1.130541801452637
-1.115283012390137
-1.100024223327637
-1.145800590515137
-1.038989067077637
-0.886401176452637
-0.901659965515137
-0.916918754577637
-0.977953910827637
-0.932177543640137
-0.871142387390137
-0.886401176452637
-0.916918754577637
-0.886401176452637
-0.855883598327637
-0.901659965515137
-0.901659965515137
-0.901659965515137
-0.932177543640137
-0.871142387390137
-0.886401176452637
-0.977953910827637
-1.054247856140137
-1.130541801452637
-1.115283012390137
-1.038989067077637
-1.008471488952637
-1.054247856140137
-1.008471488952637
-0.947436332702637
-0.916918754577637
-0.901659965515137
-0.855883598327637
-0.825366020202637
-0.794848442077637
-0.810107231140137
-0.840624809265137
-0.932177543640137
-0.932177543640137
-0.871142387390137
-0.825366020202637
-0.825366020202637
-0.932177543640137
-0.977953910827637
-0.932177543640137
-0.993212699890137
-1.023730278015137
-0.962695121765137
-0.947436332702637
-0.993212699890137
-0.962695121765137
-0.901659965515137
-0.962695121765137
-0.947436332702637
-0.916918754577637
-0.886401176452637
-0.871142387390137
-0.932177543640137
-0.932177543640137
-0.825366020202637
-0.779589653015137
-0.855883598327637
-0.947436332702637
-0.977953910827637
-0.993212699890137
-1.023730278015137
-1.069506645202637
-1.038989067077637
-1.023730278015137
-0.993212699890137
-0.901659965515137
-0.886401176452637
-0.916918754577637
-0.840624809265137
-0.733813285827637
-0.718554496765137
-0.779589653015137
-0.886401176452637
-0.886401176452637
-0.855883598327637
-0.871142387390137
-0.886401176452637
-0.886401176452637
-0.886401176452637
-0.901659965515137
-0.962695121765137
-1.038989067077637
-1.069506645202637
-1.054247856140137
-1.023730278015137
-0.901659965515137
-0.886401176452637
-0.977953910827637
-0.932177543640137
-0.794848442077637
-0.733813285827637
-0.764330863952637
-0.825366020202637
-0.871142387390137
-0.871142387390137
-0.886401176452637
-0.916918754577637
-0.932177543640137
-0.901659965515137
-0.916918754577637
-0.916918754577637
-0.993212699890137
-1.100024223327637
-1.084765434265137
-0.977953910827637
-0.916918754577637
-0.932177543640137
-0.993212699890137
-0.932177543640137
-0.901659965515137
-0.825366020202637
-0.764330863952637
-0.779589653015137
-0.764330863952637
-0.749072074890137
-0.733813285827637
-0.794848442077637
-0.871142387390137
-0.871142387390137
-0.840624809265137
-0.840624809265137
-0.947436332702637
-1.038989067077637
-0.977953910827637
-0.977953910827637
-0.916918754577637
-0.886401176452637
-0.901659965515137
-0.855883598327637
-0.840624809265137
-0.840624809265137
-0.840624809265137
-0.916918754577637
-0.901659965515137
-0.886401176452637
-0.825366020202637
-0.810107231140137
-0.871142387390137
-0.810107231140137
-0.733813285827637
-0.718554496765137
-0.794848442077637
-0.916918754577637
-0.947436332702637
-1.023730278015137
-1.038989067077637
-1.023730278015137
-1.038989067077637
-0.977953910827637
-0.947436332702637
-0.840624809265137
-0.764330863952637
-0.810107231140137
-0.718554496765137
-0.627001762390137
-0.657519340515137
-0.718554496765137
-0.810107231140137
-0.779589653015137
-0.718554496765137
-0.688036918640137
-0.779589653015137
-0.855883598327637
-0.779589653015137
-0.840624809265137
-0.932177543640137
-0.916918754577637
-1.008471488952637
-1.023730278015137
-0.916918754577637
-0.871142387390137
-0.825366020202637
-0.825366020202637
-0.749072074890137
-0.642260551452637
-0.627001762390137
-0.688036918640137
-0.703295707702637
-0.688036918640137
-0.718554496765137
-0.764330863952637
-0.764330863952637
-0.840624809265137
-0.825366020202637
-0.825366020202637
-0.810107231140137
-0.810107231140137
-0.855883598327637
-0.810107231140137
-0.733813285827637
-0.703295707702637
-0.733813285827637
-0.794848442077637
-0.749072074890137
-0.703295707702637
-0.703295707702637
-0.688036918640137
-0.733813285827637
-0.749072074890137
-0.718554496765137
-0.642260551452637
-0.718554496765137
-0.825366020202637
-0.764330863952637
-0.718554496765137
-0.810107231140137
-0.886401176452637
-0.932177543640137
-0.871142387390137
-0.764330863952637
-0.718554496765137
-0.718554496765137
-0.703295707702637
-0.657519340515137
-0.642260551452637
-0.596484184265137
-0.627001762390137
-0.703295707702637
-0.672778129577637
-0.596484184265137
-0.611742973327637
-0.627001762390137
-0.657519340515137
-0.581225395202637
-0.581225395202637
-0.627001762390137
-0.749072074890137
-0.825366020202637
-0.794848442077637
-0.840624809265137
-0.825366020202637
-0.749072074890137
-0.779589653015137
-0.703295707702637
-0.611742973327637
-0.565966606140137
-0.596484184265137
-0.627001762390137
-0.565966606140137
-0.504931449890137
-0.459155112504959
-0.535449028015137
-0.627001762390137
-0.520190238952637
-0.520190238952637
-0.565966606140137
-0.565966606140137
-0.627001762390137
-0.581225395202637
-0.581225395202637
-0.611742973327637
-0.627001762390137
-0.657519340515137
-0.611742973327637
-0.520190238952637
-0.459155112504959
-0.459155112504959
-0.504931449890137
-0.428637534379959
-0.382861167192459
-0.382861167192459
-0.459155112504959
-0.489672690629959
-0.428637534379959
-0.474413901567459
-0.504931449890137
-0.550707817077637
-0.672778129577637
-0.657519340515137
-0.642260551452637
-0.657519340515137
-0.611742973327637
-0.642260551452637
-0.565966606140137
-0.474413901567459
-0.489672690629959
-0.520190238952637
-0.489672690629959
-0.459155112504959
-0.459155112504959
-0.459155112504959
-0.398119956254959
-0.459155112504959
-0.428637534379959
-0.367602378129959
-0.367602378129959
-0.489672690629959
-0.642260551452637
-0.657519340515137
-0.581225395202637
-0.596484184265137
-0.657519340515137
-0.688036918640137
-0.642260551452637
-0.581225395202637
-0.550707817077637
-0.504931449890137
-0.428637534379959
-0.352343589067459
-0.367602378129959
-0.321826010942459
-0.337084800004959
-0.398119956254959
-0.398119956254959
-0.321826010942459
-0.352343589067459
-0.443896323442459
-0.535449028015137
-0.504931449890137
-0.443896323442459
-0.535449028015137
-0.596484184265137
-0.596484184265137
-0.627001762390137
-0.611742973327637
-0.535449028015137
-0.535449028015137
-0.504931449890137
-0.428637534379959
-0.398119956254959
-0.398119956254959
-0.398119956254959
-0.367602378129959
-0.306567221879959
-0.260790854692459
-0.291308432817459
-0.367602378129959
-0.428637534379959
-0.520190238952637
-0.550707817077637
-0.596484184265137
-0.627001762390137
-0.611742973327637
-0.581225395202637
-0.520190238952637
-0.474413901567459
-0.565966606140137
-0.596484184265137
-0.535449028015137
-0.443896323442459
-0.428637534379959
-0.474413901567459
-0.443896323442459
-0.367602378129959
-0.337084800004959
-0.367602378129959
-0.443896323442459
-0.428637534379959
-0.413378745317459
-0.550707817077637
-0.611742973327637
-0.703295707702637
-0.718554496765137
-0.688036918640137
-0.596484184265137
-0.565966606140137
-0.596484184265137
-0.550707817077637
-0.428637534379959
-0.352343589067459
-0.367602378129959
-0.459155112504959
-0.398119956254959
-0.352343589067459
-0.413378745317459
-0.382861167192459
-0.352343589067459
-0.367602378129959
-0.382861167192459
-0.428637534379959
-0.474413901567459
-0.520190238952637
-0.565966606140137
-0.581225395202637
-0.550707817077637
-0.550707817077637
-0.657519340515137
-0.627001762390137
-0.550707817077637
-0.520190238952637
-0.459155112504959
-0.459155112504959
-0.443896323442459
-0.321826010942459
-0.306567221879959
-0.291308432817459
-0.306567221879959
-0.367602378129959
-0.367602378129959
-0.306567221879959
-0.382861167192459
-0.550707817077637
-0.520190238952637
-0.459155112504959
-0.474413901567459
-0.459155112504959
-0.489672690629959
-0.459155112504959
-0.367602378129959
-0.413378745317459
-0.428637534379959
-0.428637534379959
-0.459155112504959
-0.474413901567459
-0.428637534379959
-0.474413901567459
-0.520190238952637
-0.474413901567459
-0.413378745317459
-0.398119956254959
-0.443896323442459
-0.535449028015137
-0.565966606140137
-0.520190238952637
-0.459155112504959
-0.428637534379959
-0.428637534379959
-0.398119956254959
-0.382861167192459
-0.367602378129959
-0.398119956254959
-0.459155112504959
-0.443896323442459
-0.428637534379959
-0.443896323442459
-0.428637534379959
-0.459155112504959
-0.459155112504959
-0.398119956254959
-0.291308432817459
-0.291308432817459
-0.382861167192459
-0.382861167192459
-0.367602378129959
-0.352343589067459
-0.352343589067459
-0.504931449890137
-0.565966606140137
-0.520190238952637
-0.443896323442459
-0.489672690629959
-0.565966606140137
-0.474413901567459
-0.413378745317459
-0.459155112504959
-0.504931449890137
-0.459155112504959
-0.398119956254959
-0.367602378129959
-0.337084800004959
-0.337084800004959
-0.428637534379959
-0.428637534379959
-0.489672690629959
-0.489672690629959
-0.504931449890137
-0.611742973327637
-0.565966606140137
-0.428637534379959
-0.428637534379959
-0.428637534379959
-0.474413901567459
-0.428637534379959
-0.367602378129959
-0.459155112504959
-0.565966606140137
-0.550707817077637
-0.504931449890137
-0.535449028015137
-0.489672690629959
-0.413378745317459
-0.428637534379959
-0.428637534379959
-0.413378745317459
-0.413378745317459
-0.398119956254959
-0.504931449890137
-0.520190238952637
-0.443896323442459
-0.382861167192459
-0.413378745317459
-0.443896323442459
-0.398119956254959
-0.306567221879959
-0.337084800004959
-0.367602378129959
-0.504931449890137
-0.581225395202637
-0.535449028015137
-0.474413901567459
-0.474413901567459
-0.459155112504959
-0.413378745317459
-0.352343589067459
-0.367602378129959
-0.459155112504959
-0.474413901567459
-0.352343589067459
-0.337084800004959
-0.382861167192459
-0.367602378129959
-0.382861167192459
-0.398119956254959
-0.321826010942459
-0.245532065629959
-0.276049643754959
-0.337084800004959
-0.382861167192459
-0.321826010942459
-0.306567221879959
-0.413378745317459
-0.489672690629959
-0.428637534379959
-0.413378745317459
-0.520190238952637
-0.581225395202637
-0.535449028015137
-0.474413901567459
-0.413378745317459
-0.382861167192459
-0.352343589067459
-0.337084800004959
-0.367602378129959
-0.306567221879959
-0.230273276567459
-0.291308432817459
-0.352343589067459
-0.367602378129959
-0.382861167192459
-0.291308432817459
-0.337084800004959
-0.398119956254959
-0.321826010942459
-0.276049643754959
-0.321826010942459
-0.443896323442459
-0.581225395202637
-0.474413901567459
-0.382861167192459
-0.367602378129959
-0.398119956254959
-0.382861167192459
-0.337084800004959
-0.337084800004959
-0.321826010942459
-0.382861167192459
-0.382861167192459
-0.367602378129959
-0.459155112504959
-0.489672690629959
-0.489672690629959
-0.520190238952637
-0.428637534379959
-0.321826010942459
-0.230273276567459
-0.276049643754959
-0.321826010942459
-0.306567221879959
-0.306567221879959
-0.291308432817459
-0.382861167192459
-0.459155112504959
-0.382861167192459
-0.337084800004959
-0.306567221879959
-0.276049643754959
-0.245532065629959
-0.215014487504959
-0.260790854692459
-0.276049643754959
-0.306567221879959
-0.337084800004959
-0.306567221879959
-0.276049643754959
-0.199755698442459
-0.245532065629959
-0.382861167192459
-0.306567221879959
-0.230273276567459
-0.276049643754959
-0.398119956254959
-0.428637534379959
-0.413378745317459
-0.413378745317459
-0.428637534379959
-0.489672690629959
-0.489672690629959
-0.367602378129959
-0.337084800004959
-0.291308432817459
-0.260790854692459
-0.337084800004959
-0.337084800004959
-0.276049643754959
-0.260790854692459
-0.245532065629959
-0.260790854692459
-0.230273276567459
-0.215014487504959
-0.230273276567459
-0.306567221879959
-0.291308432817459
-0.215014487504959
-0.199755698442459
-0.138720542192459
-0.215014487504959
-0.276049643754959
-0.169238120317459
-0.169238120317459
-0.184496909379959
-0.230273276567459
-0.276049643754959
-0.215014487504959
-0.215014487504959
-0.230273276567459
-0.215014487504959
-0.215014487504959
-0.276049643754959
-0.321826010942459
-0.321826010942459
-0.352343589067459
-0.352343589067459
-0.291308432817459
-0.184496909379959
-0.123461753129959
-0.230273276567459
-0.337084800004959
-0.199755698442459
-0.092944175004959
-0.062426593154669
-0.108202964067459
-0.092944175004959
-0.077685385942459
-0.123461753129959
-0.169238120317459
-0.230273276567459
-0.215014487504959
-0.153979331254959
-0.215014487504959
-0.276049643754959
-0.367602378129959
-0.459155112504959
-0.459155112504959
-0.413378745317459
-0.367602378129959
-0.352343589067459
-0.306567221879959
-0.184496909379959
-0.153979331254959
-0.138720542192459
-0.230273276567459
-0.276049643754959
-0.199755698442459
-0.230273276567459
-0.215014487504959
-0.215014487504959
-0.230273276567459
-0.169238120317459
-0.138720542192459
-0.245532065629959
-0.352343589067459
-0.337084800004959
-0.291308432817459
-0.306567221879959
-0.260790854692459
-0.291308432817459
-0.291308432817459
-0.215014487504959
-0.199755698442459
-0.153979331254959
-0.123461753129959
-0.138720542192459
-0.077685385942459
-0.077685385942459
-0.108202964067459
-0.199755698442459
-0.276049643754959
-0.199755698442459
-0.138720542192459
-0.153979331254959
-0.245532065629959
-0.260790854692459
-0.230273276567459
-0.260790854692459
-0.291308432817459
-0.352343589067459
-0.276049643754959
-0.138720542192459
-0.153979331254959
-0.108202964067459
-0.092944175004959
-0.123461753129959
-0.123461753129959
-0.108202964067459
-0.092944175004959
-0.108202964067459
-0.169238120317459
-0.123461753129959
-0.108202964067459
-0.215014487504959
-0.337084800004959
-0.367602378129959
-0.352343589067459
-0.398119956254959
-0.367602378129959
-0.337084800004959
-0.337084800004959
-0.291308432817459
-0.245532065629959
-0.260790854692459
-0.260790854692459
-0.215014487504959
-0.092944175004959
-0.031909015029669
-0.047167804092169
-0.092944175004959
-0.077685385942459
-0.108202964067459
-0.138720542192459
-0.123461753129959
-0.108202964067459
-0.184496909379959
-0.169238120317459
-0.169238120317459
-0.230273276567459
-0.306567221879959
-0.321826010942459
-0.199755698442459
-0.108202964067459
-0.153979331254959
-0.215014487504959
-0.169238120317459
-0.108202964067459
-0.153979331254959
-0.215014487504959
-0.153979331254959
-0.062426593154669
-0.062426593154669
-0.016650225967169
0.074902504682541
-0.001391436904669
-0.047167804092169
-0.092944175004959
-0.138720542192459
-0.230273276567459
-0.321826010942459
-0.276049643754959
-0.169238120317459
-0.123461753129959
-0.108202964067459
-0.123461753129959
-0.062426593154669
-0.001391436904669
0.013867352157831
-0.001391436904669
-0.031909015029669
-0.031909015029669
-0.062426593154669
-0.062426593154669
-0.138720542192459
-0.199755698442459
-0.169238120317459
-0.153979331254959
-0.092944175004959
-0.077685385942459
-0.199755698442459
-0.199755698442459
-0.123461753129959
-0.092944175004959
-0.077685385942459
-0.031909015029669
0.029126141220331
0.135937660932541
0.166455239057541
0.105420082807541
0.074902504682541
0.090161293745041
0.074902504682541
0.105420082807541
0.029126141220331
-0.123461753129959
-0.108202964067459
-0.062426593154669
-0.123461753129959
-0.184496909379959
-0.123461753129959
-0.077685385942459
-0.047167804092169
-0.031909015029669
0.013867352157831
-0.016650225967169
-0.001391436904669
0.013867352157831
0.074902504682541
0.059643719345331
0.013867352157831
0.059643719345331
0.135937660932541
0.196972817182541
0.120678871870041
0.029126141220331
0.044384930282831
-0.016650225967169
-0.123461753129959
-0.245532065629959
-0.306567221879959
-0.306567221879959
-0.321826010942459
-0.245532065629959
-0.169238120317459
-0.108202964067459
-0.077685385942459
0.013867352157831
0.135937660932541
0.059643719345331
-0.031909015029669
-0.031909015029669
-0.062426593154669
-0.077685385942459
-0.123461753129959
-0.184496909379959
-0.138720542192459
-0.047167804092169
-0.001391436904669
-0.031909015029669
-0.108202964067459
-0.092944175004959
-0.031909015029669
-0.016650225967169
-0.062426593154669
-0.092944175004959
0.013867352157831
0.090161293745041
0.120678871870041
0.059643719345331
0.090161293745041
0.135937660932541
0.059643719345331
0.029126141220331
0.013867352157831
-0.062426593154669
-0.077685385942459
-0.092944175004959
-0.031909015029669
-0.077685385942459
-0.153979331254959
-0.092944175004959
-0.047167804092169
-0.062426593154669
-0.138720542192459
-0.169238120317459
-0.108202964067459
-0.047167804092169
0.044384930282831
0.090161293745041
0.090161293745041
0.181714028120041
0.151196449995041
0.181714028120041
0.196972817182541
0.135937660932541
0.120678871870041
0.120678871870041
0.105420082807541
-0.001391436904669
-0.138720542192459
-0.123461753129959
-0.123461753129959
-0.108202964067459
-0.199755698442459
-0.291308432817459
-0.215014487504959
-0.169238120317459
-0.062426593154669
-0.016650225967169
-0.031909015029669
0.090161293745041
0.135937660932541
0.120678871870041
0.059643719345331
-0.016650225967169
0.074902504682541
0.044384930282831
0.029126141220331
0.013867352157831
-0.001391436904669
0.059643719345331
0.105420082807541
0.120678871870041
0.105420082807541
0.044384930282831
0.044384930282831
-0.001391436904669
0.074902504682541
0.013867352157831
-0.062426593154669
-0.001391436904669
0.029126141220331
0.013867352157831
0.013867352157831
-0.016650225967169
0.074902504682541
0.151196449995041
0.105420082807541
0.074902504682541
0.059643719345331
0.090161293745041
0.044384930282831
0.029126141220331
0.013867352157831
-0.001391436904669
-0.016650225967169
-0.001391436904669
0.059643719345331
0.029126141220331
-0.016650225967169
0.105420082807541
0.196972817182541
0.258007973432541
0.181714028120041
0.105420082807541
0.181714028120041
0.227490395307541
0.196972817182541
0.151196449995041
0.120678871870041
0.090161293745041
0.044384930282831
-0.031909015029669
-0.108202964067459
-0.138720542192459
-0.138720542192459
-0.169238120317459
-0.123461753129959
-0.138720542192459
-0.062426593154669
0.105420082807541
0.212231606245041
0.227490395307541
0.258007973432541
0.181714028120041
0.151196449995041
0.135937660932541
0.196972817182541
0.120678871870041
0.090161293745041
0.105420082807541
0.074902504682541
0.074902504682541
-0.016650225967169
-0.031909015029669
0.074902504682541
0.059643719345331
-0.016650225967169
-0.031909015029669
-0.077685385942459
-0.031909015029669
-0.001391436904669
0.135937660932541
0.151196449995041
0.090161293745041
0.105420082807541
0.196972817182541
0.151196449995041
0.090161293745041
0.013867352157831
0.105420082807541
0.135937660932541
0.120678871870041
0.013867352157831
0.013867352157831
0.105420082807541
0.059643719345331
-0.001391436904669
-0.016650225967169
-0.047167804092169
-0.062426593154669
-0.047167804092169
-0.016650225967169
-0.031909015029669
-0.062426593154669
0.013867352157831
0.090161293745041
0.105420082807541
0.120678871870041
0.196972817182541
0.258007973432541
0.258007973432541
0.151196449995041
0.090161293745041
0.029126141220331
-0.016650225967169
-0.031909015029669
-0.031909015029669
-0.047167804092169
-0.077685385942459
-0.077685385942459
-0.047167804092169
-0.062426593154669
-0.077685385942459
-0.123461753129959
-0.016650225967169
0.029126141220331
-0.001391436904669
0.013867352157831
0.059643719345331
0.105420082807541
0.166455239057541
0.151196449995041
0.090161293745041
0.044384930282831
0.013867352157831
-0.016650225967169
-0.077685385942459
-0.092944175004959
-0.153979331254959
-0.138720542192459
-0.031909015029669
-0.031909015029669
-0.062426593154669
-0.031909015029669
0.059643719345331
0.151196449995041
0.090161293745041
0.013867352157831
0.059643719345331
0.105420082807541
0.135937660932541
0.135937660932541
0.105420082807541
0.090161293745041
0.044384930282831
-0.001391436904669
-0.047167804092169
-0.092944175004959
-0.047167804092169
-0.031909015029669
-0.031909015029669
-0.077685385942459
-0.092944175004959
-0.108202964067459
-0.062426593154669
0.044384930282831
0.029126141220331
-0.031909015029669
-0.047167804092169
-0.047167804092169
0.059643719345331
0.029126141220331
-0.077685385942459
-0.047167804092169
-0.031909015029669
-0.062426593154669
-0.108202964067459
-0.138720542192459
-0.047167804092169
-0.016650225967169
-0.031909015029669
-0.031909015029669
-0.077685385942459
-0.077685385942459
-0.077685385942459
-0.016650225967169
0.013867352157831
-0.047167804092169
-0.077685385942459
-0.031909015029669
0.059643719345331
0.074902504682541
-0.001391436904669
0.090161293745041
0.105420082807541
0.044384930282831
-0.031909015029669
-0.092944175004959
-0.047167804092169
-0.031909015029669
-0.077685385942459
-0.108202964067459
-0.108202964067459
-0.077685385942459
-0.092944175004959
-0.031909015029669
-0.031909015029669
-0.108202964067459
-0.031909015029669
-0.001391436904669
0.029126141220331
0.090161293745041
0.105420082807541
0.090161293745041
0.196972817182541
0.212231606245041
0.135937660932541
0.013867352157831
-0.016650225967169
-0.031909015029669
-0.031909015029669
-0.108202964067459
-0.153979331254959
-0.138720542192459
-0.153979331254959
-0.108202964067459
-0.092944175004959
-0.138720542192459
-0.092944175004959
-0.047167804092169
-0.062426593154669
-0.108202964067459
-0.153979331254959
-0.108202964067459
-0.047167804092169
-0.001391436904669
-0.031909015029669
-0.138720542192459
-0.138720542192459
-0.047167804092169
-0.031909015029669
-0.047167804092169
-0.092944175004959
-0.031909015029669
-0.001391436904669
-0.016650225967169
-0.077685385942459
-0.138720542192459
-0.092944175004959
-0.108202964067459
-0.123461753129959
-0.153979331254959
-0.169238120317459
-0.077685385942459
-0.016650225967169
0.044384930282831
0.044384930282831
-0.031909015029669
-0.016650225967169
-0.016650225967169
-0.001391436904669
-0.047167804092169
-0.062426593154669
-0.047167804092169
-0.047167804092169
-0.031909015029669
-0.031909015029669
-0.077685385942459
-0.031909015029669
-0.062426593154669
-0.031909015029669
-0.062426593154669
-0.230273276567459
-0.169238120317459
-0.108202964067459
-0.077685385942459
-0.062426593154669
-0.092944175004959
-0.062426593154669
-0.047167804092169
-0.062426593154669
-0.153979331254959
-0.215014487504959
-0.169238120317459
-0.199755698442459
-0.184496909379959
-0.184496909379959
-0.276049643754959
-0.184496909379959
-0.062426593154669
-0.031909015029669
-0.031909015029669
-0.077685385942459
-0.047167804092169
-0.047167804092169
-0.077685385942459
-0.108202964067459
-0.077685385942459
-0.031909015029669
-0.031909015029669
-0.108202964067459
-0.108202964067459
-0.138720542192459
-0.092944175004959
-0.062426593154669
-0.047167804092169
-0.077685385942459
-0.184496909379959
-0.123461753129959
-0.077685385942459
-0.062426593154669
-0.092944175004959
-0.123461753129959
-0.123461753129959
-0.108202964067459
-0.138720542192459
-0.077685385942459
-0.123461753129959
-0.108202964067459
-0.047167804092169
-0.016650225967169
-0.031909015029669
-0.062426593154669
-0.031909015029669
-0.031909015029669
-0.062426593154669
-0.123461753129959
-0.199755698442459
-0.108202964067459
-0.031909015029669
-0.077685385942459
-0.123461753129959
-0.153979331254959
-0.108202964067459
-0.123461753129959
-0.138720542192459
-0.169238120317459
-0.184496909379959
-0.138720542192459
-0.077685385942459
-0.138720542192459
-0.199755698442459
-0.184496909379959
-0.123461753129959
-0.108202964067459
-0.108202964067459
-0.153979331254959
-0.169238120317459
-0.138720542192459
-0.138720542192459
-0.184496909379959
-0.215014487504959
-0.245532065629959
-0.199755698442459
-0.153979331254959
-0.153979331254959
-0.184496909379959
-0.199755698442459
-0.153979331254959
-0.062426593154669
-0.001391436904669
-0.047167804092169
-0.062426593154669
-0.031909015029669
-0.031909015029669
-0.062426593154669
-0.062426593154669
-0.169238120317459
-0.215014487504959
-0.184496909379959
-0.169238120317459
-0.230273276567459
-0.245532065629959
-0.184496909379959
-0.092944175004959
-0.092944175004959
-0.169238120317459
-0.199755698442459
-0.138720542192459
-0.062426593154669
-0.092944175004959
-0.153979331254959
-0.138720542192459
-0.092944175004959
-0.092944175004959
-0.047167804092169
-0.108202964067459
-0.138720542192459
-0.047167804092169
-0.016650225967169
-0.016650225967169
-0.016650225967169
-0.031909015029669
0.029126141220331
0.090161293745041
0.044384930282831
0.013867352157831
0.135937660932541
0.135937660932541
0.090161293745041
0.090161293745041
-0.001391436904669
-0.077685385942459
-0.092944175004959
-0.123461753129959
-0.108202964067459
-0.169238120317459
-0.276049643754959
-0.184496909379959
-0.123461753129959
-0.138720542192459
-0.169238120317459
-0.123461753129959
-0.108202964067459
-0.108202964067459
-0.123461753129959
-0.123461753129959
-0.138720542192459
-0.108202964067459
-0.092944175004959
-0.031909015029669
-0.077685385942459
-0.077685385942459
-0.031909015029669
0.029126141220331
0.044384930282831
-0.047167804092169
-0.123461753129959
-0.077685385942459
-0.047167804092169
-0.138720542192459
-0.215014487504959
-0.199755698442459
-0.108202964067459
-0.062426593154669
-0.077685385942459
-0.138720542192459
-0.047167804092169
-0.031909015029669
-0.031909015029669
-0.031909015029669
-0.108202964067459
-0.184496909379959
-0.169238120317459
-0.199755698442459
-0.230273276567459
-0.215014487504959
-0.138720542192459
-0.123461753129959
-0.062426593154669
-0.031909015029669
-0.031909015029669
-0.031909015029669
-0.001391436904669
0.029126141220331
-0.001391436904669
-0.062426593154669
-0.077685385942459
-0.047167804092169
0.044384930282831
0.059643719345331
-0.031909015029669
-0.062426593154669
-0.062426593154669
-0.062426593154669
-0.092944175004959
-0.184496909379959
-0.215014487504959
-0.184496909379959
-0.260790854692459
-0.230273276567459
-0.215014487504959
-0.169238120317459
-0.062426593154669
0.059643719345331
0.029126141220331
-0.077685385942459
-0.031909015029669
0.029126141220331
-0.001391436904669
-0.031909015029669
-0.077685385942459
-0.031909015029669
-0.016650225967169
-0.047167804092169
-0.077685385942459
-0.123461753129959
-0.123461753129959
-0.092944175004959
-0.062426593154669
-0.077685385942459
-0.153979331254959
-0.123461753129959
-0.077685385942459
-0.092944175004959
-0.077685385942459
-0.123461753129959
-0.047167804092169
-0.031909015029669
-0.016650225967169
-0.001391436904669
-0.031909015029669
-0.062426593154669
-0.062426593154669
-0.123461753129959
-0.169238120317459
-0.276049643754959
-0.306567221879959
-0.184496909379959
-0.092944175004959
-0.062426593154669
-0.077685385942459
-0.001391436904669
0.074902504682541
0.090161293745041
0.044384930282831
-0.016650225967169
-0.031909015029669
-0.031909015029669
-0.108202964067459
-0.092944175004959
-0.092944175004959
-0.062426593154669
-0.016650225967169
0.029126141220331
-0.001391436904669
-0.138720542192459
-0.215014487504959
-0.153979331254959
-0.138720542192459
-0.199755698442459
-0.215014487504959
-0.138720542192459
-0.047167804092169
-0.001391436904669
0.013867352157831
-0.001391436904669
0.074902504682541
0.105420082807541
0.105420082807541
0.090161293745041
0.013867352157831
0.059643719345331
0.090161293745041
0.013867352157831
-0.001391436904669
-0.062426593154669
-0.138720542192459
-0.153979331254959
-0.184496909379959
-0.276049643754959
-0.276049643754959
-0.260790854692459
-0.276049643754959
-0.199755698442459
-0.153979331254959
-0.199755698442459
-0.077685385942459
0.059643719345331
0.090161293745041
0.090161293745041
0.090161293745041
0.090161293745041
0.151196449995041
0.181714028120041
0.090161293745041
-0.001391436904669
-0.031909015029669
-0.153979331254959
-0.199755698442459
-0.215014487504959
-0.276049643754959
-0.199755698442459
-0.138720542192459
-0.092944175004959
-0.108202964067459
-0.169238120317459
-0.108202964067459
-0.031909015029669
-0.031909015029669
-0.077685385942459
-0.108202964067459
-0.016650225967169
-0.001391436904669
0.044384930282831
-0.001391436904669
-0.047167804092169
-0.062426593154669
-0.153979331254959
-0.199755698442459
-0.260790854692459
-0.306567221879959
-0.260790854692459
-0.199755698442459
-0.169238120317459
-0.153979331254959
-0.184496909379959
-0.123461753129959
-0.077685385942459
-0.047167804092169
-0.108202964067459
-0.153979331254959
-0.108202964067459
-0.092944175004959
-0.031909015029669
-0.001391436904669
-0.047167804092169
-0.031909015029669
0.029126141220331
0.029126141220331
-0.031909015029669
-0.123461753129959
-0.092944175004959
-0.077685385942459
-0.077685385942459
-0.199755698442459
-0.215014487504959
-0.108202964067459
-0.062426593154669
-0.062426593154669
-0.031909015029669
-0.077685385942459
-0.031909015029669
-0.001391436904669
-0.016650225967169
-0.031909015029669
-0.031909015029669
-0.031909015029669
-0.016650225967169
-0.031909015029669
-0.153979331254959
-0.245532065629959
-0.123461753129959
-0.108202964067459
-0.108202964067459
-0.047167804092169
-0.047167804092169
-0.016650225967169
-0.001391436904669
-0.001391436904669
0.029126141220331
0.044384930282831
0.059643719345331
0.120678871870041
0.166455239057541
0.059643719345331
0.029126141220331
0.105420082807541
0.090161293745041
0.120678871870041
-0.016650225967169
-0.108202964067459
-0.092944175004959
-0.138720542192459
-0.184496909379959
-0.199755698442459
-0.199755698442459
-0.169238120317459
-0.092944175004959
-0.031909015029669
-0.047167804092169
-0.031909015029669
-0.001391436904669
0.044384930282831
0.074902504682541
0.029126141220331
-0.001391436904669
0.105420082807541
0.151196449995041
0.181714028120041
0.151196449995041
0.059643719345331
0.044384930282831
0.044384930282831
0.029126141220331
-0.062426593154669
-0.092944175004959
-0.077685385942459
-0.092944175004959
-0.062426593154669
-0.092944175004959
-0.077685385942459
0.090161293745041
0.135937660932541
0.181714028120041
0.196972817182541
0.196972817182541
0.212231606245041
0.181714028120041
0.151196449995041
0.044384930282831
-0.016650225967169
-0.031909015029669
-0.031909015029669
0.029126141220331
-0.077685385942459
-0.184496909379959
-0.047167804092169
-0.062426593154669
-0.047167804092169
-0.031909015029669
-0.031909015029669
0.013867352157831
0.044384930282831
0.044384930282831
0.013867352157831
0.029126141220331
0.059643719345331
0.135937660932541
0.273266762495041
0.196972817182541
0.074902504682541
0.151196449995041
0.120678871870041
0.044384930282831
-0.047167804092169
-0.138720542192459
-0.077685385942459
-0.047167804092169
-0.092944175004959
-0.062426593154669
-0.031909015029669
0.013867352157831
0.029126141220331
0.074902504682541
0.029126141220331
0.044384930282831
0.105420082807541
0.105420082807541
0.135937660932541
0.135937660932541
0.120678871870041
0.227490395307541
0.212231606245041
0.105420082807541
0.044384930282831
-0.047167804092169
-0.077685385942459
-0.092944175004959
-0.123461753129959
-0.153979331254959
-0.092944175004959
-0.016650225967169
0.090161293745041
0.181714028120041
0.166455239057541
0.166455239057541
0.227490395307541
0.135937660932541
0.105420082807541
0.059643719345331
-0.031909015029669
-0.031909015029669
-0.031909015029669
-0.123461753129959
-0.184496909379959
-0.215014487504959
-0.153979331254959
-0.108202964067459
-0.047167804092169
-0.092944175004959
-0.138720542192459
-0.062426593154669
0.013867352157831
0.029126141220331
-0.047167804092169
-0.031909015029669
0.120678871870041
0.135937660932541
0.059643719345331
0.044384930282831
0.090161293745041
0.090161293745041
-0.016650225967169
-0.016650225967169
-0.062426593154669
-0.077685385942459
-0.062426593154669
-0.031909015029669
-0.031909015029669
-0.062426593154669
-0.031909015029669
-0.001391436904669
0.013867352157831
-0.016650225967169
-0.092944175004959
-0.108202964067459
-0.047167804092169
-0.031909015029669
-0.016650225967169
-0.001391436904669
-0.016650225967169
-0.001391436904669
0.013867352157831
-0.016650225967169
-0.108202964067459
-0.184496909379959
-0.199755698442459
-0.184496909379959
-0.199755698442459
-0.245532065629959
-0.153979331254959
-0.077685385942459
-0.031909015029669
-0.016650225967169
-0.031909015029669
-0.031909015029669
0.013867352157831
0.029126141220331
0.044384930282831
-0.016650225967169
-0.016650225967169
0.090161293745041
0.135937660932541
0.090161293745041
-0.016650225967169
-0.031909015029669
0.013867352157831
-0.047167804092169
-0.215014487504959
-0.260790854692459
-0.260790854692459
-0.291308432817459
-0.337084800004959
-0.276049643754959
-0.291308432817459
-0.260790854692459
-0.184496909379959
-0.108202964067459
-0.062426593154669
-0.031909015029669
-0.031909015029669
0.090161293745041
0.105420082807541
0.044384930282831
-0.016650225967169
-0.016650225967169
0.013867352157831
0.059643719345331
0.013867352157831
-0.031909015029669
-0.031909015029669
-0.077685385942459
-0.092944175004959
-0.092944175004959
-0.153979331254959
-0.153979331254959
-0.062426593154669
-0.031909015029669
-0.077685385942459
-0.108202964067459
-0.108202964067459
-0.062426593154669
0.013867352157831
-0.062426593154669
-0.108202964067459
-0.108202964067459
-0.123461753129959
-0.153979331254959
-0.230273276567459
-0.352343589067459
-0.260790854692459
-0.153979331254959
-0.123461753129959
-0.077685385942459
-0.047167804092169
-0.031909015029669
0.013867352157831
0.029126141220331
-0.047167804092169
-0.092944175004959
-0.031909015029669
-0.001391436904669
-0.031909015029669
-0.077685385942459
-0.138720542192459
-0.108202964067459
-0.138720542192459
-0.123461753129959
-0.199755698442459
-0.276049643754959
-0.245532065629959
-0.245532065629959
-0.245532065629959
-0.321826010942459
-0.367602378129959
-0.306567221879959
-0.321826010942459
-0.260790854692459
-0.230273276567459
-0.245532065629959
-0.184496909379959
-0.092944175004959
0.013867352157831
0.044384930282831
0.059643719345331
0.105420082807541
0.166455239057541
0.212231606245041
0.029126141220331
-0.123461753129959
-0.062426593154669
-0.077685385942459
-0.092944175004959
-0.153979331254959
-0.169238120317459
-0.092944175004959
-0.092944175004959
-0.092944175004959
-0.092944175004959
-0.230273276567459
-0.230273276567459
-0.138720542192459
-0.047167804092169
-0.092944175004959
-0.138720542192459
-0.031909015029669
-0.016650225967169
0.013867352157831
-0.092944175004959
-0.184496909379959
-0.108202964067459
-0.138720542192459
-0.199755698442459
-0.169238120317459
-0.184496909379959
-0.108202964067459
-0.077685385942459
-0.001391436904669
0.013867352157831
0.013867352157831
-0.016650225967169
0.013867352157831
0.059643719345331
-0.047167804092169
-0.153979331254959
-0.031909015029669
-0.047167804092169
-0.031909015029669
-0.001391436904669
-0.123461753129959
-0.108202964067459
-0.077685385942459
-0.123461753129959
-0.138720542192459
-0.184496909379959
-0.169238120317459
-0.123461753129959
-0.092944175004959
-0.169238120317459
-0.199755698442459
-0.092944175004959
-0.092944175004959
-0.062426593154669
-0.031909015029669
-0.031909015029669
0.074902504682541
0.196972817182541
0.212231606245041
0.181714028120041
0.105420082807541
0.090161293745041
0.090161293745041
0.090161293745041
0.013867352157831
-0.047167804092169
-0.001391436904669
-0.047167804092169
-0.077685385942459
-0.123461753129959
-0.199755698442459
-0.184496909379959
-0.184496909379959
-0.199755698442459
-0.199755698442459
-0.138720542192459
-0.047167804092169
-0.016650225967169
0.135937660932541
0.105420082807541
0.029126141220331
0.044384930282831
0.044384930282831
0.044384930282831
-0.047167804092169
-0.123461753129959
-0.001391436904669
0.074902504682541
0.074902504682541
0.074902504682541
0.090161293745041
0.090161293745041
0.013867352157831
-0.001391436904669
-0.062426593154669
-0.153979331254959
-0.123461753129959
-0.092944175004959
-0.001391436904669
-0.016650225967169
-0.077685385942459
0.029126141220331
0.013867352157831
-0.047167804092169
-0.123461753129959
-0.199755698442459
-0.169238120317459
-0.123461753129959
-0.123461753129959
-0.092944175004959
-0.031909015029669
0.044384930282831
0.105420082807541
0.227490395307541
0.196972817182541
0.105420082807541
0.196972817182541
0.135937660932541
0.013867352157831
-0.016650225967169
-0.092944175004959
-0.047167804092169
-0.001391436904669
-0.016650225967169
-0.016650225967169
-0.016650225967169
0.044384930282831
-0.031909015029669
-0.031909015029669
-0.031909015029669
-0.092944175004959
-0.062426593154669
0.013867352157831
0.029126141220331
0.044384930282831
0.013867352157831
0.120678871870041
0.166455239057541
0.166455239057541
0.135937660932541
0.105420082807541
0.105420082807541
0.044384930282831
0.013867352157831
-0.031909015029669
-0.184496909379959
-0.153979331254959
-0.031909015029669
-0.031909015029669
-0.062426593154669
-0.062426593154669
0.013867352157831
0.074902504682541
0.044384930282831
-0.047167804092169
-0.031909015029669
0.059643719345331
0.044384930282831
-0.016650225967169
0.013867352157831
-0.001391436904669
0.029126141220331
0.090161293745041
0.074902504682541
-0.001391436904669
-0.047167804092169
-0.092944175004959
-0.077685385942459
-0.062426593154669
-0.123461753129959
-0.092944175004959
-0.047167804092169
0.013867352157831
0.029126141220331
0.029126141220331
0.029126141220331
0.044384930282831
0.029126141220331
0.029126141220331
-0.062426593154669
-0.077685385942459
-0.031909015029669
0.044384930282831
0.029126141220331
-0.016650225967169
-0.031909015029669
-0.047167804092169
-0.016650225967169
-0.047167804092169
-0.153979331254959
-0.123461753129959
-0.108202964067459
-0.108202964067459
-0.062426593154669
-0.062426593154669
-0.077685385942459
-0.031909015029669
0.059643719345331
0.013867352157831
-0.031909015029669
-0.031909015029669
0.013867352157831
0.059643719345331
0.029126141220331
-0.077685385942459
-0.031909015029669
-0.001391436904669
-0.016650225967169
-0.077685385942459
-0.108202964067459
-0.138720542192459
-0.138720542192459
-0.092944175004959
-0.031909015029669
-0.047167804092169
-0.031909015029669
-0.016650225967169
-0.016650225967169
-0.031909015029669
-0.169238120317459
-0.123461753129959
-0.031909015029669
-0.031909015029669
-0.077685385942459
-0.031909015029669
-0.047167804092169
-0.092944175004959
-0.062426593154669
-0.047167804092169
-0.108202964067459
-0.077685385942459
-0.092944175004959
-0.031909015029669
-0.016650225967169
-0.062426593154669
-0.077685385942459
0.013867352157831
0.044384930282831
-0.031909015029669
-0.062426593154669
-0.001391436904669
0.029126141220331
0.059643719345331
0.044384930282831
0.013867352157831
0.074902504682541
0.029126141220331
0.044384930282831
-0.016650225967169
-0.077685385942459
-0.031909015029669
0.013867352157831
0.013867352157831
-0.016650225967169
-0.047167804092169
0.013867352157831
0.090161293745041
0.120678871870041
0.044384930282831
-0.001391436904669
0.013867352157831
0.029126141220331
0.044384930282831
0.013867352157831
-0.016650225967169
0.029126141220331
-0.031909015029669
0.013867352157831
-0.001391436904669
-0.077685385942459
-0.031909015029669
-0.047167804092169
-0.077685385942459
-0.108202964067459
-0.092944175004959
-0.047167804092169
-0.062426593154669
-0.016650225967169
-0.031909015029669
-0.138720542192459
-0.092944175004959
-0.108202964067459
-0.077685385942459
-0.062426593154669
-0.092944175004959
-0.031909015029669
0.029126141220331
0.059643719345331
0.013867352157831
-0.062426593154669
-0.031909015029669
-0.031909015029669
-0.016650225967169
-0.077685385942459
-0.153979331254959
-0.062426593154669
-0.031909015029669
0.013867352157831
0.029126141220331
-0.016650225967169
0.044384930282831
0.105420082807541
0.090161293745041
-0.001391436904669
-0.031909015029669
0.059643719345331
0.074902504682541
0.090161293745041
0.059643719345331
-0.031909015029669
-0.001391436904669
-0.001391436904669
-0.031909015029669
0.029126141220331
-0.001391436904669
-0.031909015029669
-0.031909015029669
0.029126141220331
0.044384930282831
-0.016650225967169
0.013867352157831
0.059643719345331
0.090161293745041
0.029126141220331
-0.031909015029669
0.013867352157831
-0.001391436904669
-0.016650225967169
-0.016650225967169
-0.153979331254959
-0.153979331254959
-0.153979331254959
-0.092944175004959
-0.077685385942459
-0.108202964067459
-0.062426593154669
0.059643719345331
0.044384930282831
-0.031909015029669
-0.092944175004959
-0.062426593154669
-0.047167804092169
-0.062426593154669
-0.077685385942459
-0.031909015029669
0.074902504682541
0.090161293745041
0.120678871870041
0.166455239057541
0.044384930282831
-0.001391436904669
0.029126141220331
-0.031909015029669
-0.184496909379959
-0.260790854692459
-0.169238120317459
-0.092944175004959
-0.092944175004959
-0.092944175004959
-0.062426593154669
-0.031909015029669
-0.031909015029669
-0.031909015029669
-0.031909015029669
-0.092944175004959
-0.092944175004959
-0.062426593154669
-0.031909015029669
-0.016650225967169
-0.031909015029669
-0.016650225967169
-0.001391436904669
-0.031909015029669
-0.108202964067459
-0.184496909379959
-0.153979331254959
-0.077685385942459
-0.062426593154669
-0.047167804092169
-0.047167804092169
0.013867352157831
0.074902504682541
0.166455239057541
0.074902504682541
-0.016650225967169
0.029126141220331
-0.016650225967169
-0.062426593154669
-0.062426593154669
-0.153979331254959
-0.169238120317459
-0.153979331254959
-0.169238120317459
-0.215014487504959
-0.215014487504959
-0.138720542192459
-0.092944175004959
-0.047167804092169
-0.077685385942459
-0.092944175004959
-0.062426593154669
-0.031909015029669
-0.031909015029669
-0.047167804092169
-0.062426593154669
0.013867352157831
0.059643719345331
0.059643719345331
0.013867352157831
-0.001391436904669
0.044384930282831
-0.031909015029669
-0.077685385942459
-0.047167804092169
-0.108202964067459
-0.138720542192459
-0.108202964067459
-0.047167804092169
-0.047167804092169
-0.031909015029669
0.029126141220331
0.105420082807541
0.090161293745041
-0.031909015029669
-0.062426593154669
-0.016650225967169
0.029126141220331
-0.031909015029669
-0.016650225967169
-0.016650225967169
0.029126141220331
0.044384930282831
0.059643719345331
-0.016650225967169
-0.047167804092169
-0.062426593154669
-0.031909015029669
-0.016650225967169
-0.077685385942459
-0.123461753129959
-0.016650225967169
0.105420082807541
0.105420082807541
0.029126141220331
0.013867352157831
0.044384930282831
0.029126141220331
-0.031909015029669
-0.062426593154669
-0.047167804092169
-0.031909015029669
-0.016650225967169
-0.031909015029669
-0.092944175004959
-0.153979331254959
-0.123461753129959
-0.031909015029669
-0.077685385942459
-0.169238120317459
-0.123461753129959
-0.062426593154669
-0.031909015029669
0.059643719345331
0.074902504682541
0.044384930282831
0.044384930282831
0.074902504682541
0.059643719345331
-0.016650225967169
-0.031909015029669
-0.001391436904669
0.029126141220331
-0.031909015029669
-0.138720542192459
-0.169238120317459
-0.153979331254959
-0.123461753129959
-0.138720542192459
-0.215014487504959
-0.245532065629959
-0.199755698442459
-0.108202964067459
-0.016650225967169
-0.031909015029669
-0.031909015029669
0.059643719345331
0.090161293745041
0.090161293745041
0.044384930282831
0.074902504682541
0.166455239057541
0.120678871870041
0.044384930282831
0.013867352157831
0.013867352157831
-0.016650225967169
-0.001391436904669
0.013867352157831
-0.092944175004959
-0.077685385942459
-0.047167804092169
-0.062426593154669
-0.031909015029669
-0.016650225967169
-0.001391436904669
0.090161293745041
0.090161293745041
0.044384930282831
-0.016650225967169
-0.001391436904669
-0.016650225967169
-0.016650225967169
-0.031909015029669
-0.077685385942459
-0.092944175004959
-0.092944175004959
-0.047167804092169
-0.001391436904669
-0.031909015029669
-0.047167804092169
-0.001391436904669
0.029126141220331
0.029126141220331
-0.077685385942459
-0.031909015029669
0.059643719345331
0.090161293745041
0.059643719345331
-0.016650225967169
-0.016650225967169
0.044384930282831
0.044384930282831
0.044384930282831
0.013867352157831
-0.001391436904669
-0.001391436904669
-0.001391436904669
-0.016650225967169
-0.077685385942459
-0.077685385942459
-0.001391436904669
0.013867352157831
-0.047167804092169
-0.108202964067459
-0.047167804092169
-0.016650225967169
-0.001391436904669
0.044384930282831
0.074902504682541
0.090161293745041
0.105420082807541
0.151196449995041
0.181714028120041
0.166455239057541
0.166455239057541
0.181714028120041
0.135937660932541
0.059643719345331
-0.047167804092169
-0.031909015029669
-0.001391436904669
-0.001391436904669
-0.001391436904669
-0.047167804092169
-0.047167804092169
-0.001391436904669
-0.001391436904669
0.029126141220331
0.029126141220331
-0.016650225967169
0.013867352157831
0.074902504682541
0.013867352157831
-0.047167804092169
0.044384930282831
0.105420082807541
0.090161293745041
0.029126141220331
-0.031909015029669
0.013867352157831
0.120678871870041
0.105420082807541
0.105420082807541
0.044384930282831
-0.016650225967169
-0.031909015029669
0.044384930282831
0.013867352157831
-0.016650225967169
-0.016650225967169
0.044384930282831
0.059643719345331
0.013867352157831
-0.092944175004959
-0.016650225967169
0.013867352157831
-0.031909015029669
-0.031909015029669
-0.062426593154669
-0.031909015029669
-0.016650225967169
-0.001391436904669
-0.001391436904669
-0.016650225967169
-0.001391436904669
0.059643719345331
0.044384930282831
0.013867352157831
-0.031909015029669
-0.016650225967169
-0.031909015029669
-0.001391436904669
-0.001391436904669
-0.062426593154669
-0.016650225967169
0.029126141220331
0.059643719345331
0.044384930282831
-0.077685385942459
-0.153979331254959
-0.138720542192459
-0.108202964067459
-0.108202964067459
-0.153979331254959
-0.077685385942459
-0.016650225967169
0.029126141220331
-0.001391436904669
-0.047167804092169
-0.001391436904669
0.059643719345331
0.044384930282831
0.029126141220331
-0.016650225967169
0.013867352157831
0.029126141220331
0.120678871870041
0.105420082807541
0.090161293745041
0.105420082807541
0.135937660932541
0.074902504682541
-0.001391436904669
-0.123461753129959
-0.092944175004959
-0.047167804092169
-0.108202964067459
-0.169238120317459
-0.108202964067459
-0.108202964067459
-0.108202964067459
-0.031909015029669
-0.016650225967169
-0.016650225967169
-0.016650225967169
0.029126141220331
0.059643719345331
0.044384930282831
-0.031909015029669
-0.031909015029669
-0.001391436904669
0.013867352157831
-0.016650225967169
-0.016650225967169
0.029126141220331
0.105420082807541
0.074902504682541
-0.001391436904669
-0.031909015029669
-0.047167804092169
-0.077685385942459
-0.031909015029669
-0.153979331254959
-0.199755698442459
-0.123461753129959
-0.077685385942459
-0.031909015029669
-0.016650225967169
0.013867352157831
0.090161293745041
0.120678871870041
0.029126141220331
-0.031909015029669
-0.062426593154669
-0.123461753129959
-0.092944175004959
-0.016650225967169
-0.108202964067459
-0.108202964067459
-0.047167804092169
-0.062426593154669
-0.062426593154669
-0.138720542192459
-0.245532065629959
-0.123461753129959
-0.108202964067459
-0.138720542192459
-0.062426593154669
-0.031909015029669
0.059643719345331
0.120678871870041
0.181714028120041
0.151196449995041
0.151196449995041
0.120678871870041
0.105420082807541
0.151196449995041
0.059643719345331
-0.062426593154669
-0.016650225967169
-0.016650225967169
-0.016650225967169
-0.062426593154669
-0.092944175004959
-0.031909015029669
-0.016650225967169
-0.031909015029669
-0.062426593154669
-0.108202964067459
-0.031909015029669
0.013867352157831
0.074902504682541
0.013867352157831
0.029126141220331
0.090161293745041
0.059643719345331
0.059643719345331
0.013867352157831
-0.001391436904669
0.090161293745041
0.059643719345331
0.029126141220331
-0.001391436904669
-0.047167804092169
-0.031909015029669
0.029126141220331
0.090161293745041
0.013867352157831
-0.001391436904669
0.029126141220331
0.044384930282831
0.044384930282831
0.013867352157831
-0.047167804092169
-0.001391436904669
-0.016650225967169
-0.031909015029669
-0.062426593154669
-0.001391436904669
0.029126141220331
0.029126141220331
0.074902504682541
0.029126141220331
-0.031909015029669
-0.047167804092169
-0.062426593154669
-0.001391436904669
-0.031909015029669
-0.153979331254959
-0.062426593154669
0.059643719345331
0.090161293745041
0.044384930282831
0.090161293745041
0.135937660932541
0.166455239057541
0.120678871870041
-0.001391436904669
0.013867352157831
0.105420082807541
0.059643719345331
0.090161293745041
0.090161293745041
0.059643719345331
0.059643719345331
0.059643719345331
0.044384930282831
-0.001391436904669
-0.031909015029669
-0.001391436904669
0.059643719345331
0.044384930282831
-0.031909015029669
0.029126141220331
0.090161293745041
0.059643719345331
0.090161293745041
0.013867352157831
0.029126141220331
0.105420082807541
0.044384930282831
0.013867352157831
-0.016650225967169
-0.031909015029669
0.044384930282831
0.059643719345331
0.074902504682541
0.074902504682541
0.120678871870041
0.074902504682541
0.074902504682541
0.120678871870041
0.013867352157831
-0.001391436904669
0.074902504682541
0.074902504682541
0.090161293745041
-0.016650225967169
-0.123461753129959
0.013867352157831
0.044384930282831
-0.001391436904669
-0.016650225967169
0.059643719345331
0.074902504682541
0.044384930282831
0.013867352157831
-0.031909015029669
-0.016650225967169
0.090161293745041
0.059643719345331
0.120678871870041
0.090161293745041
0.029126141220331
0.074902504682541
0.120678871870041
0.120678871870041
0.074902504682541
0.120678871870041
0.196972817182541
0.151196449995041
0.135937660932541
0.074902504682541
0.044384930282831
0.181714028120041
0.151196449995041
0.120678871870041
0.105420082807541
0.059643719345331
0.105420082807541
0.120678871870041
0.059643719345331
0.029126141220331
0.013867352157831
0.029126141220331
0.044384930282831
0.044384930282831
-0.031909015029669
-0.047167804092169
0.013867352157831
-0.016650225967169
0.013867352157831
0.044384930282831
0.029126141220331
0.120678871870041
0.196972817182541
0.120678871870041
0.044384930282831
-0.016650225967169
0.059643719345331
0.135937660932541
0.120678871870041
0.074902504682541
0.166455239057541
0.196972817182541
0.120678871870041
0.044384930282831
-0.031909015029669
-0.031909015029669
0.044384930282831
0.029126141220331
-0.001391436904669
-0.001391436904669
-0.016650225967169
0.013867352157831
0.105420082807541
0.090161293745041
0.059643719345331
0.090161293745041
0.105420082807541
0.151196449995041
0.074902504682541
-0.031909015029669
0.013867352157831
0.074902504682541
0.013867352157831
-0.001391436904669
0.013867352157831
-0.001391436904669
0.013867352157831
0.090161293745041
0.013867352157831
-0.031909015029669
-0.001391436904669
0.090161293745041
0.196972817182541
0.227490395307541
0.181714028120041
0.181714028120041
0.151196449995041
0.196972817182541
0.196972817182541
0.166455239057541
0.166455239057541
0.135937660932541
0.166455239057541
0.074902504682541
-0.062426593154669
-0.092944175004959
-0.016650225967169
0.059643719345331
0.074902504682541
0.044384930282831
0.105420082807541
0.135937660932541
0.135937660932541
0.013867352157831
0.013867352157831
0.059643719345331
0.059643719345331
0.135937660932541
0.151196449995041
0.044384930282831
0.059643719345331
0.105420082807541
0.090161293745041
0.029126141220331
-0.016650225967169
-0.031909015029669
0.013867352157831
0.044384930282831
-0.031909015029669
-0.001391436904669
0.120678871870041
0.181714028120041
0.258007973432541
0.288525551557541
0.227490395307541
0.258007973432541
0.196972817182541
0.151196449995041
0.074902504682541
0.029126141220331
0.013867352157831
0.059643719345331
0.151196449995041
0.151196449995041
0.013867352157831
-0.031909015029669
-0.077685385942459
-0.108202964067459
-0.123461753129959
-0.153979331254959
-0.108202964067459
-0.016650225967169
0.044384930282831
-0.031909015029669
-0.016650225967169
0.120678871870041
0.196972817182541
0.273266762495041
0.212231606245041
0.074902504682541
0.120678871870041
0.120678871870041
0.105420082807541
0.044384930282831
0.044384930282831
0.090161293745041
0.074902504682541
0.059643719345331
0.044384930282831
-0.047167804092169
-0.031909015029669
-0.031909015029669
0.044384930282831
-0.001391436904669
-0.031909015029669
0.044384930282831
0.090161293745041
0.151196449995041
0.105420082807541
0.059643719345331
0.151196449995041
0.135937660932541
0.151196449995041
0.151196449995041
0.059643719345331
0.029126141220331
0.029126141220331
0.059643719345331
-0.001391436904669
-0.031909015029669
0.013867352157831
0.059643719345331
0.151196449995041
0.105420082807541
-0.001391436904669
0.105420082807541
0.059643719345331
0.074902504682541
0.105420082807541
0.029126141220331
0.090161293745041
0.151196449995041
0.151196449995041
0.074902504682541
0.074902504682541
0.151196449995041
0.212231606245041
0.227490395307541
0.074902504682541
-0.077685385942459
-0.031909015029669
-0.077685385942459
-0.047167804092169
-0.031909015029669
0.013867352157831
0.105420082807541
0.120678871870041
0.166455239057541
0.196972817182541
0.135937660932541
0.181714028120041
0.151196449995041
0.242749184370041
0.181714028120041
0.105420082807541
0.212231606245041
0.227490395307541
0.135937660932541
0.044384930282831
-0.016650225967169
-0.001391436904669
-0.092944175004959
-0.108202964067459
-0.077685385942459
-0.123461753129959
-0.031909015029669
-0.031909015029669
0.044384930282831
0.074902504682541
0.059643719345331
0.105420082807541
0.135937660932541
0.227490395307541
0.181714028120041
0.074902504682541
0.212231606245041
0.303784340620041
0.288525551557541
0.273266762495041
0.242749184370041
0.242749184370041
0.166455239057541
0.090161293745041
0.044384930282831
-0.001391436904669
0.090161293745041
0.120678871870041
0.181714028120041
0.212231606245041
0.151196449995041
0.242749184370041
0.288525551557541
0.273266762495041
0.242749184370041
0.166455239057541
0.166455239057541
0.212231606245041
0.166455239057541
0.105420082807541
0.074902504682541
0.135937660932541
0.151196449995041
0.212231606245041
0.166455239057541
0.090161293745041
0.212231606245041
0.227490395307541
0.166455239057541
0.212231606245041
0.212231606245041
0.258007973432541
0.319043129682541
0.273266762495041
0.242749184370041
0.242749184370041
0.242749184370041
0.212231606245041
0.288525551557541
0.258007973432541
0.151196449995041
0.090161293745041
0.074902504682541
0.059643719345331
-0.047167804092169
-0.184496909379959
-0.092944175004959
-0.031909015029669
-0.016650225967169
-0.016650225967169
0.013867352157831
0.151196449995041
0.166455239057541
0.090161293745041
0.074902504682541
0.074902504682541
0.135937660932541
0.166455239057541
0.181714028120041
0.135937660932541
0.105420082807541
0.151196449995041
0.151196449995041
0.151196449995041
0.074902504682541
0.013867352157831
0.013867352157831
0.013867352157831
-0.031909015029669
-0.031909015029669
-0.016650225967169
0.059643719345331
0.105420082807541
0.120678871870041
0.105420082807541
0.120678871870041
0.227490395307541
0.258007973432541
0.227490395307541
0.212231606245041
0.212231606245041
0.242749184370041
0.181714028120041
0.120678871870041
0.105420082807541
0.029126141220331
-0.001391436904669
-0.001391436904669
0.029126141220331
0.029126141220331
0.029126141220331
0.151196449995041
0.258007973432541
0.212231606245041
0.166455239057541
0.135937660932541
0.196972817182541
0.227490395307541
0.181714028120041
0.120678871870041
0.166455239057541
0.242749184370041
0.196972817182541
0.135937660932541
0.090161293745041
0.059643719345331
-0.016650225967169
-0.031909015029669
-0.108202964067459
-0.199755698442459
-0.230273276567459
-0.169238120317459
-0.047167804092169
0.013867352157831
0.074902504682541
0.151196449995041
0.227490395307541
0.334301918745041
0.227490395307541
0.181714028120041
0.196972817182541
0.181714028120041
0.135937660932541
0.105420082807541
0.044384930282831
0.013867352157831
-0.001391436904669
-0.016650225967169
-0.047167804092169
-0.092944175004959
-0.092944175004959
-0.062426593154669
-0.031909015029669
-0.077685385942459
-0.077685385942459
-0.047167804092169
-0.047167804092169
0.059643719345331
0.120678871870041
0.074902504682541
0.135937660932541
0.181714028120041
0.196972817182541
0.120678871870041
-0.016650225967169
-0.031909015029669
-0.031909015029669
-0.031909015029669
-0.062426593154669
-0.108202964067459
-0.031909015029669
-0.001391436904669
0.029126141220331
-0.001391436904669
-0.047167804092169
-0.001391436904669
-0.001391436904669
0.059643719345331
0.074902504682541
-0.016650225967169
0.074902504682541
0.166455239057541
0.196972817182541
0.196972817182541
0.151196449995041
0.151196449995041
0.120678871870041
0.059643719345331
-0.047167804092169
-0.108202964067459
-0.108202964067459
-0.169238120317459
-0.138720542192459
-0.108202964067459
-0.108202964067459
-0.016650225967169
-0.016650225967169
0.044384930282831
0.044384930282831
-0.047167804092169
-0.001391436904669
0.090161293745041
0.135937660932541
0.120678871870041
0.059643719345331
0.029126141220331
-0.016650225967169
-0.001391436904669
-0.031909015029669
-0.092944175004959
-0.077685385942459
-0.138720542192459
-0.092944175004959
-0.138720542192459
-0.230273276567459
-0.184496909379959
-0.077685385942459
-0.031909015029669
-0.031909015029669
-0.047167804092169
0.029126141220331
0.090161293745041
0.105420082807541
0.074902504682541
0.029126141220331
0.059643719345331
0.044384930282831
-0.031909015029669
-0.092944175004959
-0.184496909379959
-0.199755698442459
-0.153979331254959
-0.123461753129959
-0.123461753129959
-0.138720542192459
-0.047167804092169
-0.031909015029669
-0.062426593154669
-0.092944175004959
-0.123461753129959
-0.062426593154669
-0.001391436904669
0.044384930282831
0.059643719345331
0.044384930282831
0.074902504682541
0.074902504682541
0.029126141220331
-0.031909015029669
-0.123461753129959
-0.138720542192459
-0.062426593154669
-0.031909015029669
-0.062426593154669
-0.123461753129959
-0.062426593154669
-0.031909015029669
-0.031909015029669
-0.031909015029669
-0.138720542192459
-0.092944175004959
-0.077685385942459
-0.092944175004959
-0.092944175004959
-0.138720542192459
-0.092944175004959
0.013867352157831
0.029126141220331
-0.031909015029669
-0.047167804092169
0.029126141220331
0.044384930282831
0.044384930282831
-0.047167804092169
-0.108202964067459
-0.016650225967169
-0.016650225967169
-0.016650225967169
0.059643719345331
-0.016650225967169
-0.001391436904669
0.059643719345331
0.059643719345331
0.029126141220331
0.013867352157831
0.105420082807541
0.135937660932541
0.151196449995041
0.044384930282831
-0.016650225967169
-0.001391436904669
-0.031909015029669
-0.016650225967169
0.059643719345331
0.013867352157831
0.059643719345331
0.074902504682541
0.090161293745041
0.013867352157831
-0.047167804092169
-0.016650225967169
0.029126141220331
0.013867352157831
-0.031909015029669
-0.031909015029669
-0.001391436904669
0.029126141220331
0.074902504682541
0.120678871870041
0.044384930282831
0.074902504682541
0.090161293745041
0.090161293745041
0.029126141220331
-0.031909015029669
-0.016650225967169
0.090161293745041
0.074902504682541
0.013867352157831
0.029126141220331
0.120678871870041
0.105420082807541
0.059643719345331
-0.001391436904669
-0.031909015029669
0.013867352157831
0.074902504682541
0.090161293745041
0.120678871870041
0.105420082807541
0.105420082807541
0.135937660932541
0.120678871870041
0.044384930282831
-0.031909015029669
0.013867352157831
0.029126141220331
0.044384930282831
-0.016650225967169
-0.016650225967169
0.074902504682541
0.151196449995041
0.074902504682541
0.090161293745041
0.074902504682541
0.059643719345331
0.135937660932541
0.196972817182541
0.120678871870041
0.135937660932541
0.090161293745041
0.044384930282831
0.044384930282831
-0.031909015029669
-0.077685385942459
-0.031909015029669
0.029126141220331
0.013867352157831
0.029126141220331
0.044384930282831
0.074902504682541
0.105420082807541
0.135937660932541
0.013867352157831
-0.031909015029669
-0.031909015029669
0.029126141220331
0.013867352157831
-0.031909015029669
0.029126141220331
0.151196449995041
0.151196449995041
0.120678871870041
0.029126141220331
0.044384930282831
0.074902504682541
0.090161293745041
0.074902504682541
0.044384930282831
0.029126141220331
0.044384930282831
0.074902504682541
0.090161293745041
-0.001391436904669
-0.031909015029669
-0.031909015029669
-0.062426593154669
-0.062426593154669
-0.153979331254959
-0.108202964067459
-0.031909015029669
-0.016650225967169
-0.031909015029669
-0.031909015029669
-0.062426593154669
-0.031909015029669
-0.001391436904669
0.029126141220331
-0.031909015029669
-0.062426593154669
-0.016650225967169
0.044384930282831
0.090161293745041
-0.001391436904669
-0.001391436904669
0.090161293745041
0.074902504682541
0.029126141220331
-0.031909015029669
-0.001391436904669
0.074902504682541
0.029126141220331
-0.001391436904669
-0.092944175004959
-0.138720542192459
-0.092944175004959
-0.138720542192459
-0.169238120317459
-0.153979331254959
-0.199755698442459
-0.108202964067459
-0.062426593154669
-0.077685385942459
-0.108202964067459
-0.062426593154669
-0.077685385942459
-0.077685385942459
-0.092944175004959
-0.153979331254959
-0.123461753129959
-0.031909015029669
0.044384930282831
0.120678871870041
0.074902504682541
0.013867352157831
0.013867352157831
-0.001391436904669
-0.016650225967169
-0.047167804092169
-0.062426593154669
-0.047167804092169
-0.031909015029669
-0.047167804092169
-0.092944175004959
-0.077685385942459
-0.062426593154669
-0.062426593154669
-0.047167804092169
-0.153979331254959
-0.199755698442459
-0.138720542192459
-0.092944175004959
-0.062426593154669
-0.077685385942459
-0.092944175004959
-0.031909015029669
-0.062426593154669
-0.184496909379959
-0.276049643754959
-0.260790854692459
-0.230273276567459
-0.199755698442459
-0.184496909379959
-0.230273276567459
-0.123461753129959
-0.047167804092169
-0.047167804092169
-0.031909015029669
-0.031909015029669
-0.138720542192459
-0.077685385942459
-0.123461753129959
-0.184496909379959
-0.199755698442459
-0.138720542192459
-0.184496909379959
-0.184496909379959
-0.199755698442459
-0.245532065629959
-0.230273276567459
-0.199755698442459
-0.199755698442459
-0.184496909379959
-0.245532065629959
-0.291308432817459
-0.245532065629959
-0.169238120317459
-0.138720542192459
-0.215014487504959
-0.153979331254959
-0.123461753129959
-0.153979331254959
-0.184496909379959
-0.215014487504959
-0.215014487504959
-0.169238120317459
-0.184496909379959
-0.199755698442459
-0.245532065629959
-0.230273276567459
-0.153979331254959
-0.062426593154669
-0.062426593154669
-0.138720542192459
-0.077685385942459
-0.001391436904669
0.013867352157831
-0.016650225967169
-0.062426593154669
-0.062426593154669
-0.047167804092169
-0.077685385942459
-0.077685385942459
-0.123461753129959
-0.077685385942459
-0.031909015029669
-0.062426593154669
-0.153979331254959
-0.306567221879959
-0.398119956254959
-0.352343589067459
-0.367602378129959
-0.382861167192459
-0.367602378129959
-0.215014487504959
-0.123461753129959
-0.108202964067459
-0.031909015029669
-0.047167804092169
-0.031909015029669
-0.031909015029669
-0.077685385942459
-0.077685385942459
-0.138720542192459
-0.199755698442459
-0.184496909379959
-0.138720542192459
-0.230273276567459
-0.321826010942459
-0.291308432817459
-0.291308432817459
-0.245532065629959
-0.245532065629959
-0.276049643754959
-0.215014487504959
-0.138720542192459
-0.169238120317459
-0.123461753129959
-0.092944175004959
-0.077685385942459
-0.001391436904669
0.044384930282831
-0.016650225967169
-0.092944175004959
-0.108202964067459
-0.062426593154669
-0.031909015029669
-0.123461753129959
-0.215014487504959
-0.184496909379959
-0.169238120317459
-0.199755698442459
-0.215014487504959
-0.215014487504959
-0.138720542192459
-0.123461753129959
-0.108202964067459
-0.123461753129959
-0.138720542192459
-0.108202964067459
-0.092944175004959
-0.062426593154669
-0.031909015029669
-0.031909015029669
-0.001391436904669
0.029126141220331
0.029126141220331
-0.092944175004959
-0.199755698442459
-0.245532065629959
-0.306567221879959
-0.352343589067459
-0.382861167192459
-0.428637534379959
-0.337084800004959
-0.215014487504959
-0.138720542192459
-0.138720542192459
-0.169238120317459
-0.108202964067459
-0.123461753129959
-0.092944175004959
-0.123461753129959
-0.169238120317459
-0.215014487504959
-0.245532065629959
-0.260790854692459
-0.306567221879959
-0.352343589067459
-0.306567221879959
-0.291308432817459
-0.230273276567459
-0.306567221879959
-0.382861167192459
-0.276049643754959
-0.138720542192459
-0.108202964067459
-0.123461753129959
-0.123461753129959
-0.031909015029669
0.013867352157831
-0.016650225967169
-0.031909015029669
-0.047167804092169
-0.031909015029669
-0.108202964067459
-0.077685385942459
-0.108202964067459
-0.169238120317459
-0.169238120317459
-0.169238120317459
-0.230273276567459
-0.306567221879959
-0.459155112504959
-0.337084800004959
-0.215014487504959
-0.153979331254959
-0.184496909379959
-0.138720542192459
-0.062426593154669
-0.062426593154669
-0.031909015029669
-0.031909015029669
-0.031909015029669
-0.016650225967169
0.013867352157831
0.029126141220331
-0.031909015029669
-0.092944175004959
-0.047167804092169
-0.047167804092169
-0.031909015029669
-0.153979331254959
-0.260790854692459
-0.260790854692459
-0.291308432817459
-0.306567221879959
-0.276049643754959
-0.352343589067459
-0.291308432817459
-0.215014487504959
-0.199755698442459
-0.276049643754959
-0.245532065629959
-0.215014487504959
-0.138720542192459
-0.062426593154669
-0.169238120317459
-0.169238120317459
-0.031909015029669
-0.031909015029669
-0.062426593154669
-0.077685385942459
-0.123461753129959
-0.108202964067459
-0.184496909379959
-0.169238120317459
-0.184496909379959
-0.199755698442459
-0.215014487504959
-0.184496909379959
-0.169238120317459
-0.260790854692459
-0.306567221879959
-0.199755698442459
-0.199755698442459
-0.123461753129959
-0.184496909379959
-0.184496909379959
-0.077685385942459
-0.047167804092169
-0.031909015029669
-0.047167804092169
-0.062426593154669
-0.062426593154669
-0.077685385942459
-0.047167804092169
-0.108202964067459
-0.169238120317459
-0.108202964067459
-0.031909015029669
-0.001391436904669
-0.092944175004959
-0.108202964067459
-0.031909015029669
-0.047167804092169
-0.031909015029669
-0.031909015029669
-0.108202964067459
-0.031909015029669
-0.031909015029669
-0.016650225967169
-0.092944175004959
-0.169238120317459
-0.169238120317459
-0.123461753129959
-0.169238120317459
-0.260790854692459
-0.199755698442459
-0.047167804092169
-0.016650225967169
0.044384930282831
0.029126141220331
0.029126141220331
0.059643719345331
-0.047167804092169
-0.047167804092169
-0.077685385942459
-0.138720542192459
-0.123461753129959
-0.108202964067459
-0.077685385942459
-0.108202964067459
-0.153979331254959
-0.062426593154669
-0.077685385942459
-0.092944175004959
-0.184496909379959
-0.245532065629959
-0.215014487504959
-0.169238120317459
-0.138720542192459
-0.108202964067459
-0.062426593154669
0.013867352157831
0.059643719345331
0.105420082807541
0.059643719345331
-0.016650225967169
0.059643719345331
0.059643719345331
-0.031909015029669
-0.092944175004959
-0.108202964067459
-0.062426593154669
-0.047167804092169
-0.108202964067459
-0.138720542192459
-0.169238120317459
-0.184496909379959
-0.230273276567459
-0.184496909379959
-0.184496909379959
-0.169238120317459
-0.092944175004959
-0.031909015029669
-0.031909015029669
-0.016650225967169
0.013867352157831
0.135937660932541
0.181714028120041
0.120678871870041
0.044384930282831
-0.047167804092169
-0.077685385942459
-0.169238120317459
-0.276049643754959
-0.352343589067459
-0.352343589067459
-0.337084800004959
-0.230273276567459
-0.184496909379959
-0.153979331254959
-0.077685385942459
0.074902504682541
0.120678871870041
0.090161293745041
0.029126141220331
0.029126141220331
0.074902504682541
0.120678871870041
0.090161293745041
0.090161293745041
0.120678871870041
0.120678871870041
0.105420082807541
0.059643719345331
-0.031909015029669
-0.062426593154669
-0.092944175004959
-0.108202964067459
-0.123461753129959
-0.199755698442459
-0.092944175004959
0.044384930282831
0.105420082807541
0.074902504682541
0.074902504682541
0.074902504682541
0.105420082807541
0.090161293745041
0.105420082807541
0.059643719345331
0.074902504682541
0.120678871870041
0.181714028120041
0.151196449995041
0.090161293745041
0.105420082807541
0.135937660932541
0.135937660932541
0.074902504682541
-0.001391436904669
-0.031909015029669
-0.001391436904669
-0.031909015029669
-0.031909015029669
0.029126141220331
0.044384930282831
0.090161293745041
0.181714028120041
0.135937660932541
0.074902504682541
0.059643719345331
0.105420082807541
0.105420082807541
0.044384930282831
-0.047167804092169
-0.092944175004959
-0.092944175004959
-0.092944175004959
-0.123461753129959
-0.199755698442459
-0.260790854692459
-0.215014487504959
-0.153979331254959
-0.138720542192459
-0.153979331254959
-0.077685385942459
0.013867352157831
0.090161293745041
0.105420082807541
0.135937660932541
0.227490395307541
0.273266762495041
0.273266762495041
0.151196449995041
0.074902504682541
0.013867352157831
-0.031909015029669
-0.047167804092169
-0.092944175004959
-0.169238120317459
-0.138720542192459
-0.138720542192459
-0.062426593154669
-0.062426593154669
-0.077685385942459
-0.047167804092169
-0.001391436904669
0.029126141220331
-0.031909015029669
-0.047167804092169
-0.031909015029669
-0.001391436904669
0.044384930282831
0.013867352157831
0.013867352157831
0.059643719345331
-0.001391436904669
0.059643719345331
0.013867352157831
-0.077685385942459
-0.077685385942459
-0.031909015029669
-0.016650225967169
-0.077685385942459
-0.153979331254959
-0.092944175004959
-0.031909015029669
0.013867352157831
-0.031909015029669
-0.016650225967169
0.013867352157831
-0.001391436904669
0.059643719345331
0.013867352157831
-0.047167804092169
0.013867352157831
-0.031909015029669
-0.047167804092169
-0.077685385942459
-0.184496909379959
-0.138720542192459
-0.123461753129959
-0.138720542192459
-0.245532065629959
-0.245532065629959
-0.169238120317459
-0.123461753129959
-0.062426593154669
-0.031909015029669
-0.062426593154669
0.029126141220331
0.029126141220331
0.120678871870041
0.120678871870041
0.044384930282831
0.105420082807541
0.044384930282831
-0.016650225967169
-0.077685385942459
-0.199755698442459
-0.153979331254959
-0.153979331254959
-0.153979331254959
-0.123461753129959
-0.123461753129959
-0.047167804092169
-0.077685385942459
-0.031909015029669
-0.031909015029669
-0.092944175004959
-0.077685385942459
-0.047167804092169
-0.001391436904669
-0.031909015029669
-0.138720542192459
-0.031909015029669
0.044384930282831
-0.016650225967169
-0.062426593154669
-0.062426593154669
-0.031909015029669
-0.031909015029669
-0.001391436904669
-0.016650225967169
-0.077685385942459
-0.031909015029669
0.013867352157831
0.029126141220331
-0.001391436904669
-0.047167804092169
0.013867352157831
0.029126141220331
-0.016650225967169
-0.031909015029669
-0.016650225967169
0.029126141220331
-0.016650225967169
-0.031909015029669
-0.077685385942459
-0.184496909379959
-0.108202964067459
-0.077685385942459
-0.047167804092169
-0.031909015029669
-0.031909015029669
0.013867352157831
0.059643719345331
0.059643719345331
-0.031909015029669
-0.077685385942459
-0.031909015029669
-0.031909015029669
-0.001391436904669
-0.031909015029669
-0.062426593154669
0.029126141220331
0.013867352157831
-0.031909015029669
-0.062426593154669
-0.108202964067459
-0.092944175004959
-0.092944175004959
-0.108202964067459
-0.123461753129959
-0.215014487504959
-0.169238120317459
-0.108202964067459
-0.047167804092169
-0.077685385942459
-0.077685385942459
-0.031909015029669
-0.077685385942459
-0.062426593154669
-0.108202964067459
-0.184496909379959
-0.047167804092169
-0.001391436904669
0.013867352157831
0.029126141220331
-0.062426593154669
-0.016650225967169
-0.016650225967169
-0.123461753129959
-0.230273276567459
-0.169238120317459
-0.077685385942459
-0.108202964067459
-0.077685385942459
-0.062426593154669
-0.108202964067459
-0.062426593154669
-0.092944175004959
-0.047167804092169
-0.031909015029669
-0.138720542192459
-0.108202964067459
-0.047167804092169
-0.108202964067459
-0.138720542192459
-0.123461753129959
-0.031909015029669
-0.016650225967169
0.044384930282831
0.044384930282831
0.044384930282831
0.090161293745041
0.074902504682541
0.059643719345331
0.029126141220331
-0.031909015029669
-0.031909015029669
0.029126141220331
0.044384930282831
-0.016650225967169
-0.108202964067459
-0.047167804092169
-0.001391436904669
-0.001391436904669
-0.031909015029669
-0.031909015029669
0.029126141220331
-0.001391436904669
-0.092944175004959
-0.108202964067459
-0.138720542192459
-0.123461753129959
-0.062426593154669
-0.062426593154669
-0.062426593154669
-0.077685385942459
-0.016650225967169
-0.001391436904669
-0.062426593154669
-0.092944175004959
-0.062426593154669
-0.016650225967169
0.013867352157831
-0.016650225967169
-0.016650225967169
-0.016650225967169
0.029126141220331
0.029126141220331
-0.016650225967169
-0.062426593154669
-0.092944175004959
-0.138720542192459
-0.092944175004959
-0.138720542192459
-0.199755698442459
-0.199755698442459
-0.092944175004959
-0.031909015029669
-0.031909015029669
-0.047167804092169
-0.031909015029669
0.013867352157831
0.013867352157831
-0.047167804092169
-0.047167804092169
-0.062426593154669
-0.031909015029669
0.120678871870041
0.090161293745041
0.059643719345331
0.135937660932541
0.151196449995041
0.166455239057541
0.166455239057541
0.013867352157831
-0.001391436904669
0.013867352157831
-0.016650225967169
-0.077685385942459
-0.062426593154669
-0.062426593154669
-0.031909015029669
0.029126141220331
0.013867352157831
-0.016650225967169
0.013867352157831
0.029126141220331
0.090161293745041
0.090161293745041
-0.016650225967169
0.044384930282831
0.120678871870041
0.090161293745041
0.044384930282831
0.029126141220331
0.044384930282831
0.090161293745041
0.135937660932541
0.151196449995041
0.090161293745041
0.090161293745041
0.059643719345331
0.151196449995041
0.135937660932541
0.059643719345331
0.044384930282831
0.059643719345331
0.059643719345331
0.044384930282831
-0.001391436904669
0.044384930282831
0.044384930282831
0.029126141220331
0.029126141220331
-0.031909015029669
-0.031909015029669
0.013867352157831
0.120678871870041
0.074902504682541
0.013867352157831
0.059643719345331
0.105420082807541
0.120678871870041
0.074902504682541
-0.016650225967169
0.029126141220331
0.044384930282831
0.029126141220331
-0.031909015029669
-0.001391436904669
0.074902504682541
0.090161293745041
0.151196449995041
0.166455239057541
0.074902504682541
0.105420082807541
0.135937660932541
0.105420082807541
0.059643719345331
-0.031909015029669
-0.047167804092169
0.013867352157831
-0.001391436904669
-0.047167804092169
0.013867352157831
0.074902504682541
0.074902504682541
0.090161293745041
0.059643719345331
-0.031909015029669
0.013867352157831
-0.001391436904669
0.044384930282831
0.059643719345331
0.013867352157831
0.029126141220331
0.135937660932541
0.166455239057541
0.090161293745041
0.105420082807541
0.166455239057541
0.135937660932541
0.135937660932541
0.090161293745041
-0.001391436904669
0.029126141220331
0.029126141220331
0.090161293745041
0.044384930282831
-0.047167804092169
-0.047167804092169
-0.001391436904669
-0.031909015029669
-0.108202964067459
-0.123461753129959
-0.031909015029669
-0.031909015029669
0.029126141220331
0.044384930282831
0.059643719345331
0.151196449995041
0.181714028120041
0.166455239057541
0.181714028120041
0.090161293745041
0.090161293745041
0.074902504682541
0.120678871870041
0.090161293745041
-0.031909015029669
-0.001391436904669
0.029126141220331
0.044384930282831
-0.001391436904669
-0.031909015029669
0.044384930282831
0.059643719345331
0.044384930282831
0.029126141220331
-0.047167804092169
-0.001391436904669
0.044384930282831
0.090161293745041
0.135937660932541
0.090161293745041
0.090161293745041
0.135937660932541
0.181714028120041
0.135937660932541
0.029126141220331
0.105420082807541
0.059643719345331
0.029126141220331
-0.016650225967169
-0.047167804092169
0.029126141220331
0.090161293745041
0.074902504682541
0.059643719345331
0.029126141220331
0.029126141220331
0.135937660932541
0.135937660932541
0.013867352157831
-0.031909015029669
0.105420082807541
0.074902504682541
0.120678871870041
0.196972817182541
0.166455239057541
0.212231606245041
0.181714028120041
-0.001391436904669
-0.001391436904669
-0.077685385942459
-0.153979331254959
-0.077685385942459
-0.016650225967169
-0.062426593154669
-0.047167804092169
0.044384930282831
0.105420082807541
0.135937660932541
0.135937660932541
0.105420082807541
0.151196449995041
0.135937660932541
0.059643719345331
0.120678871870041
0.074902504682541
0.074902504682541
0.135937660932541
0.181714028120041
0.105420082807541
0.029126141220331
0.013867352157831
0.044384930282831
0.059643719345331
-0.001391436904669
-0.031909015029669
0.029126141220331
0.074902504682541
0.074902504682541
0.044384930282831
0.074902504682541
0.166455239057541
0.196972817182541
0.181714028120041
0.135937660932541
0.074902504682541
0.090161293745041
0.181714028120041
0.181714028120041
0.074902504682541
-0.031909015029669
-0.016650225967169
-0.062426593154669
-0.108202964067459
-0.138720542192459
-0.108202964067459
-0.092944175004959
-0.062426593154669
-0.077685385942459
-0.108202964067459
-0.108202964067459
-0.062426593154669
-0.001391436904669
0.090161293745041
0.074902504682541
0.105420082807541
0.258007973432541
0.273266762495041
0.319043129682541
0.303784340620041
0.212231606245041
0.105420082807541
0.074902504682541
-0.001391436904669
-0.062426593154669
-0.047167804092169
-0.031909015029669
-0.016650225967169
0.105420082807541
0.013867352157831
0.013867352157831
0.151196449995041
0.196972817182541
0.151196449995041
0.105420082807541
0.044384930282831
0.105420082807541
0.166455239057541
0.151196449995041
0.090161293745041
0.105420082807541
0.090161293745041
0.059643719345331
0.044384930282831
-0.031909015029669
-0.001391436904669
0.059643719345331
0.120678871870041
0.166455239057541
0.166455239057541
0.135937660932541
0.227490395307541
0.258007973432541
0.227490395307541
0.181714028120041
0.242749184370041
0.273266762495041
0.258007973432541
0.227490395307541
0.196972817182541
0.166455239057541
0.090161293745041
0.059643719345331
0.044384930282831
-0.077685385942459
-0.169238120317459
-0.092944175004959
-0.001391436904669
0.044384930282831
0.029126141220331
0.074902504682541
0.166455239057541
0.227490395307541
0.196972817182541
0.166455239057541
0.227490395307541
0.227490395307541
0.242749184370041
0.319043129682541
0.242749184370041
0.181714028120041
0.181714028120041
0.227490395307541
0.120678871870041
-0.031909015029669
-0.123461753129959
-0.153979331254959
-0.153979331254959
-0.184496909379959
-0.230273276567459
-0.092944175004959
0.029126141220331
0.074902504682541
0.166455239057541
0.120678871870041
0.135937660932541
0.196972817182541
0.212231606245041
0.135937660932541
0.151196449995041
0.181714028120041
0.212231606245041
0.273266762495041
0.258007973432541
0.120678871870041
0.135937660932541
0.105420082807541
0.059643719345331
0.090161293745041
-0.016650225967169
-0.092944175004959
-0.001391436904669
0.029126141220331
0.090161293745041
0.135937660932541
0.227490395307541
0.303784340620041
0.334301918745041
0.319043129682541
0.196972817182541
0.212231606245041
0.196972817182541
0.120678871870041
0.059643719345331
-0.047167804092169
-0.092944175004959
-0.077685385942459
-0.138720542192459
-0.031909015029669
-0.047167804092169
-0.077685385942459
0.013867352157831
0.105420082807541
0.105420082807541
0.059643719345331
0.074902504682541
0.135937660932541
0.212231606245041
0.242749184370041
0.181714028120041
0.273266762495041
0.288525551557541
0.196972817182541
0.151196449995041
0.013867352157831
-0.016650225967169
0.044384930282831
-0.016650225967169
-0.031909015029669
-0.031909015029669
-0.016650225967169
0.059643719345331
0.135937660932541
0.166455239057541
0.090161293745041
0.120678871870041
0.166455239057541
0.181714028120041
0.181714028120041
0.212231606245041
0.242749184370041
0.349560707807541
0.319043129682541
0.334301918745041
0.319043129682541
0.242749184370041
0.196972817182541
0.181714028120041
0.090161293745041
-0.031909015029669
-0.077685385942459
-0.031909015029669
-0.031909015029669
-0.031909015029669
-0.047167804092169
0.029126141220331
0.242749184370041
0.303784340620041
0.288525551557541
0.288525551557541
0.288525551557541
0.273266762495041
0.349560707807541
0.334301918745041
0.212231606245041
0.227490395307541
0.273266762495041
0.135937660932541
0.029126141220331
-0.062426593154669
-0.047167804092169
-0.001391436904669
-0.031909015029669
-0.092944175004959
-0.077685385942459
-0.077685385942459
-0.047167804092169
0.059643719345331
0.044384930282831
0.029126141220331
0.090161293745041
0.120678871870041
0.120678871870041
0.120678871870041
0.044384930282831
0.135937660932541
0.166455239057541
0.090161293745041
0.029126141220331
0.013867352157831
-0.031909015029669
-0.001391436904669
0.029126141220331
-0.031909015029669
-0.092944175004959
-0.123461753129959
-0.123461753129959
-0.062426593154669
-0.092944175004959
-0.108202964067459
-0.001391436904669
0.074902504682541
0.105420082807541
0.166455239057541
0.120678871870041
0.105420082807541
0.196972817182541
0.166455239057541
0.044384930282831
-0.047167804092169
-0.062426593154669
-0.092944175004959
-0.062426593154669
-0.092944175004959
-0.108202964067459
-0.031909015029669
0.029126141220331
0.013867352157831
0.013867352157831
-0.016650225967169
0.074902504682541
0.135937660932541
0.135937660932541
0.135937660932541
0.196972817182541
0.212231606245041
0.196972817182541
0.212231606245041
0.120678871870041
0.013867352157831
-0.016650225967169
-0.031909015029669
-0.031909015029669
-0.062426593154669
-0.138720542192459
-0.123461753129959
-0.062426593154669
-0.047167804092169
-0.108202964067459
-0.031909015029669
-0.001391436904669
-0.016650225967169
0.059643719345331
0.074902504682541
0.013867352157831
0.044384930282831
0.120678871870041
0.196972817182541
0.151196449995041
0.044384930282831
0.013867352157831
0.029126141220331
-0.031909015029669
-0.153979331254959
-0.138720542192459
-0.077685385942459
-0.031909015029669
-0.016650225967169
-0.047167804092169
-0.047167804092169
-0.016650225967169
-0.001391436904669
0.074902504682541
0.074902504682541
0.013867352157831
0.029126141220331
0.090161293745041
0.120678871870041
0.120678871870041
0.105420082807541
0.135937660932541
0.135937660932541
0.090161293745041
-0.031909015029669
-0.031909015029669
-0.031909015029669
-0.077685385942459
-0.016650225967169
-0.031909015029669
-0.031909015029669
0.029126141220331
0.105420082807541
0.151196449995041
0.166455239057541
0.120678871870041
0.151196449995041
0.181714028120041
0.227490395307541
0.120678871870041
0.074902504682541
0.105420082807541
0.105420082807541
0.090161293745041
-0.001391436904669
-0.031909015029669
0.013867352157831
-0.001391436904669
0.044384930282831
-0.031909015029669
-0.123461753129959
-0.077685385942459
-0.047167804092169
-0.031909015029669
-0.062426593154669
-0.016650225967169
0.090161293745041
0.135937660932541
0.166455239057541
0.151196449995041
0.105420082807541
0.135937660932541
0.120678871870041
0.105420082807541
-0.031909015029669
-0.047167804092169
-0.001391436904669
0.029126141220331
0.074902504682541
0.029126141220331
0.029126141220331
0.166455239057541
0.090161293745041
0.013867352157831
-0.031909015029669
-0.031909015029669
0.013867352157831
-0.001391436904669
0.044384930282831
0.044384930282831
0.029126141220331
0.090161293745041
0.120678871870041
0.166455239057541
0.029126141220331
-0.123461753129959
-0.077685385942459
-0.108202964067459
-0.062426593154669
-0.062426593154669
-0.062426593154669
0.029126141220331
0.090161293745041
0.074902504682541
0.029126141220331
-0.016650225967169
0.029126141220331
0.059643719345331
0.090161293745041
0.013867352157831
0.013867352157831
0.105420082807541
0.135937660932541
0.120678871870041
-0.031909015029669
-0.092944175004959
-0.031909015029669
-0.077685385942459
-0.138720542192459
-0.123461753129959
-0.169238120317459
-0.092944175004959
-0.047167804092169
-0.001391436904669
-0.031909015029669
-0.016650225967169
0.044384930282831
0.044384930282831
0.059643719345331
0.013867352157831
-0.031909015029669
0.074902504682541
0.090161293745041
0.074902504682541
0.059643719345331
0.074902504682541
0.120678871870041
0.059643719345331
0.074902504682541
-0.016650225967169
-0.062426593154669
-0.062426593154669
-0.062426593154669
-0.031909015029669
-0.092944175004959
-0.184496909379959
-0.062426593154669
0.013867352157831
0.029126141220331
-0.001391436904669
0.074902504682541
0.120678871870041
0.120678871870041
0.074902504682541
-0.016650225967169
-0.031909015029669
-0.001391436904669
-0.062426593154669
-0.031909015029669
-0.047167804092169
-0.077685385942459
0.013867352157831
0.105420082807541
0.090161293745041
0.013867352157831
-0.031909015029669
-0.031909015029669
-0.062426593154669
-0.138720542192459
-0.184496909379959
-0.153979331254959
-0.031909015029669
-0.001391436904669
0.059643719345331
-0.001391436904669
-0.001391436904669
0.013867352157831
-0.062426593154669
-0.123461753129959
-0.123461753129959
-0.138720542192459
-0.077685385942459
-0.108202964067459
-0.092944175004959
-0.047167804092169
-0.031909015029669
0.013867352157831
0.044384930282831
0.013867352157831
-0.077685385942459
-0.123461753129959
-0.108202964067459
-0.077685385942459
-0.016650225967169
-0.031909015029669
-0.062426593154669
0.090161293745041
0.105420082807541
-0.001391436904669
-0.031909015029669
-0.031909015029669
-0.077685385942459
-0.092944175004959
-0.092944175004959
-0.123461753129959
-0.108202964067459
-0.047167804092169
-0.047167804092169
-0.001391436904669
-0.016650225967169
-0.031909015029669
0.029126141220331
0.105420082807541
0.059643719345331
-0.016650225967169
0.013867352157831
0.074902504682541
0.044384930282831
-0.047167804092169
-0.138720542192459
-0.138720542192459
-0.062426593154669
-0.092944175004959
-0.123461753129959
-0.077685385942459
-0.031909015029669
-0.031909015029669
0.029126141220331
-0.016650225967169
-0.016650225967169
-0.001391436904669
0.013867352157831
0.013867352157831
-0.016650225967169
-0.077685385942459
-0.062426593154669
-0.016650225967169
0.029126141220331
-0.031909015029669
-0.031909015029669
-0.047167804092169
-0.077685385942459
-0.047167804092169
-0.108202964067459
-0.215014487504959
-0.230273276567459
-0.184496909379959
-0.092944175004959
-0.138720542192459
-0.169238120317459
-0.047167804092169
-0.031909015029669
-0.031909015029669
-0.108202964067459
-0.077685385942459
-0.016650225967169
0.029126141220331
0.013867352157831
-0.031909015029669
-0.108202964067459
-0.123461753129959
-0.108202964067459
-0.062426593154669
-0.138720542192459
-0.153979331254959
-0.062426593154669
-0.031909015029669
-0.001391436904669
-0.062426593154669
-0.123461753129959
-0.031909015029669
0.013867352157831
-0.016650225967169
0.029126141220331
0.059643719345331
0.059643719345331
0.090161293745041
0.181714028120041
0.074902504682541
-0.001391436904669
-0.031909015029669
-0.092944175004959
-0.108202964067459
-0.153979331254959
-0.199755698442459
-0.123461753129959
-0.092944175004959
-0.001391436904669
0.044384930282831
-0.031909015029669
-0.001391436904669
0.013867352157831
0.044384930282831
-0.016650225967169
-0.138720542192459
-0.153979331254959
-0.077685385942459
-0.031909015029669
-0.047167804092169
-0.047167804092169
0.029126141220331
0.044384930282831
0.013867352157831
-0.077685385942459
-0.062426593154669
-0.031909015029669
-0.031909015029669
-0.001391436904669
0.029126141220331
-0.031909015029669
0.013867352157831
0.029126141220331
0.059643719345331
-0.016650225967169
-0.062426593154669
-0.016650225967169
0.029126141220331
0.059643719345331
-0.016650225967169
-0.062426593154669
0.013867352157831
0.029126141220331
0.013867352157831
0.013867352157831
0.029126141220331
0.044384930282831
-0.031909015029669
-0.016650225967169
-0.031909015029669
-0.047167804092169
-0.001391436904669
0.090161293745041
0.151196449995041
0.151196449995041
0.029126141220331
0.044384930282831
0.059643719345331
0.074902504682541
0.029126141220331
0.013867352157831
0.029126141220331
0.029126141220331
0.029126141220331
-0.062426593154669
-0.108202964067459
-0.001391436904669
0.013867352157831
0.059643719345331
0.074902504682541
0.013867352157831
0.044384930282831
-0.031909015029669
-0.062426593154669
-0.092944175004959
-0.108202964067459
-0.077685385942459
-0.031909015029669
0.029126141220331
-0.001391436904669
-0.031909015029669
-0.001391436904669
0.029126141220331
0.074902504682541
-0.031909015029669
-0.138720542192459
-0.047167804092169
-0.031909015029669
-0.047167804092169
-0.077685385942459
-0.047167804092169
0.074902504682541
0.059643719345331
0.044384930282831
0.074902504682541
0.013867352157831
0.029126141220331
-0.016650225967169
0.029126141220331
0.044384930282831
0.013867352157831
0.044384930282831
0.105420082807541
0.151196449995041
0.120678871870041
-0.031909015029669
-0.001391436904669
-0.001391436904669
-0.031909015029669
-0.047167804092169
-0.062426593154669
0.044384930282831
0.135937660932541
0.166455239057541
0.120678871870041
0.059643719345331
0.105420082807541
0.090161293745041
0.090161293745041
0.044384930282831
-0.047167804092169
-0.001391436904669
-0.031909015029669
-0.077685385942459
-0.153979331254959
-0.153979331254959
-0.077685385942459
-0.031909015029669
-0.047167804092169
-0.031909015029669
-0.092944175004959
-0.031909015029669
-0.001391436904669
0.029126141220331
-0.001391436904669
-0.077685385942459
-0.016650225967169
0.059643719345331
-0.031909015029669
-0.092944175004959
-0.062426593154669
0.013867352157831
0.059643719345331
0.074902504682541
0.059643719345331
-0.016650225967169
0.013867352157831
-0.047167804092169
-0.031909015029669
-0.001391436904669
-0.016650225967169
0.059643719345331
0.196972817182541
0.166455239057541
0.090161293745041
-0.001391436904669
0.059643719345331
0.059643719345331
0.013867352157831
-0.016650225967169
-0.031909015029669
-0.001391436904669
0.029126141220331
-0.016650225967169
-0.062426593154669
-0.077685385942459
-0.031909015029669
0.013867352157831
-0.031909015029669
-0.077685385942459
-0.123461753129959
-0.031909015029669
-0.016650225967169
0.013867352157831
0.059643719345331
0.105420082807541
0.151196449995041
0.181714028120041
0.120678871870041
0.074902504682541
0.059643719345331
0.120678871870041
0.135937660932541
0.135937660932541
0.044384930282831
-0.016650225967169
-0.031909015029669
-0.077685385942459
-0.153979331254959
-0.153979331254959
-0.153979331254959
-0.123461753129959
-0.077685385942459
-0.108202964067459
-0.092944175004959
-0.047167804092169
-0.031909015029669
-0.016650225967169
0.074902504682541
0.044384930282831
0.029126141220331
0.090161293745041
0.181714028120041
0.151196449995041
0.090161293745041
0.074902504682541
0.120678871870041
0.120678871870041
0.029126141220331
-0.062426593154669
-0.062426593154669
-0.062426593154669
-0.077685385942459
-0.077685385942459
-0.031909015029669
0.013867352157831
0.029126141220331
0.105420082807541
0.120678871870041
0.044384930282831
0.029126141220331
0.059643719345331
0.059643719345331
0.074902504682541
0.059643719345331
0.090161293745041
0.135937660932541
0.181714028120041
0.105420082807541
0.044384930282831
-0.001391436904669
0.013867352157831
0.013867352157831
-0.031909015029669
-0.031909015029669
-0.001391436904669
0.044384930282831
0.074902504682541
0.029126141220331
0.013867352157831
0.090161293745041
0.135937660932541
0.196972817182541
0.166455239057541
0.120678871870041
0.135937660932541
0.090161293745041
0.074902504682541
0.074902504682541
-0.001391436904669
0.013867352157831
0.029126141220331
0.059643719345331
-0.016650225967169
-0.077685385942459
-0.077685385942459
0.044384930282831
0.166455239057541
0.120678871870041
0.059643719345331
0.212231606245041
0.242749184370041
0.196972817182541
0.212231606245041
0.258007973432541
0.273266762495041
0.273266762495041
0.334301918745041
0.212231606245041
0.074902504682541
0.044384930282831
0.059643719345331
0.135937660932541
0.120678871870041
-0.016650225967169
0.120678871870041
0.166455239057541
0.181714028120041
0.135937660932541
0.120678871870041
0.196972817182541
0.227490395307541
0.196972817182541
0.227490395307541
0.212231606245041
0.288525551557541
0.273266762495041
0.273266762495041
0.212231606245041
0.120678871870041
0.105420082807541
0.044384930282831
0.059643719345331
-0.001391436904669
-0.062426593154669
-0.016650225967169
0.029126141220331
0.120678871870041
0.227490395307541
0.151196449995041
0.258007973432541
0.319043129682541
0.303784340620041
0.166455239057541
0.059643719345331
0.120678871870041
0.181714028120041
0.196972817182541
0.135937660932541
0.029126141220331
0.074902504682541
0.090161293745041
0.090161293745041
0.090161293745041
0.029126141220331
0.059643719345331
0.029126141220331
0.059643719345331
0.044384930282831
-0.031909015029669
0.044384930282831
0.135937660932541
0.181714028120041
0.227490395307541
0.166455239057541
0.273266762495041
0.334301918745041
0.273266762495041
0.212231606245041
0.196972817182541
0.181714028120041
0.166455239057541
0.151196449995041
0.135937660932541
0.074902504682541
0.135937660932541
0.029126141220331
-0.001391436904669
0.013867352157831
-0.092944175004959
-0.062426593154669
0.059643719345331
0.120678871870041
0.135937660932541
0.120678871870041
0.196972817182541
0.288525551557541
0.349560707807541
0.334301918745041
0.288525551557541
0.319043129682541
0.227490395307541
0.166455239057541
0.013867352157831
-0.108202964067459
-0.092944175004959
-0.031909015029669
-0.062426593154669
-0.108202964067459
-0.199755698442459
-0.123461753129959
-0.031909015029669
-0.031909015029669
-0.077685385942459
-0.077685385942459
-0.031909015029669
-0.047167804092169
-0.031909015029669
-0.016650225967169
-0.001391436904669
0.059643719345331
0.090161293745041
0.151196449995041
0.105420082807541
-0.001391436904669
0.090161293745041
0.135937660932541
0.074902504682541
-0.031909015029669
-0.062426593154669
-0.077685385942459
-0.077685385942459
-0.062426593154669
-0.062426593154669
-0.092944175004959
-0.047167804092169
-0.062426593154669
-0.016650225967169
-0.031909015029669
-0.077685385942459
0.013867352157831
0.074902504682541
0.044384930282831
-0.031909015029669
-0.077685385942459
-0.047167804092169
-0.031909015029669
0.013867352157831
0.013867352157831
-0.062426593154669
-0.047167804092169
-0.077685385942459
-0.092944175004959
-0.123461753129959
-0.199755698442459
-0.169238120317459
-0.031909015029669
-0.047167804092169
-0.092944175004959
-0.031909015029669
0.074902504682541
0.090161293745041
0.120678871870041
0.029126141220331
-0.108202964067459
-0.138720542192459
-0.138720542192459
-0.153979331254959
-0.153979331254959
-0.230273276567459
-0.230273276567459
-0.153979331254959
-0.138720542192459
-0.138720542192459
-0.153979331254959
-0.062426593154669
-0.016650225967169
-0.062426593154669
-0.184496909379959
-0.138720542192459
-0.108202964067459
-0.123461753129959
-0.092944175004959
-0.047167804092169
-0.138720542192459
-0.123461753129959
-0.123461753129959
-0.108202964067459
-0.108202964067459
-0.184496909379959
-0.199755698442459
-0.077685385942459
-0.077685385942459
-0.153979331254959
-0.184496909379959
-0.123461753129959
-0.031909015029669
-0.031909015029669
-0.092944175004959
-0.108202964067459
-0.047167804092169
-0.092944175004959
-0.092944175004959
-0.108202964067459
-0.123461753129959
-0.138720542192459
-0.092944175004959
-0.153979331254959
-0.215014487504959
-0.169238120317459
-0.092944175004959
-0.077685385942459
-0.108202964067459
-0.215014487504959
-0.245532065629959
-0.245532065629959
-0.260790854692459
-0.260790854692459
-0.276049643754959
-0.276049643754959
-0.230273276567459
-0.169238120317459
-0.123461753129959
-0.108202964067459
-0.092944175004959
-0.062426593154669
-0.108202964067459
-0.138720542192459
-0.276049643754959
-0.260790854692459
-0.230273276567459
-0.184496909379959
-0.199755698442459
-0.215014487504959
-0.230273276567459
-0.260790854692459
-0.260790854692459
-0.215014487504959
-0.306567221879959
-0.337084800004959
-0.276049643754959
-0.230273276567459
-0.184496909379959
-0.215014487504959
-0.184496909379959
-0.077685385942459
-0.031909015029669
-0.077685385942459
-0.169238120317459
-0.184496909379959
-0.184496909379959
-0.245532065629959
-0.245532065629959
-0.291308432817459
-0.260790854692459
-0.245532065629959
-0.169238120317459
-0.184496909379959
-0.276049643754959
-0.230273276567459
-0.153979331254959
-0.184496909379959
-0.169238120317459
-0.245532065629959
-0.169238120317459
-0.077685385942459
-0.047167804092169
-0.031909015029669
-0.047167804092169
-0.077685385942459
-0.062426593154669
-0.016650225967169
-0.016650225967169
-0.077685385942459
-0.062426593154669
-0.016650225967169
-0.031909015029669
-0.031909015029669
-0.138720542192459
-0.108202964067459
-0.047167804092169
-0.092944175004959
-0.123461753129959
-0.123461753129959
-0.169238120317459
-0.123461753129959
-0.031909015029669
-0.016650225967169
-0.077685385942459
-0.077685385942459
-0.047167804092169
-0.031909015029669
-0.001391436904669
-0.047167804092169
-0.047167804092169
-0.001391436904669
0.013867352157831
-0.031909015029669
-0.138720542192459
-0.153979331254959
-0.108202964067459
-0.153979331254959
-0.184496909379959
-0.215014487504959
-0.169238120317459
-0.092944175004959
0.013867352157831
0.044384930282831
-0.001391436904669
0.029126141220331
0.090161293745041
0.044384930282831
0.013867352157831
-0.123461753129959
-0.062426593154669
0.013867352157831
0.013867352157831
-0.001391436904669
-0.031909015029669
-0.031909015029669
-0.016650225967169
-0.016650225967169
-0.016650225967169
-0.031909015029669
-0.031909015029669
-0.016650225967169
-0.031909015029669
-0.001391436904669
-0.077685385942459
-0.031909015029669
0.029126141220331
0.044384930282831
-0.001391436904669
-0.031909015029669
-0.031909015029669
-0.031909015029669
-0.031909015029669
-0.001391436904669
-0.047167804092169
-0.031909015029669
-0.016650225967169
0.029126141220331
0.090161293745041
-0.001391436904669
0.013867352157831
0.135937660932541
0.090161293745041
0.013867352157831
-0.031909015029669
-0.031909015029669
-0.062426593154669
-0.092944175004959
-0.108202964067459
-0.123461753129959
-0.031909015029669
-0.001391436904669
0.044384930282831
0.074902504682541
0.029126141220331
0.029126141220331
0.120678871870041
0.090161293745041
0.013867352157831
-0.031909015029669
-0.031909015029669
-0.016650225967169
0.013867352157831
0.013867352157831
0.029126141220331
0.074902504682541
0.120678871870041
0.105420082807541
0.090161293745041
-0.001391436904669
-0.016650225967169
0.044384930282831
0.029126141220331
0.029126141220331
-0.001391436904669
0.044384930282831
0.120678871870041
0.135937660932541
0.074902504682541
0.059643719345331
0.029126141220331
0.029126141220331
0.059643719345331
0.029126141220331
-0.092944175004959
-0.062426593154669
-0.031909015029669
0.029126141220331
0.029126141220331
-0.001391436904669
0.105420082807541
0.227490395307541
0.151196449995041
0.090161293745041
0.059643719345331
0.044384930282831
0.044384930282831
0.029126141220331
-0.031909015029669
-0.077685385942459
-0.031909015029669
-0.001391436904669
-0.001391436904669
-0.016650225967169
-0.031909015029669
-0.077685385942459
-0.001391436904669
-0.001391436904669
-0.047167804092169
-0.123461753129959
-0.031909015029669
0.059643719345331
0.105420082807541
0.059643719345331
0.059643719345331
0.135937660932541
0.135937660932541
0.090161293745041
0.090161293745041
0.044384930282831
-0.062426593154669
-0.047167804092169
-0.031909015029669
-0.092944175004959
-0.108202964067459
-0.047167804092169
-0.047167804092169
-0.031909015029669
-0.077685385942459
-0.169238120317459
-0.138720542192459
-0.047167804092169
-0.031909015029669
-0.031909015029669
-0.031909015029669
-0.001391436904669
0.044384930282831
0.120678871870041
0.074902504682541
0.044384930282831
0.105420082807541
0.120678871870041
0.120678871870041
-0.001391436904669
-0.031909015029669
0.029126141220331
-0.001391436904669
-0.031909015029669
-0.047167804092169
-0.108202964067459
-0.077685385942459
-0.047167804092169
-0.001391436904669
-0.031909015029669
-0.047167804092169
-0.001391436904669
0.074902504682541
0.074902504682541
-0.031909015029669
-0.077685385942459
-0.031909015029669
-0.047167804092169
-0.047167804092169
-0.108202964067459
-0.123461753129959
-0.062426593154669
-0.123461753129959
-0.077685385942459
-0.047167804092169
-0.108202964067459
-0.123461753129959
-0.062426593154669
-0.016650225967169
-0.047167804092169
-0.031909015029669
0.090161293745041
0.105420082807541
0.120678871870041
0.044384930282831
-0.016650225967169
-0.001391436904669
-0.001391436904669
-0.031909015029669
-0.077685385942459
-0.169238120317459
-0.169238120317459
-0.108202964067459
-0.047167804092169
-0.153979331254959
-0.230273276567459
-0.199755698442459
-0.215014487504959
-0.230273276567459
-0.276049643754959
-0.276049643754959
-0.153979331254959
-0.108202964067459
-0.108202964067459
-0.108202964067459
-0.031909015029669
0.029126141220331
0.059643719345331
0.151196449995041
0.090161293745041
0.074902504682541
0.090161293745041
0.074902504682541
0.059643719345331
0.044384930282831
-0.047167804092169
-0.062426593154669
-0.092944175004959
-0.184496909379959
-0.291308432817459
-0.306567221879959
-0.260790854692459
-0.215014487504959
-0.169238120317459
-0.169238120317459
-0.138720542192459
-0.062426593154669
-0.031909015029669
0.013867352157831
-0.001391436904669
-0.031909015029669
-0.016650225967169
-0.016650225967169
-0.016650225967169
-0.153979331254959
-0.199755698442459
-0.153979331254959
-0.138720542192459
-0.184496909379959
-0.245532065629959
-0.230273276567459
-0.123461753129959
-0.062426593154669
-0.031909015029669
-0.077685385942459
-0.047167804092169
-0.031909015029669
-0.047167804092169
-0.016650225967169
-0.092944175004959
-0.108202964067459
0.013867352157831
-0.016650225967169
-0.062426593154669
-0.077685385942459
-0.062426593154669
-0.047167804092169
-0.092944175004959
-0.092944175004959
-0.199755698442459
-0.245532065629959
-0.199755698442459
-0.153979331254959
-0.077685385942459
-0.062426593154669
-0.031909015029669
0.059643719345331
0.074902504682541
0.105420082807541
0.029126141220331
0.029126141220331
0.029126141220331
-0.031909015029669
-0.062426593154669
-0.062426593154669
-0.108202964067459
-0.031909015029669
-0.031909015029669
-0.062426593154669
-0.184496909379959
-0.291308432817459
-0.260790854692459
-0.184496909379959
-0.153979331254959
-0.215014487504959
-0.169238120317459
-0.062426593154669
-0.016650225967169
0.029126141220331
0.044384930282831
0.013867352157831
0.135937660932541
0.090161293745041
0.044384930282831
-0.031909015029669
-0.092944175004959
-0.092944175004959
-0.062426593154669
-0.092944175004959
-0.153979331254959
-0.123461753129959
-0.077685385942459
-0.123461753129959
-0.138720542192459
-0.138720542192459
-0.108202964067459
-0.031909015029669
-0.031909015029669
-0.001391436904669
-0.062426593154669
-0.123461753129959
-0.062426593154669
0.013867352157831
-0.016650225967169
-0.016650225967169
-0.031909015029669
0.044384930282831
0.044384930282831
-0.031909015029669
-0.077685385942459
-0.108202964067459
-0.153979331254959
-0.230273276567459
-0.276049643754959
-0.276049643754959
-0.230273276567459
-0.092944175004959
-0.016650225967169
0.044384930282831
0.074902504682541
0.044384930282831
0.074902504682541
0.151196449995041
0.135937660932541
0.029126141220331
-0.016650225967169
0.044384930282831
0.090161293745041
-0.016650225967169
-0.123461753129959
-0.123461753129959
-0.047167804092169
-0.062426593154669
-0.108202964067459
-0.184496909379959
-0.138720542192459
-0.092944175004959
-0.047167804092169
-0.047167804092169
-0.031909015029669
-0.016650225967169
0.044384930282831
0.059643719345331
0.013867352157831
-0.016650225967169
-0.016650225967169
0.013867352157831
-0.016650225967169
-0.031909015029669
-0.062426593154669
-0.062426593154669
-0.092944175004959
-0.062426593154669
-0.047167804092169
-0.108202964067459
-0.123461753129959
-0.031909015029669
-0.001391436904669
0.029126141220331
-0.001391436904669
-0.016650225967169
-0.001391436904669
0.044384930282831
-0.001391436904669
-0.016650225967169
-0.001391436904669
0.013867352157831
0.044384930282831
0.044384930282831
-0.031909015029669
-0.031909015029669
-0.016650225967169
0.029126141220331
-0.062426593154669
-0.199755698442459
-0.169238120317459
-0.092944175004959
-0.062426593154669
-0.108202964067459
-0.062426593154669
0.029126141220331
0.074902504682541
0.090161293745041
0.135937660932541
0.090161293745041
0.044384930282831
0.059643719345331
0.074902504682541
0.013867352157831
-0.001391436904669
-0.031909015029669
-0.031909015029669
-0.077685385942459
-0.169238120317459
-0.199755698442459
-0.153979331254959
-0.138720542192459
-0.123461753129959
-0.108202964067459
-0.092944175004959
-0.016650225967169
0.059643719345331
0.135937660932541
0.135937660932541
0.090161293745041
0.059643719345331
0.090161293745041
0.120678871870041
0.044384930282831
-0.016650225967169
0.013867352157831
-0.031909015029669
-0.031909015029669
-0.077685385942459
-0.138720542192459
-0.108202964067459
-0.077685385942459
-0.092944175004959
-0.108202964067459
-0.153979331254959
-0.123461753129959
-0.031909015029669
0.044384930282831
-0.031909015029669
0.013867352157831
0.090161293745041
0.090161293745041
0.196972817182541
0.166455239057541
0.074902504682541
0.120678871870041
0.090161293745041
0.029126141220331
-0.016650225967169
-0.123461753129959
-0.138720542192459
-0.169238120317459
-0.169238120317459
-0.215014487504959
-0.184496909379959
-0.138720542192459
-0.092944175004959
-0.031909015029669
-0.031909015029669
-0.047167804092169
0.013867352157831
0.013867352157831
0.029126141220331
0.013867352157831
-0.031909015029669
0.059643719345331
0.074902504682541
0.074902504682541
0.013867352157831
-0.047167804092169
-0.108202964067459
-0.138720542192459
-0.138720542192459
-0.199755698442459
-0.276049643754959
-0.153979331254959
-0.108202964067459
-0.092944175004959
-0.108202964067459
-0.108202964067459
-0.047167804092169
-0.031909015029669
-0.016650225967169
-0.031909015029669
-0.077685385942459
-0.031909015029669
-0.001391436904669
0.059643719345331
0.044384930282831
-0.016650225967169
0.059643719345331
0.090161293745041
0.090161293745041
-0.016650225967169
-0.077685385942459
-0.031909015029669
-0.047167804092169
-0.108202964067459
-0.077685385942459
-0.092944175004959
-0.031909015029669
0.013867352157831
0.105420082807541
0.090161293745041
0.013867352157831
0.090161293745041
0.105420082807541
0.074902504682541
0.029126141220331
-0.062426593154669
-0.062426593154669
-0.108202964067459
-0.184496909379959
-0.215014487504959
-0.230273276567459
-0.184496909379959
-0.138720542192459
-0.062426593154669
-0.077685385942459
-0.108202964067459
-0.062426593154669
-0.001391436904669
0.029126141220331
-0.001391436904669
-0.062426593154669
0.044384930282831
0.074902504682541
0.044384930282831
0.029126141220331
-0.001391436904669
-0.001391436904669
-0.031909015029669
-0.092944175004959
-0.199755698442459
-0.291308432817459
-0.245532065629959
-0.215014487504959
-0.184496909379959
-0.215014487504959
-0.215014487504959
-0.092944175004959
-0.047167804092169
-0.047167804092169
-0.108202964067459
-0.123461753129959
-0.047167804092169
-0.031909015029669
-0.047167804092169
-0.031909015029669
-0.031909015029669
0.074902504682541
0.074902504682541
0.090161293745041
0.105420082807541
0.044384930282831
0.013867352157831
-0.016650225967169
-0.062426593154669
-0.153979331254959
-0.184496909379959
-0.138720542192459
-0.108202964067459
-0.062426593154669
-0.108202964067459
-0.153979331254959
-0.031909015029669
0.044384930282831
0.090161293745041
0.090161293745041
0.135937660932541
0.166455239057541
0.166455239057541
0.135937660932541
0.044384930282831
-0.077685385942459
-0.077685385942459
-0.123461753129959
-0.108202964067459
-0.153979331254959
-0.153979331254959
-0.031909015029669
-0.016650225967169
-0.031909015029669
-0.031909015029669
-0.047167804092169
0.013867352157831
0.029126141220331
-0.016650225967169
-0.031909015029669
-0.047167804092169
0.013867352157831
0.044384930282831
-0.031909015029669
-0.092944175004959
-0.062426593154669
-0.047167804092169
-0.031909015029669
-0.031909015029669
-0.031909015029669
-0.047167804092169
-0.016650225967169
-0.016650225967169
0.029126141220331
-0.001391436904669
-0.047167804092169
-0.031909015029669
-0.001391436904669
-0.062426593154669
-0.123461753129959
-0.092944175004959
0.013867352157831
0.059643719345331
0.074902504682541
0.105420082807541
0.059643719345331
0.044384930282831
0.044384930282831
0.013867352157831
-0.031909015029669
-0.016650225967169
-0.031909015029669
0.044384930282831
0.044384930282831
-0.001391436904669
-0.031909015029669
0.074902504682541
0.105420082807541
0.090161293745041
0.013867352157831
0.044384930282831
0.135937660932541
0.181714028120041
0.090161293745041
0.074902504682541
0.090161293745041
0.013867352157831
-0.016650225967169
-0.077685385942459
-0.169238120317459
-0.138720542192459
-0.092944175004959
-0.077685385942459
-0.047167804092169
-0.031909015029669
0.029126141220331
0.090161293745041
0.166455239057541
0.090161293745041
0.029126141220331
-0.001391436904669
0.013867352157831
0.044384930282831
0.074902504682541
0.029126141220331
0.090161293745041
0.090161293745041
0.105420082807541
0.044384930282831
-0.031909015029669
-0.016650225967169
0.044384930282831
0.044384930282831
0.059643719345331
0.059643719345331
0.059643719345331
0.120678871870041
0.212231606245041
0.181714028120041
0.105420082807541
0.120678871870041
0.074902504682541
0.151196449995041
0.135937660932541
0.013867352157831
0.074902504682541
0.135937660932541
0.090161293745041
0.059643719345331
-0.031909015029669
-0.031909015029669
0.013867352157831
-0.001391436904669
-0.062426593154669
-0.031909015029669
0.013867352157831
0.074902504682541
0.181714028120041
0.196972817182541
0.166455239057541
0.196972817182541
0.196972817182541
0.166455239057541
0.135937660932541
0.074902504682541
0.135937660932541
0.181714028120041
0.181714028120041
0.090161293745041
0.013867352157831
0.013867352157831
-0.016650225967169
0.013867352157831
0.105420082807541
0.029126141220331
0.029126141220331
0.059643719345331
0.120678871870041
0.105420082807541
0.059643719345331
0.059643719345331
0.120678871870041
0.151196449995041
0.120678871870041
0.044384930282831
0.105420082807541
0.120678871870041
0.059643719345331
0.059643719345331
-0.031909015029669
-0.031909015029669
-0.031909015029669
0.029126141220331
0.029126141220331
-0.001391436904669
0.059643719345331
0.181714028120041
0.212231606245041
0.181714028120041
0.135937660932541
0.212231606245041
0.196972817182541
0.181714028120041
0.105420082807541
0.059643719345331
0.135937660932541
0.166455239057541
0.196972817182541
0.227490395307541
0.120678871870041
0.074902504682541
0.029126141220331
-0.031909015029669
-0.047167804092169
-0.092944175004959
-0.031909015029669
0.029126141220331
0.120678871870041
0.105420082807541
0.151196449995041
0.242749184370041
0.258007973432541
0.303784340620041
0.273266762495041
0.090161293745041
0.135937660932541
0.105420082807541
0.090161293745041
0.151196449995041
0.135937660932541
0.074902504682541
0.135937660932541
0.135937660932541
-0.016650225967169
-0.031909015029669
0.074902504682541
0.029126141220331
0.044384930282831
0.029126141220331
-0.031909015029669
0.044384930282831
0.120678871870041
0.181714028120041
0.151196449995041
0.074902504682541
0.074902504682541
0.105420082807541
0.105420082807541
0.105420082807541
0.059643719345331
0.166455239057541
0.181714028120041
0.196972817182541
0.166455239057541
0.120678871870041
0.181714028120041
0.227490395307541
0.212231606245041
0.151196449995041
0.074902504682541
0.105420082807541
0.105420082807541
0.090161293745041
0.105420082807541
0.044384930282831
0.090161293745041
0.181714028120041
0.227490395307541
0.212231606245041
0.227490395307541
0.303784340620041
0.303784340620041
0.227490395307541
0.196972817182541
0.059643719345331
0.074902504682541
0.074902504682541
0.120678871870041
0.120678871870041
0.120678871870041
0.166455239057541
0.273266762495041
0.349560707807541
0.288525551557541
0.273266762495041
0.364819496870041
0.364819496870041
0.303784340620041
0.334301918745041
0.227490395307541
0.258007973432541
0.288525551557541
0.212231606245041
0.120678871870041
0.044384930282831
-0.016650225967169
0.105420082807541
0.166455239057541
0.059643719345331
0.059643719345331
0.181714028120041
0.151196449995041
0.181714028120041
0.212231606245041
0.166455239057541
0.212231606245041
0.242749184370041
0.166455239057541
0.135937660932541
0.105420082807541
0.135937660932541
0.227490395307541
0.242749184370041
0.151196449995041
0.105420082807541
0.120678871870041
0.120678871870041
0.151196449995041
0.105420082807541
0.105420082807541
0.166455239057541
0.212231606245041
0.181714028120041
0.166455239057541
0.120678871870041
0.120678871870041
0.166455239057541
0.166455239057541
0.090161293745041
0.059643719345331
0.090161293745041
0.166455239057541
0.181714028120041
0.105420082807541
0.074902504682541
0.120678871870041
0.105420082807541
0.090161293745041
0.059643719345331
0.044384930282831
0.120678871870041
0.166455239057541
0.135937660932541
0.090161293745041
0.105420082807541
0.120678871870041
0.196972817182541
0.181714028120041
0.120678871870041
0.074902504682541
0.059643719345331
0.044384930282831
0.074902504682541
0.029126141220331
-0.031909015029669
-0.047167804092169
-0.062426593154669
-0.108202964067459
-0.138720542192459
-0.108202964067459
-0.031909015029669
0.013867352157831
0.074902504682541
0.013867352157831
0.013867352157831
0.105420082807541
0.135937660932541
0.151196449995041
0.135937660932541
0.135937660932541
0.166455239057541
0.242749184370041
0.196972817182541
0.151196449995041
0.105420082807541
0.059643719345331
-0.001391436904669
-0.031909015029669
-0.184496909379959
-0.199755698442459
-0.077685385942459
-0.047167804092169
-0.031909015029669
-0.047167804092169
-0.047167804092169
0.059643719345331
0.135937660932541
0.120678871870041
0.105420082807541
0.135937660932541
0.181714028120041
0.181714028120041
0.151196449995041
0.090161293745041
0.090161293745041
0.074902504682541
0.013867352157831
-0.031909015029669
-0.108202964067459
-0.215014487504959
-0.123461753129959
-0.062426593154669
-0.031909015029669
-0.031909015029669
0.090161293745041
0.120678871870041
0.151196449995041
0.105420082807541
0.074902504682541
0.074902504682541
0.120678871870041
0.120678871870041
0.135937660932541
0.044384930282831
0.029126141220331
0.059643719345331
0.013867352157831
-0.031909015029669
-0.169238120317459
-0.245532065629959
-0.215014487504959
-0.169238120317459
-0.230273276567459
-0.215014487504959
-0.169238120317459
-0.092944175004959
-0.031909015029669
0.013867352157831
-0.016650225967169
0.044384930282831
0.059643719345331
0.074902504682541
0.013867352157831
-0.092944175004959
-0.108202964067459
-0.062426593154669
-0.031909015029669
-0.047167804092169
-0.138720542192459
-0.092944175004959
-0.047167804092169
-0.062426593154669
-0.092944175004959
-0.138720542192459
-0.108202964067459
-0.077685385942459
-0.062426593154669
-0.077685385942459
-0.077685385942459
-0.062426593154669
-0.031909015029669
0.044384930282831
0.074902504682541
0.029126141220331
0.044384930282831
0.013867352157831
-0.001391436904669
-0.016650225967169
-0.153979331254959
-0.215014487504959
-0.169238120317459
-0.184496909379959
-0.153979331254959
-0.123461753129959
-0.031909015029669
0.059643719345331
0.120678871870041
0.105420082807541
0.029126141220331
0.013867352157831
-0.031909015029669
-0.031909015029669
-0.031909015029669
-0.047167804092169
-0.062426593154669
-0.016650225967169
0.013867352157831
0.059643719345331
-0.031909015029669
-0.047167804092169
-0.031909015029669
-0.031909015029669
-0.138720542192459
-0.230273276567459
-0.153979331254959
-0.016650225967169
0.044384930282831
0.059643719345331
0.090161293745041
0.227490395307541
0.273266762495041
0.212231606245041
0.196972817182541
0.090161293745041
-0.001391436904669
-0.031909015029669
-0.031909015029669
-0.031909015029669
-0.031909015029669
-0.108202964067459
-0.092944175004959
-0.077685385942459
-0.153979331254959
-0.245532065629959
-0.153979331254959
-0.092944175004959
-0.031909015029669
-0.031909015029669
0.013867352157831
0.074902504682541
0.181714028120041
0.227490395307541
0.273266762495041
0.227490395307541
0.227490395307541
0.288525551557541
0.273266762495041
0.212231606245041
0.059643719345331
0.013867352157831
0.013867352157831
0.013867352157831
-0.031909015029669
-0.047167804092169
-0.031909015029669
-0.001391436904669
0.013867352157831
0.013867352157831
0.013867352157831
0.074902504682541
0.105420082807541
0.166455239057541
0.105420082807541
-0.001391436904669
0.059643719345331
0.181714028120041
0.181714028120041
0.135937660932541
0.090161293745041
0.151196449995041
0.166455239057541
0.120678871870041
0.105420082807541
0.059643719345331
0.044384930282831
-0.001391436904669
0.013867352157831
-0.001391436904669
-0.001391436904669
0.105420082807541
0.151196449995041
0.135937660932541
0.166455239057541
0.090161293745041
0.120678871870041
0.181714028120041
0.181714028120041
0.151196449995041
0.135937660932541
0.120678871870041
0.135937660932541
0.135937660932541
0.059643719345331
0.013867352157831
0.074902504682541
0.090161293745041
0.135937660932541
0.105420082807541
0.044384930282831
0.135937660932541
0.196972817182541
0.212231606245041
0.258007973432541
0.212231606245041
0.212231606245041
0.303784340620041
0.319043129682541
0.258007973432541
0.196972817182541
0.212231606245041
0.196972817182541
0.181714028120041
0.029126141220331
-0.062426593154669
-0.001391436904669
0.044384930282831
-0.016650225967169
-0.031909015029669
-0.031909015029669
0.074902504682541
0.151196449995041
0.166455239057541
0.151196449995041
0.135937660932541
0.151196449995041
0.120678871870041
0.105420082807541
0.090161293745041
0.059643719345331
0.090161293745041
0.151196449995041
0.135937660932541
0.090161293745041
0.013867352157831
0.044384930282831
0.059643719345331
0.090161293745041
-0.031909015029669
-0.031909015029669
-0.031909015029669
-0.031909015029669
-0.031909015029669
-0.016650225967169
-0.031909015029669
0.013867352157831
0.090161293745041
0.151196449995041
0.105420082807541
0.029126141220331
0.059643719345331
0.090161293745041
0.105420082807541
-0.016650225967169
-0.047167804092169
-0.031909015029669
-0.016650225967169
0.013867352157831
-0.001391436904669
-0.001391436904669
0.090161293745041
0.059643719345331
0.074902504682541
-0.001391436904669
-0.001391436904669
0.090161293745041
0.181714028120041
0.151196449995041
0.090161293745041
0.090161293745041
0.120678871870041
0.105420082807541
0.135937660932541
0.029126141220331
-0.031909015029669
-0.062426593154669
-0.230273276567459
-0.230273276567459
-0.245532065629959
-0.260790854692459
-0.108202964067459
-0.047167804092169
-0.062426593154669
-0.047167804092169
-0.047167804092169
-0.001391436904669
0.029126141220331
0.090161293745041
-0.001391436904669
0.013867352157831
0.074902504682541
0.105420082807541
0.166455239057541
0.120678871870041
0.074902504682541
0.059643719345331
-0.016650225967169
-0.016650225967169
-0.108202964067459
-0.230273276567459
-0.184496909379959
-0.153979331254959
-0.153979331254959
-0.199755698442459
-0.184496909379959
-0.092944175004959
-0.047167804092169
-0.031909015029669
-0.047167804092169
-0.077685385942459
-0.031909015029669
-0.077685385942459
-0.016650225967169
-0.047167804092169
-0.016650225967169
0.120678871870041
0.151196449995041
0.090161293745041
0.013867352157831
-0.047167804092169
-0.031909015029669
-0.031909015029669
-0.031909015029669
-0.077685385942459
-0.062426593154669
-0.047167804092169
-0.092944175004959
-0.016650225967169
-0.031909015029669
-0.047167804092169
-0.016650225967169
-0.016650225967169
-0.047167804092169
-0.108202964067459
-0.184496909379959
-0.123461753129959
-0.108202964067459
-0.092944175004959
-0.199755698442459
-0.199755698442459
-0.062426593154669
-0.031909015029669
-0.031909015029669
-0.031909015029669
-0.108202964067459
-0.092944175004959
-0.108202964067459
-0.108202964067459
-0.092944175004959
-0.077685385942459
-0.031909015029669
0.074902504682541
0.105420082807541
-0.001391436904669
0.044384930282831
0.105420082807541
0.074902504682541
0.013867352157831
-0.062426593154669
-0.184496909379959
-0.138720542192459
-0.169238120317459
-0.169238120317459
-0.184496909379959
-0.138720542192459
-0.077685385942459
-0.031909015029669
-0.077685385942459
-0.169238120317459
-0.184496909379959
-0.077685385942459
-0.062426593154669
-0.062426593154669
-0.077685385942459
-0.001391436904669
0.090161293745041
0.105420082807541
0.151196449995041
0.120678871870041
-0.016650225967169
-0.047167804092169
-0.092944175004959
-0.184496909379959
-0.260790854692459
-0.306567221879959
-0.260790854692459
-0.199755698442459
-0.153979331254959
-0.215014487504959
-0.153979331254959
-0.047167804092169
-0.031909015029669
-0.031909015029669
-0.062426593154669
-0.108202964067459
-0.031909015029669
0.013867352157831
0.013867352157831
0.044384930282831
0.029126141220331
0.029126141220331
0.059643719345331
0.044384930282831
-0.062426593154669
-0.077685385942459
-0.031909015029669
-0.047167804092169
-0.123461753129959
-0.230273276567459
-0.230273276567459
-0.138720542192459
-0.153979331254959
-0.153979331254959
-0.169238120317459
-0.108202964067459
-0.031909015029669
-0.001391436904669
0.029126141220331
0.090161293745041
0.120678871870041
0.166455239057541
0.135937660932541
0.135937660932541
0.105420082807541
0.074902504682541
0.090161293745041
0.120678871870041
0.074902504682541
0.029126141220331
0.013867352157831
-0.031909015029669
-0.016650225967169
-0.047167804092169
-0.108202964067459
-0.138720542192459
-0.047167804092169
-0.047167804092169
-0.108202964067459
-0.138720542192459
-0.047167804092169
-0.016650225967169
-0.016650225967169
-0.031909015029669
-0.016650225967169
-0.031909015029669
-0.001391436904669
0.044384930282831
0.013867352157831
-0.031909015029669
-0.001391436904669
-0.016650225967169
0.029126141220331
0.013867352157831
-0.062426593154669
-0.031909015029669
0.013867352157831
-0.047167804092169
-0.153979331254959
-0.153979331254959
-0.123461753129959
-0.031909015029669
-0.031909015029669
-0.092944175004959
-0.062426593154669
-0.031909015029669
-0.077685385942459
0.013867352157831
-0.031909015029669
-0.092944175004959
-0.047167804092169
-0.031909015029669
-0.047167804092169
-0.062426593154669
-0.123461753129959
-0.123461753129959
-0.047167804092169
-0.016650225967169
-0.077685385942459
-0.077685385942459
-0.047167804092169
-0.062426593154669
-0.016650225967169
-0.077685385942459
-0.153979331254959
-0.077685385942459
-0.062426593154669
-0.031909015029669
-0.062426593154669
-0.123461753129959
-0.031909015029669
-0.001391436904669
0.044384930282831
0.029126141220331
0.013867352157831
-0.016650225967169
-0.016650225967169
-0.016650225967169
-0.062426593154669
-0.153979331254959
-0.092944175004959
-0.047167804092169
-0.031909015029669
-0.062426593154669
-0.138720542192459
-0.077685385942459
-0.031909015029669
-0.016650225967169
-0.108202964067459
-0.169238120317459
-0.092944175004959
-0.092944175004959
-0.092944175004959
-0.062426593154669
-0.092944175004959
-0.031909015029669
-0.062426593154669
-0.016650225967169
-0.077685385942459
-0.153979331254959
-0.092944175004959
-0.062426593154669
-0.062426593154669
-0.062426593154669
-0.123461753129959
-0.077685385942459
-0.031909015029669
-0.016650225967169
-0.047167804092169
-0.092944175004959
-0.108202964067459
-0.153979331254959
-0.123461753129959
-0.138720542192459
-0.199755698442459
-0.108202964067459
-0.047167804092169
-0.047167804092169
-0.031909015029669
-0.092944175004959
-0.077685385942459
-0.077685385942459
-0.062426593154669
-0.215014487504959
-0.199755698442459
-0.169238120317459
-0.184496909379959
-0.108202964067459
-0.092944175004959
-0.199755698442459
-0.077685385942459
-0.031909015029669
-0.001391436904669
-0.031909015029669
-0.062426593154669
-0.077685385942459
-0.016650225967169
-0.001391436904669
-0.077685385942459
-0.062426593154669
-0.001391436904669
0.013867352157831
-0.016650225967169
-0.108202964067459
-0.199755698442459
-0.184496909379959
-0.291308432817459
-0.291308432817459
-0.245532065629959
-0.245532065629959
-0.215014487504959
-0.108202964067459
-0.031909015029669
-0.001391436904669
-0.047167804092169
-0.016650225967169
-0.016650225967169
-0.031909015029669
-0.138720542192459
-0.215014487504959
-0.230273276567459
-0.230273276567459
-0.199755698442459
-0.260790854692459
-0.291308432817459
-0.169238120317459
-0.153979331254959
-0.153979331254959
-0.153979331254959
-0.199755698442459
-0.138720542192459
-0.184496909379959
-0.215014487504959
-0.276049643754959
-0.276049643754959
-0.184496909379959
-0.169238120317459
-0.077685385942459
-0.031909015029669
-0.123461753129959
-0.062426593154669
-0.031909015029669
-0.016650225967169
-0.077685385942459
-0.169238120317459
-0.108202964067459
-0.138720542192459
-0.230273276567459
-0.337084800004959
-0.352343589067459
-0.230273276567459
-0.245532065629959
-0.245532065629959
-0.169238120317459
-0.230273276567459
-0.230273276567459
-0.245532065629959
-0.215014487504959
-0.230273276567459
-0.245532065629959
-0.184496909379959
-0.062426593154669
-0.016650225967169
-0.062426593154669
-0.123461753129959
-0.031909015029669
-0.047167804092169
-0.062426593154669
-0.077685385942459
-0.199755698442459
-0.184496909379959
-0.153979331254959
-0.230273276567459
-0.260790854692459
-0.260790854692459
-0.215014487504959
-0.123461753129959
-0.108202964067459
-0.138720542192459
-0.169238120317459
-0.138720542192459
-0.169238120317459
-0.153979331254959
-0.184496909379959
-0.215014487504959
-0.138720542192459
-0.123461753129959
-0.153979331254959
-0.215014487504959
-0.321826010942459
-0.230273276567459
-0.138720542192459
-0.123461753129959
-0.138720542192459
-0.108202964067459
-0.062426593154669
-0.031909015029669
-0.062426593154669
-0.092944175004959
-0.092944175004959
-0.047167804092169
-0.031909015029669
-0.031909015029669
-0.031909015029669
-0.047167804092169
-0.031909015029669
-0.062426593154669
-0.108202964067459
-0.169238120317459
-0.199755698442459
-0.245532065629959
-0.138720542192459
-0.092944175004959
-0.138720542192459
-0.184496909379959
-0.047167804092169
0.013867352157831
-0.001391436904669
-0.001391436904669
0.029126141220331
0.059643719345331
0.044384930282831
-0.016650225967169
-0.047167804092169
-0.031909015029669
-0.031909015029669
0.029126141220331
0.059643719345331
-0.001391436904669
-0.108202964067459
-0.138720542192459
-0.215014487504959
-0.245532065629959
-0.260790854692459
-0.276049643754959
-0.230273276567459
-0.077685385942459
-0.138720542192459
-0.199755698442459
-0.108202964067459
-0.047167804092169
-0.031909015029669
-0.016650225967169
-0.062426593154669
-0.031909015029669
0.074902504682541
0.105420082807541
0.059643719345331
0.059643719345331
0.013867352157831
-0.062426593154669
-0.062426593154669
-0.108202964067459
-0.153979331254959
-0.184496909379959
-0.245532065629959
-0.215014487504959
-0.169238120317459
-0.245532065629959
-0.153979331254959
-0.031909015029669
0.029126141220331
0.029126141220331
-0.031909015029669
-0.077685385942459
0.013867352157831
0.044384930282831
-0.031909015029669
-0.062426593154669
-0.047167804092169
-0.077685385942459
-0.108202964067459
-0.184496909379959
-0.199755698442459
-0.092944175004959
-0.031909015029669
0.074902504682541
0.120678871870041
0.044384930282831
0.090161293745041
0.181714028120041
0.181714028120041
0.166455239057541
0.105420082807541
0.105420082807541
0.166455239057541
0.166455239057541
0.029126141220331
-0.062426593154669
-0.062426593154669
-0.123461753129959
-0.230273276567459
-0.291308432817459
-0.413378745317459
-0.352343589067459
-0.260790854692459
-0.230273276567459
-0.215014487504959
-0.153979331254959
-0.108202964067459
-0.062426593154669
-0.001391436904669
-0.031909015029669
-0.047167804092169
-0.031909015029669
-0.047167804092169
-0.016650225967169
0.059643719345331
0.029126141220331
0.090161293745041
0.120678871870041
0.151196449995041
0.013867352157831
-0.184496909379959
-0.276049643754959
-0.230273276567459
-0.184496909379959
-0.245532065629959
-0.321826010942459
-0.230273276567459
-0.169238120317459
-0.077685385942459
-0.031909015029669
-0.016650225967169
0.090161293745041
0.135937660932541
0.151196449995041
0.090161293745041
0.059643719345331
0.044384930282831
0.059643719345331
0.059643719345331
-0.031909015029669
-0.108202964067459
-0.062426593154669
-0.077685385942459
-0.047167804092169
-0.092944175004959
-0.138720542192459
-0.062426593154669
-0.031909015029669
-0.016650225967169
0.074902504682541
0.029126141220331
0.074902504682541
0.135937660932541
0.151196449995041
0.135937660932541
0.120678871870041
0.151196449995041
0.135937660932541
0.181714028120041
0.090161293745041
-0.047167804092169
-0.062426593154669
-0.108202964067459
-0.077685385942459
-0.047167804092169
-0.169238120317459
-0.077685385942459
-0.001391436904669
0.013867352157831
-0.031909015029669
-0.031909015029669
0.059643719345331
0.166455239057541
0.212231606245041
0.181714028120041
0.090161293745041
0.135937660932541
0.090161293745041
0.090161293745041
0.059643719345331
0.013867352157831
0.044384930282831
-0.001391436904669
-0.001391436904669
-0.031909015029669
-0.169238120317459
-0.153979331254959
-0.031909015029669
-0.001391436904669
-0.031909015029669
-0.062426593154669
0.059643719345331
0.151196449995041
0.196972817182541
0.120678871870041
0.135937660932541
0.212231606245041
0.242749184370041
0.196972817182541
0.196972817182541
0.044384930282831
-0.016650225967169
-0.108202964067459
-0.153979331254959
-0.169238120317459
-0.184496909379959
-0.092944175004959
0.029126141220331
0.059643719345331
0.029126141220331
-0.001391436904669
0.074902504682541
0.151196449995041
0.227490395307541
0.242749184370041
0.212231606245041
0.303784340620041
0.303784340620041
0.334301918745041
0.242749184370041
0.181714028120041
0.181714028120041
0.212231606245041
0.120678871870041
-0.016650225967169
-0.108202964067459
-0.123461753129959
-0.123461753129959
-0.077685385942459
-0.092944175004959
-0.062426593154669
0.044384930282831
0.120678871870041
0.151196449995041
0.120678871870041
0.074902504682541
0.120678871870041
0.166455239057541
0.181714028120041
0.166455239057541
0.135937660932541
0.242749184370041
0.212231606245041
0.151196449995041
0.013867352157831
-0.031909015029669
-0.031909015029669
-0.047167804092169
-0.108202964067459
-0.123461753129959
-0.184496909379959
-0.138720542192459
-0.108202964067459
0.013867352157831
0.090161293745041
0.120678871870041
0.212231606245041
0.273266762495041
0.303784340620041
0.227490395307541
0.151196449995041
0.181714028120041
0.151196449995041
0.105420082807541
0.044384930282831
-0.062426593154669
-0.062426593154669
-0.016650225967169
-0.016650225967169
-0.077685385942459
-0.092944175004959
-0.062426593154669
-0.001391436904669
0.013867352157831
-0.016650225967169
-0.001391436904669
0.105420082807541
0.135937660932541
0.212231606245041
0.227490395307541
0.212231606245041
0.258007973432541
0.242749184370041
0.166455239057541
0.090161293745041
-0.001391436904669
-0.016650225967169
0.044384930282831
0.044384930282831
0.059643719345331
0.074902504682541
0.135937660932541
0.090161293745041
0.044384930282831
-0.062426593154669
-0.077685385942459
-0.016650225967169
0.029126141220331
0.074902504682541
0.151196449995041
0.151196449995041
0.196972817182541
0.212231606245041
0.227490395307541
0.166455239057541
0.090161293745041
0.029126141220331
0.029126141220331
-0.031909015029669
-0.169238120317459
-0.215014487504959
-0.062426593154669
0.029126141220331
0.013867352157831
0.013867352157831
0.105420082807541
0.166455239057541
0.151196449995041
0.166455239057541
0.120678871870041
0.105420082807541
0.151196449995041
0.242749184370041
0.242749184370041
0.166455239057541
0.090161293745041
0.044384930282831
-0.031909015029669
-0.062426593154669
-0.108202964067459
-0.108202964067459
-0.077685385942459
-0.047167804092169
-0.092944175004959
-0.108202964067459
-0.062426593154669
-0.031909015029669
-0.001391436904669
0.059643719345331
-0.016650225967169
-0.047167804092169
0.013867352157831
0.029126141220331
0.059643719345331
0.074902504682541
0.120678871870041
0.120678871870041
0.151196449995041
0.105420082807541
0.044384930282831
0.044384930282831
-0.001391436904669
-0.016650225967169
0.013867352157831
-0.092944175004959
-0.138720542192459
-0.092944175004959
-0.077685385942459
-0.047167804092169
-0.031909015029669
-0.031909015029669
0.074902504682541
0.151196449995041
0.120678871870041
0.090161293745041
0.090161293745041
0.044384930282831
0.029126141220331
-0.001391436904669
-0.123461753129959
-0.138720542192459
-0.062426593154669
-0.016650225967169
0.013867352157831
-0.016650225967169
-0.001391436904669
0.090161293745041
0.059643719345331
0.013867352157831
-0.016650225967169
-0.001391436904669
0.029126141220331
0.074902504682541
0.059643719345331
0.029126141220331
0.059643719345331
0.120678871870041
0.105420082807541
0.013867352157831
-0.092944175004959
-0.123461753129959
-0.123461753129959
-0.123461753129959
-0.108202964067459
-0.153979331254959
-0.108202964067459
-0.047167804092169
-0.031909015029669
-0.047167804092169
-0.092944175004959
-0.153979331254959
-0.184496909379959
-0.123461753129959
-0.062426593154669
-0.077685385942459
-0.016650225967169
0.059643719345331
0.151196449995041
0.151196449995041
0.059643719345331
0.059643719345331
0.120678871870041
0.105420082807541
0.013867352157831
-0.092944175004959
-0.077685385942459
-0.092944175004959
-0.169238120317459
-0.230273276567459
-0.321826010942459
-0.291308432817459
-0.276049643754959
-0.245532065629959
-0.215014487504959
-0.230273276567459
-0.184496909379959
-0.047167804092169
0.059643719345331
0.044384930282831
-0.062426593154669
-0.031909015029669
-0.047167804092169
-0.123461753129959
-0.138720542192459
-0.169238120317459
-0.123461753129959
-0.031909015029669
-0.001391436904669
-0.031909015029669
-0.031909015029669
-0.031909015029669
-0.031909015029669
-0.016650225967169
-0.016650225967169
-0.062426593154669
-0.031909015029669
-0.016650225967169
0.013867352157831
0.013867352157831
-0.047167804092169
-0.138720542192459
-0.153979331254959
-0.123461753129959
-0.123461753129959
-0.230273276567459
-0.215014487504959
-0.169238120317459
-0.153979331254959
-0.169238120317459
-0.169238120317459
-0.047167804092169
0.044384930282831
0.013867352157831
-0.016650225967169
-0.031909015029669
-0.001391436904669
0.059643719345331
0.090161293745041
0.059643719345331
-0.031909015029669
-0.001391436904669
-0.031909015029669
-0.047167804092169
-0.077685385942459
-0.108202964067459
-0.077685385942459
-0.031909015029669
-0.047167804092169
-0.062426593154669
-0.108202964067459
-0.077685385942459
-0.092944175004959
-0.123461753129959
-0.184496909379959
-0.230273276567459
-0.169238120317459
-0.077685385942459
-0.031909015029669
0.029126141220331
-0.001391436904669
-0.001391436904669
-0.016650225967169
-0.031909015029669
-0.092944175004959
-0.199755698442459
-0.169238120317459
-0.108202964067459
-0.092944175004959
-0.092944175004959
-0.077685385942459
-0.108202964067459
-0.031909015029669
-0.016650225967169
-0.031909015029669
-0.138720542192459
-0.123461753129959
-0.169238120317459
-0.138720542192459
-0.153979331254959
-0.199755698442459
-0.092944175004959
0.029126141220331
0.013867352157831
-0.047167804092169
-0.077685385942459
-0.108202964067459
-0.092944175004959
-0.092944175004959
-0.138720542192459
-0.169238120317459
-0.077685385942459
-0.077685385942459
-0.031909015029669
-0.077685385942459
-0.092944175004959
-0.077685385942459
-0.031909015029669
-0.016650225967169
-0.016650225967169
-0.031909015029669
0.090161293745041
0.135937660932541
0.105420082807541
0.029126141220331
0.013867352157831
0.044384930282831
0.059643719345331
0.059643719345331
0.029126141220331
-0.047167804092169
-0.047167804092169
-0.031909015029669
0.059643719345331
0.059643719345331
-0.001391436904669
0.013867352157831
-0.016650225967169
-0.001391436904669
-0.077685385942459
-0.138720542192459
-0.092944175004959
-0.031909015029669
-0.062426593154669
-0.062426593154669
-0.123461753129959
-0.123461753129959
-0.092944175004959
0.029126141220331
-0.001391436904669
-0.047167804092169
0.044384930282831
0.090161293745041
0.074902504682541
-0.001391436904669
-0.016650225967169
0.059643719345331
0.074902504682541
0.044384930282831
-0.031909015029669
-0.092944175004959
-0.016650225967169
-0.001391436904669
0.029126141220331
-0.016650225967169
-0.108202964067459
-0.138720542192459
-0.138720542192459
-0.169238120317459
-0.153979331254959
-0.092944175004959
-0.031909015029669
-0.001391436904669
0.074902504682541
0.013867352157831
0.013867352157831
0.059643719345331
0.059643719345331
0.090161293745041
0.059643719345331
-0.031909015029669
0.029126141220331
0.090161293745041
0.120678871870041
0.090161293745041
0.044384930282831
0.029126141220331
0.013867352157831
-0.016650225967169
-0.092944175004959
-0.153979331254959
-0.153979331254959
-0.092944175004959
-0.062426593154669
-0.031909015029669
-0.031909015029669
0.074902504682541
0.135937660932541
0.181714028120041
0.105420082807541
0.074902504682541
0.166455239057541
0.242749184370041
0.227490395307541
0.135937660932541
0.059643719345331
0.044384930282831
0.029126141220331
-0.031909015029669
-0.077685385942459
-0.031909015029669
0.029126141220331
-0.031909015029669
-0.001391436904669
-0.031909015029669
-0.062426593154669
-0.031909015029669
-0.001391436904669
-0.016650225967169
-0.031909015029669
-0.062426593154669
-0.031909015029669
-0.001391436904669
0.029126141220331
-0.031909015029669
-0.016650225967169
0.029126141220331
-0.001391436904669
-0.031909015029669
-0.047167804092169
-0.108202964067459
-0.062426593154669
-0.031909015029669
0.029126141220331
-0.001391436904669
-0.016650225967169
0.044384930282831
0.059643719345331
0.074902504682541
0.013867352157831
-0.001391436904669
0.029126141220331
0.044384930282831
0.029126141220331
0.013867352157831
-0.031909015029669
0.029126141220331
0.059643719345331
0.044384930282831
-0.031909015029669
-0.001391436904669
0.013867352157831
0.044384930282831
0.059643719345331
-0.001391436904669
-0.001391436904669
0.120678871870041
0.090161293745041
0.074902504682541
0.090161293745041
0.044384930282831
0.090161293745041
0.135937660932541
0.151196449995041
0.090161293745041
0.059643719345331
0.074902504682541
0.044384930282831
-0.031909015029669
-0.108202964067459
-0.138720542192459
-0.062426593154669
-0.077685385942459
-0.062426593154669
-0.062426593154669
0.013867352157831
0.090161293745041
0.059643719345331
0.074902504682541
0.120678871870041
0.044384930282831
0.059643719345331
0.166455239057541
0.181714028120041
0.090161293745041
0.074902504682541
0.151196449995041
0.196972817182541
0.151196449995041
0.029126141220331
0.013867352157831
0.013867352157831
-0.031909015029669
-0.047167804092169
-0.108202964067459
-0.169238120317459
-0.047167804092169
-0.016650225967169
-0.031909015029669
-0.031909015029669
-0.031909015029669
-0.016650225967169
0.044384930282831
0.013867352157831
-0.016650225967169
0.044384930282831
0.120678871870041
0.151196449995041
0.166455239057541
0.120678871870041
0.135937660932541
0.181714028120041
0.151196449995041
0.090161293745041
0.044384930282831
0.059643719345331
0.090161293745041
0.105420082807541
0.074902504682541
0.090161293745041
0.059643719345331
0.074902504682541
0.090161293745041
0.074902504682541
0.029126141220331
0.044384930282831
0.029126141220331
0.074902504682541
0.029126141220331
-0.031909015029669
-0.016650225967169
-0.001391436904669
-0.031909015029669
-0.031909015029669
-0.077685385942459
-0.108202964067459
-0.031909015029669
0.090161293745041
0.090161293745041
0.059643719345331
0.196972817182541
0.227490395307541
0.258007973432541
0.181714028120041
0.135937660932541
0.181714028120041
0.227490395307541
0.196972817182541
0.135937660932541
0.013867352157831
-0.031909015029669
-0.077685385942459
-0.077685385942459
-0.169238120317459
-0.199755698442459
-0.123461753129959
-0.047167804092169
-0.031909015029669
-0.016650225967169
-0.001391436904669
0.059643719345331
0.135937660932541
0.135937660932541
0.135937660932541
0.105420082807541
0.151196449995041
0.166455239057541
0.242749184370041
0.227490395307541
0.166455239057541
0.196972817182541
0.212231606245041
0.166455239057541
0.135937660932541
0.090161293745041
0.090161293745041
0.090161293745041
0.135937660932541
0.090161293745041
0.074902504682541
0.151196449995041
0.227490395307541
0.273266762495041
0.227490395307541
0.135937660932541
0.166455239057541
0.212231606245041
0.258007973432541
0.212231606245041
0.135937660932541
0.181714028120041
0.181714028120041
0.151196449995041
0.074902504682541
0.029126141220331
0.044384930282831
0.105420082807541
0.090161293745041
0.090161293745041
0.074902504682541
0.151196449995041
0.227490395307541
0.334301918745041
0.273266762495041
0.242749184370041
0.334301918745041
0.319043129682541
0.303784340620041
0.288525551557541
0.227490395307541
0.258007973432541
0.288525551557541
0.227490395307541
0.120678871870041
0.090161293745041
0.120678871870041
0.135937660932541
0.196972817182541
0.105420082807541
0.105420082807541
0.166455239057541
0.212231606245041
0.242749184370041
0.273266762495041
0.212231606245041
0.242749184370041
0.227490395307541
0.242749184370041
0.242749184370041
0.227490395307541
0.258007973432541
0.334301918745041
0.334301918745041
0.212231606245041
0.074902504682541
0.074902504682541
0.120678871870041
0.151196449995041
0.090161293745041
-0.001391436904669
0.074902504682541
0.135937660932541
0.227490395307541
0.196972817182541
0.227490395307541
0.319043129682541
0.319043129682541
0.288525551557541
0.258007973432541
0.181714028120041
0.227490395307541
0.212231606245041
0.227490395307541
0.212231606245041
0.181714028120041
0.166455239057541
0.181714028120041
0.196972817182541
0.166455239057541
0.074902504682541
0.074902504682541
0.059643719345331
0.044384930282831
0.013867352157831
0.029126141220331
0.166455239057541
0.151196449995041
0.181714028120041
0.212231606245041
0.212231606245041
0.288525551557541
0.395337074995041
0.380078285932541
0.380078285932541
0.242749184370041
0.227490395307541
0.258007973432541
0.273266762495041
0.196972817182541
0.181714028120041
0.196972817182541
0.166455239057541
0.212231606245041
0.135937660932541
0.059643719345331
0.166455239057541
0.227490395307541
0.181714028120041
0.120678871870041
0.029126141220331
0.151196449995041
0.242749184370041
0.258007973432541
0.258007973432541
0.288525551557541
0.319043129682541
0.258007973432541
0.212231606245041
0.212231606245041
0.135937660932541
0.166455239057541
0.166455239057541
0.181714028120041
0.090161293745041
0.059643719345331
0.151196449995041
0.212231606245041
0.212231606245041
0.212231606245041
0.212231606245041
0.227490395307541
0.227490395307541
0.196972817182541
0.120678871870041
0.074902504682541
0.090161293745041
0.044384930282831
0.074902504682541
0.029126141220331
-0.001391436904669
0.044384930282831
0.074902504682541
0.059643719345331
-0.001391436904669
-0.108202964067459
-0.031909015029669
-0.016650225967169
0.013867352157831
0.013867352157831
0.044384930282831
0.105420082807541
0.196972817182541
0.227490395307541
0.196972817182541
0.196972817182541
0.258007973432541
0.242749184370041
0.166455239057541
0.044384930282831
-0.001391436904669
0.044384930282831
0.059643719345331
0.074902504682541
-0.001391436904669
-0.031909015029669
0.029126141220331
0.044384930282831
0.044384930282831
0.059643719345331
0.059643719345331
0.120678871870041
0.166455239057541
0.181714028120041
0.151196449995041
0.181714028120041
0.212231606245041
0.227490395307541
0.135937660932541
-0.016650225967169
-0.062426593154669
-0.001391436904669
-0.001391436904669
-0.016650225967169
-0.016650225967169
-0.031909015029669
-0.001391436904669
0.013867352157831
-0.001391436904669
-0.047167804092169
-0.001391436904669
0.044384930282831
0.135937660932541
0.120678871870041
0.059643719345331
0.029126141220331
0.120678871870041
0.151196449995041
0.166455239057541
0.074902504682541
0.029126141220331
-0.001391436904669
-0.001391436904669
-0.031909015029669
-0.031909015029669
-0.062426593154669
-0.001391436904669
0.059643719345331
0.029126141220331
-0.031909015029669
-0.062426593154669
0.029126141220331
0.090161293745041
0.044384930282831
-0.016650225967169
0.059643719345331
0.090161293745041
0.120678871870041
0.120678871870041
0.105420082807541
0.074902504682541
0.090161293745041
-0.001391436904669
-0.016650225967169
-0.077685385942459
-0.153979331254959
-0.153979331254959
-0.108202964067459
-0.184496909379959
-0.230273276567459
-0.184496909379959
-0.108202964067459
-0.031909015029669
-0.001391436904669
0.013867352157831
0.074902504682541
0.120678871870041
0.151196449995041
0.181714028120041
0.059643719345331
-0.001391436904669
-0.062426593154669
-0.062426593154669
-0.062426593154669
-0.108202964067459
-0.184496909379959
-0.138720542192459
-0.077685385942459
-0.108202964067459
-0.169238120317459
-0.108202964067459
-0.077685385942459
-0.047167804092169
-0.108202964067459
-0.169238120317459
-0.092944175004959
-0.031909015029669
0.044384930282831
0.105420082807541
0.105420082807541
0.151196449995041
0.212231606245041
0.227490395307541
0.135937660932541
0.074902504682541
0.074902504682541
0.029126141220331
0.059643719345331
-0.016650225967169
-0.077685385942459
-0.062426593154669
-0.031909015029669
-0.062426593154669
-0.062426593154669
-0.108202964067459
-0.077685385942459
-0.047167804092169
-0.031909015029669
-0.062426593154669
-0.092944175004959
-0.031909015029669
0.029126141220331
0.059643719345331
0.029126141220331
-0.031909015029669
-0.047167804092169
-0.047167804092169
-0.001391436904669
-0.016650225967169
-0.031909015029669
-0.047167804092169
-0.031909015029669
0.044384930282831
-0.031909015029669
-0.092944175004959
-0.047167804092169
-0.031909015029669
0.059643719345331
0.120678871870041
0.074902504682541
0.135937660932541
0.166455239057541
0.090161293745041
-0.047167804092169
-0.092944175004959
-0.077685385942459
-0.092944175004959
-0.092944175004959
-0.108202964067459
-0.123461753129959
-0.077685385942459
-0.031909015029669
0.029126141220331
0.013867352157831
-0.077685385942459
-0.031909015029669
-0.031909015029669
-0.031909015029669
-0.047167804092169
-0.047167804092169
0.029126141220331
0.105420082807541
0.105420082807541
0.090161293745041
0.059643719345331
0.105420082807541
0.105420082807541
0.105420082807541
-0.001391436904669
-0.077685385942459
-0.092944175004959
-0.062426593154669
-0.031909015029669
-0.047167804092169
-0.138720542192459
-0.092944175004959
-0.062426593154669
-0.092944175004959
-0.062426593154669
-0.108202964067459
-0.123461753129959
-0.062426593154669
0.029126141220331
-0.031909015029669
-0.092944175004959
-0.016650225967169
0.029126141220331
0.059643719345331
0.074902504682541
0.059643719345331
0.181714028120041
0.135937660932541
0.090161293745041
0.029126141220331
-0.047167804092169
-0.047167804092169
-0.062426593154669
-0.062426593154669
-0.092944175004959
-0.169238120317459
-0.169238120317459
-0.123461753129959
-0.092944175004959
-0.092944175004959
-0.123461753129959
-0.077685385942459
-0.092944175004959
-0.062426593154669
-0.123461753129959
-0.123461753129959
-0.047167804092169
-0.031909015029669
0.044384930282831
0.105420082807541
0.059643719345331
0.135937660932541
0.135937660932541
0.090161293745041
0.029126141220331
-0.047167804092169
-0.047167804092169
-0.031909015029669
0.013867352157831
-0.016650225967169
-0.077685385942459
-0.047167804092169
-0.047167804092169
-0.031909015029669
-0.031909015029669
-0.108202964067459
-0.077685385942459
-0.047167804092169
-0.031909015029669
-0.092944175004959
-0.092944175004959
0.013867352157831
0.074902504682541
0.105420082807541
0.074902504682541
0.013867352157831
0.135937660932541
0.120678871870041
0.044384930282831
0.013867352157831
0.013867352157831
0.013867352157831
0.059643719345331
0.044384930282831
-0.031909015029669
-0.031909015029669
0.044384930282831
0.059643719345331
0.090161293745041
0.090161293745041
-0.016650225967169
0.074902504682541
0.120678871870041
0.074902504682541
0.029126141220331
0.044384930282831
0.029126141220331
0.013867352157831
-0.001391436904669
-0.031909015029669
-0.077685385942459
-0.062426593154669
-0.123461753129959
-0.092944175004959
-0.184496909379959
-0.230273276567459
-0.108202964067459
-0.001391436904669
0.044384930282831
0.059643719345331
-0.001391436904669
0.090161293745041
0.181714028120041
0.120678871870041
0.074902504682541
0.029126141220331
0.029126141220331
0.029126141220331
0.029126141220331
-0.047167804092169
-0.077685385942459
-0.062426593154669
-0.062426593154669
-0.077685385942459
-0.138720542192459
-0.169238120317459
-0.047167804092169
-0.047167804092169
-0.031909015029669
-0.031909015029669
-0.016650225967169
0.074902504682541
0.166455239057541
0.166455239057541
0.105420082807541
0.090161293745041
0.044384930282831
-0.001391436904669
0.029126141220331
-0.001391436904669
-0.077685385942459
-0.031909015029669
-0.047167804092169
-0.092944175004959
-0.153979331254959
-0.169238120317459
-0.153979331254959
-0.062426593154669
-0.047167804092169
-0.092944175004959
-0.092944175004959
-0.031909015029669
-0.001391436904669
0.059643719345331
0.044384930282831
0.059643719345331
0.151196449995041
0.212231606245041
0.151196449995041
0.120678871870041
0.090161293745041
0.059643719345331
0.013867352157831
0.013867352157831
-0.092944175004959
-0.184496909379959
-0.108202964067459
-0.077685385942459
-0.031909015029669
-0.031909015029669
-0.047167804092169
0.013867352157831
0.105420082807541
0.029126141220331
-0.016650225967169
-0.001391436904669
0.074902504682541
0.074902504682541
0.120678871870041
0.044384930282831
0.090161293745041
0.135937660932541
0.120678871870041
0.090161293745041
0.029126141220331
-0.062426593154669
-0.047167804092169
-0.031909015029669
-0.001391436904669
-0.001391436904669
-0.001391436904669
0.090161293745041
0.120678871870041
0.105420082807541
0.059643719345331
0.105420082807541
0.135937660932541
0.135937660932541
0.059643719345331
0.029126141220331
0.059643719345331
0.090161293745041
0.105420082807541
0.166455239057541
0.044384930282831
-0.016650225967169
-0.016650225967169
-0.016650225967169
-0.062426593154669
-0.062426593154669
-0.047167804092169
0.013867352157831
0.120678871870041
0.151196449995041
0.059643719345331
0.105420082807541
0.166455239057541
0.181714028120041
0.151196449995041
0.105420082807541
0.074902504682541
0.090161293745041
0.120678871870041
0.013867352157831
-0.047167804092169
-0.077685385942459
-0.062426593154669
-0.092944175004959
-0.108202964067459
-0.138720542192459
-0.001391436904669
0.105420082807541
0.151196449995041
0.181714028120041
0.196972817182541
0.151196449995041
0.151196449995041
0.212231606245041
0.227490395307541
0.120678871870041
0.120678871870041
0.135937660932541
0.120678871870041
0.105420082807541
0.044384930282831
0.074902504682541
0.090161293745041
0.044384930282831
-0.062426593154669
-0.108202964067459
-0.123461753129959
-0.108202964067459
-0.031909015029669
0.059643719345331
0.013867352157831
0.151196449995041
0.242749184370041
0.334301918745041
0.349560707807541
0.258007973432541
0.258007973432541
0.303784340620041
0.242749184370041
0.181714028120041
0.074902504682541
0.044384930282831
0.074902504682541
-0.001391436904669
-0.108202964067459
-0.169238120317459
-0.169238120317459
-0.108202964067459
-0.047167804092169
-0.047167804092169
-0.031909015029669
0.029126141220331
0.059643719345331
0.135937660932541
0.196972817182541
0.151196449995041
0.227490395307541
0.258007973432541
0.227490395307541
0.166455239057541
0.090161293745041
0.013867352157831
-0.001391436904669
-0.016650225967169
-0.062426593154669
-0.184496909379959
-0.153979331254959
-0.092944175004959
-0.031909015029669
0.013867352157831
0.013867352157831
0.120678871870041
0.151196449995041
0.151196449995041
0.105420082807541
0.044384930282831
-0.001391436904669
0.013867352157831
0.029126141220331
0.013867352157831
-0.031909015029669
0.029126141220331
0.090161293745041
0.166455239057541
0.074902504682541
-0.047167804092169
-0.047167804092169
-0.047167804092169
-0.062426593154669
-0.077685385942459
-0.077685385942459
-0.001391436904669
0.059643719345331
0.105420082807541
0.151196449995041
0.135937660932541
0.166455239057541
0.227490395307541
0.227490395307541
0.151196449995041
0.090161293745041
0.059643719345331
0.074902504682541
0.105420082807541
0.074902504682541
-0.016650225967169
-0.001391436904669
-0.016650225967169
-0.031909015029669
-0.108202964067459
-0.123461753129959
-0.092944175004959
-0.031909015029669
0.013867352157831
0.029126141220331
0.013867352157831
0.090161293745041
0.120678871870041
0.105420082807541
0.120678871870041
0.044384930282831
0.029126141220331
0.059643719345331
0.090161293745041
0.013867352157831
-0.031909015029669
-0.031909015029669
0.029126141220331
0.013867352157831
-0.047167804092169
-0.062426593154669
0.013867352157831
0.044384930282831
0.105420082807541
0.074902504682541
0.013867352157831
0.105420082807541
0.181714028120041
0.135937660932541
0.090161293745041
0.059643719345331
0.090161293745041
0.074902504682541
0.074902504682541
0.044384930282831
-0.001391436904669
-0.001391436904669
-0.016650225967169
0.013867352157831
-0.031909015029669
-0.092944175004959
-0.031909015029669
0.044384930282831
0.013867352157831
0.013867352157831
0.029126141220331
0.090161293745041
0.135937660932541
0.151196449995041
0.105420082807541
0.120678871870041
0.151196449995041
0.181714028120041
0.212231606245041
0.212231606245041
0.120678871870041
0.105420082807541
0.059643719345331
0.029126141220331
-0.031909015029669
-0.230273276567459
-0.199755698442459
-0.153979331254959
-0.138720542192459
-0.153979331254959
-0.123461753129959
-0.031909015029669
0.074902504682541
0.090161293745041
0.059643719345331
0.044384930282831
0.135937660932541
0.135937660932541
0.166455239057541
0.120678871870041
0.090161293745041
0.105420082807541
0.120678871870041
0.090161293745041
0.013867352157831
-0.047167804092169
-0.031909015029669
-0.062426593154669
-0.108202964067459
-0.123461753129959
-0.123461753129959
-0.062426593154669
-0.031909015029669
0.029126141220331
0.090161293745041
0.074902504682541
0.105420082807541
0.181714028120041
0.166455239057541
0.120678871870041
0.090161293745041
0.090161293745041
0.074902504682541
0.105420082807541
-0.047167804092169
-0.108202964067459
-0.092944175004959
-0.092944175004959
-0.092944175004959
-0.047167804092169
-0.092944175004959
-0.047167804092169
0.013867352157831
0.044384930282831
-0.031909015029669
-0.047167804092169
0.013867352157831
0.044384930282831
0.074902504682541
0.029126141220331
0.074902504682541
0.151196449995041
0.120678871870041
0.074902504682541
0.013867352157831
-0.077685385942459
-0.031909015029669
-0.047167804092169
-0.123461753129959
-0.169238120317459
-0.184496909379959
-0.184496909379959
-0.108202964067459
-0.077685385942459
-0.123461753129959
-0.062426593154669
-0.031909015029669
-0.031909015029669
-0.001391436904669
-0.047167804092169
-0.047167804092169
0.059643719345331
0.044384930282831
0.059643719345331
0.044384930282831
-0.016650225967169
0.013867352157831
0.074902504682541
0.059643719345331
0.013867352157831
-0.031909015029669
-0.016650225967169
-0.016650225967169
-0.016650225967169
-0.092944175004959
-0.092944175004959
-0.016650225967169
-0.001391436904669
0.013867352157831
0.074902504682541
0.074902504682541
0.135937660932541
0.227490395307541
0.242749184370041
0.135937660932541
0.044384930282831
0.044384930282831
-0.001391436904669
-0.031909015029669
-0.123461753129959
-0.153979331254959
-0.062426593154669
-0.016650225967169
-0.031909015029669
-0.016650225967169
0.013867352157831
0.059643719345331
0.090161293745041
0.090161293745041
-0.016650225967169
0.013867352157831
0.029126141220331
0.029126141220331
0.013867352157831
-0.047167804092169
-0.077685385942459
-0.031909015029669
-0.062426593154669
-0.138720542192459
-0.153979331254959
-0.169238120317459
-0.138720542192459
-0.123461753129959
-0.153979331254959
-0.215014487504959
-0.153979331254959
-0.092944175004959
-0.047167804092169
-0.031909015029669
-0.047167804092169
-0.031909015029669
0.074902504682541
0.105420082807541
0.120678871870041
0.120678871870041
0.074902504682541
0.059643719345331
0.074902504682541
0.013867352157831
-0.062426593154669
-0.108202964067459
-0.108202964067459
-0.092944175004959
-0.123461753129959
-0.230273276567459
-0.230273276567459
-0.199755698442459
-0.184496909379959
-0.153979331254959
-0.215014487504959
-0.169238120317459
-0.031909015029669
0.013867352157831
-0.001391436904669
-0.001391436904669
0.013867352157831
0.013867352157831
-0.031909015029669
-0.138720542192459
-0.276049643754959
-0.245532065629959
-0.245532065629959
-0.245532065629959
-0.245532065629959
-0.230273276567459
-0.215014487504959
-0.092944175004959
-0.047167804092169
-0.062426593154669
-0.123461753129959
-0.092944175004959
-0.092944175004959
-0.092944175004959
-0.077685385942459
-0.138720542192459
-0.123461753129959
-0.077685385942459
-0.077685385942459
-0.138720542192459
-0.215014487504959
-0.276049643754959
-0.215014487504959
-0.215014487504959
-0.260790854692459
-0.276049643754959
-0.215014487504959
-0.169238120317459
-0.123461753129959
-0.092944175004959
-0.184496909379959
-0.215014487504959
-0.153979331254959
-0.169238120317459
-0.169238120317459
-0.184496909379959
-0.138720542192459
-0.031909015029669
0.044384930282831
-0.001391436904669
-0.092944175004959
-0.047167804092169
-0.031909015029669
-0.062426593154669
-0.138720542192459
-0.215014487504959
-0.260790854692459
-0.230273276567459
-0.230273276567459
-0.230273276567459
-0.230273276567459
-0.169238120317459
-0.108202964067459
-0.108202964067459
-0.123461753129959
-0.138720542192459
-0.138720542192459
-0.062426593154669
-0.031909015029669
-0.123461753129959
-0.215014487504959
-0.199755698442459
-0.245532065629959
-0.276049643754959
-0.291308432817459
-0.306567221879959
-0.245532065629959
-0.230273276567459
-0.184496909379959
-0.169238120317459
-0.184496909379959
-0.230273276567459
-0.123461753129959
-0.108202964067459
-0.199755698442459
-0.215014487504959
-0.138720542192459
-0.077685385942459
-0.031909015029669
-0.031909015029669
-0.031909015029669
-0.077685385942459
-0.123461753129959
-0.153979331254959
-0.245532065629959
-0.306567221879959
-0.337084800004959
-0.306567221879959
-0.245532065629959
-0.276049643754959
-0.321826010942459
-0.215014487504959
-0.169238120317459
-0.153979331254959
-0.230273276567459
-0.276049643754959
-0.260790854692459
-0.184496909379959
-0.123461753129959
-0.077685385942459
-0.031909015029669
0.044384930282831
0.013867352157831
0.044384930282831
-0.062426593154669
-0.138720542192459
-0.092944175004959
-0.108202964067459
-0.138720542192459
-0.153979331254959
-0.199755698442459
-0.169238120317459
-0.092944175004959
-0.031909015029669
-0.092944175004959
-0.169238120317459
-0.153979331254959
-0.184496909379959
-0.138720542192459
-0.153979331254959
-0.169238120317459
-0.108202964067459
-0.108202964067459
-0.169238120317459
-0.230273276567459
-0.321826010942459
-0.230273276567459
-0.199755698442459
-0.123461753129959
-0.138720542192459
-0.169238120317459
-0.123461753129959
-0.031909015029669
-0.001391436904669
-0.016650225967169
-0.077685385942459
-0.077685385942459
-0.092944175004959
-0.108202964067459
-0.169238120317459
-0.169238120317459
-0.047167804092169
-0.047167804092169
-0.062426593154669
-0.123461753129959
-0.199755698442459
-0.123461753129959
-0.077685385942459
-0.092944175004959
-0.077685385942459
-0.108202964067459
-0.077685385942459
-0.062426593154669
-0.001391436904669
-0.016650225967169
-0.047167804092169
-0.001391436904669
0.029126141220331
-0.031909015029669
-0.077685385942459
-0.092944175004959
-0.016650225967169
0.044384930282831
0.074902504682541
0.013867352157831
-0.031909015029669
-0.047167804092169
-0.108202964067459
-0.062426593154669
-0.092944175004959
-0.215014487504959
-0.184496909379959
-0.123461753129959
-0.123461753129959
-0.123461753129959
-0.153979331254959
-0.062426593154669
-0.001391436904669
-0.016650225967169
-0.092944175004959
-0.047167804092169
0.013867352157831
0.013867352157831
0.029126141220331
-0.047167804092169
-0.153979331254959
-0.123461753129959
-0.123461753129959
-0.169238120317459
-0.184496909379959
-0.138720542192459
-0.108202964067459
-0.092944175004959
-0.062426593154669
-0.108202964067459
-0.047167804092169
0.013867352157831
0.013867352157831
0.029126141220331
-0.031909015029669
-0.108202964067459
-0.047167804092169
-0.031909015029669
0.013867352157831
0.013867352157831
-0.031909015029669
-0.016650225967169
0.013867352157831
-0.031909015029669
-0.047167804092169
-0.077685385942459
-0.016650225967169
0.044384930282831
0.044384930282831
-0.016650225967169
0.013867352157831
0.090161293745041
0.059643719345331
0.059643719345331
-0.031909015029669
-0.062426593154669
-0.016650225967169
-0.016650225967169
-0.016650225967169
0.013867352157831
-0.031909015029669
-0.001391436904669
0.013867352157831
-0.001391436904669
-0.108202964067459
-0.169238120317459
-0.138720542192459
-0.062426593154669
-0.077685385942459
-0.138720542192459
-0.199755698442459
-0.047167804092169
0.029126141220331
0.029126141220331
0.029126141220331
0.044384930282831
0.090161293745041
0.029126141220331
-0.001391436904669
-0.016650225967169
0.013867352157831
0.105420082807541
0.105420082807541
0.044384930282831
-0.031909015029669
-0.153979331254959
-0.138720542192459
-0.123461753129959
-0.153979331254959
-0.184496909379959
-0.199755698442459
-0.199755698442459
-0.123461753129959
-0.092944175004959
-0.123461753129959
-0.092944175004959
0.029126141220331
0.059643719345331
0.044384930282831
0.044384930282831
0.059643719345331
0.090161293745041
0.105420082807541
0.029126141220331
-0.047167804092169
-0.108202964067459
-0.108202964067459
-0.016650225967169
0.029126141220331
-0.001391436904669
-0.016650225967169
0.074902504682541
0.074902504682541
0.029126141220331
-0.031909015029669
-0.031909015029669
0.029126141220331
0.044384930282831
0.044384930282831
0.029126141220331
-0.001391436904669
0.074902504682541
0.105420082807541
0.029126141220331
-0.062426593154669
-0.123461753129959
-0.138720542192459
-0.123461753129959
-0.169238120317459
-0.215014487504959
-0.062426593154669
-0.016650225967169
0.029126141220331
0.090161293745041
0.059643719345331
-0.001391436904669
0.029126141220331
-0.001391436904669
-0.031909015029669
-0.047167804092169
-0.077685385942459
-0.092944175004959
-0.001391436904669
-0.031909015029669
-0.108202964067459
-0.123461753129959
-0.153979331254959
-0.169238120317459
-0.199755698442459
-0.291308432817459
-0.276049643754959
-0.215014487504959
-0.153979331254959
-0.169238120317459
-0.153979331254959
-0.108202964067459
-0.031909015029669
0.044384930282831
0.013867352157831
-0.001391436904669
-0.031909015029669
-0.031909015029669
-0.016650225967169
-0.016650225967169
-0.108202964067459
-0.062426593154669
-0.031909015029669
-0.016650225967169
-0.077685385942459
-0.138720542192459
-0.123461753129959
-0.062426593154669
-0.077685385942459
-0.108202964067459
-0.092944175004959
-0.031909015029669
-0.001391436904669
0.044384930282831
-0.001391436904669
-0.001391436904669
0.090161293745041
0.059643719345331
0.044384930282831
-0.001391436904669
-0.092944175004959
-0.199755698442459
-0.245532065629959
-0.230273276567459
-0.245532065629959
-0.291308432817459
-0.215014487504959
-0.138720542192459
-0.001391436904669
0.044384930282831
0.013867352157831
0.074902504682541
0.166455239057541
0.135937660932541
0.074902504682541
0.013867352157831
0.044384930282831
0.105420082807541
0.090161293745041
-0.031909015029669
-0.031909015029669
-0.077685385942459
-0.169238120317459
-0.123461753129959
-0.230273276567459
-0.382861167192459
-0.337084800004959
-0.291308432817459
-0.230273276567459
-0.138720542192459
-0.169238120317459
-0.077685385942459
0.059643719345331
0.120678871870041
0.029126141220331
0.029126141220331
0.059643719345331
0.044384930282831
0.013867352157831
-0.016650225967169
-0.062426593154669
-0.001391436904669
-0.031909015029669
-0.077685385942459
-0.108202964067459
-0.199755698442459
-0.153979331254959
-0.138720542192459
-0.123461753129959
-0.123461753129959
-0.108202964067459
-0.077685385942459
-0.031909015029669
0.074902504682541
0.074902504682541
-0.016650225967169
0.044384930282831
0.059643719345331
0.135937660932541
0.059643719345331
-0.031909015029669
0.029126141220331
0.013867352157831
-0.077685385942459
-0.123461753129959
-0.199755698442459
-0.169238120317459
-0.199755698442459
-0.153979331254959
-0.108202964067459
-0.077685385942459
-0.001391436904669
0.074902504682541
0.196972817182541
0.181714028120041
0.090161293745041
0.105420082807541
0.120678871870041
0.120678871870041
0.059643719345331
-0.047167804092169
-0.016650225967169
-0.031909015029669
-0.031909015029669
-0.138720542192459
-0.184496909379959
-0.077685385942459
-0.031909015029669
-0.047167804092169
-0.047167804092169
-0.047167804092169
0.029126141220331
0.044384930282831
0.044384930282831
0.120678871870041
0.181714028120041
0.151196449995041
0.166455239057541
0.242749184370041
0.135937660932541
0.044384930282831
0.074902504682541
0.074902504682541
0.074902504682541
0.013867352157831
-0.153979331254959
-0.108202964067459
-0.031909015029669
-0.062426593154669
-0.092944175004959
-0.031909015029669
0.029126141220331
0.105420082807541
0.166455239057541
0.166455239057541
0.151196449995041
0.212231606245041
0.181714028120041
0.181714028120041
0.135937660932541
0.029126141220331
0.074902504682541
0.105420082807541
0.090161293745041
0.029126141220331
-0.123461753129959
-0.184496909379959
-0.108202964067459
-0.092944175004959
-0.169238120317459
-0.169238120317459
-0.062426593154669
-0.031909015029669
0.013867352157831
0.044384930282831
0.120678871870041
0.258007973432541
0.242749184370041
0.212231606245041
0.212231606245041
0.105420082807541
0.090161293745041
0.059643719345331
0.059643719345331
0.059643719345331
0.044384930282831
0.044384930282831
0.044384930282831
0.074902504682541
-0.016650225967169
-0.077685385942459
-0.031909015029669
-0.016650225967169
0.029126141220331
0.044384930282831
0.013867352157831
0.120678871870041
0.242749184370041
0.258007973432541
0.181714028120041
0.181714028120041
0.212231606245041
0.227490395307541
0.242749184370041
0.227490395307541
0.151196449995041
0.166455239057541
0.059643719345331
-0.001391436904669
-0.016650225967169
-0.031909015029669
0.013867352157831
0.090161293745041
0.013867352157831
-0.062426593154669
-0.047167804092169
-0.001391436904669
0.105420082807541
0.196972817182541
0.227490395307541
0.212231606245041
0.334301918745041
0.288525551557541
0.273266762495041
0.273266762495041
0.227490395307541
0.151196449995041
0.151196449995041
0.044384930282831
-0.062426593154669
-0.108202964067459
-0.077685385942459
-0.108202964067459
-0.092944175004959
-0.138720542192459
-0.092944175004959
0.029126141220331
0.059643719345331
0.074902504682541
0.074902504682541
-0.016650225967169
0.074902504682541
0.181714028120041
0.181714028120041
0.196972817182541
0.196972817182541
0.181714028120041
0.181714028120041
0.120678871870041
-0.031909015029669
-0.047167804092169
-0.047167804092169
-0.016650225967169
0.013867352157831
-0.031909015029669
-0.062426593154669
-0.016650225967169
0.029126141220331
0.059643719345331
0.059643719345331
0.074902504682541
0.151196449995041
0.135937660932541
0.059643719345331
-0.016650225967169
-0.016650225967169
0.059643719345331
0.151196449995041
0.196972817182541
0.166455239057541
0.105420082807541
0.151196449995041
0.105420082807541
0.029126141220331
-0.031909015029669
0.013867352157831
0.013867352157831
0.013867352157831
-0.001391436904669
-0.031909015029669
-0.001391436904669
0.044384930282831
0.013867352157831
0.074902504682541
0.090161293745041
0.074902504682541
0.105420082807541
0.120678871870041
0.090161293745041
-0.031909015029669
-0.108202964067459
-0.138720542192459
-0.016650225967169
-0.016650225967169
-0.092944175004959
-0.062426593154669
-0.016650225967169
-0.062426593154669
-0.062426593154669
-0.092944175004959
-0.092944175004959
0.013867352157831
0.105420082807541
0.090161293745041
0.090161293745041
0.105420082807541
0.090161293745041
0.120678871870041
0.105420082807541
-0.001391436904669
-0.031909015029669
-0.077685385942459
-0.123461753129959
-0.169238120317459
-0.321826010942459
-0.291308432817459
-0.138720542192459
-0.108202964067459
-0.108202964067459
-0.077685385942459
-0.031909015029669
0.090161293745041
0.074902504682541
0.029126141220331
0.029126141220331
0.105420082807541
0.044384930282831
0.090161293745041
0.120678871870041
0.044384930282831
-0.031909015029669
-0.047167804092169
-0.062426593154669
-0.031909015029669
-0.153979331254959
-0.199755698442459
-0.108202964067459
-0.092944175004959
-0.153979331254959
-0.184496909379959
-0.169238120317459
-0.123461753129959
-0.001391436904669
0.029126141220331
-0.031909015029669
0.013867352157831
0.090161293745041
0.059643719345331
0.013867352157831
-0.031909015029669
-0.016650225967169
-0.001391436904669
-0.001391436904669
-0.062426593154669
-0.092944175004959
-0.108202964067459
-0.092944175004959
-0.062426593154669
-0.031909015029669
-0.108202964067459
-0.077685385942459
-0.031909015029669
-0.077685385942459
-0.153979331254959
-0.169238120317459
-0.077685385942459
-0.016650225967169
0.029126141220331
0.059643719345331
0.105420082807541
0.166455239057541
0.181714028120041
0.181714028120041
0.181714028120041
0.074902504682541
0.074902504682541
0.044384930282831
0.029126141220331
-0.031909015029669
-0.062426593154669
-0.062426593154669
-0.077685385942459
-0.062426593154669
-0.077685385942459
-0.169238120317459
-0.138720542192459
-0.047167804092169
-0.001391436904669
-0.031909015029669
-0.047167804092169
0.029126141220331
0.090161293745041
0.151196449995041
0.105420082807541
0.029126141220331
0.059643719345331
0.074902504682541
0.029126141220331
0.044384930282831
-0.001391436904669
-0.016650225967169
-0.001391436904669
0.074902504682541
0.059643719345331
0.013867352157831
-0.016650225967169
0.013867352157831
0.090161293745041
0.029126141220331
-0.031909015029669
0.090161293745041
0.120678871870041
0.090161293745041
0.044384930282831
-0.031909015029669
-0.031909015029669
0.013867352157831
0.013867352157831
0.013867352157831
0.029126141220331
0.059643719345331
0.059643719345331
0.105420082807541
0.090161293745041
0.013867352157831
0.044384930282831
0.029126141220331
0.059643719345331
0.059643719345331
0.013867352157831
0.059643719345331
0.166455239057541
0.242749184370041
0.258007973432541
0.227490395307541
0.242749184370041
0.258007973432541
0.258007973432541
0.166455239057541
0.074902504682541
0.120678871870041
0.135937660932541
0.135937660932541
0.074902504682541
0.013867352157831
0.013867352157831
-0.016650225967169
-0.047167804092169
-0.031909015029669
-0.077685385942459
-0.016650225967169
0.105420082807541
0.166455239057541
0.135937660932541
0.135937660932541
0.166455239057541
0.227490395307541
0.273266762495041
0.196972817182541
0.074902504682541
0.135937660932541
0.135937660932541
0.105420082807541
0.135937660932541
0.181714028120041
0.242749184370041
0.288525551557541
0.288525551557541
0.242749184370041
0.212231606245041
0.212231606245041
0.135937660932541
0.135937660932541
0.090161293745041
-0.031909015029669
-0.031909015029669
-0.031909015029669
0.013867352157831
0.013867352157831
-0.016650225967169
-0.031909015029669
0.059643719345331
0.074902504682541
0.029126141220331
0.013867352157831
0.059643719345331
0.044384930282831
0.120678871870041
0.059643719345331
-0.001391436904669
0.151196449995041
0.196972817182541
0.151196449995041
0.120678871870041
0.105420082807541
0.120678871870041
0.166455239057541
0.120678871870041
0.029126141220331
0.013867352157831
0.044384930282831
0.013867352157831
0.090161293745041
0.059643719345331
0.029126141220331
0.074902504682541
0.120678871870041
0.105420082807541
0.059643719345331
-0.016650225967169
0.029126141220331
0.029126141220331
0.029126141220331
-0.001391436904669
0.029126141220331
0.074902504682541
0.120678871870041
0.151196449995041
0.090161293745041
0.044384930282831
0.059643719345331
0.029126141220331
0.029126141220331
0.013867352157831
-0.047167804092169
0.013867352157831
0.044384930282831
0.074902504682541
0.044384930282831
-0.016650225967169
0.013867352157831
0.074902504682541
0.029126141220331
-0.001391436904669
-0.031909015029669
0.013867352157831
0.029126141220331
0.105420082807541
0.029126141220331
0.044384930282831
0.181714028120041
0.242749184370041
0.227490395307541
0.151196449995041
0.090161293745041
0.074902504682541
0.074902504682541
0.074902504682541
0.059643719345331
-0.001391436904669
0.074902504682541
0.120678871870041
0.181714028120041
0.059643719345331
0.013867352157831
0.105420082807541
0.135937660932541
0.029126141220331
-0.031909015029669
-0.062426593154669
-0.031909015029669
-0.031909015029669
-0.016650225967169
-0.031909015029669
-0.001391436904669
0.090161293745041
0.120678871870041
0.135937660932541
0.120678871870041
0.074902504682541
0.090161293745041
0.135937660932541
0.105420082807541
0.059643719345331
0.090161293745041
0.120678871870041
0.105420082807541
0.090161293745041
-0.031909015029669
-0.092944175004959
-0.077685385942459
-0.047167804092169
-0.031909015029669
-0.047167804092169
-0.077685385942459
-0.047167804092169
-0.031909015029669
0.013867352157831
-0.031909015029669
-0.016650225967169
0.059643719345331
0.090161293745041
0.074902504682541
0.029126141220331
-0.001391436904669
0.044384930282831
0.059643719345331
-0.001391436904669
-0.077685385942459
-0.031909015029669
0.013867352157831
0.013867352157831
0.074902504682541
-0.001391436904669
-0.016650225967169
0.059643719345331
0.074902504682541
0.029126141220331
0.029126141220331
-0.001391436904669
0.013867352157831
0.044384930282831
-0.001391436904669
-0.077685385942459
-0.016650225967169
0.029126141220331
0.044384930282831
0.044384930282831
-0.001391436904669
-0.047167804092169
-0.047167804092169
-0.062426593154669
-0.062426593154669
-0.077685385942459
-0.047167804092169
0.029126141220331
0.059643719345331
0.090161293745041
0.059643719345331
0.059643719345331
0.120678871870041
0.151196449995041
0.151196449995041
0.151196449995041
0.135937660932541
0.181714028120041
0.212231606245041
0.196972817182541
0.059643719345331
0.029126141220331
0.074902504682541
0.044384930282831
-0.031909015029669
-0.138720542192459
-0.138720542192459
-0.047167804092169
-0.062426593154669
-0.092944175004959
-0.031909015029669
-0.001391436904669
0.059643719345331
0.135937660932541
0.151196449995041
0.029126141220331
0.074902504682541
0.135937660932541
0.135937660932541
0.135937660932541
0.120678871870041
0.105420082807541
0.166455239057541
0.105420082807541
0.013867352157831
-0.047167804092169
-0.047167804092169
-0.031909015029669
-0.047167804092169
-0.047167804092169
-0.077685385942459
-0.108202964067459
-0.047167804092169
0.013867352157831
-0.016650225967169
-0.031909015029669
-0.031909015029669
-0.001391436904669
0.044384930282831
0.029126141220331
-0.031909015029669
0.013867352157831
-0.016650225967169
-0.031909015029669
-0.092944175004959
-0.153979331254959
-0.153979331254959
-0.062426593154669
-0.031909015029669
-0.031909015029669
-0.047167804092169
0.013867352157831
0.059643719345331
0.105420082807541
0.074902504682541
-0.001391436904669
0.013867352157831
0.044384930282831
0.090161293745041
0.059643719345331
0.013867352157831
0.044384930282831
0.090161293745041
0.044384930282831
-0.016650225967169
-0.108202964067459
-0.138720542192459
-0.184496909379959
-0.169238120317459
-0.199755698442459
-0.199755698442459
-0.138720542192459
-0.047167804092169
-0.016650225967169
0.013867352157831
0.029126141220331
0.090161293745041
0.074902504682541
0.090161293745041
0.074902504682541
-0.001391436904669
0.029126141220331
0.044384930282831
0.059643719345331
0.029126141220331
-0.047167804092169
-0.047167804092169
-0.031909015029669
0.013867352157831
-0.001391436904669
-0.077685385942459
-0.031909015029669
-0.077685385942459
-0.047167804092169
-0.047167804092169
-0.092944175004959
-0.031909015029669
0.013867352157831
0.029126141220331
0.013867352157831
-0.031909015029669
0.013867352157831
0.059643719345331
0.105420082807541
0.029126141220331
-0.092944175004959
-0.077685385942459
-0.092944175004959
-0.153979331254959
-0.169238120317459
-0.169238120317459
-0.123461753129959
-0.031909015029669
0.013867352157831
0.029126141220331
0.044384930282831
0.074902504682541
0.029126141220331
0.059643719345331
-0.016650225967169
-0.092944175004959
-0.031909015029669
0.044384930282831
0.013867352157831
0.029126141220331
-0.016650225967169
-0.031909015029669
-0.062426593154669
-0.108202964067459
-0.199755698442459
-0.276049643754959
-0.260790854692459
-0.199755698442459
-0.077685385942459
-0.092944175004959
-0.108202964067459
0.013867352157831
0.105420082807541
0.151196449995041
0.135937660932541
0.029126141220331
0.074902504682541
0.090161293745041
0.074902504682541
0.044384930282831
0.044384930282831
0.029126141220331
0.044384930282831
0.029126141220331
-0.047167804092169
-0.108202964067459
-0.062426593154669
-0.062426593154669
-0.062426593154669
-0.138720542192459
-0.169238120317459
-0.062426593154669
0.029126141220331
0.074902504682541
0.074902504682541
0.029126141220331
0.059643719345331
0.120678871870041
0.105420082807541
0.059643719345331
0.074902504682541
0.120678871870041
-0.016650225967169
-0.031909015029669
-0.092944175004959
-0.169238120317459
-0.108202964067459
-0.047167804092169
-0.047167804092169
-0.047167804092169
-0.092944175004959
-0.031909015029669
0.044384930282831
0.090161293745041
0.029126141220331
-0.001391436904669
0.074902504682541
0.105420082807541
0.151196449995041
0.120678871870041
0.044384930282831
0.120678871870041
0.090161293745041
-0.016650225967169
-0.138720542192459
-0.291308432817459
-0.260790854692459
-0.260790854692459
-0.245532065629959
-0.306567221879959
-0.245532065629959
-0.138720542192459
-0.108202964067459
-0.062426593154669
-0.031909015029669
-0.062426593154669
0.044384930282831
0.090161293745041
0.105420082807541
0.090161293745041
0.105420082807541
0.212231606245041
0.288525551557541
0.273266762495041
0.196972817182541
0.105420082807541
0.059643719345331
-0.001391436904669
-0.031909015029669
-0.123461753129959
-0.184496909379959
-0.077685385942459
-0.047167804092169
0.013867352157831
0.090161293745041
0.090161293745041
0.151196449995041
0.242749184370041
0.196972817182541
0.151196449995041
0.135937660932541
0.181714028120041
0.227490395307541
0.242749184370041
0.074902504682541
0.013867352157831
0.013867352157831
0.044384930282831
0.090161293745041
0.013867352157831
-0.077685385942459
-0.062426593154669
-0.031909015029669
-0.047167804092169
-0.031909015029669
-0.001391436904669
0.120678871870041
0.242749184370041
0.288525551557541
0.212231606245041
0.273266762495041
0.303784340620041
0.288525551557541
0.258007973432541
0.151196449995041
0.029126141220331
0.044384930282831
-0.001391436904669
-0.001391436904669
-0.047167804092169
-0.077685385942459
-0.001391436904669
0.074902504682541
0.059643719345331
0.013867352157831
0.044384930282831
0.105420082807541
0.135937660932541
0.181714028120041
0.196972817182541
0.212231606245041
0.242749184370041
0.258007973432541
0.303784340620041
0.288525551557541
0.334301918745041
0.319043129682541
0.319043129682541
0.288525551557541
0.196972817182541
0.090161293745041
0.151196449995041
0.151196449995041
0.135937660932541
0.029126141220331
-0.001391436904669
0.074902504682541
0.120678871870041
0.151196449995041
0.135937660932541
0.135937660932541
0.196972817182541
0.212231606245041
0.212231606245041
0.181714028120041
0.166455239057541
0.212231606245041
0.151196449995041
0.105420082807541
-0.001391436904669
-0.031909015029669
0.029126141220331
0.059643719345331
-0.001391436904669
-0.031909015029669
-0.031909015029669
0.059643719345331
0.135937660932541
0.181714028120041
0.166455239057541
0.151196449995041
0.181714028120041
0.242749184370041
0.258007973432541
0.212231606245041
0.273266762495041
0.349560707807541
0.273266762495041
0.151196449995041
0.090161293745041
-0.016650225967169
-0.001391436904669
0.013867352157831
-0.001391436904669
-0.062426593154669
-0.031909015029669
-0.031909015029669
0.029126141220331
0.044384930282831
0.029126141220331
0.029126141220331
0.105420082807541
0.135937660932541
0.135937660932541
0.074902504682541
0.059643719345331
0.120678871870041
0.151196449995041
0.120678871870041
0.029126141220331
-0.047167804092169
-0.016650225967169
-0.031909015029669
-0.123461753129959
-0.169238120317459
-0.123461753129959
-0.077685385942459
-0.062426593154669
-0.062426593154669
-0.031909015029669
0.044384930282831
0.059643719345331
0.074902504682541
0.074902504682541
0.029126141220331
0.029126141220331
0.105420082807541
0.074902504682541
0.074902504682541
-0.001391436904669
-0.047167804092169
-0.031909015029669
0.013867352157831
-0.031909015029669
-0.153979331254959
-0.153979331254959
-0.108202964067459
-0.092944175004959
-0.153979331254959
-0.184496909379959
-0.138720542192459
-0.092944175004959
-0.062426593154669
-0.001391436904669
0.029126141220331
0.135937660932541
0.166455239057541
0.196972817182541
0.166455239057541
0.059643719345331
-0.001391436904669
0.059643719345331
0.044384930282831
-0.016650225967169
-0.047167804092169
-0.031909015029669
-0.047167804092169
0.013867352157831
-0.031909015029669
-0.138720542192459
-0.077685385942459
-0.077685385942459
-0.108202964067459
-0.092944175004959
-0.153979331254959
-0.108202964067459
0.029126141220331
0.074902504682541
0.090161293745041
0.120678871870041
0.105420082807541
-0.001391436904669
-0.016650225967169
-0.108202964067459
-0.245532065629959
-0.199755698442459
-0.092944175004959
-0.031909015029669
-0.031909015029669
-0.047167804092169
0.029126141220331
0.074902504682541
0.074902504682541
0.013867352157831
-0.047167804092169
-0.047167804092169
-0.047167804092169
-0.062426593154669
-0.108202964067459
-0.123461753129959
-0.092944175004959
-0.108202964067459
-0.092944175004959
-0.092944175004959
-0.199755698442459
-0.215014487504959
-0.215014487504959
-0.184496909379959
-0.215014487504959
-0.276049643754959
-0.215014487504959
-0.108202964067459
-0.092944175004959
-0.108202964067459
-0.153979331254959
-0.077685385942459
-0.031909015029669
-0.031909015029669
-0.047167804092169
-0.031909015029669
0.013867352157831
-0.001391436904669
-0.001391436904669
-0.031909015029669
-0.062426593154669
-0.031909015029669
-0.016650225967169
-0.031909015029669
-0.092944175004959
-0.184496909379959
-0.123461753129959
-0.138720542192459
-0.108202964067459
-0.184496909379959
-0.215014487504959
-0.184496909379959
-0.153979331254959
-0.138720542192459
-0.092944175004959
-0.062426593154669
-0.031909015029669
-0.031909015029669
-0.016650225967169
-0.138720542192459
-0.215014487504959
-0.169238120317459
-0.153979331254959
-0.062426593154669
-0.077685385942459
-0.153979331254959
-0.077685385942459
-0.031909015029669
-0.016650225967169
0.013867352157831
-0.001391436904669
0.029126141220331
0.059643719345331
0.105420082807541
-0.001391436904669
-0.016650225967169
0.059643719345331
0.074902504682541
0.090161293745041
-0.001391436904669
-0.153979331254959
-0.123461753129959
-0.184496909379959
-0.230273276567459
-0.260790854692459
-0.260790854692459
-0.169238120317459
-0.092944175004959
-0.062426593154669
-0.077685385942459
-0.108202964067459
-0.077685385942459
-0.077685385942459
-0.092944175004959
-0.108202964067459
-0.092944175004959
0.013867352157831
0.074902504682541
0.166455239057541
0.105420082807541
0.044384930282831
0.059643719345331
-0.001391436904669
-0.016650225967169
-0.031909015029669
-0.169238120317459
-0.123461753129959
-0.092944175004959
-0.077685385942459
-0.092944175004959
-0.077685385942459
-0.031909015029669
-0.016650225967169
0.013867352157831
-0.047167804092169
-0.108202964067459
-0.031909015029669
-0.001391436904669
0.044384930282831
0.029126141220331
-0.016650225967169
0.059643719345331
0.044384930282831
0.013867352157831
-0.031909015029669
-0.031909015029669
0.013867352157831
-0.001391436904669
-0.031909015029669
-0.092944175004959
-0.138720542192459
-0.016650225967169
-0.001391436904669
-0.031909015029669
-0.077685385942459
-0.108202964067459
-0.092944175004959
-0.031909015029669
0.029126141220331
0.074902504682541
0.074902504682541
0.135937660932541
0.105420082807541
0.059643719345331
-0.001391436904669
-0.031909015029669
0.074902504682541
0.120678871870041
0.029126141220331
-0.047167804092169
-0.016650225967169
-0.001391436904669
0.029126141220331
0.074902504682541
0.044384930282831
-0.031909015029669
-0.031909015029669
-0.077685385942459
-0.047167804092169
-0.077685385942459
-0.077685385942459
0.013867352157831
0.059643719345331
0.074902504682541
0.044384930282831
-0.001391436904669
0.074902504682541
0.090161293745041
0.059643719345331
0.044384930282831
-0.016650225967169
0.013867352157831
0.044384930282831
0.013867352157831
-0.047167804092169
-0.031909015029669
0.029126141220331
0.044384930282831
0.044384930282831
-0.001391436904669
-0.016650225967169
0.090161293745041
0.059643719345331
-0.016650225967169
-0.092944175004959
-0.153979331254959
-0.123461753129959
-0.031909015029669
-0.016650225967169
-0.031909015029669
0.013867352157831
0.090161293745041
0.105420082807541
0.105420082807541
0.044384930282831
-0.016650225967169
0.044384930282831
0.013867352157831
-0.001391436904669
-0.047167804092169
-0.031909015029669
0.029126141220331
0.074902504682541
0.059643719345331
0.090161293745041
-0.001391436904669
-0.047167804092169
-0.077685385942459
-0.062426593154669
-0.138720542192459
-0.199755698442459
-0.138720542192459
-0.047167804092169
-0.077685385942459
-0.108202964067459
-0.077685385942459
-0.031909015029669
-0.031909015029669
-0.047167804092169
-0.138720542192459
-0.169238120317459
-0.062426593154669
-0.031909015029669
-0.001391436904669
-0.001391436904669
0.029126141220331
0.059643719345331
0.120678871870041
0.059643719345331
-0.016650225967169
-0.001391436904669
0.029126141220331
-0.016650225967169
-0.047167804092169
-0.108202964067459
-0.092944175004959
-0.031909015029669
0.044384930282831
0.044384930282831
0.029126141220331
-0.001391436904669
-0.016650225967169
-0.016650225967169
-0.031909015029669
-0.062426593154669
-0.108202964067459
-0.108202964067459
-0.123461753129959
-0.184496909379959
-0.169238120317459
-0.092944175004959
-0.016650225967169
0.074902504682541
-0.001391436904669
-0.016650225967169
-0.031909015029669
-0.077685385942459
-0.062426593154669
-0.001391436904669
-0.047167804092169
-0.047167804092169
-0.016650225967169
0.029126141220331
-0.016650225967169
-0.031909015029669
-0.031909015029669
-0.016650225967169
-0.001391436904669
-0.062426593154669
-0.123461753129959
-0.108202964067459
-0.092944175004959
-0.031909015029669
-0.031909015029669
-0.092944175004959
-0.031909015029669
-0.001391436904669
0.013867352157831
-0.062426593154669
-0.108202964067459
-0.092944175004959
-0.031909015029669
-0.031909015029669
-0.031909015029669
-0.077685385942459
-0.047167804092169
-0.077685385942459
-0.077685385942459
-0.153979331254959
-0.245532065629959
-0.245532065629959
-0.230273276567459
-0.169238120317459
-0.123461753129959
-0.169238120317459
-0.077685385942459
-0.016650225967169
-0.031909015029669
-0.001391436904669
-0.001391436904669
0.013867352157831
0.059643719345331
0.120678871870041
-0.001391436904669
-0.016650225967169
0.029126141220331
-0.031909015029669
-0.001391436904669
0.029126141220331
-0.062426593154669
-0.108202964067459
-0.123461753129959
-0.108202964067459
-0.153979331254959
-0.199755698442459
-0.153979331254959
-0.016650225967169
0.029126141220331
-0.016650225967169
-0.047167804092169
-0.016650225967169
-0.001391436904669
0.029126141220331
0.013867352157831
-0.047167804092169
-0.016650225967169
0.074902504682541
0.044384930282831
-0.047167804092169
-0.077685385942459
-0.062426593154669
-0.077685385942459
-0.123461753129959
-0.153979331254959
-0.184496909379959
-0.077685385942459
-0.047167804092169
-0.016650225967169
-0.047167804092169
-0.108202964067459
-0.138720542192459
-0.123461753129959
-0.062426593154669
-0.047167804092169
-0.108202964067459
-0.062426593154669
-0.031909015029669
-0.031909015029669
-0.062426593154669
-0.077685385942459
0.013867352157831
-0.001391436904669
-0.001391436904669
-0.062426593154669
-0.108202964067459
-0.062426593154669
-0.001391436904669
0.044384930282831
0.074902504682541
0.013867352157831
0.044384930282831
0.029126141220331
0.059643719345331
0.013867352157831
-0.047167804092169
-0.031909015029669
0.044384930282831
0.029126141220331
-0.077685385942459
-0.153979331254959
-0.092944175004959
-0.123461753129959
-0.153979331254959
-0.153979331254959
-0.230273276567459
-0.138720542192459
-0.047167804092169
-0.031909015029669
-0.001391436904669
0.013867352157831
0.029126141220331
0.059643719345331
0.074902504682541
0.074902504682541
0.074902504682541
0.196972817182541
0.166455239057541
0.196972817182541
0.135937660932541
-0.031909015029669
-0.016650225967169
-0.031909015029669
-0.092944175004959
-0.092944175004959
-0.153979331254959
-0.092944175004959
-0.031909015029669
-0.016650225967169
0.013867352157831
0.029126141220331
0.090161293745041
0.074902504682541
0.090161293745041
-0.001391436904669
-0.108202964067459
-0.062426593154669
-0.016650225967169
0.029126141220331
0.059643719345331
0.013867352157831
0.074902504682541
0.105420082807541
0.090161293745041
-0.001391436904669
-0.108202964067459
-0.062426593154669
-0.031909015029669
-0.031909015029669
-0.016650225967169
0.029126141220331
0.166455239057541
0.258007973432541
0.258007973432541
0.258007973432541
0.212231606245041
0.258007973432541
0.242749184370041
0.196972817182541
0.135937660932541
0.074902504682541
0.074902504682541
0.090161293745041
0.013867352157831
-0.016650225967169
-0.031909015029669
0.013867352157831
0.029126141220331
-0.016650225967169
-0.047167804092169
-0.062426593154669
-0.047167804092169
0.029126141220331
0.074902504682541
0.044384930282831
0.044384930282831
0.105420082807541
0.166455239057541
0.196972817182541
0.166455239057541
0.135937660932541
0.212231606245041
0.151196449995041
0.105420082807541
0.074902504682541
0.044384930282831
0.059643719345331
0.151196449995041
0.151196449995041
0.105420082807541
0.090161293745041
0.166455239057541
0.196972817182541
0.212231606245041
0.120678871870041
0.059643719345331
0.059643719345331
0.059643719345331
0.059643719345331
0.029126141220331
0.013867352157831
0.090161293745041
0.135937660932541
0.105420082807541
0.013867352157831
-0.031909015029669
-0.001391436904669
-0.001391436904669
-0.016650225967169
-0.031909015029669
-0.001391436904669
0.105420082807541
0.181714028120041
0.196972817182541
0.196972817182541
0.181714028120041
0.242749184370041
0.242749184370041
0.242749184370041
0.166455239057541
0.135937660932541
0.135937660932541
0.120678871870041
0.059643719345331
0.013867352157831
-0.031909015029669
-0.031909015029669
-0.047167804092169
-0.062426593154669
-0.092944175004959
-0.123461753129959
-0.077685385942459
-0.016650225967169
0.013867352157831
-0.031909015029669
-0.001391436904669
0.074902504682541
0.166455239057541
0.151196449995041
0.090161293745041
0.059643719345331
0.181714028120041
0.196972817182541
0.181714028120041
0.105420082807541
0.059643719345331
0.074902504682541
0.105420082807541
0.090161293745041
0.074902504682541
0.059643719345331
0.044384930282831
0.074902504682541
0.059643719345331
-0.016650225967169
-0.016650225967169
0.074902504682541
0.059643719345331
0.044384930282831
-0.001391436904669
-0.001391436904669
0.044384930282831
0.074902504682541
0.013867352157831
-0.016650225967169
-0.016650225967169
-0.031909015029669
-0.031909015029669
-0.016650225967169
-0.077685385942459
-0.047167804092169
-0.001391436904669
0.013867352157831
0.059643719345331
0.090161293745041
0.105420082807541
0.120678871870041
0.166455239057541
0.166455239057541
0.059643719345331
-0.001391436904669
0.059643719345331
0.074902504682541
-0.001391436904669
-0.077685385942459
-0.092944175004959
-0.077685385942459
-0.062426593154669
-0.092944175004959
-0.092944175004959
-0.077685385942459
-0.047167804092169
-0.001391436904669
0.074902504682541
-0.031909015029669
-0.031909015029669
0.044384930282831
0.090161293745041
0.029126141220331
0.013867352157831
0.059643719345331
0.090161293745041
0.074902504682541
0.013867352157831
-0.031909015029669
-0.016650225967169
-0.031909015029669
-0.062426593154669
-0.077685385942459
-0.153979331254959
-0.138720542192459
-0.108202964067459
-0.092944175004959
-0.123461753129959
-0.123461753129959
-0.123461753129959
-0.062426593154669
-0.031909015029669
0.044384930282831
-0.016650225967169
0.044384930282831
0.120678871870041
0.181714028120041
0.151196449995041
0.105420082807541
0.120678871870041
0.105420082807541
0.044384930282831
-0.031909015029669
-0.123461753129959
-0.138720542192459
-0.169238120317459
-0.153979331254959
-0.123461753129959
-0.245532065629959
-0.215014487504959
-0.153979331254959
-0.153979331254959
-0.215014487504959
-0.260790854692459
-0.260790854692459
-0.138720542192459
-0.123461753129959
-0.153979331254959
-0.153979331254959
-0.047167804092169
-0.016650225967169
0.044384930282831
0.044384930282831
-0.001391436904669
0.044384930282831
0.013867352157831
-0.031909015029669
-0.031909015029669
-0.138720542192459
-0.108202964067459
-0.047167804092169
-0.123461753129959
-0.123461753129959
-0.123461753129959
-0.092944175004959
-0.031909015029669
-0.001391436904669
-0.031909015029669
-0.047167804092169
-0.077685385942459
-0.031909015029669
-0.001391436904669
-0.001391436904669
-0.077685385942459
-0.031909015029669
0.044384930282831
0.059643719345331
0.074902504682541
0.044384930282831
0.044384930282831
0.135937660932541
0.120678871870041
0.044384930282831
-0.016650225967169
0.013867352157831
0.059643719345331
0.105420082807541
0.074902504682541
-0.016650225967169
0.044384930282831
0.120678871870041
0.090161293745041
0.013867352157831
-0.062426593154669
-0.153979331254959
-0.138720542192459
-0.123461753129959
-0.153979331254959
-0.184496909379959
-0.092944175004959
-0.047167804092169
0.029126141220331
-0.001391436904669
-0.031909015029669
-0.016650225967169
0.059643719345331
-0.016650225967169
-0.062426593154669
-0.108202964067459
-0.062426593154669
0.013867352157831
0.074902504682541
0.044384930282831
0.013867352157831
0.074902504682541
0.059643719345331
0.090161293745041
0.029126141220331
-0.108202964067459
-0.123461753129959
-0.077685385942459
-0.123461753129959
-0.108202964067459
-0.092944175004959
-0.062426593154669
-0.031909015029669
0.029126141220331
-0.031909015029669
-0.031909015029669
-0.016650225967169
-0.016650225967169
0.013867352157831
-0.016650225967169
-0.092944175004959
-0.016650225967169
0.013867352157831
0.044384930282831
0.059643719345331
0.013867352157831
0.029126141220331
0.120678871870041
0.105420082807541
-0.001391436904669
-0.031909015029669
-0.031909015029669
-0.077685385942459
-0.092944175004959
-0.184496909379959
-0.184496909379959
-0.077685385942459
-0.077685385942459
-0.016650225967169
0.013867352157831
-0.031909015029669
-0.031909015029669
-0.001391436904669
-0.062426593154669
-0.108202964067459
-0.138720542192459
-0.169238120317459
-0.138720542192459
-0.062426593154669
-0.138720542192459
-0.138720542192459
0.013867352157831
0.044384930282831
0.013867352157831
-0.031909015029669
-0.169238120317459
-0.169238120317459
-0.108202964067459
-0.123461753129959
-0.092944175004959
-0.077685385942459
-0.031909015029669
0.059643719345331
0.090161293745041
-0.001391436904669
-0.031909015029669
-0.001391436904669
-0.031909015029669
-0.062426593154669
-0.138720542192459
-0.215014487504959
-0.153979331254959
-0.077685385942459
-0.077685385942459
-0.169238120317459
-0.184496909379959
-0.138720542192459
-0.092944175004959
-0.077685385942459
-0.123461753129959
-0.108202964067459
-0.016650225967169
0.013867352157831
0.013867352157831
0.059643719345331
0.013867352157831
0.013867352157831
0.044384930282831
0.059643719345331
-0.077685385942459
-0.123461753129959
-0.077685385942459
-0.016650225967169
-0.001391436904669
-0.062426593154669
-0.062426593154669
-0.031909015029669
-0.062426593154669
-0.092944175004959
-0.138720542192459
-0.199755698442459
-0.169238120317459
-0.199755698442459
-0.153979331254959
-0.138720542192459
-0.169238120317459
-0.138720542192459
-0.047167804092169
-0.016650225967169
-0.077685385942459
-0.108202964067459
-0.092944175004959
-0.092944175004959
-0.031909015029669
-0.153979331254959
-0.169238120317459
-0.092944175004959
-0.123461753129959
-0.169238120317459
-0.184496909379959
-0.199755698442459
-0.092944175004959
-0.001391436904669
-0.016650225967169
-0.062426593154669
-0.031909015029669
-0.031909015029669
-0.047167804092169
0.029126141220331
-0.062426593154669
-0.123461753129959
-0.047167804092169
-0.062426593154669
-0.092944175004959
-0.108202964067459
-0.153979331254959
-0.108202964067459
-0.123461753129959
-0.169238120317459
-0.260790854692459
-0.230273276567459
-0.153979331254959
-0.123461753129959
-0.092944175004959
-0.077685385942459
-0.047167804092169
-0.016650225967169
-0.016650225967169
-0.016650225967169
-0.031909015029669
-0.062426593154669
-0.092944175004959
-0.062426593154669
-0.031909015029669
-0.123461753129959
-0.138720542192459
-0.062426593154669
-0.031909015029669
-0.001391436904669
-0.031909015029669
-0.108202964067459
-0.031909015029669
-0.031909015029669
-0.077685385942459
-0.169238120317459
-0.123461753129959
-0.123461753129959
-0.138720542192459
-0.215014487504959
-0.215014487504959
-0.153979331254959
-0.092944175004959
-0.047167804092169
-0.016650225967169
-0.047167804092169
-0.047167804092169
-0.001391436904669
-0.001391436904669
-0.031909015029669
-0.138720542192459
-0.153979331254959
-0.108202964067459
-0.108202964067459
-0.138720542192459
-0.108202964067459
-0.108202964067459
-0.123461753129959
-0.169238120317459
-0.169238120317459
-0.199755698442459
-0.169238120317459
-0.138720542192459
-0.092944175004959
-0.062426593154669
-0.108202964067459
-0.108202964067459
0.013867352157831
0.059643719345331
0.044384930282831
0.044384930282831
-0.031909015029669
-0.047167804092169
-0.031909015029669
-0.108202964067459
-0.215014487504959
-0.153979331254959
-0.123461753129959
-0.092944175004959
-0.077685385942459
-0.153979331254959
-0.123461753129959
0.013867352157831
-0.001391436904669
-0.001391436904669
-0.016650225967169
-0.031909015029669
-0.001391436904669
0.013867352157831
-0.047167804092169
-0.062426593154669
-0.047167804092169
0.013867352157831
0.044384930282831
0.044384930282831
-0.031909015029669
-0.062426593154669
-0.062426593154669
-0.123461753129959
-0.184496909379959
-0.306567221879959
-0.276049643754959
-0.199755698442459
-0.108202964067459
-0.047167804092169
-0.031909015029669
-0.031909015029669
0.059643719345331
0.074902504682541
0.059643719345331
-0.016650225967169
0.013867352157831
0.013867352157831
-0.016650225967169
-0.031909015029669
-0.031909015029669
-0.016650225967169
0.044384930282831
0.044384930282831
-0.031909015029669
-0.092944175004959
-0.108202964067459
-0.108202964067459
-0.077685385942459
-0.062426593154669
-0.092944175004959
-0.031909015029669
0.059643719345331
0.120678871870041
0.151196449995041
0.151196449995041
0.120678871870041
0.181714028120041
0.181714028120041
0.105420082807541
-0.016650225967169
-0.001391436904669
0.029126141220331
0.074902504682541
-0.031909015029669
-0.077685385942459
-0.016650225967169
0.029126141220331
-0.016650225967169
0.013867352157831
-0.016650225967169
-0.031909015029669
0.029126141220331
0.044384930282831
-0.031909015029669
-0.001391436904669
0.044384930282831
0.044384930282831
0.120678871870041
0.105420082807541
0.059643719345331
0.074902504682541
0.059643719345331
-0.001391436904669
-0.031909015029669
-0.138720542192459
-0.108202964067459
-0.108202964067459
-0.108202964067459
-0.138720542192459
-0.062426593154669
-0.001391436904669
0.105420082807541
0.151196449995041
0.105420082807541
0.090161293745041
0.090161293745041
0.029126141220331
0.044384930282831
-0.001391436904669
-0.031909015029669
0.013867352157831
0.059643719345331
0.151196449995041
0.090161293745041
0.013867352157831
-0.001391436904669
-0.016650225967169
-0.031909015029669
-0.062426593154669
-0.077685385942459
0.013867352157831
0.059643719345331
0.120678871870041
0.120678871870041
0.105420082807541
0.181714028120041
0.196972817182541
0.181714028120041
0.105420082807541
0.029126141220331
0.044384930282831
0.029126141220331
0.044384930282831
-0.016650225967169
-0.031909015029669
0.029126141220331
-0.031909015029669
-0.031909015029669
-0.123461753129959
-0.215014487504959
-0.169238120317459
-0.062426593154669
-0.031909015029669
-0.016650225967169
-0.031909015029669
0.059643719345331
0.135937660932541
0.196972817182541
0.135937660932541
0.135937660932541
0.212231606245041
0.181714028120041
0.135937660932541
0.074902504682541
-0.047167804092169
-0.031909015029669
-0.016650225967169
-0.016650225967169
-0.062426593154669
-0.123461753129959
-0.123461753129959
-0.092944175004959
-0.031909015029669
-0.092944175004959
-0.108202964067459
-0.031909015029669
-0.016650225967169
0.013867352157831
-0.001391436904669
-0.031909015029669
0.090161293745041
0.090161293745041
0.105420082807541
0.090161293745041
0.044384930282831
0.059643719345331
0.120678871870041
0.044384930282831
-0.016650225967169
-0.047167804092169
-0.077685385942459
-0.092944175004959
-0.031909015029669
-0.077685385942459
-0.108202964067459
-0.047167804092169
-0.031909015029669
0.044384930282831
-0.001391436904669
-0.016650225967169
0.044384930282831
0.059643719345331
0.074902504682541
0.074902504682541
0.029126141220331
0.090161293745041
0.090161293745041
0.059643719345331
-0.062426593154669
-0.108202964067459
-0.108202964067459
-0.153979331254959
-0.123461753129959
-0.108202964067459
-0.138720542192459
-0.062426593154669
-0.016650225967169
0.013867352157831
0.029126141220331
0.013867352157831
0.029126141220331
0.090161293745041
0.135937660932541
0.044384930282831
-0.016650225967169
0.044384930282831
0.090161293745041
0.029126141220331
-0.031909015029669
-0.092944175004959
-0.031909015029669
-0.062426593154669
-0.092944175004959
-0.153979331254959
-0.077685385942459
0.013867352157831
0.044384930282831
0.059643719345331
0.090161293745041
0.044384930282831
0.090161293745041
0.059643719345331
0.105420082807541
0.105420082807541
0.029126141220331
0.044384930282831
0.090161293745041
0.105420082807541
-0.001391436904669
-0.031909015029669
-0.016650225967169
-0.031909015029669
-0.062426593154669
-0.138720542192459
-0.199755698442459
-0.077685385942459
-0.001391436904669
0.059643719345331
0.090161293745041
0.166455239057541
0.273266762495041
0.303784340620041
0.288525551557541
0.273266762495041
0.227490395307541
0.227490395307541
0.181714028120041
0.151196449995041
0.120678871870041
-0.016650225967169
-0.031909015029669
0.013867352157831
-0.062426593154669
-0.230273276567459
-0.276049643754959
-0.169238120317459
-0.108202964067459
-0.108202964067459
-0.047167804092169
0.029126141220331
0.196972817182541
0.181714028120041
0.181714028120041
0.227490395307541
0.227490395307541
0.227490395307541
0.227490395307541
0.166455239057541
0.120678871870041
0.074902504682541
0.105420082807541
0.135937660932541
0.166455239057541
0.105420082807541
0.074902504682541
0.120678871870041
0.074902504682541
0.044384930282831
-0.016650225967169
-0.077685385942459
-0.031909015029669
0.059643719345331
0.044384930282831
0.074902504682541
0.135937660932541
0.227490395307541
0.303784340620041
0.319043129682541
0.258007973432541
0.273266762495041
0.273266762495041
0.273266762495041
0.258007973432541
0.151196449995041
0.059643719345331
0.074902504682541
0.090161293745041
0.074902504682541
0.059643719345331
0.090161293745041
0.242749184370041
0.319043129682541
0.227490395307541
0.196972817182541
0.273266762495041
0.288525551557541
0.364819496870041
0.364819496870041
0.334301918745041
0.319043129682541
0.319043129682541
0.212231606245041
0.090161293745041
0.029126141220331
0.013867352157831
-0.031909015029669
-0.016650225967169
-0.031909015029669
-0.031909015029669
-0.001391436904669
0.090161293745041
0.181714028120041
0.242749184370041
0.242749184370041
0.242749184370041
0.364819496870041
0.410595864057541
0.319043129682541
0.181714028120041
0.135937660932541
0.151196449995041
0.212231606245041
0.166455239057541
0.105420082807541
0.120678871870041
0.090161293745041
-0.001391436904669
-0.001391436904669
-0.077685385942459
-0.062426593154669
-0.016650225967169
0.074902504682541
0.074902504682541
0.059643719345331
0.090161293745041
0.135937660932541
0.196972817182541
0.212231606245041
0.212231606245041
0.288525551557541
0.303784340620041
0.303784340620041
0.242749184370041
0.120678871870041
0.135937660932541
0.181714028120041
0.166455239057541
0.090161293745041
0.059643719345331
0.029126141220331
0.029126141220331
-0.016650225967169
-0.031909015029669
0.013867352157831
0.090161293745041
0.074902504682541
0.212231606245041
0.242749184370041
0.196972817182541
0.242749184370041
0.288525551557541
0.273266762495041
0.242749184370041
0.105420082807541
0.090161293745041
0.181714028120041
0.135937660932541
-0.001391436904669
-0.016650225967169
-0.001391436904669
-0.001391436904669
0.105420082807541
0.090161293745041
0.044384930282831
0.059643719345331
0.090161293745041
0.029126141220331
0.029126141220331
-0.031909015029669
0.044384930282831
0.090161293745041
0.135937660932541
0.120678871870041
0.074902504682541
0.029126141220331
0.059643719345331
0.105420082807541
0.029126141220331
-0.031909015029669
0.029126141220331
0.044384930282831
0.044384930282831
0.013867352157831
-0.047167804092169
0.013867352157831
0.074902504682541
0.105420082807541
0.059643719345331
0.059643719345331
0.074902504682541
0.044384930282831
0.059643719345331
0.090161293745041
-0.001391436904669
0.044384930282831
-0.001391436904669
-0.016650225967169
-0.077685385942459
-0.153979331254959
-0.153979331254959
-0.138720542192459
-0.108202964067459
-0.047167804092169
-0.062426593154669
-0.016650225967169
0.074902504682541
0.105420082807541
-0.016650225967169
-0.092944175004959
-0.016650225967169
0.029126141220331
0.105420082807541
0.105420082807541
0.044384930282831
0.074902504682541
0.074902504682541
-0.016650225967169
-0.031909015029669
-0.108202964067459
-0.108202964067459
-0.092944175004959
-0.031909015029669
-0.169238120317459
-0.199755698442459
-0.138720542192459
-0.092944175004959
-0.016650225967169
-0.001391436904669
-0.047167804092169
0.074902504682541
0.105420082807541
0.059643719345331
0.059643719345331
-0.001391436904669
0.044384930282831
0.151196449995041
0.135937660932541
0.044384930282831
0.044384930282831
0.044384930282831
-0.016650225967169
-0.001391436904669
-0.031909015029669
-0.123461753129959
-0.077685385942459
-0.092944175004959
-0.062426593154669
-0.077685385942459
-0.169238120317459
-0.184496909379959
-0.077685385942459
-0.031909015029669
-0.031909015029669
-0.062426593154669
0.013867352157831
0.074902504682541
0.074902504682541
-0.031909015029669
-0.108202964067459
-0.047167804092169
-0.031909015029669
-0.047167804092169
-0.031909015029669
-0.047167804092169
-0.047167804092169
-0.031909015029669
-0.001391436904669
0.044384930282831
-0.031909015029669
-0.031909015029669
-0.016650225967169
-0.001391436904669
-0.062426593154669
-0.031909015029669
0.029126141220331
0.105420082807541
0.105420082807541
-0.001391436904669
-0.123461753129959
-0.062426593154669
-0.092944175004959
-0.199755698442459
-0.215014487504959
-0.184496909379959
-0.123461753129959
-0.077685385942459
-0.047167804092169
-0.016650225967169
0.029126141220331
0.013867352157831
-0.016650225967169
-0.001391436904669
-0.001391436904669
-0.138720542192459
-0.077685385942459
0.013867352157831
0.074902504682541
0.059643719345331
0.044384930282831
0.013867352157831
0.090161293745041
0.059643719345331
-0.031909015029669
-0.077685385942459
-0.031909015029669
-0.047167804092169
-0.031909015029669
-0.031909015029669
-0.077685385942459
0.044384930282831
0.151196449995041
0.105420082807541
0.044384930282831
-0.001391436904669
-0.047167804092169
-0.016650225967169
0.013867352157831
-0.031909015029669
-0.031909015029669
0.013867352157831
-0.031909015029669
-0.062426593154669
-0.123461753129959
-0.169238120317459
-0.031909015029669
0.059643719345331
-0.001391436904669
-0.016650225967169
-0.016650225967169
0.074902504682541
0.120678871870041
0.090161293745041
0.090161293745041
0.105420082807541
0.120678871870041
0.135937660932541
0.166455239057541
0.135937660932541
0.090161293745041
0.105420082807541
0.090161293745041
0.044384930282831
-0.001391436904669
-0.077685385942459
-0.016650225967169
0.029126141220331
0.013867352157831
-0.016650225967169
0.013867352157831
0.090161293745041
0.196972817182541
0.166455239057541
0.090161293745041
0.059643719345331
0.105420082807541
0.120678871870041
0.120678871870041
0.105420082807541
0.135937660932541
0.227490395307541
0.273266762495041
0.212231606245041
0.135937660932541
0.059643719345331
0.013867352157831
0.059643719345331
0.044384930282831
-0.031909015029669
-0.016650225967169
0.074902504682541
0.120678871870041
0.151196449995041
0.090161293745041
0.090161293745041
0.166455239057541
0.181714028120041
0.029126141220331
-0.016650225967169
0.059643719345331
0.074902504682541
0.120678871870041
0.135937660932541
0.044384930282831
0.074902504682541
0.105420082807541
0.044384930282831
0.074902504682541
0.074902504682541
-0.016650225967169
-0.031909015029669
0.059643719345331
-0.001391436904669
-0.031909015029669
-0.001391436904669
0.029126141220331
0.013867352157831
-0.001391436904669
-0.108202964067459
-0.108202964067459
-0.047167804092169
0.029126141220331
0.059643719345331
0.029126141220331
0.013867352157831
0.059643719345331
0.074902504682541
0.059643719345331
0.013867352157831
0.029126141220331
0.044384930282831
0.090161293745041
0.044384930282831
-0.092944175004959
-0.077685385942459
-0.031909015029669
-0.031909015029669
-0.047167804092169
-0.031909015029669
-0.001391436904669
0.044384930282831
0.044384930282831
0.059643719345331
-0.001391436904669
0.013867352157831
0.029126141220331
-0.001391436904669
-0.077685385942459
-0.123461753129959
-0.138720542192459
-0.092944175004959
-0.031909015029669
-0.016650225967169
-0.016650225967169
0.090161293745041
0.135937660932541
0.151196449995041
0.181714028120041
0.135937660932541
0.135937660932541
0.135937660932541
0.166455239057541
0.135937660932541
0.090161293745041
0.090161293745041
0.105420082807541
0.013867352157831
-0.031909015029669
-0.123461753129959
-0.153979331254959
-0.108202964067459
-0.047167804092169
-0.077685385942459
-0.108202964067459
-0.092944175004959
-0.047167804092169
0.029126141220331
-0.016650225967169
-0.077685385942459
0.013867352157831
0.059643719345331
0.059643719345331
0.044384930282831
-0.016650225967169
0.029126141220331
0.090161293745041
0.074902504682541
0.013867352157831
0.013867352157831
0.013867352157831
0.029126141220331
0.059643719345331
0.013867352157831
-0.077685385942459
-0.031909015029669
-0.016650225967169
0.013867352157831
-0.047167804092169
-0.092944175004959
-0.062426593154669
-0.031909015029669
-0.031909015029669
-0.031909015029669
-0.031909015029669
0.013867352157831
0.029126141220331
0.029126141220331
-0.031909015029669
-0.092944175004959
-0.138720542192459
-0.169238120317459
-0.077685385942459
-0.077685385942459
-0.047167804092169
0.044384930282831
0.151196449995041
0.196972817182541
0.151196449995041
0.044384930282831
0.120678871870041
0.166455239057541
0.181714028120041
0.151196449995041
0.074902504682541
0.059643719345331
0.090161293745041
0.105420082807541
-0.001391436904669
-0.108202964067459
-0.092944175004959
-0.169238120317459
-0.184496909379959
-0.199755698442459
-0.276049643754959
-0.215014487504959
-0.123461753129959
-0.031909015029669
-0.031909015029669
-0.031909015029669
0.074902504682541
0.212231606245041
0.181714028120041
0.135937660932541
0.074902504682541
0.090161293745041
0.074902504682541
0.059643719345331
-0.047167804092169
-0.108202964067459
-0.108202964067459
-0.123461753129959
-0.123461753129959
-0.123461753129959
-0.153979331254959
-0.077685385942459
-0.016650225967169
0.044384930282831
0.074902504682541
0.029126141220331
0.059643719345331
0.074902504682541
0.090161293745041
0.074902504682541
0.029126141220331
0.029126141220331
0.090161293745041
0.074902504682541
-0.031909015029669
-0.138720542192459
-0.108202964067459
-0.153979331254959
-0.184496909379959
-0.169238120317459
-0.169238120317459
-0.138720542192459
-0.001391436904669
0.074902504682541
0.074902504682541
0.074902504682541
0.166455239057541
0.212231606245041
0.212231606245041
0.105420082807541
0.013867352157831
0.074902504682541
0.059643719345331
-0.031909015029669
-0.077685385942459
-0.062426593154669
-0.077685385942459
-0.047167804092169
-0.062426593154669
-0.108202964067459
-0.169238120317459
-0.108202964067459
-0.108202964067459
-0.031909015029669
-0.016650225967169
-0.031909015029669
0.013867352157831
0.105420082807541
0.059643719345331
0.013867352157831
0.029126141220331
0.013867352157831
0.074902504682541
0.135937660932541
0.044384930282831
-0.031909015029669
-0.031909015029669
-0.062426593154669
-0.047167804092169
-0.138720542192459
-0.215014487504959
-0.123461753129959
-0.077685385942459
-0.077685385942459
-0.031909015029669
-0.031909015029669
0.044384930282831
0.166455239057541
0.181714028120041
0.090161293745041
0.120678871870041
0.135937660932541
0.181714028120041
0.212231606245041
0.135937660932541
0.074902504682541
0.120678871870041
0.044384930282831
-0.001391436904669
-0.062426593154669
-0.138720542192459
-0.092944175004959
-0.077685385942459
-0.062426593154669
-0.047167804092169
-0.031909015029669
0.059643719345331
0.181714028120041
0.196972817182541
0.151196449995041
0.151196449995041
0.181714028120041
0.120678871870041
0.120678871870041
0.029126141220331
-0.062426593154669
-0.031909015029669
-0.016650225967169
-0.123461753129959
-0.169238120317459
-0.199755698442459
-0.169238120317459
-0.138720542192459
-0.123461753129959
-0.138720542192459
-0.123461753129959
-0.031909015029669
0.029126141220331
0.120678871870041
0.105420082807541
0.029126141220331
0.074902504682541
0.120678871870041
0.074902504682541
0.029126141220331
-0.001391436904669
0.029126141220331
0.074902504682541
0.059643719345331
-0.047167804092169
-0.031909015029669
-0.001391436904669
-0.016650225967169
-0.031909015029669
-0.031909015029669
-0.138720542192459
-0.047167804092169
0.013867352157831
-0.001391436904669
0.013867352157831
0.090161293745041
0.120678871870041
0.151196449995041
0.120678871870041
0.090161293745041
0.105420082807541
0.105420082807541
0.059643719345331
0.044384930282831
-0.062426593154669
-0.199755698442459
-0.138720542192459
-0.138720542192459
-0.169238120317459
-0.123461753129959
-0.062426593154669
-0.031909015029669
0.090161293745041
0.105420082807541
0.120678871870041
0.120678871870041
0.090161293745041
0.059643719345331
0.074902504682541
-0.001391436904669
-0.001391436904669
0.044384930282831
0.074902504682541
0.105420082807541
0.044384930282831
-0.047167804092169
-0.031909015029669
0.013867352157831
-0.092944175004959
-0.184496909379959
-0.169238120317459
-0.138720542192459
-0.062426593154669
-0.031909015029669
-0.062426593154669
0.029126141220331
0.135937660932541
0.135937660932541
0.120678871870041
0.105420082807541
0.013867352157831
0.029126141220331
0.029126141220331
0.029126141220331
-0.016650225967169
-0.001391436904669
0.059643719345331
0.059643719345331
0.013867352157831
-0.031909015029669
-0.062426593154669
-0.077685385942459
-0.123461753129959
-0.153979331254959
-0.184496909379959
-0.153979331254959
-0.031909015029669
0.013867352157831
0.074902504682541
0.059643719345331
0.090161293745041
0.105420082807541
0.120678871870041
0.105420082807541
0.029126141220331
-0.031909015029669
0.013867352157831
-0.062426593154669
-0.108202964067459
-0.153979331254959
-0.123461753129959
-0.031909015029669
0.029126141220331
0.013867352157831
-0.031909015029669
-0.016650225967169
0.059643719345331
0.090161293745041
0.044384930282831
-0.001391436904669
0.029126141220331
0.074902504682541
0.059643719345331
0.074902504682541
0.029126141220331
0.059643719345331
0.105420082807541
0.090161293745041
0.013867352157831
-0.016650225967169
-0.077685385942459
-0.062426593154669
-0.031909015029669
-0.047167804092169
-0.108202964067459
-0.047167804092169
0.044384930282831
0.105420082807541
0.120678871870041
0.090161293745041
0.120678871870041
0.166455239057541
0.105420082807541
0.044384930282831
0.059643719345331
0.029126141220331
0.090161293745041
0.090161293745041
-0.031909015029669
-0.092944175004959
-0.092944175004959
-0.092944175004959
-0.062426593154669
-0.092944175004959
-0.138720542192459
-0.123461753129959
-0.062426593154669
-0.031909015029669
-0.001391436904669
-0.031909015029669
-0.031909015029669
0.029126141220331
0.059643719345331
0.029126141220331
0.029126141220331
-0.001391436904669
-0.016650225967169
0.029126141220331
-0.062426593154669
-0.153979331254959
-0.169238120317459
-0.108202964067459
-0.077685385942459
-0.123461753129959
-0.199755698442459
-0.138720542192459
-0.092944175004959
-0.092944175004959
-0.123461753129959
-0.138720542192459
-0.108202964067459
-0.047167804092169
-0.031909015029669
-0.062426593154669
-0.092944175004959
-0.062426593154669
-0.047167804092169
0.013867352157831
0.044384930282831
-0.001391436904669
-0.001391436904669
-0.001391436904669
0.013867352157831
-0.047167804092169
-0.092944175004959
-0.092944175004959
-0.077685385942459
-0.077685385942459
-0.077685385942459
-0.138720542192459
-0.108202964067459
-0.108202964067459
-0.077685385942459
-0.092944175004959
-0.108202964067459
-0.108202964067459
-0.047167804092169
-0.016650225967169
-0.031909015029669
-0.077685385942459
-0.047167804092169
-0.031909015029669
-0.001391436904669
-0.031909015029669
-0.077685385942459
-0.016650225967169
-0.001391436904669
-0.001391436904669
-0.031909015029669
-0.108202964067459
-0.108202964067459
-0.031909015029669
-0.031909015029669
-0.062426593154669
-0.031909015029669
-0.016650225967169
-0.047167804092169
-0.016650225967169
-0.047167804092169
-0.077685385942459
-0.077685385942459
-0.077685385942459
-0.169238120317459
-0.230273276567459
-0.260790854692459
-0.215014487504959
-0.138720542192459
-0.108202964067459
-0.123461753129959
-0.123461753129959
-0.077685385942459
-0.062426593154669
-0.047167804092169
-0.047167804092169
-0.031909015029669
-0.016650225967169
0.074902504682541
0.135937660932541
0.151196449995041
0.135937660932541
0.166455239057541
0.120678871870041
0.090161293745041
-0.047167804092169
-0.184496909379959
-0.169238120317459
-0.092944175004959
-0.108202964067459
-0.153979331254959
-0.184496909379959
-0.153979331254959
-0.108202964067459
-0.077685385942459
-0.169238120317459
-0.138720542192459
-0.077685385942459
-0.092944175004959
-0.047167804092169
-0.062426593154669
-0.047167804092169
0.013867352157831
0.074902504682541
0.059643719345331
0.013867352157831
-0.031909015029669
-0.031909015029669
-0.108202964067459
-0.138720542192459
-0.245532065629959
-0.291308432817459
-0.245532065629959
-0.215014487504959
-0.199755698442459
-0.245532065629959
-0.291308432817459
-0.199755698442459
-0.123461753129959
-0.123461753129959
-0.138720542192459
-0.108202964067459
-0.062426593154669
-0.108202964067459
-0.047167804092169
-0.077685385942459
-0.169238120317459
-0.138720542192459
-0.092944175004959
-0.108202964067459
-0.108202964067459
-0.169238120317459
-0.123461753129959
-0.123461753129959
-0.123461753129959
-0.245532065629959
-0.260790854692459
-0.169238120317459
-0.092944175004959
-0.062426593154669
-0.047167804092169
-0.092944175004959
-0.031909015029669
-0.031909015029669
-0.016650225967169
-0.108202964067459
-0.169238120317459
-0.108202964067459
-0.123461753129959
-0.138720542192459
-0.138720542192459
-0.169238120317459
-0.108202964067459
-0.062426593154669
-0.062426593154669
-0.108202964067459
-0.153979331254959
-0.123461753129959
-0.169238120317459
-0.199755698442459
-0.291308432817459
-0.306567221879959
-0.199755698442459
-0.123461753129959
-0.047167804092169
-0.001391436904669
-0.077685385942459
-0.031909015029669
-0.016650225967169
-0.047167804092169
-0.092944175004959
-0.123461753129959
-0.123461753129959
-0.092944175004959
-0.077685385942459
-0.108202964067459
-0.138720542192459
-0.092944175004959
-0.092944175004959
-0.108202964067459
-0.108202964067459
-0.184496909379959
-0.153979331254959
-0.123461753129959
-0.092944175004959
-0.153979331254959
-0.138720542192459
-0.062426593154669
-0.031909015029669
-0.047167804092169
-0.077685385942459
-0.138720542192459
-0.062426593154669
-0.062426593154669
-0.123461753129959
-0.169238120317459
-0.153979331254959
-0.108202964067459
-0.092944175004959
-0.077685385942459
-0.123461753129959
-0.092944175004959
-0.031909015029669
-0.062426593154669
-0.092944175004959
-0.092944175004959
-0.108202964067459
-0.031909015029669
-0.031909015029669
-0.047167804092169
-0.108202964067459
-0.108202964067459
-0.138720542192459
-0.123461753129959
-0.123461753129959
-0.169238120317459
-0.184496909379959
-0.153979331254959
-0.169238120317459
-0.138720542192459
-0.169238120317459
-0.184496909379959
-0.123461753129959
-0.077685385942459
-0.062426593154669
-0.077685385942459
-0.092944175004959
-0.047167804092169
-0.031909015029669
-0.077685385942459
-0.153979331254959
-0.169238120317459
-0.108202964067459
-0.062426593154669
-0.077685385942459
-0.153979331254959
-0.108202964067459
-0.077685385942459
-0.047167804092169
-0.062426593154669
-0.092944175004959
-0.123461753129959
-0.047167804092169
-0.062426593154669
-0.108202964067459
-0.138720542192459
-0.153979331254959
-0.123461753129959
-0.108202964067459
-0.169238120317459
-0.245532065629959
-0.215014487504959
-0.199755698442459
-0.230273276567459
-0.215014487504959
-0.215014487504959
-0.215014487504959
-0.092944175004959
-0.047167804092169
-0.077685385942459
-0.123461753129959
-0.108202964067459
-0.047167804092169
-0.001391436904669
-0.031909015029669
-0.031909015029669
-0.077685385942459
-0.047167804092169
-0.031909015029669
-0.031909015029669
-0.092944175004959
-0.153979331254959
-0.138720542192459
-0.108202964067459
-0.184496909379959
-0.199755698442459
-0.184496909379959
-0.123461753129959
-0.077685385942459
-0.108202964067459
-0.184496909379959
-0.169238120317459
-0.062426593154669
-0.031909015029669
-0.077685385942459
-0.108202964067459
-0.108202964067459
-0.108202964067459
-0.031909015029669
-0.047167804092169
-0.077685385942459
-0.092944175004959
-0.062426593154669
-0.031909015029669
-0.047167804092169
-0.108202964067459
-0.108202964067459
-0.077685385942459
-0.047167804092169
-0.062426593154669
-0.062426593154669
-0.031909015029669
-0.001391436904669
0.029126141220331
-0.001391436904669
-0.031909015029669
-0.031909015029669
-0.031909015029669
-0.031909015029669
-0.062426593154669
-0.077685385942459
-0.047167804092169
-0.047167804092169
0.029126141220331
-0.001391436904669
-0.016650225967169
-0.001391436904669
-0.001391436904669
-0.016650225967169
-0.001391436904669
-0.077685385942459
-0.092944175004959
-0.047167804092169
0.029126141220331
-0.001391436904669
-0.016650225967169
-0.001391436904669
0.013867352157831
0.044384930282831
-0.047167804092169
-0.123461753129959
-0.062426593154669
-0.031909015029669
-0.047167804092169
-0.047167804092169
-0.108202964067459
-0.047167804092169
-0.001391436904669
0.074902504682541
0.029126141220331
0.013867352157831
0.013867352157831
0.059643719345331
0.074902504682541
0.059643719345331
0.044384930282831
0.120678871870041
0.135937660932541
0.135937660932541
0.059643719345331
-0.031909015029669
-0.123461753129959
-0.169238120317459
-0.169238120317459
-0.260790854692459
-0.337084800004959
-0.291308432817459
-0.260790854692459
-0.230273276567459
-0.138720542192459
-0.077685385942459
-0.001391436904669
0.090161293745041
0.135937660932541
0.059643719345331
-0.001391436904669
-0.016650225967169
-0.001391436904669
0.044384930282831
0.044384930282831
-0.047167804092169
-0.031909015029669
-0.016650225967169
0.013867352157831
-0.031909015029669
-0.108202964067459
-0.077685385942459
-0.092944175004959
-0.123461753129959
-0.199755698442459
-0.230273276567459
-0.184496909379959
-0.047167804092169
0.013867352157831
-0.001391436904669
0.013867352157831
0.105420082807541
0.166455239057541
0.227490395307541
0.135937660932541
0.074902504682541
0.074902504682541
0.013867352157831
-0.016650225967169
-0.031909015029669
-0.062426593154669
0.029126141220331
0.029126141220331
0.013867352157831
0.029126141220331
-0.016650225967169
-0.031909015029669
-0.047167804092169
-0.016650225967169
-0.138720542192459
-0.184496909379959
-0.077685385942459
-0.031909015029669
0.029126141220331
0.044384930282831
0.029126141220331
0.151196449995041
0.120678871870041
0.105420082807541
0.029126141220331
-0.047167804092169
-0.138720542192459
-0.169238120317459
-0.108202964067459
-0.108202964067459
-0.123461753129959
-0.016650225967169
0.074902504682541
0.135937660932541
0.029126141220331
-0.031909015029669
0.013867352157831
0.059643719345331
0.059643719345331
-0.031909015029669
-0.047167804092169
0.013867352157831
-0.001391436904669
-0.047167804092169
-0.138720542192459
-0.230273276567459
-0.153979331254959
-0.169238120317459
-0.169238120317459
-0.169238120317459
-0.169238120317459
-0.123461753129959
-0.062426593154669
0.013867352157831
0.074902504682541
0.074902504682541
0.151196449995041
0.135937660932541
0.120678871870041
0.029126141220331
-0.031909015029669
0.059643719345331
0.090161293745041
0.074902504682541
-0.001391436904669
-0.092944175004959
-0.092944175004959
-0.092944175004959
-0.123461753129959
-0.077685385942459
-0.077685385942459
-0.031909015029669
-0.016650225967169
0.029126141220331
0.029126141220331
0.013867352157831
0.059643719345331
0.120678871870041
0.135937660932541
0.120678871870041
0.044384930282831
0.105420082807541
0.105420082807541
0.059643719345331
-0.031909015029669
-0.153979331254959
-0.153979331254959
-0.123461753129959
-0.260790854692459
-0.306567221879959
-0.230273276567459
-0.169238120317459
-0.123461753129959
-0.047167804092169
-0.047167804092169
-0.047167804092169
0.029126141220331
0.090161293745041
0.120678871870041
0.044384930282831
-0.031909015029669
0.029126141220331
0.105420082807541
0.074902504682541
0.074902504682541
0.044384930282831
0.044384930282831
-0.016650225967169
-0.108202964067459
-0.215014487504959
-0.199755698442459
-0.199755698442459
-0.184496909379959
-0.138720542192459
-0.108202964067459
-0.092944175004959
-0.031909015029669
0.013867352157831
-0.001391436904669
-0.031909015029669
-0.047167804092169
-0.001391436904669
0.074902504682541
0.074902504682541
0.044384930282831
-0.016650225967169
-0.031909015029669
0.013867352157831
-0.047167804092169
-0.138720542192459
-0.153979331254959
-0.077685385942459
-0.047167804092169
-0.031909015029669
-0.077685385942459
-0.031909015029669
0.090161293745041
0.151196449995041
0.151196449995041
0.120678871870041
0.105420082807541
0.151196449995041
0.181714028120041
0.135937660932541
0.090161293745041
0.029126141220331
0.013867352157831
-0.031909015029669
-0.108202964067459
-0.260790854692459
-0.260790854692459
-0.245532065629959
-0.169238120317459
-0.108202964067459
-0.016650225967169
0.074902504682541
0.135937660932541
0.151196449995041
0.166455239057541
0.090161293745041
0.074902504682541
0.135937660932541
0.181714028120041
0.135937660932541
0.105420082807541
0.090161293745041
0.105420082807541
0.151196449995041
0.074902504682541
-0.031909015029669
-0.108202964067459
-0.108202964067459
-0.138720542192459
-0.184496909379959
-0.199755698442459
-0.153979331254959
-0.077685385942459
0.044384930282831
0.105420082807541
0.166455239057541
0.181714028120041
0.273266762495041
0.319043129682541
0.303784340620041
0.181714028120041
0.151196449995041
0.181714028120041
0.181714028120041
0.059643719345331
-0.031909015029669
-0.047167804092169
-0.031909015029669
-0.031909015029669
-0.077685385942459
-0.108202964067459
-0.077685385942459
-0.016650225967169
0.029126141220331
0.059643719345331
0.090161293745041
0.105420082807541
0.196972817182541
0.288525551557541
0.227490395307541
0.258007973432541
0.334301918745041
0.334301918745041
0.288525551557541
0.196972817182541
0.029126141220331
-0.031909015029669
-0.047167804092169
-0.031909015029669
-0.047167804092169
-0.108202964067459
-0.077685385942459
-0.001391436904669
0.090161293745041
0.090161293745041
0.044384930282831
0.044384930282831
0.105420082807541
0.151196449995041
0.105420082807541
0.135937660932541
0.227490395307541
0.242749184370041
0.349560707807541
0.319043129682541
0.258007973432541
0.242749184370041
0.212231606245041
0.181714028120041
0.135937660932541
-0.016650225967169
-0.047167804092169
-0.016650225967169
-0.001391436904669
0.013867352157831
0.090161293745041
0.166455239057541
0.258007973432541
0.349560707807541
0.303784340620041
0.273266762495041
0.334301918745041
0.319043129682541
0.319043129682541
0.303784340620041
0.151196449995041
0.151196449995041
0.166455239057541
0.166455239057541
0.059643719345331
-0.001391436904669
0.013867352157831
0.029126141220331
-0.031909015029669
-0.047167804092169
-0.016650225967169
0.074902504682541
0.074902504682541
0.151196449995041
0.181714028120041
0.135937660932541
0.181714028120041
0.273266762495041
0.319043129682541
0.227490395307541
0.105420082807541
0.044384930282831
0.029126141220331
0.013867352157831
-0.016650225967169
-0.108202964067459
-0.047167804092169
0.029126141220331
0.044384930282831
0.013867352157831
0.013867352157831
0.029126141220331
0.105420082807541
0.135937660932541
0.120678871870041
0.059643719345331
0.120678871870041
0.135937660932541
0.166455239057541
0.120678871870041
0.090161293745041
0.120678871870041
0.166455239057541
0.151196449995041
0.029126141220331
-0.062426593154669
-0.031909015029669
-0.047167804092169
-0.077685385942459
-0.062426593154669
-0.108202964067459
-0.092944175004959
-0.031909015029669
0.013867352157831
-0.001391436904669
0.044384930282831
0.059643719345331
0.074902504682541
0.166455239057541
0.151196449995041
0.120678871870041
0.212231606245041
0.166455239057541
0.135937660932541
0.059643719345331
-0.092944175004959
-0.138720542192459
-0.047167804092169
-0.047167804092169
-0.092944175004959
-0.153979331254959
-0.153979331254959
-0.108202964067459
-0.031909015029669
-0.077685385942459
-0.123461753129959
-0.016650225967169
-0.001391436904669
0.029126141220331
0.059643719345331
0.029126141220331
0.105420082807541
0.181714028120041
0.135937660932541
0.074902504682541
-0.016650225967169
-0.031909015029669
-0.062426593154669
-0.092944175004959
-0.199755698442459
-0.260790854692459
-0.215014487504959
-0.169238120317459
-0.123461753129959
-0.092944175004959
-0.123461753129959
-0.031909015029669
-0.031909015029669
-0.001391436904669
-0.001391436904669
-0.047167804092169
0.044384930282831
0.105420082807541
0.105420082807541
0.029126141220331
-0.001391436904669
-0.047167804092169
-0.062426593154669
-0.092944175004959
-0.153979331254959
-0.215014487504959
-0.123461753129959
-0.123461753129959
-0.108202964067459
-0.092944175004959
-0.138720542192459
-0.092944175004959
-0.016650225967169
-0.016650225967169
-0.047167804092169
-0.031909015029669
0.044384930282831
0.059643719345331
0.059643719345331
0.059643719345331
-0.031909015029669
-0.016650225967169
-0.031909015029669
-0.092944175004959
-0.153979331254959
-0.199755698442459
-0.215014487504959
-0.153979331254959
-0.153979331254959
-0.169238120317459
-0.184496909379959
-0.077685385942459
-0.047167804092169
-0.016650225967169
-0.047167804092169
-0.062426593154669
0.044384930282831
0.074902504682541
0.044384930282831
0.074902504682541
0.029126141220331
-0.001391436904669
0.029126141220331
-0.031909015029669
-0.123461753129959
-0.153979331254959
-0.108202964067459
-0.092944175004959
-0.077685385942459
-0.138720542192459
-0.184496909379959
-0.153979331254959
-0.138720542192459
-0.153979331254959
-0.108202964067459
-0.169238120317459
-0.108202964067459
-0.031909015029669
-0.016650225967169
0.013867352157831
0.044384930282831
0.059643719345331
0.120678871870041
0.059643719345331
-0.031909015029669
-0.077685385942459
-0.031909015029669
0.013867352157831
0.013867352157831
-0.047167804092169
-0.092944175004959
-0.016650225967169
0.029126141220331
-0.016650225967169
-0.047167804092169
-0.062426593154669
-0.047167804092169
-0.031909015029669
-0.062426593154669
-0.047167804092169
-0.001391436904669
0.059643719345331
0.013867352157831
0.013867352157831
-0.092944175004959
-0.199755698442459
-0.184496909379959
-0.184496909379959
-0.169238120317459
-0.169238120317459
-0.138720542192459
-0.047167804092169
0.044384930282831
0.074902504682541
0.059643719345331
0.044384930282831
0.074902504682541
0.044384930282831
0.059643719345331
-0.001391436904669
-0.031909015029669
0.013867352157831
0.105420082807541
0.074902504682541
0.074902504682541
0.044384930282831
0.044384930282831
0.059643719345331
0.090161293745041
-0.031909015029669
-0.062426593154669
-0.031909015029669
-0.031909015029669
-0.031909015029669
-0.047167804092169
-0.031909015029669
0.120678871870041
0.181714028120041
0.090161293745041
0.059643719345331
0.090161293745041
0.135937660932541
0.151196449995041
0.181714028120041
0.105420082807541
0.044384930282831
-0.016650225967169
-0.062426593154669
-0.092944175004959
-0.092944175004959
-0.108202964067459
-0.031909015029669
-0.016650225967169
-0.031909015029669
-0.047167804092169
-0.062426593154669
-0.001391436904669
0.074902504682541
0.044384930282831
0.044384930282831
0.090161293745041
0.135937660932541
0.212231606245041
0.258007973432541
0.227490395307541
0.166455239057541
0.090161293745041
-0.001391436904669
-0.047167804092169
-0.153979331254959
-0.199755698442459
-0.123461753129959
-0.108202964067459
-0.138720542192459
-0.138720542192459
-0.169238120317459
-0.092944175004959
-0.031909015029669
-0.047167804092169
-0.108202964067459
-0.031909015029669
-0.016650225967169
0.013867352157831
0.074902504682541
0.074902504682541
0.105420082807541
0.227490395307541
0.227490395307541
0.135937660932541
0.090161293745041
0.120678871870041
0.120678871870041
0.105420082807541
0.059643719345331
-0.031909015029669
-0.031909015029669
-0.001391436904669
0.013867352157831
-0.031909015029669
-0.031909015029669
-0.031909015029669
-0.031909015029669
-0.016650225967169
-0.001391436904669
-0.031909015029669
0.059643719345331
0.029126141220331
-0.001391436904669
-0.047167804092169
-0.138720542192459
-0.123461753129959
-0.031909015029669
0.013867352157831
0.059643719345331
0.074902504682541
0.105420082807541
0.105420082807541
0.181714028120041
0.181714028120041
0.090161293745041
0.105420082807541
0.120678871870041
0.120678871870041
0.044384930282831
-0.016650225967169
0.029126141220331
0.120678871870041
0.120678871870041
0.059643719345331
-0.047167804092169
-0.047167804092169
-0.077685385942459
-0.062426593154669
-0.062426593154669
-0.123461753129959
-0.123461753129959
-0.062426593154669
-0.016650225967169
-0.047167804092169
-0.062426593154669
0.013867352157831
0.120678871870041
0.166455239057541
0.120678871870041
0.074902504682541
0.166455239057541
0.227490395307541
0.242749184370041
0.258007973432541
0.166455239057541
0.059643719345331
0.090161293745041
0.029126141220331
-0.031909015029669
-0.031909015029669
0.013867352157831
0.029126141220331
0.044384930282831
0.029126141220331
-0.001391436904669
-0.016650225967169
0.044384930282831
0.105420082807541
0.135937660932541
0.059643719345331
0.044384930282831
0.090161293745041
0.120678871870041
0.059643719345331
-0.031909015029669
-0.047167804092169
0.013867352157831
0.044384930282831
0.013867352157831
-0.031909015029669
0.029126141220331
0.135937660932541
0.120678871870041
0.090161293745041
0.044384930282831
0.090161293745041
0.090161293745041
0.105420082807541
0.044384930282831
-0.016650225967169
-0.016650225967169
-0.001391436904669
-0.031909015029669
-0.047167804092169
-0.108202964067459
-0.108202964067459
-0.062426593154669
-0.077685385942459
-0.184496909379959
-0.184496909379959
-0.062426593154669
-0.031909015029669
0.029126141220331
0.074902504682541
0.044384930282831
0.074902504682541
0.059643719345331
0.059643719345331
0.105420082807541
0.059643719345331
0.029126141220331
0.044384930282831
0.074902504682541
0.013867352157831
0.029126141220331
0.074902504682541
0.151196449995041
0.135937660932541
0.059643719345331
-0.031909015029669
-0.047167804092169
-0.047167804092169
-0.047167804092169
-0.077685385942459
-0.138720542192459
-0.123461753129959
-0.108202964067459
-0.031909015029669
-0.047167804092169
-0.108202964067459
-0.001391436904669
0.044384930282831
0.029126141220331
0.029126141220331
-0.001391436904669
0.029126141220331
0.074902504682541
0.090161293745041
-0.001391436904669
-0.031909015029669
0.013867352157831
0.044384930282831
0.029126141220331
-0.001391436904669
-0.031909015029669
0.044384930282831
0.044384930282831
0.029126141220331
-0.001391436904669
-0.031909015029669
-0.016650225967169
-0.016650225967169
0.013867352157831
-0.001391436904669
-0.031909015029669
-0.031909015029669
-0.031909015029669
-0.031909015029669
-0.047167804092169
-0.108202964067459
-0.047167804092169
0.029126141220331
0.059643719345331
0.044384930282831
0.090161293745041
0.181714028120041
0.212231606245041
0.181714028120041
0.135937660932541
0.029126141220331
0.013867352157831
0.059643719345331
0.029126141220331
0.013867352157831
-0.001391436904669
0.029126141220331
0.074902504682541
0.120678871870041
-0.001391436904669
-0.031909015029669
0.013867352157831
0.029126141220331
-0.016650225967169
-0.031909015029669
-0.062426593154669
0.013867352157831
0.090161293745041
0.090161293745041
0.074902504682541
0.074902504682541
0.120678871870041
0.166455239057541
0.166455239057541
0.105420082807541
0.105420082807541
0.120678871870041
0.090161293745041
0.090161293745041
0.013867352157831
-0.047167804092169
-0.031909015029669
-0.031909015029669
-0.031909015029669
-0.092944175004959
-0.092944175004959
-0.001391436904669
0.013867352157831
0.029126141220331
0.029126141220331
-0.016650225967169
0.029126141220331
0.044384930282831
0.059643719345331
0.074902504682541
0.105420082807541
0.151196449995041
0.181714028120041
0.212231606245041
0.105420082807541
0.029126141220331
0.059643719345331
0.059643719345331
0.044384930282831
0.013867352157831
-0.016650225967169
0.074902504682541
0.120678871870041
0.181714028120041
0.120678871870041
0.074902504682541
0.135937660932541
0.135937660932541
0.029126141220331
-0.062426593154669
-0.062426593154669
0.029126141220331
0.044384930282831
0.044384930282831
0.029126141220331
0.013867352157831
0.029126141220331
0.029126141220331
0.013867352157831
-0.001391436904669
-0.031909015029669
0.013867352157831
0.059643719345331
0.120678871870041
0.135937660932541
0.135937660932541
0.181714028120041
0.181714028120041
0.151196449995041
0.074902504682541
0.059643719345331
0.029126141220331
0.044384930282831
0.029126141220331
-0.001391436904669
-0.062426593154669
-0.047167804092169
-0.092944175004959
-0.108202964067459
-0.138720542192459
-0.138720542192459
-0.031909015029669
-0.001391436904669
-0.001391436904669
0.013867352157831
-0.031909015029669
-0.001391436904669
0.090161293745041
0.090161293745041
0.013867352157831
-0.016650225967169
0.029126141220331
0.090161293745041
0.074902504682541
-0.001391436904669
0.044384930282831
0.120678871870041
0.044384930282831
-0.031909015029669
-0.092944175004959
-0.153979331254959
-0.092944175004959
-0.077685385942459
-0.077685385942459
-0.016650225967169
0.044384930282831
0.059643719345331
0.151196449995041
0.181714028120041
0.135937660932541
0.090161293745041
0.135937660932541
0.166455239057541
0.135937660932541
0.105420082807541
0.059643719345331
0.074902504682541
0.059643719345331
0.013867352157831
-0.031909015029669
-0.047167804092169
-0.047167804092169
-0.016650225967169
-0.062426593154669
-0.062426593154669
-0.031909015029669
0.013867352157831
0.044384930282831
0.090161293745041
0.059643719345331
0.074902504682541
0.135937660932541
0.166455239057541
0.135937660932541
0.059643719345331
0.029126141220331
0.090161293745041
0.105420082807541
0.044384930282831
-0.047167804092169
-0.092944175004959
-0.031909015029669
-0.031909015029669
-0.077685385942459
-0.108202964067459
-0.047167804092169
-0.031909015029669
-0.031909015029669
-0.047167804092169
-0.047167804092169
-0.016650225967169
0.074902504682541
0.074902504682541
0.074902504682541
0.074902504682541
0.135937660932541
0.166455239057541
0.196972817182541
0.181714028120041
0.090161293745041
-0.001391436904669
-0.001391436904669
-0.031909015029669
-0.031909015029669
-0.031909015029669
-0.047167804092169
0.013867352157831
0.044384930282831
0.013867352157831
-0.001391436904669
0.059643719345331
0.090161293745041
0.166455239057541
0.166455239057541
0.135937660932541
0.135937660932541
0.212231606245041
0.212231606245041
0.212231606245041
0.120678871870041
0.090161293745041
0.120678871870041
0.135937660932541
0.029126141220331
-0.031909015029669
-0.001391436904669
0.044384930282831
0.151196449995041
0.181714028120041
0.151196449995041
0.181714028120041
0.242749184370041
0.303784340620041
0.273266762495041
0.196972817182541
0.227490395307541
0.303784340620041
0.273266762495041
0.151196449995041
0.105420082807541
0.120678871870041
0.044384930282831
-0.031909015029669
-0.123461753129959
-0.169238120317459
-0.123461753129959
-0.138720542192459
-0.077685385942459
-0.077685385942459
-0.092944175004959
-0.031909015029669
0.090161293745041
0.181714028120041
0.212231606245041
0.212231606245041
0.212231606245041
0.273266762495041
0.258007973432541
0.105420082807541
0.029126141220331
0.059643719345331
0.013867352157831
0.013867352157831
-0.031909015029669
-0.031909015029669
0.044384930282831
0.059643719345331
0.029126141220331
0.059643719345331
-0.001391436904669
0.013867352157831
0.059643719345331
0.166455239057541
0.105420082807541
0.029126141220331
0.074902504682541
0.166455239057541
0.212231606245041
0.151196449995041
0.090161293745041
0.196972817182541
0.227490395307541
0.120678871870041
-0.031909015029669
-0.077685385942459
-0.031909015029669
-0.062426593154669
-0.062426593154669
-0.108202964067459
-0.062426593154669
0.029126141220331
0.029126141220331
0.044384930282831
0.074902504682541
0.044384930282831
0.135937660932541
0.212231606245041
0.258007973432541
0.196972817182541
0.090161293745041
0.090161293745041
0.135937660932541
0.166455239057541
0.120678871870041
0.013867352157831
0.059643719345331
0.074902504682541
-0.016650225967169
-0.062426593154669
-0.092944175004959
-0.016650225967169
0.029126141220331
0.090161293745041
0.120678871870041
0.120678871870041
0.151196449995041
0.181714028120041
0.181714028120041
0.166455239057541
0.074902504682541
0.090161293745041
0.166455239057541
0.196972817182541
0.090161293745041
-0.001391436904669
0.013867352157831
0.029126141220331
0.029126141220331
-0.016650225967169
-0.047167804092169
0.029126141220331
0.059643719345331
-0.031909015029669
-0.062426593154669
-0.077685385942459
-0.016650225967169
0.074902504682541
0.090161293745041
0.105420082807541
0.181714028120041
0.166455239057541
0.166455239057541
0.151196449995041
0.074902504682541
-0.031909015029669
-0.031909015029669
-0.016650225967169
-0.016650225967169
-0.047167804092169
-0.123461753129959
-0.092944175004959
-0.031909015029669
-0.031909015029669
-0.016650225967169
-0.031909015029669
-0.001391436904669
0.044384930282831
-0.001391436904669
-0.062426593154669
-0.062426593154669
-0.031909015029669
-0.001391436904669
0.059643719345331
0.029126141220331
-0.016650225967169
0.029126141220331
0.013867352157831
0.013867352157831
0.029126141220331
-0.031909015029669
0.044384930282831
0.120678871870041
0.090161293745041
-0.016650225967169
-0.062426593154669
-0.047167804092169
-0.001391436904669
-0.016650225967169
-0.062426593154669
-0.062426593154669
0.059643719345331
0.059643719345331
0.059643719345331
0.090161293745041
0.074902504682541
0.151196449995041
0.227490395307541
0.181714028120041
0.120678871870041
0.120678871870041
0.120678871870041
0.090161293745041
0.090161293745041
0.105420082807541
0.059643719345331
0.120678871870041
0.074902504682541
0.044384930282831
-0.016650225967169
-0.077685385942459
-0.031909015029669
0.059643719345331
0.090161293745041
0.074902504682541
0.059643719345331
0.090161293745041
0.090161293745041
0.120678871870041
0.059643719345331
-0.001391436904669
0.074902504682541
0.090161293745041
0.029126141220331
-0.001391436904669
-0.031909015029669
-0.001391436904669
0.059643719345331
0.029126141220331
0.013867352157831
-0.016650225967169
0.059643719345331
0.090161293745041
0.090161293745041
-0.016650225967169
-0.001391436904669
0.074902504682541
0.090161293745041
0.029126141220331
-0.031909015029669
-0.047167804092169
0.013867352157831
-0.031909015029669
-0.092944175004959
-0.031909015029669
-0.047167804092169
-0.031909015029669
0.044384930282831
0.029126141220331
-0.031909015029669
-0.016650225967169
-0.031909015029669
-0.001391436904669
0.074902504682541
0.059643719345331
0.059643719345331
0.212231606245041
0.212231606245041
0.135937660932541
0.090161293745041
0.029126141220331
0.013867352157831
0.120678871870041
0.013867352157831
-0.047167804092169
-0.031909015029669
-0.047167804092169
-0.047167804092169
-0.016650225967169
-0.062426593154669
-0.031909015029669
0.074902504682541
0.090161293745041
0.090161293745041
0.120678871870041
0.044384930282831
0.059643719345331
0.151196449995041
0.074902504682541
-0.001391436904669
-0.001391436904669
0.059643719345331
0.120678871870041
0.044384930282831
-0.047167804092169
0.013867352157831
0.090161293745041
0.151196449995041
0.105420082807541
0.029126141220331
-0.031909015029669
-0.031909015029669
-0.077685385942459
-0.153979331254959
-0.153979331254959
-0.031909015029669
0.059643719345331
0.120678871870041
0.196972817182541
0.166455239057541
0.120678871870041
0.120678871870041
0.181714028120041
0.151196449995041
0.044384930282831
0.013867352157831
0.059643719345331
0.044384930282831
-0.016650225967169
-0.031909015029669
-0.016650225967169
0.059643719345331
0.120678871870041
0.044384930282831
-0.031909015029669
-0.047167804092169
-0.062426593154669
-0.092944175004959
-0.031909015029669
-0.031909015029669
0.013867352157831
0.105420082807541
0.151196449995041
0.135937660932541
0.120678871870041
0.074902504682541
0.105420082807541
0.196972817182541
0.090161293745041
-0.016650225967169
0.029126141220331
0.090161293745041
0.105420082807541
0.105420082807541
-0.001391436904669
0.059643719345331
0.166455239057541
0.105420082807541
-0.001391436904669
0.013867352157831
-0.001391436904669
-0.077685385942459
-0.047167804092169
-0.062426593154669
-0.062426593154669
-0.001391436904669
0.059643719345331
0.105420082807541
0.151196449995041
0.059643719345331
0.029126141220331
0.074902504682541
0.059643719345331
0.013867352157831
-0.016650225967169
-0.031909015029669
0.029126141220331
0.074902504682541
0.074902504682541
0.105420082807541
0.212231606245041
0.242749184370041
0.303784340620041
0.273266762495041
0.196972817182541
0.151196449995041
0.105420082807541
0.105420082807541
0.074902504682541
-0.001391436904669
0.090161293745041
0.151196449995041
0.166455239057541
0.120678871870041
-0.001391436904669
-0.001391436904669
0.059643719345331
0.074902504682541
-0.016650225967169
-0.031909015029669
-0.001391436904669
-0.016650225967169
-0.031909015029669
-0.047167804092169
-0.062426593154669
0.074902504682541
0.166455239057541
0.166455239057541
0.135937660932541
0.120678871870041
0.135937660932541
0.120678871870041
0.135937660932541
0.135937660932541
0.074902504682541
0.120678871870041
0.090161293745041
0.135937660932541
0.105420082807541
-0.031909015029669
-0.031909015029669
-0.001391436904669
-0.031909015029669
-0.108202964067459
-0.199755698442459
-0.169238120317459
-0.092944175004959
-0.062426593154669
-0.077685385942459
-0.123461753129959
-0.016650225967169
0.044384930282831
0.029126141220331
0.029126141220331
0.013867352157831
-0.001391436904669
0.059643719345331
0.090161293745041
0.059643719345331
-0.001391436904669
0.059643719345331
0.074902504682541
0.059643719345331
0.029126141220331
-0.077685385942459
-0.062426593154669
-0.016650225967169
-0.016650225967169
-0.016650225967169
-0.047167804092169
0.013867352157831
0.105420082807541
0.074902504682541
0.059643719345331
-0.001391436904669
0.059643719345331
0.120678871870041
0.120678871870041
0.059643719345331
0.059643719345331
0.090161293745041
0.074902504682541
0.044384930282831
0.013867352157831
-0.047167804092169
-0.077685385942459
-0.047167804092169
-0.016650225967169
-0.016650225967169
-0.077685385942459
-0.031909015029669
0.029126141220331
0.059643719345331
0.044384930282831
0.013867352157831
0.013867352157831
0.059643719345331
-0.001391436904669
-0.062426593154669
-0.123461753129959
-0.092944175004959
-0.077685385942459
-0.123461753129959
-0.153979331254959
-0.199755698442459
-0.184496909379959
-0.138720542192459
-0.062426593154669
-0.031909015029669
-0.031909015029669
-0.001391436904669
0.044384930282831
0.074902504682541
0.013867352157831
-0.077685385942459
-0.016650225967169
0.044384930282831
-0.001391436904669
-0.077685385942459
-0.062426593154669
-0.001391436904669
0.029126141220331
-0.001391436904669
-0.031909015029669
-0.031909015029669
-0.031909015029669
-0.077685385942459
-0.062426593154669
-0.062426593154669
-0.077685385942459
-0.031909015029669
0.029126141220331
-0.031909015029669
-0.016650225967169
-0.016650225967169
-0.031909015029669
-0.031909015029669
0.013867352157831
-0.047167804092169
-0.123461753129959
-0.077685385942459
-0.062426593154669
-0.031909015029669
-0.062426593154669
-0.138720542192459
-0.092944175004959
-0.077685385942459
-0.184496909379959
-0.215014487504959
-0.230273276567459
-0.153979331254959
-0.077685385942459
-0.047167804092169
-0.077685385942459
-0.077685385942459
-0.077685385942459
-0.047167804092169
-0.031909015029669
-0.077685385942459
-0.123461753129959
-0.062426593154669
-0.047167804092169
-0.077685385942459
-0.138720542192459
-0.199755698442459
-0.138720542192459
-0.153979331254959
-0.230273276567459
-0.230273276567459
-0.184496909379959
-0.077685385942459
0.029126141220331
0.044384930282831
0.029126141220331
0.029126141220331
0.059643719345331
-0.001391436904669
0.013867352157831
-0.031909015029669
-0.062426593154669
-0.047167804092169
-0.031909015029669
-0.062426593154669
-0.062426593154669
-0.077685385942459
-0.047167804092169
-0.047167804092169
-0.092944175004959
-0.199755698442459
-0.276049643754959
-0.230273276567459
-0.138720542192459
-0.092944175004959
-0.123461753129959
-0.092944175004959
-0.031909015029669
0.013867352157831
-0.047167804092169
-0.031909015029669
-0.031909015029669
0.013867352157831
0.013867352157831
-0.016650225967169
-0.092944175004959
-0.108202964067459
-0.047167804092169
-0.031909015029669
-0.047167804092169
-0.108202964067459
-0.245532065629959
-0.245532065629959
-0.153979331254959
-0.199755698442459
-0.245532065629959
-0.199755698442459
-0.153979331254959
-0.138720542192459
-0.153979331254959
-0.169238120317459
-0.092944175004959
-0.016650225967169
-0.031909015029669
-0.047167804092169
-0.077685385942459
-0.153979331254959
-0.108202964067459
-0.138720542192459
-0.169238120317459
-0.245532065629959
-0.276049643754959
-0.276049643754959
-0.199755698442459
-0.230273276567459
-0.230273276567459
-0.123461753129959
-0.062426593154669
-0.047167804092169
-0.016650225967169
-0.092944175004959
-0.123461753129959
-0.031909015029669
-0.031909015029669
-0.031909015029669
-0.077685385942459
-0.123461753129959
-0.092944175004959
-0.047167804092169
-0.153979331254959
-0.215014487504959
-0.199755698442459
-0.215014487504959
-0.230273276567459
-0.199755698442459
-0.276049643754959
-0.199755698442459
-0.031909015029669
0.029126141220331
0.029126141220331
0.044384930282831
0.029126141220331
0.105420082807541
0.074902504682541
0.029126141220331
0.029126141220331
0.013867352157831
0.044384930282831
0.044384930282831
-0.016650225967169
-0.077685385942459
-0.062426593154669
-0.108202964067459
-0.215014487504959
-0.260790854692459
-0.276049643754959
-0.306567221879959
-0.215014487504959
-0.123461753129959
-0.077685385942459
-0.077685385942459
-0.031909015029669
0.074902504682541
0.135937660932541
0.135937660932541
0.135937660932541
0.105420082807541
0.120678871870041
0.105420082807541
0.074902504682541
0.044384930282831
0.029126141220331
0.029126141220331
0.044384930282831
-0.031909015029669
-0.138720542192459
-0.199755698442459
-0.138720542192459
-0.092944175004959
-0.138720542192459
-0.184496909379959
-0.092944175004959
-0.001391436904669
0.013867352157831
0.074902504682541
0.059643719345331
0.120678871870041
0.181714028120041
0.212231606245041
0.151196449995041
0.105420082807541
0.074902504682541
0.105420082807541
0.090161293745041
-0.001391436904669
-0.062426593154669
-0.047167804092169
-0.031909015029669
-0.031909015029669
-0.031909015029669
-0.031909015029669
0.044384930282831
0.105420082807541
0.074902504682541
0.059643719345331
0.059643719345331
0.044384930282831
0.105420082807541
0.151196449995041
0.090161293745041
-0.001391436904669
0.013867352157831
-0.031909015029669
-0.031909015029669
-0.077685385942459
-0.153979331254959
-0.199755698442459
-0.169238120317459
-0.108202964067459
-0.062426593154669
-0.062426593154669
-0.031909015029669
0.074902504682541
0.135937660932541
0.074902504682541
0.044384930282831
0.090161293745041
0.135937660932541
0.181714028120041
0.090161293745041
0.059643719345331
0.105420082807541
0.151196449995041
0.166455239057541
0.135937660932541
0.013867352157831
0.029126141220331
-0.001391436904669
-0.031909015029669
-0.047167804092169
-0.092944175004959
-0.138720542192459
-0.092944175004959
-0.077685385942459
-0.092944175004959
-0.031909015029669
0.013867352157831
0.059643719345331
0.120678871870041
0.090161293745041
0.013867352157831
0.059643719345331
0.059643719345331
0.013867352157831
-0.016650225967169
-0.047167804092169
-0.062426593154669
-0.031909015029669
-0.031909015029669
-0.031909015029669
-0.047167804092169
-0.001391436904669
0.074902504682541
0.120678871870041
0.105420082807541
0.074902504682541
0.059643719345331
0.105420082807541
0.074902504682541
0.029126141220331
0.013867352157831
0.029126141220331
0.059643719345331
0.059643719345331
-0.031909015029669
-0.092944175004959
-0.108202964067459
-0.153979331254959
-0.199755698442459
-0.291308432817459
-0.352343589067459
-0.321826010942459
-0.245532065629959
-0.199755698442459
-0.184496909379959
-0.153979331254959
-0.062426593154669
-0.077685385942459
-0.031909015029669
-0.031909015029669
-0.047167804092169
-0.031909015029669
0.044384930282831
0.074902504682541
0.029126141220331
-0.001391436904669
0.044384930282831
0.044384930282831
0.013867352157831
-0.062426593154669
-0.123461753129959
-0.077685385942459
-0.108202964067459
-0.123461753129959
-0.184496909379959
-0.184496909379959
-0.184496909379959
-0.108202964067459
-0.031909015029669
-0.062426593154669
-0.108202964067459
-0.062426593154669
-0.062426593154669
0.044384930282831
-0.016650225967169
-0.123461753129959
-0.077685385942459
-0.062426593154669
-0.138720542192459
-0.199755698442459
-0.215014487504959
-0.169238120317459
-0.108202964067459
-0.077685385942459
-0.138720542192459
-0.138720542192459
-0.047167804092169
-0.062426593154669
-0.031909015029669
-0.077685385942459
-0.138720542192459
-0.077685385942459
-0.047167804092169
-0.077685385942459
-0.138720542192459
-0.230273276567459
-0.215014487504959
-0.215014487504959
-0.245532065629959
-0.367602378129959
-0.398119956254959
-0.276049643754959
-0.245532065629959
-0.260790854692459
-0.199755698442459
-0.169238120317459
-0.123461753129959
-0.138720542192459
-0.123461753129959
-0.169238120317459
-0.215014487504959
-0.138720542192459
-0.092944175004959
-0.031909015029669
-0.031909015029669
-0.077685385942459
-0.016650225967169
0.029126141220331
-0.001391436904669
-0.047167804092169
-0.169238120317459
-0.199755698442459
-0.184496909379959
-0.169238120317459
-0.276049643754959
-0.276049643754959
-0.153979331254959
-0.138720542192459
-0.138720542192459
-0.092944175004959
-0.138720542192459
-0.092944175004959
-0.031909015029669
-0.047167804092169
-0.077685385942459
-0.077685385942459
0.013867352157831
0.044384930282831
-0.016650225967169
-0.092944175004959
-0.169238120317459
-0.108202964067459
-0.047167804092169
-0.092944175004959
-0.108202964067459
-0.077685385942459
-0.047167804092169
-0.062426593154669
-0.031909015029669
-0.077685385942459
-0.047167804092169
-0.001391436904669
0.013867352157831
0.013867352157831
-0.001391436904669
-0.047167804092169
0.013867352157831
0.044384930282831
-0.031909015029669
-0.077685385942459
-0.092944175004959
-0.169238120317459
-0.169238120317459
-0.138720542192459
-0.199755698442459
-0.184496909379959
-0.077685385942459
-0.047167804092169
-0.016650225967169
-0.016650225967169
-0.108202964067459
-0.047167804092169
-0.031909015029669
-0.077685385942459
-0.169238120317459
-0.153979331254959
-0.092944175004959
-0.077685385942459
-0.123461753129959
-0.153979331254959
-0.169238120317459
-0.138720542192459
-0.169238120317459
-0.215014487504959
-0.245532065629959
-0.230273276567459
-0.169238120317459
-0.123461753129959
-0.092944175004959
-0.138720542192459
-0.123461753129959
-0.031909015029669
-0.001391436904669
-0.016650225967169
-0.031909015029669
-0.047167804092169
-0.001391436904669
0.044384930282831
0.013867352157831
-0.031909015029669
-0.031909015029669
-0.047167804092169
-0.123461753129959
-0.169238120317459
-0.230273276567459
-0.215014487504959
-0.153979331254959
-0.138720542192459
-0.153979331254959
-0.153979331254959
-0.138720542192459
-0.062426593154669
-0.047167804092169
-0.047167804092169
-0.077685385942459
-0.108202964067459
-0.062426593154669
0.013867352157831
0.013867352157831
0.013867352157831
-0.016650225967169
-0.001391436904669
-0.031909015029669
-0.138720542192459
-0.245532065629959
-0.230273276567459
-0.153979331254959
-0.077685385942459
-0.077685385942459
-0.123461753129959
-0.062426593154669
0.029126141220331
-0.001391436904669
-0.016650225967169
0.013867352157831
-0.031909015029669
-0.047167804092169
-0.016650225967169
-0.077685385942459
-0.108202964067459
-0.047167804092169
-0.001391436904669
0.013867352157831
-0.016650225967169
-0.123461753129959
-0.199755698442459
-0.123461753129959
-0.108202964067459
-0.138720542192459
-0.123461753129959
-0.092944175004959
-0.062426593154669
-0.016650225967169
-0.062426593154669
-0.077685385942459
-0.077685385942459
-0.092944175004959
-0.108202964067459
-0.199755698442459
-0.276049643754959
-0.245532065629959
-0.199755698442459
-0.184496909379959
-0.215014487504959
-0.260790854692459
-0.276049643754959
-0.245532065629959
-0.153979331254959
-0.153979331254959
-0.169238120317459
-0.138720542192459
-0.062426593154669
-0.001391436904669
-0.031909015029669
-0.062426593154669
-0.031909015029669
-0.031909015029669
-0.016650225967169
-0.108202964067459
-0.199755698442459
-0.138720542192459
-0.047167804092169
-0.047167804092169
-0.108202964067459
-0.153979331254959
-0.153979331254959
-0.184496909379959
-0.138720542192459
-0.215014487504959
-0.260790854692459
-0.184496909379959
-0.169238120317459
-0.169238120317459
-0.199755698442459
-0.245532065629959
-0.215014487504959
-0.153979331254959
-0.108202964067459
-0.108202964067459
-0.108202964067459
-0.047167804092169
-0.031909015029669
0.090161293745041
0.059643719345331
-0.031909015029669
-0.001391436904669
-0.077685385942459
-0.153979331254959
-0.169238120317459
-0.321826010942459
-0.306567221879959
-0.184496909379959
-0.138720542192459
-0.184496909379959
-0.184496909379959
-0.138720542192459
-0.092944175004959
-0.001391436904669
-0.031909015029669
-0.123461753129959
-0.062426593154669
-0.062426593154669
-0.047167804092169
-0.062426593154669
-0.153979331254959
-0.047167804092169
-0.031909015029669
-0.062426593154669
-0.138720542192459
-0.184496909379959
-0.153979331254959
-0.092944175004959
-0.077685385942459
-0.153979331254959
-0.169238120317459
-0.123461753129959
-0.123461753129959
-0.092944175004959
-0.108202964067459
-0.169238120317459
-0.123461753129959
-0.138720542192459
-0.123461753129959
-0.153979331254959
-0.199755698442459
-0.153979331254959
-0.123461753129959
-0.153979331254959
-0.199755698442459
-0.230273276567459
-0.230273276567459
-0.230273276567459
-0.169238120317459
-0.230273276567459
-0.215014487504959
-0.184496909379959
-0.199755698442459
-0.138720542192459
-0.092944175004959
-0.199755698442459
-0.138720542192459
-0.031909015029669
-0.047167804092169
-0.108202964067459
-0.092944175004959
-0.031909015029669
-0.062426593154669
-0.077685385942459
-0.184496909379959
-0.276049643754959
-0.245532065629959
-0.230273276567459
-0.184496909379959
-0.138720542192459
-0.169238120317459
-0.077685385942459
-0.016650225967169
0.029126141220331
-0.031909015029669
-0.031909015029669
0.013867352157831
0.029126141220331
-0.001391436904669
-0.077685385942459
-0.169238120317459
-0.077685385942459
-0.138720542192459
-0.184496909379959
-0.199755698442459
-0.291308432817459
-0.276049643754959
-0.230273276567459
-0.215014487504959
-0.199755698442459
-0.169238120317459
-0.062426593154669
-0.016650225967169
0.013867352157831
0.013867352157831
-0.031909015029669
0.044384930282831
0.044384930282831
0.074902504682541
0.074902504682541
-0.016650225967169
0.013867352157831
0.044384930282831
-0.031909015029669
-0.047167804092169
-0.169238120317459
-0.184496909379959
-0.184496909379959
-0.169238120317459
-0.215014487504959
-0.215014487504959
-0.108202964067459
-0.031909015029669
0.044384930282831
-0.001391436904669
-0.062426593154669
0.059643719345331
0.105420082807541
0.044384930282831
0.090161293745041
0.044384930282831
0.090161293745041
0.135937660932541
0.074902504682541
-0.001391436904669
-0.031909015029669
-0.031909015029669
-0.092944175004959
-0.092944175004959
-0.123461753129959
-0.184496909379959
-0.031909015029669
-0.001391436904669
-0.001391436904669
0.044384930282831
0.044384930282831
0.090161293745041
0.151196449995041
0.135937660932541
0.105420082807541
0.044384930282831
0.044384930282831
0.074902504682541
0.059643719345331
0.013867352157831
-0.047167804092169
-0.047167804092169
-0.077685385942459
-0.092944175004959
-0.092944175004959
-0.138720542192459
-0.153979331254959
-0.062426593154669
-0.047167804092169
-0.062426593154669
-0.077685385942459
-0.001391436904669
0.074902504682541
0.044384930282831
-0.001391436904669
-0.001391436904669
0.135937660932541
0.227490395307541
0.181714028120041
0.166455239057541
0.196972817182541
0.135937660932541
0.151196449995041
0.135937660932541
0.090161293745041
0.044384930282831
0.105420082807541
0.135937660932541
0.120678871870041
0.044384930282831
0.059643719345331
0.151196449995041
0.181714028120041
0.090161293745041
0.074902504682541
0.105420082807541
0.135937660932541
0.120678871870041
0.074902504682541
-0.001391436904669
-0.031909015029669
-0.077685385942459
-0.123461753129959
-0.169238120317459
-0.230273276567459
-0.184496909379959
-0.092944175004959
-0.031909015029669
0.044384930282831
0.105420082807541
0.181714028120041
0.334301918745041
0.380078285932541
0.349560707807541
0.273266762495041
0.196972817182541
0.181714028120041
0.227490395307541
0.135937660932541
0.059643719345331
0.044384930282831
0.074902504682541
0.013867352157831
-0.062426593154669
-0.215014487504959
-0.245532065629959
-0.169238120317459
-0.108202964067459
-0.108202964067459
-0.047167804092169
-0.016650225967169
0.059643719345331
0.151196449995041
0.196972817182541
0.196972817182541
0.181714028120041
0.227490395307541
0.227490395307541
0.181714028120041
0.059643719345331
0.074902504682541
0.105420082807541
0.151196449995041
0.074902504682541
0.074902504682541
0.105420082807541
0.135937660932541
0.105420082807541
0.059643719345331
0.013867352157831
-0.001391436904669
0.013867352157831
0.090161293745041
0.059643719345331
0.090161293745041
0.090161293745041
0.090161293745041
0.196972817182541
0.181714028120041
0.120678871870041
0.135937660932541
0.212231606245041
0.212231606245041
0.105420082807541
-0.031909015029669
-0.047167804092169
-0.047167804092169
-0.001391436904669
0.044384930282831
0.090161293745041
0.120678871870041
0.181714028120041
0.242749184370041
0.227490395307541
0.166455239057541
0.212231606245041
0.242749184370041
0.303784340620041
0.196972817182541
0.090161293745041
0.135937660932541
0.151196449995041
0.151196449995041
0.120678871870041
0.044384930282831
0.013867352157831
-0.016650225967169
-0.031909015029669
-0.047167804092169
-0.092944175004959
-0.031909015029669
0.059643719345331
0.166455239057541
0.135937660932541
0.181714028120041
0.319043129682541
0.334301918745041
0.288525551557541
0.258007973432541
0.181714028120041
0.196972817182541
0.151196449995041
0.166455239057541
0.181714028120041
0.074902504682541
0.029126141220331
0.059643719345331
0.074902504682541
0.105420082807541
0.059643719345331
0.059643719345331
0.166455239057541
0.212231606245041
0.196972817182541
0.181714028120041
0.242749184370041
0.258007973432541
0.349560707807541
0.319043129682541
0.242749184370041
0.288525551557541
0.319043129682541
0.319043129682541
0.288525551557541
0.135937660932541
0.151196449995041
0.181714028120041
0.074902504682541
-0.001391436904669
-0.031909015029669
-0.016650225967169
-0.001391436904669
0.059643719345331
0.059643719345331
0.044384930282831
0.151196449995041
0.242749184370041
0.273266762495041
0.288525551557541
0.181714028120041
0.212231606245041
0.212231606245041
0.196972817182541
0.181714028120041
0.181714028120041
0.227490395307541
0.258007973432541
0.196972817182541
0.135937660932541
0.059643719345331
0.074902504682541
0.120678871870041
0.151196449995041
0.120678871870041
0.074902504682541
0.120678871870041
0.196972817182541
0.242749184370041
0.258007973432541
0.212231606245041
0.258007973432541
0.288525551557541
0.258007973432541
0.212231606245041
0.151196449995041
0.181714028120041
0.242749184370041
0.196972817182541
0.135937660932541
0.090161293745041
0.074902504682541
0.074902504682541
0.074902504682541
0.135937660932541
0.090161293745041
0.181714028120041
0.319043129682541
0.364819496870041
0.319043129682541
0.364819496870041
0.441113442182541
0.471631020307541
0.486889809370041
0.441113442182541
0.380078285932541
0.410595864057541
0.410595864057541
0.319043129682541
0.273266762495041
0.181714028120041
0.166455239057541
0.212231606245041
0.212231606245041
0.090161293745041
0.044384930282831
0.090161293745041
0.120678871870041
0.090161293745041
0.135937660932541
0.120678871870041
0.212231606245041
0.181714028120041
0.196972817182541
0.273266762495041
0.227490395307541
0.273266762495041
0.380078285932541
0.380078285932541
0.273266762495041
0.196972817182541
0.196972817182541
0.212231606245041
0.227490395307541
0.151196449995041
-0.001391436904669
0.044384930282831
0.029126141220331
0.029126141220331
0.059643719345331
0.059643719345331
0.090161293745041
0.196972817182541
0.181714028120041
0.151196449995041
0.151196449995041
0.242749184370041
0.319043129682541
0.303784340620041
0.227490395307541
0.196972817182541
0.227490395307541
0.196972817182541
0.166455239057541
0.120678871870041
0.074902504682541
0.105420082807541
0.105420082807541
0.074902504682541
0.074902504682541
0.044384930282831
0.105420082807541
0.196972817182541
0.227490395307541
0.196972817182541
0.242749184370041
0.212231606245041
0.258007973432541
0.273266762495041
0.227490395307541
0.151196449995041
0.166455239057541
0.120678871870041
0.090161293745041
0.059643719345331
-0.001391436904669
0.074902504682541
0.196972817182541
0.181714028120041
0.135937660932541
0.120678871870041
0.135937660932541
0.196972817182541
0.196972817182541
0.166455239057541
0.135937660932541
0.258007973432541
0.319043129682541
0.273266762495041
0.258007973432541
0.258007973432541
0.181714028120041
0.151196449995041
0.074902504682541
0.029126141220331
0.044384930282831
0.090161293745041
0.105420082807541
0.120678871870041
0.059643719345331
0.013867352157831
0.105420082807541
0.151196449995041
0.105420082807541
0.074902504682541
0.074902504682541
0.029126141220331
0.105420082807541
0.166455239057541
0.135937660932541
0.196972817182541
0.273266762495041
0.227490395307541
0.242749184370041
0.135937660932541
0.074902504682541
0.074902504682541
0.059643719345331
-0.001391436904669
-0.031909015029669
-0.062426593154669
-0.001391436904669
0.029126141220331
0.059643719345331
0.059643719345331
0.105420082807541
0.151196449995041
0.181714028120041
0.227490395307541
0.120678871870041
0.074902504682541
0.135937660932541
0.135937660932541
0.059643719345331
-0.108202964067459
-0.153979331254959
-0.047167804092169
-0.092944175004959
-0.108202964067459
-0.108202964067459
-0.092944175004959
-0.077685385942459
-0.077685385942459
-0.108202964067459
-0.077685385942459
-0.047167804092169
0.029126141220331
0.090161293745041
0.135937660932541
0.044384930282831
0.090161293745041
0.212231606245041
0.196972817182541
0.135937660932541
0.074902504682541
0.044384930282831
0.029126141220331
-0.001391436904669
-0.016650225967169
-0.031909015029669
-0.047167804092169
-0.016650225967169
-0.031909015029669
-0.031909015029669
-0.077685385942459
-0.108202964067459
-0.138720542192459
-0.138720542192459
-0.169238120317459
-0.169238120317459
-0.123461753129959
-0.016650225967169
0.105420082807541
0.151196449995041
0.044384930282831
0.029126141220331
0.090161293745041
0.074902504682541
0.013867352157831
-0.031909015029669
-0.047167804092169
-0.001391436904669
-0.016650225967169
-0.031909015029669
-0.031909015029669
0.013867352157831
0.013867352157831
-0.001391436904669
0.029126141220331
-0.016650225967169
-0.031909015029669
-0.001391436904669
0.013867352157831
-0.016650225967169
-0.031909015029669
-0.047167804092169
-0.001391436904669
-0.016650225967169
-0.047167804092169
-0.108202964067459
-0.092944175004959
-0.062426593154669
-0.077685385942459
-0.123461753129959
-0.123461753129959
-0.062426593154669
-0.047167804092169
-0.031909015029669
-0.016650225967169
-0.047167804092169
-0.031909015029669
-0.016650225967169
0.013867352157831
0.090161293745041
0.059643719345331
0.013867352157831
0.044384930282831
0.074902504682541
-0.001391436904669
-0.047167804092169
-0.047167804092169
0.029126141220331
0.090161293745041
-0.001391436904669
-0.092944175004959
-0.031909015029669
-0.047167804092169
-0.092944175004959
-0.062426593154669
-0.062426593154669
-0.077685385942459
0.013867352157831
0.059643719345331
0.074902504682541
0.059643719345331
0.059643719345331
0.135937660932541
0.105420082807541
0.013867352157831
-0.031909015029669
-0.001391436904669
-0.001391436904669
-0.031909015029669
-0.047167804092169
-0.031909015029669
-0.001391436904669
0.029126141220331
0.074902504682541
0.120678871870041
0.044384930282831
0.013867352157831
0.059643719345331
0.074902504682541
0.074902504682541
-0.016650225967169
-0.016650225967169
0.029126141220331
-0.016650225967169
-0.062426593154669
-0.092944175004959
-0.123461753129959
-0.108202964067459
-0.031909015029669
-0.031909015029669
-0.092944175004959
-0.031909015029669
0.013867352157831
-0.001391436904669
0.013867352157831
0.029126141220331
0.044384930282831
0.120678871870041
0.135937660932541
0.105420082807541
0.013867352157831
0.044384930282831
0.120678871870041
0.135937660932541
0.044384930282831
-0.031909015029669
-0.001391436904669
0.059643719345331
0.074902504682541
0.013867352157831
-0.001391436904669
0.044384930282831
0.059643719345331
0.044384930282831
0.029126141220331
0.029126141220331
0.151196449995041
0.166455239057541
0.105420082807541
0.074902504682541
0.044384930282831
0.029126141220331
0.105420082807541
0.105420082807541
0.029126141220331
-0.001391436904669
-0.016650225967169
-0.031909015029669
0.044384930282831
-0.001391436904669
-0.062426593154669
-0.016650225967169
0.029126141220331
0.059643719345331
0.044384930282831
0.029126141220331
0.059643719345331
0.090161293745041
0.105420082807541
0.090161293745041
0.059643719345331
0.090161293745041
0.120678871870041
0.196972817182541
0.105420082807541
0.029126141220331
0.029126141220331
0.090161293745041
0.105420082807541
0.013867352157831
-0.047167804092169
-0.016650225967169
-0.016650225967169
-0.001391436904669
-0.047167804092169
-0.062426593154669
-0.001391436904669
0.029126141220331
0.029126141220331
0.013867352157831
-0.001391436904669
0.013867352157831
0.029126141220331
0.029126141220331
-0.031909015029669
-0.062426593154669
-0.016650225967169
-0.031909015029669
-0.016650225967169
-0.031909015029669
-0.031909015029669
0.029126141220331
0.074902504682541
0.105420082807541
0.074902504682541
0.013867352157831
0.090161293745041
0.120678871870041
0.135937660932541
0.074902504682541
0.044384930282831
0.105420082807541
0.105420082807541
0.059643719345331
0.013867352157831
-0.001391436904669
-0.031909015029669
-0.108202964067459
-0.108202964067459
-0.108202964067459
-0.123461753129959
-0.031909015029669
0.059643719345331
0.151196449995041
0.105420082807541
0.074902504682541
0.166455239057541
0.212231606245041
0.181714028120041
0.151196449995041
0.059643719345331
0.059643719345331
0.044384930282831
0.013867352157831
-0.108202964067459
-0.123461753129959
-0.031909015029669
-0.016650225967169
-0.001391436904669
0.013867352157831
-0.001391436904669
0.090161293745041
0.059643719345331
0.029126141220331
0.013867352157831
-0.047167804092169
0.013867352157831
0.090161293745041
0.090161293745041
0.029126141220331
0.044384930282831
0.074902504682541
0.059643719345331
0.090161293745041
0.074902504682541
-0.001391436904669
0.029126141220331
-0.001391436904669
0.029126141220331
-0.031909015029669
-0.062426593154669
-0.001391436904669
0.059643719345331
0.074902504682541
0.029126141220331
-0.001391436904669
0.029126141220331
0.044384930282831
-0.001391436904669
-0.031909015029669
-0.062426593154669
-0.031909015029669
0.013867352157831
0.090161293745041
0.013867352157831
-0.031909015029669
-0.001391436904669
-0.016650225967169
-0.092944175004959
-0.153979331254959
-0.184496909379959
-0.092944175004959
-0.077685385942459
-0.077685385942459
-0.062426593154669
-0.031909015029669
0.029126141220331
0.074902504682541
0.135937660932541
0.120678871870041
0.090161293745041
0.120678871870041
0.120678871870041
0.059643719345331
-0.001391436904669
-0.031909015029669
0.059643719345331
0.059643719345331
0.029126141220331
-0.031909015029669
-0.077685385942459
-0.047167804092169
-0.062426593154669
-0.092944175004959
-0.092944175004959
-0.123461753129959
-0.047167804092169
-0.016650225967169
-0.001391436904669
-0.031909015029669
-0.031909015029669
0.013867352157831
0.090161293745041
0.059643719345331
-0.016650225967169
-0.031909015029669
-0.031909015029669
-0.016650225967169
-0.031909015029669
-0.092944175004959
-0.123461753129959
-0.062426593154669
-0.047167804092169
-0.062426593154669
-0.092944175004959
-0.077685385942459
0.013867352157831
0.074902504682541
0.013867352157831
-0.016650225967169
-0.001391436904669
0.074902504682541
0.090161293745041
0.090161293745041
0.059643719345331
-0.001391436904669
0.013867352157831
-0.001391436904669
-0.047167804092169
-0.123461753129959
-0.230273276567459
-0.184496909379959
-0.230273276567459
-0.291308432817459
-0.260790854692459
-0.184496909379959
-0.108202964067459
-0.016650225967169
-0.016650225967169
-0.031909015029669
-0.001391436904669
0.029126141220331
0.059643719345331
0.090161293745041
0.090161293745041
0.059643719345331
0.166455239057541
0.273266762495041
0.258007973432541
0.196972817182541
0.135937660932541
0.120678871870041
0.090161293745041
-0.062426593154669
-0.138720542192459
-0.153979331254959
-0.153979331254959
-0.108202964067459
-0.092944175004959
-0.108202964067459
-0.092944175004959
-0.031909015029669
-0.001391436904669
-0.016650225967169
-0.047167804092169
-0.031909015029669
-0.001391436904669
0.044384930282831
0.013867352157831
-0.016650225967169
-0.016650225967169
0.044384930282831
0.044384930282831
-0.031909015029669
-0.077685385942459
-0.016650225967169
-0.001391436904669
0.013867352157831
0.013867352157831
-0.001391436904669
0.013867352157831
0.059643719345331
0.105420082807541
0.059643719345331
0.013867352157831
0.044384930282831
0.059643719345331
0.044384930282831
0.029126141220331
-0.031909015029669
-0.001391436904669
-0.016650225967169
-0.031909015029669
-0.123461753129959
-0.153979331254959
-0.230273276567459
-0.215014487504959
-0.108202964067459
-0.031909015029669
-0.047167804092169
0.013867352157831
0.074902504682541
0.166455239057541
0.151196449995041
0.059643719345331
0.105420082807541
0.227490395307541
0.258007973432541
0.227490395307541
0.196972817182541
0.196972817182541
0.242749184370041
0.227490395307541
0.105420082807541
0.029126141220331
0.044384930282831
-0.031909015029669
-0.047167804092169
-0.123461753129959
-0.169238120317459
-0.108202964067459
-0.047167804092169
-0.031909015029669
0.013867352157831
0.013867352157831
0.090161293745041
0.151196449995041
0.212231606245041
0.212231606245041
0.196972817182541
0.196972817182541
0.242749184370041
0.288525551557541
0.212231606245041
0.120678871870041
0.105420082807541
0.120678871870041
0.074902504682541
-0.016650225967169
-0.016650225967169
0.090161293745041
0.074902504682541
0.090161293745041
0.090161293745041
0.044384930282831
0.029126141220331
0.105420082807541
0.181714028120041
0.166455239057541
0.120678871870041
0.166455239057541
0.196972817182541
0.227490395307541
0.090161293745041
-0.047167804092169
-0.031909015029669
-0.047167804092169
-0.077685385942459
-0.108202964067459
-0.123461753129959
-0.047167804092169
0.013867352157831
0.105420082807541
0.120678871870041
0.090161293745041
0.151196449995041
0.181714028120041
0.196972817182541
0.135937660932541
0.074902504682541
0.120678871870041
0.135937660932541
0.151196449995041
0.135937660932541
0.074902504682541
0.120678871870041
0.090161293745041
0.105420082807541
-0.016650225967169
-0.092944175004959
-0.062426593154669
-0.047167804092169
-0.001391436904669
0.044384930282831
0.013867352157831
0.120678871870041
0.181714028120041
0.151196449995041
0.105420082807541
0.090161293745041
0.151196449995041
0.166455239057541
0.181714028120041
0.090161293745041
-0.016650225967169
-0.031909015029669
-0.031909015029669
-0.047167804092169
-0.047167804092169
-0.108202964067459
-0.077685385942459
-0.047167804092169
-0.016650225967169
-0.031909015029669
-0.077685385942459
-0.001391436904669
0.090161293745041
0.105420082807541
0.135937660932541
0.135937660932541
0.227490395307541
0.288525551557541
0.288525551557541
0.135937660932541
0.013867352157831
0.044384930282831
-0.001391436904669
-0.062426593154669
-0.153979331254959
-0.215014487504959
-0.153979331254959
-0.138720542192459
-0.215014487504959
-0.123461753129959
-0.138720542192459
-0.047167804092169
-0.001391436904669
0.013867352157831
0.013867352157831
0.013867352157831
0.044384930282831
0.120678871870041
0.151196449995041
0.151196449995041
0.059643719345331
0.105420082807541
0.105420082807541
0.029126141220331
-0.031909015029669
-0.108202964067459
-0.092944175004959
-0.092944175004959
-0.108202964067459
-0.123461753129959
-0.153979331254959
-0.153979331254959
-0.092944175004959
-0.031909015029669
-0.031909015029669
-0.138720542192459
-0.108202964067459
-0.001391436904669
0.013867352157831
-0.047167804092169
-0.062426593154669
0.013867352157831
0.044384930282831
-0.031909015029669
-0.123461753129959
-0.138720542192459
-0.047167804092169
-0.031909015029669
-0.108202964067459
-0.123461753129959
-0.123461753129959
-0.092944175004959
-0.031909015029669
-0.016650225967169
-0.062426593154669
-0.062426593154669
-0.047167804092169
-0.077685385942459
-0.138720542192459
-0.123461753129959
-0.123461753129959
-0.077685385942459
-0.062426593154669
-0.077685385942459
-0.169238120317459
-0.215014487504959
-0.138720542192459
-0.077685385942459
-0.077685385942459
-0.108202964067459
-0.169238120317459
-0.169238120317459
-0.153979331254959
-0.215014487504959
-0.215014487504959
-0.138720542192459
-0.077685385942459
-0.031909015029669
0.013867352157831
-0.016650225967169
0.029126141220331
0.074902504682541
0.074902504682541
0.059643719345331
-0.047167804092169
-0.215014487504959
-0.169238120317459
-0.108202964067459
-0.153979331254959
-0.215014487504959
-0.245532065629959
-0.215014487504959
-0.138720542192459
-0.199755698442459
-0.276049643754959
-0.199755698442459
-0.108202964067459
-0.169238120317459
-0.245532065629959
-0.199755698442459
-0.245532065629959
-0.153979331254959
-0.047167804092169
-0.077685385942459
-0.092944175004959
-0.169238120317459
-0.215014487504959
-0.153979331254959
-0.215014487504959
-0.260790854692459
-0.276049643754959
-0.215014487504959
-0.153979331254959
-0.123461753129959
-0.184496909379959
-0.153979331254959
-0.077685385942459
-0.077685385942459
-0.138720542192459
-0.153979331254959
-0.215014487504959
-0.215014487504959
-0.169238120317459
-0.199755698442459
-0.169238120317459
-0.169238120317459
-0.169238120317459
-0.123461753129959
-0.108202964067459
-0.153979331254959
-0.138720542192459
-0.138720542192459
-0.092944175004959
-0.108202964067459
-0.215014487504959
-0.245532065629959
-0.123461753129959
-0.031909015029669
-0.123461753129959
-0.199755698442459
-0.123461753129959
-0.077685385942459
-0.031909015029669
0.029126141220331
0.029126141220331
0.090161293745041
0.090161293745041
-0.001391436904669
-0.123461753129959
-0.169238120317459
-0.169238120317459
-0.123461753129959
-0.062426593154669
-0.123461753129959
-0.199755698442459
-0.153979331254959
-0.169238120317459
-0.077685385942459
-0.062426593154669
-0.169238120317459
-0.138720542192459
-0.077685385942459
-0.123461753129959
-0.092944175004959
-0.092944175004959
-0.092944175004959
-0.047167804092169
-0.031909015029669
-0.123461753129959
-0.184496909379959
-0.199755698442459
-0.245532065629959
-0.169238120317459
-0.169238120317459
-0.276049643754959
-0.230273276567459
-0.138720542192459
-0.123461753129959
-0.092944175004959
-0.138720542192459
-0.138720542192459
-0.108202964067459
-0.062426593154669
-0.092944175004959
-0.108202964067459
-0.077685385942459
-0.016650225967169
0.059643719345331
-0.031909015029669
-0.199755698442459
-0.153979331254959
-0.123461753129959
-0.169238120317459
-0.138720542192459
-0.169238120317459
-0.123461753129959
-0.108202964067459
-0.169238120317459
-0.169238120317459
-0.184496909379959
-0.184496909379959
-0.153979331254959
-0.153979331254959
-0.169238120317459
-0.169238120317459
-0.092944175004959
-0.031909015029669
0.105420082807541
0.120678871870041
-0.031909015029669
-0.001391436904669
0.029126141220331
-0.047167804092169
-0.047167804092169
-0.077685385942459
-0.077685385942459
-0.031909015029669
-0.016650225967169
-0.031909015029669
-0.047167804092169
-0.031909015029669
-0.047167804092169
-0.047167804092169
-0.031909015029669
-0.108202964067459
-0.047167804092169
0.090161293745041
0.105420082807541
0.105420082807541
0.074902504682541
0.013867352157831
-0.031909015029669
-0.077685385942459
-0.199755698442459
-0.276049643754959
-0.199755698442459
-0.169238120317459
-0.153979331254959
-0.138720542192459
-0.230273276567459
-0.092944175004959
0.029126141220331
0.029126141220331
0.029126141220331
0.074902504682541
0.044384930282831
0.029126141220331
0.059643719345331
0.074902504682541
0.074902504682541
0.105420082807541
0.059643719345331
0.013867352157831
-0.016650225967169
-0.108202964067459
-0.108202964067459
-0.031909015029669
-0.031909015029669
-0.062426593154669
-0.108202964067459
-0.138720542192459
-0.062426593154669
-0.062426593154669
-0.138720542192459
-0.138720542192459
-0.077685385942459
-0.077685385942459
-0.031909015029669
-0.016650225967169
-0.031909015029669
-0.001391436904669
-0.031909015029669
-0.062426593154669
-0.047167804092169
-0.153979331254959
-0.108202964067459
-0.016650225967169
-0.031909015029669
-0.062426593154669
-0.108202964067459
-0.108202964067459
-0.031909015029669
-0.031909015029669
-0.092944175004959
-0.092944175004959
-0.031909015029669
-0.062426593154669
-0.077685385942459
-0.031909015029669
-0.077685385942459
-0.016650225967169
0.059643719345331
0.013867352157831
-0.031909015029669
-0.077685385942459
-0.092944175004959
-0.092944175004959
-0.077685385942459
-0.047167804092169
-0.031909015029669
0.044384930282831
0.059643719345331
0.090161293745041
0.029126141220331
-0.092944175004959
-0.077685385942459
-0.031909015029669
-0.047167804092169
-0.077685385942459
-0.047167804092169
-0.001391436904669
0.074902504682541
0.090161293745041
0.029126141220331
-0.031909015029669
0.013867352157831
-0.031909015029669
-0.047167804092169
-0.047167804092169
-0.092944175004959
-0.108202964067459
-0.016650225967169
0.029126141220331
0.029126141220331
0.029126141220331
0.135937660932541
0.181714028120041
0.181714028120041
0.090161293745041
-0.031909015029669
-0.001391436904669
0.059643719345331
-0.016650225967169
-0.062426593154669
-0.077685385942459
-0.062426593154669
0.013867352157831
-0.031909015029669
-0.077685385942459
-0.077685385942459
-0.016650225967169
-0.001391436904669
0.013867352157831
-0.062426593154669
-0.062426593154669
-0.031909015029669
-0.047167804092169
-0.031909015029669
0.029126141220331
0.044384930282831
0.074902504682541
0.074902504682541
0.029126141220331
-0.031909015029669
-0.123461753129959
-0.108202964067459
-0.031909015029669
-0.031909015029669
-0.092944175004959
-0.108202964067459
-0.031909015029669
0.044384930282831
0.029126141220331
-0.031909015029669
0.029126141220331
0.105420082807541
0.059643719345331
0.059643719345331
0.013867352157831
-0.001391436904669
-0.001391436904669
0.044384930282831
0.135937660932541
0.105420082807541
0.044384930282831
0.074902504682541
0.090161293745041
-0.001391436904669
-0.138720542192459
-0.199755698442459
-0.108202964067459
-0.062426593154669
-0.077685385942459
-0.123461753129959
-0.031909015029669
0.029126141220331
0.013867352157831
-0.001391436904669
-0.016650225967169
-0.001391436904669
0.044384930282831
0.013867352157831
0.059643719345331
0.059643719345331
-0.031909015029669
-0.077685385942459
-0.062426593154669
-0.077685385942459
-0.123461753129959
-0.077685385942459
-0.031909015029669
-0.031909015029669
-0.016650225967169
-0.092944175004959
-0.092944175004959
0.044384930282831
0.074902504682541
0.059643719345331
0.029126141220331
-0.031909015029669
-0.001391436904669
0.013867352157831
-0.031909015029669
-0.016650225967169
-0.001391436904669
-0.016650225967169
-0.016650225967169
-0.001391436904669
-0.031909015029669
-0.062426593154669
-0.031909015029669
0.013867352157831
0.059643719345331
-0.016650225967169
-0.062426593154669
0.013867352157831
0.059643719345331
-0.001391436904669
-0.123461753129959
-0.108202964067459
-0.001391436904669
-0.016650225967169
-0.001391436904669
0.013867352157831
0.029126141220331
0.029126141220331
0.013867352157831
0.013867352157831
-0.016650225967169
-0.031909015029669
-0.016650225967169
-0.016650225967169
-0.031909015029669
-0.092944175004959
-0.123461753129959
-0.062426593154669
-0.001391436904669
-0.001391436904669
-0.031909015029669
0.013867352157831
0.059643719345331
0.074902504682541
0.090161293745041
0.044384930282831
0.013867352157831
0.074902504682541
0.090161293745041
0.013867352157831
-0.077685385942459
-0.062426593154669
-0.047167804092169
-0.031909015029669
-0.031909015029669
-0.092944175004959
-0.092944175004959
-0.031909015029669
-0.062426593154669
-0.031909015029669
-0.047167804092169
-0.062426593154669
-0.062426593154669
-0.031909015029669
-0.062426593154669
-0.077685385942459
-0.047167804092169
0.013867352157831
0.090161293745041
0.029126141220331
-0.123461753129959
-0.108202964067459
-0.047167804092169
-0.077685385942459
-0.047167804092169
-0.077685385942459
-0.077685385942459
-0.031909015029669
-0.031909015029669
-0.031909015029669
-0.016650225967169
-0.062426593154669
-0.077685385942459
-0.077685385942459
-0.108202964067459
-0.138720542192459
-0.123461753129959
-0.062426593154669
0.029126141220331
0.059643719345331
-0.001391436904669
-0.016650225967169
0.029126141220331
-0.031909015029669
-0.077685385942459
-0.138720542192459
-0.108202964067459
-0.047167804092169
-0.077685385942459
-0.016650225967169
-0.016650225967169
-0.031909015029669
0.059643719345331
0.090161293745041
0.013867352157831
0.029126141220331
0.013867352157831
0.074902504682541
0.044384930282831
0.013867352157831
-0.062426593154669
-0.062426593154669
-0.031909015029669
-0.047167804092169
-0.108202964067459
-0.153979331254959
-0.153979331254959
-0.062426593154669
-0.031909015029669
-0.077685385942459
-0.108202964067459
-0.016650225967169
0.074902504682541
0.090161293745041
0.013867352157831
-0.001391436904669
0.029126141220331
0.013867352157831
-0.001391436904669
0.013867352157831
-0.001391436904669
-0.062426593154669
-0.092944175004959
-0.138720542192459
-0.153979331254959
-0.215014487504959
-0.199755698442459
-0.123461753129959
-0.062426593154669
-0.138720542192459
-0.138720542192459
-0.108202964067459
-0.062426593154669
-0.031909015029669
-0.047167804092169
-0.092944175004959
-0.047167804092169
-0.001391436904669
0.059643719345331
0.074902504682541
-0.001391436904669
-0.001391436904669
-0.016650225967169
-0.031909015029669
-0.153979331254959
-0.245532065629959
-0.230273276567459
-0.169238120317459
-0.153979331254959
-0.123461753129959
-0.138720542192459
-0.077685385942459
-0.001391436904669
0.074902504682541
0.013867352157831
0.029126141220331
0.029126141220331
0.059643719345331
0.090161293745041
-0.031909015029669
-0.077685385942459
0.059643719345331
0.074902504682541
0.059643719345331
-0.031909015029669
-0.123461753129959
-0.138720542192459
-0.153979331254959
-0.184496909379959
-0.199755698442459
-0.169238120317459
-0.138720542192459
-0.077685385942459
-0.016650225967169
-0.001391436904669
-0.031909015029669
0.059643719345331
0.059643719345331
0.135937660932541
0.105420082807541
0.044384930282831
0.074902504682541
0.135937660932541
0.074902504682541
-0.016650225967169
-0.031909015029669
-0.016650225967169
0.029126141220331
0.059643719345331
-0.031909015029669
-0.062426593154669
-0.047167804092169
-0.062426593154669
-0.001391436904669
-0.031909015029669
-0.077685385942459
-0.001391436904669
0.029126141220331
-0.001391436904669
0.013867352157831
0.013867352157831
0.105420082807541
0.166455239057541
0.135937660932541
0.059643719345331
0.029126141220331
0.013867352157831
0.029126141220331
-0.001391436904669
-0.047167804092169
-0.077685385942459
-0.001391436904669
0.059643719345331
0.135937660932541
0.105420082807541
0.090161293745041
0.166455239057541
0.181714028120041
0.120678871870041
0.090161293745041
0.059643719345331
0.044384930282831
0.105420082807541
0.151196449995041
0.120678871870041
0.013867352157831
0.013867352157831
-0.001391436904669
-0.031909015029669
-0.092944175004959
-0.123461753129959
-0.153979331254959
-0.092944175004959
-0.092944175004959
-0.123461753129959
-0.123461753129959
-0.016650225967169
0.105420082807541
0.258007973432541
0.212231606245041
0.151196449995041
0.258007973432541
0.303784340620041
0.288525551557541
0.227490395307541
0.166455239057541
0.212231606245041
0.227490395307541
0.166455239057541
0.090161293745041
0.105420082807541
0.151196449995041
0.105420082807541
0.196972817182541
0.135937660932541
0.074902504682541
0.135937660932541
0.151196449995041
0.090161293745041
0.029126141220331
-0.031909015029669
0.044384930282831
0.074902504682541
0.105420082807541
0.074902504682541
0.105420082807541
0.135937660932541
0.059643719345331
0.074902504682541
0.059643719345331
0.029126141220331
0.074902504682541
0.059643719345331
0.090161293745041
0.074902504682541
-0.001391436904669
0.074902504682541
0.135937660932541
0.151196449995041
0.135937660932541
0.105420082807541
0.151196449995041
0.181714028120041
0.135937660932541
0.029126141220331
-0.016650225967169
0.044384930282831
0.013867352157831
-0.031909015029669
-0.108202964067459
-0.123461753129959
-0.047167804092169
-0.077685385942459
-0.031909015029669
-0.031909015029669
-0.062426593154669
-0.001391436904669
0.059643719345331
0.090161293745041
0.105420082807541
0.105420082807541
0.258007973432541
0.227490395307541
0.196972817182541
0.181714028120041
0.135937660932541
0.166455239057541
0.166455239057541
0.059643719345331
-0.031909015029669
-0.062426593154669
-0.047167804092169
-0.031909015029669
-0.047167804092169
-0.108202964067459
-0.092944175004959
-0.001391436904669
-0.016650225967169
-0.001391436904669
0.059643719345331
0.029126141220331
0.105420082807541
0.135937660932541
0.090161293745041
0.105420082807541
0.029126141220331
0.013867352157831
0.059643719345331
-0.001391436904669
-0.123461753129959
-0.169238120317459
-0.062426593154669
-0.062426593154669
-0.077685385942459
-0.062426593154669
-0.077685385942459
-0.001391436904669
0.029126141220331
-0.016650225967169
-0.001391436904669
-0.016650225967169
-0.016650225967169
0.029126141220331
0.029126141220331
-0.016650225967169
-0.077685385942459
-0.047167804092169
-0.016650225967169
-0.108202964067459
-0.199755698442459
-0.230273276567459
-0.169238120317459
-0.215014487504959
-0.245532065629959
-0.215014487504959
-0.138720542192459
-0.092944175004959
-0.062426593154669
-0.062426593154669
-0.077685385942459
-0.092944175004959
-0.031909015029669
0.013867352157831
-0.016650225967169
-0.047167804092169
-0.031909015029669
-0.001391436904669
0.029126141220331
-0.001391436904669
-0.031909015029669
-0.047167804092169
-0.031909015029669
-0.001391436904669
-0.047167804092169
-0.123461753129959
-0.153979331254959
-0.153979331254959
-0.138720542192459
-0.153979331254959
-0.230273276567459
-0.245532065629959
-0.169238120317459
-0.108202964067459
-0.108202964067459
-0.077685385942459
-0.092944175004959
-0.031909015029669
0.059643719345331
-0.031909015029669
-0.077685385942459
-0.077685385942459
-0.077685385942459
-0.077685385942459
-0.092944175004959
-0.169238120317459
-0.169238120317459
-0.077685385942459
-0.092944175004959
-0.153979331254959
-0.092944175004959
-0.077685385942459
-0.077685385942459
-0.047167804092169
-0.138720542192459
-0.199755698442459
-0.092944175004959
-0.092944175004959
-0.047167804092169
-0.001391436904669
-0.001391436904669
-0.031909015029669
0.029126141220331
0.013867352157831
-0.031909015029669
-0.047167804092169
-0.092944175004959
-0.092944175004959
-0.047167804092169
-0.108202964067459
-0.153979331254959
-0.092944175004959
-0.077685385942459
-0.047167804092169
-0.092944175004959
-0.123461753129959
-0.169238120317459
-0.123461753129959
-0.047167804092169
-0.062426593154669
-0.092944175004959
-0.031909015029669
0.013867352157831
0.090161293745041
0.059643719345331
0.044384930282831
0.059643719345331
0.120678871870041
0.074902504682541
-0.016650225967169
-0.016650225967169
-0.016650225967169
-0.047167804092169
-0.001391436904669
-0.062426593154669
-0.169238120317459
-0.153979331254959
-0.108202964067459
-0.031909015029669
-0.047167804092169
-0.047167804092169
-0.016650225967169
0.013867352157831
-0.016650225967169
-0.123461753129959
-0.184496909379959
-0.092944175004959
-0.108202964067459
-0.077685385942459
-0.062426593154669
-0.031909015029669
0.013867352157831
0.090161293745041
0.120678871870041
0.074902504682541
0.013867352157831
-0.001391436904669
-0.062426593154669
-0.047167804092169
-0.108202964067459
-0.169238120317459
-0.047167804092169
-0.031909015029669
0.044384930282831
0.059643719345331
-0.001391436904669
0.029126141220331
0.105420082807541
0.074902504682541
-0.016650225967169
-0.077685385942459
-0.047167804092169
-0.031909015029669
0.090161293745041
0.059643719345331
-0.016650225967169
0.120678871870041
0.120678871870041
0.059643719345331
0.044384930282831
-0.031909015029669
-0.031909015029669
0.044384930282831
0.044384930282831
0.059643719345331
0.029126141220331
0.090161293745041
0.166455239057541
0.196972817182541
0.105420082807541
0.059643719345331
0.105420082807541
0.105420082807541
0.105420082807541
0.074902504682541
0.013867352157831
0.090161293745041
0.059643719345331
0.074902504682541
0.074902504682541
0.013867352157831
0.059643719345331
0.090161293745041
0.029126141220331
0.029126141220331
-0.031909015029669
-0.031909015029669
-0.016650225967169
0.029126141220331
-0.016650225967169
-0.031909015029669
0.013867352157831
0.029126141220331
0.059643719345331
0.013867352157831
-0.047167804092169
-0.031909015029669
0.044384930282831
-0.001391436904669
-0.031909015029669
-0.047167804092169
-0.016650225967169
0.074902504682541
0.135937660932541
0.090161293745041
0.059643719345331
0.120678871870041
0.135937660932541
0.090161293745041
0.135937660932541
0.090161293745041
0.135937660932541
0.181714028120041
0.135937660932541
0.105420082807541
0.105420082807541
0.166455239057541
0.227490395307541
0.212231606245041
0.120678871870041
-0.001391436904669
0.059643719345331
0.105420082807541
0.074902504682541
0.105420082807541
0.105420082807541
0.151196449995041
0.181714028120041
0.212231606245041
0.181714028120041
0.181714028120041
0.181714028120041
0.181714028120041
0.227490395307541
0.212231606245041
0.074902504682541
0.135937660932541
0.212231606245041
0.181714028120041
0.105420082807541
0.029126141220331
0.074902504682541
0.090161293745041
0.044384930282831
-0.031909015029669
-0.077685385942459
-0.077685385942459
-0.016650225967169
0.013867352157831
-0.047167804092169
-0.062426593154669
0.044384930282831
0.013867352157831
-0.031909015029669
-0.077685385942459
-0.092944175004959
-0.016650225967169
0.029126141220331
0.029126141220331
0.044384930282831
-0.031909015029669
0.059643719345331
0.120678871870041
0.074902504682541
0.074902504682541
0.044384930282831
0.013867352157831
0.059643719345331
0.013867352157831
-0.077685385942459
-0.077685385942459
0.013867352157831
0.044384930282831
0.044384930282831
0.090161293745041
0.029126141220331
0.059643719345331
0.105420082807541
0.105420082807541
0.090161293745041
0.074902504682541
0.059643719345331
0.090161293745041
0.074902504682541
0.059643719345331
-0.001391436904669
0.013867352157831
0.013867352157831
-0.031909015029669
-0.092944175004959
-0.123461753129959
-0.031909015029669
0.090161293745041
0.105420082807541
0.074902504682541
0.090161293745041
0.151196449995041
0.212231606245041
0.196972817182541
0.181714028120041
0.166455239057541
0.166455239057541
0.151196449995041
0.105420082807541
-0.016650225967169
-0.031909015029669
-0.031909015029669
-0.016650225967169
-0.047167804092169
-0.153979331254959
-0.230273276567459
-0.184496909379959
-0.169238120317459
-0.169238120317459
-0.138720542192459
-0.123461753129959
-0.047167804092169
-0.001391436904669
-0.016650225967169
-0.031909015029669
-0.031909015029669
0.013867352157831
0.074902504682541
0.044384930282831
-0.016650225967169
0.059643719345331
0.090161293745041
0.059643719345331
0.013867352157831
-0.016650225967169
-0.031909015029669
-0.092944175004959
-0.077685385942459
-0.062426593154669
-0.138720542192459
-0.184496909379959
-0.123461753129959
-0.047167804092169
-0.031909015029669
-0.047167804092169
-0.031909015029669
0.044384930282831
0.090161293745041
-0.016650225967169
-0.077685385942459
-0.047167804092169
-0.031909015029669
-0.016650225967169
-0.001391436904669
-0.047167804092169
-0.108202964067459
-0.123461753129959
-0.123461753129959
-0.138720542192459
-0.138720542192459
-0.092944175004959
-0.031909015029669
-0.001391436904669
-0.031909015029669
-0.077685385942459
-0.031909015029669
0.044384930282831
0.059643719345331
0.044384930282831
-0.001391436904669
0.013867352157831
-0.016650225967169
-0.031909015029669
-0.062426593154669
-0.123461753129959
-0.199755698442459
-0.260790854692459
-0.260790854692459
-0.260790854692459
-0.276049643754959
-0.230273276567459
-0.077685385942459
-0.031909015029669
-0.016650225967169
-0.031909015029669
-0.031909015029669
-0.016650225967169
0.029126141220331
-0.001391436904669
-0.047167804092169
-0.031909015029669
0.029126141220331
-0.001391436904669
0.029126141220331
-0.031909015029669
-0.031909015029669
-0.031909015029669
-0.031909015029669
-0.108202964067459
-0.199755698442459
-0.199755698442459
-0.123461753129959
-0.047167804092169
-0.047167804092169
-0.031909015029669
-0.001391436904669
0.044384930282831
0.090161293745041
0.074902504682541
-0.016650225967169
0.029126141220331
0.074902504682541
0.074902504682541
0.044384930282831
0.029126141220331
0.059643719345331
0.090161293745041
-0.001391436904669
-0.062426593154669
-0.153979331254959
-0.199755698442459
-0.138720542192459
-0.062426593154669
-0.031909015029669
-0.031909015029669
-0.001391436904669
0.029126141220331
0.105420082807541
0.166455239057541
0.120678871870041
0.135937660932541
0.166455239057541
0.090161293745041
-0.016650225967169
-0.092944175004959
-0.077685385942459
-0.077685385942459
-0.062426593154669
-0.108202964067459
-0.184496909379959
-0.169238120317459
-0.092944175004959
-0.031909015029669
0.013867352157831
-0.016650225967169
0.059643719345331
0.090161293745041
0.090161293745041
0.090161293745041
0.044384930282831
0.105420082807541
0.166455239057541
0.135937660932541
0.074902504682541
0.013867352157831
0.044384930282831
0.044384930282831
-0.016650225967169
-0.016650225967169
-0.062426593154669
-0.108202964067459
-0.092944175004959
-0.077685385942459
-0.138720542192459
-0.108202964067459
0.029126141220331
0.059643719345331
0.029126141220331
0.044384930282831
-0.031909015029669
-0.001391436904669
0.044384930282831
0.074902504682541
0.120678871870041
0.013867352157831
0.013867352157831
0.090161293745041
0.059643719345331
-0.001391436904669
-0.031909015029669
-0.062426593154669
-0.047167804092169
-0.108202964067459
-0.184496909379959
-0.215014487504959
-0.138720542192459
-0.077685385942459
0.013867352157831
0.044384930282831
0.013867352157831
0.090161293745041
0.151196449995041
0.105420082807541
0.074902504682541
-0.001391436904669
0.013867352157831
0.105420082807541
0.120678871870041
0.120678871870041
0.120678871870041
0.090161293745041
0.105420082807541
0.090161293745041
-0.016650225967169
-0.031909015029669
-0.016650225967169
0.029126141220331
-0.001391436904669
0.029126141220331
0.013867352157831
0.059643719345331
0.181714028120041
0.196972817182541
0.135937660932541
0.120678871870041
0.120678871870041
0.151196449995041
0.105420082807541
0.044384930282831
0.029126141220331
0.044384930282831
0.044384930282831
0.029126141220331
-0.016650225967169
-0.031909015029669
-0.031909015029669
-0.031909015029669
0.029126141220331
0.044384930282831
0.044384930282831
0.166455239057541
0.258007973432541
0.242749184370041
0.242749184370041
0.212231606245041
0.258007973432541
0.303784340620041
0.273266762495041
0.181714028120041
0.151196449995041
0.105420082807541
0.090161293745041
0.074902504682541
-0.016650225967169
-0.123461753129959
-0.092944175004959
-0.077685385942459
-0.108202964067459
-0.123461753129959
-0.092944175004959
-0.001391436904669
0.090161293745041
0.135937660932541
0.120678871870041
0.135937660932541
0.212231606245041
0.303784340620041
0.258007973432541
0.242749184370041
0.227490395307541
0.242749184370041
0.212231606245041
0.166455239057541
0.044384930282831
0.029126141220331
0.059643719345331
0.029126141220331
-0.001391436904669
-0.031909015029669
-0.077685385942459
-0.031909015029669
0.013867352157831
0.105420082807541
0.151196449995041
0.105420082807541
0.105420082807541
0.196972817182541
0.258007973432541
0.196972817182541
0.212231606245041
0.288525551557541
0.258007973432541
0.242749184370041
0.151196449995041
0.029126141220331
0.120678871870041
0.166455239057541
0.090161293745041
0.059643719345331
0.044384930282831
0.044384930282831
0.120678871870041
0.135937660932541
0.120678871870041
0.120678871870041
0.212231606245041
0.242749184370041
0.258007973432541
0.227490395307541
0.258007973432541
0.303784340620041
0.273266762495041
0.227490395307541
0.120678871870041
0.013867352157831
0.013867352157831
-0.031909015029669
-0.077685385942459
-0.092944175004959
-0.123461753129959
-0.016650225967169
0.059643719345331
0.059643719345331
0.059643719345331
0.120678871870041
0.120678871870041
0.151196449995041
0.166455239057541
0.120678871870041
0.120678871870041
0.166455239057541
0.151196449995041
0.212231606245041
0.166455239057541
0.074902504682541
0.105420082807541
0.135937660932541
0.105420082807541
0.013867352157831
-0.031909015029669
-0.031909015029669
-0.077685385942459
-0.108202964067459
-0.092944175004959
-0.077685385942459
0.044384930282831
0.105420082807541
0.120678871870041
0.105420082807541
0.105420082807541
0.166455239057541
0.181714028120041
0.181714028120041
0.105420082807541
0.029126141220331
0.013867352157831
-0.016650225967169
-0.016650225967169
-0.047167804092169
-0.031909015029669
0.059643719345331
0.090161293745041
0.044384930282831
0.013867352157831
0.044384930282831
0.090161293745041
0.105420082807541
0.105420082807541
0.074902504682541
0.105420082807541
0.212231606245041
0.227490395307541
0.273266762495041
0.212231606245041
0.074902504682541
0.013867352157831
0.013867352157831
-0.092944175004959
-0.199755698442459
-0.199755698442459
-0.108202964067459
-0.092944175004959
-0.092944175004959
-0.108202964067459
[truncated: 839,704 more chars]
