# Supplementary material for: Small Size of Recorded Neuronal Structures Confines the Accuracy in Direct Axonal Voltage Measurements
Source: eNeuro. 2021 Aug 2;8(4):ENEURO.0059-21.2021. doi: 10.1523/ENEURO.0059-21.2021 (PMC8342265; doi:10.1523/ENEURO.0059-21.2021)
Supplement: Extended Data 1 — NEURON codes producing data shown in Figures 2, 5, 8. Download Extended Data 1, ZIP file. [file enu-eN-NWR-0059-21-s01.zip › realistic amplifier model/1_amplifier construction/compensations in CC mode/R1=10_C1=2o7_R2=500_C2=2o815101667_woBB_CPN=6o442.dat]

0.125509336590767
0.110250547528267
0.079732969403267
0.125509336590767
0.156026914715767
0.079732969403267
0.064474180340767
0.033956602215767
-0.133890077471733
-0.240701600909233
-0.240701600909233
-0.210184022784233
-0.210184022784233
-0.149148866534233
-0.088113710284233
0.018697813153267
0.079732969403267
0.110250547528267
0.217062070965767
0.293356001377106
0.201803281903267
0.125509336590767
0.125509336590767
0.140768125653267
0.064474180340767
0.064474180340767
0.094991758465767
0.110250547528267
0.064474180340767
-0.027078554034233
-0.057596132159233
-0.118631288409233
-0.225442811846733
-0.225442811846733
-0.225442811846733
-0.240701600909233
-0.164407655596733
-0.088113710284233
0.003439024090767
0.003439024090767
0.049215391278267
0.094991758465767
0.171285703778267
0.125509336590767
0.094991758465767
0.094991758465767
0.079732969403267
0.033956602215767
0.049215391278267
0.033956602215767
0.079732969403267
-0.011819764971733
-0.103372499346733
-0.027078554034233
-0.042337343096733
-0.133890077471733
-0.103372499346733
-0.027078554034233
-0.027078554034233
-0.027078554034233
0.033956602215767
0.094991758465767
0.094991758465767
0.094991758465767
0.110250547528267
0.156026914715767
0.140768125653267
0.094991758465767
0.094991758465767
0.110250547528267
-0.027078554034233
-0.164407655596733
-0.133890077471733
-0.088113710284233
-0.149148866534233
-0.133890077471733
-0.042337343096733
0.033956602215767
0.064474180340767
0.064474180340767
0.094991758465767
0.171285703778267
0.125509336590767
0.110250547528267
0.140768125653267
0.079732969403267
0.049215391278267
0.094991758465767
0.125509336590767
0.094991758465767
0.079732969403267
0.033956602215767
0.033956602215767
0.003439024090767
-0.011819764971733
-0.011819764971733
0.033956602215767
0.018697813153267
0.003439024090767
0.049215391278267
0.079732969403267
0.094991758465767
0.156026914715767
0.171285703778267
0.171285703778267
0.110250547528267
0.049215391278267
0.064474180340767
0.033956602215767
0.003439024090767
0.064474180340767
0.094991758465767
0.033956602215767
-0.011819764971733
-0.042337343096733
-0.042337343096733
-0.057596132159233
-0.057596132159233
-0.011819764971733
0.079732969403267
0.049215391278267
0.064474180340767
0.201803281903267
0.278097212314606
0.217062070965767
0.262838423252106
0.293356001377106
0.339132368564606
0.293356001377106
0.201803281903267
0.186544492840767
0.140768125653267
-0.027078554034233
-0.133890077471733
-0.072854921221733
-0.088113710284233
-0.164407655596733
-0.103372499346733
0.003439024090767
-0.027078554034233
-0.042337343096733
0.018697813153267
0.110250547528267
0.079732969403267
0.064474180340767
0.079732969403267
0.125509336590767
0.110250547528267
0.079732969403267
0.156026914715767
0.308614790439606
0.262838423252106
0.293356001377106
0.308614790439606
0.247579649090767
0.156026914715767
0.079732969403267
0.079732969403267
0.079732969403267
0.049215391278267
0.064474180340767
0.094991758465767
0.079732969403267
0.064474180340767
0.094991758465767
0.125509336590767
0.049215391278267
0.094991758465767
0.186544492840767
0.186544492840767
0.156026914715767
0.156026914715767
0.156026914715767
0.201803281903267
0.140768125653267
0.110250547528267
0.110250547528267
0.171285703778267
0.110250547528267
0.079732969403267
0.125509336590767
0.140768125653267
0.110250547528267
0.079732969403267
0.110250547528267
0.201803281903267
0.171285703778267
0.171285703778267
0.232320860028267
0.156026914715767
0.125509336590767
0.094991758465767
0.094991758465767
0.064474180340767
0.018697813153267
-0.011819764971733
-0.011819764971733
-0.118631288409233
-0.149148866534233
0.003439024090767
0.110250547528267
0.064474180340767
0.094991758465767
0.156026914715767
0.156026914715767
0.110250547528267
0.064474180340767
0.110250547528267
0.171285703778267
0.125509336590767
0.110250547528267
0.201803281903267
0.232320860028267
0.186544492840767
0.217062070965767
0.247579649090767
0.156026914715767
0.110250547528267
0.110250547528267
0.140768125653267
0.079732969403267
0.049215391278267
0.079732969403267
0.064474180340767
0.033956602215767
0.018697813153267
-0.011819764971733
0.049215391278267
-0.027078554034233
-0.042337343096733
0.049215391278267
0.049215391278267
0.049215391278267
0.094991758465767
0.125509336590767
0.125509336590767
0.079732969403267
0.049215391278267
0.018697813153267
0.003439024090767
-0.042337343096733
-0.027078554034233
0.064474180340767
0.018697813153267
0.033956602215767
0.110250547528267
0.125509336590767
0.064474180340767
0.049215391278267
0.079732969403267
0.140768125653267
0.079732969403267
0.079732969403267
0.079732969403267
0.079732969403267
-0.011819764971733
-0.072854921221733
-0.027078554034233
-0.088113710284233
-0.179666444659233
-0.194925233721733
-0.133890077471733
-0.103372499346733
-0.149148866534233
-0.133890077471733
0.003439024090767
-0.011819764971733
-0.027078554034233
0.003439024090767
0.064474180340767
0.079732969403267
0.079732969403267
0.125509336590767
0.201803281903267
0.171285703778267
0.125509336590767
0.186544492840767
0.201803281903267
0.033956602215767
-0.011819764971733
0.003439024090767
-0.072854921221733
-0.088113710284233
-0.072854921221733
-0.027078554034233
0.079732969403267
0.079732969403267
0.049215391278267
0.079732969403267
0.033956602215767
-0.057596132159233
-0.042337343096733
0.003439024090767
-0.027078554034233
0.003439024090767
0.079732969403267
0.079732969403267
0.003439024090767
0.003439024090767
-0.011819764971733
-0.011819764971733
-0.103372499346733
-0.103372499346733
-0.103372499346733
-0.072854921221733
-0.088113710284233
-0.027078554034233
0.079732969403267
0.094991758465767
0.064474180340767
0.049215391278267
0.064474180340767
0.064474180340767
0.033956602215767
-0.027078554034233
0.018697813153267
0.003439024090767
-0.057596132159233
-0.057596132159233
0.018697813153267
-0.042337343096733
-0.088113710284233
-0.072854921221733
-0.072854921221733
-0.149148866534233
-0.149148866534233
-0.057596132159233
-0.027078554034233
-0.088113710284233
-0.057596132159233
0.003439024090767
0.033956602215767
0.018697813153267
0.079732969403267
0.171285703778267
0.171285703778267
0.171285703778267
0.186544492840767
0.140768125653267
0.079732969403267
-0.042337343096733
-0.103372499346733
-0.057596132159233
-0.133890077471733
-0.149148866534233
-0.118631288409233
-0.088113710284233
-0.088113710284233
-0.057596132159233
-0.027078554034233
0.049215391278267
0.018697813153267
-0.042337343096733
0.003439024090767
0.049215391278267
-0.088113710284233
-0.011819764971733
0.140768125653267
0.079732969403267
0.018697813153267
0.018697813153267
-0.027078554034233
-0.042337343096733
-0.103372499346733
-0.133890077471733
-0.042337343096733
-0.027078554034233
-0.027078554034233
0.018697813153267
0.094991758465767
0.079732969403267
0.079732969403267
0.079732969403267
0.079732969403267
0.033956602215767
-0.011819764971733
-0.011819764971733
0.049215391278267
-0.027078554034233
-0.072854921221733
-0.011819764971733
0.018697813153267
-0.042337343096733
-0.027078554034233
0.018697813153267
0.003439024090767
-0.011819764971733
0.003439024090767
0.003439024090767
0.018697813153267
0.018697813153267
0.018697813153267
0.064474180340767
0.049215391278267
0.033956602215767
0.018697813153267
0.064474180340767
0.064474180340767
0.079732969403267
0.110250547528267
0.156026914715767
0.079732969403267
0.064474180340767
0.079732969403267
0.094991758465767
0.018697813153267
0.033956602215767
0.094991758465767
0.110250547528267
0.064474180340767
0.064474180340767
0.140768125653267
0.171285703778267
0.079732969403267
0.079732969403267
0.110250547528267
0.156026914715767
0.110250547528267
0.140768125653267
0.278097212314606
0.262838423252106
0.217062070965767
0.201803281903267
0.156026914715767
0.094991758465767
0.079732969403267
0.079732969403267
0.140768125653267
0.156026914715767
0.156026914715767
0.156026914715767
0.262838423252106
0.247579649090767
0.262838423252106
0.323873579502106
0.247579649090767
0.186544492840767
0.156026914715767
0.094991758465767
0.049215391278267
0.018697813153267
0.003439024090767
0.018697813153267
0.003439024090767
0.018697813153267
0.049215391278267
0.140768125653267
0.110250547528267
0.140768125653267
0.232320860028267
0.232320860028267
0.232320860028267
0.262838423252106
0.262838423252106
0.308614790439606
0.247579649090767
0.217062070965767
0.293356001377106
0.293356001377106
0.186544492840767
0.156026914715767
0.247579649090767
0.232320860028267
0.110250547528267
0.094991758465767
0.125509336590767
0.094991758465767
0.049215391278267
0.049215391278267
0.079732969403267
0.049215391278267
0.033956602215767
0.049215391278267
0.094991758465767
0.094991758465767
0.094991758465767
0.140768125653267
0.262838423252106
0.247579649090767
0.247579649090767
0.323873579502106
0.369649946689606
0.339132368564606
0.308614790439606
0.278097212314606
0.186544492840767
0.079732969403267
0.064474180340767
0.094991758465767
0.125509336590767
0.125509336590767
0.171285703778267
0.232320860028267
0.262838423252106
0.278097212314606
0.262838423252106
0.278097212314606
0.217062070965767
0.125509336590767
0.079732969403267
0.110250547528267
0.110250547528267
0.171285703778267
0.232320860028267
0.262838423252106
0.247579649090767
0.217062070965767
0.217062070965767
0.308614790439606
0.278097212314606
0.278097212314606
0.384908735752106
0.369649946689606
0.323873579502106
0.369649946689606
0.400167524814606
0.384908735752106
0.369649946689606
0.369649946689606
0.308614790439606
0.201803281903267
0.125509336590767
0.079732969403267
0.110250547528267
0.079732969403267
0.033956602215767
0.079732969403267
0.079732969403267
0.033956602215767
0.094991758465767
0.156026914715767
0.217062070965767
0.217062070965767
0.262838423252106
0.293356001377106
0.308614790439606
0.278097212314606
0.293356001377106
0.354391157627106
0.339132368564606
0.247579649090767
0.278097212314606
0.323873579502106
0.293356001377106
0.201803281903267
0.156026914715767
0.201803281903267
0.079732969403267
0.033956602215767
-0.011819764971733
-0.027078554034233
0.003439024090767
0.018697813153267
0.049215391278267
0.171285703778267
0.156026914715767
0.186544492840767
0.232320860028267
0.262838423252106
0.217062070965767
0.217062070965767
0.278097212314606
0.262838423252106
0.247579649090767
0.262838423252106
0.308614790439606
0.339132368564606
0.262838423252106
0.232320860028267
0.262838423252106
0.186544492840767
0.171285703778267
0.140768125653267
0.171285703778267
0.156026914715767
0.110250547528267
0.140768125653267
0.247579649090767
0.262838423252106
0.247579649090767
0.262838423252106
0.323873579502106
0.278097212314606
0.217062070965767
0.201803281903267
0.232320860028267
0.171285703778267
0.079732969403267
0.125509336590767
0.110250547528267
0.003439024090767
0.018697813153267
0.140768125653267
0.186544492840767
0.186544492840767
0.293356001377106
0.369649946689606
0.339132368564606
0.323873579502106
0.323873579502106
0.369649946689606
0.354391157627106
0.323873579502106
0.308614790439606
0.323873579502106
0.247579649090767
0.232320860028267
0.201803281903267
0.140768125653267
0.018697813153267
-0.042337343096733
-0.072854921221733
-0.072854921221733
-0.042337343096733
0.003439024090767
0.079732969403267
0.110250547528267
0.110250547528267
0.140768125653267
0.186544492840767
0.186544492840767
0.171285703778267
0.186544492840767
0.201803281903267
0.110250547528267
0.110250547528267
0.171285703778267
0.186544492840767
0.201803281903267
0.186544492840767
0.156026914715767
0.201803281903267
0.094991758465767
0.049215391278267
0.079732969403267
0.094991758465767
0.049215391278267
0.094991758465767
0.156026914715767
0.125509336590767
0.079732969403267
0.079732969403267
0.110250547528267
0.125509336590767
0.064474180340767
0.064474180340767
0.156026914715767
0.079732969403267
0.049215391278267
0.064474180340767
0.094991758465767
0.079732969403267
0.018697813153267
0.033956602215767
0.156026914715767
0.156026914715767
0.140768125653267
0.201803281903267
0.278097212314606
0.232320860028267
0.262838423252106
0.354391157627106
0.323873579502106
0.293356001377106
0.262838423252106
0.247579649090767
0.217062070965767
0.125509336590767
0.079732969403267
0.079732969403267
0.018697813153267
-0.072854921221733
-0.088113710284233
-0.042337343096733
-0.057596132159233
-0.011819764971733
0.094991758465767
0.201803281903267
0.217062070965767
0.217062070965767
0.232320860028267
0.293356001377106
0.232320860028267
0.217062070965767
0.201803281903267
0.217062070965767
0.217062070965767
0.217062070965767
0.217062070965767
0.201803281903267
0.094991758465767
0.064474180340767
0.033956602215767
-0.057596132159233
-0.133890077471733
-0.133890077471733
-0.042337343096733
0.003439024090767
0.003439024090767
0.079732969403267
0.247579649090767
0.262838423252106
0.247579649090767
0.278097212314606
0.323873579502106
0.278097212314606
0.262838423252106
0.201803281903267
0.201803281903267
0.171285703778267
0.079732969403267
0.079732969403267
0.125509336590767
0.064474180340767
0.003439024090767
-0.011819764971733
-0.057596132159233
-0.103372499346733
-0.088113710284233
0.003439024090767
0.064474180340767
0.064474180340767
0.110250547528267
0.201803281903267
0.156026914715767
0.140768125653267
0.247579649090767
0.308614790439606
0.217062070965767
0.156026914715767
0.125509336590767
0.094991758465767
0.033956602215767
-0.011819764971733
0.003439024090767
0.064474180340767
0.033956602215767
0.049215391278267
0.110250547528267
0.125509336590767
0.094991758465767
0.125509336590767
0.156026914715767
0.125509336590767
0.094991758465767
0.140768125653267
0.217062070965767
0.171285703778267
0.110250547528267
0.156026914715767
0.262838423252106
0.201803281903267
0.110250547528267
0.094991758465767
0.094991758465767
0.003439024090767
-0.072854921221733
-0.057596132159233
0.033956602215767
-0.011819764971733
0.018697813153267
0.094991758465767
0.171285703778267
0.201803281903267
0.247579649090767
0.308614790439606
0.339132368564606
0.232320860028267
0.217062070965767
0.247579649090767
0.186544492840767
0.110250547528267
0.110250547528267
0.094991758465767
0.049215391278267
0.033956602215767
0.049215391278267
0.079732969403267
0.003439024090767
-0.088113710284233
-0.072854921221733
0.033956602215767
0.003439024090767
0.033956602215767
0.094991758465767
0.110250547528267
0.079732969403267
0.110250547528267
0.110250547528267
0.094991758465767
0.064474180340767
0.033956602215767
0.018697813153267
-0.011819764971733
-0.072854921221733
-0.072854921221733
-0.011819764971733
-0.027078554034233
-0.042337343096733
0.003439024090767
0.064474180340767
0.049215391278267
0.018697813153267
0.064474180340767
0.125509336590767
0.079732969403267
0.079732969403267
0.110250547528267
0.156026914715767
0.094991758465767
0.064474180340767
0.079732969403267
0.140768125653267
0.079732969403267
0.033956602215767
0.033956602215767
0.018697813153267
-0.027078554034233
-0.042337343096733
-0.042337343096733
-0.042337343096733
-0.057596132159233
-0.042337343096733
0.018697813153267
0.064474180340767
0.094991758465767
0.156026914715767
0.232320860028267
0.186544492840767
0.140768125653267
0.140768125653267
0.171285703778267
0.125509336590767
0.094991758465767
0.110250547528267
0.110250547528267
0.018697813153267
-0.011819764971733
0.018697813153267
0.033956602215767
0.003439024090767
-0.027078554034233
-0.042337343096733
-0.072854921221733
-0.133890077471733
-0.103372499346733
-0.042337343096733
-0.088113710284233
-0.088113710284233
0.033956602215767
0.094991758465767
0.094991758465767
0.094991758465767
0.079732969403267
0.079732969403267
0.049215391278267
-0.057596132159233
-0.027078554034233
0.064474180340767
-0.027078554034233
-0.057596132159233
0.003439024090767
0.018697813153267
-0.057596132159233
-0.072854921221733
0.003439024090767
0.003439024090767
-0.042337343096733
-0.027078554034233
0.003439024090767
0.033956602215767
-0.011819764971733
0.018697813153267
0.125509336590767
0.110250547528267
0.079732969403267
0.079732969403267
0.079732969403267
-0.027078554034233
-0.133890077471733
-0.088113710284233
-0.042337343096733
-0.088113710284233
-0.088113710284233
-0.042337343096733
0.064474180340767
0.033956602215767
-0.011819764971733
0.033956602215767
0.079732969403267
0.003439024090767
-0.027078554034233
0.018697813153267
0.018697813153267
-0.027078554034233
0.049215391278267
0.049215391278267
0.003439024090767
0.018697813153267
-0.027078554034233
-0.011819764971733
-0.027078554034233
-0.118631288409233
-0.179666444659233
-0.164407655596733
-0.225442811846733
-0.240701600909233
-0.149148866534233
-0.042337343096733
-0.042337343096733
-0.027078554034233
-0.042337343096733
-0.011819764971733
-0.042337343096733
-0.057596132159233
0.033956602215767
0.079732969403267
0.049215391278267
0.018697813153267
-0.011819764971733
-0.011819764971733
-0.042337343096733
-0.088113710284233
-0.072854921221733
-0.103372499346733
-0.133890077471733
-0.133890077471733
-0.133890077471733
-0.179666444659233
-0.194925233721733
-0.149148866534233
-0.042337343096733
-0.011819764971733
0.003439024090767
0.094991758465767
0.186544492840767
0.079732969403267
0.064474180340767
0.079732969403267
0.049215391278267
-0.042337343096733
-0.057596132159233
-0.027078554034233
-0.042337343096733
-0.103372499346733
-0.072854921221733
-0.027078554034233
0.003439024090767
-0.011819764971733
-0.011819764971733
0.049215391278267
-0.027078554034233
-0.088113710284233
-0.072854921221733
0.003439024090767
0.018697813153267
0.018697813153267
0.094991758465767
0.186544492840767
0.094991758465767
0.049215391278267
0.003439024090767
-0.057596132159233
-0.133890077471733
-0.210184022784233
-0.194925233721733
-0.149148866534233
-0.149148866534233
-0.133890077471733
-0.027078554034233
0.049215391278267
-0.027078554034233
0.003439024090767
0.018697813153267
-0.088113710284233
-0.042337343096733
0.018697813153267
0.033956602215767
0.079732969403267
0.079732969403267
0.064474180340767
0.079732969403267
0.049215391278267
0.018697813153267
0.064474180340767
0.079732969403267
-0.027078554034233
-0.088113710284233
-0.072854921221733
-0.042337343096733
-0.042337343096733
-0.072854921221733
0.018697813153267
0.094991758465767
0.033956602215767
0.018697813153267
0.079732969403267
0.079732969403267
0.018697813153267
0.079732969403267
0.156026914715767
0.094991758465767
0.033956602215767
0.049215391278267
0.064474180340767
-0.011819764971733
-0.042337343096733
-0.011819764971733
0.064474180340767
0.064474180340767
0.064474180340767
0.079732969403267
0.079732969403267
0.018697813153267
-0.011819764971733
0.003439024090767
0.049215391278267
0.064474180340767
0.079732969403267
0.110250547528267
0.110250547528267
0.079732969403267
0.049215391278267
0.033956602215767
0.033956602215767
0.049215391278267
0.049215391278267
0.064474180340767
0.018697813153267
0.033956602215767
0.018697813153267
0.033956602215767
0.033956602215767
0.033956602215767
0.049215391278267
0.094991758465767
-0.042337343096733
-0.103372499346733
-0.027078554034233
0.003439024090767
-0.027078554034233
0.018697813153267
0.033956602215767
0.064474180340767
0.079732969403267
0.049215391278267
0.079732969403267
0.140768125653267
0.033956602215767
0.033956602215767
0.079732969403267
0.033956602215767
0.033956602215767
0.079732969403267
0.064474180340767
0.003439024090767
-0.011819764971733
-0.011819764971733
0.079732969403267
0.079732969403267
0.033956602215767
0.064474180340767
0.079732969403267
-0.072854921221733
-0.118631288409233
-0.042337343096733
0.018697813153267
0.003439024090767
-0.011819764971733
0.049215391278267
0.110250547528267
0.064474180340767
0.064474180340767
0.110250547528267
0.125509336590767
0.079732969403267
0.079732969403267
0.110250547528267
0.064474180340767
-0.027078554034233
-0.011819764971733
-0.011819764971733
-0.088113710284233
-0.103372499346733
-0.057596132159233
-0.027078554034233
-0.118631288409233
-0.118631288409233
-0.103372499346733
-0.088113710284233
-0.103372499346733
-0.057596132159233
0.033956602215767
0.079732969403267
0.064474180340767
0.079732969403267
0.125509336590767
0.110250547528267
0.049215391278267
0.018697813153267
0.018697813153267
-0.011819764971733
-0.042337343096733
-0.057596132159233
-0.042337343096733
-0.072854921221733
-0.088113710284233
-0.042337343096733
0.003439024090767
0.018697813153267
0.049215391278267
0.033956602215767
0.018697813153267
-0.057596132159233
-0.057596132159233
-0.011819764971733
0.049215391278267
0.003439024090767
0.003439024090767
0.018697813153267
-0.011819764971733
-0.057596132159233
-0.118631288409233
-0.149148866534233
-0.118631288409233
-0.210184022784233
-0.255960404872894
-0.149148866534233
-0.088113710284233
-0.042337343096733
0.033956602215767
0.079732969403267
0.033956602215767
0.033956602215767
0.049215391278267
0.049215391278267
-0.011819764971733
-0.042337343096733
-0.072854921221733
-0.042337343096733
-0.103372499346733
-0.118631288409233
-0.072854921221733
-0.057596132159233
-0.133890077471733
-0.179666444659233
-0.210184022784233
-0.240701600909233
-0.316995561122894
-0.271219193935394
-0.164407655596733
-0.072854921221733
0.003439024090767
0.049215391278267
0.110250547528267
0.079732969403267
0.018697813153267
-0.011819764971733
-0.011819764971733
-0.088113710284233
-0.133890077471733
-0.133890077471733
-0.133890077471733
-0.240701600909233
-0.194925233721733
-0.179666444659233
-0.149148866534233
-0.133890077471733
-0.179666444659233
-0.133890077471733
-0.072854921221733
-0.149148866534233
-0.179666444659233
-0.118631288409233
-0.057596132159233
-0.057596132159233
0.003439024090767
0.079732969403267
0.079732969403267
0.079732969403267
0.064474180340767
0.033956602215767
-0.011819764971733
-0.118631288409233
-0.103372499346733
-0.118631288409233
-0.225442811846733
-0.240701600909233
-0.271219193935394
-0.271219193935394
-0.301736772060394
-0.271219193935394
-0.179666444659233
-0.133890077471733
-0.210184022784233
-0.194925233721733
-0.149148866534233
-0.133890077471733
-0.225442811846733
-0.194925233721733
-0.118631288409233
-0.072854921221733
-0.072854921221733
-0.057596132159233
0.033956602215767
-0.011819764971733
-0.118631288409233
-0.149148866534233
-0.149148866534233
-0.225442811846733
-0.255960404872894
-0.225442811846733
-0.164407655596733
-0.164407655596733
-0.164407655596733
-0.103372499346733
-0.042337343096733
-0.088113710284233
-0.133890077471733
-0.103372499346733
-0.118631288409233
-0.210184022784233
-0.240701600909233
-0.225442811846733
-0.194925233721733
-0.225442811846733
-0.240701600909233
-0.179666444659233
-0.164407655596733
-0.194925233721733
-0.286477982997894
-0.301736772060394
-0.286477982997894
-0.301736772060394
-0.301736772060394
-0.210184022784233
-0.149148866534233
-0.133890077471733
-0.118631288409233
-0.057596132159233
-0.103372499346733
-0.042337343096733
0.018697813153267
-0.027078554034233
-0.057596132159233
-0.072854921221733
-0.118631288409233
-0.149148866534233
-0.240701600909233
-0.301736772060394
-0.332254350185394
-0.316995561122894
-0.347513139247894
-0.362771928310394
-0.271219193935394
-0.271219193935394
-0.286477982997894
-0.271219193935394
-0.194925233721733
-0.179666444659233
-0.194925233721733
-0.133890077471733
-0.072854921221733
-0.164407655596733
-0.133890077471733
-0.088113710284233
-0.072854921221733
-0.149148866534233
-0.179666444659233
-0.164407655596733
-0.240701600909233
-0.408548295497894
-0.423807084560394
-0.362771928310394
-0.362771928310394
-0.439065873622894
-0.408548295497894
-0.316995561122894
-0.271219193935394
-0.271219193935394
-0.301736772060394
-0.225442811846733
-0.210184022784233
-0.286477982997894
-0.255960404872894
-0.179666444659233
-0.210184022784233
-0.210184022784233
-0.225442811846733
-0.210184022784233
-0.316995561122894
-0.408548295497894
-0.454324662685394
-0.439065873622894
-0.500101029872894
-0.515359818935394
-0.393289506435394
-0.316995561122894
-0.332254350185394
-0.255960404872894
-0.164407655596733
-0.133890077471733
-0.164407655596733
-0.210184022784233
-0.118631288409233
-0.133890077471733
-0.225442811846733
-0.255960404872894
-0.240701600909233
-0.316995561122894
-0.393289506435394
-0.393289506435394
-0.362771928310394
-0.439065873622894
-0.439065873622894
-0.408548295497894
-0.378030717372894
-0.408548295497894
-0.378030717372894
-0.301736772060394
-0.286477982997894
-0.347513139247894
-0.332254350185394
-0.271219193935394
-0.301736772060394
-0.316995561122894
-0.255960404872894
-0.225442811846733
-0.194925233721733
-0.225442811846733
-0.255960404872894
-0.225442811846733
-0.271219193935394
-0.347513139247894
-0.347513139247894
-0.316995561122894
-0.347513139247894
-0.347513139247894
-0.301736772060394
-0.240701600909233
-0.271219193935394
-0.255960404872894
-0.240701600909233
-0.225442811846733
-0.271219193935394
-0.286477982997894
-0.255960404872894
-0.225442811846733
-0.286477982997894
-0.271219193935394
-0.225442811846733
-0.301736772060394
-0.408548295497894
-0.393289506435394
-0.408548295497894
-0.484842240810394
-0.530618607997894
-0.561136186122894
-0.500101029872894
-0.423807084560394
-0.423807084560394
-0.347513139247894
-0.210184022784233
-0.210184022784233
-0.164407655596733
-0.133890077471733
-0.118631288409233
-0.164407655596733
-0.179666444659233
-0.210184022784233
-0.210184022784233
-0.286477982997894
-0.393289506435394
-0.378030717372894
-0.393289506435394
-0.561136186122894
-0.576394975185394
-0.515359818935394
-0.500101029872894
-0.515359818935394
-0.515359818935394
-0.423807084560394
-0.378030717372894
-0.362771928310394
-0.286477982997894
-0.164407655596733
-0.149148866534233
-0.210184022784233
-0.194925233721733
-0.118631288409233
-0.179666444659233
-0.225442811846733
-0.240701600909233
-0.255960404872894
-0.362771928310394
-0.469583451747894
-0.439065873622894
-0.393289506435394
-0.469583451747894
-0.423807084560394
-0.316995561122894
-0.316995561122894
-0.362771928310394
-0.301736772060394
-0.240701600909233
-0.240701600909233
-0.255960404872894
-0.225442811846733
-0.149148866534233
-0.103372499346733
-0.088113710284233
-0.057596132159233
-0.027078554034233
-0.088113710284233
-0.179666444659233
-0.225442811846733
-0.286477982997894
-0.423807084560394
-0.469583451747894
-0.484842240810394
-0.515359818935394
-0.530618607997894
-0.454324662685394
-0.362771928310394
-0.210184022784233
-0.164407655596733
-0.164407655596733
-0.103372499346733
-0.088113710284233
-0.164407655596733
-0.103372499346733
-0.042337343096733
-0.103372499346733
-0.133890077471733
-0.194925233721733
-0.225442811846733
-0.240701600909233
-0.301736772060394
-0.332254350185394
-0.240701600909233
-0.286477982997894
-0.378030717372894
-0.362771928310394
-0.286477982997894
-0.286477982997894
-0.210184022784233
-0.149148866534233
-0.072854921221733
-0.011819764971733
-0.027078554034233
-0.011819764971733
0.003439024090767
-0.088113710284233
-0.118631288409233
-0.103372499346733
-0.133890077471733
-0.210184022784233
-0.240701600909233
-0.179666444659233
-0.179666444659233
-0.194925233721733
-0.164407655596733
-0.133890077471733
-0.164407655596733
-0.149148866534233
-0.088113710284233
-0.072854921221733
-0.149148866534233
-0.057596132159233
0.003439024090767
0.064474180340767
0.049215391278267
0.049215391278267
0.110250547528267
0.110250547528267
0.003439024090767
-0.072854921221733
-0.088113710284233
-0.194925233721733
-0.347513139247894
-0.316995561122894
-0.225442811846733
-0.240701600909233
-0.225442811846733
-0.133890077471733
-0.027078554034233
-0.042337343096733
-0.072854921221733
-0.011819764971733
0.064474180340767
0.094991758465767
0.079732969403267
0.079732969403267
0.186544492840767
0.125509336590767
0.064474180340767
0.079732969403267
0.110250547528267
0.049215391278267
-0.011819764971733
-0.057596132159233
-0.057596132159233
-0.164407655596733
-0.240701600909233
-0.225442811846733
-0.194925233721733
-0.255960404872894
-0.225442811846733
-0.088113710284233
-0.103372499346733
-0.118631288409233
-0.072854921221733
-0.011819764971733
0.033956602215767
0.094991758465767
0.110250547528267
0.186544492840767
0.171285703778267
0.110250547528267
0.064474180340767
0.064474180340767
0.018697813153267
-0.042337343096733
0.018697813153267
0.003439024090767
-0.118631288409233
-0.164407655596733
-0.133890077471733
-0.118631288409233
-0.164407655596733
-0.103372499346733
0.018697813153267
0.018697813153267
0.003439024090767
0.079732969403267
0.140768125653267
0.079732969403267
-0.011819764971733
-0.027078554034233
-0.011819764971733
-0.118631288409233
-0.149148866534233
-0.057596132159233
-0.027078554034233
-0.103372499346733
-0.072854921221733
-0.042337343096733
-0.042337343096733
-0.042337343096733
-0.088113710284233
-0.057596132159233
-0.027078554034233
-0.103372499346733
-0.072854921221733
0.003439024090767
0.018697813153267
0.003439024090767
0.033956602215767
0.079732969403267
0.033956602215767
-0.103372499346733
-0.179666444659233
-0.179666444659233
-0.225442811846733
-0.271219193935394
-0.255960404872894
-0.179666444659233
-0.149148866534233
-0.072854921221733
-0.072854921221733
-0.027078554034233
0.033956602215767
0.049215391278267
0.079732969403267
0.156026914715767
0.125509336590767
0.156026914715767
0.156026914715767
0.094991758465767
0.018697813153267
0.003439024090767
0.003439024090767
-0.042337343096733
-0.103372499346733
-0.149148866534233
-0.118631288409233
-0.194925233721733
-0.332254350185394
-0.255960404872894
-0.149148866534233
-0.255960404872894
-0.210184022784233
-0.118631288409233
-0.057596132159233
-0.042337343096733
-0.027078554034233
0.033956602215767
0.125509336590767
0.140768125653267
0.079732969403267
0.033956602215767
0.003439024090767
-0.179666444659233
-0.225442811846733
-0.179666444659233
-0.164407655596733
-0.179666444659233
-0.149148866534233
-0.042337343096733
-0.027078554034233
-0.133890077471733
-0.164407655596733
-0.133890077471733
-0.149148866534233
-0.225442811846733
-0.286477982997894
-0.164407655596733
-0.133890077471733
-0.149148866534233
-0.088113710284233
-0.027078554034233
-0.042337343096733
-0.042337343096733
-0.103372499346733
-0.103372499346733
-0.103372499346733
-0.133890077471733
-0.164407655596733
-0.118631288409233
-0.149148866534233
-0.133890077471733
-0.042337343096733
-0.027078554034233
-0.042337343096733
0.003439024090767
0.033956602215767
-0.027078554034233
-0.072854921221733
-0.042337343096733
0.018697813153267
-0.042337343096733
-0.088113710284233
-0.057596132159233
-0.011819764971733
-0.103372499346733
-0.103372499346733
-0.042337343096733
0.003439024090767
-0.011819764971733
-0.057596132159233
-0.057596132159233
-0.027078554034233
-0.133890077471733
-0.103372499346733
0.003439024090767
-0.027078554034233
-0.057596132159233
0.049215391278267
0.140768125653267
0.156026914715767
0.110250547528267
0.049215391278267
0.033956602215767
-0.027078554034233
-0.210184022784233
-0.240701600909233
-0.118631288409233
-0.194925233721733
-0.240701600909233
-0.194925233721733
-0.164407655596733
-0.164407655596733
-0.088113710284233
-0.072854921221733
-0.042337343096733
-0.072854921221733
-0.164407655596733
-0.179666444659233
-0.103372499346733
-0.103372499346733
-0.027078554034233
0.079732969403267
0.079732969403267
0.079732969403267
0.079732969403267
0.064474180340767
-0.011819764971733
-0.057596132159233
-0.042337343096733
-0.042337343096733
-0.088113710284233
-0.103372499346733
-0.088113710284233
-0.011819764971733
-0.057596132159233
-0.118631288409233
-0.042337343096733
0.018697813153267
-0.057596132159233
-0.011819764971733
0.033956602215767
0.033956602215767
0.018697813153267
0.064474180340767
0.064474180340767
0.064474180340767
0.003439024090767
-0.027078554034233
0.033956602215767
0.033956602215767
-0.072854921221733
-0.057596132159233
0.018697813153267
-0.011819764971733
-0.042337343096733
0.018697813153267
0.079732969403267
0.079732969403267
0.033956602215767
-0.011819764971733
0.064474180340767
0.064474180340767
0.033956602215767
0.049215391278267
0.049215391278267
-0.057596132159233
-0.118631288409233
-0.149148866534233
-0.072854921221733
-0.027078554034233
-0.027078554034233
0.033956602215767
0.079732969403267
0.064474180340767
0.064474180340767
0.064474180340767
0.018697813153267
0.003439024090767
0.018697813153267
0.064474180340767
0.079732969403267
0.033956602215767
0.064474180340767
0.140768125653267
0.064474180340767
-0.027078554034233
0.003439024090767
0.049215391278267
-0.057596132159233
-0.088113710284233
-0.042337343096733
-0.042337343096733
-0.057596132159233
-0.011819764971733
0.049215391278267
0.094991758465767
0.064474180340767
0.079732969403267
0.156026914715767
0.094991758465767
-0.042337343096733
-0.027078554034233
0.094991758465767
0.079732969403267
0.079732969403267
0.171285703778267
0.140768125653267
0.018697813153267
-0.103372499346733
-0.133890077471733
-0.072854921221733
-0.088113710284233
-0.133890077471733
-0.072854921221733
0.033956602215767
-0.027078554034233
-0.011819764971733
0.110250547528267
0.171285703778267
0.186544492840767
0.217062070965767
0.186544492840767
0.171285703778267
0.125509336590767
0.064474180340767
0.064474180340767
0.033956602215767
-0.088113710284233
-0.118631288409233
-0.072854921221733
-0.103372499346733
-0.088113710284233
-0.042337343096733
-0.027078554034233
-0.042337343096733
-0.027078554034233
-0.057596132159233
0.018697813153267
0.003439024090767
-0.057596132159233
0.018697813153267
0.079732969403267
0.018697813153267
0.049215391278267
0.110250547528267
0.171285703778267
0.140768125653267
0.110250547528267
0.110250547528267
0.033956602215767
-0.088113710284233
-0.072854921221733
-0.011819764971733
-0.042337343096733
-0.027078554034233
0.064474180340767
0.110250547528267
0.079732969403267
0.033956602215767
0.018697813153267
0.094991758465767
0.064474180340767
-0.011819764971733
0.033956602215767
0.079732969403267
0.003439024090767
-0.042337343096733
0.003439024090767
0.079732969403267
0.049215391278267
0.003439024090767
0.033956602215767
0.079732969403267
0.033956602215767
-0.027078554034233
-0.011819764971733
0.049215391278267
0.049215391278267
0.049215391278267
0.079732969403267
0.079732969403267
0.033956602215767
0.033956602215767
0.049215391278267
0.003439024090767
-0.011819764971733
-0.057596132159233
-0.072854921221733
-0.118631288409233
-0.179666444659233
-0.179666444659233
-0.103372499346733
-0.072854921221733
-0.027078554034233
0.079732969403267
0.156026914715767
0.110250547528267
0.171285703778267
0.156026914715767
0.079732969403267
0.064474180340767
0.079732969403267
0.094991758465767
0.079732969403267
0.049215391278267
0.079732969403267
0.110250547528267
0.079732969403267
0.018697813153267
0.049215391278267
0.064474180340767
-0.088113710284233
-0.149148866534233
-0.103372499346733
-0.057596132159233
-0.088113710284233
-0.103372499346733
0.033956602215767
0.094991758465767
0.003439024090767
0.018697813153267
0.033956602215767
0.018697813153267
-0.057596132159233
-0.103372499346733
-0.088113710284233
-0.072854921221733
-0.149148866534233
-0.149148866534233
-0.103372499346733
-0.118631288409233
-0.149148866534233
-0.118631288409233
-0.103372499346733
-0.072854921221733
-0.027078554034233
-0.027078554034233
0.094991758465767
0.125509336590767
0.110250547528267
0.156026914715767
0.140768125653267
0.079732969403267
0.079732969403267
0.049215391278267
0.064474180340767
-0.011819764971733
-0.057596132159233
-0.103372499346733
-0.133890077471733
-0.133890077471733
-0.164407655596733
-0.133890077471733
-0.133890077471733
-0.149148866534233
-0.118631288409233
-0.088113710284233
-0.057596132159233
-0.027078554034233
-0.011819764971733
0.033956602215767
-0.011819764971733
-0.011819764971733
0.003439024090767
0.018697813153267
-0.011819764971733
-0.011819764971733
0.064474180340767
0.094991758465767
0.033956602215767
-0.011819764971733
-0.011819764971733
-0.027078554034233
-0.164407655596733
-0.210184022784233
-0.103372499346733
-0.057596132159233
-0.072854921221733
-0.027078554034233
0.033956602215767
0.018697813153267
0.003439024090767
0.018697813153267
0.064474180340767
0.018697813153267
-0.042337343096733
0.003439024090767
0.064474180340767
0.018697813153267
-0.027078554034233
-0.011819764971733
0.033956602215767
-0.042337343096733
-0.118631288409233
-0.103372499346733
-0.072854921221733
-0.103372499346733
-0.088113710284233
-0.072854921221733
-0.011819764971733
0.079732969403267
0.125509336590767
0.171285703778267
0.171285703778267
0.079732969403267
0.018697813153267
0.049215391278267
-0.027078554034233
-0.057596132159233
0.003439024090767
-0.027078554034233
-0.057596132159233
-0.042337343096733
-0.057596132159233
0.003439024090767
0.003439024090767
-0.011819764971733
0.049215391278267
0.079732969403267
-0.027078554034233
-0.027078554034233
0.049215391278267
0.079732969403267
0.049215391278267
0.064474180340767
0.110250547528267
0.140768125653267
0.110250547528267
0.125509336590767
0.171285703778267
0.125509336590767
0.049215391278267
0.064474180340767
0.033956602215767
-0.042337343096733
-0.072854921221733
-0.057596132159233
0.003439024090767
-0.057596132159233
-0.057596132159233
0.033956602215767
0.140768125653267
0.125509336590767
0.140768125653267
0.217062070965767
0.217062070965767
0.125509336590767
0.140768125653267
0.156026914715767
0.201803281903267
0.217062070965767
0.232320860028267
0.262838423252106
0.232320860028267
0.094991758465767
0.049215391278267
0.079732969403267
0.033956602215767
0.033956602215767
0.064474180340767
0.079732969403267
0.079732969403267
0.094991758465767
0.140768125653267
0.201803281903267
0.186544492840767
0.156026914715767
0.186544492840767
0.201803281903267
0.110250547528267
0.049215391278267
0.094991758465767
0.171285703778267
0.125509336590767
0.110250547528267
0.201803281903267
0.278097212314606
0.262838423252106
0.262838423252106
0.247579649090767
0.247579649090767
0.186544492840767
0.156026914715767
0.232320860028267
0.247579649090767
0.201803281903267
0.247579649090767
0.247579649090767
0.171285703778267
0.171285703778267
0.186544492840767
0.217062070965767
0.217062070965767
0.186544492840767
0.140768125653267
0.110250547528267
0.049215391278267
0.003439024090767
0.049215391278267
0.110250547528267
0.079732969403267
0.094991758465767
0.171285703778267
0.232320860028267
0.201803281903267
0.217062070965767
0.323873579502106
0.339132368564606
0.293356001377106
0.308614790439606
0.323873579502106
0.308614790439606
0.308614790439606
0.308614790439606
0.308614790439606
0.232320860028267
0.217062070965767
0.201803281903267
0.217062070965767
0.125509336590767
0.094991758465767
0.156026914715767
0.171285703778267
0.125509336590767
0.201803281903267
0.262838423252106
0.339132368564606
0.339132368564606
0.293356001377106
0.278097212314606
0.247579649090767
0.156026914715767
0.171285703778267
0.262838423252106
0.278097212314606
0.247579649090767
0.247579649090767
0.262838423252106
0.201803281903267
0.171285703778267
0.217062070965767
0.308614790439606
0.262838423252106
0.217062070965767
0.247579649090767
0.278097212314606
0.217062070965767
0.201803281903267
0.247579649090767
0.354391157627106
0.262838423252106
0.201803281903267
0.293356001377106
0.278097212314606
0.171285703778267
0.171285703778267
0.201803281903267
0.232320860028267
0.232320860028267
0.201803281903267
0.262838423252106
0.293356001377106
0.232320860028267
0.217062070965767
0.278097212314606
0.217062070965767
0.247579649090767
0.323873579502106
0.339132368564606
0.323873579502106
0.339132368564606
0.339132368564606
0.384908735752106
0.369649946689606
0.354391157627106
0.384908735752106
0.445943892002106
0.339132368564606
0.232320860028267
0.171285703778267
0.140768125653267
0.110250547528267
0.110250547528267
0.186544492840767
0.247579649090767
0.247579649090767
0.232320860028267
0.247579649090767
0.262838423252106
0.278097212314606
0.308614790439606
0.354391157627106
0.308614790439606
0.308614790439606
0.323873579502106
0.354391157627106
0.339132368564606
0.354391157627106
0.400167524814606
0.400167524814606
0.262838423252106
0.278097212314606
0.323873579502106
0.339132368564606
0.278097212314606
0.247579649090767
0.262838423252106
0.293356001377106
0.262838423252106
0.293356001377106
0.400167524814606
0.400167524814606
0.308614790439606
0.278097212314606
0.323873579502106
0.278097212314606
0.278097212314606
0.354391157627106
0.430685102939606
0.369649946689606
0.339132368564606
0.384908735752106
0.369649946689606
0.323873579502106
0.323873579502106
0.339132368564606
0.384908735752106
0.217062070965767
0.110250547528267
0.171285703778267
0.110250547528267
0.018697813153267
0.094991758465767
0.201803281903267
0.247579649090767
0.247579649090767
0.232320860028267
0.278097212314606
0.278097212314606
0.186544492840767
0.140768125653267
0.201803281903267
0.110250547528267
0.079732969403267
0.140768125653267
0.156026914715767
0.125509336590767
0.156026914715767
0.186544492840767
0.217062070965767
0.171285703778267
0.186544492840767
0.247579649090767
0.293356001377106
0.247579649090767
0.232320860028267
0.308614790439606
0.339132368564606
0.323873579502106
0.339132368564606
0.354391157627106
0.354391157627106
0.247579649090767
0.110250547528267
0.125509336590767
0.079732969403267
0.003439024090767
-0.011819764971733
0.033956602215767
0.003439024090767
0.003439024090767
0.079732969403267
0.156026914715767
0.156026914715767
0.156026914715767
0.247579649090767
0.339132368564606
0.262838423252106
0.278097212314606
0.354391157627106
0.339132368564606
0.232320860028267
0.217062070965767
0.232320860028267
0.278097212314606
0.247579649090767
0.232320860028267
0.278097212314606
0.247579649090767
0.140768125653267
0.110250547528267
0.125509336590767
0.033956602215767
0.003439024090767
0.064474180340767
0.110250547528267
0.094991758465767
0.094991758465767
0.186544492840767
0.217062070965767
0.171285703778267
0.186544492840767
0.171285703778267
0.171285703778267
0.110250547528267
0.079732969403267
0.171285703778267
0.156026914715767
0.094991758465767
0.217062070965767
0.278097212314606
0.232320860028267
0.171285703778267
0.110250547528267
0.094991758465767
0.110250547528267
0.079732969403267
0.079732969403267
0.186544492840767
0.171285703778267
0.171285703778267
0.293356001377106
0.308614790439606
0.217062070965767
0.201803281903267
0.201803281903267
0.186544492840767
0.094991758465767
0.079732969403267
0.110250547528267
0.201803281903267
0.201803281903267
0.125509336590767
-2.209085464477539
-7.488626480102539
-11.379617691040039
-14.614480972290039
-18.124002456665039
-21.511453628540039
-23.952859878540039
-25.112527847290039
-24.944681167602539
-23.830789566040039
-22.014993667602539
-19.649881362915039
-17.071146011352539
-14.599222183227539
-12.371438980102539
-10.464090347290039
-8.999246597290039
-8.144754409790039
-7.748025894165039
-7.809061050415039
-8.327859878540039
-9.350198745727539
-10.555643081665039
-11.822122573852539
-13.271707534790039
-14.721292495727539
-15.957254409790039
-16.994852066040039
-17.818826675415039
-18.474954605102539
-18.917459487915039
-19.085306167602539
-19.115823745727539
-19.024271011352539
-18.734354019165039
-18.337625503540039
-17.971414566040039
-17.635721206665039
-17.284769058227539
-17.055887222290039
-17.025369644165039
-17.086404800415039
-17.208475112915039
-17.422098159790039
-17.757791519165039
-18.154520034790039
-18.566507339477539
-18.963235855102539
-19.420999526977539
-19.832986831665039
-20.168680191040039
-20.504373550415039
-20.855325698852539
-21.084207534790039
-21.267313003540039
-21.496194839477539
-21.694559097290039
-21.831888198852539
-21.908182144165039
-21.953958511352539
-22.014993667602539
-22.076028823852539
-22.091287612915039
-22.182840347290039
-22.350687026977539
-22.518533706665039
-22.686380386352539
-22.976297378540039
-23.235696792602539
-23.418802261352539
-23.662942886352539
-23.968118667602539
-24.166482925415039
-24.380105972290039
-24.593729019165039
-24.792093276977539
-25.020975112915039
-25.188821792602539
-25.356668472290039
-25.600809097290039
-25.753396987915039
-25.875467300415039
-26.073831558227539
-26.241678237915039
-26.363748550415039
-26.485818862915039
-26.699441909790039
-26.852029800415039
-26.928323745727539
-27.035135269165039
-27.248758316040039
-27.416604995727539
-27.553934097290039
-27.737039566040039
-27.981180191040039
-28.179544448852539
-28.316873550415039
-28.438943862915039
-28.683084487915039
-28.866189956665039
-28.973001480102539
-29.232400894165039
-29.461282730102539
-29.568094253540039
-29.705423355102539
-29.903787612915039
-30.132669448852539
-30.315774917602539
-30.437845230102539
-30.620950698852539
-30.773538589477539
-30.880350112915039
-30.941385269165039
-31.078714370727539
-31.277078628540039
-31.475442886352539
-31.612771987915039
-31.826395034790039
-32.009498596191406
-32.131568908691406
-32.253639221191406
-32.467262268066406
-32.604591369628906
-32.711402893066406
-32.863990783691406
-33.062355041503906
-33.245460510253906
-33.367530822753906
-33.535377502441406
-33.810035705566406
-34.008399963378906
-34.130470275878906
-34.328834533691406
-34.527198791503906
-34.695045471191406
-34.847633361816406
-35.030738830566406
-35.168067932128906
-35.290138244628906
-35.412208557128906
-35.595314025878906
-35.763160705566406
-35.869972229003906
-35.946266174316406
-36.114112854003906
-36.297218322753906
-36.373512268066406
-36.449806213378906
-36.678688049316406
-36.800758361816406
-36.907569885253906
-37.090675354003906
-37.334815979003906
-37.548439025878906
-37.685768127441406
-37.853614807128906
-38.067237854003906
-38.158790588378906
-38.219825744628906
-38.357154846191406
-38.525001525878906
-38.677589416503906
-38.784400939941406
-38.891212463378906
-39.028541564941406
-39.181129455566406
-39.303199768066406
-39.501564025878906
-39.654151916503906
-39.760963439941406
-39.898292541503906
-40.035621643066406
-40.127174377441406
-40.279762268066406
-40.386573791503906
-40.600196838378906
-40.829078674316406
-40.920631408691406
-41.134254455566406
-41.363136291503906
-41.424171447753906
-41.469947814941406
-41.622535705566406
-41.775123596191406
-41.836158752441406
-41.881935119628906
-42.049781799316406
-42.202369689941406
-42.339698791503906
-42.431251525878906
-42.614356994628906
-42.827980041503906
-42.965309143066406
-43.133155822753906
-43.346778869628906
-43.514625549316406
-43.636695861816406
-43.712989807128906
-43.911354064941406
-44.048683166503906
-44.124977111816406
-44.262306213378906
-44.430152893066406
-44.552223205566406
-44.613258361816406
-44.689552307128906
-44.872657775878906
-44.948951721191406
-45.009986877441406
-45.162574768066406
-45.376197814941406
-45.544044494628906
-45.635597229003906
-45.833961486816406
-46.047584533691406
-46.215431213378906
-46.337501525878906
-46.459571838378906
-46.627418518066406
-46.734230041503906
-46.764747619628906
-46.871559143066406
-46.963111877441406
-47.039405822753906
-47.115699768066406
-47.268287658691406
-47.390357971191406
-47.466651916503906
-47.649757385253906
-47.848121643066406
-47.970191955566406
-48.046485900878906
-48.153297424316406
-48.305885314941406
-48.397438049316406
-48.519508361816406
-48.748390197753906
-48.946754455566406
-49.145118713378906
-49.267189025878906
-49.343482971191406
-49.480812072753906
-49.541847229003906
-49.557106018066406
-49.694435119628906
-49.770729064941406
-49.816505432128906
-49.908058166503906
-50.014869689941406
-50.091163635253906
-50.274269104003906
-50.396339416503906
-50.548927307128906
-50.747291564941406
-50.823585510253906
-50.945655822753906
-51.189796447753906
-51.327125549316406
-51.449195861816406
-51.647560119628906
-51.845924377441406
-51.967994689941406
-52.013771057128906
-52.120582580566406
-52.212135314941406
-52.303688049316406
-52.303688049316406
-52.379981994628906
-52.502052307128906
-52.563087463378906
-52.624122619628906
-52.776710510253906
-52.868263244628906
-52.975074768066406
-53.051368713378906
-53.188697814941406
-53.341285705566406
-53.478614807128906
-53.646461486816406
-53.875343322753906
-54.043190002441406
-54.119483947753906
-54.211036682128906
-54.317848205566406
-54.363624572753906
-54.424659729003906
-54.531471252441406
-54.623023986816406
-54.729835510253906
-54.760353088378906
-54.882423400878906
-55.050270080566406
-55.111305236816406
-55.202857971191406
-55.385963439941406
-55.477516174316406
-55.569068908691406
-55.660621643066406
-55.813209533691406
-55.981056213378906
-56.118385314941406
-56.240455627441406
-56.393043518066406
-56.499855041503906
-56.530372619628906
-56.606666564941406
-56.759254455566406
-56.774513244628906
-56.820289611816406
-56.942359924316406
-57.079689025878906
-57.201759338378906
-57.262794494628906
-57.415382385253906
-57.567970275878906
-57.613746643066406
-57.644264221191406
-57.720558166503906
-57.888404846191406
-58.025733947753906
-58.147804260253906
-58.391944885253906
-58.498756408691406
-58.559791564941406
-58.651344299316406
-58.727638244628906
-58.788673400878906
-58.864967346191406
-58.926002502441406
-59.002296447753906
-59.078590393066406
-59.093849182128906
-59.170143127441406
-59.368507385253906
-59.475318908691406
-59.566871643066406
-59.749977111816406
-59.917823791503906
-60.009376525878906
-60.070411682128906
-60.177223205566406
-60.390846252441406
-60.512916564941406
-60.512916564941406
-60.634986877441406
-60.757057189941406
-60.757057189941406
-60.741798400878906
-60.833351135253906
-60.940162658691406
-61.016456604003906
-61.062232971191406
-61.138526916503906
-61.245338439941406
-61.367408752441406
-61.428443908691406
-61.581031799316406
-61.672584533691406
-61.687843322753906
-61.870948791503906
-62.054054260253906
-62.145606994628906
-62.298194885253906
-62.481300354003906
-62.649147033691406
-62.694923400878906
-62.649147033691406
-62.664405822753906
-62.710182189941406
-62.694923400878906
-62.694923400878906
-62.816993713378906
-62.908546447753906
-62.984840393066406
-63.106910705566406
-63.244239807128906
-63.381568908691406
-63.518898010253906
-63.595191955566406
-63.763038635253906
-63.915626525878906
-63.946144104003906
-64.022438049316406
-64.175025939941406
-64.266578674316406
-64.342872619628906
-64.434425354003906
-64.571754455566406
-64.648048400878906
-64.663307189941406
-64.754859924316406
-64.831153869628906
-64.815895080566406
-64.815895080566406
-64.907447814941406
-65.029518127441406
-65.090553283691406
-65.136329650878906
-65.304176330566406
-65.410987854003906
-65.472023010253906
-65.563575744628906
-65.716163635253906
-65.822975158691406
-65.960304260253906
-66.082374572753906
-66.173927307128906
-66.234962463378906
-66.295997619628906
-66.372291564941406
-66.463844299316406
-66.479103088378906
-66.463844299316406
-66.555397033691406
-66.646949768066406
-66.662208557128906
-66.631690979003906
-66.723243713378906
-66.875831604003906
-66.936866760253906
-66.997901916503906
-67.181007385253906
-67.379371643066406
-67.501441955566406
-67.592994689941406
-67.791358947753906
-67.898170471191406
-67.882911682128906
-67.882911682128906
-67.943946838378906
-67.974464416503906
-67.943946838378906
-67.943946838378906
-68.066017150878906
-68.172828674316406
-68.188087463378906
-68.294898986816406
-68.447486877441406
-68.508522033691406
-68.569557189941406
-68.676368713378906
-68.767921447753906
-68.859474182128906
-68.874732971191406
-68.981544494628906
-69.195167541503906
-69.256202697753906
-69.240943908691406
-69.408790588378906
-69.485084533691406
-69.424049377441406
-69.454566955566406
-69.500343322753906
-69.530860900878906
-69.637672424316406
-69.698707580566406
-69.775001525878906
-69.897071838378906
-69.942848205566406
-70.034400939941406
-70.156471252441406
-70.248023986816406
-70.309059143066406
-70.400611877441406
-70.522682189941406
-70.598976135253906
-70.644752502441406
-70.797340393066406
-70.904151916503906
-70.980445861816406
-71.026222229003906
-71.102516174316406
-71.163551330566406
-71.178810119628906
-71.133033752441406
-71.148292541503906
-71.163551330566406
-71.178810119628906
-71.194068908691406
-71.331398010253906
-71.468727111816406
-71.529762268066406
-71.636573791503906
-71.773902893066406
-71.895973205566406
-72.033302307128906
-72.140113830566406
-72.307960510253906
-72.384254455566406
-72.368995666503906
-72.414772033691406
-72.475807189941406
-72.552101135253906
-72.552101135253906
-72.597877502441406
-72.735206604003906
-72.735206604003906
-72.719947814941406
-72.826759338378906
-72.887794494628906
-72.887794494628906
-72.857276916503906
-72.979347229003906
-73.055641174316406
-73.070899963378906
-73.208229064941406
-73.299781799316406
-73.406593322753906
-73.543922424316406
-73.604957580566406
-73.711769104003906
-73.757545471191406
-73.772804260253906
-73.864356994628906
-73.910133361816406
-73.910133361816406
-73.955909729003906
-74.093238830566406
-74.154273986816406
-74.215309143066406
-74.322120666503906
-74.398414611816406
-74.489967346191406
-74.520484924316406
-74.505226135253906
-74.657814025878906
-74.718849182128906
-74.673072814941406
-74.779884338378906
-74.947731018066406
-74.993507385253906
-75.039283752441406
-75.115577697753906
-75.191871643066406
-75.252906799316406
-75.283424377441406
-75.359718322753906
-75.497047424316406
-75.573341369628906
-75.527565002441406
-75.573341369628906
-75.619117736816406
-75.664894104003906
-75.680152893066406
-75.802223205566406
-75.954811096191406
-76.000587463378906
-76.031105041503906
-76.168434143066406
-76.275245666503906
-76.351539611816406
-76.366798400878906
-76.473609924316406
-76.580421447753906
-76.595680236816406
-76.595680236816406
-76.687232971191406
-76.763526916503906
-76.763526916503906
-76.778785705566406
-76.885597229003906
-76.916114807128906
-76.931373596191406
-77.007667541503906
-77.038185119628906
-77.038185119628906
-77.083961486816406
-77.206031799316406
-77.343360900878906
-77.480690002441406
-77.572242736816406
-77.648536682128906
-77.755348205566406
-77.755348205566406
-77.740089416503906
-77.831642150878906
-77.892677307128906
-77.907936096191406
-77.938453674316406
-78.030006408691406
-78.060523986816406
-78.060523986816406
-78.136817932128906
-78.197853088378906
-78.197853088378906
-78.258888244628906
-78.304664611816406
-78.396217346191406
-78.472511291503906
-78.457252502441406
-78.564064025878906
-78.686134338378906
-78.716651916503906
-78.808204650878906
-78.976051330566406
-79.037086486816406
-79.052345275878906
-79.082862854003906
-79.113380432128906
-79.204933166503906
-79.311744689941406
-79.235450744628906
-79.342262268066406
-79.433815002441406
-79.372779846191406
-79.372779846191406
-79.479591369628906
-79.525367736816406
-79.586402893066406
-79.677955627441406
-79.815284729003906
-79.906837463378906
-79.967872619628906
-79.998390197753906
-80.044166564941406
-80.044166564941406
-79.952613830566406
-80.028907775878906
-80.166236877441406
-80.212013244628906
-80.288307189941406
-80.410377502441406
-80.486671447753906
-80.486671447753906
-80.440895080566406
-80.532447814941406
-80.578224182128906
-80.578224182128906
-80.608741760253906
-80.730812072753906
-80.822364807128906
-80.852882385253906
-80.929176330566406
-81.066505432128906
-81.127540588378906
-81.158058166503906
-81.173316955566406
-81.234352111816406
-81.249610900878906
-81.188575744628906
-81.280128479003906
-81.402198791503906
-81.432716369628906
-81.554786682128906
-81.707374572753906
-81.737892150878906
-81.753150939941406
-81.737892150878906
-81.753150939941406
-81.798927307128906
-81.844703674316406
-81.859962463378906
-81.997291564941406
-82.149879455566406
-82.180397033691406
-82.195655822753906
-82.302467346191406
-82.348243713378906
-82.332984924316406
-82.317726135253906
-82.317726135253906
-82.332984924316406
-82.378761291503906
-82.394020080566406
-82.424537658691406
-82.470314025878906
-82.485572814941406
-82.561866760253906
-82.699195861816406
-82.744972229003906
-82.821266174316406
-83.004371643066406
-83.080665588378906
-83.080665588378906
-83.126441955566406
-83.156959533691406
-83.187477111816406
-83.217994689941406
-83.141700744628906
-83.217994689941406
-83.309547424316406
-83.279029846191406
-83.309547424316406
-83.477394104003906
-83.538429260253906
-83.523170471191406
-83.538429260253906
-83.599464416503906
-83.629981994628906
-83.599464416503906
-83.629981994628906
-83.721534729003906
-83.782569885253906
-83.797828674316406
-83.950416564941406
-84.026710510253906
-84.011451721191406
-84.041969299316406
-84.118263244628906
-84.148780822753906
-84.103004455566406
-84.072486877441406
-84.164039611816406
-84.225074768066406
-84.286109924316406
-84.331886291503906
-84.438697814941406
-84.469215393066406
-84.453956604003906
-84.453956604003906
-84.499732971191406
-84.545509338378906
-84.606544494628906
-84.652320861816406
-84.743873596191406
-84.774391174316406
-84.728614807128906
-84.774391174316406
-84.850685119628906
-84.835426330566406
-84.820167541503906
-84.865943908691406
-84.881202697753906
-84.896461486816406
-84.972755432128906
-85.125343322753906
-85.293190002441406
-85.400001525878906
-85.415260314941406
-85.552589416503906
-85.598365783691406
-85.552589416503906
-85.567848205566406
-85.674659729003906
-85.735694885253906
-85.705177307128906
-85.659400939941406
-85.735694885253906
-85.766212463378906
-85.750953674316406
-85.766212463378906
-85.811988830566406
-85.811988830566406
-85.766212463378906
-85.796730041503906
-85.842506408691406
-85.873023986816406
-85.888282775878906
-86.010353088378906
-86.086647033691406
-83.706275939941406
-78.655616760253906
-74.932472229003906
-71.468727111816406
-68.081275939941406
-64.846412658691406
-62.374488830566406
-61.123268127441406
-61.138526916503906
-62.237159729003906
-64.175025939941406
-66.524879455566406
-69.042579650878906
-71.590797424316406
-73.971168518066406
-75.909034729003906
-77.404396057128906
-78.441993713378906
-78.945533752441406
-78.915016174316406
-78.426734924316406
-77.602760314941406
-76.443092346191406
-75.069801330566406
-73.681251525878906
-72.384254455566406
-71.163551330566406
-70.064918518066406
-69.195167541503906
-68.615333557128906
-68.233863830566406
-67.989723205566406
-67.959205627441406
-68.157569885253906
-68.462745666503906
-68.783180236816406
-69.134132385253906
-69.576637268066406
-70.034400939941406
-70.324317932128906
-70.400611877441406
-70.476905822753906
-70.400611877441406
-70.125953674316406
-69.866554260253906
-69.530860900878906
-69.118873596191406
-68.706886291503906
-68.264381408691406
-67.837135314941406
-67.470924377441406
-67.135231018066406
-66.891090393066406
-66.692726135253906
-66.524879455566406
-66.341773986816406
-66.311256408691406
-66.204444885253906
-66.082374572753906
-66.082374572753906
-66.082374572753906
-66.082374572753906
-66.021339416503906
-65.884010314941406
-65.838233947753906
-65.700904846191406
-65.487281799316406
-65.365211486816406
-65.227882385253906
-65.044776916503906
-64.800636291503906
-64.587013244628906
-64.388648986816406
-64.190284729003906
-64.007179260253906
-63.885108947753906
-63.747779846191406
-63.564674377441406
-63.381568908691406
-63.320533752441406
-63.152687072753906
-62.984840393066406
-62.878028869628906
-62.771217346191406
-62.633888244628906
-62.435523986816406
-62.252418518066406
-62.282936096191406
-62.282936096191406
-62.145606994628906
-62.038795471191406
-61.962501525878906
-61.794654846191406
-61.519996643066406
-61.306373596191406
-61.138526916503906
-60.955421447753906
-60.757057189941406
-60.573951721191406
-60.436622619628906
-60.314552307128906
-60.192481994628906
-60.161964416503906
-60.070411682128906
-59.933082580566406
-59.780494689941406
-59.643165588378906
-59.490577697753906
-59.307472229003906
-59.170143127441406
-59.109107971191406
-58.956520080566406
-58.803932189941406
-58.666603088378906
-58.544532775878906
-58.407203674316406
-58.269874572753906
-58.071510314941406
-57.934181213378906
-57.796852111816406
-57.583229064941406
-57.445899963378906
-57.384864807128906
-57.247535705566406
-57.079689025878906
-57.003395080566406
-56.896583557128906
-56.774513244628906
-56.698219299316406
-56.637184143066406
-56.576148986816406
-56.469337463378906
-56.286231994628906
-56.179420471191406
-56.011573791503906
-55.797950744628906
-55.645362854003906
-55.538551330566406
-55.355445861816406
-55.187599182128906
-55.019752502441406
-54.912940979003906
-54.806129455566406
-54.638282775878906
-54.516212463378906
-54.394142150878906
-54.226295471191406
-54.104225158691406
-54.058448791503906
-54.012672424316406
-53.966896057128906
-53.921119689941406
-53.890602111816406
-53.768531799316406
-53.600685119628906
-53.432838439941406
-53.356544494628906
-53.188697814941406
-53.005592346191406
-52.883522033691406
-52.746192932128906
-52.578346252441406
-52.441017150878906
-52.334205627441406
-52.273170471191406
-52.151100158691406
-51.998512268066406
-51.830665588378906
-51.723854064941406
-51.617042541503906
-51.433937072753906
-51.357643127441406
-51.311866760253906
-51.205055236816406
-51.067726135253906
-50.976173400878906
-50.884620666503906
-50.732032775878906
-50.533668518066406
-50.457374572753906
-50.335304260253906
-50.182716369628906
-50.091163635253906
-50.060646057128906
-49.953834533691406
-49.755470275878906
-49.618141174316406
-49.587623596191406
-49.496070861816406
-49.328224182128906
-49.221412658691406
-49.175636291503906
-49.068824768066406
-48.916236877441406
-48.794166564941406
-48.672096252441406
-48.595802307128906
-48.412696838378906
-48.275367736816406
-48.199073791503906
-48.077003479003906
-47.863380432128906
-47.787086486816406
-47.726051330566406
-47.588722229003906
-47.420875549316406
-47.329322814941406
-47.283546447753906
-47.191993713378906
-47.085182189941406
-47.069923400878906
-47.039405822753906
-46.932594299316406
-46.856300354003906
-46.825782775878906
-46.673194885253906
-46.444313049316406
-46.261207580566406
-46.123878479003906
-45.986549377441406
-45.818702697753906
-45.696632385253906
-45.650856018066406
-45.574562072753906
-45.483009338378906
-45.406715393066406
-45.315162658691406
-45.223609924316406
-45.055763244628906
-44.933692932128906
-44.857398986816406
-44.781105041503906
-44.720069885253906
-44.750587463378906
-44.689552307128906
-44.582740783691406
-44.475929260253906
-44.384376525878906
-44.231788635253906
-44.018165588378906
-43.835060119628906
-43.712989807128906
-43.560401916503906
-43.407814025878906
-43.285743713378906
-43.224708557128906
-43.148414611816406
-43.041603088378906
-43.011085510253906
-42.950050354003906
-42.858497619628906
-42.736427307128906
-42.675392150878906
-42.644874572753906
-42.538063049316406
-42.385475158691406
-42.385475158691406
-42.293922424316406
-42.187110900878906
-42.080299377441406
-41.958229064941406
-41.820899963378906
-41.683570861816406
-41.530982971191406
-41.454689025878906
-41.347877502441406
-41.180030822753906
-41.042701721191406
-41.012184143066406
-40.905372619628906
-40.768043518066406
-40.737525939941406
-40.676490783691406
-40.691749572753906
-40.676490783691406
-40.615455627441406
-40.584938049316406
-40.493385314941406
-40.295021057128906
-40.188209533691406
-40.066139221191406
-39.928810119628906
-39.806739807128906
-39.745704650878906
-39.669410705566406
-39.547340393066406
-39.455787658691406
-39.410011291503906
-39.364234924316406
-39.242164611816406
-39.089576721191406
-39.013282775878906
-38.906471252441406
-38.799659729003906
-38.769142150878906
-38.769142150878906
-38.769142150878906
-38.692848205566406
-38.586036682128906
-38.509742736816406
-38.341896057128906
-38.143531799316406
-38.051979064941406
-37.945167541503906
-37.792579650878906
-37.655250549316406
-37.624732971191406
-37.609474182128906
-37.533180236816406
-37.472145080566406
-37.441627502441406
-37.411109924316406
-37.304298400878906
-37.166969299316406
-37.166969299316406
-37.060157775878906
-36.907569885253906
-36.861793518066406
-36.861793518066406
-36.739723205566406
-36.648170471191406
-36.541358947753906
-36.449806213378906
-36.327735900878906
-36.159889221191406
-36.068336486816406
-35.992042541503906
-35.915748596191406
-35.808937072753906
-35.732643127441406
-35.686866760253906
-35.671607971191406
-35.580055236816406
-35.580055236816406
-35.580055236816406
-35.503761291503906
-35.442726135253906
-35.427467346191406
-35.335914611816406
-35.198585510253906
-35.091773986816406
-35.000221252441406
-34.908668518066406
-34.740821838378906
-34.618751525878906
-34.603492736816406
-34.496681213378906
-34.359352111816406
-34.313575744628906
-34.237281799316406
-34.115211486816406
-34.038917541503906
-33.962623596191406
-33.932106018066406
-33.840553283691406
-33.764259338378906
-33.779518127441406
-33.749000549316406
-33.703224182128906
-33.642189025878906
-33.642189025878906
-33.611671447753906
-33.489601135253906
-33.337013244628906
-33.245460510253906
-33.092872619628906
-32.925025939941406
-32.802955627441406
-32.787696838378906
-32.665626525878906
-32.543556213378906
-32.482521057128906
-32.436744689941406
-32.390968322753906
-32.253639221191406
-32.177345275878906
-32.223121643066406
-32.177345275878906
-32.085792541503906
-32.055274963378906
-32.009498596191406
-31.917947769165039
-31.826395034790039
-31.780618667602539
-31.689065933227539
-31.628030776977539
-31.551736831665039
-31.475442886352539
-31.414407730102539
-31.261819839477539
-31.078714370727539
-31.048196792602539
-31.002420425415039
-30.880350112915039
-30.895608901977539
-30.941385269165039
-30.895608901977539
-30.834573745727539
-30.788797378540039
-30.758279800415039
-30.697244644165039
-30.559915542602539
-30.483621597290039
-30.468362808227539
-30.346292495727539
-30.147928237915039
-30.071634292602539
-29.980081558227539
-29.888528823852539
-29.796976089477539
-29.781717300415039
-29.766458511352539
-29.674905776977539
-29.552835464477539
-29.522317886352539
-29.461282730102539
-29.369729995727539
-29.308694839477539
-29.369729995727539
-29.384988784790039
-29.262918472290039
-29.201883316040039
-29.201883316040039
-29.125589370727539
-28.988260269165039
-28.942483901977539
-28.911966323852539
-28.805154800415039
-28.667825698852539
-28.561014175415039
-28.499979019165039
-28.393167495727539
-28.255838394165039
-28.210062026977539
-28.149026870727539
-28.133768081665039
-28.118509292602539
-28.118509292602539
-28.133768081665039
-28.118509292602539
-28.042215347290039
-27.996438980102539
-27.920145034790039
-27.843851089477539
-27.767557144165039
-27.752298355102539
-27.614969253540039
-27.431863784790039
-27.370828628540039
-27.279275894165039
-27.202981948852539
-27.141946792602539
-27.126688003540039
-27.126688003540039
-27.050394058227539
-26.943582534790039
-26.928323745727539
-26.882547378540039
-26.790994644165039
-26.729959487915039
-26.745218276977539
-26.653665542602539
-26.577371597290039
-26.531595230102539
-26.424783706665039
-26.363748550415039
-26.272195816040039
-26.119607925415039
-26.150125503540039
-26.134866714477539
-25.982278823852539
-25.921243667602539
-25.905984878540039
-25.783914566040039
-25.646585464477539
-25.646585464477539
-25.661844253540039
-25.646585464477539
-25.616067886352539
-25.585550308227539
-25.646585464477539
-25.631326675415039
-25.509256362915039
-25.493997573852539
-25.432962417602539
-25.371927261352539
-25.295633316040039
-25.188821792602539
-25.127786636352539
-25.005716323852539
-24.898904800415039
-24.853128433227539
-24.746316909790039
-24.670022964477539
-24.593729019165039
-24.532693862915039
-24.502176284790039
-24.380105972290039
-24.303812026977539
-24.288553237915039
-24.273294448852539
-24.258035659790039
-24.319070816040039
-24.380105972290039
-24.288553237915039
-24.242776870727539
-24.258035659790039
-24.181741714477539
-24.090188980102539
-23.983377456665039
-23.922342300415039
-23.861307144165039
-23.739236831665039
-23.632425308227539
-23.571390151977539
-23.495096206665039
-23.388284683227539
-23.327249526977539
-23.327249526977539
-23.250955581665039
-23.174661636352539
-23.128885269165039
-23.113626480102539
-23.052591323852539
-22.915262222290039
-22.900003433227539
-22.961038589477539
-22.930521011352539
-22.838968276977539
-22.793191909790039
-22.793191909790039
-22.762674331665039
-22.625345230102539
-22.594827651977539
-22.625345230102539
-22.564310073852539
-22.457498550415039
-22.442239761352539
-22.381204605102539
-22.289651870727539
-22.243875503540039
-22.243875503540039
-22.243875503540039
-22.243875503540039
-22.152322769165039
-22.106546401977539
-22.060770034790039
-21.953958511352539
-21.816629409790039
-21.755594253540039
-21.664041519165039
-21.557229995727539
-21.603006362915039
-21.603006362915039
-21.557229995727539
-21.526712417602539
-21.526712417602539
-21.511453628540039
-21.404642105102539
-21.252054214477539
-21.206277847290039
-21.175760269165039
-21.160501480102539
-21.160501480102539
-21.145242691040039
-21.114725112915039
-21.084207534790039
-21.053689956665039
-21.068948745727539
-21.007913589477539
-20.931619644165039
-20.885843276977539
-20.794290542602539
-20.687479019165039
-20.580667495727539
-20.519632339477539
-20.519632339477539
-20.504373550415039
-20.382303237915039
-20.290750503540039
-20.290750503540039
-20.153421401977539
-20.000833511352539
-20.046609878540039
-20.031351089477539
-19.939798355102539
-19.909280776977539
-19.970315933227539
-20.016092300415039
-20.000833511352539
-19.970315933227539
-19.985574722290039
-19.955057144165039
-19.863504409790039
-19.787210464477539
-19.802469253540039
-19.771951675415039
-19.680398941040039
-19.604104995727539
-19.497293472290039
-19.375223159790039
-19.268411636352539
-19.222635269165039
-19.207376480102539
-19.161600112915039
-19.115823745727539
-19.115823745727539
-19.100564956665039
-19.054788589477539
-19.009012222290039
-19.024271011352539
-19.039529800415039
-18.978494644165039
-18.886941909790039
-18.886941909790039
-18.856424331665039
-18.764871597290039
-18.719095230102539
-18.719095230102539
-18.627542495727539
-18.551248550415039
-18.520730972290039
-18.474954605102539
-18.398660659790039
-18.322366714477539
-18.307107925415039
-18.444437026977539
-18.444437026977539
-18.322366714477539
-18.337625503540039
-18.337625503540039
-18.246072769165039
-18.139261245727539
-18.108743667602539
-18.108743667602539
-18.017190933227539
-17.895120620727539
-17.879861831665039
-17.864603042602539
-17.834085464477539
-17.757791519165039
-17.712015151977539
-17.666238784790039
-17.559427261352539
-17.422098159790039
-17.406839370727539
-17.467874526977539
-17.452615737915039
-17.406839370727539
-17.406839370727539
-17.361063003540039
-17.345804214477539
-17.315286636352539
-17.254251480102539
-17.254251480102539
-17.162698745727539
-17.055887222290039
-17.040628433227539
-16.994852066040039
-16.918558120727539
-16.964334487915039
-16.964334487915039
-16.918558120727539
-16.857522964477539
-16.857522964477539
-16.781229019165039
-16.720193862915039
-16.689676284790039
-16.628641128540039
-16.552347183227539
-16.506570816040039
-16.476053237915039
-16.521829605102539
-16.445535659790039
-16.353982925415039
-16.399759292602539
-16.415018081665039
-16.338724136352539
-16.247171401977539
-16.277688980102539
-16.262430191040039
-16.109842300415039
-16.003030776977539
-16.033548355102539
-16.079324722290039
-16.064065933227539
-16.003030776977539
-16.079324722290039
-16.094583511352539
-15.987771987915039
-15.850442886352539
-15.865701675415039
-15.835184097290039
-15.697854995727539
-15.621561050415039
-15.636819839477539
-15.560525894165039
-15.514749526977539
-15.468973159790039
-15.468973159790039
-15.545267105102539
-15.514749526977539
-15.453714370727539
-15.453714370727539
-15.423196792602539
-15.255350112915039
-15.148538589477539
-15.133279800415039
-15.102762222290039
-15.087503433227539
-15.056985855102539
-15.041727066040039
-15.026468276977539
-14.934915542602539
-14.889139175415039
-14.904397964477539
-14.873880386352539
-14.828104019165039
-14.797586441040039
-14.736551284790039
-14.706033706665039
-14.614480972290039
-14.583963394165039
-14.599222183227539
-14.644998550415039
-14.675516128540039
-14.690774917602539
-14.614480972290039
-14.507669448852539
-14.492410659790039
-14.385599136352539
-14.263528823852539
-14.217752456665039
-14.202493667602539
-14.171976089477539
-14.095682144165039
-13.988870620727539
-14.034646987915039
-14.095682144165039
-14.034646987915039
-13.988870620727539
-14.095682144165039
-14.080423355102539
-13.927835464477539
-13.866800308227539
-13.866800308227539
-13.775247573852539
-13.714212417602539
-13.683694839477539
-13.744729995727539
-13.759988784790039
-13.653177261352539
-13.622659683227539
-13.622659683227539
-13.561624526977539
-13.485330581665039
-13.470071792602539
-13.485330581665039
-13.439554214477539
-13.393777847290039
-13.363260269165039
-13.332742691040039
-13.348001480102539
-13.271707534790039
-13.256448745727539
-13.286966323852539
-13.286966323852539
-13.225931167602539
-13.180154800415039
-13.180154800415039
-13.134378433227539
-13.073343276977539
-13.073343276977539
-13.012308120727539
-12.981790542602539
-12.997049331665039
-12.936014175415039
-12.920755386352539
-12.859720230102539
-12.783426284790039
-12.722391128540039
-12.630838394165039
-12.554544448852539
-12.585062026977539
-12.615579605102539
-12.554544448852539
-12.478250503540039
-12.493509292602539
-12.493509292602539
-12.493509292602539
-12.462991714477539
-12.508768081665039
-12.569803237915039
-12.432474136352539
-12.295145034790039
-12.325662612915039
-12.249368667602539
-12.173074722290039
-12.188333511352539
-12.218851089477539
-12.264627456665039
-12.203592300415039
-12.173074722290039
-12.157815933227539
-12.066263198852539
-11.959451675415039
-11.944192886352539
-12.005228042602539
-11.989969253540039
-11.959451675415039
-12.020486831665039
-12.005228042602539
-11.944192886352539
-11.837381362915039
-11.822122573852539
-11.898416519165039
-11.867898941040039
-11.745828628540039
-11.715311050415039
-11.669534683227539
-11.562723159790039
-11.532205581665039
-11.577981948852539
-11.577981948852539
-11.593240737915039
-11.577981948852539
-11.501688003540039
-11.440652847290039
-11.394876480102539
-11.349100112915039
-11.349100112915039
-11.349100112915039
-11.349100112915039
-11.349100112915039
-11.333841323852539
-11.288064956665039
-11.211771011352539
-11.165994644165039
-11.089700698852539
-11.059183120727539
-11.028665542602539
-10.998147964477539
-10.952371597290039
-10.876077651977539
-10.784524917602539
-10.799783706665039
-10.845560073852539
-10.799783706665039
-10.784524917602539
-10.860818862915039
-10.860818862915039
-10.830301284790039
-10.845560073852539
-10.921854019165039
-10.952371597290039
-10.860818862915039
-10.860818862915039
-10.937112808227539
-10.876077651977539
-10.754007339477539
-10.799783706665039
-10.815042495727539
-10.677713394165039
-10.555643081665039
-10.555643081665039
-10.509866714477539
-10.479349136352539
-10.342020034790039
-10.280984878540039
-10.372537612915039
-10.311502456665039
-10.235208511352539
-10.372537612915039
-10.433572769165039
-10.433572769165039
-10.464090347290039
-10.403055191040039
-10.342020034790039
-10.296243667602539
-10.235208511352539
-10.204690933227539
-10.219949722290039
-10.204690933227539
-10.204690933227539
-10.235208511352539
-10.143655776977539
-10.097879409790039
-10.128396987915039
-10.006326675415039
-9.945291519165039
-9.960550308227539
-9.930032730102539
-9.960550308227539
-9.960550308227539
-9.884256362915039
-9.960550308227539
-10.021585464477539
-9.914773941040039
-9.868997573852539
-9.960550308227539
-9.868997573852539
-9.701150894165039
-9.609598159790039
-9.548563003540039
-9.518045425415039
-9.441751480102539
-9.426492691040039
-9.533304214477539
-9.518045425415039
-9.441751480102539
-9.502786636352539
-9.579080581665039
-9.563821792602539
-9.548563003540039
-9.685892105102539
-9.792703628540039
-9.746927261352539
-9.655374526977539
-9.594339370727539
-9.579080581665039
-9.502786636352539
-9.395975112915039
-9.411233901977539
-9.411233901977539
-9.289163589477539
-9.182352066040039
-9.182352066040039
-9.151834487915039
-9.060281753540039
-9.029764175415039
-9.045022964477539
-9.090799331665039
-9.090799331665039
-9.060281753540039
-9.136575698852539
-9.182352066040039
-9.167093276977539
-9.197610855102539
-9.197610855102539
-9.121316909790039
-9.106058120727539
-9.090799331665039
-8.968729019165039
-8.907693862915039
-8.861917495727539
-8.800882339477539
-8.846658706665039
-8.831399917602539
-8.755105972290039
-8.800882339477539
-8.770364761352539
-8.694070816040039
-8.694070816040039
-8.663553237915039
-8.648294448852539
-8.724588394165039
-8.785623550415039
-8.785623550415039
-8.846658706665039
-8.831399917602539
-8.785623550415039
-8.770364761352539
-8.633035659790039
-8.541482925415039
-8.587259292602539
-8.495706558227539
-8.419412612915039
-8.419412612915039
-8.373636245727539
-8.312601089477539
-8.297342300415039
-8.251565933227539
-8.282083511352539
-8.388895034790039
-8.312601089477539
-8.266824722290039
-8.434671401977539
-8.449930191040039
-8.388895034790039
-8.434671401977539
-8.449930191040039
-8.449930191040039
-8.373636245727539
-8.236307144165039
-8.236307144165039
-8.190530776977539
-8.068460464477539
-8.037942886352539
-8.068460464477539
-8.007425308227539
-7.946390151977539
-8.022684097290039
-8.007425308227539
-7.900613784790039
-7.870096206665039
-7.931131362915039
-7.992166519165039
-8.022684097290039
-8.022684097290039
-8.083719253540039
-8.098978042602539
-8.037942886352539
-7.961648941040039
-7.946390151977539
-7.900613784790039
-7.809061050415039
-7.748025894165039
-7.702249526977539
-7.656473159790039
-7.610696792602539
-7.595438003540039
-7.671731948852539
-7.641214370727539
-7.534402847290039
-7.595438003540039
-7.610696792602539
-7.549661636352539
-7.549661636352539
-7.641214370727539
-7.671731948852539
-7.656473159790039
-7.641214370727539
-7.641214370727539
-7.671731948852539
-7.580179214477539
-7.427591323852539
-7.442850112915039
-7.412332534790039
-7.275003433227539
-7.229227066040039
-7.290262222290039
-7.259744644165039
-7.213968276977539
-7.183450698852539
-7.168191909790039
-7.244485855102539
-7.244485855102539
-7.168191909790039
-7.244485855102539
-7.259744644165039
-7.229227066040039
-7.320779800415039
-7.290262222290039
-7.229227066040039
-7.244485855102539
-7.229227066040039
-7.137674331665039
-7.137674331665039
-7.107156753540039
-7.046121597290039
-7.030862808227539
-6.939310073852539
-6.832498550415039
-6.878274917602539
-6.847757339477539
-6.801980972290039
-6.878274917602539
-6.878274917602539
-6.908792495727539
-6.939310073852539
-6.908792495727539
-6.939310073852539
-6.954568862915039
-6.924051284790039
-6.924051284790039
-6.954568862915039
-6.893533706665039
-6.817239761352539
-6.832498550415039
-6.786722183227539
-6.695169448852539
-6.649393081665039
-6.649393081665039
-6.618875503540039
-6.496805191040039
-6.420511245727539
-6.466287612915039
-6.435770034790039
-6.451028823852539
-6.512063980102539
-6.634134292602539
-6.725687026977539
-6.710428237915039
-6.664651870727539
-6.679910659790039
-6.679910659790039
-6.573099136352539
-6.481546401977539
-6.527322769165039
-6.466287612915039
-6.344217300415039
-6.389993667602539
-6.389993667602539
-6.344217300415039
-6.328958511352539
-6.359476089477539
-6.344217300415039
-6.298440933227539
-6.237405776977539
-6.252664566040039
-6.313699722290039
-6.359476089477539
-6.313699722290039
-6.405252456665039
-6.496805191040039
-6.435770034790039
-6.420511245727539
-6.405252456665039
-6.344217300415039
-6.283182144165039
-6.191629409790039
-6.115335464477539
-6.115335464477539
-6.069559097290039
-6.008523941040039
-6.039041519165039
-6.023782730102539
-5.962747573852539
-6.039041519165039
-6.054300308227539
-5.993265151977539
-6.008523941040039
-6.069559097290039
-6.039041519165039
-5.993265151977539
-5.978006362915039
-6.008523941040039
-6.039041519165039
-6.008523941040039
-6.008523941040039
-6.054300308227539
-6.008523941040039
-5.916971206665039
-5.840677261352539
-5.840677261352539
-5.764383316040039
-5.611795425415039
-5.520242691040039
-5.550760269165039
-5.581277847290039
-5.596536636352539
-5.703348159790039
-5.810159683227539
-5.825418472290039
-5.825418472290039
-5.855936050415039
-5.871194839477539
-5.825418472290039
-5.749124526977539
-5.733865737915039
-5.688089370727539
-5.550760269165039
-5.474466323852539
-5.581277847290039
-5.566019058227539
-5.504983901977539
-5.504983901977539
-5.474466323852539
-5.398172378540039
-5.398172378540039
-5.367654800415039
-5.413431167602539
-5.520242691040039
-5.535501480102539
-5.566019058227539
-5.627054214477539
-5.596536636352539
-5.535501480102539
-5.596536636352539
-5.581277847290039
-5.535501480102539
-5.520242691040039
-5.474466323852539
-5.443948745727539
-5.367654800415039
-5.291360855102539
-5.306619644165039
-5.276102066040039
-5.230325698852539
-5.184549331665039
-5.184549331665039
-5.199808120727539
-5.154031753540039
-5.154031753540039
-5.245584487915039
-5.276102066040039
-5.260843276977539
-5.260843276977539
-5.260843276977539
-5.276102066040039
-5.260843276977539
-5.230325698852539
-5.260843276977539
-5.276102066040039
-5.245584487915039
-5.230325698852539
-5.230325698852539
-5.108255386352539
-5.047220230102539
-5.062479019165039
-5.047220230102539
-5.001443862915039
-5.001443862915039
-5.123514175415039
-5.169290542602539
-5.123514175415039
-5.138772964477539
-5.154031753540039
-5.108255386352539
-5.077737808227539
-5.016702651977539
-5.031961441040039
-5.031961441040039
-4.970926284790039
-4.986185073852539
-5.062479019165039
-5.077737808227539
-4.970926284790039
-5.016702651977539
-5.016702651977539
-4.909891128540039
-4.879373550415039
-4.909891128540039
-4.894632339477539
-4.925149917602539
-4.909891128540039
-4.925149917602539
-4.970926284790039
-4.909891128540039
-4.909891128540039
-5.031961441040039
-5.047220230102539
-4.955667495727539
-4.970926284790039
-4.955667495727539
-4.894632339477539
-4.864114761352539
-4.833597183227539
-4.833597183227539
-4.848855972290039
-4.757303237915039
-4.650491714477539
-4.665750503540039
-4.619974136352539
-4.574197769165039
-4.696268081665039
-4.742044448852539
-4.726785659790039
-4.696268081665039
-4.696268081665039
-4.711526870727539
-4.681009292602539
-4.665750503540039
-4.711526870727539
-4.726785659790039
-4.650491714477539
-4.558938980102539
-4.558938980102539
-4.543680191040039
-4.497903823852539
-4.482645034790039
-4.482645034790039
-4.452127456665039
-4.375833511352539
-4.406351089477539
-4.528421401977539
-4.574197769165039
-4.589456558227539
-4.635232925415039
-4.619974136352539
-4.574197769165039
-4.467386245727539
-4.436868667602539
-4.406351089477539
-4.330057144165039
-4.284280776977539
-4.345315933227539
-4.360574722290039
-4.314798355102539
-4.314798355102539
-4.345315933227539
-4.269021987915039
-4.146951675415039
-4.131692886352539
-4.162210464477539
-4.162210464477539
-4.131692886352539
-4.162210464477539
-4.284280776977539
-4.284280776977539
-4.253763198852539
-4.299539566040039
-4.360574722290039
-4.360574722290039
-4.314798355102539
-4.314798355102539
-4.299539566040039
-4.223245620727539
-4.177469253540039
-4.207986831665039
-4.207986831665039
-4.192728042602539
-4.146951675415039
-4.055398941040039
-3.979104995727539
-3.902811050415039
-3.811258316040039
-3.887552261352539
-3.963846206665039
-3.918069839477539
-3.979104995727539
-4.055398941040039
-4.055398941040039
-4.070657730102539
-4.101175308227539
-4.070657730102539
-4.101175308227539
-4.024881362915039
-3.933328628540039
-3.933328628540039
-3.948587417602539
-3.872293472290039
-3.887552261352539
-3.918069839477539
-3.872293472290039
-3.857034683227539
-3.902811050415039
-3.933328628540039
-3.948587417602539
-3.948587417602539
-4.024881362915039
-4.024881362915039
-3.887552261352539
-3.795999526977539
-3.811258316040039
-3.811258316040039
-3.719705581665039
-3.719705581665039
-3.811258316040039
-3.780740737915039
-3.689188003540039
-3.719705581665039
-3.780740737915039
-3.795999526977539
-3.750223159790039
-3.719705581665039
-3.689188003540039
-3.658670425415039
-3.582376480102539
-3.643411636352539
-3.750223159790039
-3.750223159790039
-3.734964370727539
-3.780740737915039
-3.734964370727539
-3.643411636352539
-3.567117691040039
-3.597635269165039
-3.582376480102539
-3.506082534790039
-3.536600112915039
-3.567117691040039
-3.582376480102539
-3.551858901977539
-3.521341323852539
-3.567117691040039
-3.551858901977539
-3.475564956665039
-3.490823745727539
-3.536600112915039
-3.582376480102539
-3.551858901977539
-3.551858901977539
-3.567117691040039
-3.567117691040039
-3.551858901977539
-3.536600112915039
-3.551858901977539
-3.551858901977539
-3.490823745727539
-3.475564956665039
-3.399271011352539
-3.338235855102539
-3.277200698852539
-3.307718276977539
-3.353494644165039
-3.277200698852539
-3.292459487915039
-3.399271011352539
-3.368753433227539
-3.384012222290039
-3.429788589477539
-3.490823745727539
-3.506082534790039
-3.429788589477539
-3.414529800415039
-3.384012222290039
-3.307718276977539
-3.277200698852539
-3.353494644165039
-3.399271011352539
-3.368753433227539
-3.399271011352539
-3.460306167602539
-3.429788589477539
-3.429788589477539
-3.368753433227539
-3.338235855102539
-3.277200698852539
-3.124612808227539
-3.124612808227539
-3.200906753540039
-3.231424331665039
-3.246683120727539
-3.231424331665039
-3.261941909790039
-3.261941909790039
-3.155130386352539
-3.124612808227539
-3.170389175415039
-3.139871597290039
-3.078836441040039
-3.109354019165039
-3.109354019165039
-3.063577651977539
-3.094095230102539
-3.124612808227539
-3.170389175415039
-3.261941909790039
-3.216165542602539
-3.231424331665039
-3.277200698852539
-3.200906753540039
-3.185647964477539
-3.277200698852539
-3.277200698852539
-3.185647964477539
-3.185647964477539
-3.155130386352539
-3.078836441040039
-3.033060073852539
-2.956766128540039
-2.972024917602539
-3.017801284790039
-2.926248550415039
-2.926248550415039
-3.002542495727539
-2.972024917602539
-2.956766128540039
-3.033060073852539
-3.048318862915039
-3.078836441040039
-3.124612808227539
-3.185647964477539
-3.261941909790039
-3.277200698852539
-3.170389175415039
-3.155130386352539
-3.155130386352539
-3.078836441040039
-3.063577651977539
-3.124612808227539
-3.109354019165039
-3.063577651977539
-3.033060073852539
-2.987283706665039
-2.895730972290039
-2.834695816040039
-2.849954605102539
-2.895730972290039
-2.895730972290039
-2.849954605102539
-2.926248550415039
-3.002542495727539
-2.941507339477539
-2.956766128540039
-3.017801284790039
-3.017801284790039
-2.972024917602539
-2.956766128540039
-2.926248550415039
-2.910989761352539
-2.910989761352539
-2.849954605102539
-2.910989761352539
-2.956766128540039
-2.880472183227539
-2.910989761352539
-2.941507339477539
-2.819437026977539
-2.773660659790039
-2.804178237915039
-2.834695816040039
-2.865213394165039
-2.880472183227539
-2.910989761352539
-2.972024917602539
-2.956766128540039
-2.834695816040039
-2.865213394165039
-2.834695816040039
-2.697366714477539
-2.712625503540039
-2.773660659790039
-2.743143081665039
-2.804178237915039
-2.834695816040039
-2.804178237915039
-2.895730972290039
-2.926248550415039
-2.895730972290039
-2.987283706665039
-3.094095230102539
-3.078836441040039
-3.094095230102539
-3.078836441040039
-2.926248550415039
-2.849954605102539
-2.834695816040039
-2.834695816040039
-2.819437026977539
-2.697366714477539
-2.666849136352539
-2.727884292602539
-2.651590347290039
-2.575296401977539
-2.651590347290039
-2.666849136352539
-2.636331558227539
-2.605813980102539
-2.651590347290039
-2.697366714477539
-2.712625503540039
-2.712625503540039
-2.758401870727539
-2.804178237915039
-2.788919448852539
-2.758401870727539
-2.804178237915039
-2.788919448852539
-2.682107925415039
-2.621072769165039
-2.575296401977539
-2.544778823852539
-2.544778823852539
-2.560037612915039
-2.605813980102539
-2.621072769165039
-2.590555191040039
-2.575296401977539
-2.560037612915039
-2.499002456665039
-2.468484878540039
-2.529520034790039
-2.590555191040039
-2.575296401977539
-2.590555191040039
-2.575296401977539
-2.560037612915039
-2.560037612915039
-2.499002456665039
-2.529520034790039
-2.560037612915039
-2.483743667602539
-2.437967300415039
-2.407449722290039
-2.331155776977539
-2.300638198852539
-2.376932144165039
-2.453226089477539
-2.468484878540039
-2.483743667602539
-2.499002456665039
-2.560037612915039
-2.605813980102539
-2.560037612915039
-2.621072769165039
-2.697366714477539
-2.575296401977539
-2.499002456665039
-2.514261245727539
-2.453226089477539
-2.392190933227539
-2.346414566040039
-2.315896987915039
-2.300638198852539
-2.315896987915039
-2.315896987915039
-2.331155776977539
-2.392190933227539
-2.315896987915039
-2.285379409790039
-2.346414566040039
-2.315896987915039
-2.315896987915039
-2.361673355102539
-2.407449722290039
-2.468484878540039
-2.453226089477539
-2.468484878540039
-2.499002456665039
-2.437967300415039
-2.392190933227539
-2.376932144165039
-2.346414566040039
-2.254861831665039
-2.163309097290039
-2.193826675415039
-2.209085464477539
-2.209085464477539
-2.239603042602539
-2.270120620727539
-2.270120620727539
-2.239603042602539
-2.239603042602539
-2.254861831665039
-2.270120620727539
-2.300638198852539
-2.285379409790039
-2.315896987915039
-2.346414566040039
-2.285379409790039
-2.331155776977539
-2.392190933227539
-2.376932144165039
-2.315896987915039
-2.285379409790039
-2.270120620727539
-2.224344253540039
-2.193826675415039
-2.270120620727539
-2.315896987915039
-2.285379409790039
-2.209085464477539
-2.178567886352539
-2.148050308227539
-2.117532730102539
-2.132791519165039
-2.148050308227539
-2.209085464477539
-2.224344253540039
-2.178567886352539
-2.209085464477539
-2.254861831665039
-2.209085464477539
-2.209085464477539
-2.254861831665039
-2.254861831665039
-2.178567886352539
-2.148050308227539
-2.148050308227539
-2.117532730102539
-2.041238784790039
-2.041238784790039
-2.102273941040039
-2.056497573852539
-1.964944720268250
-2.010721206665039
-2.071756362915039
-2.056497573852539
-2.056497573852539
-2.087015151977539
-2.087015151977539
-2.087015151977539
-2.071756362915039
-2.041238784790039
-2.041238784790039
-2.010721206665039
-1.980203509330750
-1.980203509330750
-1.934427142143250
-1.934427142143250
-1.995462298393250
-2.010721206665039
-2.025979995727539
-1.964944720268250
-1.964944720268250
-1.995462298393250
-1.980203509330750
-1.995462298393250
-2.071756362915039
-2.056497573852539
-2.041238784790039
-2.041238784790039
-2.010721206665039
-1.964944720268250
-1.949685931205750
-1.888650774955750
-1.888650774955750
-1.919168353080750
-1.858133196830750
-1.903909564018250
-1.949685931205750
-1.919168353080750
-1.919168353080750
-1.919168353080750
-1.888650774955750
-1.903909564018250
-1.858133196830750
-1.858133196830750
-1.903909564018250
-1.888650774955750
-1.797098040580750
-1.827615618705750
-1.949685931205750
-1.964944720268250
-1.949685931205750
-1.995462298393250
-1.980203509330750
-1.903909564018250
-1.781839251518250
-1.751321673393250
-1.766580462455750
-1.720804095268250
-1.690286517143250
-1.720804095268250
-1.736062884330750
-1.720804095268250
-1.690286517143250
-1.720804095268250
-1.720804095268250
-1.705545306205750
-1.766580462455750
-1.797098040580750
-1.781839251518250
-1.751321673393250
-1.766580462455750
-1.781839251518250
-1.766580462455750
-1.766580462455750
-1.827615618705750
-1.842874407768250
-1.751321673393250
-1.644510149955750
-1.675027728080750
-1.644510149955750
-1.568216204643250
-1.552957415580750
-1.583474993705750
-1.583474993705750
-1.613992571830750
-1.675027728080750
-1.766580462455750
-1.797098040580750
-1.736062884330750
-1.751321673393250
-1.751321673393250
-1.690286517143250
-1.644510149955750
-1.629251360893250
-1.613992571830750
-1.598733782768250
-1.552957415580750
-1.568216204643250
-1.659768939018250
-1.659768939018250
-1.583474993705750
-1.675027728080750
-1.705545306205750
-1.629251360893250
-1.552957415580750
-1.522439837455750
-1.583474993705750
-1.629251360893250
-1.522439837455750
-1.552957415580750
-1.675027728080750
-1.629251360893250
-1.583474993705750
-1.644510149955750
-1.568216204643250
-1.491922259330750
-1.491922259330750
-1.430887103080750
-1.385110735893250
-1.369851946830750
-1.354593157768250
-1.369851946830750
-1.415628314018250
-1.354593157768250
-1.369851946830750
-1.507181048393250
-1.507181048393250
-1.476663470268250
-1.537698626518250
-1.507181048393250
-1.461404681205750
-1.446145892143250
-1.446145892143250
-1.461404681205750
-1.446145892143250
-1.430887103080750
-1.461404681205750
-1.461404681205750
-1.415628314018250
-1.369851946830750
-1.385110735893250
-1.339334368705750
-1.293558001518250
-1.339334368705750
-1.354593157768250
-1.293558001518250
-1.217264056205750
-1.278299212455750
-1.354593157768250
-1.354593157768250
-1.339334368705750
-1.400369524955750
-1.400369524955750
-1.339334368705750
-1.263040423393250
-1.354593157768250
-1.446145892143250
-1.369851946830750
-1.324075579643250
-1.369851946830750
-1.354593157768250
-1.324075579643250
-1.293558001518250
-1.293558001518250
-1.278299212455750
-1.171487689018250
-1.140970110893250
-1.186746478080750
-1.202005267143250
-1.171487689018250
-1.247781634330750
-1.324075579643250
-1.339334368705750
-1.339334368705750
-1.354593157768250
-1.430887103080750
-1.430887103080750
-1.324075579643250
-1.369851946830750
-1.339334368705750
-1.247781634330750
-1.232522845268250
-1.202005267143250
-1.171487689018250
-1.171487689018250
-1.079934954643250
-1.079934954643250
-1.186746478080750
-1.217264056205750
-1.186746478080750
-1.247781634330750
-1.217264056205750
-1.140970110893250
-1.186746478080750
-1.202005267143250
-1.186746478080750
-1.217264056205750
-1.263040423393250
-1.247781634330750
-1.247781634330750
-1.202005267143250
-1.186746478080750
-1.217264056205750
-1.171487689018250
-1.079934954643250
-1.171487689018250
-1.217264056205750
-1.125711321830750
-1.110452532768250
-1.186746478080750
-1.247781634330750
-1.278299212455750
-1.278299212455750
-1.247781634330750
-1.247781634330750
-1.186746478080750
-1.125711321830750
-1.156228899955750
-1.125711321830750
-1.095193743705750
-1.140970110893250
-1.186746478080750
-1.140970110893250
-1.140970110893250
-1.171487689018250
-1.156228899955750
-1.095193743705750
-1.064676165580750
-1.034158587455750
-1.064676165580750
-1.110452532768250
-1.049417376518250
-1.125711321830750
-1.232522845268250
-1.156228899955750
-1.140970110893250
-1.217264056205750
-1.247781634330750
-1.217264056205750
-1.217264056205750
-1.247781634330750
-1.247781634330750
-1.217264056205750
-1.202005267143250
-1.232522845268250
-1.232522845268250
-1.125711321830750
-1.140970110893250
-1.110452532768250
-0.988382279872894
-0.988382279872894
-1.034158587455750
-1.079934954643250
-1.079934954643250
-1.034158587455750
-1.156228899955750
-1.217264056205750
-1.125711321830750
-1.095193743705750
-1.156228899955750
-1.202005267143250
-1.186746478080750
-1.171487689018250
-1.202005267143250
-1.202005267143250
-1.140970110893250
-1.003641009330750
-1.034158587455750
-1.064676165580750
-0.973123490810394
-1.049417376518250
-1.140970110893250
-1.125711321830750
-1.095193743705750
-1.125711321830750
-1.110452532768250
-1.095193743705750
-1.095193743705750
-1.140970110893250
-1.156228899955750
-1.156228899955750
-1.110452532768250
-1.202005267143250
-1.247781634330750
-1.140970110893250
-1.140970110893250
-1.186746478080750
-1.140970110893250
-1.049417376518250
-0.957864701747894
-0.942605912685394
-0.927347123622894
-0.896829545497894
-0.896829545497894
-0.957864701747894
-1.018899798393250
-1.018899798393250
-1.034158587455750
-1.079934954643250
-1.049417376518250
-0.973123490810394
-1.003641009330750
-1.034158587455750
-1.018899798393250
-1.049417376518250
-1.140970110893250
-1.202005267143250
-1.186746478080750
-1.125711321830750
-1.095193743705750
-1.110452532768250
-0.988382279872894
-0.881570756435394
-0.957864701747894
-0.957864701747894
-0.866311967372894
-0.851053178310394
-0.866311967372894
-0.881570756435394
-0.881570756435394
-0.881570756435394
-0.942605912685394
-1.003641009330750
-0.957864701747894
-0.973123490810394
-1.003641009330750
-0.988382279872894
-0.957864701747894
-1.003641009330750
-1.064676165580750
-1.064676165580750
-1.049417376518250
-1.110452532768250
-1.110452532768250
-1.034158587455750
-0.988382279872894
-0.988382279872894
-1.003641009330750
-0.973123490810394
-0.927347123622894
-0.912088334560394
-0.957864701747894
-0.942605912685394
-0.896829545497894
-0.973123490810394
-1.018899798393250
-0.957864701747894
-0.988382279872894
-1.003641009330750
-0.942605912685394
-0.881570756435394
-0.896829545497894
-0.896829545497894
-0.835794389247894
-0.866311967372894
-0.942605912685394
-0.957864701747894
-0.912088334560394
-0.866311967372894
-0.927347123622894
-0.942605912685394
-0.851053178310394
-0.866311967372894
-0.912088334560394
-0.881570756435394
-0.835794389247894
-0.820535600185394
-0.896829545497894
-0.927347123622894
-0.881570756435394
-0.957864701747894
-1.003641009330750
-0.973123490810394
-0.973123490810394
-0.988382279872894
-1.003641009330750
-0.973123490810394
-0.866311967372894
-0.851053178310394
-0.866311967372894
-0.835794389247894
-0.790018022060394
-0.881570756435394
-0.851053178310394
-0.744241654872894
-0.759500443935394
-0.790018022060394
-0.820535600185394
-0.820535600185394
-0.790018022060394
-0.820535600185394
-0.896829545497894
-0.820535600185394
-0.744241654872894
-0.774759232997894
-0.805276811122894
-0.790018022060394
-0.805276811122894
-0.805276811122894
-0.774759232997894
-0.759500443935394
-0.744241654872894
-0.774759232997894
-0.774759232997894
-0.728982865810394
-0.774759232997894
-0.835794389247894
-0.805276811122894
-0.759500443935394
-0.820535600185394
-0.835794389247894
-0.759500443935394
-0.744241654872894
-0.774759232997894
-0.790018022060394
-0.744241654872894
-0.728982865810394
-0.759500443935394
-0.790018022060394
-0.774759232997894
-0.805276811122894
-0.851053178310394
-0.805276811122894
-0.728982865810394
-0.759500443935394
-0.728982865810394
-0.698465287685394
-0.698465287685394
-0.713724076747894
-0.728982865810394
-0.728982865810394
-0.713724076747894
-0.744241654872894
-0.759500443935394
-0.744241654872894
-0.728982865810394
-0.774759232997894
-0.790018022060394
-0.744241654872894
-0.744241654872894
-0.744241654872894
-0.728982865810394
-0.744241654872894
-0.667947709560394
-0.683206498622894
-0.728982865810394
-0.667947709560394
-0.683206498622894
-0.744241654872894
-0.744241654872894
-0.744241654872894
-0.759500443935394
-0.744241654872894
-0.728982865810394
-0.728982865810394
-0.713724076747894
-0.774759232997894
-0.790018022060394
-0.683206498622894
-0.744241654872894
-0.744241654872894
-0.637430131435394
-0.606912553310394
-0.637430131435394
-0.652688920497894
-0.652688920497894
-0.606912553310394
-0.622171342372894
-0.667947709560394
-0.652688920497894
-0.622171342372894
-0.683206498622894
-0.713724076747894
-0.622171342372894
-0.667947709560394
-0.728982865810394
-0.713724076747894
-0.759500443935394
-0.820535600185394
-0.881570756435394
-0.881570756435394
-0.851053178310394
-0.851053178310394
-0.790018022060394
-0.667947709560394
-0.606912553310394
-0.652688920497894
-0.622171342372894
-0.500101029872894
-0.561136186122894
-0.683206498622894
-0.652688920497894
-0.622171342372894
-0.622171342372894
-0.667947709560394
-0.713724076747894
-0.744241654872894
-0.774759232997894
-0.835794389247894
-0.851053178310394
-0.835794389247894
-0.851053178310394
-0.866311967372894
-0.866311967372894
-0.820535600185394
-0.805276811122894
-0.790018022060394
-0.728982865810394
-0.637430131435394
-0.637430131435394
-0.667947709560394
-0.652688920497894
-0.576394975185394
-0.622171342372894
-0.652688920497894
-0.576394975185394
-0.576394975185394
-0.606912553310394
-0.652688920497894
-0.698465287685394
-0.637430131435394
-0.652688920497894
-0.728982865810394
-0.637430131435394
-0.606912553310394
-0.698465287685394
-0.713724076747894
-0.683206498622894
-0.728982865810394
-0.728982865810394
-0.713724076747894
-0.759500443935394
-0.728982865810394
-0.713724076747894
-0.698465287685394
-0.606912553310394
-0.622171342372894
-0.652688920497894
-0.606912553310394
-0.698465287685394
-0.835794389247894
-0.835794389247894
-0.835794389247894
-0.805276811122894
-0.759500443935394
-0.728982865810394
-0.683206498622894
-0.606912553310394
-0.576394975185394
-0.606912553310394
-0.545877397060394
-0.561136186122894
-0.637430131435394
-0.637430131435394
-0.637430131435394
-0.683206498622894
-0.667947709560394
-0.667947709560394
-0.622171342372894
-0.667947709560394
-0.759500443935394
-0.774759232997894
-0.790018022060394
-0.835794389247894
-0.835794389247894
-0.759500443935394
-0.713724076747894
-0.713724076747894
-0.683206498622894
-0.576394975185394
-0.545877397060394
-0.591653764247894
-0.591653764247894
-0.545877397060394
-0.591653764247894
-0.637430131435394
-0.637430131435394
-0.622171342372894
-0.637430131435394
-0.713724076747894
-0.759500443935394
-0.744241654872894
-0.759500443935394
-0.774759232997894
-0.728982865810394
-0.667947709560394
-0.683206498622894
-0.698465287685394
-0.622171342372894
-0.530618607997894
-0.561136186122894
-0.576394975185394
-0.484842240810394
-0.454324662685394
-0.545877397060394
-0.561136186122894
-0.500101029872894
-0.500101029872894
-0.515359818935394
-0.561136186122894
-0.576394975185394
-0.591653764247894
-0.744241654872894
-0.851053178310394
-0.790018022060394
-0.805276811122894
-0.805276811122894
-0.713724076747894
-0.667947709560394
-0.637430131435394
-0.561136186122894
-0.545877397060394
-0.469583451747894
-0.469583451747894
-0.515359818935394
-0.469583451747894
-0.454324662685394
-0.515359818935394
-0.469583451747894
-0.393289506435394
-0.439065873622894
-0.561136186122894
-0.652688920497894
-0.744241654872894
-0.790018022060394
-0.820535600185394
-0.820535600185394
-0.744241654872894
-0.683206498622894
-0.667947709560394
-0.591653764247894
-0.500101029872894
-0.439065873622894
-0.378030717372894
-0.332254350185394
-0.332254350185394
-0.408548295497894
-0.423807084560394
-0.439065873622894
-0.423807084560394
-0.454324662685394
-0.469583451747894
-0.423807084560394
-0.439065873622894
-0.530618607997894
-0.545877397060394
-0.500101029872894
-0.500101029872894
-0.561136186122894
-0.515359818935394
-0.423807084560394
-0.439065873622894
-0.423807084560394
-0.393289506435394
-0.347513139247894
-0.332254350185394
-0.393289506435394
-0.408548295497894
-0.362771928310394
-0.378030717372894
-0.408548295497894
-0.408548295497894
-0.408548295497894
-0.484842240810394
-0.561136186122894
-0.561136186122894
-0.530618607997894
-0.515359818935394
-0.515359818935394
-0.423807084560394
-0.347513139247894
-0.408548295497894
-0.362771928310394
-0.286477982997894
-0.316995561122894
-0.332254350185394
-0.332254350185394
-0.301736772060394
-0.286477982997894
-0.362771928310394
-0.393289506435394
-0.362771928310394
-0.393289506435394
-0.454324662685394
-0.500101029872894
-0.561136186122894
-0.652688920497894
-0.652688920497894
-0.667947709560394
-0.637430131435394
-0.561136186122894
-0.484842240810394
-0.378030717372894
-0.240701600909233
-0.240701600909233
-0.210184022784233
-0.118631288409233
-0.133890077471733
-0.210184022784233
-0.225442811846733
-0.210184022784233
-0.240701600909233
-0.240701600909233
-0.255960404872894
-0.286477982997894
-0.286477982997894
-0.362771928310394
-0.439065873622894
-0.408548295497894
-0.423807084560394
-0.423807084560394
-0.393289506435394
-0.316995561122894
-0.316995561122894
-0.316995561122894
-0.225442811846733
-0.133890077471733
-0.088113710284233
-0.042337343096733
0.003439024090767
-0.027078554034233
-0.103372499346733
-0.133890077471733
-0.133890077471733
-0.164407655596733
-0.271219193935394
-0.301736772060394
-0.240701600909233
-0.301736772060394
-0.347513139247894
-0.255960404872894
-0.179666444659233
-0.179666444659233
-0.179666444659233
-0.149148866534233
-0.118631288409233
-0.133890077471733
-0.164407655596733
-0.179666444659233
-0.133890077471733
-0.149148866534233
-0.164407655596733
-0.088113710284233
-0.072854921221733
-0.103372499346733
-0.133890077471733
-0.164407655596733
-0.179666444659233
-0.255960404872894
-0.286477982997894
-0.255960404872894
-0.271219193935394
-0.286477982997894
-0.271219193935394
-0.210184022784233
-0.164407655596733
-0.194925233721733
-0.149148866534233
-0.057596132159233
-0.057596132159233
-0.088113710284233
-0.057596132159233
-0.027078554034233
-0.072854921221733
-0.057596132159233
-0.072854921221733
-0.103372499346733
-0.103372499346733
-0.149148866534233
-0.194925233721733
-0.164407655596733
-0.255960404872894
-0.301736772060394
-0.225442811846733
-0.240701600909233
-0.240701600909233
-0.133890077471733
0.003439024090767
0.018697813153267
0.003439024090767
0.049215391278267
0.094991758465767
0.079732969403267
0.033956602215767
0.018697813153267
0.079732969403267
0.003439024090767
-0.133890077471733
-0.194925233721733
-0.194925233721733
-0.255960404872894
-0.286477982997894
-0.210184022784233
-0.103372499346733
-0.118631288409233
-0.103372499346733
-0.057596132159233
-0.088113710284233
-0.149148866534233
-0.194925233721733
-0.179666444659233
-0.179666444659233
-0.194925233721733
-0.179666444659233
-0.072854921221733
-0.042337343096733
-0.088113710284233
0.003439024090767
0.064474180340767
-0.027078554034233
-0.057596132159233
-0.057596132159233
-0.088113710284233
-0.118631288409233
-0.118631288409233
-0.103372499346733
-0.027078554034233
-0.011819764971733
-0.042337343096733
-0.027078554034233
-0.027078554034233
-0.072854921221733
-0.088113710284233
-0.088113710284233
-0.088113710284233
-0.103372499346733
-0.118631288409233
-0.072854921221733
-0.103372499346733
-0.133890077471733
-0.149148866534233
-0.133890077471733
-0.133890077471733
-0.179666444659233
-0.210184022784233
-0.118631288409233
-0.103372499346733
-0.118631288409233
-0.088113710284233
-0.042337343096733
-0.042337343096733
-0.027078554034233
0.018697813153267
0.049215391278267
0.064474180340767
0.018697813153267
0.003439024090767
-0.027078554034233
-0.133890077471733
-0.225442811846733
-0.210184022784233
-0.194925233721733
-0.255960404872894
-0.271219193935394
-0.179666444659233
-0.194925233721733
-0.210184022784233
-0.149148866534233
-0.103372499346733
-0.164407655596733
-0.210184022784233
-0.194925233721733
-0.118631288409233
-0.164407655596733
-0.133890077471733
-0.057596132159233
-0.011819764971733
0.003439024090767
-0.011819764971733
0.018697813153267
0.018697813153267
-0.088113710284233
-0.133890077471733
-0.118631288409233
-0.179666444659233
-0.225442811846733
-0.149148866534233
-0.088113710284233
-0.118631288409233
-0.133890077471733
-0.118631288409233
-0.103372499346733
-0.164407655596733
-0.271219193935394
-0.225442811846733
-0.149148866534233
-0.225442811846733
-0.210184022784233
-0.103372499346733
-0.088113710284233
-0.149148866534233
-0.179666444659233
-0.164407655596733
-0.179666444659233
-0.225442811846733
-0.240701600909233
-0.194925233721733
-0.133890077471733
-0.133890077471733
-0.088113710284233
-0.011819764971733
0.018697813153267
-0.027078554034233
-0.042337343096733
-0.011819764971733
0.003439024090767
-0.011819764971733
-0.011819764971733
0.033956602215767
0.003439024090767
-0.103372499346733
-0.164407655596733
-0.149148866534233
-0.164407655596733
-0.240701600909233
-0.240701600909233
-0.194925233721733
-0.240701600909233
-0.255960404872894
-0.225442811846733
-0.225442811846733
-0.179666444659233
-0.164407655596733
-0.179666444659233
-0.149148866534233
-0.164407655596733
-0.149148866534233
-0.088113710284233
-0.057596132159233
-0.042337343096733
0.018697813153267
0.079732969403267
0.033956602215767
-0.027078554034233
-0.011819764971733
-0.027078554034233
-0.027078554034233
-0.088113710284233
-0.088113710284233
-0.027078554034233
-0.133890077471733
-0.179666444659233
-0.149148866534233
-0.164407655596733
-0.194925233721733
-0.194925233721733
-0.133890077471733
-0.057596132159233
-0.042337343096733
-0.011819764971733
0.064474180340767
0.064474180340767
-0.011819764971733
-0.027078554034233
-0.027078554034233
-0.103372499346733
-0.103372499346733
-0.088113710284233
-0.088113710284233
-0.057596132159233
-0.088113710284233
-0.042337343096733
0.064474180340767
0.003439024090767
-0.027078554034233
-0.011819764971733
-0.042337343096733
-0.103372499346733
-0.103372499346733
-0.072854921221733
-0.072854921221733
-0.042337343096733
-0.011819764971733
-0.027078554034233
0.018697813153267
-0.088113710284233
-0.149148866534233
-0.118631288409233
-0.164407655596733
-0.194925233721733
-0.194925233721733
-0.164407655596733
-0.179666444659233
-0.225442811846733
-0.179666444659233
-0.103372499346733
-0.088113710284233
-0.118631288409233
-0.103372499346733
-0.011819764971733
-0.057596132159233
-0.118631288409233
-0.088113710284233
-0.103372499346733
-0.210184022784233
-0.301736772060394
-0.271219193935394
-0.225442811846733
-0.255960404872894
-0.225442811846733
-0.149148866534233
-0.103372499346733
-0.149148866534233
-0.149148866534233
-0.057596132159233
0.003439024090767
-0.027078554034233
-0.057596132159233
-0.057596132159233
-0.118631288409233
-0.179666444659233
-0.133890077471733
-0.042337343096733
0.003439024090767
-0.027078554034233
-0.088113710284233
-0.057596132159233
-0.149148866534233
-0.240701600909233
-0.210184022784233
-0.194925233721733
-0.179666444659233
-0.149148866534233
-0.164407655596733
-0.133890077471733
-0.088113710284233
-0.103372499346733
-0.118631288409233
-0.149148866534233
-0.194925233721733
-0.164407655596733
-0.179666444659233
-0.286477982997894
-0.255960404872894
-0.225442811846733
-0.240701600909233
-0.179666444659233
-0.164407655596733
-0.088113710284233
0.064474180340767
0.018697813153267
-0.027078554034233
0.033956602215767
0.018697813153267
-0.103372499346733
-0.149148866534233
-0.072854921221733
-0.088113710284233
-0.133890077471733
-0.103372499346733
-0.072854921221733
-0.027078554034233
-0.088113710284233
-0.133890077471733
-0.027078554034233
-0.057596132159233
-0.149148866534233
-0.179666444659233
-0.225442811846733
-0.286477982997894
-0.316995561122894
-0.271219193935394
-0.164407655596733
-0.133890077471733
-0.164407655596733
-0.118631288409233
-0.011819764971733
-0.057596132159233
-0.149148866534233
-0.164407655596733
-0.149148866534233
-0.164407655596733
-0.240701600909233
-0.210184022784233
-0.088113710284233
-0.072854921221733
-0.133890077471733
-0.164407655596733
-0.210184022784233
-0.225442811846733
-0.240701600909233
-0.194925233721733
-0.149148866534233
-0.118631288409233
-0.088113710284233
-0.088113710284233
-0.088113710284233
-0.072854921221733
-0.042337343096733
-0.011819764971733
-0.057596132159233
-0.118631288409233
-0.164407655596733
-0.194925233721733
-0.271219193935394
-0.301736772060394
-0.210184022784233
-0.210184022784233
-0.240701600909233
-0.210184022784233
-0.194925233721733
-0.164407655596733
-0.194925233721733
-0.255960404872894
-0.164407655596733
-0.133890077471733
-0.164407655596733
-0.072854921221733
-0.011819764971733
-0.057596132159233
-0.057596132159233
-0.027078554034233
-0.027078554034233
-0.072854921221733
-0.133890077471733
-0.118631288409233
-0.011819764971733
-0.088113710284233
-0.255960404872894
-0.255960404872894
-0.225442811846733
-0.316995561122894
-0.332254350185394
-0.271219193935394
-0.194925233721733
-0.164407655596733
-0.194925233721733
-0.210184022784233
-0.133890077471733
-0.133890077471733
-0.133890077471733
-0.027078554034233
0.003439024090767
-0.011819764971733
-0.027078554034233
-0.057596132159233
-0.103372499346733
-0.118631288409233
-0.194925233721733
-0.225442811846733
-0.255960404872894
-0.316995561122894
-0.316995561122894
-0.240701600909233
-0.271219193935394
-0.255960404872894
-0.133890077471733
-0.103372499346733
-0.057596132159233
-0.042337343096733
-0.057596132159233
-0.057596132159233
-0.179666444659233
-0.271219193935394
-0.225442811846733
-0.194925233721733
-0.194925233721733
-0.118631288409233
0.003439024090767
-0.088113710284233
-0.179666444659233
-0.164407655596733
-0.210184022784233
-0.255960404872894
-0.271219193935394
-0.225442811846733
-0.133890077471733
-0.194925233721733
-0.225442811846733
-0.149148866534233
-0.057596132159233
-0.088113710284233
-0.103372499346733
-0.027078554034233
-0.011819764971733
-0.088113710284233
-0.133890077471733
-0.149148866534233
-0.088113710284233
-0.103372499346733
-0.194925233721733
-0.133890077471733
-0.133890077471733
-0.210184022784233
-0.225442811846733
-0.225442811846733
-0.240701600909233
-0.210184022784233
-0.194925233721733
-0.164407655596733
-0.103372499346733
-0.057596132159233
-0.072854921221733
-0.027078554034233
-0.027078554034233
-0.057596132159233
0.003439024090767
0.033956602215767
-0.011819764971733
-0.057596132159233
-0.072854921221733
-0.103372499346733
-0.194925233721733
-0.301736772060394
-0.332254350185394
-0.271219193935394
-0.225442811846733
-0.194925233721733
-0.072854921221733
-0.057596132159233
-0.088113710284233
-0.011819764971733
-0.027078554034233
-0.133890077471733
-0.118631288409233
-0.118631288409233
-0.118631288409233
-0.118631288409233
-0.194925233721733
-0.133890077471733
0.003439024090767
-0.088113710284233
-0.103372499346733
0.033956602215767
0.018697813153267
-0.057596132159233
-0.088113710284233
-0.133890077471733
-0.118631288409233
-0.149148866534233
-0.179666444659233
-0.072854921221733
0.033956602215767
-0.042337343096733
-0.088113710284233
-0.027078554034233
-0.057596132159233
-0.103372499346733
-0.088113710284233
-0.103372499346733
-0.118631288409233
-0.179666444659233
-0.255960404872894
-0.225442811846733
-0.225442811846733
-0.240701600909233
-0.179666444659233
-0.088113710284233
-0.118631288409233
-0.118631288409233
-0.057596132159233
-0.042337343096733
-0.057596132159233
-0.027078554034233
-0.011819764971733
0.033956602215767
0.064474180340767
0.064474180340767
0.079732969403267
0.079732969403267
0.003439024090767
-0.011819764971733
-0.027078554034233
-0.149148866534233
-0.271219193935394
-0.316995561122894
-0.378030717372894
-0.423807084560394
-0.332254350185394
-0.225442811846733
-0.088113710284233
-0.057596132159233
-0.072854921221733
0.003439024090767
0.033956602215767
-0.057596132159233
-0.072854921221733
-0.011819764971733
0.018697813153267
-0.042337343096733
-0.072854921221733
0.018697813153267
0.079732969403267
0.049215391278267
-0.011819764971733
0.049215391278267
0.033956602215767
-0.118631288409233
-0.133890077471733
-0.118631288409233
-0.194925233721733
-0.164407655596733
-0.133890077471733
-0.103372499346733
-0.072854921221733
-0.072854921221733
-0.057596132159233
-0.011819764971733
-0.103372499346733
-0.149148866534233
-0.072854921221733
-0.088113710284233
-0.133890077471733
-0.088113710284233
-0.088113710284233
-0.088113710284233
-0.072854921221733
-0.133890077471733
-0.133890077471733
-0.103372499346733
-0.164407655596733
-0.164407655596733
-0.072854921221733
-0.103372499346733
-0.133890077471733
-0.057596132159233
-0.011819764971733
-0.011819764971733
0.018697813153267
0.064474180340767
0.094991758465767
0.064474180340767
-0.011819764971733
-0.042337343096733
-0.042337343096733
-0.164407655596733
-0.255960404872894
-0.210184022784233
-0.210184022784233
-0.271219193935394
-0.255960404872894
-0.210184022784233
-0.149148866534233
-0.164407655596733
-0.194925233721733
-0.057596132159233
0.018697813153267
-0.042337343096733
-0.042337343096733
0.018697813153267
0.018697813153267
-0.072854921221733
-0.027078554034233
0.079732969403267
0.064474180340767
0.033956602215767
0.003439024090767
-0.057596132159233
-0.149148866534233
-0.240701600909233
-0.225442811846733
-0.225442811846733
-0.194925233721733
-0.133890077471733
-0.103372499346733
-0.057596132159233
-0.088113710284233
-0.103372499346733
-0.088113710284233
-0.072854921221733
-0.027078554034233
-0.057596132159233
-0.057596132159233
-0.072854921221733
-0.118631288409233
-0.072854921221733
-0.149148866534233
-0.225442811846733
-0.133890077471733
-0.118631288409233
-0.164407655596733
-0.194925233721733
-0.194925233721733
-0.164407655596733
-0.103372499346733
-0.103372499346733
-0.042337343096733
0.079732969403267
0.064474180340767
-0.027078554034233
0.018697813153267
0.018697813153267
-0.011819764971733
-0.027078554034233
-0.088113710284233
-0.011819764971733
0.003439024090767
-0.149148866534233
-0.194925233721733
-0.133890077471733
-0.210184022784233
-0.316995561122894
-0.301736772060394
-0.210184022784233
-0.225442811846733
-0.164407655596733
-0.103372499346733
-0.011819764971733
0.003439024090767
-0.057596132159233
0.033956602215767
0.140768125653267
0.094991758465767
0.079732969403267
0.110250547528267
0.110250547528267
0.003439024090767
-0.118631288409233
-0.118631288409233
-0.088113710284233
-0.149148866534233
-0.225442811846733
-0.194925233721733
-0.179666444659233
-0.210184022784233
-0.179666444659233
-0.133890077471733
-0.088113710284233
-0.027078554034233
0.018697813153267
0.110250547528267
0.079732969403267
0.003439024090767
0.033956602215767
-0.011819764971733
-0.103372499346733
-0.057596132159233
0.003439024090767
-0.042337343096733
-0.118631288409233
-0.088113710284233
-0.072854921221733
-0.072854921221733
-0.072854921221733
-0.072854921221733
-0.011819764971733
-0.042337343096733
-0.118631288409233
-0.103372499346733
-0.042337343096733
-0.042337343096733
-0.072854921221733
0.003439024090767
0.079732969403267
0.049215391278267
0.049215391278267
-0.042337343096733
-0.118631288409233
-0.194925233721733
-0.316995561122894
-0.301736772060394
-0.225442811846733
-0.240701600909233
-0.225442811846733
-0.118631288409233
-0.088113710284233
-0.149148866534233
-0.103372499346733
0.003439024090767
0.033956602215767
0.049215391278267
0.033956602215767
0.064474180340767
0.094991758465767
0.049215391278267
0.049215391278267
0.079732969403267
0.064474180340767
0.033956602215767
-0.011819764971733
-0.072854921221733
-0.179666444659233
-0.240701600909233
-0.271219193935394
-0.255960404872894
-0.240701600909233
-0.255960404872894
-0.179666444659233
-0.088113710284233
-0.072854921221733
0.033956602215767
0.079732969403267
0.033956602215767
0.033956602215767
0.049215391278267
0.079732969403267
0.064474180340767
0.018697813153267
0.018697813153267
0.018697813153267
-0.011819764971733
-0.103372499346733
-0.133890077471733
-0.118631288409233
-0.149148866534233
-0.179666444659233
-0.225442811846733
-0.194925233721733
-0.240701600909233
-0.286477982997894
-0.179666444659233
-0.088113710284233
-0.118631288409233
-0.088113710284233
0.003439024090767
-0.011819764971733
-0.133890077471733
-0.179666444659233
-0.149148866534233
-0.103372499346733
-0.149148866534233
-0.225442811846733
-0.149148866534233
-0.118631288409233
-0.164407655596733
-0.164407655596733
-0.118631288409233
-0.133890077471733
-0.194925233721733
-0.210184022784233
-0.164407655596733
-0.225442811846733
-0.286477982997894
-0.240701600909233
-0.210184022784233
-0.179666444659233
-0.103372499346733
-0.072854921221733
-0.011819764971733
-0.042337343096733
-0.133890077471733
-0.133890077471733
-0.179666444659233
-0.271219193935394
-0.240701600909233
-0.194925233721733
-0.255960404872894
-0.301736772060394
-0.286477982997894
-0.240701600909233
-0.194925233721733
-0.194925233721733
-0.225442811846733
-0.164407655596733
-0.133890077471733
-0.164407655596733
-0.133890077471733
-0.072854921221733
-0.118631288409233
-0.118631288409233
-0.088113710284233
-0.118631288409233
-0.194925233721733
-0.301736772060394
-0.316995561122894
-0.332254350185394
-0.408548295497894
-0.423807084560394
-0.393289506435394
-0.332254350185394
-0.362771928310394
-0.378030717372894
-0.286477982997894
-0.301736772060394
-0.347513139247894
-0.347513139247894
-0.332254350185394
-0.332254350185394
-0.316995561122894
-0.286477982997894
-0.225442811846733
-0.164407655596733
-0.149148866534233
-0.225442811846733
-0.210184022784233
-0.210184022784233
-0.271219193935394
-0.271219193935394
-0.286477982997894
-0.362771928310394
-0.362771928310394
-0.347513139247894
-0.347513139247894
-0.378030717372894
-0.332254350185394
-0.271219193935394
-0.286477982997894
-0.347513139247894
-0.347513139247894
-0.271219193935394
-0.225442811846733
-0.255960404872894
-0.240701600909233
-0.240701600909233
-0.271219193935394
-0.316995561122894
-0.362771928310394
-0.332254350185394
-0.393289506435394
-0.454324662685394
-0.408548295497894
-0.378030717372894
-0.408548295497894
-0.347513139247894
-0.271219193935394
-0.301736772060394
-0.332254350185394
-0.332254350185394
-0.316995561122894
-0.240701600909233
-0.255960404872894
-0.271219193935394
-0.179666444659233
-0.271219193935394
-0.423807084560394
-0.423807084560394
-0.439065873622894
-0.469583451747894
-0.439065873622894
-0.484842240810394
-0.469583451747894
-0.393289506435394
-0.423807084560394
-0.408548295497894
-0.240701600909233
-0.271219193935394
-0.332254350185394
-0.286477982997894
-0.301736772060394
-0.378030717372894
-0.393289506435394
-0.362771928310394
-0.332254350185394
-0.316995561122894
-0.332254350185394
-0.316995561122894
-0.301736772060394
-0.408548295497894
-0.439065873622894
-0.378030717372894
-0.408548295497894
-0.484842240810394
-0.469583451747894
-0.423807084560394
-0.423807084560394
-0.408548295497894
-0.393289506435394
-0.347513139247894
-0.347513139247894
-0.347513139247894
-0.332254350185394
-0.286477982997894
-0.301736772060394
-0.316995561122894
-0.255960404872894
-0.271219193935394
-0.393289506435394
-0.423807084560394
-0.423807084560394
-0.439065873622894
-0.469583451747894
-0.454324662685394
-0.362771928310394
-0.362771928310394
-0.408548295497894
-0.408548295497894
-0.332254350185394
-0.332254350185394
-0.378030717372894
-0.316995561122894
-0.316995561122894
-0.332254350185394
-0.316995561122894
-0.362771928310394
-0.286477982997894
-0.286477982997894
-0.347513139247894
-0.347513139247894
-0.423807084560394
-0.530618607997894
-0.515359818935394
-0.530618607997894
-0.545877397060394
-0.500101029872894
-0.408548295497894
-0.378030717372894
-0.316995561122894
-0.271219193935394
-0.301736772060394
-0.194925233721733
-0.240701600909233
-0.393289506435394
-0.347513139247894
-0.347513139247894
-0.439065873622894
-0.408548295497894
-0.362771928310394
-0.347513139247894
-0.347513139247894
-0.332254350185394
-0.332254350185394
-0.286477982997894
-0.301736772060394
-0.393289506435394
-0.332254350185394
-0.347513139247894
-0.408548295497894
-0.347513139247894
-0.301736772060394
-0.255960404872894
-0.255960404872894
-0.301736772060394
-0.240701600909233
-0.225442811846733
-0.332254350185394
-0.347513139247894
-0.271219193935394
-0.255960404872894
-0.393289506435394
-0.378030717372894
-0.271219193935394
-0.271219193935394
-0.255960404872894
-0.210184022784233
-0.149148866534233
-0.164407655596733
-0.225442811846733
-0.271219193935394
-0.240701600909233
-0.255960404872894
-0.332254350185394
-0.347513139247894
-0.271219193935394
-0.271219193935394
-0.271219193935394
-0.225442811846733
-0.179666444659233
-0.194925233721733
-0.225442811846733
-0.240701600909233
-0.301736772060394
-0.393289506435394
-0.439065873622894
-0.378030717372894
-0.347513139247894
-0.362771928310394
-0.347513139247894
-0.255960404872894
-0.271219193935394
-0.286477982997894
-0.316995561122894
-0.316995561122894
-0.332254350185394
-0.362771928310394
-0.393289506435394
-0.378030717372894
-0.408548295497894
-0.408548295497894
-0.347513139247894
-0.286477982997894
-0.332254350185394
-0.301736772060394
-0.286477982997894
-0.316995561122894
-0.316995561122894
-0.332254350185394
-0.271219193935394
-0.240701600909233
-0.255960404872894
-0.164407655596733
-0.118631288409233
-0.179666444659233
-0.225442811846733
-0.210184022784233
-0.194925233721733
-0.286477982997894
-0.332254350185394
-0.347513139247894
-0.378030717372894
-0.423807084560394
-0.454324662685394
-0.408548295497894
-0.301736772060394
-0.271219193935394
-0.225442811846733
-0.164407655596733
-0.149148866534233
-0.194925233721733
-0.194925233721733
-0.103372499346733
-0.133890077471733
-0.225442811846733
-0.194925233721733
-0.133890077471733
-0.133890077471733
-0.179666444659233
-0.179666444659233
-0.133890077471733
-0.179666444659233
-0.316995561122894
-0.362771928310394
-0.362771928310394
-0.469583451747894
-0.484842240810394
-0.378030717372894
-0.347513139247894
-0.301736772060394
-0.225442811846733
-0.210184022784233
-0.118631288409233
-0.103372499346733
-0.179666444659233
-0.149148866534233
-0.118631288409233
-0.149148866534233
-0.133890077471733
-0.103372499346733
-0.103372499346733
-0.118631288409233
-0.133890077471733
-0.164407655596733
-0.194925233721733
-0.301736772060394
-0.362771928310394
-0.332254350185394
-0.378030717372894
-0.454324662685394
-0.393289506435394
-0.301736772060394
-0.271219193935394
-0.210184022784233
-0.164407655596733
-0.118631288409233
-0.042337343096733
-0.042337343096733
-0.057596132159233
-0.011819764971733
-0.072854921221733
-0.103372499346733
-0.103372499346733
-0.179666444659233
-0.240701600909233
-0.286477982997894
-0.301736772060394
-0.286477982997894
-0.240701600909233
-0.225442811846733
-0.164407655596733
-0.149148866534233
-0.210184022784233
-0.210184022784233
-0.133890077471733
-0.225442811846733
-0.225442811846733
-0.149148866534233
-0.149148866534233
-0.133890077471733
-0.133890077471733
-0.103372499346733
-0.042337343096733
-0.072854921221733
-0.164407655596733
-0.210184022784233
-0.240701600909233
-0.332254350185394
-0.347513139247894
-0.225442811846733
-0.210184022784233
-0.210184022784233
-0.103372499346733
-0.042337343096733
-0.042337343096733
-0.027078554034233
-0.011819764971733
0.018697813153267
-0.027078554034233
-0.103372499346733
-0.118631288409233
-0.072854921221733
-0.103372499346733
-0.133890077471733
-0.072854921221733
-0.118631288409233
-0.194925233721733
-0.179666444659233
-0.210184022784233
-0.210184022784233
-0.210184022784233
-0.210184022784233
-0.149148866534233
-0.133890077471733
-0.133890077471733
-0.088113710284233
0.018697813153267
0.079732969403267
0.049215391278267
0.094991758465767
0.110250547528267
0.079732969403267
0.033956602215767
-0.027078554034233
0.018697813153267
-0.027078554034233
-0.210184022784233
-0.255960404872894
-0.301736772060394
-0.378030717372894
-0.362771928310394
-0.301736772060394
-0.225442811846733
-0.194925233721733
-0.179666444659233
-0.149148866534233
-0.088113710284233
-0.103372499346733
-0.072854921221733
0.049215391278267
0.018697813153267
-0.011819764971733
0.049215391278267
0.033956602215767
-0.011819764971733
-0.057596132159233
-0.118631288409233
-0.088113710284233
-0.149148866534233
-0.271219193935394
-0.255960404872894
-0.149148866534233
-0.194925233721733
-0.225442811846733
-0.149148866534233
-0.118631288409233
-0.149148866534233
-0.164407655596733
-0.164407655596733
-0.164407655596733
-0.194925233721733
-0.194925233721733
-0.149148866534233
-0.103372499346733
-0.088113710284233
-0.057596132159233
0.003439024090767
-0.011819764971733
-0.072854921221733
-0.072854921221733
-0.088113710284233
-0.118631288409233
-0.149148866534233
-0.149148866534233
-0.042337343096733
-0.027078554034233
-0.042337343096733
-0.027078554034233
0.064474180340767
0.064474180340767
-0.011819764971733
0.033956602215767
0.064474180340767
0.003439024090767
-0.011819764971733
-0.027078554034233
-0.027078554034233
-0.027078554034233
-0.072854921221733
-0.088113710284233
-0.118631288409233
-0.179666444659233
-0.240701600909233
-0.240701600909233
-0.194925233721733
-0.210184022784233
-0.133890077471733
-0.057596132159233
-0.072854921221733
-0.057596132159233
-0.027078554034233
0.079732969403267
0.064474180340767
0.018697813153267
0.079732969403267
0.094991758465767
0.049215391278267
0.033956602215767
0.018697813153267
0.003439024090767
-0.072854921221733
-0.133890077471733
-0.133890077471733
-0.118631288409233
-0.164407655596733
-0.179666444659233
-0.042337343096733
-0.072854921221733
-0.133890077471733
-0.042337343096733
-0.057596132159233
-0.088113710284233
-0.072854921221733
-0.042337343096733
0.049215391278267
0.079732969403267
0.033956602215767
0.064474180340767
0.094991758465767
0.064474180340767
-0.011819764971733
0.033956602215767
0.003439024090767
-0.118631288409233
-0.179666444659233
-0.194925233721733
-0.133890077471733
-0.118631288409233
-0.057596132159233
0.064474180340767
0.094991758465767
0.079732969403267
0.079732969403267
0.094991758465767
0.094991758465767
0.064474180340767
0.079732969403267
0.064474180340767
0.003439024090767
-0.027078554034233
-0.011819764971733
-0.011819764971733
-0.088113710284233
-0.149148866534233
-0.133890077471733
-0.103372499346733
-0.103372499346733
-0.149148866534233
-0.133890077471733
-0.057596132159233
-0.057596132159233
-0.027078554034233
0.064474180340767
0.110250547528267
0.079732969403267
0.079732969403267
0.140768125653267
0.110250547528267
0.094991758465767
0.094991758465767
0.064474180340767
0.018697813153267
-0.057596132159233
-0.103372499346733
-0.072854921221733
-0.103372499346733
-0.133890077471733
-0.149148866534233
-0.072854921221733
-0.042337343096733
-0.072854921221733
0.018697813153267
0.079732969403267
0.003439024090767
-0.042337343096733
0.018697813153267
0.079732969403267
0.094991758465767
0.125509336590767
0.156026914715767
0.186544492840767
0.110250547528267
-0.027078554034233
-0.027078554034233
-0.072854921221733
-0.149148866534233
-0.149148866534233
-0.194925233721733
-0.179666444659233
-0.088113710284233
-0.042337343096733
0.064474180340767
0.125509336590767
0.140768125653267
0.171285703778267
0.201803281903267
0.186544492840767
0.110250547528267
0.125509336590767
0.125509336590767
0.064474180340767
0.049215391278267
0.018697813153267
0.018697813153267
-0.011819764971733
-0.042337343096733
-0.027078554034233
-0.118631288409233
-0.194925233721733
-0.225442811846733
-0.240701600909233
-0.194925233721733
-0.149148866534233
-0.057596132159233
0.064474180340767
0.064474180340767
0.079732969403267
0.171285703778267
0.232320860028267
0.201803281903267
0.217062070965767
0.278097212314606
0.186544492840767
0.064474180340767
0.003439024090767
-0.042337343096733
0.003439024090767
-0.027078554034233
-0.103372499346733
-0.027078554034233
0.003439024090767
-0.057596132159233
-0.057596132159233
0.033956602215767
0.049215391278267
0.049215391278267
0.079732969403267
0.110250547528267
0.094991758465767
0.110250547528267
0.171285703778267
0.262838423252106
0.232320860028267
0.140768125653267
0.110250547528267
0.094991758465767
0.033956602215767
-0.057596132159233
-0.042337343096733
0.003439024090767
-0.072854921221733
-0.133890077471733
-0.088113710284233
-0.011819764971733
0.003439024090767
0.018697813153267
0.064474180340767
0.079732969403267
0.079732969403267
0.033956602215767
0.094991758465767
0.156026914715767
0.110250547528267
0.140768125653267
0.125509336590767
0.049215391278267
0.018697813153267
-0.011819764971733
-0.042337343096733
-0.027078554034233
-0.011819764971733
-0.027078554034233
-0.027078554034233
-0.027078554034233
-0.057596132159233
-0.027078554034233
0.018697813153267
-0.011819764971733
-0.011819764971733
0.049215391278267
0.110250547528267
0.140768125653267
0.156026914715767
0.217062070965767
0.201803281903267
0.125509336590767
0.079732969403267
0.064474180340767
0.049215391278267
0.064474180340767
0.033956602215767
0.049215391278267
0.003439024090767
-0.042337343096733
-0.072854921221733
-0.011819764971733
0.003439024090767
0.003439024090767
0.079732969403267
0.079732969403267
0.049215391278267
0.064474180340767
0.094991758465767
0.186544492840767
0.186544492840767
0.079732969403267
0.064474180340767
0.033956602215767
-0.103372499346733
-0.133890077471733
-0.011819764971733
0.033956602215767
0.033956602215767
0.064474180340767
0.079732969403267
0.079732969403267
0.079732969403267
0.033956602215767
0.079732969403267
0.049215391278267
0.018697813153267
0.110250547528267
0.186544492840767
0.186544492840767
0.201803281903267
0.247579649090767
0.217062070965767
0.079732969403267
0.018697813153267
0.079732969403267
0.064474180340767
-0.011819764971733
-0.042337343096733
-0.042337343096733
-0.027078554034233
-0.027078554034233
-0.057596132159233
0.003439024090767
0.033956602215767
-0.011819764971733
0.033956602215767
0.110250547528267
0.064474180340767
0.049215391278267
0.094991758465767
0.140768125653267
0.140768125653267
0.156026914715767
0.156026914715767
0.140768125653267
0.094991758465767
0.064474180340767
0.079732969403267
0.079732969403267
0.018697813153267
0.018697813153267
0.049215391278267
0.033956602215767
-0.027078554034233
-0.057596132159233
0.003439024090767
0.079732969403267
0.125509336590767
0.125509336590767
0.201803281903267
0.262838423252106
0.217062070965767
0.110250547528267
0.064474180340767
-0.042337343096733
-0.133890077471733
-0.118631288409233
-0.011819764971733
0.049215391278267
0.064474180340767
0.140768125653267
0.156026914715767
0.110250547528267
0.140768125653267
0.156026914715767
0.186544492840767
0.156026914715767
0.064474180340767
0.033956602215767
0.064474180340767
0.033956602215767
0.018697813153267
0.094991758465767
0.140768125653267
0.033956602215767
0.003439024090767
-0.011819764971733
-0.103372499346733
-0.133890077471733
-0.133890077471733
-0.042337343096733
-0.027078554034233
-0.011819764971733
0.094991758465767
0.125509336590767
0.125509336590767
0.140768125653267
0.140768125653267
0.156026914715767
0.110250547528267
0.110250547528267
0.156026914715767
0.156026914715767
0.125509336590767
0.079732969403267
0.094991758465767
0.079732969403267
0.049215391278267
0.018697813153267
0.033956602215767
0.079732969403267
0.003439024090767
-0.072854921221733
0.003439024090767
-0.027078554034233
-0.027078554034233
0.064474180340767
0.079732969403267
0.079732969403267
0.125509336590767
0.186544492840767
0.201803281903267
0.186544492840767
0.201803281903267
0.186544492840767
0.217062070965767
0.110250547528267
0.003439024090767
0.018697813153267
-0.011819764971733
-0.088113710284233
-0.072854921221733
-0.011819764971733
0.003439024090767
-0.042337343096733
-0.042337343096733
-0.057596132159233
-0.118631288409233
-0.179666444659233
-0.194925233721733
-0.118631288409233
-0.118631288409233
-0.072854921221733
0.064474180340767
0.156026914715767
0.156026914715767
0.156026914715767
0.217062070965767
0.247579649090767
0.171285703778267
0.156026914715767
0.201803281903267
0.186544492840767
0.094991758465767
0.049215391278267
0.079732969403267
0.079732969403267
0.033956602215767
0.018697813153267
0.049215391278267
0.033956602215767
-0.027078554034233
-0.072854921221733
-0.011819764971733
0.033956602215767
0.064474180340767
0.079732969403267
0.156026914715767
0.110250547528267
0.049215391278267
0.094991758465767
0.094991758465767
0.079732969403267
0.110250547528267
0.125509336590767
0.156026914715767
0.156026914715767
0.110250547528267
0.156026914715767
0.201803281903267
0.171285703778267
0.140768125653267
0.171285703778267
0.156026914715767
0.171285703778267
0.201803281903267
0.140768125653267
0.156026914715767
0.140768125653267
0.033956602215767
0.033956602215767
-0.027078554034233
-0.133890077471733
-0.088113710284233
-0.011819764971733
-0.042337343096733
-0.042337343096733
0.003439024090767
0.003439024090767
0.003439024090767
0.079732969403267
0.110250547528267
0.156026914715767
0.140768125653267
0.094991758465767
0.217062070965767
0.232320860028267
0.125509336590767
0.171285703778267
0.201803281903267
0.156026914715767
0.079732969403267
0.049215391278267
0.079732969403267
0.079732969403267
0.064474180340767
0.049215391278267
0.094991758465767
0.079732969403267
0.033956602215767
0.079732969403267
0.079732969403267
-0.011819764971733
-0.011819764971733
0.018697813153267
0.079732969403267
0.079732969403267
0.079732969403267
0.125509336590767
0.140768125653267
0.079732969403267
0.033956602215767
0.064474180340767
0.079732969403267
0.064474180340767
0.079732969403267
0.094991758465767
0.110250547528267
0.125509336590767
0.140768125653267
0.217062070965767
0.217062070965767
0.156026914715767
0.171285703778267
0.217062070965767
0.140768125653267
0.079732969403267
0.125509336590767
0.125509336590767
-0.011819764971733
-0.042337343096733
-0.027078554034233
-0.027078554034233
-0.057596132159233
-0.027078554034233
0.064474180340767
0.125509336590767
0.079732969403267
0.094991758465767
0.186544492840767
0.156026914715767
0.079732969403267
0.140768125653267
0.171285703778267
0.201803281903267
0.217062070965767
0.201803281903267
0.247579649090767
0.247579649090767
0.171285703778267
0.171285703778267
0.201803281903267
0.110250547528267
0.018697813153267
0.064474180340767
0.079732969403267
0.049215391278267
0.110250547528267
0.186544492840767
0.247579649090767
0.262838423252106
0.186544492840767
0.217062070965767
0.201803281903267
0.125509336590767
0.156026914715767
0.217062070965767
0.247579649090767
0.247579649090767
0.232320860028267
0.247579649090767
0.232320860028267
0.171285703778267
0.110250547528267
0.156026914715767
0.156026914715767
0.110250547528267
0.110250547528267
0.110250547528267
0.140768125653267
0.232320860028267
0.278097212314606
0.339132368564606
0.323873579502106
0.339132368564606
0.400167524814606
0.308614790439606
0.217062070965767
0.201803281903267
0.186544492840767
0.140768125653267
0.079732969403267
0.079732969403267
0.079732969403267
0.079732969403267
0.110250547528267
0.156026914715767
0.186544492840767
0.186544492840767
0.171285703778267
0.171285703778267
0.156026914715767
0.125509336590767
0.079732969403267
0.079732969403267
0.156026914715767
0.140768125653267
0.201803281903267
0.308614790439606
0.339132368564606
0.339132368564606
0.323873579502106
0.293356001377106
0.262838423252106
0.110250547528267
0.049215391278267
0.094991758465767
0.079732969403267
0.049215391278267
0.079732969403267
0.201803281903267
0.186544492840767
0.156026914715767
0.156026914715767
0.201803281903267
0.232320860028267
0.217062070965767
0.171285703778267
0.232320860028267
0.262838423252106
0.217062070965767
0.247579649090767
0.293356001377106
0.217062070965767
0.201803281903267
0.232320860028267
0.217062070965767
0.201803281903267
0.156026914715767
0.186544492840767
0.232320860028267
0.232320860028267
0.262838423252106
0.339132368564606
0.354391157627106
0.278097212314606
0.247579649090767
0.232320860028267
0.201803281903267
0.186544492840767
0.171285703778267
0.171285703778267
0.079732969403267
-0.011819764971733
0.003439024090767
0.003439024090767
-0.011819764971733
0.033956602215767
0.064474180340767
0.125509336590767
0.125509336590767
0.125509336590767
0.232320860028267
0.247579649090767
0.232320860028267
0.247579649090767
0.262838423252106
0.247579649090767
0.201803281903267
0.232320860028267
0.278097212314606
0.247579649090767
0.201803281903267
0.140768125653267
0.125509336590767
0.094991758465767
0.064474180340767
0.079732969403267
0.079732969403267
0.079732969403267
0.064474180340767
0.064474180340767
0.140768125653267
0.110250547528267
0.125509336590767
0.217062070965767
0.186544492840767
0.140768125653267
0.156026914715767
0.201803281903267
0.171285703778267
0.125509336590767
0.156026914715767
0.156026914715767
0.140768125653267
0.049215391278267
0.003439024090767
0.049215391278267
-0.072854921221733
-0.057596132159233
0.049215391278267
0.064474180340767
0.110250547528267
0.186544492840767
0.201803281903267
0.217062070965767
0.217062070965767
0.156026914715767
0.110250547528267
0.140768125653267
0.064474180340767
-0.011819764971733
0.033956602215767
0.018697813153267
0.018697813153267
0.018697813153267
0.049215391278267
0.125509336590767
0.125509336590767
0.125509336590767
0.217062070965767
0.201803281903267
0.140768125653267
0.125509336590767
0.140768125653267
0.125509336590767
0.094991758465767
0.079732969403267
0.110250547528267
0.110250547528267
0.064474180340767
0.064474180340767
0.094991758465767
0.079732969403267
0.079732969403267
0.049215391278267
0.018697813153267
-0.011819764971733
-0.042337343096733
-0.011819764971733
0.018697813153267
0.003439024090767
0.033956602215767
0.094991758465767
0.125509336590767
0.094991758465767
0.110250547528267
0.171285703778267
0.110250547528267
0.079732969403267
0.064474180340767
0.079732969403267
0.064474180340767
0.064474180340767
0.110250547528267
0.125509336590767
0.110250547528267
0.018697813153267
-0.057596132159233
-0.057596132159233
-0.164407655596733
-0.179666444659233
-0.088113710284233
-0.088113710284233
-0.088113710284233
-0.057596132159233
-0.011819764971733
0.003439024090767
0.033956602215767
0.079732969403267
0.064474180340767
0.033956602215767
-0.057596132159233
-0.103372499346733
-0.011819764971733
-0.042337343096733
-0.042337343096733
0.049215391278267
0.079732969403267
0.079732969403267
0.079732969403267
0.033956602215767
0.033956602215767
0.018697813153267
0.003439024090767
-0.042337343096733
0.018697813153267
-0.011819764971733
-0.011819764971733
0.079732969403267
0.049215391278267
0.018697813153267
0.064474180340767
0.064474180340767
0.079732969403267
0.033956602215767
-0.027078554034233
0.003439024090767
-0.057596132159233
-0.118631288409233
-0.103372499346733
-0.042337343096733
-0.057596132159233
-0.088113710284233
-0.042337343096733
0.033956602215767
0.003439024090767
-0.027078554034233
0.018697813153267
0.064474180340767
0.003439024090767
0.003439024090767
0.033956602215767
0.049215391278267
0.064474180340767
0.049215391278267
0.064474180340767
0.064474180340767
-0.011819764971733
-0.042337343096733
-0.011819764971733
-0.072854921221733
-0.179666444659233
-0.179666444659233
-0.072854921221733
-0.088113710284233
-0.103372499346733
-0.027078554034233
0.049215391278267
0.064474180340767
0.049215391278267
0.049215391278267
0.049215391278267
0.003439024090767
-0.027078554034233
-0.042337343096733
0.003439024090767
0.033956602215767
0.033956602215767
0.064474180340767
0.079732969403267
0.033956602215767
0.003439024090767
0.018697813153267
0.003439024090767
-0.011819764971733
-0.042337343096733
-0.042337343096733
0.003439024090767
-0.011819764971733
-0.042337343096733
0.064474180340767
0.049215391278267
-0.027078554034233
0.033956602215767
0.079732969403267
0.003439024090767
0.003439024090767
0.049215391278267
0.033956602215767
0.033956602215767
0.018697813153267
-0.057596132159233
-0.027078554034233
-0.011819764971733
-0.057596132159233
-0.011819764971733
-0.027078554034233
-0.057596132159233
-0.027078554034233
-0.011819764971733
0.003439024090767
-0.011819764971733
0.033956602215767
0.110250547528267
0.079732969403267
0.049215391278267
0.033956602215767
0.064474180340767
0.064474180340767
0.018697813153267
-0.011819764971733
-0.042337343096733
-0.103372499346733
-0.133890077471733
-0.118631288409233
-0.057596132159233
-0.072854921221733
-0.057596132159233
0.018697813153267
0.018697813153267
-0.011819764971733
-0.011819764971733
0.018697813153267
0.079732969403267
0.033956602215767
0.033956602215767
0.110250547528267
0.156026914715767
0.140768125653267
0.140768125653267
0.186544492840767
0.094991758465767
0.003439024090767
0.033956602215767
0.033956602215767
-0.042337343096733
-0.088113710284233
-0.103372499346733
-0.057596132159233
-0.072854921221733
-0.088113710284233
-0.027078554034233
0.064474180340767
0.049215391278267
0.049215391278267
0.079732969403267
0.094991758465767
0.079732969403267
0.079732969403267
0.094991758465767
0.079732969403267
0.018697813153267
0.003439024090767
0.018697813153267
0.018697813153267
0.018697813153267
-0.027078554034233
0.018697813153267
0.033956602215767
-0.057596132159233
-0.057596132159233
-0.011819764971733
-0.072854921221733
-0.088113710284233
-0.027078554034233
-0.011819764971733
-0.027078554034233
0.018697813153267
0.049215391278267
0.079732969403267
0.018697813153267
-0.072854921221733
-0.088113710284233
-0.133890077471733
-0.225442811846733
-0.225442811846733
-0.179666444659233
-0.149148866534233
-0.133890077471733
-0.103372499346733
0.018697813153267
0.018697813153267
-0.042337343096733
-0.011819764971733
0.033956602215767
-0.011819764971733
-0.072854921221733
-0.042337343096733
0.033956602215767
0.018697813153267
-0.027078554034233
0.018697813153267
0.079732969403267
0.049215391278267
0.018697813153267
0.049215391278267
0.003439024090767
-0.057596132159233
-0.118631288409233
-0.164407655596733
-0.133890077471733
-0.149148866534233
-0.133890077471733
-0.088113710284233
-0.042337343096733
-0.072854921221733
-0.118631288409233
-0.042337343096733
-0.057596132159233
-0.103372499346733
-0.027078554034233
0.018697813153267
-0.027078554034233
-0.088113710284233
-0.103372499346733
-0.042337343096733
-0.027078554034233
-0.027078554034233
-0.011819764971733
-0.027078554034233
-0.072854921221733
-0.164407655596733
-0.194925233721733
-0.240701600909233
-0.286477982997894
-0.240701600909233
-0.164407655596733
-0.133890077471733
-0.103372499346733
-0.042337343096733
0.018697813153267
-0.011819764971733
0.003439024090767
-0.027078554034233
-0.103372499346733
-0.149148866534233
-0.271219193935394
-0.240701600909233
-0.164407655596733
-0.225442811846733
-0.194925233721733
-0.088113710284233
-0.042337343096733
-0.103372499346733
-0.149148866534233
-0.133890077471733
-0.164407655596733
-0.194925233721733
-0.210184022784233
-0.118631288409233
-0.042337343096733
-0.057596132159233
0.049215391278267
0.110250547528267
0.064474180340767
0.018697813153267
-0.057596132159233
-0.042337343096733
-0.118631288409233
-0.225442811846733
-0.194925233721733
-0.149148866534233
-0.179666444659233
-0.179666444659233
-0.133890077471733
-0.088113710284233
-0.118631288409233
-0.149148866534233
-0.164407655596733
-0.164407655596733
-0.210184022784233
-0.255960404872894
-0.103372499346733
-0.027078554034233
-0.027078554034233
0.033956602215767
0.079732969403267
0.079732969403267
0.079732969403267
0.064474180340767
0.033956602215767
-0.027078554034233
-0.057596132159233
-0.133890077471733
-0.118631288409233
-0.133890077471733
-0.240701600909233
-0.210184022784233
-0.149148866534233
-0.210184022784233
-0.240701600909233
-0.225442811846733
-0.194925233721733
-0.210184022784233
-0.240701600909233
-0.179666444659233
-0.118631288409233
-0.088113710284233
-0.072854921221733
0.003439024090767
0.079732969403267
0.079732969403267
0.125509336590767
0.110250547528267
0.079732969403267
0.064474180340767
0.064474180340767
0.018697813153267
-0.072854921221733
-0.118631288409233
-0.179666444659233
-0.225442811846733
-0.225442811846733
-0.255960404872894
-0.240701600909233
-0.072854921221733
-0.088113710284233
-0.088113710284233
-0.011819764971733
-0.027078554034233
-0.088113710284233
-0.088113710284233
0.018697813153267
0.064474180340767
0.079732969403267
0.094991758465767
0.125509336590767
0.125509336590767
0.049215391278267
0.033956602215767
0.079732969403267
0.003439024090767
0.003439024090767
-0.011819764971733
-0.042337343096733
-0.042337343096733
-0.118631288409233
-0.072854921221733
0.003439024090767
-0.088113710284233
-0.057596132159233
0.033956602215767
0.079732969403267
0.018697813153267
-0.011819764971733
0.033956602215767
0.079732969403267
0.094991758465767
0.049215391278267
0.064474180340767
0.110250547528267
0.033956602215767
0.003439024090767
0.049215391278267
-0.042337343096733
-0.088113710284233
-0.042337343096733
-0.011819764971733
-0.027078554034233
-0.011819764971733
-0.027078554034233
0.003439024090767
0.033956602215767
-0.011819764971733
0.018697813153267
0.079732969403267
0.033956602215767
0.049215391278267
0.079732969403267
0.049215391278267
0.018697813153267
-0.027078554034233
-0.011819764971733
0.003439024090767
-0.027078554034233
-0.057596132159233
0.003439024090767
0.018697813153267
-0.027078554034233
-0.011819764971733
0.033956602215767
0.079732969403267
0.079732969403267
0.110250547528267
0.125509336590767
0.079732969403267
0.079732969403267
0.125509336590767
0.125509336590767
0.079732969403267
0.033956602215767
0.033956602215767
0.094991758465767
0.033956602215767
-0.072854921221733
-0.057596132159233
0.003439024090767
-0.027078554034233
-0.088113710284233
-0.011819764971733
0.018697813153267
-0.027078554034233
-0.027078554034233
-0.011819764971733
-0.027078554034233
-0.088113710284233
-0.072854921221733
0.003439024090767
-0.011819764971733
0.003439024090767
-0.011819764971733
-0.011819764971733
0.003439024090767
-0.011819764971733
-0.011819764971733
0.033956602215767
0.018697813153267
0.018697813153267
-0.042337343096733
-0.072854921221733
-0.103372499346733
-0.103372499346733
-0.057596132159233
-0.011819764971733
0.003439024090767
-0.027078554034233
-0.011819764971733
0.049215391278267
-0.027078554034233
-0.042337343096733
0.018697813153267
-0.011819764971733
-0.027078554034233
-0.011819764971733
0.018697813153267
0.003439024090767
0.033956602215767
0.079732969403267
0.079732969403267
0.003439024090767
-0.057596132159233
-0.042337343096733
0.018697813153267
-0.042337343096733
-0.088113710284233
-0.057596132159233
0.003439024090767
0.033956602215767
0.033956602215767
0.140768125653267
0.247579649090767
0.171285703778267
0.094991758465767
0.079732969403267
0.033956602215767
-0.042337343096733
-0.057596132159233
-0.027078554034233
-0.011819764971733
-0.042337343096733
-0.088113710284233
-0.027078554034233
-0.011819764971733
-0.103372499346733
-0.103372499346733
-0.118631288409233
-0.164407655596733
-0.149148866534233
-0.194925233721733
-0.225442811846733
-0.194925233721733
-0.179666444659233
-0.118631288409233
-0.027078554034233
-0.042337343096733
-0.057596132159233
-0.011819764971733
-0.027078554034233
-0.088113710284233
-0.072854921221733
-0.072854921221733
-0.072854921221733
-0.088113710284233
-0.103372499346733
-0.072854921221733
-0.088113710284233
-0.072854921221733
-0.027078554034233
-0.027078554034233
-0.088113710284233
-0.118631288409233
-0.072854921221733
-0.072854921221733
-0.133890077471733
-0.133890077471733
-0.118631288409233
-0.072854921221733
-0.103372499346733
-0.088113710284233
0.018697813153267
0.033956602215767
-0.072854921221733
-0.164407655596733
-0.194925233721733
-0.225442811846733
-0.255960404872894
-0.225442811846733
-0.118631288409233
-0.057596132159233
-0.072854921221733
-0.103372499346733
0.018697813153267
0.018697813153267
-0.072854921221733
-0.057596132159233
-0.103372499346733
-0.164407655596733
-0.194925233721733
-0.179666444659233
-0.133890077471733
-0.164407655596733
-0.210184022784233
-0.301736772060394
-0.332254350185394
-0.332254350185394
-0.408548295497894
-0.378030717372894
-0.301736772060394
-0.316995561122894
-0.286477982997894
-0.240701600909233
-0.179666444659233
-0.118631288409233
-0.088113710284233
-0.088113710284233
-0.103372499346733
-0.118631288409233
-0.179666444659233
-0.194925233721733
-0.194925233721733
-0.255960404872894
-0.194925233721733
-0.164407655596733
-0.271219193935394
-0.240701600909233
-0.240701600909233
-0.286477982997894
-0.301736772060394
-0.286477982997894
-0.255960404872894
-0.255960404872894
-0.316995561122894
-0.347513139247894
-0.255960404872894
-0.194925233721733
-0.240701600909233
-0.194925233721733
-0.103372499346733
-0.118631288409233
-0.164407655596733
-0.210184022784233
-0.133890077471733
-0.118631288409233
-0.225442811846733
-0.255960404872894
-0.225442811846733
-0.362771928310394
-0.454324662685394
-0.393289506435394
-0.301736772060394
-0.286477982997894
-0.255960404872894
-0.210184022784233
-0.118631288409233
-0.149148866534233
-0.210184022784233
-0.133890077471733
-0.088113710284233
-0.164407655596733
-0.179666444659233
-0.133890077471733
-0.118631288409233
-0.179666444659233
-0.210184022784233
-0.240701600909233
-0.286477982997894
-0.347513139247894
-0.408548295497894
-0.347513139247894
-0.286477982997894
-0.301736772060394
-0.240701600909233
-0.194925233721733
-0.240701600909233
-0.179666444659233
-0.118631288409233
-0.118631288409233
-0.179666444659233
-0.194925233721733
-0.225442811846733
-0.271219193935394
-0.255960404872894
-0.255960404872894
-0.225442811846733
-0.149148866534233
-0.240701600909233
-0.286477982997894
-0.301736772060394
-0.347513139247894
-0.362771928310394
-0.347513139247894
-0.271219193935394
-0.210184022784233
-0.179666444659233
-0.194925233721733
-0.164407655596733
-0.103372499346733
-0.179666444659233
-0.149148866534233
-0.042337343096733
-0.103372499346733
-0.118631288409233
-0.103372499346733
-0.133890077471733
-0.133890077471733
-0.225442811846733
-0.255960404872894
-0.255960404872894
-0.316995561122894
-0.362771928310394
-0.316995561122894
-0.210184022784233
-0.225442811846733
-0.194925233721733
-0.118631288409233
-0.103372499346733
-0.057596132159233
-0.088113710284233
-0.088113710284233
-0.072854921221733
-0.179666444659233
-0.194925233721733
-0.194925233721733
-0.255960404872894
-0.240701600909233
-0.210184022784233
-0.225442811846733
-0.316995561122894
-0.378030717372894
-0.408548295497894
-0.439065873622894
-0.469583451747894
-0.454324662685394
-0.301736772060394
-0.194925233721733
-0.225442811846733
-0.133890077471733
-0.057596132159233
-0.133890077471733
-0.149148866534233
-0.149148866534233
-0.072854921221733
-0.057596132159233
-0.149148866534233
-0.164407655596733
-0.118631288409233
-0.164407655596733
-0.271219193935394
-0.240701600909233
-0.164407655596733
-0.240701600909233
-0.255960404872894
-0.255960404872894
-0.271219193935394
-0.316995561122894
-0.408548295497894
-0.347513139247894
-0.255960404872894
-0.240701600909233
-0.210184022784233
-0.103372499346733
0.033956602215767
0.003439024090767
-0.103372499346733
-0.042337343096733
-0.027078554034233
-0.088113710284233
-0.210184022784233
-0.271219193935394
-0.316995561122894
-0.408548295497894
-0.500101029872894
-0.469583451747894
-0.347513139247894
-0.301736772060394
-0.255960404872894
-0.088113710284233
-0.072854921221733
-0.133890077471733
-0.149148866534233
-0.149148866534233
-0.164407655596733
-0.133890077471733
-0.118631288409233
-0.118631288409233
-0.118631288409233
-0.118631288409233
-0.164407655596733
-0.225442811846733
-0.286477982997894
-0.286477982997894
-0.225442811846733
-0.271219193935394
-0.301736772060394
-0.255960404872894
-0.240701600909233
-0.210184022784233
-0.179666444659233
-0.118631288409233
-0.042337343096733
-0.088113710284233
-0.072854921221733
-0.057596132159233
-0.133890077471733
-0.225442811846733
-0.240701600909233
-0.179666444659233
-0.179666444659233
-0.194925233721733
-0.210184022784233
-0.149148866534233
-0.103372499346733
-0.255960404872894
-0.362771928310394
-0.316995561122894
-0.316995561122894
-0.316995561122894
-0.316995561122894
-0.255960404872894
-0.133890077471733
-0.133890077471733
-0.164407655596733
-0.072854921221733
0.033956602215767
0.018697813153267
0.033956602215767
0.079732969403267
-0.011819764971733
-0.118631288409233
-0.194925233721733
-0.286477982997894
-0.316995561122894
-0.332254350185394
-0.286477982997894
-0.210184022784233
-0.210184022784233
-0.210184022784233
-0.210184022784233
-0.210184022784233
-0.210184022784233
-0.179666444659233
-0.072854921221733
-0.011819764971733
-0.011819764971733
0.018697813153267
0.064474180340767
0.049215391278267
0.033956602215767
0.033956602215767
0.033956602215767
-0.027078554034233
-0.118631288409233
-0.179666444659233
-0.179666444659233
-0.271219193935394
-0.286477982997894
-0.149148866534233
-0.088113710284233
-0.133890077471733
-0.103372499346733
-0.027078554034233
-0.042337343096733
-0.118631288409233
-0.149148866534233
-0.088113710284233
-0.042337343096733
-0.072854921221733
-0.027078554034233
0.079732969403267
0.064474180340767
0.003439024090767
-0.042337343096733
-0.011819764971733
-0.027078554034233
-0.118631288409233
-0.149148866534233
-0.088113710284233
-0.072854921221733
-0.072854921221733
-0.057596132159233
0.018697813153267
0.049215391278267
0.049215391278267
0.049215391278267
0.049215391278267
0.064474180340767
0.018697813153267
-0.011819764971733
0.003439024090767
-0.103372499346733
-0.149148866534233
-0.088113710284233
-0.103372499346733
-0.088113710284233
-0.118631288409233
-0.133890077471733
-0.133890077471733
-0.133890077471733
-0.164407655596733
-0.118631288409233
-0.057596132159233
-0.088113710284233
-0.103372499346733
-0.057596132159233
-0.118631288409233
-0.103372499346733
0.003439024090767
0.064474180340767
0.094991758465767
0.110250547528267
0.217062070965767
0.247579649090767
0.140768125653267
0.140768125653267
0.140768125653267
0.094991758465767
0.033956602215767
0.003439024090767
0.049215391278267
-0.011819764971733
-0.133890077471733
-0.149148866534233
-0.149148866534233
-0.164407655596733
-0.179666444659233
-0.133890077471733
-0.042337343096733
-0.011819764971733
0.003439024090767
0.033956602215767
0.140768125653267
0.171285703778267
0.125509336590767
0.156026914715767
0.156026914715767
0.049215391278267
0.003439024090767
0.049215391278267
0.033956602215767
-0.042337343096733
-0.027078554034233
0.018697813153267
0.033956602215767
0.033956602215767
0.018697813153267
0.079732969403267
0.110250547528267
0.064474180340767
0.094991758465767
0.125509336590767
0.110250547528267
0.094991758465767
0.079732969403267
0.079732969403267
0.018697813153267
0.003439024090767
-0.011819764971733
-0.042337343096733
-0.072854921221733
-0.027078554034233
0.033956602215767
0.064474180340767
0.079732969403267
0.079732969403267
0.064474180340767
0.064474180340767
-0.027078554034233
-0.042337343096733
0.079732969403267
0.079732969403267
0.079732969403267
0.140768125653267
0.186544492840767
0.186544492840767
0.140768125653267
0.094991758465767
0.110250547528267
0.094991758465767
0.018697813153267
0.003439024090767
0.079732969403267
0.049215391278267
0.018697813153267
0.064474180340767
0.079732969403267
0.064474180340767
0.003439024090767
0.003439024090767
0.018697813153267
-0.088113710284233
-0.057596132159233
0.049215391278267
0.110250547528267
0.171285703778267
0.201803281903267
0.293356001377106
0.232320860028267
0.125509336590767
0.079732969403267
0.064474180340767
0.003439024090767
-0.088113710284233
-0.072854921221733
0.003439024090767
-0.042337343096733
0.049215391278267
0.079732969403267
0.110250547528267
0.125509336590767
0.079732969403267
0.079732969403267
0.094991758465767
0.064474180340767
0.064474180340767
0.079732969403267
0.094991758465767
0.018697813153267
0.018697813153267
0.094991758465767
0.003439024090767
-0.011819764971733
0.018697813153267
0.018697813153267
0.018697813153267
-0.042337343096733
-0.042337343096733
0.003439024090767
-0.057596132159233
-0.057596132159233
-0.011819764971733
0.079732969403267
0.110250547528267
0.110250547528267
0.171285703778267
0.201803281903267
0.217062070965767
0.171285703778267
0.140768125653267
0.125509336590767
0.064474180340767
0.049215391278267
0.033956602215767
0.064474180340767
0.079732969403267
0.079732969403267
0.156026914715767
0.171285703778267
0.125509336590767
0.094991758465767
0.079732969403267
0.033956602215767
0.003439024090767
0.003439024090767
0.033956602215767
0.064474180340767
0.094991758465767
0.125509336590767
0.125509336590767
0.064474180340767
-0.011819764971733
-0.027078554034233
-0.027078554034233
-0.042337343096733
-0.011819764971733
0.033956602215767
0.079732969403267
0.079732969403267
0.094991758465767
0.201803281903267
0.201803281903267
0.171285703778267
0.140768125653267
0.171285703778267
0.140768125653267
0.079732969403267
0.110250547528267
0.125509336590767
0.064474180340767
-0.042337343096733
-0.103372499346733
-0.042337343096733
-0.118631288409233
-0.133890077471733
-0.103372499346733
-0.103372499346733
-0.103372499346733
-0.118631288409233
-0.072854921221733
0.003439024090767
0.049215391278267
0.049215391278267
0.064474180340767
0.079732969403267
0.033956602215767
0.033956602215767
0.094991758465767
0.079732969403267
0.110250547528267
0.125509336590767
0.110250547528267
0.094991758465767
0.018697813153267
0.003439024090767
0.064474180340767
0.049215391278267
0.064474180340767
0.079732969403267
0.094991758465767
0.079732969403267
0.079732969403267
0.079732969403267
0.079732969403267
0.079732969403267
0.079732969403267
0.079732969403267
0.079732969403267
0.064474180340767
0.064474180340767
0.079732969403267
0.049215391278267
0.018697813153267
-0.027078554034233
-0.011819764971733
-0.011819764971733
-0.042337343096733
0.033956602215767
0.094991758465767
0.079732969403267
0.110250547528267
0.186544492840767
0.247579649090767
0.186544492840767
0.156026914715767
0.201803281903267
0.201803281903267
0.125509336590767
0.064474180340767
0.079732969403267
0.064474180340767
-0.027078554034233
-0.057596132159233
-0.088113710284233
-0.133890077471733
-0.194925233721733
-0.210184022784233
-0.118631288409233
-0.072854921221733
-0.057596132159233
0.003439024090767
0.079732969403267
0.094991758465767
0.094991758465767
0.125509336590767
0.156026914715767
0.156026914715767
0.156026914715767
0.140768125653267
0.186544492840767
0.125509336590767
0.110250547528267
0.140768125653267
0.094991758465767
0.033956602215767
0.033956602215767
0.018697813153267
0.033956602215767
0.018697813153267
-0.027078554034233
-0.042337343096733
-0.027078554034233
-0.027078554034233
0.003439024090767
0.094991758465767
0.110250547528267
0.140768125653267
0.156026914715767
0.171285703778267
0.156026914715767
0.094991758465767
0.110250547528267
0.201803281903267
0.156026914715767
0.033956602215767
-0.042337343096733
-0.027078554034233
-0.088113710284233
-0.164407655596733
-0.088113710284233
0.003439024090767
0.033956602215767
0.033956602215767
0.094991758465767
0.140768125653267
0.064474180340767
0.033956602215767
0.079732969403267
0.064474180340767
0.033956602215767
-0.011819764971733
0.049215391278267
0.049215391278267
-0.042337343096733
-0.072854921221733
-0.057596132159233
-0.103372499346733
-0.194925233721733
-0.194925233721733
-0.088113710284233
-0.133890077471733
-0.103372499346733
0.003439024090767
0.064474180340767
0.094991758465767
0.110250547528267
0.186544492840767
0.201803281903267
0.110250547528267
0.094991758465767
0.064474180340767
-0.011819764971733
-0.042337343096733
-0.088113710284233
-0.072854921221733
-0.088113710284233
-0.088113710284233
-0.088113710284233
-0.042337343096733
-0.027078554034233
-0.042337343096733
0.049215391278267
0.079732969403267
0.064474180340767
0.079732969403267
0.079732969403267
0.094991758465767
0.064474180340767
0.003439024090767
0.049215391278267
0.049215391278267
0.018697813153267
0.033956602215767
0.033956602215767
0.003439024090767
-0.042337343096733
-0.103372499346733
-0.133890077471733
-0.118631288409233
-0.149148866534233
-0.149148866534233
-0.027078554034233
0.003439024090767
-0.011819764971733
0.049215391278267
0.079732969403267
0.079732969403267
0.079732969403267
0.064474180340767
0.064474180340767
-0.011819764971733
-0.088113710284233
-0.118631288409233
-0.103372499346733
-0.118631288409233
-0.133890077471733
-0.072854921221733
-0.042337343096733
-0.088113710284233
-0.133890077471733
-0.118631288409233
-0.057596132159233
-0.103372499346733
-0.088113710284233
0.018697813153267
0.018697813153267
0.003439024090767
0.049215391278267
0.079732969403267
0.064474180340767
0.003439024090767
0.033956602215767
0.049215391278267
0.003439024090767
-0.027078554034233
-0.072854921221733
-0.027078554034233
-0.103372499346733
-0.179666444659233
-0.149148866534233
-0.164407655596733
-0.149148866534233
-0.149148866534233
-0.118631288409233
-0.042337343096733
-0.042337343096733
0.003439024090767
0.049215391278267
0.064474180340767
0.079732969403267
0.049215391278267
0.094991758465767
0.079732969403267
0.033956602215767
0.033956602215767
0.033956602215767
0.003439024090767
-0.072854921221733
-0.133890077471733
-0.133890077471733
-0.164407655596733
-0.210184022784233
-0.255960404872894
-0.164407655596733
-0.118631288409233
-0.194925233721733
-0.057596132159233
0.033956602215767
-0.027078554034233
0.003439024090767
0.018697813153267
0.049215391278267
0.018697813153267
-0.011819764971733
0.018697813153267
0.033956602215767
0.064474180340767
0.049215391278267
0.049215391278267
0.018697813153267
-0.072854921221733
-0.027078554034233
-0.011819764971733
-0.072854921221733
-0.027078554034233
-0.027078554034233
0.018697813153267
0.018697813153267
-0.042337343096733
0.049215391278267
0.125509336590767
0.079732969403267
0.079732969403267
0.110250547528267
0.094991758465767
0.033956602215767
0.018697813153267
0.033956602215767
0.049215391278267
0.018697813153267
-0.057596132159233
-0.042337343096733
-0.118631288409233
-0.179666444659233
-0.072854921221733
-0.011819764971733
0.003439024090767
0.094991758465767
0.156026914715767
0.201803281903267
0.247579649090767
0.262838423252106
0.278097212314606
0.339132368564606
0.262838423252106
0.125509336590767
0.186544492840767
0.186544492840767
0.049215391278267
0.018697813153267
-0.042337343096733
-0.118631288409233
-0.194925233721733
-0.255960404872894
-0.271219193935394
-0.210184022784233
-0.179666444659233
-0.179666444659233
-0.118631288409233
-0.072854921221733
-0.103372499346733
-0.057596132159233
0.003439024090767
-0.011819764971733
0.033956602215767
0.110250547528267
0.171285703778267
0.140768125653267
0.125509336590767
0.140768125653267
0.201803281903267
0.156026914715767
0.033956602215767
0.049215391278267
0.033956602215767
-0.072854921221733
-0.072854921221733
0.003439024090767
0.018697813153267
0.064474180340767
0.110250547528267
0.156026914715767
0.156026914715767
0.125509336590767
0.094991758465767
0.094991758465767
0.079732969403267
0.003439024090767
0.049215391278267
0.079732969403267
0.018697813153267
0.049215391278267
0.049215391278267
0.064474180340767
0.049215391278267
0.018697813153267
0.064474180340767
0.079732969403267
0.003439024090767
0.003439024090767
0.079732969403267
0.156026914715767
0.171285703778267
0.201803281903267
0.262838423252106
0.323873579502106
0.323873579502106
0.217062070965767
0.232320860028267
0.247579649090767
0.171285703778267
0.156026914715767
0.125509336590767
0.018697813153267
-0.011819764971733
-0.042337343096733
-0.072854921221733
-0.057596132159233
-0.042337343096733
-0.011819764971733
0.079732969403267
0.125509336590767
0.079732969403267
0.110250547528267
0.171285703778267
0.140768125653267
0.186544492840767
0.247579649090767
0.262838423252106
0.262838423252106
0.247579649090767
0.232320860028267
0.201803281903267
0.125509336590767
0.125509336590767
0.140768125653267
0.079732969403267
0.049215391278267
0.079732969403267
0.094991758465767
0.079732969403267
0.140768125653267
0.262838423252106
0.323873579502106
0.262838423252106
0.247579649090767
0.323873579502106
0.308614790439606
0.217062070965767
0.156026914715767
0.232320860028267
0.278097212314606
0.186544492840767
0.140768125653267
0.232320860028267
0.278097212314606
0.201803281903267
0.217062070965767
0.262838423252106
0.201803281903267
0.186544492840767
0.186544492840767
0.217062070965767
0.278097212314606
0.262838423252106
0.262838423252106
0.323873579502106
0.323873579502106
0.323873579502106
0.308614790439606
0.339132368564606
0.308614790439606
0.247579649090767
0.232320860028267
0.232320860028267
0.171285703778267
0.125509336590767
0.171285703778267
0.217062070965767
0.156026914715767
0.140768125653267
0.171285703778267
0.186544492840767
0.217062070965767
0.140768125653267
0.217062070965767
0.293356001377106
0.247579649090767
0.293356001377106
0.354391157627106
0.339132368564606
0.323873579502106
0.308614790439606
0.308614790439606
0.247579649090767
0.232320860028267
0.232320860028267
0.186544492840767
0.156026914715767
0.094991758465767
0.140768125653267
0.217062070965767
0.171285703778267
0.217062070965767
0.278097212314606
0.308614790439606
0.323873579502106
0.354391157627106
0.430685102939606
0.415426313877106
0.400167524814606
0.415426313877106
0.430685102939606
0.400167524814606
0.323873579502106
0.262838423252106
0.232320860028267
0.140768125653267
0.125509336590767
0.140768125653267
0.171285703778267
0.171285703778267
0.140768125653267
0.186544492840767
0.201803281903267
0.232320860028267
0.308614790439606
0.308614790439606
0.369649946689606
0.354391157627106
0.262838423252106
0.323873579502106
0.339132368564606
0.278097212314606
0.247579649090767
0.278097212314606
0.186544492840767
0.094991758465767
0.125509336590767
0.171285703778267
0.171285703778267
0.171285703778267
0.140768125653267
0.171285703778267
0.171285703778267
0.171285703778267
0.247579649090767
0.308614790439606
0.308614790439606
0.293356001377106
0.339132368564606
0.384908735752106
0.369649946689606
0.339132368564606
0.369649946689606
0.384908735752106
0.293356001377106
0.201803281903267
0.232320860028267
0.201803281903267
0.140768125653267
0.094991758465767
0.125509336590767
0.140768125653267
0.094991758465767
0.140768125653267
0.217062070965767
0.186544492840767
0.186544492840767
0.262838423252106
0.323873579502106
0.293356001377106
0.323873579502106
0.354391157627106
0.339132368564606
0.339132368564606
0.339132368564606
0.293356001377106
0.308614790439606
0.232320860028267
0.171285703778267
0.156026914715767
0.140768125653267
0.110250547528267
0.094991758465767
0.140768125653267
0.140768125653267
0.140768125653267
0.171285703778267
0.186544492840767
0.232320860028267
0.217062070965767
0.125509336590767
0.125509336590767
0.125509336590767
0.140768125653267
0.186544492840767
0.278097212314606
0.293356001377106
0.247579649090767
0.323873579502106
0.293356001377106
0.217062070965767
0.186544492840767
0.094991758465767
0.110250547528267
0.094991758465767
0.003439024090767
0.049215391278267
0.125509336590767
0.094991758465767
0.125509336590767
0.217062070965767
0.262838423252106
0.262838423252106
0.339132368564606
0.369649946689606
0.308614790439606
0.232320860028267
0.140768125653267
0.156026914715767
0.125509336590767
0.094991758465767
0.186544492840767
0.201803281903267
0.125509336590767
0.156026914715767
0.201803281903267
0.247579649090767
0.232320860028267
0.201803281903267
0.232320860028267
0.186544492840767
0.094991758465767
0.094991758465767
0.186544492840767
0.201803281903267
0.232320860028267
0.278097212314606
0.278097212314606
0.278097212314606
0.217062070965767
0.110250547528267
0.125509336590767
0.079732969403267
0.033956602215767
0.079732969403267
0.140768125653267
0.110250547528267
0.140768125653267
0.186544492840767
0.140768125653267
0.110250547528267
0.125509336590767
0.140768125653267
0.217062070965767
0.201803281903267
0.186544492840767
0.262838423252106
0.339132368564606
0.339132368564606
0.354391157627106
0.415426313877106
0.384908735752106
0.323873579502106
0.262838423252106
0.171285703778267
0.110250547528267
0.079732969403267
0.033956602215767
0.079732969403267
0.064474180340767
0.018697813153267
0.033956602215767
0.094991758465767
0.110250547528267
0.110250547528267
0.201803281903267
0.262838423252106
0.232320860028267
0.278097212314606
0.262838423252106
0.278097212314606
0.293356001377106
0.217062070965767
0.232320860028267
0.262838423252106
0.201803281903267
0.140768125653267
0.201803281903267
0.217062070965767
0.156026914715767
0.140768125653267
0.140768125653267
0.140768125653267
0.171285703778267
0.140768125653267
0.201803281903267
0.201803281903267
0.110250547528267
0.171285703778267
0.171285703778267
0.049215391278267
0.018697813153267
0.049215391278267
0.033956602215767
-0.011819764971733
0.003439024090767
0.064474180340767
0.094991758465767
0.125509336590767
0.125509336590767
0.171285703778267
0.171285703778267
0.140768125653267
0.186544492840767
0.140768125653267
0.171285703778267
0.217062070965767
0.171285703778267
0.262838423252106
0.323873579502106
0.262838423252106
0.232320860028267
0.201803281903267
0.140768125653267
0.094991758465767
0.125509336590767
0.110250547528267
0.049215391278267
0.079732969403267
0.094991758465767
0.094991758465767
0.094991758465767
0.064474180340767
0.125509336590767
0.140768125653267
0.049215391278267
0.049215391278267
0.125509336590767
0.171285703778267
0.156026914715767
0.186544492840767
0.262838423252106
0.278097212314606
0.278097212314606
0.247579649090767
0.247579649090767
0.186544492840767
0.094991758465767
0.094991758465767
0.079732969403267
0.033956602215767
0.049215391278267
0.064474180340767
0.064474180340767
0.018697813153267
0.033956602215767
0.125509336590767
0.171285703778267
0.140768125653267
0.110250547528267
0.079732969403267
0.018697813153267
-0.057596132159233
-0.072854921221733
-0.011819764971733
0.018697813153267
0.018697813153267
0.064474180340767
0.110250547528267
0.094991758465767
0.110250547528267
0.140768125653267
0.156026914715767
0.171285703778267
0.110250547528267
0.079732969403267
0.079732969403267
0.064474180340767
0.064474180340767
0.094991758465767
0.094991758465767
0.079732969403267
0.079732969403267
0.110250547528267
0.110250547528267
0.033956602215767
0.003439024090767
0.064474180340767
0.049215391278267
-0.042337343096733
0.003439024090767
0.064474180340767
0.064474180340767
0.079732969403267
0.049215391278267
0.094991758465767
0.094991758465767
0.033956602215767
0.033956602215767
0.079732969403267
0.033956602215767
-0.027078554034233
0.049215391278267
0.049215391278267
-0.088113710284233
-0.072854921221733
0.033956602215767
0.064474180340767
0.079732969403267
0.094991758465767
0.140768125653267
0.110250547528267
0.033956602215767
0.033956602215767
0.049215391278267
0.049215391278267
0.064474180340767
0.033956602215767
0.079732969403267
0.110250547528267
0.064474180340767
-0.027078554034233
-0.088113710284233
-0.149148866534233
-0.225442811846733
-0.240701600909233
-0.240701600909233
-0.240701600909233
-0.210184022784233
-0.194925233721733
-0.133890077471733
-0.088113710284233
-0.042337343096733
0.094991758465767
0.110250547528267
0.064474180340767
0.049215391278267
0.049215391278267
0.003439024090767
-0.011819764971733
0.018697813153267
0.079732969403267
0.110250547528267
0.094991758465767
0.079732969403267
0.079732969403267
0.049215391278267
0.018697813153267
0.033956602215767
0.033956602215767
-0.011819764971733
-0.072854921221733
-0.072854921221733
-0.088113710284233
-0.179666444659233
-0.164407655596733
-0.027078554034233
0.033956602215767
0.018697813153267
0.003439024090767
0.018697813153267
0.018697813153267
-0.057596132159233
-0.118631288409233
-0.027078554034233
-0.057596132159233
-0.210184022784233
-0.179666444659233
-0.103372499346733
-0.088113710284233
-0.072854921221733
-0.088113710284233
-0.042337343096733
-0.042337343096733
-0.072854921221733
-0.088113710284233
-0.072854921221733
-0.057596132159233
-0.133890077471733
-0.103372499346733
-0.057596132159233
-0.103372499346733
-0.088113710284233
-0.042337343096733
-0.072854921221733
-0.179666444659233
-0.316995561122894
-0.286477982997894
-0.271219193935394
-0.301736772060394
-0.271219193935394
-0.164407655596733
-0.057596132159233
-0.057596132159233
-0.057596132159233
0.049215391278267
0.018697813153267
-0.042337343096733
-0.057596132159233
0.003439024090767
0.003439024090767
-0.057596132159233
-0.011819764971733
-0.042337343096733
-0.133890077471733
-0.179666444659233
-0.210184022784233
-0.164407655596733
-0.240701600909233
-0.286477982997894
-0.164407655596733
-0.194925233721733
-0.240701600909233
-0.164407655596733
-0.088113710284233
-0.088113710284233
-0.072854921221733
0.003439024090767
0.018697813153267
-0.011819764971733
-0.011819764971733
-0.072854921221733
-0.042337343096733
-0.057596132159233
-0.088113710284233
-0.057596132159233
-0.088113710284233
-0.118631288409233
-0.210184022784233
-0.286477982997894
-0.225442811846733
-0.240701600909233
-0.210184022784233
-0.164407655596733
-0.164407655596733
-0.179666444659233
-0.164407655596733
-0.118631288409233
-0.088113710284233
-0.027078554034233
0.049215391278267
0.094991758465767
0.110250547528267
0.064474180340767
0.003439024090767
0.018697813153267
-0.072854921221733
-0.164407655596733
-0.210184022784233
-0.255960404872894
-0.271219193935394
-0.271219193935394
-0.255960404872894
-0.164407655596733
-0.118631288409233
-0.164407655596733
-0.133890077471733
-0.057596132159233
-0.118631288409233
-0.133890077471733
-0.027078554034233
-0.011819764971733
-0.027078554034233
-0.011819764971733
0.064474180340767
0.110250547528267
0.079732969403267
0.049215391278267
0.064474180340767
-0.011819764971733
-0.149148866534233
-0.255960404872894
-0.210184022784233
-0.210184022784233
-0.225442811846733
-0.133890077471733
0.018697813153267
0.079732969403267
0.064474180340767
0.094991758465767
0.079732969403267
0.033956602215767
0.064474180340767
0.018697813153267
0.033956602215767
0.049215391278267
-0.027078554034233
0.003439024090767
-0.027078554034233
-0.118631288409233
-0.133890077471733
-0.103372499346733
-0.072854921221733
-0.103372499346733
-0.088113710284233
-0.027078554034233
-0.057596132159233
-0.027078554034233
-0.027078554034233
0.033956602215767
0.079732969403267
0.079732969403267
0.156026914715767
0.201803281903267
0.125509336590767
0.125509336590767
0.079732969403267
0.064474180340767
-0.027078554034233
-0.118631288409233
-0.118631288409233
-0.179666444659233
-0.210184022784233
-0.225442811846733
-0.164407655596733
-0.103372499346733
-0.103372499346733
-0.027078554034233
0.049215391278267
0.064474180340767
0.049215391278267
0.003439024090767
0.094991758465767
0.094991758465767
0.064474180340767
0.156026914715767
0.262838423252106
0.247579649090767
0.186544492840767
0.125509336590767
0.079732969403267
-0.057596132159233
-0.133890077471733
-0.210184022784233
-0.240701600909233
-0.271219193935394
-0.301736772060394
-0.133890077471733
-0.027078554034233
-0.042337343096733
0.049215391278267
0.140768125653267
0.171285703778267
0.156026914715767
0.156026914715767
0.217062070965767
0.140768125653267
0.049215391278267
0.003439024090767
-0.027078554034233
-0.088113710284233
-0.133890077471733
-0.103372499346733
-0.072854921221733
-0.164407655596733
-0.240701600909233
-0.240701600909233
-0.210184022784233
-0.179666444659233
-0.088113710284233
-0.027078554034233
0.003439024090767
0.049215391278267
0.049215391278267
0.079732969403267
0.140768125653267
0.140768125653267
0.186544492840767
0.232320860028267
0.125509336590767
0.033956602215767
0.033956602215767
0.018697813153267
-0.088113710284233
-0.133890077471733
-0.149148866534233
-0.088113710284233
-0.042337343096733
-0.088113710284233
-0.072854921221733
-0.011819764971733
-0.011819764971733
0.003439024090767
0.003439024090767
0.033956602215767
0.033956602215767
0.018697813153267
0.049215391278267
0.094991758465767
0.079732969403267
0.064474180340767
0.125509336590767
0.110250547528267
0.033956602215767
0.018697813153267
0.018697813153267
-0.011819764971733
-0.057596132159233
-0.133890077471733
-0.072854921221733
-0.027078554034233
-0.042337343096733
0.079732969403267
0.171285703778267
0.140768125653267
0.079732969403267
0.094991758465767
0.079732969403267
0.049215391278267
0.079732969403267
0.049215391278267
0.033956602215767
-0.011819764971733
-0.149148866534233
-0.133890077471733
-0.149148866534233
-0.210184022784233
-0.164407655596733
-0.149148866534233
-0.179666444659233
-0.179666444659233
-0.103372499346733
-0.011819764971733
-0.057596132159233
-0.042337343096733
-0.042337343096733
0.003439024090767
0.064474180340767
0.064474180340767
0.064474180340767
0.094991758465767
0.079732969403267
0.033956602215767
0.049215391278267
0.079732969403267
0.003439024090767
0.033956602215767
0.033956602215767
-0.088113710284233
-0.118631288409233
-0.194925233721733
-0.210184022784233
-0.149148866534233
-0.149148866534233
-0.133890077471733
-0.042337343096733
-0.027078554034233
-0.088113710284233
-0.011819764971733
0.094991758465767
0.094991758465767
0.110250547528267
0.140768125653267
0.110250547528267
0.018697813153267
-0.103372499346733
-0.149148866534233
-0.133890077471733
-0.194925233721733
-0.225442811846733
-0.210184022784233
-0.179666444659233
-0.194925233721733
-0.133890077471733
-0.057596132159233
-0.057596132159233
-0.011819764971733
0.033956602215767
0.079732969403267
0.125509336590767
0.140768125653267
0.201803281903267
0.247579649090767
0.186544492840767
0.094991758465767
-0.027078554034233
-0.057596132159233
-0.164407655596733
-0.271219193935394
-0.286477982997894
-0.301736772060394
-0.393289506435394
-0.439065873622894
-0.347513139247894
-0.255960404872894
-0.210184022784233
-0.057596132159233
0.003439024090767
0.049215391278267
0.094991758465767
0.003439024090767
0.049215391278267
0.079732969403267
0.033956602215767
0.033956602215767
0.018697813153267
-0.027078554034233
-0.103372499346733
-0.149148866534233
-0.103372499346733
-0.164407655596733
-0.210184022784233
-0.194925233721733
-0.164407655596733
-0.164407655596733
-0.240701600909233
-0.225442811846733
-0.133890077471733
-0.072854921221733
-0.057596132159233
-0.042337343096733
0.079732969403267
0.079732969403267
0.018697813153267
0.064474180340767
-0.011819764971733
-0.072854921221733
-0.179666444659233
-0.316995561122894
-0.286477982997894
-0.271219193935394
-0.271219193935394
-0.210184022784233
-0.164407655596733
-0.164407655596733
-0.194925233721733
-0.072854921221733
-0.042337343096733
-0.072854921221733
0.003439024090767
0.018697813153267
-0.027078554034233
-0.042337343096733
0.003439024090767
0.079732969403267
0.064474180340767
0.033956602215767
-0.011819764971733
-0.133890077471733
-0.225442811846733
-0.332254350185394
-0.316995561122894
-0.316995561122894
-0.362771928310394
-0.301736772060394
-0.240701600909233
-0.225442811846733
-0.164407655596733
-0.103372499346733
-0.027078554034233
-0.057596132159233
-0.042337343096733
-0.027078554034233
0.018697813153267
0.064474180340767
0.033956602215767
0.018697813153267
0.018697813153267
-0.118631288409233
-0.179666444659233
-0.133890077471733
-0.118631288409233
-0.179666444659233
-0.210184022784233
-0.225442811846733
-0.255960404872894
-0.271219193935394
-0.362771928310394
-0.347513139247894
-0.255960404872894
-0.271219193935394
-0.225442811846733
-0.133890077471733
-0.118631288409233
-0.118631288409233
-0.103372499346733
-0.057596132159233
-0.057596132159233
-0.194925233721733
-0.255960404872894
-0.225442811846733
-0.332254350185394
-0.469583451747894
-0.439065873622894
-0.347513139247894
-0.316995561122894
-0.301736772060394
-0.271219193935394
-0.225442811846733
-0.225442811846733
-0.301736772060394
-0.240701600909233
-0.210184022784233
-0.240701600909233
-0.225442811846733
-0.210184022784233
-0.194925233721733
-0.210184022784233
-0.225442811846733
-0.225442811846733
-0.286477982997894
-0.286477982997894
-0.316995561122894
-0.286477982997894
-0.255960404872894
-0.286477982997894
-0.255960404872894
-0.210184022784233
-0.271219193935394
-0.271219193935394
-0.240701600909233
-0.194925233721733
-0.240701600909233
-0.286477982997894
-0.286477982997894
-0.286477982997894
-0.255960404872894
-0.301736772060394
-0.301736772060394
-0.255960404872894
-0.332254350185394
-0.393289506435394
-0.408548295497894
-0.439065873622894
-0.454324662685394
-0.454324662685394
-0.393289506435394
-0.393289506435394
-0.393289506435394
-0.362771928310394
-0.301736772060394
-0.210184022784233
-0.225442811846733
-0.240701600909233
-0.149148866534233
-0.210184022784233
-0.240701600909233
-0.164407655596733
-0.164407655596733
-0.210184022784233
-0.286477982997894
-0.332254350185394
-0.393289506435394
-0.469583451747894
-0.500101029872894
-0.393289506435394
-0.301736772060394
-0.347513139247894
-0.347513139247894
-0.286477982997894
-0.347513139247894
-0.362771928310394
-0.332254350185394
-0.301736772060394
-0.286477982997894
-0.286477982997894
-0.286477982997894
-0.149148866534233
-0.149148866534233
-0.194925233721733
-0.103372499346733
-0.057596132159233
-0.240701600909233
-0.332254350185394
-0.347513139247894
-0.347513139247894
-0.423807084560394
-0.500101029872894
-0.469583451747894
-0.423807084560394
-0.484842240810394
-0.500101029872894
-0.423807084560394
-0.439065873622894
-0.469583451747894
-0.378030717372894
-0.347513139247894
-0.393289506435394
-0.316995561122894
-0.301736772060394
-0.255960404872894
-0.164407655596733
-0.164407655596733
-0.194925233721733
-0.210184022784233
-0.255960404872894
-0.347513139247894
-0.393289506435394
-0.362771928310394
-0.408548295497894
-0.362771928310394
-0.316995561122894
-0.316995561122894
-0.301736772060394
-0.316995561122894
-0.255960404872894
-0.194925233721733
-0.210184022784233
-0.210184022784233
-0.164407655596733
-0.179666444659233
-0.255960404872894
-0.316995561122894
-0.271219193935394
-0.332254350185394
-0.347513139247894
-0.301736772060394
-0.255960404872894
-0.225442811846733
-0.271219193935394
-0.271219193935394
-0.210184022784233
-0.316995561122894
-0.408548295497894
-0.362771928310394
-0.316995561122894
-0.393289506435394
-0.454324662685394
-0.378030717372894
-0.347513139247894
-0.316995561122894
-0.286477982997894
-0.240701600909233
-0.164407655596733
-0.225442811846733
-0.286477982997894
-0.225442811846733
-0.301736772060394
-0.378030717372894
-0.362771928310394
-0.332254350185394
-0.301736772060394
-0.332254350185394
-0.347513139247894
-0.347513139247894
-0.362771928310394
-0.362771928310394
-0.316995561122894
-0.255960404872894
-0.271219193935394
-0.225442811846733
-0.118631288409233
-0.118631288409233
-0.133890077471733
-0.133890077471733
-0.149148866534233
-0.118631288409233
-0.194925233721733
-0.255960404872894
-0.225442811846733
-0.225442811846733
-0.240701600909233
-0.210184022784233
-0.149148866534233
-0.210184022784233
-0.210184022784233
-0.133890077471733
-0.149148866534233
-0.133890077471733
-0.133890077471733
-0.133890077471733
-0.103372499346733
-0.179666444659233
-0.255960404872894
-0.240701600909233
-0.255960404872894
-0.332254350185394
-0.378030717372894
-0.301736772060394
-0.271219193935394
-0.301736772060394
-0.286477982997894
-0.179666444659233
-0.103372499346733
-0.133890077471733
-0.149148866534233
-0.103372499346733
-0.133890077471733
-0.225442811846733
-0.255960404872894
-0.164407655596733
-0.179666444659233
-0.210184022784233
-0.118631288409233
-0.088113710284233
-0.133890077471733
-0.164407655596733
-0.225442811846733
-0.225442811846733
-0.240701600909233
-0.286477982997894
-0.255960404872894
-0.225442811846733
-0.255960404872894
-0.301736772060394
-0.194925233721733
-0.133890077471733
-0.149148866534233
-0.118631288409233
-0.103372499346733
-0.072854921221733
-0.072854921221733
-0.088113710284233
-0.027078554034233
-0.057596132159233
-0.072854921221733
-0.042337343096733
-0.103372499346733
-0.179666444659233
-0.210184022784233
-0.225442811846733
-0.271219193935394
-0.347513139247894
-0.347513139247894
-0.286477982997894
-0.194925233721733
-0.210184022784233
-0.225442811846733
-0.149148866534233
-0.149148866534233
-0.118631288409233
-0.057596132159233
-0.027078554034233
0.049215391278267
0.033956602215767
-0.011819764971733
0.018697813153267
-0.042337343096733
-0.118631288409233
-0.179666444659233
-0.164407655596733
-0.210184022784233
-0.255960404872894
-0.194925233721733
-0.179666444659233
-0.194925233721733
-0.179666444659233
-0.255960404872894
-0.210184022784233
-0.225442811846733
-0.255960404872894
-0.164407655596733
-0.133890077471733
-0.103372499346733
-0.103372499346733
-0.042337343096733
0.033956602215767
0.003439024090767
-0.057596132159233
-0.042337343096733
-0.057596132159233
-0.103372499346733
-0.118631288409233
-0.072854921221733
-0.057596132159233
-0.042337343096733
-0.042337343096733
-0.011819764971733
-0.011819764971733
-0.072854921221733
-0.057596132159233
-0.057596132159233
-0.149148866534233
-0.118631288409233
-0.057596132159233
-0.011819764971733
-0.027078554034233
-0.057596132159233
-0.027078554034233
-0.042337343096733
-0.149148866534233
-0.194925233721733
-0.118631288409233
-0.103372499346733
-0.118631288409233
-0.088113710284233
-0.027078554034233
0.033956602215767
0.033956602215767
0.018697813153267
0.125509336590767
0.110250547528267
0.033956602215767
0.049215391278267
0.064474180340767
0.003439024090767
-0.057596132159233
-0.088113710284233
-0.057596132159233
-0.072854921221733
-0.133890077471733
-0.118631288409233
-0.027078554034233
-0.088113710284233
-0.164407655596733
-0.088113710284233
-0.088113710284233
-0.103372499346733
-0.088113710284233
-0.088113710284233
-0.027078554034233
0.018697813153267
-0.011819764971733
0.033956602215767
0.094991758465767
0.079732969403267
0.018697813153267
0.079732969403267
-0.011819764971733
-0.088113710284233
-0.027078554034233
-0.103372499346733
-0.164407655596733
-0.057596132159233
-0.042337343096733
0.033956602215767
0.049215391278267
0.049215391278267
0.079732969403267
0.049215391278267
-0.027078554034233
-0.027078554034233
0.018697813153267
0.049215391278267
0.049215391278267
0.079732969403267
0.094991758465767
0.125509336590767
0.110250547528267
0.049215391278267
0.033956602215767
-0.027078554034233
-0.072854921221733
-0.088113710284233
-0.088113710284233
-0.057596132159233
-0.088113710284233
-0.042337343096733
0.049215391278267
0.003439024090767
0.018697813153267
0.033956602215767
-0.011819764971733
-0.103372499346733
-0.194925233721733
-0.149148866534233
-0.118631288409233
-0.179666444659233
-0.133890077471733
-0.057596132159233
-0.027078554034233
-0.057596132159233
-0.072854921221733
-0.011819764971733
0.033956602215767
0.018697813153267
-0.057596132159233
0.049215391278267
0.079732969403267
0.018697813153267
0.064474180340767
0.079732969403267
0.049215391278267
0.079732969403267
0.049215391278267
0.064474180340767
0.079732969403267
0.049215391278267
0.003439024090767
0.064474180340767
0.018697813153267
-0.072854921221733
0.018697813153267
0.033956602215767
-0.072854921221733
-0.027078554034233
-0.011819764971733
-0.042337343096733
0.033956602215767
0.064474180340767
0.079732969403267
0.110250547528267
0.110250547528267
0.094991758465767
0.232320860028267
0.201803281903267
0.094991758465767
0.171285703778267
0.171285703778267
0.049215391278267
0.094991758465767
0.079732969403267
0.033956602215767
-0.057596132159233
-0.149148866534233
-0.057596132159233
0.018697813153267
-0.027078554034233
-0.011819764971733
0.125509336590767
0.201803281903267
0.110250547528267
0.094991758465767
0.156026914715767
0.171285703778267
0.125509336590767
0.064474180340767
0.125509336590767
0.125509336590767
0.079732969403267
0.079732969403267
0.064474180340767
0.033956602215767
-0.027078554034233
-0.057596132159233
0.033956602215767
0.018697813153267
0.003439024090767
0.049215391278267
0.049215391278267
0.079732969403267
0.110250547528267
0.186544492840767
0.232320860028267
0.171285703778267
0.201803281903267
0.186544492840767
0.125509336590767
0.171285703778267
0.171285703778267
0.217062070965767
0.232320860028267
0.186544492840767
0.110250547528267
0.079732969403267
0.079732969403267
0.003439024090767
-0.027078554034233
-0.027078554034233
-0.072854921221733
0.033956602215767
0.079732969403267
0.079732969403267
0.110250547528267
0.140768125653267
0.186544492840767
0.232320860028267
0.232320860028267
0.217062070965767
0.278097212314606
0.339132368564606
0.247579649090767
0.262838423252106
0.323873579502106
0.262838423252106
0.247579649090767
0.232320860028267
0.186544492840767
0.232320860028267
0.171285703778267
0.033956602215767
0.064474180340767
0.079732969403267
0.018697813153267
0.049215391278267
0.140768125653267
0.094991758465767
0.079732969403267
0.110250547528267
0.125509336590767
0.171285703778267
0.186544492840767
0.262838423252106
0.339132368564606
0.247579649090767
0.186544492840767
0.217062070965767
0.201803281903267
0.140768125653267
0.079732969403267
0.079732969403267
0.079732969403267
0.033956602215767
0.003439024090767
0.079732969403267
0.125509336590767
0.125509336590767
0.156026914715767
0.201803281903267
0.232320860028267
0.232320860028267
0.232320860028267
0.232320860028267
0.125509336590767
0.079732969403267
0.110250547528267
0.125509336590767
0.079732969403267
0.079732969403267
0.156026914715767
0.125509336590767
0.003439024090767
-0.011819764971733
0.049215391278267
0.064474180340767
0.018697813153267
0.049215391278267
0.110250547528267
0.140768125653267
0.140768125653267
0.140768125653267
0.278097212314606
0.339132368564606
0.262838423252106
0.262838423252106
0.262838423252106
0.140768125653267
0.033956602215767
0.003439024090767
0.049215391278267
0.064474180340767
0.079732969403267
0.094991758465767
0.125509336590767
0.156026914715767
0.079732969403267
0.079732969403267
0.140768125653267
0.064474180340767
0.033956602215767
0.110250547528267
0.079732969403267
0.094991758465767
0.156026914715767
0.186544492840767
0.247579649090767
0.323873579502106
0.262838423252106
0.232320860028267
0.247579649090767
0.125509336590767
0.033956602215767
0.033956602215767
-0.057596132159233
-0.057596132159233
-0.011819764971733
0.003439024090767
0.079732969403267
0.110250547528267
0.171285703778267
0.201803281903267
0.125509336590767
0.156026914715767
0.217062070965767
0.186544492840767
0.140768125653267
0.171285703778267
0.201803281903267
0.156026914715767
0.110250547528267
0.110250547528267
0.186544492840767
0.171285703778267
0.125509336590767
0.110250547528267
0.094991758465767
0.064474180340767
0.018697813153267
0.018697813153267
0.110250547528267
0.140768125653267
0.110250547528267
0.140768125653267
0.186544492840767
0.140768125653267
0.079732969403267
0.125509336590767
0.125509336590767
0.003439024090767
-0.057596132159233
-0.057596132159233
-0.057596132159233
-0.088113710284233
-0.118631288409233
-0.027078554034233
0.033956602215767
-0.011819764971733
-0.057596132159233
0.018697813153267
0.064474180340767
-0.011819764971733
-0.011819764971733
0.079732969403267
0.079732969403267
0.125509336590767
0.171285703778267
0.247579649090767
0.278097212314606
0.217062070965767
0.217062070965767
0.125509336590767
0.033956602215767
0.018697813153267
0.018697813153267
0.018697813153267
-0.088113710284233
-0.103372499346733
-0.042337343096733
-0.149148866534233
-0.164407655596733
-0.088113710284233
-0.057596132159233
-0.072854921221733
-0.072854921221733
-0.011819764971733
0.003439024090767
0.033956602215767
0.018697813153267
0.049215391278267
0.156026914715767
0.079732969403267
0.033956602215767
0.079732969403267
0.049215391278267
0.033956602215767
-0.011819764971733
0.049215391278267
0.140768125653267
0.079732969403267
0.064474180340767
0.079732969403267
0.018697813153267
-0.057596132159233
-0.118631288409233
-0.042337343096733
-0.011819764971733
-0.027078554034233
-0.011819764971733
0.003439024090767
0.018697813153267
-0.072854921221733
-0.118631288409233
-0.027078554034233
-0.027078554034233
-0.011819764971733
-0.027078554034233
-0.027078554034233
-0.027078554034233
-0.103372499346733
-0.103372499346733
-0.088113710284233
-0.133890077471733
-0.118631288409233
-0.088113710284233
-0.027078554034233
-0.057596132159233
-0.027078554034233
0.079732969403267
0.064474180340767
0.110250547528267
0.140768125653267
0.140768125653267
0.156026914715767
0.079732969403267
0.064474180340767
0.079732969403267
-0.027078554034233
-0.027078554034233
0.003439024090767
0.033956602215767
-0.011819764971733
-0.042337343096733
-0.042337343096733
-0.057596132159233
-0.057596132159233
-0.088113710284233
-0.027078554034233
0.049215391278267
0.018697813153267
0.033956602215767
0.079732969403267
0.064474180340767
0.033956602215767
0.018697813153267
0.079732969403267
0.079732969403267
0.018697813153267
0.049215391278267
0.079732969403267
0.049215391278267
-0.011819764971733
-0.072854921221733
-0.057596132159233
-0.042337343096733
0.003439024090767
0.033956602215767
0.079732969403267
0.079732969403267
0.049215391278267
0.049215391278267
0.079732969403267
0.079732969403267
0.064474180340767
0.079732969403267
0.094991758465767
0.049215391278267
0.003439024090767
0.064474180340767
0.064474180340767
0.049215391278267
0.079732969403267
0.125509336590767
0.094991758465767
0.003439024090767
-0.027078554034233
-0.011819764971733
-0.072854921221733
-0.103372499346733
0.003439024090767
0.110250547528267
0.094991758465767
0.094991758465767
0.140768125653267
0.125509336590767
0.140768125653267
0.140768125653267
0.110250547528267
0.125509336590767
0.110250547528267
0.094991758465767
0.140768125653267
0.156026914715767
0.110250547528267
0.094991758465767
0.186544492840767
0.140768125653267
0.079732969403267
0.064474180340767
0.033956602215767
-0.011819764971733
-0.088113710284233
-0.103372499346733
0.064474180340767
0.079732969403267
0.079732969403267
0.110250547528267
0.125509336590767
0.094991758465767
0.079732969403267
0.033956602215767
0.049215391278267
0.064474180340767
0.079732969403267
0.125509336590767
0.186544492840767
0.217062070965767
0.247579649090767
0.232320860028267
0.201803281903267
0.232320860028267
0.186544492840767
0.140768125653267
0.140768125653267
0.094991758465767
0.018697813153267
0.064474180340767
0.033956602215767
0.049215391278267
0.140768125653267
0.217062070965767
0.186544492840767
0.156026914715767
0.140768125653267
0.110250547528267
0.049215391278267
0.049215391278267
0.079732969403267
0.064474180340767
0.064474180340767
0.079732969403267
0.156026914715767
0.156026914715767
0.079732969403267
0.110250547528267
0.201803281903267
0.186544492840767
0.125509336590767
0.140768125653267
0.201803281903267
0.125509336590767
0.064474180340767
0.094991758465767
0.217062070965767
0.247579649090767
0.201803281903267
0.232320860028267
0.262838423252106
0.140768125653267
0.125509336590767
0.125509336590767
0.125509336590767
0.156026914715767
0.140768125653267
0.171285703778267
0.201803281903267
0.171285703778267
0.110250547528267
0.110250547528267
0.217062070965767
0.171285703778267
0.125509336590767
0.217062070965767
0.186544492840767
0.217062070965767
0.232320860028267
0.262838423252106
0.308614790439606
0.262838423252106
0.278097212314606
0.323873579502106
0.278097212314606
0.217062070965767
0.125509336590767
0.079732969403267
0.049215391278267
0.049215391278267
0.064474180340767
0.079732969403267
0.171285703778267
0.201803281903267
0.232320860028267
0.293356001377106
0.186544492840767
0.217062070965767
0.278097212314606
0.201803281903267
0.217062070965767
0.232320860028267
0.247579649090767
0.217062070965767
0.171285703778267
0.201803281903267
0.247579649090767
0.262838423252106
0.217062070965767
0.232320860028267
0.293356001377106
0.140768125653267
0.079732969403267
0.110250547528267
0.094991758465767
0.094991758465767
0.094991758465767
0.156026914715767
0.201803281903267
0.156026914715767
0.171285703778267
0.186544492840767
0.171285703778267
0.156026914715767
0.186544492840767
0.262838423252106
0.232320860028267
0.247579649090767
0.247579649090767
0.186544492840767
0.125509336590767
0.079732969403267
0.110250547528267
0.186544492840767
0.171285703778267
0.156026914715767
0.156026914715767
0.186544492840767
0.125509336590767
0.110250547528267
0.217062070965767
0.247579649090767
0.217062070965767
0.201803281903267
0.201803281903267
0.186544492840767
0.156026914715767
0.156026914715767
0.186544492840767
0.201803281903267
0.217062070965767
0.186544492840767
0.201803281903267
0.156026914715767
0.140768125653267
0.171285703778267
0.201803281903267
0.247579649090767
0.217062070965767
0.186544492840767
0.278097212314606
0.232320860028267
0.171285703778267
0.217062070965767
0.247579649090767
0.201803281903267
0.171285703778267
0.186544492840767
0.217062070965767
0.217062070965767
0.201803281903267
0.186544492840767
0.217062070965767
0.125509336590767
0.079732969403267
0.217062070965767
0.186544492840767
0.201803281903267
0.278097212314606
0.278097212314606
0.308614790439606
0.308614790439606
0.323873579502106
0.339132368564606
0.262838423252106
0.217062070965767
0.186544492840767
0.232320860028267
0.171285703778267
0.140768125653267
0.217062070965767
0.171285703778267
0.094991758465767
0.049215391278267
0.033956602215767
0.049215391278267
0.033956602215767
0.049215391278267
0.079732969403267
0.079732969403267
0.156026914715767
0.201803281903267
0.308614790439606
0.323873579502106
0.308614790439606
0.369649946689606
0.369649946689606
0.339132368564606
0.323873579502106
0.308614790439606
0.354391157627106
0.278097212314606
0.232320860028267
0.232320860028267
0.201803281903267
0.156026914715767
0.079732969403267
0.125509336590767
0.217062070965767
0.156026914715767
0.125509336590767
0.156026914715767
0.156026914715767
0.110250547528267
0.079732969403267
0.094991758465767
0.140768125653267
0.186544492840767
0.186544492840767
0.217062070965767
0.262838423252106
0.262838423252106
0.278097212314606
0.278097212314606
0.201803281903267
0.171285703778267
0.110250547528267
0.140768125653267
0.186544492840767
0.156026914715767
0.232320860028267
0.323873579502106
0.247579649090767
0.232320860028267
0.308614790439606
0.293356001377106
0.293356001377106
0.247579649090767
0.217062070965767
0.232320860028267
0.186544492840767
0.201803281903267
0.308614790439606
0.262838423252106
0.156026914715767
0.140768125653267
0.110250547528267
0.018697813153267
0.003439024090767
0.064474180340767
0.125509336590767
0.156026914715767
0.171285703778267
0.217062070965767
0.308614790439606
0.278097212314606
0.262838423252106
0.339132368564606
0.384908735752106
0.293356001377106
0.262838423252106
0.262838423252106
0.232320860028267
0.171285703778267
0.125509336590767
0.110250547528267
0.110250547528267
0.110250547528267
0.049215391278267
0.079732969403267
0.156026914715767
0.171285703778267
0.140768125653267
0.156026914715767
0.140768125653267
0.110250547528267
0.156026914715767
0.232320860028267
0.232320860028267
0.247579649090767
0.217062070965767
0.262838423252106
0.262838423252106
0.156026914715767
0.156026914715767
0.186544492840767
0.094991758465767
0.003439024090767
-0.072854921221733
-0.057596132159233
-0.011819764971733
0.049215391278267
0.140768125653267
0.217062070965767
0.247579649090767
0.217062070965767
0.247579649090767
0.232320860028267
0.125509336590767
0.079732969403267
0.094991758465767
0.079732969403267
0.140768125653267
0.186544492840767
0.232320860028267
0.217062070965767
0.125509336590767
0.079732969403267
0.049215391278267
-0.072854921221733
-0.133890077471733
-0.027078554034233
0.003439024090767
-0.011819764971733
0.049215391278267
0.125509336590767
0.186544492840767
0.262838423252106
0.262838423252106
0.308614790439606
0.293356001377106
0.232320860028267
0.201803281903267
0.125509336590767
0.033956602215767
0.033956602215767
0.079732969403267
0.094991758465767
0.064474180340767
0.018697813153267
-0.042337343096733
-0.027078554034233
-0.042337343096733
-0.088113710284233
0.033956602215767
0.125509336590767
0.110250547528267
0.140768125653267
0.186544492840767
0.217062070965767
0.201803281903267
0.217062070965767
0.262838423252106
0.217062070965767
0.156026914715767
0.079732969403267
0.079732969403267
0.018697813153267
-0.088113710284233
-0.118631288409233
-0.118631288409233
-0.149148866534233
-0.118631288409233
-0.103372499346733
-0.011819764971733
-0.042337343096733
-0.027078554034233
0.018697813153267
0.018697813153267
0.003439024090767
0.003439024090767
0.064474180340767
0.140768125653267
0.079732969403267
0.079732969403267
0.125509336590767
0.125509336590767
0.079732969403267
0.033956602215767
0.064474180340767
0.003439024090767
-0.042337343096733
-0.042337343096733
-0.042337343096733
-0.011819764971733
-0.027078554034233
0.003439024090767
0.094991758465767
0.079732969403267
0.079732969403267
0.079732969403267
0.064474180340767
0.033956602215767
-0.042337343096733
-0.011819764971733
0.049215391278267
0.049215391278267
0.079732969403267
0.079732969403267
0.079732969403267
0.033956602215767
-0.088113710284233
-0.103372499346733
-0.103372499346733
-0.118631288409233
-0.194925233721733
-0.149148866534233
-0.103372499346733
-0.149148866534233
-0.088113710284233
0.018697813153267
0.033956602215767
0.079732969403267
0.125509336590767
0.125509336590767
0.079732969403267
0.064474180340767
0.033956602215767
0.003439024090767
-0.027078554034233
-0.088113710284233
-0.088113710284233
-0.072854921221733
-0.194925233721733
-0.210184022784233
-0.179666444659233
-0.179666444659233
-0.179666444659233
-0.179666444659233
-0.088113710284233
-0.042337343096733
-0.057596132159233
0.018697813153267
0.079732969403267
0.094991758465767
0.110250547528267
0.125509336590767
0.156026914715767
0.094991758465767
0.064474180340767
-0.011819764971733
-0.042337343096733
-0.149148866534233
-0.255960404872894
-0.225442811846733
-0.179666444659233
-0.210184022784233
-0.194925233721733
-0.133890077471733
-0.011819764971733
-0.011819764971733
-0.072854921221733
0.018697813153267
0.049215391278267
-0.027078554034233
-0.027078554034233
0.094991758465767
0.110250547528267
0.079732969403267
0.110250547528267
0.110250547528267
0.064474180340767
0.033956602215767
0.049215391278267
0.079732969403267
0.079732969403267
0.033956602215767
0.018697813153267
0.003439024090767
-0.057596132159233
-0.057596132159233
-0.011819764971733
0.018697813153267
0.018697813153267
0.033956602215767
0.033956602215767
0.079732969403267
0.049215391278267
0.033956602215767
0.064474180340767
0.079732969403267
0.079732969403267
0.033956602215767
0.033956602215767
0.018697813153267
-0.057596132159233
-0.027078554034233
0.064474180340767
0.064474180340767
0.049215391278267
0.064474180340767
0.079732969403267
0.018697813153267
0.003439024090767
0.018697813153267
0.018697813153267
0.018697813153267
-0.027078554034233
0.033956602215767
0.125509336590767
0.094991758465767
0.079732969403267
0.125509336590767
0.110250547528267
0.079732969403267
0.033956602215767
0.049215391278267
0.064474180340767
0.033956602215767
0.049215391278267
0.079732969403267
0.079732969403267
0.064474180340767
0.079732969403267
0.079732969403267
0.049215391278267
0.033956602215767
0.018697813153267
0.049215391278267
0.018697813153267
0.003439024090767
0.110250547528267
0.140768125653267
0.079732969403267
0.110250547528267
0.094991758465767
0.079732969403267
0.064474180340767
0.003439024090767
0.003439024090767
0.033956602215767
0.049215391278267
0.049215391278267
0.156026914715767
0.171285703778267
0.125509336590767
0.156026914715767
0.186544492840767
0.125509336590767
0.140768125653267
0.140768125653267
0.171285703778267
0.094991758465767
0.033956602215767
0.064474180340767
0.079732969403267
0.033956602215767
0.003439024090767
0.064474180340767
0.125509336590767
0.094991758465767
0.079732969403267
0.079732969403267
0.049215391278267
-0.011819764971733
-0.042337343096733
0.033956602215767
0.079732969403267
0.094991758465767
0.094991758465767
0.125509336590767
0.171285703778267
0.156026914715767
0.110250547528267
0.125509336590767
0.033956602215767
-0.103372499346733
-0.164407655596733
-0.164407655596733
-0.210184022784233
-0.164407655596733
-0.042337343096733
-0.027078554034233
-0.011819764971733
0.003439024090767
0.033956602215767
0.079732969403267
0.003439024090767
-0.042337343096733
0.003439024090767
0.033956602215767
0.049215391278267
0.064474180340767
0.186544492840767
0.247579649090767
0.171285703778267
0.140768125653267
0.110250547528267
0.033956602215767
-0.057596132159233
-0.118631288409233
-0.103372499346733
-0.164407655596733
-0.149148866534233
-0.118631288409233
-0.072854921221733
0.003439024090767
-0.011819764971733
0.018697813153267
0.003439024090767
-0.088113710284233
0.003439024090767
0.003439024090767
0.003439024090767
0.018697813153267
0.003439024090767
0.079732969403267
0.079732969403267
0.033956602215767
-0.011819764971733
-0.011819764971733
0.018697813153267
-0.072854921221733
-0.103372499346733
-0.042337343096733
-0.072854921221733
-0.027078554034233
-0.027078554034233
-0.027078554034233
-0.027078554034233
-0.057596132159233
0.003439024090767
0.018697813153267
0.003439024090767
0.033956602215767
0.064474180340767
0.094991758465767
0.064474180340767
0.018697813153267
0.064474180340767
0.064474180340767
0.064474180340767
0.064474180340767
0.079732969403267
0.079732969403267
0.049215391278267
0.064474180340767
0.018697813153267
0.018697813153267
0.049215391278267
0.003439024090767
0.094991758465767
0.125509336590767
0.094991758465767
0.156026914715767
0.186544492840767
0.140768125653267
0.110250547528267
0.079732969403267
0.003439024090767
-0.103372499346733
-0.118631288409233
-0.133890077471733
-0.072854921221733
-0.088113710284233
-0.103372499346733
0.049215391278267
0.064474180340767
0.003439024090767
0.049215391278267
0.079732969403267
0.079732969403267
0.049215391278267
0.033956602215767
0.094991758465767
0.125509336590767
0.110250547528267
0.094991758465767
0.079732969403267
-0.042337343096733
-0.133890077471733
-0.118631288409233
-0.149148866534233
-0.194925233721733
-0.179666444659233
-0.164407655596733
-0.103372499346733
-0.103372499346733
-0.088113710284233
0.033956602215767
0.033956602215767
-0.011819764971733
-0.011819764971733
0.049215391278267
0.064474180340767
0.064474180340767
0.079732969403267
0.094991758465767
0.094991758465767
0.079732969403267
0.033956602215767
0.110250547528267
0.110250547528267
0.018697813153267
-0.027078554034233
-0.042337343096733
-0.088113710284233
-0.103372499346733
-0.072854921221733
-0.057596132159233
-0.088113710284233
-0.057596132159233
-0.057596132159233
-0.057596132159233
-0.088113710284233
-0.088113710284233
0.033956602215767
0.079732969403267
0.079732969403267
0.094991758465767
0.140768125653267
0.079732969403267
0.003439024090767
0.003439024090767
0.018697813153267
0.033956602215767
0.049215391278267
0.033956602215767
0.079732969403267
0.079732969403267
0.033956602215767
0.079732969403267
0.110250547528267
0.049215391278267
0.049215391278267
0.079732969403267
0.018697813153267
-0.027078554034233
-0.027078554034233
-0.042337343096733
-0.057596132159233
-0.164407655596733
-0.210184022784233
-0.088113710284233
-0.057596132159233
-0.103372499346733
-0.011819764971733
0.064474180340767
0.033956602215767
0.079732969403267
0.110250547528267
0.140768125653267
0.201803281903267
0.156026914715767
0.094991758465767
0.125509336590767
0.064474180340767
0.003439024090767
0.033956602215767
0.018697813153267
-0.042337343096733
-0.088113710284233
-0.164407655596733
-0.179666444659233
-0.179666444659233
-0.164407655596733
-0.118631288409233
-0.027078554034233
-0.027078554034233
0.003439024090767
0.094991758465767
0.094991758465767
0.094991758465767
0.140768125653267
0.125509336590767
0.140768125653267
0.156026914715767
0.125509336590767
0.156026914715767
0.140768125653267
0.125509336590767
0.079732969403267
0.049215391278267
-0.027078554034233
-0.103372499346733
-0.072854921221733
-0.072854921221733
-0.103372499346733
-0.057596132159233
-0.011819764971733
0.079732969403267
0.079732969403267
0.125509336590767
0.232320860028267
0.201803281903267
0.110250547528267
0.033956602215767
0.064474180340767
0.018697813153267
-0.072854921221733
0.003439024090767
0.064474180340767
0.064474180340767
0.049215391278267
-0.042337343096733
0.018697813153267
0.049215391278267
0.033956602215767
0.049215391278267
0.049215391278267
0.003439024090767
-0.088113710284233
-0.088113710284233
-0.011819764971733
-0.042337343096733
0.003439024090767
0.033956602215767
0.018697813153267
0.003439024090767
-0.057596132159233
0.033956602215767
0.033956602215767
-0.027078554034233
0.003439024090767
-0.057596132159233
-0.072854921221733
-0.088113710284233
-0.133890077471733
-0.072854921221733
-0.072854921221733
-0.027078554034233
-0.027078554034233
0.018697813153267
0.049215391278267
0.049215391278267
0.094991758465767
0.094991758465767
0.079732969403267
0.140768125653267
0.079732969403267
0.094991758465767
0.079732969403267
-0.011819764971733
0.003439024090767
-0.057596132159233
-0.164407655596733
-0.240701600909233
-0.225442811846733
-0.225442811846733
-0.255960404872894
-0.149148866534233
-0.072854921221733
-0.072854921221733
-0.027078554034233
-0.088113710284233
-0.042337343096733
-0.042337343096733
-0.088113710284233
-0.057596132159233
-0.057596132159233
-0.088113710284233
-0.072854921221733
-0.057596132159233
0.003439024090767
-0.042337343096733
-0.042337343096733
-0.072854921221733
-0.164407655596733
-0.210184022784233
-0.225442811846733
-0.179666444659233
-0.179666444659233
-0.179666444659233
-0.118631288409233
-0.057596132159233
-0.011819764971733
-0.042337343096733
-0.072854921221733
-0.088113710284233
-0.194925233721733
-0.210184022784233
-0.210184022784233
-0.179666444659233
-0.149148866534233
-0.164407655596733
-0.210184022784233
-0.255960404872894
-0.286477982997894
-0.286477982997894
-0.255960404872894
-0.179666444659233
-0.240701600909233
-0.286477982997894
-0.225442811846733
-0.240701600909233
-0.225442811846733
-0.210184022784233
-0.118631288409233
-0.042337343096733
-0.088113710284233
-0.042337343096733
-0.027078554034233
-0.088113710284233
-0.133890077471733
-0.194925233721733
-0.179666444659233
-0.255960404872894
-0.362771928310394
-0.362771928310394
-0.332254350185394
-0.332254350185394
-0.362771928310394
-0.286477982997894
-0.164407655596733
-0.149148866534233
-0.057596132159233
-0.088113710284233
-0.133890077471733
-0.118631288409233
-0.210184022784233
-0.149148866534233
-0.118631288409233
-0.240701600909233
-0.255960404872894
-0.225442811846733
-0.271219193935394
-0.332254350185394
-0.316995561122894
-0.316995561122894
-0.439065873622894
-0.408548295497894
-0.454324662685394
-0.439065873622894
-0.347513139247894
-0.347513139247894
-0.286477982997894
-0.179666444659233
-0.194925233721733
-0.164407655596733
-0.133890077471733
-0.103372499346733
-0.149148866534233
-0.210184022784233
-0.210184022784233
-0.255960404872894
-0.286477982997894
-0.301736772060394
-0.347513139247894
-0.393289506435394
-0.469583451747894
-0.469583451747894
-0.408548295497894
-0.469583451747894
-0.484842240810394
-0.469583451747894
-0.362771928310394
-0.362771928310394
-0.408548295497894
-0.316995561122894
-0.225442811846733
-0.210184022784233
-0.194925233721733
-0.225442811846733
-0.210184022784233
-0.240701600909233
-0.255960404872894
-0.240701600909233
-0.286477982997894
-0.362771928310394
-0.423807084560394
-0.408548295497894
-0.378030717372894
-0.378030717372894
-0.332254350185394
-0.210184022784233
-0.179666444659233
-0.210184022784233
-0.240701600909233
-0.194925233721733
-0.271219193935394
-0.316995561122894
-0.271219193935394
-0.240701600909233
-0.240701600909233
-0.225442811846733
-0.240701600909233
-0.210184022784233
-0.255960404872894
-0.332254350185394
-0.301736772060394
-0.301736772060394
-0.408548295497894
-0.423807084560394
-0.408548295497894
-0.362771928310394
-0.271219193935394
-0.179666444659233
-0.088113710284233
-0.011819764971733
-0.011819764971733
-0.042337343096733
0.033956602215767
0.003439024090767
-0.133890077471733
-0.149148866534233
-0.164407655596733
-0.301736772060394
-0.332254350185394
-0.362771928310394
-0.423807084560394
-0.454324662685394
-0.484842240810394
-0.469583451747894
-0.439065873622894
-0.408548295497894
-0.362771928310394
-0.301736772060394
-0.194925233721733
-0.194925233721733
-0.149148866534233
-0.072854921221733
-0.118631288409233
-0.133890077471733
-0.149148866534233
-0.149148866534233
-0.179666444659233
-0.225442811846733
-0.225442811846733
-0.240701600909233
-0.301736772060394
-0.393289506435394
-0.454324662685394
-0.393289506435394
-0.454324662685394
-0.469583451747894
-0.362771928310394
-0.332254350185394
-0.316995561122894
-0.286477982997894
-0.240701600909233
-0.164407655596733
-0.179666444659233
-0.225442811846733
-0.225442811846733
-0.210184022784233
-0.255960404872894
-0.286477982997894
-0.240701600909233
-0.240701600909233
-0.210184022784233
-0.179666444659233
-0.194925233721733
-0.194925233721733
-0.255960404872894
-0.286477982997894
-0.255960404872894
-0.316995561122894
-0.316995561122894
-0.255960404872894
-0.164407655596733
-0.164407655596733
-0.164407655596733
-0.149148866534233
-0.149148866534233
-0.133890077471733
-0.149148866534233
-0.149148866534233
-0.133890077471733
-0.225442811846733
-0.225442811846733
-0.194925233721733
-0.286477982997894
-0.301736772060394
-0.286477982997894
-0.316995561122894
-0.362771928310394
-0.362771928310394
-0.332254350185394
-0.240701600909233
-0.149148866534233
-0.179666444659233
-0.149148866534233
0.003439024090767
-0.088113710284233
-0.088113710284233
0.003439024090767
0.018697813153267
-0.027078554034233
-0.118631288409233
-0.133890077471733
-0.118631288409233
-0.194925233721733
-0.240701600909233
-0.301736772060394
-0.301736772060394
-0.286477982997894
-0.286477982997894
-0.255960404872894
-0.271219193935394
-0.240701600909233
-0.240701600909233
-0.194925233721733
-0.103372499346733
-0.088113710284233
-0.042337343096733
-0.027078554034233
-0.042337343096733
-0.011819764971733
-0.042337343096733
0.033956602215767
0.033956602215767
-0.072854921221733
-0.057596132159233
-0.072854921221733
-0.133890077471733
-0.179666444659233
-0.255960404872894
-0.210184022784233
-0.255960404872894
-0.240701600909233
-0.225442811846733
-0.194925233721733
-0.118631288409233
-0.133890077471733
-0.088113710284233
-0.072854921221733
-0.118631288409233
-0.088113710284233
-0.103372499346733
-0.118631288409233
-0.118631288409233
-0.133890077471733
-0.057596132159233
-0.164407655596733
-0.240701600909233
-0.194925233721733
-0.194925233721733
-0.240701600909233
-0.301736772060394
-0.286477982997894
-0.255960404872894
-0.225442811846733
-0.179666444659233
-0.149148866534233
0.003439024090767
0.049215391278267
0.003439024090767
0.079732969403267
0.079732969403267
0.064474180340767
0.064474180340767
-0.042337343096733
-0.072854921221733
-0.088113710284233
-0.164407655596733
-0.179666444659233
-0.164407655596733
-0.179666444659233
-0.194925233721733
-0.133890077471733
-0.179666444659233
-0.240701600909233
-0.149148866534233
-0.088113710284233
-0.103372499346733
-0.072854921221733
-0.072854921221733
0.049215391278267
0.079732969403267
0.079732969403267
0.156026914715767
0.171285703778267
0.094991758465767
0.049215391278267
0.003439024090767
-0.118631288409233
-0.210184022784233
-0.179666444659233
-0.164407655596733
-0.194925233721733
-0.210184022784233
-0.179666444659233
-0.103372499346733
-0.149148866534233
-0.164407655596733
-0.164407655596733
-0.149148866534233
-0.149148866534233
-0.179666444659233
-0.133890077471733
-0.042337343096733
-0.072854921221733
-0.072854921221733
0.018697813153267
0.079732969403267
0.003439024090767
-0.042337343096733
-0.042337343096733
-0.103372499346733
-0.149148866534233
-0.179666444659233
-0.194925233721733
-0.164407655596733
-0.179666444659233
-0.194925233721733
-0.149148866534233
-0.118631288409233
-0.088113710284233
-0.072854921221733
-0.027078554034233
-0.118631288409233
-0.179666444659233
-0.149148866534233
-0.118631288409233
-0.103372499346733
-0.118631288409233
-0.149148866534233
-0.118631288409233
-0.118631288409233
-0.133890077471733
-0.133890077471733
-0.042337343096733
-0.042337343096733
-0.072854921221733
-0.057596132159233
-0.103372499346733
-0.118631288409233
-0.103372499346733
-0.103372499346733
-0.072854921221733
-0.042337343096733
-0.088113710284233
-0.072854921221733
-0.057596132159233
-0.057596132159233
-0.088113710284233
-0.088113710284233
-0.118631288409233
-0.133890077471733
-0.118631288409233
-0.149148866534233
-0.179666444659233
-0.164407655596733
-0.179666444659233
-0.118631288409233
-0.133890077471733
-0.179666444659233
-0.118631288409233
-0.103372499346733
-0.133890077471733
-0.164407655596733
-0.164407655596733
-0.088113710284233
-0.027078554034233
0.018697813153267
0.033956602215767
0.018697813153267
-0.027078554034233
-0.072854921221733
-0.072854921221733
-0.149148866534233
-0.210184022784233
-0.194925233721733
-0.179666444659233
-0.194925233721733
-0.194925233721733
-0.194925233721733
-0.118631288409233
-0.118631288409233
-0.164407655596733
-0.133890077471733
-0.103372499346733
-0.149148866534233
-0.088113710284233
0.018697813153267
-0.011819764971733
0.018697813153267
0.064474180340767
0.049215391278267
0.064474180340767
0.018697813153267
-0.027078554034233
-0.011819764971733
-0.042337343096733
-0.088113710284233
-0.088113710284233
-0.042337343096733
-0.103372499346733
-0.088113710284233
-0.042337343096733
-0.027078554034233
-0.057596132159233
-0.103372499346733
-0.088113710284233
-0.011819764971733
-0.042337343096733
-0.042337343096733
0.033956602215767
0.125509336590767
0.094991758465767
0.049215391278267
0.110250547528267
0.079732969403267
0.003439024090767
0.018697813153267
-0.011819764971733
-0.011819764971733
0.018697813153267
0.018697813153267
0.064474180340767
0.018697813153267
0.018697813153267
0.033956602215767
0.079732969403267
0.094991758465767
0.079732969403267
0.094991758465767
0.079732969403267
0.079732969403267
0.079732969403267
0.003439024090767
-0.011819764971733
-0.057596132159233
-0.118631288409233
-0.103372499346733
-0.103372499346733
-0.088113710284233
-0.072854921221733
-0.042337343096733
0.003439024090767
0.003439024090767
0.003439024090767
0.003439024090767
0.018697813153267
0.018697813153267
-0.042337343096733
0.033956602215767
0.033956602215767
0.033956602215767
0.110250547528267
0.079732969403267
0.033956602215767
0.049215391278267
-0.011819764971733
-0.027078554034233
-0.103372499346733
-0.179666444659233
-0.225442811846733
-0.194925233721733
-0.225442811846733
-0.225442811846733
-0.103372499346733
-0.103372499346733
-0.118631288409233
-0.042337343096733
-0.042337343096733
-0.011819764971733
0.018697813153267
0.018697813153267
0.094991758465767
0.049215391278267
-0.057596132159233
-0.057596132159233
0.003439024090767
0.003439024090767
-0.011819764971733
0.018697813153267
0.033956602215767
-0.042337343096733
-0.088113710284233
-0.133890077471733
-0.118631288409233
-0.149148866534233
-0.194925233721733
-0.210184022784233
-0.179666444659233
-0.118631288409233
-0.103372499346733
-0.011819764971733
0.079732969403267
0.049215391278267
0.064474180340767
0.079732969403267
0.049215391278267
0.018697813153267
-0.027078554034233
-0.042337343096733
-0.118631288409233
-0.103372499346733
-0.042337343096733
-0.011819764971733
-0.011819764971733
-0.011819764971733
0.003439024090767
-0.011819764971733
-0.118631288409233
-0.164407655596733
-0.164407655596733
-0.118631288409233
-0.133890077471733
-0.118631288409233
0.018697813153267
0.049215391278267
0.018697813153267
0.018697813153267
0.064474180340767
0.064474180340767
-0.011819764971733
-0.072854921221733
-0.072854921221733
-0.103372499346733
-0.118631288409233
-0.118631288409233
-0.027078554034233
-0.011819764971733
-0.011819764971733
0.079732969403267
0.079732969403267
0.018697813153267
0.018697813153267
-0.057596132159233
-0.118631288409233
-0.164407655596733
-0.210184022784233
-0.225442811846733
-0.149148866534233
-0.103372499346733
-0.103372499346733
0.003439024090767
0.049215391278267
-0.011819764971733
0.003439024090767
0.018697813153267
0.018697813153267
0.018697813153267
-0.057596132159233
-0.042337343096733
-0.057596132159233
-0.088113710284233
-0.057596132159233
-0.027078554034233
-0.057596132159233
-0.072854921221733
-0.118631288409233
-0.179666444659233
-0.286477982997894
-0.316995561122894
-0.286477982997894
-0.194925233721733
-0.149148866534233
-0.088113710284233
-0.027078554034233
-0.027078554034233
-0.027078554034233
-0.042337343096733
-0.057596132159233
-0.027078554034233
-0.027078554034233
-0.103372499346733
-0.088113710284233
-0.088113710284233
-0.118631288409233
-0.133890077471733
-0.057596132159233
-0.072854921221733
-0.118631288409233
-0.118631288409233
-0.133890077471733
-0.179666444659233
-0.179666444659233
-0.210184022784233
-0.179666444659233
-0.194925233721733
-0.194925233721733
-0.133890077471733
-0.057596132159233
-0.103372499346733
-0.149148866534233
-0.103372499346733
-0.103372499346733
-0.118631288409233
-0.133890077471733
-0.103372499346733
-0.088113710284233
-0.118631288409233
-0.149148866534233
-0.149148866534233
-0.194925233721733
-0.194925233721733
-0.194925233721733
-0.133890077471733
-0.149148866534233
-0.179666444659233
-0.103372499346733
-0.103372499346733
-0.149148866534233
-0.072854921221733
0.003439024090767
0.033956602215767
0.018697813153267
0.033956602215767
0.033956602215767
-0.011819764971733
-0.133890077471733
-0.255960404872894
-0.255960404872894
-0.286477982997894
-0.332254350185394
-0.255960404872894
-0.194925233721733
-0.118631288409233
-0.118631288409233
-0.118631288409233
-0.027078554034233
-0.072854921221733
-0.133890077471733
-0.088113710284233
-0.057596132159233
-0.103372499346733
-0.088113710284233
-0.042337343096733
-0.011819764971733
-0.011819764971733
0.003439024090767
-0.011819764971733
0.003439024090767
-0.118631288409233
-0.255960404872894
-0.194925233721733
-0.240701600909233
-0.301736772060394
-0.271219193935394
-0.240701600909233
-0.118631288409233
-0.072854921221733
-0.149148866534233
-0.133890077471733
-0.118631288409233
-0.118631288409233
-0.133890077471733
-0.072854921221733
-0.042337343096733
-0.072854921221733
0.003439024090767
-0.057596132159233
-0.133890077471733
-0.072854921221733
-0.118631288409233
-0.118631288409233
-0.179666444659233
-0.194925233721733
-0.149148866534233
-0.118631288409233
-0.072854921221733
-0.057596132159233
-0.027078554034233
-0.011819764971733
-0.072854921221733
-0.057596132159233
-0.027078554034233
0.018697813153267
0.049215391278267
0.018697813153267
0.079732969403267
0.049215391278267
-0.011819764971733
-0.027078554034233
-0.088113710284233
-0.149148866534233
-0.210184022784233
-0.255960404872894
-0.225442811846733
-0.225442811846733
-0.164407655596733
-0.103372499346733
-0.027078554034233
0.003439024090767
0.033956602215767
0.094991758465767
0.079732969403267
0.018697813153267
0.018697813153267
0.033956602215767
0.064474180340767
0.049215391278267
0.049215391278267
0.094991758465767
0.079732969403267
0.079732969403267
0.003439024090767
0.018697813153267
0.018697813153267
-0.088113710284233
-0.088113710284233
-0.088113710284233
-0.149148866534233
-0.133890077471733
-0.103372499346733
-0.057596132159233
0.003439024090767
0.064474180340767
0.110250547528267
0.201803281903267
0.171285703778267
0.094991758465767
0.110250547528267
0.064474180340767
-0.072854921221733
-0.072854921221733
-0.072854921221733
-0.133890077471733
-0.149148866534233
-0.149148866534233
-0.088113710284233
-0.042337343096733
-0.011819764971733
0.018697813153267
0.079732969403267
0.079732969403267
-0.011819764971733
0.018697813153267
0.079732969403267
0.064474180340767
0.171285703778267
0.247579649090767
0.262838423252106
0.232320860028267
0.171285703778267
0.156026914715767
0.064474180340767
-0.103372499346733
-0.164407655596733
-0.149148866534233
-0.118631288409233
-0.103372499346733
-0.042337343096733
0.079732969403267
0.201803281903267
0.278097212314606
0.278097212314606
0.323873579502106
0.293356001377106
0.217062070965767
0.201803281903267
0.171285703778267
0.156026914715767
0.125509336590767
0.064474180340767
0.094991758465767
0.018697813153267
-0.072854921221733
-0.057596132159233
-0.103372499346733
-0.118631288409233
-0.149148866534233
-0.149148866534233
-0.088113710284233
-0.027078554034233
0.094991758465767
0.201803281903267
0.278097212314606
0.354391157627106
0.339132368564606
0.339132368564606
0.308614790439606
0.293356001377106
0.278097212314606
0.262838423252106
0.262838423252106
0.217062070965767
0.156026914715767
0.110250547528267
0.033956602215767
0.033956602215767
0.003439024090767
-0.103372499346733
-0.133890077471733
-0.103372499346733
-0.042337343096733
0.018697813153267
0.049215391278267
0.079732969403267
0.186544492840767
0.217062070965767
0.156026914715767
0.217062070965767
0.278097212314606
0.247579649090767
0.217062070965767
0.186544492840767
0.171285703778267
0.217062070965767
0.201803281903267
0.110250547528267
0.186544492840767
0.186544492840767
0.079732969403267
0.094991758465767
0.186544492840767
0.125509336590767
0.110250547528267
0.140768125653267
0.171285703778267
0.186544492840767
0.217062070965767
0.247579649090767
0.323873579502106
0.323873579502106
0.262838423252106
0.293356001377106
0.308614790439606
0.217062070965767
0.140768125653267
0.079732969403267
0.079732969403267
0.079732969403267
0.049215391278267
0.094991758465767
0.171285703778267
0.247579649090767
0.339132368564606
0.369649946689606
0.445943892002106
0.491720259189606
0.415426313877106
0.354391157627106
0.308614790439606
0.323873579502106
0.384908735752106
0.430685102939606
0.430685102939606
0.415426313877106
0.415426313877106
0.308614790439606
0.201803281903267
0.232320860028267
0.217062070965767
0.186544492840767
0.140768125653267
0.140768125653267
0.201803281903267
0.232320860028267
0.308614790439606
0.354391157627106
0.415426313877106
0.461202681064606
0.430685102939606
0.491720259189606
0.552755415439606
0.476461470127106
0.476461470127106
0.445943892002106
0.415426313877106
0.369649946689606
0.323873579502106
0.308614790439606
0.339132368564606
0.308614790439606
0.186544492840767
0.140768125653267
0.186544492840767
0.125509336590767
0.186544492840767
0.293356001377106
0.308614790439606
0.339132368564606
0.323873579502106
0.323873579502106
0.400167524814606
0.476461470127106
0.476461470127106
0.506979048252106
0.583272993564606
0.506979048252106
0.384908735752106
0.384908735752106
0.278097212314606
0.293356001377106
0.339132368564606
0.339132368564606
0.354391157627106
0.384908735752106
0.384908735752106
0.369649946689606
0.369649946689606
0.415426313877106
0.461202681064606
0.445943892002106
0.369649946689606
0.369649946689606
0.384908735752106
0.293356001377106
0.293356001377106
0.323873579502106
0.369649946689606
0.339132368564606
0.323873579502106
0.384908735752106
0.400167524814606
0.384908735752106
0.354391157627106
0.308614790439606
0.384908735752106
0.354391157627106
0.354391157627106
0.491720259189606
0.537496626377106
0.537496626377106
0.476461470127106
0.537496626377106
0.583272993564606
0.522237837314606
0.583272993564606
0.598531782627106
0.522237837314606
0.400167524814606
0.232320860028267
0.217062070965767
0.186544492840767
0.171285703778267
0.186544492840767
0.232320860028267
0.293356001377106
0.217062070965767
0.140768125653267
0.186544492840767
0.186544492840767
0.308614790439606
0.369649946689606
0.461202681064606
0.537496626377106
0.568014204502106
0.629049360752106
0.659566938877106
0.690084517002106
0.629049360752106
0.506979048252106
0.491720259189606
0.308614790439606
0.171285703778267
0.217062070965767
0.125509336590767
0.110250547528267
0.125509336590767
0.140768125653267
0.171285703778267
0.232320860028267
0.308614790439606
0.354391157627106
0.354391157627106
0.308614790439606
0.293356001377106
0.445943892002106
0.430685102939606
0.445943892002106
0.552755415439606
0.506979048252106
0.415426313877106
0.293356001377106
0.217062070965767
0.278097212314606
0.186544492840767
0.171285703778267
0.201803281903267
0.156026914715767
0.110250547528267
0.094991758465767
0.201803281903267
0.247579649090767
0.293356001377106
0.339132368564606
0.400167524814606
0.445943892002106
0.415426313877106
0.384908735752106
0.430685102939606
0.384908735752106
0.430685102939606
0.384908735752106
0.293356001377106
0.323873579502106
0.308614790439606
0.232320860028267
0.186544492840767
0.186544492840767
0.186544492840767
0.186544492840767
0.186544492840767
0.110250547528267
0.094991758465767
0.186544492840767
0.156026914715767
0.217062070965767
0.339132368564606
0.415426313877106
0.445943892002106
0.430685102939606
0.384908735752106
0.369649946689606
0.262838423252106
0.140768125653267
0.125509336590767
0.171285703778267
0.156026914715767
0.201803281903267
0.278097212314606
0.293356001377106
0.278097212314606
0.232320860028267
0.232320860028267
0.293356001377106
0.278097212314606
0.247579649090767
0.247579649090767
0.247579649090767
0.186544492840767
0.156026914715767
0.262838423252106
0.247579649090767
0.125509336590767
0.079732969403267
0.079732969403267
0.064474180340767
0.018697813153267
0.018697813153267
0.094991758465767
0.201803281903267
0.232320860028267
0.201803281903267
0.293356001377106
0.293356001377106
0.232320860028267
0.201803281903267
0.171285703778267
0.171285703778267
0.156026914715767
0.140768125653267
0.232320860028267
0.232320860028267
0.171285703778267
0.201803281903267
0.186544492840767
0.140768125653267
0.125509336590767
0.079732969403267
0.049215391278267
0.064474180340767
0.033956602215767
0.003439024090767
0.049215391278267
0.079732969403267
0.079732969403267
0.171285703778267
0.171285703778267
0.201803281903267
0.247579649090767
0.217062070965767
0.232320860028267
0.262838423252106
0.201803281903267
0.140768125653267
0.094991758465767
0.079732969403267
0.064474180340767
0.079732969403267
0.064474180340767
0.033956602215767
0.125509336590767
0.125509336590767
0.079732969403267
0.079732969403267
0.079732969403267
0.018697813153267
-0.042337343096733
-0.057596132159233
0.064474180340767
0.110250547528267
0.125509336590767
0.232320860028267
0.323873579502106
0.232320860028267
0.186544492840767
0.217062070965767
0.201803281903267
0.125509336590767
0.094991758465767
0.110250547528267
0.079732969403267
0.033956602215767
-0.011819764971733
-0.011819764971733
0.018697813153267
0.049215391278267
0.049215391278267
0.064474180340767
0.049215391278267
0.018697813153267
0.033956602215767
0.094991758465767
0.110250547528267
0.140768125653267
0.201803281903267
0.201803281903267
0.140768125653267
0.110250547528267
0.079732969403267
0.079732969403267
0.049215391278267
0.049215391278267
0.094991758465767
0.094991758465767
0.110250547528267
0.110250547528267
0.094991758465767
0.094991758465767
0.033956602215767
0.018697813153267
0.049215391278267
0.049215391278267
0.018697813153267
0.018697813153267
0.094991758465767
0.064474180340767
0.049215391278267
0.064474180340767
0.079732969403267
0.110250547528267
0.094991758465767
0.079732969403267
0.171285703778267
0.140768125653267
0.110250547528267
0.140768125653267
0.140768125653267
0.110250547528267
0.064474180340767
0.018697813153267
-0.011819764971733
0.003439024090767
0.033956602215767
0.033956602215767
0.140768125653267
0.186544492840767
0.125509336590767
0.186544492840767
0.156026914715767
0.110250547528267
0.079732969403267
0.079732969403267
0.094991758465767
0.079732969403267
0.079732969403267
0.125509336590767
0.140768125653267
0.125509336590767
0.110250547528267
0.156026914715767
0.094991758465767
0.064474180340767
0.110250547528267
0.140768125653267
0.186544492840767
0.201803281903267
0.171285703778267
0.140768125653267
0.079732969403267
0.110250547528267
0.125509336590767
0.064474180340767
0.079732969403267
0.049215391278267
0.018697813153267
0.003439024090767
0.003439024090767
0.079732969403267
0.140768125653267
0.094991758465767
0.110250547528267
0.171285703778267
0.186544492840767
0.125509336590767
0.140768125653267
0.156026914715767
0.140768125653267
0.079732969403267
0.079732969403267
0.094991758465767
0.064474180340767
0.018697813153267
0.064474180340767
0.064474180340767
0.079732969403267
0.094991758465767
0.064474180340767
0.079732969403267
0.064474180340767
-0.011819764971733
-0.042337343096733
0.018697813153267
0.033956602215767
0.018697813153267
0.079732969403267
0.125509336590767
0.125509336590767
0.094991758465767
0.049215391278267
0.079732969403267
0.033956602215767
-0.057596132159233
-0.011819764971733
-0.011819764971733
-0.011819764971733
0.033956602215767
0.079732969403267
0.125509336590767
0.094991758465767
0.125509336590767
0.079732969403267
0.049215391278267
0.079732969403267
0.049215391278267
0.079732969403267
0.064474180340767
0.033956602215767
0.079732969403267
0.079732969403267
0.033956602215767
0.003439024090767
-0.011819764971733
0.003439024090767
-0.072854921221733
-0.072854921221733
-0.042337343096733
0.033956602215767
0.049215391278267
0.049215391278267
0.125509336590767
0.125509336590767
0.094991758465767
0.079732969403267
0.064474180340767
0.079732969403267
0.033956602215767
-0.027078554034233
0.064474180340767
0.003439024090767
-0.042337343096733
-0.072854921221733
-0.118631288409233
-0.103372499346733
-0.103372499346733
-0.057596132159233
0.018697813153267
-0.011819764971733
-0.011819764971733
-0.027078554034233
0.018697813153267
-0.042337343096733
-0.072854921221733
-0.011819764971733
-0.027078554034233
-0.027078554034233
-0.057596132159233
-0.103372499346733
-0.057596132159233
-0.088113710284233
-0.088113710284233
-0.103372499346733
-0.194925233721733
-0.194925233721733
-0.240701600909233
-0.194925233721733
-0.179666444659233
-0.164407655596733
-0.072854921221733
-0.011819764971733
-0.027078554034233
-0.027078554034233
-0.042337343096733
-0.011819764971733
-0.072854921221733
-0.088113710284233
-0.088113710284233
-0.072854921221733
-0.027078554034233
-0.072854921221733
-0.027078554034233
0.018697813153267
-0.072854921221733
-0.118631288409233
-0.118631288409233
-0.149148866534233
-0.210184022784233
-0.210184022784233
-0.194925233721733
-0.225442811846733
-0.149148866534233
-0.103372499346733
-0.057596132159233
-0.011819764971733
-0.011819764971733
0.018697813153267
0.033956602215767
-0.027078554034233
-0.042337343096733
-0.057596132159233
-0.042337343096733
-0.149148866534233
-0.271219193935394
-0.286477982997894
-0.255960404872894
-0.286477982997894
-0.286477982997894
-0.210184022784233
-0.194925233721733
-0.179666444659233
-0.164407655596733
-0.179666444659233
-0.149148866534233
-0.164407655596733
-0.194925233721733
-0.133890077471733
-0.179666444659233
-0.164407655596733
-0.088113710284233
-0.057596132159233
-0.027078554034233
0.003439024090767
-0.042337343096733
-0.042337343096733
-0.072854921221733
-0.118631288409233
-0.164407655596733
-0.118631288409233
-0.164407655596733
-0.225442811846733
-0.133890077471733
-0.118631288409233
-0.164407655596733
-0.179666444659233
-0.133890077471733
-0.133890077471733
-0.164407655596733
-0.118631288409233
-0.088113710284233
-0.072854921221733
-0.011819764971733
-0.057596132159233
-0.042337343096733
-0.011819764971733
-0.057596132159233
-0.042337343096733
-0.057596132159233
-0.149148866534233
-0.194925233721733
-0.194925233721733
-0.133890077471733
-0.118631288409233
-0.072854921221733
-0.042337343096733
-0.027078554034233
0.018697813153267
-0.042337343096733
-0.072854921221733
-0.042337343096733
-0.072854921221733
-0.088113710284233
-0.118631288409233
-0.179666444659233
-0.225442811846733
-0.240701600909233
-0.210184022784233
-0.286477982997894
-0.271219193935394
-0.255960404872894
-0.286477982997894
-0.225442811846733
-0.240701600909233
-0.225442811846733
-0.149148866534233
-0.179666444659233
-0.118631288409233
-0.057596132159233
-0.011819764971733
-0.011819764971733
0.003439024090767
0.049215391278267
0.049215391278267
0.003439024090767
0.003439024090767
0.003439024090767
-0.027078554034233
-0.133890077471733
-0.179666444659233
-0.225442811846733
-0.194925233721733
-0.164407655596733
-0.194925233721733
-0.088113710284233
-0.072854921221733
-0.072854921221733
-0.011819764971733
-0.011819764971733
-0.072854921221733
-0.042337343096733
-0.042337343096733
-0.011819764971733
0.003439024090767
0.033956602215767
0.018697813153267
0.079732969403267
0.079732969403267
-0.072854921221733
-0.072854921221733
-0.057596132159233
-0.118631288409233
-0.149148866534233
-0.133890077471733
-0.088113710284233
-0.103372499346733
-0.072854921221733
-0.011819764971733
0.003439024090767
0.064474180340767
0.064474180340767
0.049215391278267
0.033956602215767
-0.011819764971733
0.003439024090767
0.018697813153267
0.018697813153267
0.049215391278267
0.064474180340767
0.110250547528267
0.033956602215767
0.003439024090767
0.018697813153267
-0.011819764971733
-0.042337343096733
-0.057596132159233
-0.027078554034233
0.079732969403267
0.064474180340767
0.079732969403267
0.094991758465767
0.079732969403267
0.003439024090767
0.018697813153267
0.079732969403267
-0.011819764971733
0.003439024090767
0.033956602215767
-0.042337343096733
-0.057596132159233
-0.057596132159233
-0.011819764971733
0.094991758465767
0.079732969403267
0.079732969403267
0.094991758465767
0.125509336590767
0.125509336590767
0.079732969403267
0.110250547528267
0.125509336590767
0.079732969403267
0.049215391278267
0.033956602215767
0.064474180340767
0.018697813153267
-0.011819764971733
0.018697813153267
0.049215391278267
0.049215391278267
-0.057596132159233
-0.057596132159233
0.003439024090767
-0.072854921221733
-0.088113710284233
-0.042337343096733
-0.011819764971733
0.079732969403267
0.094991758465767
0.171285703778267
0.201803281903267
0.217062070965767
0.186544492840767
0.156026914715767
0.140768125653267
0.079732969403267
0.079732969403267
0.140768125653267
0.140768125653267
0.156026914715767
0.171285703778267
0.125509336590767
0.079732969403267
0.003439024090767
0.003439024090767
-0.042337343096733
-0.072854921221733
-0.088113710284233
-0.103372499346733
-0.103372499346733
-0.057596132159233
0.049215391278267
0.094991758465767
0.110250547528267
0.140768125653267
0.156026914715767
0.201803281903267
0.125509336590767
0.110250547528267
0.186544492840767
0.156026914715767
0.064474180340767
0.079732969403267
0.094991758465767
0.140768125653267
0.125509336590767
0.079732969403267
0.079732969403267
0.110250547528267
0.079732969403267
0.033956602215767
0.125509336590767
0.110250547528267
0.079732969403267
0.079732969403267
0.079732969403267
0.110250547528267
0.125509336590767
0.125509336590767
0.201803281903267
0.140768125653267
0.094991758465767
0.033956602215767
0.003439024090767
-0.027078554034233
-0.072854921221733
-0.027078554034233
0.033956602215767
0.049215391278267
0.033956602215767
0.018697813153267
0.079732969403267
0.079732969403267
0.018697813153267
0.049215391278267
0.033956602215767
0.018697813153267
-0.027078554034233
-0.027078554034233
0.018697813153267
-0.011819764971733
0.049215391278267
0.079732969403267
0.079732969403267
0.079732969403267
0.094991758465767
0.094991758465767
0.033956602215767
0.003439024090767
-0.027078554034233
-0.072854921221733
-0.072854921221733
-0.042337343096733
-0.011819764971733
0.079732969403267
0.064474180340767
0.064474180340767
0.079732969403267
0.064474180340767
0.064474180340767
0.049215391278267
0.079732969403267
0.064474180340767
-0.011819764971733
-0.072854921221733
-0.103372499346733
-0.088113710284233
-0.042337343096733
-0.011819764971733
0.003439024090767
-0.011819764971733
0.018697813153267
-0.011819764971733
-0.011819764971733
-0.011819764971733
-0.042337343096733
0.049215391278267
0.079732969403267
0.018697813153267
0.049215391278267
0.079732969403267
0.079732969403267
0.079732969403267
0.033956602215767
-0.011819764971733
-0.072854921221733
-0.118631288409233
-0.194925233721733
-0.179666444659233
-0.194925233721733
-0.240701600909233
-0.194925233721733
-0.210184022784233
-0.225442811846733
-0.179666444659233
-0.179666444659233
-0.133890077471733
-0.164407655596733
-0.194925233721733
-0.164407655596733
-0.118631288409233
-0.133890077471733
-0.103372499346733
0.064474180340767
0.110250547528267
0.033956602215767
-0.011819764971733
-0.042337343096733
-0.072854921221733
-0.164407655596733
-0.255960404872894
-0.179666444659233
-0.194925233721733
-0.271219193935394
-0.362771928310394
-0.347513139247894
-0.240701600909233
-0.225442811846733
-0.210184022784233
-0.133890077471733
-0.103372499346733
-0.088113710284233
-0.118631288409233
-0.057596132159233
-0.103372499346733
-0.164407655596733
-0.103372499346733
-0.149148866534233
-0.149148866534233
-0.072854921221733
-0.103372499346733
-0.072854921221733
-0.118631288409233
-0.194925233721733
-0.225442811846733
-0.210184022784233
-0.194925233721733
-0.271219193935394
-0.225442811846733
-0.210184022784233
-0.255960404872894
-0.225442811846733
-0.225442811846733
-0.194925233721733
-0.149148866534233
-0.179666444659233
-0.164407655596733
-0.301736772060394
-0.347513139247894
-0.332254350185394
-0.316995561122894
-0.271219193935394
-0.240701600909233
-0.149148866534233
-0.118631288409233
-0.225442811846733
-0.194925233721733
-0.225442811846733
-0.286477982997894
-0.301736772060394
-0.332254350185394
-0.255960404872894
-0.194925233721733
-0.210184022784233
-0.210184022784233
-0.118631288409233
-0.088113710284233
-0.179666444659233
-0.194925233721733
-0.179666444659233
-0.271219193935394
-0.301736772060394
-0.393289506435394
-0.378030717372894
-0.347513139247894
-0.408548295497894
-0.393289506435394
-0.378030717372894
-0.408548295497894
-0.378030717372894
-0.332254350185394
-0.301736772060394
-0.301736772060394
-0.286477982997894
-0.240701600909233
-0.133890077471733
-0.103372499346733
-0.118631288409233
-0.057596132159233
-0.088113710284233
-0.149148866534233
-0.149148866534233
-0.210184022784233
-0.255960404872894
-0.240701600909233
-0.301736772060394
-0.301736772060394
-0.316995561122894
-0.332254350185394
-0.362771928310394
-0.347513139247894
-0.332254350185394
-0.301736772060394
-0.225442811846733
-0.240701600909233
-0.271219193935394
-0.225442811846733
-0.271219193935394
-0.316995561122894
-0.316995561122894
-0.286477982997894
-0.210184022784233
-0.194925233721733
-0.240701600909233
-0.255960404872894
-0.210184022784233
-0.240701600909233
-0.316995561122894
-0.332254350185394
-0.362771928310394
-0.347513139247894
-0.362771928310394
-0.423807084560394
-0.316995561122894
-0.286477982997894
-0.301736772060394
-0.210184022784233
-0.118631288409233
-0.133890077471733
-0.179666444659233
-0.164407655596733
-0.149148866534233
-0.271219193935394
-0.301736772060394
-0.286477982997894
-0.255960404872894
-0.255960404872894
-0.286477982997894
-0.240701600909233
-0.255960404872894
-0.316995561122894
-0.347513139247894
-0.347513139247894
-0.347513139247894
-0.332254350185394
-0.347513139247894
-0.271219193935394
-0.225442811846733
-0.164407655596733
-0.133890077471733
-0.103372499346733
-0.118631288409233
-0.164407655596733
-0.164407655596733
-0.210184022784233
-0.286477982997894
-0.240701600909233
-0.271219193935394
-0.316995561122894
-0.332254350185394
-0.362771928310394
-0.362771928310394
-0.378030717372894
-0.408548295497894
-0.439065873622894
-0.362771928310394
-0.362771928310394
-0.408548295497894
-0.393289506435394
-0.362771928310394
-0.362771928310394
-0.286477982997894
-0.255960404872894
-0.179666444659233
-0.133890077471733
-0.179666444659233
-0.194925233721733
-0.164407655596733
-0.210184022784233
-0.210184022784233
-0.164407655596733
-0.194925233721733
-0.255960404872894
-0.255960404872894
-0.286477982997894
-0.271219193935394
-0.210184022784233
-0.225442811846733
-0.133890077471733
-0.088113710284233
-0.179666444659233
-0.210184022784233
-0.179666444659233
-0.240701600909233
-0.255960404872894
-0.255960404872894
-0.255960404872894
-0.210184022784233
-0.194925233721733
-0.194925233721733
-0.088113710284233
-0.133890077471733
-0.164407655596733
-0.149148866534233
-0.179666444659233
-0.194925233721733
-0.179666444659233
-0.225442811846733
-0.210184022784233
-0.240701600909233
-0.255960404872894
-0.225442811846733
-0.210184022784233
-0.240701600909233
-0.210184022784233
-0.149148866534233
-0.240701600909233
-0.255960404872894
-0.194925233721733
-0.210184022784233
-0.210184022784233
-0.179666444659233
-0.179666444659233
-0.133890077471733
-0.133890077471733
-0.103372499346733
-0.133890077471733
-0.118631288409233
-0.164407655596733
-0.255960404872894
-0.225442811846733
-0.194925233721733
-0.255960404872894
-0.286477982997894
-0.286477982997894
-0.179666444659233
-0.194925233721733
-0.210184022784233
-0.133890077471733
-0.118631288409233
-0.133890077471733
-0.164407655596733
-0.133890077471733
-0.133890077471733
-0.210184022784233
-0.210184022784233
-0.194925233721733
-0.225442811846733
-0.194925233721733
-0.194925233721733
-0.118631288409233
-0.118631288409233
-0.164407655596733
-0.164407655596733
-0.133890077471733
-0.118631288409233
-0.164407655596733
-0.179666444659233
-0.133890077471733
-0.210184022784233
-0.179666444659233
-0.133890077471733
-0.103372499346733
-0.072854921221733
-0.103372499346733
-0.057596132159233
-0.103372499346733
-0.210184022784233
-0.179666444659233
-0.194925233721733
-0.210184022784233
-0.225442811846733
-0.271219193935394
-0.286477982997894
-0.286477982997894
-0.271219193935394
-0.255960404872894
-0.194925233721733
-0.210184022784233
-0.194925233721733
-0.088113710284233
-0.118631288409233
-0.133890077471733
-0.027078554034233
-0.027078554034233
-0.011819764971733
0.003439024090767
-0.042337343096733
-0.042337343096733
-0.103372499346733
-0.164407655596733
-0.210184022784233
-0.164407655596733
-0.179666444659233
-0.240701600909233
-0.179666444659233
-0.149148866534233
-0.164407655596733
-0.088113710284233
-0.072854921221733
-0.057596132159233
-0.072854921221733
-0.088113710284233
-0.072854921221733
-0.088113710284233
-0.088113710284233
-0.118631288409233
-0.103372499346733
-0.072854921221733
-0.072854921221733
-0.027078554034233
-0.027078554034233
-0.042337343096733
-0.149148866534233
-0.225442811846733
-0.179666444659233
-0.194925233721733
-0.133890077471733
-0.057596132159233
0.018697813153267
0.110250547528267
0.079732969403267
0.079732969403267
0.232320860028267
0.201803281903267
0.171285703778267
0.110250547528267
0.079732969403267
0.018697813153267
-0.027078554034233
-0.011819764971733
-0.011819764971733
-0.011819764971733
-0.072854921221733
-0.118631288409233
-0.057596132159233
-0.149148866534233
-0.210184022784233
-0.149148866534233
-0.179666444659233
-0.149148866534233
-0.103372499346733
-0.027078554034233
0.033956602215767
0.003439024090767
0.079732969403267
0.094991758465767
0.033956602215767
0.033956602215767
0.018697813153267
0.033956602215767
0.018697813153267
0.033956602215767
0.049215391278267
0.064474180340767
0.079732969403267
0.049215391278267
0.033956602215767
0.064474180340767
0.033956602215767
0.079732969403267
0.064474180340767
0.033956602215767
0.049215391278267
0.003439024090767
0.033956602215767
0.064474180340767
0.033956602215767
0.079732969403267
0.125509336590767
0.140768125653267
0.064474180340767
0.018697813153267
0.064474180340767
-0.011819764971733
-0.011819764971733
0.003439024090767
-0.042337343096733
-0.057596132159233
-0.042337343096733
-0.011819764971733
0.049215391278267
0.079732969403267
0.171285703778267
0.232320860028267
0.278097212314606
0.247579649090767
0.186544492840767
0.171285703778267
0.094991758465767
0.049215391278267
0.079732969403267
0.079732969403267
0.079732969403267
0.079732969403267
0.018697813153267
-0.042337343096733
-0.088113710284233
-0.118631288409233
-0.149148866534233
-0.027078554034233
-0.011819764971733
-0.057596132159233
0.018697813153267
0.079732969403267
0.079732969403267
0.186544492840767
0.186544492840767
0.186544492840767
0.217062070965767
0.156026914715767
0.079732969403267
0.079732969403267
0.003439024090767
-0.011819764971733
0.049215391278267
0.003439024090767
-0.042337343096733
-0.057596132159233
-0.072854921221733
-0.088113710284233
-0.103372499346733
-0.149148866534233
-0.103372499346733
-0.057596132159233
-0.042337343096733
-0.042337343096733
0.033956602215767
0.049215391278267
0.064474180340767
0.079732969403267
0.094991758465767
0.156026914715767
0.156026914715767
0.140768125653267
0.186544492840767
0.171285703778267
0.125509336590767
0.079732969403267
0.033956602215767
-0.011819764971733
-0.057596132159233
-0.027078554034233
0.018697813153267
0.064474180340767
0.094991758465767
0.110250547528267
0.125509336590767
0.079732969403267
0.064474180340767
0.125509336590767
0.079732969403267
0.049215391278267
0.049215391278267
0.079732969403267
0.049215391278267
0.033956602215767
0.049215391278267
0.049215391278267
-0.011819764971733
-0.042337343096733
-0.133890077471733
-0.164407655596733
-0.179666444659233
-0.179666444659233
-0.118631288409233
-0.042337343096733
0.033956602215767
0.079732969403267
0.186544492840767
0.201803281903267
0.156026914715767
0.125509336590767
0.110250547528267
0.094991758465767
0.079732969403267
0.064474180340767
0.094991758465767
0.064474180340767
-0.027078554034233
-0.027078554034233
-0.042337343096733
-0.088113710284233
-0.072854921221733
-0.057596132159233
-0.072854921221733
-0.072854921221733
-0.072854921221733
-0.088113710284233
-0.027078554034233
0.003439024090767
0.033956602215767
0.094991758465767
0.079732969403267
0.079732969403267
0.110250547528267
0.125509336590767
0.125509336590767
0.156026914715767
0.156026914715767
0.110250547528267
0.049215391278267
-0.011819764971733
-0.027078554034233
0.033956602215767
0.033956602215767
0.049215391278267
0.094991758465767
0.125509336590767
0.110250547528267
0.079732969403267
0.079732969403267
0.079732969403267
0.033956602215767
0.049215391278267
-0.027078554034233
-0.072854921221733
-0.011819764971733
-0.027078554034233
0.018697813153267
0.003439024090767
-0.057596132159233
-0.103372499346733
-0.118631288409233
-0.133890077471733
-0.179666444659233
-0.149148866534233
-0.011819764971733
-0.011819764971733
0.018697813153267
0.033956602215767
0.064474180340767
0.079732969403267
0.049215391278267
0.064474180340767
0.094991758465767
0.079732969403267
0.064474180340767
0.049215391278267
0.079732969403267
0.064474180340767
0.049215391278267
0.049215391278267
0.018697813153267
0.018697813153267
-0.072854921221733
-0.088113710284233
-0.057596132159233
-0.133890077471733
-0.057596132159233
0.033956602215767
0.018697813153267
0.079732969403267
0.079732969403267
0.125509336590767
0.156026914715767
0.094991758465767
0.094991758465767
0.171285703778267
0.171285703778267
0.110250547528267
0.110250547528267
0.094991758465767
0.018697813153267
0.018697813153267
0.003439024090767
0.018697813153267
0.125509336590767
0.079732969403267
0.079732969403267
0.125509336590767
0.079732969403267
0.079732969403267
0.140768125653267
0.156026914715767
0.171285703778267
0.186544492840767
0.201803281903267
0.125509336590767
0.125509336590767
0.125509336590767
0.079732969403267
0.064474180340767
-0.042337343096733
-0.088113710284233
-0.057596132159233
-0.088113710284233
-0.103372499346733
-0.057596132159233
0.049215391278267
0.018697813153267
0.018697813153267
0.064474180340767
0.033956602215767
0.079732969403267
0.094991758465767
0.079732969403267
0.156026914715767
0.140768125653267
0.094991758465767
0.156026914715767
0.156026914715767
0.140768125653267
0.156026914715767
0.201803281903267
0.094991758465767
0.049215391278267
0.018697813153267
-0.042337343096733
-0.057596132159233
-0.103372499346733
-0.088113710284233
0.003439024090767
-0.027078554034233
0.003439024090767
0.079732969403267
0.094991758465767
0.156026914715767
0.232320860028267
0.262838423252106
0.247579649090767
0.247579649090767
0.201803281903267
0.140768125653267
0.094991758465767
-0.027078554034233
-0.011819764971733
0.018697813153267
-0.072854921221733
0.049215391278267
0.079732969403267
0.018697813153267
0.033956602215767
0.018697813153267
-0.011819764971733
0.049215391278267
0.049215391278267
0.064474180340767
0.140768125653267
0.217062070965767
0.140768125653267
0.171285703778267
0.232320860028267
0.125509336590767
0.110250547528267
0.064474180340767
-0.042337343096733
-0.027078554034233
-0.057596132159233
-0.088113710284233
-0.011819764971733
0.003439024090767
0.018697813153267
0.018697813153267
0.079732969403267
0.049215391278267
0.003439024090767
0.003439024090767
0.018697813153267
0.049215391278267
0.003439024090767
-0.011819764971733
0.094991758465767
0.079732969403267
0.064474180340767
0.064474180340767
0.079732969403267
0.064474180340767
0.003439024090767
0.049215391278267
0.033956602215767
0.003439024090767
0.049215391278267
0.018697813153267
0.049215391278267
0.064474180340767
0.003439024090767
0.018697813153267
0.049215391278267
0.064474180340767
0.049215391278267
0.079732969403267
0.079732969403267
0.049215391278267
0.064474180340767
0.049215391278267
-0.027078554034233
-0.027078554034233
-0.027078554034233
-0.042337343096733
-0.103372499346733
-0.133890077471733
-0.088113710284233
-0.072854921221733
-0.057596132159233
-0.011819764971733
-0.011819764971733
-0.027078554034233
-0.011819764971733
0.003439024090767
0.033956602215767
0.064474180340767
0.064474180340767
0.094991758465767
0.156026914715767
0.079732969403267
0.033956602215767
0.018697813153267
-0.042337343096733
-0.072854921221733
-0.118631288409233
-0.149148866534233
-0.118631288409233
-0.133890077471733
-0.133890077471733
-0.088113710284233
-0.042337343096733
-0.072854921221733
-0.057596132159233
0.003439024090767
-0.011819764971733
0.018697813153267
0.033956602215767
0.079732969403267
0.140768125653267
0.125509336590767
0.094991758465767
0.094991758465767
0.033956602215767
-0.057596132159233
-0.133890077471733
-0.133890077471733
-0.210184022784233
-0.225442811846733
-0.194925233721733
-0.149148866534233
-0.118631288409233
-0.133890077471733
-0.072854921221733
-0.027078554034233
-0.088113710284233
-0.088113710284233
-0.042337343096733
0.003439024090767
0.033956602215767
-0.011819764971733
0.018697813153267
0.018697813153267
-0.088113710284233
-0.103372499346733
-0.103372499346733
-0.149148866534233
-0.194925233721733
-0.149148866534233
-0.118631288409233
-0.149148866534233
-0.072854921221733
-0.057596132159233
-0.027078554034233
0.003439024090767
-0.042337343096733
-0.042337343096733
-0.011819764971733
-0.027078554034233
0.018697813153267
0.003439024090767
0.049215391278267
0.064474180340767
0.018697813153267
0.018697813153267
-0.011819764971733
-0.057596132159233
-0.133890077471733
-0.133890077471733
-0.133890077471733
-0.164407655596733
-0.133890077471733
-0.103372499346733
-0.103372499346733
-0.057596132159233
-0.103372499346733
-0.088113710284233
-0.103372499346733
-0.088113710284233
-0.011819764971733
0.033956602215767
0.094991758465767
0.140768125653267
0.156026914715767
0.171285703778267
0.079732969403267
-0.027078554034233
-0.088113710284233
-0.088113710284233
-0.133890077471733
-0.179666444659233
-0.133890077471733
-0.103372499346733
-0.103372499346733
-0.042337343096733
0.033956602215767
0.064474180340767
0.003439024090767
-0.027078554034233
0.033956602215767
0.003439024090767
-0.011819764971733
0.003439024090767
0.049215391278267
0.003439024090767
-0.057596132159233
-0.088113710284233
-0.103372499346733
-0.149148866534233
-0.210184022784233
-0.179666444659233
-0.133890077471733
-0.179666444659233
-0.164407655596733
-0.072854921221733
-0.042337343096733
0.003439024090767
-0.011819764971733
0.018697813153267
0.064474180340767
0.064474180340767
0.079732969403267
0.110250547528267
0.125509336590767
0.125509336590767
0.110250547528267
0.079732969403267
-0.027078554034233
0.018697813153267
-0.027078554034233
-0.057596132159233
-0.011819764971733
-0.011819764971733
0.018697813153267
0.049215391278267
-0.011819764971733
0.033956602215767
0.018697813153267
0.003439024090767
0.003439024090767
-0.011819764971733
0.018697813153267
0.018697813153267
0.064474180340767
0.079732969403267
0.140768125653267
0.201803281903267
0.171285703778267
0.171285703778267
0.171285703778267
0.079732969403267
0.079732969403267
0.049215391278267
0.094991758465767
0.125509336590767
0.125509336590767
0.201803281903267
0.247579649090767
0.171285703778267
0.125509336590767
0.094991758465767
0.110250547528267
0.049215391278267
0.033956602215767
0.079732969403267
0.094991758465767
0.079732969403267
0.033956602215767
0.049215391278267
0.079732969403267
0.079732969403267
0.094991758465767
0.156026914715767
0.186544492840767
0.156026914715767
0.125509336590767
0.171285703778267
0.186544492840767
0.201803281903267
0.217062070965767
0.217062070965767
0.201803281903267
0.186544492840767
0.171285703778267
0.186544492840767
0.156026914715767
0.156026914715767
0.125509336590767
0.110250547528267
0.064474180340767
0.018697813153267
0.018697813153267
0.018697813153267
0.079732969403267
0.079732969403267
0.064474180340767
0.110250547528267
0.140768125653267
0.156026914715767
0.217062070965767
0.232320860028267
0.232320860028267
0.232320860028267
0.232320860028267
0.186544492840767
0.247579649090767
0.293356001377106
0.262838423252106
0.247579649090767
0.201803281903267
0.110250547528267
0.079732969403267
0.033956602215767
0.079732969403267
0.125509336590767
0.186544492840767
0.201803281903267
0.171285703778267
0.232320860028267
0.262838423252106
0.186544492840767
0.140768125653267
0.201803281903267
0.247579649090767
0.156026914715767
0.156026914715767
0.217062070965767
0.217062070965767
0.247579649090767
0.171285703778267
0.156026914715767
0.140768125653267
0.094991758465767
0.140768125653267
0.140768125653267
0.079732969403267
0.079732969403267
0.156026914715767
0.262838423252106
0.262838423252106
0.278097212314606
0.323873579502106
0.278097212314606
0.262838423252106
0.186544492840767
0.156026914715767
0.186544492840767
0.186544492840767
0.217062070965767
0.201803281903267
0.171285703778267
0.186544492840767
0.125509336590767
0.156026914715767
0.186544492840767
0.186544492840767
0.171285703778267
0.140768125653267
0.186544492840767
0.201803281903267
0.201803281903267
0.247579649090767
0.262838423252106
0.308614790439606
0.293356001377106
0.339132368564606
0.323873579502106
0.232320860028267
0.247579649090767
0.186544492840767
0.094991758465767
0.064474180340767
0.018697813153267
0.033956602215767
0.033956602215767
0.049215391278267
0.171285703778267
0.232320860028267
0.278097212314606
0.278097212314606
0.384908735752106
0.354391157627106
0.323873579502106
0.384908735752106
0.323873579502106
0.247579649090767
0.217062070965767
0.156026914715767
0.140768125653267
0.094991758465767
0.079732969403267
0.094991758465767
0.064474180340767
0.064474180340767
0.033956602215767
0.064474180340767
0.079732969403267
0.125509336590767
0.186544492840767
0.217062070965767
0.247579649090767
0.262838423252106
0.262838423252106
0.354391157627106
0.308614790439606
0.308614790439606
0.323873579502106
0.308614790439606
0.308614790439606
0.293356001377106
0.308614790439606
0.278097212314606
0.186544492840767
0.217062070965767
0.186544492840767
0.140768125653267
0.125509336590767
0.140768125653267
0.186544492840767
0.156026914715767
0.171285703778267
0.186544492840767
0.247579649090767
0.293356001377106
0.232320860028267
0.217062070965767
0.247579649090767
0.247579649090767
0.262838423252106
0.232320860028267
0.278097212314606
0.262838423252106
0.186544492840767
0.156026914715767
0.094991758465767
0.018697813153267
0.003439024090767
0.003439024090767
0.064474180340767
0.064474180340767
0.079732969403267
0.140768125653267
0.247579649090767
0.293356001377106
0.232320860028267
0.293356001377106
0.293356001377106
0.171285703778267
0.171285703778267
0.140768125653267
0.125509336590767
0.140768125653267
0.110250547528267
0.186544492840767
0.186544492840767
0.094991758465767
0.018697813153267
0.049215391278267
0.079732969403267
0.018697813153267
0.064474180340767
0.110250547528267
0.064474180340767
0.140768125653267
0.186544492840767
0.186544492840767
0.217062070965767
0.262838423252106
0.323873579502106
0.262838423252106
0.186544492840767
0.156026914715767
0.140768125653267
0.110250547528267
0.049215391278267
0.049215391278267
0.079732969403267
0.079732969403267
0.140768125653267
0.094991758465767
0.094991758465767
0.156026914715767
0.186544492840767
0.201803281903267
0.247579649090767
0.278097212314606
0.278097212314606
0.247579649090767
0.293356001377106
0.293356001377106
0.278097212314606
0.278097212314606
0.262838423252106
0.217062070965767
0.156026914715767
0.079732969403267
-0.011819764971733
-0.072854921221733
-0.057596132159233
-0.042337343096733
0.033956602215767
0.110250547528267
0.156026914715767
0.278097212314606
0.323873579502106
0.308614790439606
0.262838423252106
0.232320860028267
0.201803281903267
0.186544492840767
0.217062070965767
0.232320860028267
0.201803281903267
0.232320860028267
0.278097212314606
0.186544492840767
0.125509336590767
0.140768125653267
0.140768125653267
0.110250547528267
0.079732969403267
0.049215391278267
0.110250547528267
0.140768125653267
0.079732969403267
0.186544492840767
0.293356001377106
0.278097212314606
0.232320860028267
0.201803281903267
0.186544492840767
0.125509336590767
0.094991758465767
0.125509336590767
0.217062070965767
0.217062070965767
0.156026914715767
0.171285703778267
0.186544492840767
0.079732969403267
0.049215391278267
0.079732969403267
0.079732969403267
0.094991758465767
0.125509336590767
0.217062070965767
0.293356001377106
0.354391157627106
0.369649946689606
0.430685102939606
0.445943892002106
0.384908735752106
0.308614790439606
0.247579649090767
0.140768125653267
0.079732969403267
0.018697813153267
0.018697813153267
0.003439024090767
-0.011819764971733
-0.011819764971733
0.003439024090767
0.049215391278267
0.064474180340767
0.003439024090767
0.079732969403267
0.110250547528267
0.125509336590767
0.186544492840767
0.232320860028267
0.217062070965767
0.217062070965767
0.293356001377106
0.247579649090767
0.186544492840767
0.201803281903267
0.156026914715767
0.064474180340767
0.018697813153267
-0.042337343096733
-0.027078554034233
-0.057596132159233
-0.072854921221733
-0.027078554034233
0.064474180340767
0.094991758465767
0.125509336590767
0.171285703778267
0.217062070965767
0.140768125653267
0.110250547528267
0.110250547528267
0.094991758465767
0.064474180340767
0.079732969403267
0.125509336590767
0.140768125653267
0.125509336590767
0.049215391278267
0.033956602215767
0.033956602215767
-0.057596132159233
-0.057596132159233
0.003439024090767
0.003439024090767
0.003439024090767
-0.027078554034233
0.033956602215767
0.094991758465767
0.156026914715767
0.171285703778267
0.201803281903267
0.278097212314606
0.217062070965767
0.125509336590767
0.125509336590767
0.079732969403267
0.094991758465767
0.079732969403267
0.003439024090767
-0.072854921221733
-0.133890077471733
-0.149148866534233
-0.225442811846733
-0.225442811846733
-0.164407655596733
-0.118631288409233
-0.042337343096733
0.003439024090767
0.079732969403267
0.171285703778267
0.140768125653267
0.186544492840767
0.186544492840767
0.232320860028267
0.232320860028267
0.201803281903267
0.247579649090767
0.186544492840767
0.079732969403267
0.079732969403267
0.033956602215767
0.033956602215767
0.003439024090767
-0.027078554034233
-0.011819764971733
-0.011819764971733
-0.011819764971733
-0.057596132159233
0.033956602215767
0.094991758465767
0.064474180340767
0.156026914715767
0.217062070965767
0.232320860028267
0.247579649090767
0.156026914715767
0.201803281903267
0.201803281903267
0.140768125653267
0.140768125653267
0.125509336590767
0.140768125653267
0.094991758465767
0.033956602215767
0.049215391278267
0.018697813153267
0.064474180340767
0.033956602215767
0.003439024090767
0.033956602215767
0.049215391278267
0.064474180340767
0.049215391278267
0.079732969403267
0.110250547528267
0.110250547528267
0.156026914715767
0.125509336590767
0.079732969403267
0.064474180340767
-0.057596132159233
-0.072854921221733
-0.072854921221733
-0.057596132159233
0.018697813153267
0.079732969403267
0.125509336590767
0.094991758465767
0.079732969403267
0.140768125653267
0.110250547528267
0.140768125653267
0.156026914715767
0.171285703778267
0.232320860028267
0.171285703778267
0.156026914715767
0.186544492840767
0.171285703778267
0.186544492840767
0.110250547528267
0.110250547528267
0.125509336590767
0.064474180340767
-0.057596132159233
-0.103372499346733
-0.011819764971733
-0.011819764971733
-0.027078554034233
0.018697813153267
0.094991758465767
0.156026914715767
0.125509336590767
0.079732969403267
0.156026914715767
0.171285703778267
0.232320860028267
0.201803281903267
0.186544492840767
0.217062070965767
0.186544492840767
0.171285703778267
0.171285703778267
0.140768125653267
0.079732969403267
0.079732969403267
0.079732969403267
0.018697813153267
0.003439024090767
0.049215391278267
0.018697813153267
0.049215391278267
0.033956602215767
0.033956602215767
0.079732969403267
0.079732969403267
0.094991758465767
0.064474180340767
0.033956602215767
0.033956602215767
0.018697813153267
0.064474180340767
0.003439024090767
0.018697813153267
0.079732969403267
0.079732969403267
0.079732969403267
0.094991758465767
0.094991758465767
0.079732969403267
0.049215391278267
0.064474180340767
0.064474180340767
0.064474180340767
0.018697813153267
0.003439024090767
0.125509336590767
0.079732969403267
0.079732969403267
0.171285703778267
0.201803281903267
0.201803281903267
0.140768125653267
0.033956602215767
0.018697813153267
0.033956602215767
0.018697813153267
-0.057596132159233
0.018697813153267
0.049215391278267
0.003439024090767
0.033956602215767
-0.027078554034233
-0.088113710284233
-0.088113710284233
-0.103372499346733
-0.057596132159233
-0.011819764971733
0.003439024090767
0.064474180340767
0.125509336590767
0.140768125653267
0.140768125653267
0.171285703778267
0.110250547528267
0.094991758465767
0.079732969403267
0.049215391278267
0.033956602215767
0.003439024090767
0.003439024090767
0.079732969403267
0.079732969403267
0.064474180340767
0.079732969403267
0.049215391278267
-0.011819764971733
0.018697813153267
-0.011819764971733
0.018697813153267
0.064474180340767
0.049215391278267
0.079732969403267
0.110250547528267
0.079732969403267
0.064474180340767
0.125509336590767
0.079732969403267
-0.011819764971733
-0.042337343096733
-0.057596132159233
-0.118631288409233
-0.118631288409233
-0.088113710284233
-0.027078554034233
0.018697813153267
0.003439024090767
-0.027078554034233
-0.011819764971733
-0.027078554034233
-0.011819764971733
0.033956602215767
0.064474180340767
0.049215391278267
0.033956602215767
0.018697813153267
-0.011819764971733
0.003439024090767
0.018697813153267
0.003439024090767
0.049215391278267
0.033956602215767
-0.011819764971733
0.018697813153267
-0.011819764971733
-0.011819764971733
-0.011819764971733
-0.057596132159233
-0.088113710284233
-0.072854921221733
0.003439024090767
0.033956602215767
0.064474180340767
0.125509336590767
0.079732969403267
0.064474180340767
0.064474180340767
0.033956602215767
0.064474180340767
0.049215391278267
0.003439024090767
-0.011819764971733
-0.072854921221733
-0.072854921221733
-0.057596132159233
0.003439024090767
0.064474180340767
0.018697813153267
-0.042337343096733
-0.103372499346733
-0.027078554034233
-0.042337343096733
-0.011819764971733
0.110250547528267
0.171285703778267
0.201803281903267
0.156026914715767
0.094991758465767
0.171285703778267
0.079732969403267
0.018697813153267
0.064474180340767
0.033956602215767
-0.042337343096733
-0.088113710284233
-0.103372499346733
-0.103372499346733
-0.103372499346733
-0.118631288409233
-0.164407655596733
-0.088113710284233
-0.057596132159233
-0.088113710284233
-0.027078554034233
-0.027078554034233
0.003439024090767
0.003439024090767
-0.042337343096733
0.003439024090767
0.033956602215767
-0.011819764971733
0.018697813153267
0.033956602215767
0.018697813153267
-0.057596132159233
-0.042337343096733
0.003439024090767
0.003439024090767
0.003439024090767
-0.042337343096733
-0.042337343096733
-0.072854921221733
-0.149148866534233
-0.149148866534233
-0.088113710284233
-0.027078554034233
0.018697813153267
0.003439024090767
0.033956602215767
-0.027078554034233
-0.057596132159233
-0.088113710284233
-0.072854921221733
-0.027078554034233
0.033956602215767
0.033956602215767
-0.011819764971733
0.033956602215767
0.094991758465767
0.018697813153267
0.033956602215767
0.049215391278267
0.003439024090767
-0.027078554034233
-0.042337343096733
-0.011819764971733
-0.011819764971733
-0.057596132159233
-0.042337343096733
0.003439024090767
0.033956602215767
0.003439024090767
-0.011819764971733
0.003439024090767
-0.103372499346733
-0.179666444659233
-0.194925233721733
-0.103372499346733
-0.072854921221733
-0.088113710284233
0.033956602215767
0.079732969403267
0.033956602215767
-0.011819764971733
-0.057596132159233
0.033956602215767
0.003439024090767
-0.042337343096733
0.033956602215767
0.003439024090767
-0.042337343096733
-0.072854921221733
-0.088113710284233
-0.027078554034233
0.018697813153267
0.033956602215767
0.003439024090767
-0.011819764971733
-0.011819764971733
-0.103372499346733
-0.057596132159233
-0.042337343096733
-0.027078554034233
0.003439024090767
-0.011819764971733
0.018697813153267
0.018697813153267
-0.027078554034233
-0.057596132159233
-0.103372499346733
-0.133890077471733
-0.210184022784233
-0.210184022784233
-0.149148866534233
-0.164407655596733
-0.118631288409233
-0.133890077471733
-0.118631288409233
-0.057596132159233
-0.057596132159233
0.018697813153267
0.049215391278267
0.003439024090767
0.033956602215767
-0.042337343096733
-0.057596132159233
0.003439024090767
0.033956602215767
0.049215391278267
0.079732969403267
0.079732969403267
0.049215391278267
-0.011819764971733
-0.088113710284233
-0.164407655596733
-0.057596132159233
-0.103372499346733
-0.149148866534233
-0.072854921221733
-0.057596132159233
-0.072854921221733
-0.072854921221733
-0.042337343096733
0.003439024090767
0.018697813153267
0.018697813153267
0.003439024090767
0.003439024090767
-0.011819764971733
-0.088113710284233
-0.057596132159233
-0.072854921221733
-0.072854921221733
-0.011819764971733
0.079732969403267
0.110250547528267
0.140768125653267
0.140768125653267
0.125509336590767
0.079732969403267
0.079732969403267
0.033956602215767
0.049215391278267
0.018697813153267
-0.027078554034233
0.018697813153267
-0.042337343096733
-0.103372499346733
-0.072854921221733
-0.042337343096733
-0.088113710284233
-0.133890077471733
-0.149148866534233
-0.164407655596733
-0.179666444659233
-0.149148866534233
-0.118631288409233
-0.011819764971733
0.033956602215767
0.049215391278267
0.079732969403267
0.079732969403267
0.033956602215767
0.018697813153267
-0.011819764971733
0.033956602215767
0.018697813153267
-0.027078554034233
-0.027078554034233
-0.011819764971733
-0.072854921221733
-0.149148866534233
-0.118631288409233
-0.149148866534233
-0.179666444659233
-0.118631288409233
-0.194925233721733
-0.194925233721733
-0.149148866534233
-0.164407655596733
-0.057596132159233
-0.042337343096733
-0.072854921221733
-0.011819764971733
0.018697813153267
0.003439024090767
0.049215391278267
0.033956602215767
-0.011819764971733
-0.027078554034233
-0.072854921221733
-0.194925233721733
-0.149148866534233
-0.164407655596733
-0.255960404872894
-0.210184022784233
-0.179666444659233
-0.210184022784233
-0.149148866534233
-0.103372499346733
-0.072854921221733
-0.072854921221733
-0.088113710284233
-0.164407655596733
-0.210184022784233
-0.164407655596733
-0.179666444659233
-0.133890077471733
-0.103372499346733
-0.133890077471733
-0.118631288409233
-0.088113710284233
-0.164407655596733
-0.194925233721733
-0.210184022784233
-0.271219193935394
-0.378030717372894
-0.378030717372894
-0.393289506435394
-0.316995561122894
-0.255960404872894
-0.316995561122894
-0.240701600909233
-0.149148866534233
-0.164407655596733
-0.133890077471733
-0.072854921221733
-0.057596132159233
-0.057596132159233
-0.072854921221733
-0.042337343096733
-0.042337343096733
-0.042337343096733
-0.088113710284233
-0.103372499346733
-0.149148866534233
-0.210184022784233
-0.255960404872894
-0.255960404872894
-0.316995561122894
-0.271219193935394
-0.240701600909233
-0.225442811846733
-0.194925233721733
-0.194925233721733
-0.210184022784233
-0.194925233721733
-0.210184022784233
-0.194925233721733
-0.103372499346733
-0.088113710284233
-0.118631288409233
-0.103372499346733
-0.179666444659233
-0.286477982997894
-0.286477982997894
-0.316995561122894
-0.271219193935394
-0.271219193935394
-0.271219193935394
-0.225442811846733
-0.210184022784233
-0.255960404872894
-0.164407655596733
-0.072854921221733
-0.103372499346733
-0.133890077471733
-0.118631288409233
-0.194925233721733
-0.133890077471733
-0.133890077471733
-0.240701600909233
-0.225442811846733
-0.240701600909233
-0.332254350185394
-0.362771928310394
-0.378030717372894
-0.393289506435394
-0.408548295497894
-0.378030717372894
-0.301736772060394
-0.271219193935394
-0.225442811846733
-0.240701600909233
-0.179666444659233
-0.164407655596733
-0.210184022784233
-0.225442811846733
-0.194925233721733
-0.210184022784233
-0.225442811846733
-0.210184022784233
-0.149148866534233
-0.194925233721733
-0.225442811846733
-0.255960404872894
-0.316995561122894
-0.347513139247894
-0.423807084560394
-0.423807084560394
-0.378030717372894
-0.393289506435394
-0.347513139247894
-0.240701600909233
-0.179666444659233
-0.133890077471733
-0.118631288409233
-0.103372499346733
-0.164407655596733
-0.149148866534233
-0.133890077471733
-0.194925233721733
-0.210184022784233
-0.225442811846733
-0.240701600909233
-0.240701600909233
-0.316995561122894
-0.378030717372894
-0.423807084560394
-0.454324662685394
-0.500101029872894
-0.545877397060394
-0.545877397060394
-0.484842240810394
-0.423807084560394
-0.378030717372894
-0.316995561122894
-0.225442811846733
-0.210184022784233
-0.179666444659233
-0.179666444659233
-0.164407655596733
-0.088113710284233
-0.164407655596733
-0.164407655596733
-0.164407655596733
-0.255960404872894
-0.316995561122894
-0.347513139247894
-0.454324662685394
-0.454324662685394
-0.423807084560394
-0.469583451747894
-0.484842240810394
-0.408548295497894
-0.454324662685394
-0.439065873622894
-0.362771928310394
-0.362771928310394
-0.286477982997894
-0.255960404872894
-0.286477982997894
-0.301736772060394
-0.286477982997894
-0.210184022784233
-0.210184022784233
-0.240701600909233
-0.240701600909233
-0.316995561122894
-0.362771928310394
-0.408548295497894
-0.378030717372894
-0.423807084560394
-0.469583451747894
-0.393289506435394
-0.332254350185394
-0.362771928310394
-0.316995561122894
-0.240701600909233
-0.149148866534233
-0.225442811846733
-0.271219193935394
-0.210184022784233
-0.240701600909233
-0.286477982997894
-0.286477982997894
-0.286477982997894
-0.301736772060394
-0.378030717372894
-0.393289506435394
-0.378030717372894
-0.347513139247894
-0.362771928310394
-0.423807084560394
-0.316995561122894
-0.332254350185394
-0.362771928310394
-0.286477982997894
-0.271219193935394
-0.240701600909233
-0.179666444659233
-0.194925233721733
-0.164407655596733
-0.164407655596733
-0.118631288409233
-0.118631288409233
-0.118631288409233
-0.118631288409233
-0.179666444659233
-0.210184022784233
-0.240701600909233
-0.271219193935394
-0.286477982997894
-0.332254350185394
-0.316995561122894
-0.301736772060394
-0.332254350185394
-0.286477982997894
-0.225442811846733
-0.149148866534233
-0.164407655596733
-0.179666444659233
-0.118631288409233
-0.103372499346733
-0.057596132159233
0.003439024090767
-0.027078554034233
0.033956602215767
0.049215391278267
0.003439024090767
-0.057596132159233
-0.103372499346733
-0.133890077471733
-0.164407655596733
-0.179666444659233
-0.225442811846733
-0.225442811846733
-0.210184022784233
-0.225442811846733
-0.133890077471733
-0.042337343096733
-0.057596132159233
-0.042337343096733
-0.088113710284233
-0.057596132159233
-0.072854921221733
-0.103372499346733
-0.088113710284233
-0.072854921221733
-0.103372499346733
-0.164407655596733
-0.240701600909233
-0.271219193935394
-0.316995561122894
-0.271219193935394
-0.286477982997894
-0.286477982997894
-0.316995561122894
-0.332254350185394
-0.255960404872894
-0.210184022784233
-0.210184022784233
-0.072854921221733
0.018697813153267
0.049215391278267
0.064474180340767
0.064474180340767
0.018697813153267
0.018697813153267
0.018697813153267
-0.103372499346733
-0.118631288409233
-0.103372499346733
-0.179666444659233
-0.164407655596733
-0.149148866534233
-0.194925233721733
-0.179666444659233
-0.225442811846733
-0.194925233721733
-0.194925233721733
-0.225442811846733
-0.179666444659233
-0.118631288409233
-0.057596132159233
-0.027078554034233
0.064474180340767
0.125509336590767
0.140768125653267
0.186544492840767
0.171285703778267
0.140768125653267
0.064474180340767
-0.072854921221733
-0.057596132159233
-0.072854921221733
-0.088113710284233
-0.088113710284233
-0.057596132159233
0.018697813153267
-0.027078554034233
-0.072854921221733
0.049215391278267
0.049215391278267
0.049215391278267
0.049215391278267
0.018697813153267
-0.011819764971733
0.033956602215767
0.110250547528267
0.125509336590767
0.110250547528267
0.094991758465767
0.033956602215767
0.003439024090767
-0.057596132159233
-0.164407655596733
-0.164407655596733
-0.194925233721733
-0.240701600909233
-0.286477982997894
-0.255960404872894
-0.210184022784233
-0.133890077471733
-0.072854921221733
-0.011819764971733
-0.011819764971733
0.049215391278267
0.064474180340767
0.110250547528267
0.125509336590767
0.140768125653267
0.140768125653267
0.079732969403267
0.049215391278267
0.003439024090767
-0.088113710284233
-0.149148866534233
-0.240701600909233
-0.255960404872894
-0.240701600909233
-0.271219193935394
-0.255960404872894
-0.194925233721733
-0.149148866534233
-0.072854921221733
0.033956602215767
0.064474180340767
0.110250547528267
0.186544492840767
0.171285703778267
0.140768125653267
0.110250547528267
0.064474180340767
0.033956602215767
-0.042337343096733
-0.118631288409233
-0.164407655596733
-0.179666444659233
-0.164407655596733
-0.133890077471733
-0.118631288409233
-0.103372499346733
-0.057596132159233
-0.011819764971733
-0.042337343096733
-0.011819764971733
0.064474180340767
0.079732969403267
0.094991758465767
0.094991758465767
0.156026914715767
0.110250547528267
0.079732969403267
0.064474180340767
-0.027078554034233
-0.072854921221733
-0.103372499346733
-0.164407655596733
-0.133890077471733
-0.133890077471733
-0.164407655596733
-0.164407655596733
-0.118631288409233
-0.133890077471733
-0.149148866534233
-0.103372499346733
-0.118631288409233
-0.103372499346733
-0.057596132159233
-0.027078554034233
0.049215391278267
0.079732969403267
0.125509336590767
0.171285703778267
0.140768125653267
0.094991758465767
0.018697813153267
-0.027078554034233
-0.042337343096733
-0.118631288409233
-0.164407655596733
-0.179666444659233
-0.164407655596733
-0.149148866534233
-0.210184022784233
-0.149148866534233
-0.164407655596733
-0.149148866534233
-0.088113710284233
-0.042337343096733
-0.011819764971733
-0.027078554034233
0.049215391278267
0.094991758465767
0.049215391278267
0.003439024090767
0.003439024090767
-0.072854921221733
-0.133890077471733
-0.164407655596733
-0.088113710284233
-0.088113710284233
-0.057596132159233
-0.057596132159233
-0.042337343096733
0.003439024090767
-0.011819764971733
-0.072854921221733
-0.042337343096733
-0.088113710284233
-0.118631288409233
-0.149148866534233
-0.118631288409233
-0.088113710284233
-0.103372499346733
-0.088113710284233
-0.118631288409233
-0.133890077471733
-0.088113710284233
-0.103372499346733
-0.133890077471733
-0.118631288409233
-0.057596132159233
-0.042337343096733
-0.057596132159233
0.003439024090767
0.003439024090767
0.033956602215767
-0.011819764971733
-0.057596132159233
-0.011819764971733
-0.011819764971733
0.003439024090767
0.079732969403267
0.064474180340767
0.064474180340767
0.018697813153267
0.003439024090767
0.018697813153267
0.033956602215767
-0.011819764971733
-0.057596132159233
-0.042337343096733
-0.088113710284233
-0.149148866534233
-0.088113710284233
-0.042337343096733
-0.042337343096733
-0.042337343096733
-0.042337343096733
0.018697813153267
0.064474180340767
0.079732969403267
0.094991758465767
0.140768125653267
0.156026914715767
0.079732969403267
-0.011819764971733
-0.088113710284233
-0.118631288409233
-0.133890077471733
-0.179666444659233
-0.057596132159233
0.003439024090767
0.018697813153267
0.049215391278267
0.003439024090767
0.003439024090767
0.018697813153267
-0.057596132159233
-0.027078554034233
-0.042337343096733
-0.088113710284233
-0.057596132159233
-0.027078554034233
0.018697813153267
0.049215391278267
0.125509336590767
0.110250547528267
0.064474180340767
-0.011819764971733
-0.042337343096733
0.003439024090767
-0.011819764971733
-0.042337343096733
0.064474180340767
0.079732969403267
0.125509336590767
0.125509336590767
0.110250547528267
0.125509336590767
0.079732969403267
0.064474180340767
0.018697813153267
-0.088113710284233
-0.072854921221733
-0.011819764971733
0.033956602215767
0.049215391278267
0.079732969403267
0.156026914715767
0.125509336590767
0.110250547528267
0.079732969403267
0.079732969403267
0.049215391278267
-0.057596132159233
-0.057596132159233
-0.011819764971733
-0.042337343096733
-0.027078554034233
-0.042337343096733
0.049215391278267
0.079732969403267
0.049215391278267
0.049215391278267
0.079732969403267
0.079732969403267
0.079732969403267
0.079732969403267
0.110250547528267
0.079732969403267
0.079732969403267
0.110250547528267
0.079732969403267
0.064474180340767
0.049215391278267
0.079732969403267
0.064474180340767
0.033956602215767
0.018697813153267
0.018697813153267
0.003439024090767
-0.011819764971733
-0.027078554034233
-0.027078554034233
0.033956602215767
0.094991758465767
0.079732969403267
0.079732969403267
0.064474180340767
0.018697813153267
0.018697813153267
-0.042337343096733
-0.042337343096733
0.033956602215767
0.018697813153267
0.033956602215767
0.033956602215767
-0.027078554034233
0.003439024090767
0.033956602215767
-0.011819764971733
-0.042337343096733
0.003439024090767
-0.057596132159233
-0.072854921221733
-0.027078554034233
0.018697813153267
0.049215391278267
0.064474180340767
0.033956602215767
0.079732969403267
0.033956602215767
0.003439024090767
0.003439024090767
-0.011819764971733
0.018697813153267
0.018697813153267
0.018697813153267
0.049215391278267
0.049215391278267
0.049215391278267
0.064474180340767
0.003439024090767
-0.027078554034233
-0.027078554034233
0.049215391278267
0.033956602215767
0.049215391278267
0.049215391278267
0.110250547528267
0.140768125653267
0.079732969403267
0.018697813153267
0.049215391278267
-0.011819764971733
-0.011819764971733
-0.027078554034233
-0.011819764971733
0.018697813153267
0.018697813153267
0.003439024090767
0.003439024090767
0.079732969403267
0.110250547528267
0.125509336590767
0.186544492840767
0.156026914715767
0.094991758465767
0.094991758465767
0.033956602215767
0.018697813153267
-0.011819764971733
-0.011819764971733
-0.042337343096733
-0.103372499346733
-0.118631288409233
-0.103372499346733
-0.118631288409233
-0.072854921221733
-0.057596132159233
-0.011819764971733
0.018697813153267
-0.011819764971733
-0.057596132159233
0.003439024090767
0.049215391278267
-0.011819764971733
0.003439024090767
0.033956602215767
0.018697813153267
0.094991758465767
0.094991758465767
0.003439024090767
-0.027078554034233
-0.103372499346733
-0.088113710284233
-0.072854921221733
-0.103372499346733
-0.103372499346733
-0.027078554034233
-0.057596132159233
-0.103372499346733
-0.072854921221733
-0.042337343096733
-0.042337343096733
0.049215391278267
0.018697813153267
0.018697813153267
0.003439024090767
-0.011819764971733
-0.011819764971733
-0.042337343096733
-0.103372499346733
-0.103372499346733
-0.133890077471733
-0.149148866534233
-0.149148866534233
-0.118631288409233
-0.118631288409233
-0.149148866534233
-0.118631288409233
-0.088113710284233
-0.011819764971733
-0.027078554034233
0.003439024090767
0.064474180340767
0.064474180340767
0.033956602215767
0.033956602215767
0.033956602215767
0.094991758465767
0.049215391278267
0.033956602215767
0.003439024090767
-0.072854921221733
-0.164407655596733
-0.194925233721733
-0.210184022784233
-0.210184022784233
-0.164407655596733
-0.072854921221733
-0.103372499346733
-0.072854921221733
-0.072854921221733
-0.164407655596733
-0.118631288409233
-0.088113710284233
-0.057596132159233
-0.011819764971733
0.033956602215767
0.003439024090767
-0.072854921221733
-0.149148866534233
-0.149148866534233
-0.179666444659233
-0.149148866534233
-0.133890077471733
-0.088113710284233
-0.088113710284233
-0.118631288409233
-0.118631288409233
-0.057596132159233
0.049215391278267
0.033956602215767
0.033956602215767
0.079732969403267
0.018697813153267
0.003439024090767
-0.027078554034233
-0.103372499346733
-0.042337343096733
-0.027078554034233
-0.042337343096733
-0.011819764971733
-0.027078554034233
-0.088113710284233
-0.103372499346733
-0.149148866534233
-0.194925233721733
-0.164407655596733
-0.088113710284233
-0.118631288409233
-0.072854921221733
-0.027078554034233
-0.027078554034233
-0.011819764971733
0.003439024090767
0.033956602215767
0.079732969403267
0.094991758465767
0.125509336590767
0.110250547528267
0.079732969403267
0.003439024090767
-0.072854921221733
-0.072854921221733
-0.072854921221733
-0.072854921221733
-0.042337343096733
0.003439024090767
-0.011819764971733
-0.011819764971733
-0.011819764971733
-0.011819764971733
-0.011819764971733
-0.011819764971733
-0.027078554034233
0.049215391278267
0.049215391278267
0.018697813153267
0.033956602215767
0.079732969403267
0.079732969403267
0.079732969403267
0.079732969403267
0.018697813153267
-0.027078554034233
-0.042337343096733
-0.133890077471733
-0.118631288409233
-0.057596132159233
-0.027078554034233
0.079732969403267
0.140768125653267
0.171285703778267
0.201803281903267
0.186544492840767
0.094991758465767
0.033956602215767
0.003439024090767
-0.042337343096733
-0.057596132159233
-0.088113710284233
-0.133890077471733
-0.118631288409233
-0.210184022784233
-0.240701600909233
-0.164407655596733
-0.118631288409233
-0.027078554034233
0.064474180340767
0.064474180340767
0.094991758465767
0.079732969403267
0.110250547528267
0.156026914715767
0.156026914715767
0.217062070965767
0.201803281903267
0.171285703778267
0.094991758465767
0.079732969403267
0.049215391278267
0.033956602215767
0.064474180340767
0.018697813153267
-0.042337343096733
0.003439024090767
-0.072854921221733
-0.103372499346733
-0.057596132159233
-0.027078554034233
-0.011819764971733
-0.011819764971733
0.033956602215767
0.079732969403267
0.079732969403267
0.125509336590767
0.079732969403267
0.125509336590767
0.125509336590767
0.079732969403267
0.125509336590767
0.156026914715767
0.171285703778267
0.156026914715767
0.125509336590767
0.079732969403267
0.018697813153267
0.033956602215767
-0.011819764971733
-0.042337343096733
0.033956602215767
-0.027078554034233
0.079732969403267
0.110250547528267
0.064474180340767
0.079732969403267
0.140768125653267
0.110250547528267
0.094991758465767
0.110250547528267
0.094991758465767
0.079732969403267
0.110250547528267
0.049215391278267
0.033956602215767
0.079732969403267
0.049215391278267
0.064474180340767
0.049215391278267
-0.011819764971733
0.049215391278267
0.079732969403267
0.064474180340767
0.079732969403267
0.110250547528267
0.156026914715767
0.171285703778267
0.217062070965767
0.186544492840767
0.201803281903267
0.156026914715767
0.110250547528267
0.201803281903267
0.232320860028267
0.217062070965767
0.232320860028267
0.171285703778267
0.171285703778267
0.125509336590767
0.110250547528267
0.156026914715767
0.140768125653267
0.171285703778267
0.140768125653267
0.110250547528267
0.125509336590767
0.156026914715767
0.201803281903267
0.217062070965767
0.217062070965767
0.201803281903267
0.140768125653267
0.186544492840767
0.186544492840767
0.171285703778267
0.201803281903267
0.217062070965767
0.156026914715767
0.079732969403267
0.094991758465767
0.140768125653267
0.094991758465767
0.140768125653267
0.156026914715767
0.156026914715767
0.232320860028267
0.247579649090767
0.308614790439606
0.293356001377106
0.293356001377106
0.308614790439606
0.293356001377106
0.278097212314606
0.201803281903267
0.186544492840767
0.247579649090767
0.201803281903267
0.262838423252106
0.247579649090767
0.217062070965767
0.201803281903267
0.110250547528267
0.094991758465767
0.110250547528267
0.079732969403267
0.079732969403267
0.125509336590767
0.217062070965767
0.186544492840767
0.247579649090767
0.339132368564606
0.308614790439606
0.415426313877106
0.384908735752106
0.354391157627106
0.400167524814606
0.339132368564606
0.323873579502106
0.323873579502106
0.232320860028267
0.232320860028267
0.201803281903267
0.247579649090767
0.232320860028267
0.201803281903267
0.171285703778267
0.186544492840767
0.217062070965767
0.171285703778267
0.186544492840767
0.262838423252106
0.262838423252106
0.293356001377106
0.308614790439606
0.339132368564606
0.400167524814606
0.400167524814606
0.445943892002106
0.415426313877106
0.339132368564606
0.308614790439606
0.262838423252106
0.232320860028267
0.232320860028267
0.201803281903267
0.232320860028267
0.156026914715767
0.156026914715767
0.125509336590767
0.110250547528267
0.140768125653267
0.140768125653267
0.156026914715767
0.201803281903267
0.247579649090767
0.308614790439606
0.369649946689606
0.506979048252106
0.522237837314606
0.491720259189606
0.491720259189606
0.400167524814606
0.354391157627106
0.308614790439606
0.293356001377106
0.262838423252106
0.247579649090767
0.262838423252106
0.262838423252106
0.201803281903267
0.186544492840767
0.232320860028267
0.323873579502106
0.293356001377106
0.308614790439606
0.339132368564606
0.293356001377106
0.278097212314606
0.308614790439606
0.339132368564606
0.369649946689606
0.369649946689606
0.339132368564606
0.339132368564606
0.354391157627106
0.323873579502106
0.339132368564606
0.400167524814606
0.369649946689606
0.384908735752106
0.354391157627106
0.354391157627106
0.400167524814606
0.384908735752106
0.323873579502106
0.339132368564606
0.323873579502106
0.293356001377106
0.247579649090767
0.278097212314606
0.232320860028267
0.171285703778267
0.110250547528267
0.110250547528267
0.094991758465767
0.079732969403267
0.125509336590767
0.217062070965767
0.247579649090767
0.232320860028267
0.217062070965767
0.247579649090767
0.293356001377106
0.278097212314606
0.308614790439606
0.339132368564606
0.400167524814606
0.461202681064606
0.491720259189606
0.476461470127106
0.491720259189606
0.476461470127106
0.415426313877106
0.308614790439606
0.262838423252106
0.186544492840767
0.140768125653267
0.125509336590767
0.094991758465767
0.110250547528267
0.156026914715767
0.156026914715767
0.171285703778267
0.171285703778267
0.171285703778267
0.171285703778267
0.156026914715767
0.171285703778267
0.186544492840767
0.217062070965767
0.232320860028267
0.323873579502106
0.339132368564606
0.339132368564606
0.369649946689606
0.308614790439606
0.262838423252106
0.262838423252106
0.217062070965767
0.247579649090767
0.217062070965767
0.217062070965767
0.217062070965767
0.171285703778267
0.110250547528267
0.110250547528267
0.140768125653267
0.125509336590767
0.125509336590767
0.125509336590767
0.094991758465767
0.125509336590767
0.079732969403267
0.064474180340767
0.079732969403267
0.064474180340767
0.110250547528267
0.140768125653267
0.140768125653267
0.140768125653267
0.125509336590767
0.171285703778267
0.186544492840767
0.110250547528267
0.079732969403267
0.018697813153267
0.049215391278267
-0.011819764971733
-0.042337343096733
0.018697813153267
0.064474180340767
0.079732969403267
0.079732969403267
0.125509336590767
0.186544492840767
0.079732969403267
0.079732969403267
0.094991758465767
0.064474180340767
0.079732969403267
0.018697813153267
0.079732969403267
0.094991758465767
0.064474180340767
0.049215391278267
0.003439024090767
0.003439024090767
-0.027078554034233
-0.027078554034233
0.033956602215767
-0.011819764971733
0.079732969403267
0.156026914715767
0.156026914715767
0.171285703778267
0.156026914715767
0.186544492840767
0.217062070965767
0.156026914715767
0.186544492840767
0.140768125653267
0.110250547528267
0.094991758465767
0.049215391278267
0.049215391278267
0.033956602215767
0.064474180340767
0.033956602215767
0.033956602215767
0.049215391278267
0.033956602215767
0.064474180340767
0.049215391278267
0.033956602215767
0.110250547528267
0.064474180340767
0.079732969403267
0.079732969403267
0.018697813153267
0.003439024090767
-0.027078554034233
-0.057596132159233
-0.011819764971733
0.003439024090767
0.033956602215767
0.049215391278267
0.003439024090767
-0.072854921221733
-0.088113710284233
-0.057596132159233
-0.088113710284233
0.003439024090767
0.049215391278267
0.003439024090767
0.018697813153267
0.003439024090767
0.003439024090767
0.033956602215767
0.033956602215767
0.079732969403267
0.018697813153267
0.018697813153267
0.003439024090767
0.003439024090767
0.018697813153267
0.033956602215767
0.049215391278267
0.033956602215767
-0.027078554034233
-0.027078554034233
-0.057596132159233
-0.027078554034233
-0.088113710284233
-0.118631288409233
-0.027078554034233
-0.042337343096733
-0.042337343096733
-0.042337343096733
-0.027078554034233
0.033956602215767
0.033956602215767
0.018697813153267
0.033956602215767
0.018697813153267
0.018697813153267
-0.011819764971733
0.033956602215767
-0.011819764971733
0.003439024090767
0.033956602215767
-0.011819764971733
-0.042337343096733
-0.057596132159233
-0.118631288409233
-0.103372499346733
-0.118631288409233
-0.072854921221733
-0.042337343096733
-0.057596132159233
-0.057596132159233
-0.072854921221733
0.003439024090767
0.033956602215767
-0.011819764971733
-0.027078554034233
-0.042337343096733
-0.042337343096733
-0.057596132159233
-0.103372499346733
-0.072854921221733
-0.057596132159233
-0.027078554034233
-0.042337343096733
-0.011819764971733
0.033956602215767
-0.011819764971733
0.033956602215767
0.049215391278267
-0.057596132159233
-0.057596132159233
-0.011819764971733
-0.011819764971733
-0.042337343096733
-0.057596132159233
-0.011819764971733
-0.011819764971733
0.033956602215767
0.033956602215767
0.018697813153267
0.018697813153267
0.003439024090767
-0.027078554034233
-0.057596132159233
-0.072854921221733
0.003439024090767
-0.011819764971733
0.018697813153267
0.033956602215767
0.003439024090767
0.003439024090767
-0.027078554034233
-0.027078554034233
0.018697813153267
0.003439024090767
0.003439024090767
0.018697813153267
0.064474180340767
0.079732969403267
0.079732969403267
0.064474180340767
0.064474180340767
0.079732969403267
0.033956602215767
-0.072854921221733
-0.103372499346733
-0.149148866534233
-0.179666444659233
-0.164407655596733
-0.194925233721733
-0.179666444659233
-0.088113710284233
-0.027078554034233
0.033956602215767
0.125509336590767
0.140768125653267
0.125509336590767
0.156026914715767
0.094991758465767
0.018697813153267
0.033956602215767
0.018697813153267
-0.011819764971733
-0.027078554034233
-0.057596132159233
-0.057596132159233
-0.042337343096733
-0.057596132159233
-0.103372499346733
-0.103372499346733
-0.103372499346733
-0.088113710284233
-0.057596132159233
-0.027078554034233
0.018697813153267
0.064474180340767
0.094991758465767
0.171285703778267
0.201803281903267
0.232320860028267
0.186544492840767
0.156026914715767
0.110250547528267
0.049215391278267
0.003439024090767
0.003439024090767
-0.011819764971733
0.018697813153267
-0.011819764971733
-0.057596132159233
-0.118631288409233
-0.133890077471733
-0.149148866534233
-0.179666444659233
-0.164407655596733
-0.179666444659233
-0.118631288409233
-0.042337343096733
-0.011819764971733
0.049215391278267
0.079732969403267
0.079732969403267
0.125509336590767
0.079732969403267
0.079732969403267
0.064474180340767
0.033956602215767
0.018697813153267
-0.027078554034233
-0.088113710284233
-0.118631288409233
-0.103372499346733
-0.088113710284233
-0.164407655596733
-0.149148866534233
-0.133890077471733
-0.149148866534233
-0.133890077471733
-0.179666444659233
-0.103372499346733
-0.042337343096733
-0.072854921221733
-0.011819764971733
0.018697813153267
0.018697813153267
0.033956602215767
0.018697813153267
0.033956602215767
0.049215391278267
0.064474180340767
-0.042337343096733
-0.042337343096733
-0.103372499346733
-0.225442811846733
-0.225442811846733
-0.194925233721733
-0.179666444659233
-0.088113710284233
-0.011819764971733
0.033956602215767
0.033956602215767
0.079732969403267
0.110250547528267
0.079732969403267
0.079732969403267
0.049215391278267
0.033956602215767
0.049215391278267
0.033956602215767
0.033956602215767
-0.011819764971733
-0.042337343096733
-0.042337343096733
-0.072854921221733
-0.088113710284233
-0.149148866534233
-0.103372499346733
-0.103372499346733
-0.179666444659233
-0.149148866534233
-0.103372499346733
-0.088113710284233
-0.027078554034233
-0.072854921221733
-0.057596132159233
-0.011819764971733
0.003439024090767
0.018697813153267
0.049215391278267
0.064474180340767
0.018697813153267
0.003439024090767
-0.042337343096733
-0.118631288409233
-0.149148866534233
-0.210184022784233
-0.240701600909233
-0.164407655596733
-0.179666444659233
-0.103372499346733
-0.103372499346733
-0.072854921221733
-0.072854921221733
-0.088113710284233
-0.088113710284233
-0.118631288409233
-0.133890077471733
-0.103372499346733
-0.088113710284233
-0.072854921221733
-0.103372499346733
-0.042337343096733
0.003439024090767
-0.103372499346733
-0.164407655596733
-0.240701600909233
-0.255960404872894
-0.286477982997894
-0.316995561122894
-0.225442811846733
-0.149148866534233
-0.103372499346733
-0.027078554034233
0.018697813153267
0.094991758465767
0.110250547528267
0.110250547528267
0.064474180340767
-0.011819764971733
-0.027078554034233
-0.103372499346733
-0.133890077471733
-0.072854921221733
-0.149148866534233
-0.210184022784233
-0.286477982997894
-0.332254350185394
-0.393289506435394
-0.408548295497894
-0.301736772060394
-0.271219193935394
-0.225442811846733
-0.164407655596733
-0.164407655596733
-0.072854921221733
-0.027078554034233
-0.057596132159233
0.018697813153267
0.018697813153267
-0.042337343096733
-0.118631288409233
-0.088113710284233
-0.103372499346733
-0.118631288409233
-0.118631288409233
-0.133890077471733
-0.072854921221733
-0.042337343096733
-0.164407655596733
-0.164407655596733
-0.164407655596733
-0.225442811846733
-0.210184022784233
-0.210184022784233
-0.240701600909233
-0.210184022784233
-0.164407655596733
-0.179666444659233
-0.133890077471733
-0.027078554034233
0.003439024090767
0.018697813153267
0.064474180340767
0.018697813153267
-0.011819764971733
-0.072854921221733
-0.118631288409233
-0.149148866534233
-0.210184022784233
-0.255960404872894
-0.194925233721733
-0.179666444659233
-0.179666444659233
-0.149148866534233
-0.088113710284233
-0.072854921221733
-0.042337343096733
-0.057596132159233
-0.042337343096733
-0.011819764971733
-0.042337343096733
-0.057596132159233
-0.057596132159233
-0.011819764971733
0.033956602215767
0.033956602215767
-0.027078554034233
-0.133890077471733
-0.286477982997894
-0.362771928310394
-0.393289506435394
-0.332254350185394
-0.286477982997894
-0.194925233721733
-0.133890077471733
-0.011819764971733
0.094991758465767
0.125509336590767
0.125509336590767
0.186544492840767
0.156026914715767
0.094991758465767
0.064474180340767
0.049215391278267
0.064474180340767
0.079732969403267
0.110250547528267
0.079732969403267
0.049215391278267
0.018697813153267
-0.011819764971733
-0.042337343096733
-0.072854921221733
-0.133890077471733
-0.133890077471733
-0.118631288409233
-0.057596132159233
-0.057596132159233
0.033956602215767
0.079732969403267
0.125509336590767
0.171285703778267
0.140768125653267
0.094991758465767
0.140768125653267
0.094991758465767
0.079732969403267
0.049215391278267
0.003439024090767
0.018697813153267
0.049215391278267
0.033956602215767
0.018697813153267
0.079732969403267
0.079732969403267
0.079732969403267
0.140768125653267
0.110250547528267
0.079732969403267
0.079732969403267
0.049215391278267
0.094991758465767
0.140768125653267
0.110250547528267
0.140768125653267
0.186544492840767
0.156026914715767
0.125509336590767
0.064474180340767
-0.027078554034233
-0.072854921221733
-0.057596132159233
-0.118631288409233
-0.057596132159233
0.018697813153267
0.033956602215767
0.110250547528267
0.156026914715767
0.171285703778267
0.186544492840767
0.201803281903267
0.278097212314606
0.247579649090767
0.217062070965767
0.278097212314606
0.247579649090767
0.247579649090767
0.232320860028267
0.232320860028267
0.156026914715767
0.110250547528267
0.049215391278267
-0.072854921221733
-0.088113710284233
-0.042337343096733
-0.072854921221733
-0.011819764971733
0.018697813153267
0.033956602215767
0.049215391278267
0.079732969403267
0.125509336590767
0.125509336590767
0.186544492840767
0.186544492840767
0.156026914715767
0.217062070965767
0.232320860028267
0.201803281903267
0.171285703778267
0.125509336590767
0.125509336590767
0.049215391278267
-0.027078554034233
-0.027078554034233
0.003439024090767
0.033956602215767
0.003439024090767
0.018697813153267
0.049215391278267
0.018697813153267
0.079732969403267
0.049215391278267
0.110250547528267
0.186544492840767
0.140768125653267
0.110250547528267
0.094991758465767
0.079732969403267
0.033956602215767
0.033956602215767
0.049215391278267
-0.011819764971733
-0.011819764971733
-0.027078554034233
-0.088113710284233
-0.027078554034233
-0.057596132159233
-0.057596132159233
-0.042337343096733
-0.042337343096733
-0.027078554034233
-0.011819764971733
0.003439024090767
0.064474180340767
0.079732969403267
0.079732969403267
0.079732969403267
0.110250547528267
0.094991758465767
0.064474180340767
0.079732969403267
0.049215391278267
0.018697813153267
-0.042337343096733
-0.072854921221733
0.018697813153267
0.003439024090767
-0.057596132159233
-0.042337343096733
-0.057596132159233
0.003439024090767
-0.027078554034233
-0.057596132159233
0.003439024090767
0.079732969403267
0.064474180340767
0.003439024090767
0.018697813153267
0.049215391278267
-0.042337343096733
-0.088113710284233
-0.194925233721733
-0.255960404872894
-0.286477982997894
-0.362771928310394
-0.316995561122894
-0.240701600909233
-0.240701600909233
-0.210184022784233
-0.133890077471733
-0.103372499346733
-0.103372499346733
-0.133890077471733
-0.149148866534233
-0.103372499346733
-0.027078554034233
-0.027078554034233
0.018697813153267
0.049215391278267
0.033956602215767
0.033956602215767
0.003439024090767
-0.042337343096733
-0.072854921221733
-0.149148866534233
-0.194925233721733
-0.240701600909233
-0.210184022784233
-0.194925233721733
-0.210184022784233
-0.133890077471733
-0.118631288409233
-0.194925233721733
-0.210184022784233
-0.179666444659233
-0.149148866534233
-0.118631288409233
-0.103372499346733
-0.103372499346733
-0.011819764971733
0.064474180340767
0.018697813153267
0.033956602215767
0.033956602215767
0.003439024090767
-0.088113710284233
-0.179666444659233
-0.210184022784233
-0.194925233721733
-0.240701600909233
-0.225442811846733
-0.149148866534233
-0.149148866534233
-0.210184022784233
-0.179666444659233
-0.194925233721733
-0.194925233721733
-0.164407655596733
-0.210184022784233
-0.179666444659233
-0.194925233721733
-0.271219193935394
-0.301736772060394
-0.301736772060394
-0.332254350185394
-0.286477982997894
-0.271219193935394
-0.255960404872894
-0.271219193935394
-0.301736772060394
-0.316995561122894
-0.271219193935394
-0.255960404872894
-0.286477982997894
-0.271219193935394
-0.240701600909233
-0.255960404872894
-0.225442811846733
-0.255960404872894
-0.225442811846733
-0.118631288409233
-0.103372499346733
-0.164407655596733
-0.210184022784233
-0.210184022784233
-0.271219193935394
-0.347513139247894
-0.378030717372894
-0.378030717372894
-0.332254350185394
-0.316995561122894
-0.316995561122894
-0.240701600909233
-0.240701600909233
-0.240701600909233
-0.316995561122894
-0.347513139247894
-0.332254350185394
-0.255960404872894
-0.210184022784233
-0.164407655596733
-0.133890077471733
-0.027078554034233
-0.072854921221733
-0.118631288409233
-0.133890077471733
-0.194925233721733
-0.255960404872894
-0.316995561122894
-0.316995561122894
-0.332254350185394
-0.347513139247894
-0.301736772060394
-0.194925233721733
-0.103372499346733
-0.072854921221733
-0.072854921221733
-0.042337343096733
-0.118631288409233
-0.118631288409233
-0.164407655596733
-0.179666444659233
-0.149148866534233
-0.149148866534233
-0.149148866534233
-0.179666444659233
-0.271219193935394
-0.301736772060394
-0.332254350185394
-0.332254350185394
-0.362771928310394
-0.316995561122894
-0.301736772060394
-0.301736772060394
-0.194925233721733
-0.164407655596733
-0.210184022784233
-0.225442811846733
-0.225442811846733
-0.164407655596733
-0.149148866534233
-0.179666444659233
-0.103372499346733
-0.103372499346733
-0.133890077471733
-0.210184022784233
-0.179666444659233
-0.164407655596733
-0.118631288409233
-0.072854921221733
-0.118631288409233
-0.118631288409233
-0.149148866534233
-0.301736772060394
-0.240701600909233
-0.179666444659233
-0.210184022784233
-0.194925233721733
-0.225442811846733
-0.240701600909233
-0.316995561122894
-0.332254350185394
-0.271219193935394
-0.194925233721733
-0.133890077471733
-0.149148866534233
-0.194925233721733
-0.210184022784233
-0.286477982997894
-0.316995561122894
-0.362771928310394
-0.255960404872894
-0.179666444659233
-0.225442811846733
-0.149148866534233
-0.118631288409233
-0.194925233721733
-0.149148866534233
-0.194925233721733
-0.133890077471733
-0.118631288409233
-0.164407655596733
-0.133890077471733
-0.133890077471733
-0.118631288409233
-0.164407655596733
-0.225442811846733
-0.240701600909233
-0.316995561122894
-0.347513139247894
-0.423807084560394
-0.439065873622894
-0.332254350185394
-0.378030717372894
-0.347513139247894
-0.301736772060394
-0.225442811846733
-0.133890077471733
-0.103372499346733
-0.057596132159233
-0.057596132159233
-0.149148866534233
-0.194925233721733
-0.271219193935394
-0.179666444659233
-0.179666444659233
-0.179666444659233
-0.103372499346733
-0.133890077471733
-0.194925233721733
-0.286477982997894
-0.301736772060394
-0.271219193935394
-0.286477982997894
-0.240701600909233
-0.225442811846733
-0.225442811846733
-0.179666444659233
-0.240701600909233
-0.194925233721733
-0.210184022784233
-0.210184022784233
-0.149148866534233
-0.164407655596733
-0.164407655596733
-0.103372499346733
-0.103372499346733
-0.149148866534233
-0.194925233721733
-0.149148866534233
-0.194925233721733
-0.194925233721733
-0.133890077471733
-0.133890077471733
-0.118631288409233
-0.149148866534233
-0.179666444659233
-0.118631288409233
-0.072854921221733
-0.042337343096733
-0.057596132159233
-0.118631288409233
-0.133890077471733
-0.194925233721733
-0.271219193935394
-0.332254350185394
-0.286477982997894
-0.271219193935394
-0.210184022784233
-0.149148866534233
-0.210184022784233
-0.240701600909233
-0.255960404872894
-0.316995561122894
-0.225442811846733
-0.210184022784233
-0.210184022784233
-0.179666444659233
-0.210184022784233
-0.164407655596733
-0.133890077471733
-0.133890077471733
-0.118631288409233
-0.057596132159233
-0.072854921221733
-0.149148866534233
-0.149148866534233
-0.179666444659233
-0.286477982997894
-0.240701600909233
-0.301736772060394
-0.347513139247894
-0.301736772060394
-0.255960404872894
-0.210184022784233
-0.149148866534233
-0.164407655596733
-0.179666444659233
-0.149148866534233
-0.072854921221733
-0.149148866534233
-0.164407655596733
-0.149148866534233
-0.164407655596733
-0.164407655596733
-0.194925233721733
-0.210184022784233
-0.133890077471733
-0.103372499346733
-0.103372499346733
-0.133890077471733
-0.149148866534233
-0.194925233721733
-0.286477982997894
-0.286477982997894
-0.286477982997894
-0.255960404872894
-0.240701600909233
-0.210184022784233
-0.088113710284233
-0.027078554034233
-0.072854921221733
-0.027078554034233
0.003439024090767
-0.011819764971733
-0.057596132159233
-0.042337343096733
-0.072854921221733
-0.103372499346733
-0.118631288409233
-0.149148866534233
-0.179666444659233
-0.210184022784233
-0.240701600909233
-0.225442811846733
-0.210184022784233
-0.240701600909233
-0.240701600909233
-0.271219193935394
-0.240701600909233
-0.179666444659233
-0.118631288409233
-0.103372499346733
-0.011819764971733
0.033956602215767
0.003439024090767
-0.042337343096733
-0.072854921221733
-0.042337343096733
-0.042337343096733
-0.103372499346733
-0.072854921221733
-0.118631288409233
-0.164407655596733
-0.149148866534233
-0.164407655596733
-0.164407655596733
-0.133890077471733
-0.118631288409233
-0.133890077471733
-0.103372499346733
-0.072854921221733
-0.103372499346733
-0.057596132159233
0.003439024090767
-0.011819764971733
0.018697813153267
0.033956602215767
0.018697813153267
0.003439024090767
0.003439024090767
-0.057596132159233
-0.118631288409233
-0.088113710284233
-0.118631288409233
-0.179666444659233
-0.149148866534233
-0.164407655596733
-0.118631288409233
-0.088113710284233
-0.057596132159233
0.003439024090767
0.003439024090767
0.003439024090767
-0.011819764971733
-0.042337343096733
-0.072854921221733
-0.103372499346733
-0.057596132159233
-0.027078554034233
-0.057596132159233
0.003439024090767
-0.057596132159233
-0.072854921221733
-0.027078554034233
-0.072854921221733
-0.164407655596733
-0.149148866534233
-0.118631288409233
-0.118631288409233
-0.103372499346733
-0.072854921221733
-0.072854921221733
0.049215391278267
0.079732969403267
0.018697813153267
0.079732969403267
0.064474180340767
-0.011819764971733
-0.011819764971733
-0.027078554034233
0.018697813153267
0.033956602215767
0.003439024090767
0.003439024090767
-0.027078554034233
-0.088113710284233
-0.133890077471733
-0.118631288409233
-0.118631288409233
-0.088113710284233
-0.057596132159233
-0.042337343096733
0.033956602215767
0.094991758465767
0.094991758465767
0.156026914715767
0.125509336590767
0.110250547528267
0.125509336590767
0.079732969403267
0.064474180340767
0.049215391278267
0.003439024090767
-0.042337343096733
-0.103372499346733
-0.164407655596733
-0.210184022784233
-0.149148866534233
-0.088113710284233
-0.072854921221733
-0.042337343096733
-0.057596132159233
0.003439024090767
0.049215391278267
0.003439024090767
0.003439024090767
0.079732969403267
0.079732969403267
0.064474180340767
0.064474180340767
0.079732969403267
0.064474180340767
0.079732969403267
0.049215391278267
-0.011819764971733
-0.027078554034233
-0.103372499346733
-0.164407655596733
-0.194925233721733
-0.194925233721733
-0.164407655596733
-0.149148866534233
-0.118631288409233
-0.057596132159233
0.003439024090767
0.049215391278267
-0.027078554034233
0.003439024090767
0.018697813153267
-0.057596132159233
-0.057596132159233
0.003439024090767
0.003439024090767
0.049215391278267
0.079732969403267
0.033956602215767
-0.042337343096733
-0.027078554034233
-0.072854921221733
-0.057596132159233
0.003439024090767
-0.057596132159233
0.018697813153267
0.064474180340767
0.003439024090767
0.033956602215767
0.064474180340767
0.110250547528267
0.125509336590767
0.079732969403267
0.064474180340767
0.033956602215767
0.033956602215767
0.003439024090767
-0.042337343096733
-0.088113710284233
-0.149148866534233
-0.103372499346733
-0.149148866534233
-0.210184022784233
-0.118631288409233
-0.072854921221733
-0.011819764971733
0.003439024090767
0.064474180340767
0.140768125653267
0.125509336590767
0.110250547528267
0.094991758465767
0.049215391278267
0.018697813153267
-0.027078554034233
-0.057596132159233
-0.011819764971733
0.049215391278267
0.079732969403267
0.033956602215767
0.064474180340767
-0.011819764971733
-0.149148866534233
-0.149148866534233
-0.149148866534233
-0.133890077471733
-0.042337343096733
-0.042337343096733
-0.011819764971733
0.003439024090767
0.049215391278267
0.079732969403267
0.094991758465767
0.125509336590767
0.079732969403267
0.079732969403267
0.064474180340767
-0.027078554034233
-0.027078554034233
-0.042337343096733
-0.042337343096733
-0.011819764971733
-0.057596132159233
-0.088113710284233
-0.103372499346733
-0.072854921221733
-0.088113710284233
-0.118631288409233
-0.072854921221733
-0.042337343096733
0.018697813153267
0.079732969403267
0.079732969403267
0.125509336590767
0.140768125653267
0.110250547528267
0.079732969403267
0.079732969403267
0.049215391278267
0.033956602215767
0.018697813153267
-0.042337343096733
-0.133890077471733
-0.179666444659233
-0.240701600909233
-0.225442811846733
-0.164407655596733
-0.118631288409233
-0.027078554034233
0.003439024090767
0.033956602215767
0.018697813153267
0.003439024090767
0.003439024090767
0.018697813153267
0.033956602215767
0.079732969403267
0.064474180340767
0.033956602215767
0.033956602215767
0.049215391278267
-0.011819764971733
-0.057596132159233
-0.103372499346733
-0.133890077471733
-0.088113710284233
-0.164407655596733
-0.210184022784233
-0.133890077471733
-0.118631288409233
-0.072854921221733
0.003439024090767
0.018697813153267
0.033956602215767
0.094991758465767
0.125509336590767
0.018697813153267
0.018697813153267
0.018697813153267
-0.042337343096733
0.049215391278267
0.079732969403267
0.033956602215767
0.003439024090767
-0.042337343096733
-0.072854921221733
-0.164407655596733
-0.179666444659233
-0.133890077471733
-0.057596132159233
-0.027078554034233
-0.011819764971733
0.049215391278267
0.064474180340767
0.033956602215767
0.079732969403267
0.110250547528267
0.110250547528267
0.079732969403267
0.003439024090767
0.018697813153267
-0.057596132159233
-0.133890077471733
-0.149148866534233
-0.103372499346733
-0.057596132159233
-0.027078554034233
-0.027078554034233
0.003439024090767
-0.042337343096733
-0.042337343096733
-0.027078554034233
0.003439024090767
0.033956602215767
0.079732969403267
0.110250547528267
0.094991758465767
0.125509336590767
0.171285703778267
0.140768125653267
0.125509336590767
0.110250547528267
0.094991758465767
0.079732969403267
0.018697813153267
0.018697813153267
-0.057596132159233
-0.118631288409233
-0.149148866534233
-0.088113710284233
-0.011819764971733
-0.011819764971733
-0.011819764971733
0.049215391278267
0.003439024090767
-0.057596132159233
-0.072854921221733
-0.011819764971733
-0.011819764971733
0.033956602215767
0.064474180340767
0.079732969403267
0.110250547528267
0.079732969403267
0.003439024090767
0.018697813153267
0.018697813153267
-0.011819764971733
0.003439024090767
-0.011819764971733
-0.011819764971733
-0.011819764971733
0.033956602215767
-0.011819764971733
0.064474180340767
0.094991758465767
0.079732969403267
0.079732969403267
0.110250547528267
0.064474180340767
0.049215391278267
-0.011819764971733
-0.027078554034233
-0.057596132159233
-0.103372499346733
-0.118631288409233
-0.072854921221733
-0.088113710284233
-0.103372499346733
-0.042337343096733
-0.027078554034233
-0.042337343096733
-0.011819764971733
-0.011819764971733
0.003439024090767
0.018697813153267
-0.011819764971733
0.033956602215767
0.049215391278267
0.079732969403267
0.156026914715767
0.171285703778267
0.156026914715767
0.171285703778267
0.110250547528267
0.079732969403267
0.049215391278267
0.064474180340767
0.064474180340767
0.079732969403267
0.064474180340767
0.003439024090767
0.018697813153267
-0.011819764971733
-0.057596132159233
-0.057596132159233
-0.103372499346733
-0.133890077471733
-0.179666444659233
-0.210184022784233
-0.179666444659233
-0.133890077471733
-0.042337343096733
0.003439024090767
0.064474180340767
0.140768125653267
0.140768125653267
0.125509336590767
0.156026914715767
0.171285703778267
0.171285703778267
0.079732969403267
0.079732969403267
0.033956602215767
-0.011819764971733
-0.011819764971733
-0.042337343096733
-0.042337343096733
-0.042337343096733
-0.057596132159233
-0.057596132159233
-0.103372499346733
-0.072854921221733
0.003439024090767
0.018697813153267
0.018697813153267
0.033956602215767
0.033956602215767
0.003439024090767
0.049215391278267
0.049215391278267
0.033956602215767
0.064474180340767
0.033956602215767
-0.042337343096733
-0.011819764971733
-0.072854921221733
-0.072854921221733
-0.057596132159233
-0.042337343096733
-0.042337343096733
0.003439024090767
0.018697813153267
0.064474180340767
0.110250547528267
0.140768125653267
0.171285703778267
0.140768125653267
0.064474180340767
0.033956602215767
0.018697813153267
-0.011819764971733
-0.011819764971733
-0.072854921221733
-0.027078554034233
-0.011819764971733
-0.042337343096733
-0.011819764971733
0.003439024090767
0.003439024090767
-0.011819764971733
-0.118631288409233
-0.133890077471733
-0.088113710284233
-0.011819764971733
0.018697813153267
0.049215391278267
0.079732969403267
0.079732969403267
0.064474180340767
0.018697813153267
0.033956602215767
0.064474180340767
0.033956602215767
0.049215391278267
0.018697813153267
-0.011819764971733
0.049215391278267
0.033956602215767
0.049215391278267
0.018697813153267
-0.011819764971733
0.003439024090767
-0.027078554034233
-0.027078554034233
0.049215391278267
0.079732969403267
0.140768125653267
0.140768125653267
0.171285703778267
0.140768125653267
0.110250547528267
0.140768125653267
0.079732969403267
0.079732969403267
0.079732969403267
0.003439024090767
0.033956602215767
0.018697813153267
0.003439024090767
0.079732969403267
0.079732969403267
0.049215391278267
0.033956602215767
0.094991758465767
0.079732969403267
0.094991758465767
0.186544492840767
0.171285703778267
0.217062070965767
0.171285703778267
0.049215391278267
0.094991758465767
0.094991758465767
0.079732969403267
0.079732969403267
0.033956602215767
-0.011819764971733
-0.011819764971733
0.003439024090767
0.018697813153267
0.064474180340767
0.079732969403267
0.079732969403267
0.079732969403267
0.079732969403267
0.064474180340767
0.110250547528267
0.079732969403267
0.079732969403267
0.018697813153267
-0.072854921221733
-0.118631288409233
-0.149148866534233
-0.133890077471733
-0.118631288409233
-0.088113710284233
-0.027078554034233
-0.011819764971733
0.079732969403267
0.125509336590767
0.125509336590767
0.094991758465767
0.079732969403267
0.049215391278267
0.018697813153267
0.018697813153267
0.049215391278267
0.064474180340767
0.110250547528267
0.125509336590767
0.125509336590767
0.094991758465767
0.094991758465767
0.125509336590767
0.064474180340767
0.049215391278267
0.018697813153267
-0.057596132159233
-0.042337343096733
0.003439024090767
-0.027078554034233
0.018697813153267
0.079732969403267
0.140768125653267
0.064474180340767
0.033956602215767
0.064474180340767
0.064474180340767
0.094991758465767
0.079732969403267
0.110250547528267
0.171285703778267
0.125509336590767
0.140768125653267
0.186544492840767
0.186544492840767
0.232320860028267
0.232320860028267
0.217062070965767
0.186544492840767
0.217062070965767
0.125509336590767
0.094991758465767
0.201803281903267
0.156026914715767
0.125509336590767
0.171285703778267
0.094991758465767
0.171285703778267
0.156026914715767
0.079732969403267
0.079732969403267
0.033956602215767
0.003439024090767
0.003439024090767
0.018697813153267
0.079732969403267
0.125509336590767
0.156026914715767
0.186544492840767
0.232320860028267
0.217062070965767
0.186544492840767
0.262838423252106
0.247579649090767
0.232320860028267
0.186544492840767
0.171285703778267
0.247579649090767
0.186544492840767
0.140768125653267
0.232320860028267
0.217062070965767
0.217062070965767
0.171285703778267
0.140768125653267
0.140768125653267
0.125509336590767
0.094991758465767
0.094991758465767
0.125509336590767
0.140768125653267
0.110250547528267
0.156026914715767
0.186544492840767
0.232320860028267
0.278097212314606
0.278097212314606
0.323873579502106
0.323873579502106
0.308614790439606
0.247579649090767
0.232320860028267
0.217062070965767
0.186544492840767
0.156026914715767
0.186544492840767
0.217062070965767
0.293356001377106
0.308614790439606
0.323873579502106
0.262838423252106
0.232320860028267
0.247579649090767
0.217062070965767
0.171285703778267
0.156026914715767
0.140768125653267
0.156026914715767
0.140768125653267
0.140768125653267
0.186544492840767
0.232320860028267
0.217062070965767
0.156026914715767
0.079732969403267
0.033956602215767
0.079732969403267
0.079732969403267
0.079732969403267
0.156026914715767
0.186544492840767
0.156026914715767
0.262838423252106
0.278097212314606
0.262838423252106
0.293356001377106
0.323873579502106
0.308614790439606
0.278097212314606
0.293356001377106
0.308614790439606
0.278097212314606
0.247579649090767
0.217062070965767
0.201803281903267
0.186544492840767
0.140768125653267
0.140768125653267
0.156026914715767
0.201803281903267
0.201803281903267
0.278097212314606
0.323873579502106
0.308614790439606
0.354391157627106
0.339132368564606
0.339132368564606
0.461202681064606
0.384908735752106
0.323873579502106
0.308614790439606
0.247579649090767
0.186544492840767
0.171285703778267
0.140768125653267
0.094991758465767
0.094991758465767
0.079732969403267
0.049215391278267
0.125509336590767
0.186544492840767
0.201803281903267
0.293356001377106
0.293356001377106
0.262838423252106
0.278097212314606
0.323873579502106
0.369649946689606
0.415426313877106
0.400167524814606
0.369649946689606
0.323873579502106
0.247579649090767
0.156026914715767
0.171285703778267
0.094991758465767
0.079732969403267
0.064474180340767
0.049215391278267
0.125509336590767
0.156026914715767
0.156026914715767
0.262838423252106
0.293356001377106
0.278097212314606
0.293356001377106
0.278097212314606
0.308614790439606
0.354391157627106
0.323873579502106
0.323873579502106
0.369649946689606
0.308614790439606
0.293356001377106
0.247579649090767
0.094991758465767
0.064474180340767
0.079732969403267
0.003439024090767
0.018697813153267
0.079732969403267
0.110250547528267
0.110250547528267
0.186544492840767
0.262838423252106
0.293356001377106
0.354391157627106
0.354391157627106
0.323873579502106
0.308614790439606
0.278097212314606
0.278097212314606
0.308614790439606
0.262838423252106
0.201803281903267
0.232320860028267
0.247579649090767
0.140768125653267
0.156026914715767
0.171285703778267
0.125509336590767
0.171285703778267
0.201803281903267
0.171285703778267
0.247579649090767
0.217062070965767
0.186544492840767
0.232320860028267
0.262838423252106
0.262838423252106
0.323873579502106
0.354391157627106
0.262838423252106
0.232320860028267
0.232320860028267
0.110250547528267
0.094991758465767
0.079732969403267
0.018697813153267
0.064474180340767
0.049215391278267
0.064474180340767
0.094991758465767
0.125509336590767
0.171285703778267
0.186544492840767
0.201803281903267
0.156026914715767
0.140768125653267
0.125509336590767
0.079732969403267
0.186544492840767
0.186544492840767
0.201803281903267
0.262838423252106
0.217062070965767
0.217062070965767
0.156026914715767
0.064474180340767
0.079732969403267
0.033956602215767
0.033956602215767
0.079732969403267
0.079732969403267
0.140768125653267
0.217062070965767
0.278097212314606
0.293356001377106
0.308614790439606
0.308614790439606
0.262838423252106
0.293356001377106
0.232320860028267
0.186544492840767
0.293356001377106
0.217062070965767
0.156026914715767
0.110250547528267
0.079732969403267
0.018697813153267
0.003439024090767
0.079732969403267
0.140768125653267
0.140768125653267
0.201803281903267
0.201803281903267
0.232320860028267
0.247579649090767
0.232320860028267
0.262838423252106
0.278097212314606
0.293356001377106
0.293356001377106
0.308614790439606
0.278097212314606
0.293356001377106
0.308614790439606
0.217062070965767
0.156026914715767
0.156026914715767
0.064474180340767
0.049215391278267
0.079732969403267
0.033956602215767
0.033956602215767
0.079732969403267
0.110250547528267
0.094991758465767
0.110250547528267
0.125509336590767
0.140768125653267
0.232320860028267
0.186544492840767
0.186544492840767
0.308614790439606
0.308614790439606
0.308614790439606
0.339132368564606
0.278097212314606
0.232320860028267
0.156026914715767
0.064474180340767
0.018697813153267
0.003439024090767
0.003439024090767
0.003439024090767
0.079732969403267
0.110250547528267
0.247579649090767
0.293356001377106
0.278097212314606
0.323873579502106
0.308614790439606
0.232320860028267
0.247579649090767
0.247579649090767
0.293356001377106
0.232320860028267
0.171285703778267
0.125509336590767
0.018697813153267
-0.011819764971733
-0.042337343096733
-0.027078554034233
0.018697813153267
0.033956602215767
0.049215391278267
0.079732969403267
0.110250547528267
0.156026914715767
0.201803281903267
0.308614790439606
0.293356001377106
0.232320860028267
0.201803281903267
0.171285703778267
0.186544492840767
0.125509336590767
0.110250547528267
0.140768125653267
0.094991758465767
0.125509336590767
0.064474180340767
0.033956602215767
0.079732969403267
0.079732969403267
0.110250547528267
0.110250547528267
0.094991758465767
0.094991758465767
0.079732969403267
0.079732969403267
0.094991758465767
0.125509336590767
0.171285703778267
0.156026914715767
0.232320860028267
0.247579649090767
0.217062070965767
0.232320860028267
0.232320860028267
0.186544492840767
0.110250547528267
0.018697813153267
-0.027078554034233
-0.027078554034233
0.033956602215767
0.003439024090767
0.064474180340767
0.110250547528267
0.079732969403267
0.217062070965767
0.262838423252106
0.217062070965767
0.247579649090767
0.278097212314606
0.247579649090767
0.262838423252106
0.186544492840767
0.156026914715767
0.125509336590767
0.079732969403267
0.033956602215767
0.018697813153267
-0.057596132159233
-0.088113710284233
-0.088113710284233
-0.164407655596733
-0.179666444659233
-0.088113710284233
0.003439024090767
0.079732969403267
0.140768125653267
0.217062070965767
0.247579649090767
0.217062070965767
0.232320860028267
0.201803281903267
0.186544492840767
0.201803281903267
0.171285703778267
0.110250547528267
0.079732969403267
0.049215391278267
-0.011819764971733
-0.011819764971733
0.064474180340767
0.064474180340767
0.079732969403267
0.033956602215767
0.049215391278267
0.064474180340767
0.079732969403267
0.094991758465767
0.110250547528267
0.156026914715767
0.232320860028267
0.217062070965767
0.217062070965767
0.217062070965767
0.186544492840767
0.201803281903267
0.140768125653267
0.094991758465767
0.079732969403267
0.064474180340767
0.033956602215767
-0.011819764971733
0.003439024090767
0.003439024090767
0.018697813153267
0.079732969403267
0.049215391278267
0.079732969403267
0.110250547528267
0.110250547528267
0.094991758465767
0.125509336590767
0.171285703778267
0.232320860028267
0.262838423252106
0.262838423252106
0.232320860028267
0.262838423252106
0.125509336590767
0.033956602215767
0.018697813153267
-0.072854921221733
-0.088113710284233
-0.103372499346733
-0.133890077471733
-0.088113710284233
-0.057596132159233
-0.072854921221733
-0.027078554034233
0.003439024090767
0.079732969403267
0.125509336590767
0.186544492840767
0.186544492840767
0.247579649090767
0.278097212314606
0.262838423252106
0.186544492840767
0.110250547528267
0.094991758465767
0.079732969403267
0.033956602215767
0.033956602215767
-0.027078554034233
-0.088113710284233
-0.072854921221733
-0.118631288409233
-0.103372499346733
-0.027078554034233
0.003439024090767
0.033956602215767
0.064474180340767
0.079732969403267
0.110250547528267
0.156026914715767
0.217062070965767
0.247579649090767
0.278097212314606
0.201803281903267
0.110250547528267
0.033956602215767
-0.072854921221733
-0.118631288409233
-0.118631288409233
-0.072854921221733
-0.027078554034233
-0.042337343096733
-0.011819764971733
0.003439024090767
-0.011819764971733
-0.042337343096733
0.003439024090767
0.079732969403267
0.079732969403267
0.094991758465767
0.125509336590767
0.186544492840767
0.201803281903267
0.140768125653267
0.110250547528267
0.094991758465767
0.003439024090767
-0.042337343096733
-0.103372499346733
-0.103372499346733
-0.103372499346733
-0.133890077471733
-0.149148866534233
-0.118631288409233
-0.057596132159233
-0.027078554034233
0.018697813153267
0.049215391278267
0.003439024090767
0.064474180340767
0.049215391278267
0.018697813153267
0.125509336590767
0.125509336590767
0.079732969403267
0.094991758465767
0.079732969403267
0.049215391278267
0.018697813153267
0.018697813153267
0.033956602215767
-0.027078554034233
-0.027078554034233
-0.042337343096733
-0.011819764971733
-0.042337343096733
-0.072854921221733
-0.042337343096733
-0.011819764971733
0.003439024090767
0.064474180340767
0.125509336590767
0.217062070965767
0.186544492840767
0.171285703778267
0.110250547528267
0.033956602215767
-0.042337343096733
-0.179666444659233
-0.149148866534233
-0.088113710284233
-0.118631288409233
-0.088113710284233
-0.042337343096733
0.003439024090767
0.079732969403267
0.079732969403267
0.094991758465767
0.079732969403267
0.079732969403267
0.049215391278267
0.033956602215767
0.064474180340767
0.079732969403267
0.110250547528267
0.156026914715767
0.079732969403267
0.018697813153267
-0.072854921221733
-0.088113710284233
-0.149148866534233
-0.194925233721733
-0.164407655596733
-0.118631288409233
-0.042337343096733
-0.011819764971733
0.049215391278267
0.094991758465767
0.140768125653267
0.186544492840767
0.156026914715767
0.156026914715767
0.186544492840767
0.094991758465767
0.140768125653267
0.156026914715767
0.125509336590767
0.140768125653267
0.140768125653267
0.079732969403267
0.049215391278267
0.033956602215767
0.003439024090767
-0.027078554034233
-0.011819764971733
-0.072854921221733
-0.072854921221733
-0.072854921221733
-0.103372499346733
0.033956602215767
0.079732969403267
0.094991758465767
0.171285703778267
0.156026914715767
0.171285703778267
0.186544492840767
0.156026914715767
0.156026914715767
0.110250547528267
0.094991758465767
0.033956602215767
0.018697813153267
0.003439024090767
0.003439024090767
0.064474180340767
0.064474180340767
0.033956602215767
0.064474180340767
0.033956602215767
0.018697813153267
-0.072854921221733
-0.133890077471733
-0.149148866534233
-0.118631288409233
-0.011819764971733
0.018697813153267
0.064474180340767
0.156026914715767
0.156026914715767
0.125509336590767
0.064474180340767
0.018697813153267
0.003439024090767
-0.042337343096733
0.018697813153267
0.018697813153267
0.018697813153267
0.003439024090767
-0.042337343096733
-0.042337343096733
-0.042337343096733
-0.103372499346733
-0.103372499346733
-0.133890077471733
-0.118631288409233
-0.149148866534233
-0.103372499346733
-0.011819764971733
0.018697813153267
0.094991758465767
0.110250547528267
0.049215391278267
0.018697813153267
0.003439024090767
0.003439024090767
-0.042337343096733
-0.011819764971733
0.049215391278267
0.033956602215767
0.079732969403267
0.079732969403267
0.079732969403267
0.079732969403267
0.003439024090767
0.018697813153267
0.003439024090767
-0.103372499346733
-0.072854921221733
-0.042337343096733
-0.088113710284233
-0.118631288409233
-0.118631288409233
-0.118631288409233
-0.088113710284233
-0.011819764971733
-0.057596132159233
0.003439024090767
0.064474180340767
0.033956602215767
0.033956602215767
0.018697813153267
-0.042337343096733
-0.011819764971733
-0.027078554034233
-0.027078554034233
-0.011819764971733
-0.042337343096733
-0.072854921221733
-0.088113710284233
-0.088113710284233
-0.057596132159233
-0.057596132159233
-0.072854921221733
-0.088113710284233
-0.088113710284233
-0.133890077471733
-0.118631288409233
-0.118631288409233
-0.133890077471733
-0.057596132159233
-0.057596132159233
-0.072854921221733
-0.072854921221733
-0.057596132159233
-0.042337343096733
-0.042337343096733
-0.072854921221733
-0.072854921221733
-0.011819764971733
0.079732969403267
0.064474180340767
0.079732969403267
0.064474180340767
-0.027078554034233
-0.072854921221733
-0.103372499346733
-0.194925233721733
-0.179666444659233
-0.149148866534233
-0.179666444659233
-0.194925233721733
-0.164407655596733
-0.179666444659233
-0.164407655596733
-0.149148866534233
-0.164407655596733
-0.072854921221733
-0.042337343096733
-0.042337343096733
0.003439024090767
0.018697813153267
0.003439024090767
-0.042337343096733
-0.042337343096733
-0.011819764971733
-0.103372499346733
-0.103372499346733
-0.164407655596733
-0.210184022784233
-0.179666444659233
-0.179666444659233
-0.149148866534233
-0.103372499346733
-0.149148866534233
-0.133890077471733
-0.118631288409233
-0.164407655596733
-0.179666444659233
-0.133890077471733
-0.149148866534233
-0.179666444659233
-0.118631288409233
-0.118631288409233
-0.072854921221733
0.003439024090767
-0.027078554034233
-0.057596132159233
-0.057596132159233
-0.088113710284233
-0.011819764971733
-0.011819764971733
-0.011819764971733
0.003439024090767
-0.027078554034233
-0.103372499346733
-0.133890077471733
-0.149148866534233
-0.133890077471733
-0.072854921221733
-0.072854921221733
-0.103372499346733
-0.057596132159233
-0.057596132159233
-0.057596132159233
-0.011819764971733
-0.042337343096733
-0.072854921221733
-0.072854921221733
-0.088113710284233
-0.103372499346733
-0.088113710284233
-0.103372499346733
-0.088113710284233
-0.103372499346733
-0.103372499346733
-0.072854921221733
-0.057596132159233
-0.149148866534233
-0.088113710284233
-0.072854921221733
-0.133890077471733
-0.118631288409233
-0.057596132159233
-0.088113710284233
-0.103372499346733
-0.164407655596733
-0.271219193935394
-0.316995561122894
-0.301736772060394
-0.332254350185394
-0.316995561122894
-0.271219193935394
-0.240701600909233
-0.194925233721733
-0.164407655596733
-0.164407655596733
-0.164407655596733
-0.164407655596733
-0.133890077471733
-0.057596132159233
0.018697813153267
0.064474180340767
0.018697813153267
0.079732969403267
-0.011819764971733
-0.164407655596733
-0.179666444659233
-0.179666444659233
-0.210184022784233
-0.179666444659233
-0.210184022784233
-0.194925233721733
-0.179666444659233
-0.179666444659233
-0.149148866534233
-0.072854921221733
-0.072854921221733
-0.133890077471733
-0.118631288409233
-0.149148866534233
-0.133890077471733
-0.042337343096733
-0.042337343096733
-0.027078554034233
0.033956602215767
0.003439024090767
0.018697813153267
-0.072854921221733
-0.133890077471733
-0.164407655596733
-0.194925233721733
-0.225442811846733
-0.194925233721733
-0.118631288409233
-0.057596132159233
0.003439024090767
0.064474180340767
-0.057596132159233
-0.057596132159233
-0.027078554034233
-0.088113710284233
-0.088113710284233
-0.118631288409233
-0.118631288409233
-0.133890077471733
-0.225442811846733
-0.255960404872894
-0.255960404872894
-0.255960404872894
-0.240701600909233
-0.240701600909233
-0.225442811846733
-0.271219193935394
-0.240701600909233
-0.286477982997894
-0.316995561122894
-0.210184022784233
-0.194925233721733
-0.210184022784233
-0.133890077471733
-0.133890077471733
-0.103372499346733
-0.088113710284233
-0.103372499346733
-0.103372499346733
-0.118631288409233
-0.164407655596733
-0.255960404872894
-0.271219193935394
-0.286477982997894
-0.301736772060394
-0.255960404872894
-0.286477982997894
-0.301736772060394
-0.286477982997894
-0.255960404872894
-0.225442811846733
-0.271219193935394
-0.225442811846733
-0.240701600909233
-0.255960404872894
-0.240701600909233
-0.240701600909233
-0.179666444659233
-0.103372499346733
-0.133890077471733
-0.088113710284233
-0.149148866534233
-0.225442811846733
-0.286477982997894
-0.347513139247894
-0.362771928310394
-0.286477982997894
-0.225442811846733
-0.240701600909233
-0.179666444659233
-0.088113710284233
-0.072854921221733
-0.027078554034233
-0.027078554034233
-0.088113710284233
-0.088113710284233
-0.164407655596733
-0.210184022784233
-0.271219193935394
-0.316995561122894
-0.286477982997894
-0.271219193935394
-0.286477982997894
-0.347513139247894
-0.408548295497894
-0.362771928310394
-0.378030717372894
-0.362771928310394
-0.362771928310394
-0.332254350185394
-0.255960404872894
-0.286477982997894
-0.225442811846733
-0.133890077471733
-0.118631288409233
-0.118631288409233
-0.164407655596733
-0.164407655596733
-0.118631288409233
-0.179666444659233
-0.210184022784233
-0.210184022784233
-0.225442811846733
-0.332254350185394
-0.332254350185394
-0.332254350185394
-0.393289506435394
-0.362771928310394
-0.378030717372894
-0.454324662685394
-0.378030717372894
-0.362771928310394
-0.332254350185394
-0.286477982997894
-0.255960404872894
-0.210184022784233
-0.210184022784233
-0.194925233721733
-0.133890077471733
-0.118631288409233
-0.072854921221733
-0.057596132159233
-0.057596132159233
-0.133890077471733
-0.271219193935394
-0.271219193935394
-0.286477982997894
-0.316995561122894
-0.378030717372894
-0.332254350185394
-0.286477982997894
-0.347513139247894
-0.378030717372894
-0.393289506435394
-0.393289506435394
-0.316995561122894
-0.378030717372894
-0.362771928310394
-0.332254350185394
-0.408548295497894
-0.408548295497894
-0.393289506435394
-0.393289506435394
-0.332254350185394
-0.271219193935394
-0.332254350185394
-0.393289506435394
-0.362771928310394
-0.347513139247894
-0.347513139247894
-0.286477982997894
-0.271219193935394
-0.225442811846733
-0.194925233721733
-0.210184022784233
-0.225442811846733
-0.194925233721733
-0.164407655596733
-0.179666444659233
-0.210184022784233
-0.255960404872894
-0.255960404872894
-0.210184022784233
-0.210184022784233
-0.210184022784233
-0.286477982997894
-0.301736772060394
-0.301736772060394
-0.378030717372894
-0.408548295497894
-0.362771928310394
-0.362771928310394
-0.378030717372894
-0.378030717372894
-0.347513139247894
-0.301736772060394
-0.255960404872894
-0.225442811846733
-0.210184022784233
-0.179666444659233
-0.194925233721733
-0.179666444659233
-0.164407655596733
-0.210184022784233
-0.179666444659233
-0.164407655596733
-0.255960404872894
-0.255960404872894
-0.240701600909233
-0.271219193935394
-0.316995561122894
-0.316995561122894
-0.286477982997894
-0.240701600909233
-0.179666444659233
-0.149148866534233
-0.103372499346733
-0.057596132159233
-0.118631288409233
-0.149148866534233
-0.194925233721733
-0.255960404872894
-0.210184022784233
-0.210184022784233
-0.179666444659233
-0.179666444659233
-0.164407655596733
-0.194925233721733
-0.240701600909233
-0.194925233721733
-0.179666444659233
-0.255960404872894
-0.240701600909233
-0.301736772060394
-0.332254350185394
-0.332254350185394
-0.316995561122894
-0.225442811846733
-0.133890077471733
-0.072854921221733
-0.042337343096733
0.003439024090767
-0.011819764971733
-0.088113710284233
-0.072854921221733
-0.057596132159233
-0.088113710284233
-0.103372499346733
-0.179666444659233
-0.164407655596733
-0.149148866534233
-0.210184022784233
-0.210184022784233
-0.210184022784233
-0.225442811846733
-0.194925233721733
-0.225442811846733
-0.194925233721733
-0.149148866534233
-0.072854921221733
-0.072854921221733
-0.027078554034233
0.079732969403267
0.079732969403267
0.079732969403267
0.094991758465767
0.064474180340767
0.018697813153267
-0.118631288409233
-0.179666444659233
-0.133890077471733
-0.164407655596733
-0.133890077471733
-0.088113710284233
-0.057596132159233
-0.042337343096733
0.064474180340767
0.064474180340767
0.003439024090767
-0.027078554034233
-0.118631288409233
-0.164407655596733
-0.103372499346733
-0.179666444659233
-0.149148866534233
-0.088113710284233
-0.072854921221733
-0.011819764971733
0.049215391278267
0.033956602215767
-0.011819764971733
-0.011819764971733
-0.057596132159233
-0.118631288409233
-0.118631288409233
-0.118631288409233
-0.118631288409233
-0.072854921221733
-0.072854921221733
0.003439024090767
0.033956602215767
0.033956602215767
0.018697813153267
-0.027078554034233
-0.072854921221733
-0.118631288409233
-0.072854921221733
0.003439024090767
-0.011819764971733
0.033956602215767
-0.011819764971733
-0.057596132159233
-0.011819764971733
-0.011819764971733
-0.011819764971733
-0.042337343096733
-0.103372499346733
-0.118631288409233
-0.149148866534233
-0.164407655596733
-0.118631288409233
0.003439024090767
0.094991758465767
0.079732969403267
0.125509336590767
0.110250547528267
0.094991758465767
0.079732969403267
0.079732969403267
0.094991758465767
0.049215391278267
-0.027078554034233
-0.027078554034233
-0.042337343096733
-0.057596132159233
-0.088113710284233
-0.072854921221733
-0.057596132159233
-0.088113710284233
-0.088113710284233
-0.133890077471733
-0.133890077471733
-0.133890077471733
-0.149148866534233
-0.072854921221733
-0.011819764971733
0.018697813153267
0.079732969403267
0.079732969403267
0.079732969403267
0.079732969403267
0.064474180340767
0.018697813153267
0.018697813153267
-0.011819764971733
-0.103372499346733
-0.088113710284233
-0.042337343096733
-0.042337343096733
0.018697813153267
-0.042337343096733
-0.072854921221733
-0.011819764971733
-0.057596132159233
-0.118631288409233
-0.103372499346733
-0.057596132159233
-0.042337343096733
-0.057596132159233
-0.057596132159233
-0.011819764971733
0.018697813153267
-0.027078554034233
-0.027078554034233
0.003439024090767
-0.042337343096733
-0.027078554034233
-0.042337343096733
-0.088113710284233
-0.088113710284233
-0.088113710284233
-0.103372499346733
-0.103372499346733
-0.133890077471733
-0.133890077471733
-0.210184022784233
-0.179666444659233
-0.133890077471733
-0.103372499346733
-0.103372499346733
-0.057596132159233
-0.027078554034233
-0.133890077471733
-0.194925233721733
-0.164407655596733
-0.149148866534233
-0.133890077471733
-0.118631288409233
-0.118631288409233
-0.027078554034233
-0.057596132159233
-0.088113710284233
-0.088113710284233
-0.042337343096733
-0.088113710284233
-0.118631288409233
-0.057596132159233
0.003439024090767
0.018697813153267
0.003439024090767
-0.011819764971733
0.064474180340767
0.049215391278267
0.003439024090767
-0.042337343096733
-0.072854921221733
-0.057596132159233
-0.118631288409233
-0.179666444659233
-0.149148866534233
-0.149148866534233
-0.088113710284233
-0.072854921221733
-0.088113710284233
-0.057596132159233
-0.088113710284233
-0.072854921221733
-0.072854921221733
-0.042337343096733
-0.011819764971733
0.033956602215767
0.003439024090767
0.003439024090767
0.018697813153267
-0.027078554034233
-0.088113710284233
0.018697813153267
0.003439024090767
-0.072854921221733
-0.042337343096733
-0.027078554034233
-0.042337343096733
-0.133890077471733
-0.194925233721733
-0.179666444659233
-0.210184022784233
-0.225442811846733
-0.210184022784233
-0.149148866534233
-0.103372499346733
-0.133890077471733
-0.072854921221733
-0.057596132159233
-0.042337343096733
-0.042337343096733
-0.103372499346733
-0.057596132159233
-0.027078554034233
-0.057596132159233
-0.057596132159233
-0.072854921221733
-0.027078554034233
-0.027078554034233
-0.103372499346733
-0.103372499346733
-0.027078554034233
-0.042337343096733
-0.149148866534233
-0.194925233721733
-0.164407655596733
-0.149148866534233
-0.072854921221733
-0.042337343096733
0.003439024090767
0.079732969403267
-0.027078554034233
-0.057596132159233
-0.042337343096733
-0.057596132159233
-0.072854921221733
-0.072854921221733
-0.027078554034233
-0.011819764971733
-0.057596132159233
-0.057596132159233
-0.057596132159233
-0.011819764971733
-0.057596132159233
-0.057596132159233
-0.042337343096733
-0.057596132159233
-0.072854921221733
-0.118631288409233
-0.088113710284233
-0.027078554034233
-0.042337343096733
-0.011819764971733
0.018697813153267
0.049215391278267
0.033956602215767
-0.057596132159233
-0.042337343096733
0.003439024090767
0.049215391278267
0.079732969403267
0.079732969403267
0.079732969403267
0.079732969403267
0.033956602215767
-0.042337343096733
-0.057596132159233
0.018697813153267
-0.088113710284233
-0.133890077471733
-0.072854921221733
-0.072854921221733
-0.088113710284233
-0.088113710284233
-0.027078554034233
0.003439024090767
0.003439024090767
0.064474180340767
0.064474180340767
0.018697813153267
0.018697813153267
0.018697813153267
0.049215391278267
0.018697813153267
0.049215391278267
0.079732969403267
0.140768125653267
0.186544492840767
0.156026914715767
0.156026914715767
0.171285703778267
0.110250547528267
0.156026914715767
0.079732969403267
0.049215391278267
0.094991758465767
0.079732969403267
0.079732969403267
0.079732969403267
0.079732969403267
0.110250547528267
0.125509336590767
0.125509336590767
0.110250547528267
0.110250547528267
0.064474180340767
-0.042337343096733
0.033956602215767
0.033956602215767
0.018697813153267
0.079732969403267
0.125509336590767
0.186544492840767
0.201803281903267
0.125509336590767
0.094991758465767
0.110250547528267
0.156026914715767
0.156026914715767
0.171285703778267
0.186544492840767
0.186544492840767
0.186544492840767
0.140768125653267
0.140768125653267
0.171285703778267
0.186544492840767
0.186544492840767
0.079732969403267
0.018697813153267
-0.042337343096733
-0.133890077471733
-0.103372499346733
-0.057596132159233
-0.057596132159233
0.018697813153267
0.079732969403267
0.125509336590767
0.125509336590767
0.079732969403267
0.110250547528267
0.171285703778267
0.156026914715767
0.110250547528267
0.156026914715767
0.125509336590767
0.079732969403267
0.079732969403267
0.094991758465767
0.079732969403267
0.079732969403267
0.064474180340767
0.049215391278267
0.033956602215767
0.018697813153267
-0.042337343096733
-0.072854921221733
-0.011819764971733
0.049215391278267
0.079732969403267
0.064474180340767
0.125509336590767
0.186544492840767
0.186544492840767
0.156026914715767
0.186544492840767
0.217062070965767
0.232320860028267
0.171285703778267
0.156026914715767
0.125509336590767
0.094991758465767
0.079732969403267
0.049215391278267
0.049215391278267
0.049215391278267
0.033956602215767
0.003439024090767
0.049215391278267
0.079732969403267
0.003439024090767
0.003439024090767
0.079732969403267
0.064474180340767
0.079732969403267
0.079732969403267
0.079732969403267
0.079732969403267
0.079732969403267
0.049215391278267
0.049215391278267
0.079732969403267
0.094991758465767
0.110250547528267
0.156026914715767
0.079732969403267
0.033956602215767
0.033956602215767
0.049215391278267
0.064474180340767
0.064474180340767
0.079732969403267
0.079732969403267
0.079732969403267
0.079732969403267
0.033956602215767
0.033956602215767
0.064474180340767
0.033956602215767
0.033956602215767
-0.011819764971733
0.018697813153267
0.079732969403267
0.018697813153267
-0.057596132159233
-0.027078554034233
0.003439024090767
-0.027078554034233
-0.011819764971733
0.049215391278267
0.033956602215767
0.064474180340767
0.049215391278267
0.049215391278267
0.140768125653267
0.171285703778267
0.140768125653267
0.140768125653267
0.079732969403267
0.033956602215767
-0.027078554034233
-0.027078554034233
0.003439024090767
0.018697813153267
0.033956602215767
-0.042337343096733
-0.072854921221733
-0.149148866534233
-0.179666444659233
-0.194925233721733
-0.179666444659233
-0.088113710284233
-0.057596132159233
-0.042337343096733
0.033956602215767
0.003439024090767
0.049215391278267
0.064474180340767
0.079732969403267
0.094991758465767
0.064474180340767
0.018697813153267
0.018697813153267
0.033956602215767
0.003439024090767
-0.042337343096733
0.033956602215767
0.003439024090767
-0.072854921221733
-0.042337343096733
-0.088113710284233
-0.011819764971733
0.003439024090767
-0.027078554034233
0.018697813153267
0.064474180340767
0.079732969403267
0.064474180340767
0.049215391278267
0.049215391278267
-0.011819764971733
-0.027078554034233
-0.042337343096733
-0.011819764971733
0.049215391278267
0.018697813153267
0.018697813153267
-0.011819764971733
-0.072854921221733
-0.118631288409233
-0.194925233721733
-0.088113710284233
-0.027078554034233
0.018697813153267
0.079732969403267
0.079732969403267
0.110250547528267
0.079732969403267
0.033956602215767
0.079732969403267
0.064474180340767
0.003439024090767
0.003439024090767
-0.011819764971733
-0.027078554034233
-0.057596132159233
0.003439024090767
-0.042337343096733
-0.042337343096733
-0.011819764971733
-0.133890077471733
-0.149148866534233
-0.118631288409233
-0.194925233721733
-0.179666444659233
-0.118631288409233
-0.042337343096733
0.018697813153267
0.049215391278267
0.094991758465767
0.110250547528267
0.125509336590767
0.064474180340767
0.033956602215767
0.064474180340767
0.079732969403267
0.156026914715767
0.140768125653267
0.079732969403267
0.079732969403267
-0.042337343096733
-0.118631288409233
-0.118631288409233
-0.088113710284233
-0.027078554034233
-0.042337343096733
-0.027078554034233
-0.042337343096733
-0.042337343096733
0.003439024090767
0.033956602215767
0.094991758465767
0.171285703778267
0.186544492840767
0.201803281903267
0.140768125653267
0.156026914715767
0.094991758465767
0.079732969403267
0.094991758465767
0.094991758465767
0.079732969403267
0.049215391278267
0.033956602215767
0.049215391278267
0.018697813153267
0.094991758465767
0.171285703778267
0.156026914715767
0.125509336590767
0.110250547528267
0.094991758465767
0.079732969403267
0.003439024090767
-0.011819764971733
0.018697813153267
0.079732969403267
0.094991758465767
0.094991758465767
0.110250547528267
0.079732969403267
0.094991758465767
-0.042337343096733
-0.179666444659233
-0.118631288409233
-0.088113710284233
-0.103372499346733
-0.011819764971733
0.018697813153267
0.033956602215767
0.064474180340767
0.079732969403267
0.079732969403267
0.171285703778267
0.156026914715767
0.110250547528267
0.171285703778267
0.125509336590767
0.079732969403267
0.125509336590767
0.140768125653267
0.140768125653267
0.156026914715767
0.079732969403267
0.049215391278267
0.018697813153267
-0.011819764971733
-0.042337343096733
-0.027078554034233
-0.011819764971733
0.079732969403267
0.140768125653267
0.140768125653267
0.201803281903267
0.247579649090767
0.171285703778267
0.201803281903267
0.217062070965767
0.186544492840767
0.156026914715767
0.171285703778267
0.140768125653267
0.064474180340767
-0.042337343096733
-0.072854921221733
-0.072854921221733
-0.011819764971733
0.018697813153267
0.049215391278267
0.094991758465767
0.110250547528267
0.125509336590767
0.079732969403267
0.110250547528267
0.171285703778267
0.156026914715767
0.171285703778267
0.186544492840767
0.140768125653267
0.125509336590767
0.110250547528267
0.125509336590767
0.125509336590767
0.094991758465767
0.064474180340767
0.018697813153267
0.003439024090767
-0.027078554034233
-0.027078554034233
0.049215391278267
0.079732969403267
0.094991758465767
0.156026914715767
0.217062070965767
0.232320860028267
0.232320860028267
0.247579649090767
0.217062070965767
0.247579649090767
0.278097212314606
0.262838423252106
0.278097212314606
0.308614790439606
0.232320860028267
0.201803281903267
0.140768125653267
0.110250547528267
0.079732969403267
0.064474180340767
0.033956602215767
0.094991758465767
0.140768125653267
0.125509336590767
0.156026914715767
0.201803281903267
0.201803281903267
0.278097212314606
0.339132368564606
0.323873579502106
0.354391157627106
0.354391157627106
0.323873579502106
0.293356001377106
0.232320860028267
0.156026914715767
0.171285703778267
0.156026914715767
0.171285703778267
0.186544492840767
0.186544492840767
0.186544492840767
0.217062070965767
0.186544492840767
0.217062070965767
0.232320860028267
0.217062070965767
0.217062070965767
0.247579649090767
0.262838423252106
0.247579649090767
0.232320860028267
0.278097212314606
0.278097212314606
0.232320860028267
0.186544492840767
0.156026914715767
0.125509336590767
0.079732969403267
0.110250547528267
0.110250547528267
0.186544492840767
0.278097212314606
0.278097212314606
0.293356001377106
0.293356001377106
0.293356001377106
0.308614790439606
0.262838423252106
0.308614790439606
0.278097212314606
0.293356001377106
0.323873579502106
0.354391157627106
0.339132368564606
0.293356001377106
0.293356001377106
0.262838423252106
0.125509336590767
0.079732969403267
0.079732969403267
0.094991758465767
0.079732969403267
0.079732969403267
0.186544492840767
0.217062070965767
0.247579649090767
0.339132368564606
0.400167524814606
0.445943892002106
0.476461470127106
0.445943892002106
0.430685102939606
0.384908735752106
0.339132368564606
0.293356001377106
0.262838423252106
0.156026914715767
0.125509336590767
0.156026914715767
0.079732969403267
0.079732969403267
0.156026914715767
0.125509336590767
0.156026914715767
0.201803281903267
0.217062070965767
0.247579649090767
0.247579649090767
0.247579649090767
0.186544492840767
0.186544492840767
0.217062070965767
0.247579649090767
0.278097212314606
0.262838423252106
0.293356001377106
0.278097212314606
0.186544492840767
0.217062070965767
0.201803281903267
0.247579649090767
0.293356001377106
0.293356001377106
0.308614790439606
0.308614790439606
0.308614790439606
0.278097212314606
0.247579649090767
0.262838423252106
0.247579649090767
0.247579649090767
0.232320860028267
0.201803281903267
0.278097212314606
0.308614790439606
0.354391157627106
0.339132368564606
0.308614790439606
0.323873579502106
0.247579649090767
0.171285703778267
0.140768125653267
0.110250547528267
0.125509336590767
0.094991758465767
0.110250547528267
0.110250547528267
0.140768125653267
0.186544492840767
0.186544492840767
0.278097212314606
0.308614790439606
0.323873579502106
0.369649946689606
0.354391157627106
0.415426313877106
0.430685102939606
0.323873579502106
0.278097212314606
0.201803281903267
0.186544492840767
0.110250547528267
0.094991758465767
0.171285703778267
0.140768125653267
0.140768125653267
0.232320860028267
0.201803281903267
0.201803281903267
0.217062070965767
0.278097212314606
0.262838423252106
0.262838423252106
0.293356001377106
0.293356001377106
0.339132368564606
0.293356001377106
0.217062070965767
0.247579649090767
0.232320860028267
0.201803281903267
0.156026914715767
0.110250547528267
0.140768125653267
0.110250547528267
0.110250547528267
0.110250547528267
0.094991758465767
0.171285703778267
0.201803281903267
0.156026914715767
0.171285703778267
0.186544492840767
0.186544492840767
0.156026914715767
0.232320860028267
0.262838423252106
0.262838423252106
0.323873579502106
0.278097212314606
0.232320860028267
0.186544492840767
0.094991758465767
0.110250547528267
0.064474180340767
0.033956602215767
0.125509336590767
0.125509336590767
0.110250547528267
0.140768125653267
0.201803281903267
0.156026914715767
0.156026914715767
0.201803281903267
0.186544492840767
0.247579649090767
0.308614790439606
0.247579649090767
0.278097212314606
0.262838423252106
0.201803281903267
0.171285703778267
0.110250547528267
0.049215391278267
0.079732969403267
0.094991758465767
0.018697813153267
0.003439024090767
0.049215391278267
0.018697813153267
0.018697813153267
0.018697813153267
0.064474180340767
0.079732969403267
0.033956602215767
0.064474180340767
0.094991758465767
0.079732969403267
0.110250547528267
0.201803281903267
0.247579649090767
0.232320860028267
0.186544492840767
0.156026914715767
0.079732969403267
0.094991758465767
0.079732969403267
0.094991758465767
0.125509336590767
0.110250547528267
0.110250547528267
0.079732969403267
0.033956602215767
0.018697813153267
0.003439024090767
0.064474180340767
0.079732969403267
0.079732969403267
0.110250547528267
0.110250547528267
0.140768125653267
0.079732969403267
0.033956602215767
-0.011819764971733
-0.088113710284233
-0.088113710284233
-0.072854921221733
-0.057596132159233
0.033956602215767
0.125509336590767
0.186544492840767
0.171285703778267
0.247579649090767
0.247579649090767
0.171285703778267
0.140768125653267
0.064474180340767
0.018697813153267
0.079732969403267
0.018697813153267
0.064474180340767
0.094991758465767
0.049215391278267
0.033956602215767
0.018697813153267
-0.088113710284233
-0.118631288409233
-0.057596132159233
-0.133890077471733
-0.149148866534233
-0.027078554034233
-0.011819764971733
0.033956602215767
0.140768125653267
0.140768125653267
0.201803281903267
0.156026914715767
0.110250547528267
0.094991758465767
0.094991758465767
0.094991758465767
0.110250547528267
0.079732969403267
-0.011819764971733
-0.027078554034233
-0.011819764971733
-0.042337343096733
0.003439024090767
0.049215391278267
0.003439024090767
0.079732969403267
0.033956602215767
-0.042337343096733
-0.027078554034233
-0.027078554034233
-0.027078554034233
-0.011819764971733
0.033956602215767
0.079732969403267
0.094991758465767
0.125509336590767
0.125509336590767
0.125509336590767
0.094991758465767
0.079732969403267
0.049215391278267
-0.011819764971733
-0.057596132159233
-0.072854921221733
-0.103372499346733
-0.027078554034233
0.018697813153267
0.049215391278267
0.064474180340767
0.094991758465767
0.094991758465767
0.079732969403267
0.079732969403267
0.033956602215767
0.018697813153267
0.049215391278267
0.003439024090767
-0.011819764971733
0.033956602215767
-0.027078554034233
-0.088113710284233
-0.118631288409233
-0.118631288409233
-0.194925233721733
-0.133890077471733
-0.072854921221733
-0.088113710284233
-0.011819764971733
0.003439024090767
0.003439024090767
0.094991758465767
0.079732969403267
0.064474180340767
0.094991758465767
0.094991758465767
0.094991758465767
0.079732969403267
0.064474180340767
0.018697813153267
0.033956602215767
-0.011819764971733
-0.118631288409233
-0.072854921221733
-0.088113710284233
-0.133890077471733
-0.103372499346733
-0.164407655596733
-0.118631288409233
-0.057596132159233
-0.042337343096733
0.003439024090767
0.049215391278267
0.064474180340767
0.049215391278267
0.033956602215767
0.003439024090767
-0.011819764971733
0.049215391278267
0.018697813153267
0.018697813153267
0.049215391278267
-0.027078554034233
-0.057596132159233
-0.164407655596733
-0.225442811846733
-0.194925233721733
-0.210184022784233
-0.164407655596733
-0.103372499346733
-0.072854921221733
0.003439024090767
0.003439024090767
0.003439024090767
0.018697813153267
0.033956602215767
0.049215391278267
0.033956602215767
0.003439024090767
-0.057596132159233
-0.057596132159233
-0.072854921221733
-0.179666444659233
-0.194925233721733
-0.179666444659233
-0.179666444659233
-0.133890077471733
-0.088113710284233
-0.072854921221733
-0.072854921221733
0.049215391278267
0.079732969403267
0.064474180340767
0.110250547528267
0.140768125653267
0.094991758465767
0.079732969403267
0.033956602215767
0.003439024090767
-0.027078554034233
-0.011819764971733
-0.042337343096733
-0.027078554034233
-0.027078554034233
-0.072854921221733
-0.103372499346733
-0.103372499346733
-0.103372499346733
-0.072854921221733
-0.103372499346733
-0.133890077471733
-0.042337343096733
0.018697813153267
0.003439024090767
0.018697813153267
0.079732969403267
0.033956602215767
0.079732969403267
0.094991758465767
0.094991758465767
0.201803281903267
0.201803281903267
0.064474180340767
0.018697813153267
-0.072854921221733
-0.149148866534233
-0.149148866534233
-0.133890077471733
-0.118631288409233
-0.088113710284233
-0.072854921221733
-0.027078554034233
0.003439024090767
0.003439024090767
0.018697813153267
0.094991758465767
0.079732969403267
0.033956602215767
0.018697813153267
-0.027078554034233
0.018697813153267
-0.027078554034233
-0.088113710284233
-0.027078554034233
-0.042337343096733
-0.072854921221733
-0.118631288409233
-0.210184022784233
-0.179666444659233
-0.210184022784233
-0.164407655596733
-0.103372499346733
-0.027078554034233
0.033956602215767
0.049215391278267
0.079732969403267
0.094991758465767
0.079732969403267
0.064474180340767
-0.011819764971733
-0.057596132159233
-0.088113710284233
-0.133890077471733
-0.103372499346733
-0.118631288409233
-0.118631288409233
-0.149148866534233
-0.118631288409233
-0.072854921221733
-0.072854921221733
-0.011819764971733
0.018697813153267
-0.027078554034233
-0.027078554034233
-0.027078554034233
0.033956602215767
0.079732969403267
0.094991758465767
0.110250547528267
0.094991758465767
0.156026914715767
0.110250547528267
0.049215391278267
0.049215391278267
-0.027078554034233
-0.072854921221733
-0.133890077471733
-0.240701600909233
-0.210184022784233
-0.149148866534233
-0.133890077471733
-0.088113710284233
0.003439024090767
0.003439024090767
0.049215391278267
0.110250547528267
0.079732969403267
0.018697813153267
0.033956602215767
-0.088113710284233
-0.103372499346733
-0.072854921221733
-0.027078554034233
0.064474180340767
0.079732969403267
0.064474180340767
0.049215391278267
-0.027078554034233
-0.149148866534233
-0.225442811846733
-0.194925233721733
-0.179666444659233
-0.149148866534233
-0.103372499346733
-0.088113710284233
0.003439024090767
0.018697813153267
0.064474180340767
0.079732969403267
0.079732969403267
0.079732969403267
0.018697813153267
-0.072854921221733
-0.118631288409233
-0.118631288409233
-0.057596132159233
-0.057596132159233
-0.072854921221733
-0.088113710284233
-0.118631288409233
-0.149148866534233
-0.194925233721733
-0.164407655596733
-0.133890077471733
-0.133890077471733
-0.027078554034233
-0.011819764971733
-0.027078554034233
0.079732969403267
0.110250547528267
0.140768125653267
0.125509336590767
0.125509336590767
0.094991758465767
0.079732969403267
0.079732969403267
0.033956602215767
0.018697813153267
0.018697813153267
-0.088113710284233
-0.072854921221733
-0.133890077471733
-0.149148866534233
-0.103372499346733
-0.072854921221733
-0.011819764971733
0.018697813153267
0.018697813153267
0.033956602215767
0.033956602215767
0.079732969403267
0.033956602215767
0.033956602215767
0.079732969403267
-0.011819764971733
0.003439024090767
0.049215391278267
0.033956602215767
0.003439024090767
0.018697813153267
0.033956602215767
0.018697813153267
0.003439024090767
-0.027078554034233
-0.057596132159233
0.033956602215767
-0.011819764971733
-0.011819764971733
0.064474180340767
0.079732969403267
0.094991758465767
0.094991758465767
0.049215391278267
0.079732969403267
0.079732969403267
0.079732969403267
0.094991758465767
0.125509336590767
0.110250547528267
0.064474180340767
0.033956602215767
-0.042337343096733
-0.103372499346733
-0.133890077471733
-0.088113710284233
-0.011819764971733
0.033956602215767
0.079732969403267
0.125509336590767
0.079732969403267
0.125509336590767
0.094991758465767
0.094991758465767
0.079732969403267
0.033956602215767
0.003439024090767
-0.011819764971733
-0.057596132159233
-0.072854921221733
-0.027078554034233
0.003439024090767
-0.118631288409233
-0.118631288409233
-0.088113710284233
-0.179666444659233
-0.072854921221733
-0.011819764971733
-0.011819764971733
0.033956602215767
0.110250547528267
0.140768125653267
0.171285703778267
0.171285703778267
0.156026914715767
0.186544492840767
0.201803281903267
0.094991758465767
0.110250547528267
0.110250547528267
0.079732969403267
0.079732969403267
0.033956602215767
0.018697813153267
0.018697813153267
-0.042337343096733
-0.072854921221733
-0.088113710284233
-0.057596132159233
-0.027078554034233
0.003439024090767
0.079732969403267
0.079732969403267
0.110250547528267
0.156026914715767
0.171285703778267
0.186544492840767
0.247579649090767
0.186544492840767
0.156026914715767
0.140768125653267
0.171285703778267
0.125509336590767
0.171285703778267
0.110250547528267
0.079732969403267
0.079732969403267
0.018697813153267
-0.011819764971733
0.003439024090767
0.003439024090767
0.079732969403267
0.094991758465767
0.110250547528267
0.186544492840767
0.201803281903267
0.201803281903267
0.217062070965767
0.201803281903267
0.110250547528267
0.094991758465767
0.140768125653267
0.110250547528267
0.049215391278267
-0.027078554034233
-0.027078554034233
0.049215391278267
-0.011819764971733
0.018697813153267
0.094991758465767
0.094991758465767
0.064474180340767
0.064474180340767
0.064474180340767
0.079732969403267
0.079732969403267
0.094991758465767
0.140768125653267
0.232320860028267
0.217062070965767
0.217062070965767
0.308614790439606
0.262838423252106
0.201803281903267
0.186544492840767
0.110250547528267
0.064474180340767
0.079732969403267
-0.011819764971733
-0.072854921221733
-0.057596132159233
-0.011819764971733
0.003439024090767
0.064474180340767
0.018697813153267
0.064474180340767
0.064474180340767
0.049215391278267
0.079732969403267
0.125509336590767
0.140768125653267
0.186544492840767
0.232320860028267
0.201803281903267
0.140768125653267
0.140768125653267
0.171285703778267
0.094991758465767
0.049215391278267
0.033956602215767
0.018697813153267
0.018697813153267
0.064474180340767
0.064474180340767
0.079732969403267
0.125509336590767
0.079732969403267
0.079732969403267
0.140768125653267
0.110250547528267
0.110250547528267
0.064474180340767
0.018697813153267
0.003439024090767
-0.027078554034233
-0.057596132159233
-0.042337343096733
-0.011819764971733
-0.011819764971733
-0.103372499346733
-0.118631288409233
-0.118631288409233
-0.118631288409233
-0.118631288409233
-0.133890077471733
-0.042337343096733
-0.027078554034233
0.018697813153267
0.079732969403267
0.064474180340767
0.094991758465767
0.140768125653267
0.156026914715767
0.171285703778267
0.110250547528267
0.079732969403267
0.018697813153267
-0.042337343096733
-0.057596132159233
-0.103372499346733
-0.072854921221733
-0.072854921221733
-0.072854921221733
-0.072854921221733
-0.149148866534233
-0.118631288409233
-0.103372499346733
-0.118631288409233
-0.057596132159233
-0.042337343096733
0.003439024090767
0.064474180340767
0.094991758465767
0.110250547528267
0.079732969403267
0.110250547528267
0.064474180340767
-0.057596132159233
-0.042337343096733
-0.088113710284233
-0.118631288409233
-0.164407655596733
-0.164407655596733
-0.118631288409233
-0.103372499346733
-0.072854921221733
-0.088113710284233
-0.072854921221733
-0.057596132159233
-0.133890077471733
-0.103372499346733
-0.057596132159233
-0.072854921221733
0.003439024090767
-0.057596132159233
-0.057596132159233
-0.042337343096733
-0.133890077471733
-0.210184022784233
-0.164407655596733
-0.149148866534233
-0.194925233721733
-0.194925233721733
-0.210184022784233
-0.271219193935394
-0.210184022784233
-0.210184022784233
-0.210184022784233
-0.149148866534233
-0.164407655596733
-0.164407655596733
-0.118631288409233
-0.133890077471733
-0.103372499346733
-0.103372499346733
-0.088113710284233
-0.103372499346733
-0.133890077471733
-0.210184022784233
-0.271219193935394
-0.210184022784233
-0.240701600909233
-0.286477982997894
-0.286477982997894
-0.286477982997894
-0.255960404872894
-0.255960404872894
-0.286477982997894
-0.179666444659233
-0.133890077471733
-0.133890077471733
-0.179666444659233
-0.194925233721733
-0.149148866534233
-0.133890077471733
-0.118631288409233
-0.118631288409233
-0.133890077471733
-0.194925233721733
-0.316995561122894
-0.332254350185394
-0.347513139247894
-0.378030717372894
-0.332254350185394
-0.393289506435394
-0.362771928310394
-0.332254350185394
-0.362771928310394
-0.347513139247894
-0.286477982997894
-0.210184022784233
-0.225442811846733
-0.240701600909233
-0.210184022784233
-0.255960404872894
-0.210184022784233
-0.179666444659233
-0.194925233721733
-0.179666444659233
-0.179666444659233
-0.194925233721733
-0.179666444659233
-0.225442811846733
-0.255960404872894
-0.301736772060394
-0.286477982997894
-0.332254350185394
-0.347513139247894
-0.316995561122894
-0.378030717372894
-0.347513139247894
-0.378030717372894
-0.439065873622894
-0.393289506435394
-0.378030717372894
-0.362771928310394
-0.271219193935394
-0.255960404872894
-0.225442811846733
-0.149148866534233
-0.133890077471733
-0.210184022784233
-0.164407655596733
-0.118631288409233
-0.194925233721733
-0.164407655596733
-0.179666444659233
-0.271219193935394
-0.240701600909233
-0.240701600909233
-0.225442811846733
-0.225442811846733
-0.271219193935394
-0.301736772060394
-0.347513139247894
-0.301736772060394
-0.255960404872894
-0.225442811846733
-0.210184022784233
-0.194925233721733
-0.210184022784233
-0.316995561122894
-0.393289506435394
-0.332254350185394
-0.362771928310394
-0.301736772060394
-0.240701600909233
-0.255960404872894
-0.240701600909233
-0.194925233721733
-0.164407655596733
-0.088113710284233
-0.103372499346733
-0.164407655596733
-0.194925233721733
-0.225442811846733
-0.316995561122894
-0.316995561122894
-0.255960404872894
-0.255960404872894
-0.179666444659233
-0.194925233721733
-0.240701600909233
-0.225442811846733
-0.255960404872894
-0.347513139247894
-0.347513139247894
-0.393289506435394
-0.408548295497894
-0.393289506435394
-0.362771928310394
-0.332254350185394
-0.255960404872894
-0.179666444659233
-0.179666444659233
-0.164407655596733
-0.149148866534233
-0.149148866534233
-0.179666444659233
-0.179666444659233
-0.149148866534233
-0.164407655596733
-0.210184022784233
-0.240701600909233
-0.210184022784233
-0.179666444659233
-0.225442811846733
-0.164407655596733
-0.149148866534233
-0.225442811846733
-0.210184022784233
-0.225442811846733
-0.301736772060394
-0.301736772060394
-0.301736772060394
-0.286477982997894
-0.301736772060394
-0.271219193935394
-0.301736772060394
-0.240701600909233
-0.179666444659233
-0.210184022784233
-0.240701600909233
-0.240701600909233
-0.240701600909233
-0.210184022784233
-0.255960404872894
-0.240701600909233
-0.118631288409233
-0.088113710284233
-0.057596132159233
-0.011819764971733
0.003439024090767
-0.011819764971733
-0.042337343096733
-0.149148866534233
-0.210184022784233
-0.225442811846733
-0.332254350185394
-0.378030717372894
-0.286477982997894
-0.316995561122894
-0.271219193935394
-0.240701600909233
-0.255960404872894
-0.240701600909233
-0.240701600909233
-0.255960404872894
-0.210184022784233
-0.225442811846733
-0.255960404872894
-0.210184022784233
-0.194925233721733
-0.271219193935394
-0.225442811846733
-0.210184022784233
-0.225442811846733
-0.164407655596733
-0.255960404872894
-0.301736772060394
-0.240701600909233
-0.271219193935394
-0.316995561122894
-0.240701600909233
-0.225442811846733
-0.225442811846733
-0.225442811846733
-0.194925233721733
-0.210184022784233
-0.149148866534233
-0.149148866534233
-0.179666444659233
-0.194925233721733
-0.210184022784233
-0.194925233721733
-0.225442811846733
-0.210184022784233
-0.133890077471733
-0.133890077471733
-0.149148866534233
-0.164407655596733
-0.179666444659233
-0.164407655596733
-0.240701600909233
-0.286477982997894
-0.286477982997894
-0.332254350185394
-0.316995561122894
-0.316995561122894
-0.286477982997894
-0.240701600909233
-0.194925233721733
-0.149148866534233
-0.164407655596733
-0.118631288409233
-0.149148866534233
-0.164407655596733
-0.149148866534233
-0.164407655596733
-0.164407655596733
-0.118631288409233
-0.118631288409233
-0.103372499346733
-0.179666444659233
-0.164407655596733
-0.210184022784233
-0.286477982997894
-0.301736772060394
-0.347513139247894
-0.316995561122894
-0.347513139247894
-0.362771928310394
-0.316995561122894
-0.286477982997894
-0.225442811846733
-0.194925233721733
-0.225442811846733
-0.179666444659233
-0.210184022784233
-0.164407655596733
-0.179666444659233
-0.240701600909233
-0.225442811846733
-0.210184022784233
-0.255960404872894
-0.255960404872894
-0.240701600909233
-0.225442811846733
-0.225442811846733
-0.179666444659233
-0.210184022784233
-0.179666444659233
-0.103372499346733
-0.225442811846733
-0.225442811846733
-0.194925233721733
-0.240701600909233
-0.194925233721733
-0.179666444659233
-0.194925233721733
-0.164407655596733
-0.164407655596733
-0.118631288409233
-0.179666444659233
-0.149148866534233
-0.179666444659233
-0.271219193935394
-0.332254350185394
-0.408548295497894
-0.423807084560394
-0.393289506435394
-0.332254350185394
-0.240701600909233
-0.240701600909233
-0.179666444659233
-0.149148866534233
-0.179666444659233
-0.149148866534233
-0.164407655596733
-0.088113710284233
-0.072854921221733
-0.133890077471733
-0.103372499346733
-0.072854921221733
-0.072854921221733
-0.118631288409233
-0.194925233721733
-0.194925233721733
-0.225442811846733
-0.240701600909233
-0.316995561122894
-0.301736772060394
-0.271219193935394
-0.286477982997894
-0.271219193935394
-0.194925233721733
-0.164407655596733
-0.072854921221733
-0.072854921221733
-0.072854921221733
-0.118631288409233
-0.133890077471733
-0.133890077471733
-0.149148866534233
-0.164407655596733
-0.194925233721733
-0.255960404872894
-0.316995561122894
-0.408548295497894
-0.423807084560394
-0.393289506435394
-0.347513139247894
-0.255960404872894
-0.286477982997894
-0.179666444659233
-0.164407655596733
-0.149148866534233
-0.118631288409233
-0.164407655596733
-0.149148866534233
-0.072854921221733
-0.118631288409233
-0.133890077471733
-0.103372499346733
-0.072854921221733
-0.149148866534233
-0.179666444659233
-0.210184022784233
-0.301736772060394
-0.316995561122894
-0.408548295497894
-0.408548295497894
-0.286477982997894
-0.271219193935394
-0.225442811846733
-0.149148866534233
-0.118631288409233
-0.103372499346733
-0.103372499346733
-0.072854921221733
-0.103372499346733
-0.103372499346733
-0.118631288409233
-0.118631288409233
-0.088113710284233
-0.103372499346733
-0.118631288409233
-0.042337343096733
-0.072854921221733
-0.118631288409233
-0.164407655596733
-0.194925233721733
-0.194925233721733
-0.240701600909233
-0.240701600909233
-0.210184022784233
-0.118631288409233
-0.057596132159233
-0.103372499346733
-0.027078554034233
0.049215391278267
-0.027078554034233
-0.027078554034233
-0.011819764971733
0.018697813153267
0.003439024090767
-0.011819764971733
-0.042337343096733
-0.072854921221733
-0.072854921221733
-0.118631288409233
-0.210184022784233
-0.164407655596733
-0.133890077471733
-0.133890077471733
-0.118631288409233
-0.072854921221733
-0.011819764971733
0.003439024090767
0.049215391278267
0.064474180340767
0.064474180340767
0.064474180340767
0.079732969403267
0.094991758465767
0.064474180340767
0.003439024090767
-0.011819764971733
-0.027078554034233
-0.027078554034233
-0.149148866534233
-0.194925233721733
-0.210184022784233
-0.255960404872894
-0.225442811846733
-0.149148866534233
-0.133890077471733
-0.011819764971733
0.018697813153267
0.049215391278267
0.094991758465767
0.110250547528267
0.094991758465767
0.140768125653267
0.171285703778267
0.171285703778267
0.247579649090767
0.201803281903267
0.171285703778267
0.217062070965767
0.125509336590767
-0.011819764971733
-0.072854921221733
-0.149148866534233
-0.179666444659233
-0.225442811846733
-0.194925233721733
-0.179666444659233
-0.133890077471733
-0.118631288409233
-0.072854921221733
-0.011819764971733
-0.011819764971733
-0.027078554034233
0.049215391278267
0.064474180340767
0.049215391278267
0.049215391278267
0.079732969403267
0.094991758465767
0.018697813153267
-0.042337343096733
-0.057596132159233
-0.072854921221733
-0.118631288409233
-0.149148866534233
-0.149148866534233
-0.149148866534233
-0.149148866534233
-0.103372499346733
-0.057596132159233
0.049215391278267
0.049215391278267
0.049215391278267
0.079732969403267
0.049215391278267
0.064474180340767
0.094991758465767
0.033956602215767
0.049215391278267
0.018697813153267
-0.057596132159233
-0.072854921221733
-0.088113710284233
-0.118631288409233
-0.133890077471733
-0.118631288409233
-0.164407655596733
-0.118631288409233
-0.042337343096733
-0.027078554034233
0.003439024090767
0.049215391278267
0.079732969403267
0.110250547528267
0.079732969403267
0.125509336590767
0.125509336590767
0.125509336590767
0.110250547528267
0.079732969403267
0.079732969403267
0.033956602215767
-0.057596132159233
-0.027078554034233
-0.133890077471733
-0.194925233721733
-0.179666444659233
-0.179666444659233
-0.210184022784233
-0.210184022784233
-0.164407655596733
-0.133890077471733
-0.042337343096733
0.018697813153267
0.003439024090767
0.003439024090767
0.018697813153267
-0.011819764971733
0.003439024090767
0.018697813153267
0.064474180340767
0.018697813153267
-0.011819764971733
-0.027078554034233
-0.027078554034233
-0.103372499346733
-0.088113710284233
-0.088113710284233
-0.103372499346733
-0.103372499346733
-0.088113710284233
-0.118631288409233
-0.088113710284233
-0.057596132159233
-0.072854921221733
-0.027078554034233
0.003439024090767
0.033956602215767
0.094991758465767
0.110250547528267
0.110250547528267
0.110250547528267
0.079732969403267
0.049215391278267
0.049215391278267
0.003439024090767
-0.072854921221733
-0.027078554034233
-0.133890077471733
-0.210184022784233
-0.164407655596733
-0.194925233721733
-0.133890077471733
-0.011819764971733
-0.072854921221733
-0.042337343096733
-0.011819764971733
-0.057596132159233
-0.042337343096733
0.018697813153267
0.018697813153267
0.018697813153267
0.064474180340767
-0.027078554034233
-0.042337343096733
0.003439024090767
-0.057596132159233
-0.088113710284233
-0.057596132159233
-0.103372499346733
-0.057596132159233
-0.072854921221733
-0.057596132159233
-0.011819764971733
0.018697813153267
0.018697813153267
0.033956602215767
0.049215391278267
0.049215391278267
0.003439024090767
0.064474180340767
0.033956602215767
0.033956602215767
0.003439024090767
-0.072854921221733
-0.088113710284233
-0.118631288409233
-0.164407655596733
-0.133890077471733
-0.118631288409233
-0.179666444659233
-0.194925233721733
-0.164407655596733
-0.164407655596733
-0.149148866534233
-0.042337343096733
-0.042337343096733
0.018697813153267
0.049215391278267
0.018697813153267
0.049215391278267
0.079732969403267
0.079732969403267
0.110250547528267
0.079732969403267
0.018697813153267
-0.027078554034233
-0.042337343096733
-0.072854921221733
-0.072854921221733
-0.072854921221733
-0.088113710284233
-0.072854921221733
-0.103372499346733
-0.179666444659233
-0.118631288409233
-0.088113710284233
-0.118631288409233
-0.057596132159233
-0.072854921221733
-0.027078554034233
0.033956602215767
0.049215391278267
0.033956602215767
0.079732969403267
-0.011819764971733
-0.103372499346733
-0.133890077471733
-0.179666444659233
-0.194925233721733
-0.103372499346733
-0.133890077471733
-0.118631288409233
-0.027078554034233
-0.057596132159233
-0.088113710284233
-0.027078554034233
0.003439024090767
0.003439024090767
0.018697813153267
-0.027078554034233
0.003439024090767
0.049215391278267
0.064474180340767
0.094991758465767
0.110250547528267
0.003439024090767
-0.027078554034233
-0.103372499346733
-0.210184022784233
-0.240701600909233
-0.240701600909233
-0.271219193935394
-0.255960404872894
-0.240701600909233
-0.194925233721733
-0.164407655596733
-0.057596132159233
-0.027078554034233
0.003439024090767
0.049215391278267
0.049215391278267
0.094991758465767
0.094991758465767
0.110250547528267
0.156026914715767
0.125509336590767
0.049215391278267
-0.011819764971733
-0.088113710284233
-0.103372499346733
-0.133890077471733
-0.118631288409233
-0.164407655596733
-0.164407655596733
-0.210184022784233
-0.240701600909233
-0.149148866534233
-0.118631288409233
-0.118631288409233
-0.011819764971733
-0.011819764971733
0.018697813153267
0.049215391278267
0.064474180340767
0.064474180340767
0.064474180340767
0.079732969403267
0.049215391278267
-0.011819764971733
-0.042337343096733
-0.118631288409233
-0.072854921221733
-0.057596132159233
-0.118631288409233
-0.072854921221733
-0.057596132159233
-0.027078554034233
-0.072854921221733
-0.103372499346733
-0.103372499346733
-0.042337343096733
-0.011819764971733
-0.011819764971733
0.064474180340767
0.110250547528267
0.064474180340767
0.094991758465767
0.049215391278267
-0.057596132159233
-0.042337343096733
-0.118631288409233
-0.133890077471733
-0.072854921221733
-0.088113710284233
-0.072854921221733
-0.042337343096733
-0.072854921221733
-0.088113710284233
-0.057596132159233
-0.088113710284233
-0.103372499346733
-0.027078554034233
-0.042337343096733
0.003439024090767
0.033956602215767
0.049215391278267
0.110250547528267
0.156026914715767
0.110250547528267
0.079732969403267
0.018697813153267
0.033956602215767
0.033956602215767
-0.027078554034233
-0.057596132159233
-0.042337343096733
-0.042337343096733
-0.072854921221733
-0.057596132159233
-0.042337343096733
-0.042337343096733
-0.011819764971733
-0.011819764971733
-0.027078554034233
0.049215391278267
0.079732969403267
0.125509336590767
0.156026914715767
0.156026914715767
0.064474180340767
0.033956602215767
0.018697813153267
-0.027078554034233
0.003439024090767
0.033956602215767
0.018697813153267
0.094991758465767
0.079732969403267
0.049215391278267
0.079732969403267
0.079732969403267
0.064474180340767
0.003439024090767
0.064474180340767
0.079732969403267
0.049215391278267
0.064474180340767
0.079732969403267
0.079732969403267
0.079732969403267
0.018697813153267
0.079732969403267
0.079732969403267
0.049215391278267
0.033956602215767
0.079732969403267
0.110250547528267
0.140768125653267
0.125509336590767
0.079732969403267
0.094991758465767
0.171285703778267
0.064474180340767
0.079732969403267
0.171285703778267
0.110250547528267
0.110250547528267
0.125509336590767
0.140768125653267
0.186544492840767
0.171285703778267
0.186544492840767
0.186544492840767
0.094991758465767
0.079732969403267
0.064474180340767
0.079732969403267
0.033956602215767
0.049215391278267
0.033956602215767
0.049215391278267
0.079732969403267
0.064474180340767
0.064474180340767
0.079732969403267
0.079732969403267
0.094991758465767
0.110250547528267
0.125509336590767
0.156026914715767
0.125509336590767
0.064474180340767
0.033956602215767
0.079732969403267
0.079732969403267
0.094991758465767
0.171285703778267
0.201803281903267
0.171285703778267
0.156026914715767
0.079732969403267
0.110250547528267
0.110250547528267
0.049215391278267
-0.011819764971733
0.018697813153267
0.003439024090767
-0.011819764971733
-0.011819764971733
0.049215391278267
0.110250547528267
0.171285703778267
0.125509336590767
0.125509336590767
0.079732969403267
0.049215391278267
-0.011819764971733
0.003439024090767
0.049215391278267
0.079732969403267
0.140768125653267
0.140768125653267
0.110250547528267
0.110250547528267
0.094991758465767
0.079732969403267
0.125509336590767
0.094991758465767
0.110250547528267
0.156026914715767
0.186544492840767
0.201803281903267
0.232320860028267
0.171285703778267
0.110250547528267
0.125509336590767
0.049215391278267
-0.011819764971733
0.079732969403267
0.033956602215767
-0.011819764971733
0.079732969403267
0.110250547528267
0.125509336590767
0.140768125653267
0.171285703778267
0.217062070965767
0.232320860028267
0.186544492840767
0.140768125653267
0.125509336590767
0.171285703778267
0.201803281903267
0.171285703778267
0.094991758465767
0.156026914715767
0.171285703778267
0.110250547528267
0.079732969403267
0.110250547528267
0.140768125653267
0.171285703778267
0.140768125653267
0.201803281903267
0.217062070965767
0.171285703778267
0.079732969403267
0.079732969403267
0.110250547528267
0.079732969403267
0.140768125653267
0.201803281903267
0.217062070965767
0.201803281903267
0.140768125653267
0.125509336590767
0.201803281903267
0.156026914715767
0.186544492840767
0.232320860028267
0.217062070965767
0.171285703778267
0.171285703778267
0.171285703778267
0.171285703778267
0.186544492840767
0.156026914715767
0.156026914715767
0.247579649090767
0.201803281903267
0.186544492840767
0.232320860028267
0.247579649090767
0.262838423252106
0.217062070965767
0.232320860028267
0.217062070965767
0.186544492840767
0.140768125653267
0.064474180340767
0.079732969403267
0.171285703778267
0.171285703778267
0.262838423252106
0.323873579502106
0.323873579502106
0.323873579502106
0.339132368564606
0.262838423252106
0.339132368564606
0.369649946689606
0.323873579502106
0.308614790439606
0.323873579502106
0.217062070965767
0.186544492840767
0.125509336590767
0.094991758465767
0.110250547528267
0.079732969403267
0.094991758465767
0.140768125653267
0.156026914715767
0.156026914715767
0.186544492840767
0.217062070965767
0.232320860028267
0.232320860028267
0.247579649090767
0.262838423252106
0.323873579502106
0.278097212314606
0.323873579502106
0.384908735752106
0.369649946689606
0.369649946689606
0.384908735752106
0.384908735752106
0.384908735752106
0.293356001377106
0.232320860028267
0.125509336590767
0.079732969403267
0.094991758465767
0.079732969403267
0.079732969403267
0.110250547528267
0.140768125653267
0.094991758465767
0.064474180340767
0.140768125653267
0.232320860028267
0.262838423252106
0.384908735752106
0.384908735752106
0.445943892002106
0.415426313877106
0.354391157627106
0.308614790439606
0.323873579502106
0.323873579502106
0.278097212314606
0.232320860028267
0.247579649090767
0.156026914715767
0.186544492840767
0.171285703778267
0.171285703778267
0.247579649090767
0.232320860028267
0.232320860028267
0.247579649090767
0.232320860028267
0.201803281903267
0.156026914715767
0.232320860028267
0.186544492840767
0.110250547528267
0.171285703778267
0.171285703778267
0.186544492840767
0.140768125653267
0.094991758465767
0.186544492840767
0.232320860028267
0.186544492840767
0.201803281903267
0.247579649090767
0.247579649090767
0.156026914715767
0.186544492840767
0.186544492840767
0.262838423252106
0.308614790439606
0.278097212314606
0.339132368564606
0.354391157627106
0.217062070965767
0.156026914715767
0.125509336590767
0.110250547528267
0.125509336590767
0.110250547528267
0.125509336590767
0.110250547528267
0.186544492840767
0.186544492840767
0.217062070965767
0.278097212314606
0.308614790439606
0.293356001377106
0.247579649090767
0.201803281903267
0.247579649090767
0.217062070965767
0.247579649090767
0.293356001377106
0.308614790439606
0.262838423252106
0.201803281903267
0.201803281903267
0.186544492840767
0.110250547528267
0.094991758465767
0.125509336590767
0.156026914715767
0.125509336590767
0.171285703778267
0.247579649090767
0.247579649090767
0.262838423252106
0.217062070965767
0.186544492840767
0.247579649090767
0.217062070965767
0.201803281903267
0.262838423252106
0.247579649090767
0.186544492840767
0.079732969403267
0.079732969403267
0.079732969403267
0.064474180340767
0.064474180340767
0.079732969403267
0.094991758465767
0.094991758465767
0.125509336590767
0.140768125653267
0.201803281903267
0.308614790439606
0.339132368564606
0.323873579502106
0.308614790439606
0.232320860028267
0.278097212314606
0.217062070965767
0.186544492840767
0.232320860028267
0.201803281903267
0.125509336590767
0.079732969403267
0.049215391278267
0.064474180340767
0.079732969403267
0.094991758465767
0.094991758465767
0.140768125653267
0.125509336590767
0.079732969403267
0.125509336590767
0.094991758465767
0.033956602215767
0.094991758465767
0.125509336590767
0.171285703778267
0.217062070965767
0.278097212314606
0.293356001377106
0.247579649090767
0.171285703778267
0.049215391278267
0.049215391278267
0.018697813153267
-0.057596132159233
0.003439024090767
0.079732969403267
0.110250547528267
0.201803281903267
0.140768125653267
0.217062070965767
0.293356001377106
0.278097212314606
0.201803281903267
0.186544492840767
0.186544492840767
0.125509336590767
0.049215391278267
0.079732969403267
0.110250547528267
0.110250547528267
0.079732969403267
0.064474180340767
0.049215391278267
-0.027078554034233
-0.027078554034233
-0.027078554034233
0.018697813153267
0.049215391278267
0.079732969403267
0.140768125653267
0.232320860028267
0.247579649090767
0.262838423252106
0.247579649090767
0.262838423252106
0.217062070965767
0.156026914715767
0.125509336590767
0.094991758465767
0.064474180340767
0.018697813153267
-0.072854921221733
-0.103372499346733
-0.042337343096733
-0.011819764971733
0.018697813153267
0.094991758465767
0.094991758465767
0.079732969403267
0.079732969403267
0.064474180340767
0.140768125653267
0.156026914715767
0.140768125653267
0.186544492840767
0.247579649090767
0.186544492840767
0.156026914715767
0.186544492840767
0.232320860028267
0.201803281903267
0.110250547528267
0.003439024090767
0.018697813153267
-0.027078554034233
-0.149148866534233
-0.088113710284233
-0.011819764971733
-0.027078554034233
0.003439024090767
0.064474180340767
0.079732969403267
0.079732969403267
0.079732969403267
0.064474180340767
0.049215391278267
0.094991758465767
0.064474180340767
0.094991758465767
0.094991758465767
0.094991758465767
0.156026914715767
0.156026914715767
0.110250547528267
0.140768125653267
0.094991758465767
0.079732969403267
0.064474180340767
0.049215391278267
0.049215391278267
0.079732969403267
0.110250547528267
0.125509336590767
0.171285703778267
0.201803281903267
0.217062070965767
0.262838423252106
0.232320860028267
0.186544492840767
0.201803281903267
0.171285703778267
0.232320860028267
0.217062070965767
0.201803281903267
0.201803281903267
0.171285703778267
0.140768125653267
0.094991758465767
0.079732969403267
0.064474180340767
0.003439024090767
0.033956602215767
0.003439024090767
0.049215391278267
0.110250547528267
0.094991758465767
0.094991758465767
0.125509336590767
0.156026914715767
0.156026914715767
0.171285703778267
0.156026914715767
0.125509336590767
0.125509336590767
0.079732969403267
-0.011819764971733
0.079732969403267
0.079732969403267
0.079732969403267
0.140768125653267
0.094991758465767
0.094991758465767
0.140768125653267
0.079732969403267
0.094991758465767
0.125509336590767
0.110250547528267
0.049215391278267
0.079732969403267
0.064474180340767
0.033956602215767
0.079732969403267
0.049215391278267
0.064474180340767
0.094991758465767
0.018697813153267
0.003439024090767
0.049215391278267
-0.011819764971733
-0.042337343096733
-0.027078554034233
-0.011819764971733
-0.027078554034233
0.033956602215767
0.033956602215767
0.094991758465767
0.156026914715767
0.125509336590767
0.217062070965767
0.278097212314606
0.201803281903267
0.232320860028267
0.217062070965767
0.217062070965767
0.201803281903267
0.110250547528267
0.110250547528267
0.140768125653267
0.156026914715767
0.079732969403267
0.064474180340767
0.049215391278267
-0.011819764971733
-0.057596132159233
-0.088113710284233
-0.103372499346733
-0.011819764971733
-0.042337343096733
0.003439024090767
0.033956602215767
0.064474180340767
0.125509336590767
0.186544492840767
0.201803281903267
0.186544492840767
0.125509336590767
0.110250547528267
0.018697813153267
0.049215391278267
0.018697813153267
-0.042337343096733
0.033956602215767
-0.011819764971733
0.003439024090767
0.064474180340767
0.049215391278267
0.064474180340767
0.064474180340767
0.033956602215767
-0.042337343096733
-0.027078554034233
-0.011819764971733
-0.072854921221733
0.033956602215767
0.064474180340767
0.018697813153267
0.018697813153267
-0.057596132159233
-0.072854921221733
0.003439024090767
-0.103372499346733
-0.118631288409233
-0.072854921221733
-0.057596132159233
-0.118631288409233
-0.088113710284233
-0.057596132159233
-0.042337343096733
0.064474180340767
0.079732969403267
0.064474180340767
0.125509336590767
0.079732969403267
0.018697813153267
0.033956602215767
-0.011819764971733
0.003439024090767
-0.042337343096733
-0.088113710284233
-0.118631288409233
-0.103372499346733
-0.118631288409233
-0.118631288409233
-0.088113710284233
-0.118631288409233
-0.133890077471733
-0.103372499346733
-0.179666444659233
-0.118631288409233
-0.072854921221733
-0.072854921221733
0.018697813153267
0.049215391278267
0.079732969403267
0.125509336590767
0.094991758465767
0.064474180340767
0.033956602215767
-0.027078554034233
-0.118631288409233
-0.133890077471733
-0.103372499346733
-0.103372499346733
-0.042337343096733
-0.057596132159233
-0.057596132159233
-0.042337343096733
-0.042337343096733
-0.057596132159233
-0.027078554034233
-0.118631288409233
-0.164407655596733
-0.164407655596733
-0.103372499346733
-0.118631288409233
-0.072854921221733
-0.011819764971733
0.033956602215767
0.064474180340767
-0.011819764971733
-0.088113710284233
-0.072854921221733
-0.088113710284233
-0.133890077471733
-0.149148866534233
-0.133890077471733
-0.118631288409233
-0.118631288409233
-0.042337343096733
-0.088113710284233
-0.118631288409233
-0.118631288409233
-0.179666444659233
-0.164407655596733
-0.133890077471733
-0.118631288409233
-0.027078554034233
0.033956602215767
0.079732969403267
0.049215391278267
0.064474180340767
-0.011819764971733
-0.027078554034233
0.003439024090767
-0.042337343096733
-0.011819764971733
0.018697813153267
-0.072854921221733
-0.042337343096733
-0.027078554034233
-0.057596132159233
-0.027078554034233
-0.057596132159233
-0.057596132159233
-0.088113710284233
-0.149148866534233
-0.210184022784233
-0.164407655596733
-0.133890077471733
-0.118631288409233
-0.088113710284233
-0.088113710284233
-0.103372499346733
-0.042337343096733
-0.088113710284233
-0.072854921221733
-0.027078554034233
-0.042337343096733
-0.027078554034233
-0.057596132159233
-0.103372499346733
-0.088113710284233
-0.088113710284233
-0.118631288409233
-0.088113710284233
-0.027078554034233
0.018697813153267
0.049215391278267
0.110250547528267
0.140768125653267
0.110250547528267
0.033956602215767
0.033956602215767
0.079732969403267
0.033956602215767
0.003439024090767
0.049215391278267
0.033956602215767
0.033956602215767
0.049215391278267
0.079732969403267
0.018697813153267
0.003439024090767
0.003439024090767
-0.042337343096733
-0.057596132159233
-0.042337343096733
-0.027078554034233
0.049215391278267
0.125509336590767
0.156026914715767
0.171285703778267
0.186544492840767
0.201803281903267
0.140768125653267
0.094991758465767
0.018697813153267
0.003439024090767
0.003439024090767
-0.057596132159233
-0.072854921221733
0.003439024090767
0.003439024090767
0.003439024090767
0.018697813153267
0.033956602215767
0.003439024090767
0.018697813153267
-0.057596132159233
-0.072854921221733
0.003439024090767
-0.027078554034233
-0.027078554034233
0.033956602215767
0.003439024090767
0.049215391278267
0.094991758465767
0.094991758465767
0.110250547528267
0.094991758465767
0.049215391278267
-0.027078554034233
-0.057596132159233
-0.088113710284233
-0.088113710284233
-0.057596132159233
-0.042337343096733
-0.011819764971733
0.018697813153267
-0.042337343096733
0.079732969403267
0.079732969403267
0.064474180340767
0.094991758465767
0.110250547528267
0.079732969403267
0.049215391278267
0.018697813153267
0.064474180340767
0.049215391278267
0.018697813153267
0.033956602215767
0.079732969403267
0.064474180340767
-0.027078554034233
-0.011819764971733
-0.042337343096733
-0.057596132159233
-0.027078554034233
-0.042337343096733
-0.011819764971733
-0.011819764971733
-0.057596132159233
0.018697813153267
0.033956602215767
0.064474180340767
0.079732969403267
0.171285703778267
0.156026914715767
0.110250547528267
0.140768125653267
0.110250547528267
0.079732969403267
0.079732969403267
0.033956602215767
0.033956602215767
0.064474180340767
0.049215391278267
0.049215391278267
0.018697813153267
0.018697813153267
-0.072854921221733
-0.072854921221733
-0.057596132159233
-0.088113710284233
-0.057596132159233
-0.057596132159233
-0.072854921221733
0.003439024090767
0.003439024090767
0.033956602215767
0.064474180340767
0.079732969403267
0.079732969403267
0.140768125653267
0.094991758465767
0.049215391278267
0.094991758465767
0.094991758465767
0.049215391278267
0.079732969403267
0.064474180340767
0.033956602215767
0.079732969403267
0.018697813153267
-0.042337343096733
-0.072854921221733
-0.103372499346733
-0.118631288409233
-0.072854921221733
-0.072854921221733
-0.027078554034233
0.033956602215767
0.018697813153267
-0.011819764971733
0.018697813153267
-0.042337343096733
-0.011819764971733
0.003439024090767
-0.027078554034233
0.018697813153267
0.033956602215767
-0.027078554034233
-0.072854921221733
-0.088113710284233
-0.072854921221733
-0.088113710284233
-0.072854921221733
-0.027078554034233
0.003439024090767
0.003439024090767
-0.088113710284233
-0.011819764971733
0.033956602215767
0.033956602215767
0.064474180340767
0.018697813153267
0.003439024090767
0.003439024090767
-0.118631288409233
-0.133890077471733
-0.133890077471733
-0.194925233721733
-0.286477982997894
-0.240701600909233
-0.210184022784233
-0.255960404872894
-0.164407655596733
-0.057596132159233
-0.042337343096733
0.003439024090767
0.003439024090767
0.033956602215767
0.079732969403267
0.064474180340767
0.033956602215767
0.033956602215767
0.033956602215767
-0.042337343096733
-0.027078554034233
0.003439024090767
-0.011819764971733
-0.011819764971733
-0.057596132159233
-0.179666444659233
-0.164407655596733
-0.225442811846733
-0.271219193935394
-0.225442811846733
-0.179666444659233
-0.179666444659233
-0.103372499346733
-0.057596132159233
-0.103372499346733
-0.072854921221733
-0.057596132159233
-0.133890077471733
-0.072854921221733
-0.057596132159233
-0.164407655596733
-0.149148866534233
-0.225442811846733
-0.225442811846733
-0.164407655596733
-0.164407655596733
-0.194925233721733
-0.194925233721733
-0.255960404872894
-0.347513139247894
-0.393289506435394
-0.362771928310394
-0.347513139247894
-0.240701600909233
-0.210184022784233
-0.149148866534233
-0.072854921221733
-0.042337343096733
0.018697813153267
0.033956602215767
-0.088113710284233
-0.133890077471733
-0.149148866534233
-0.164407655596733
-0.179666444659233
-0.210184022784233
-0.194925233721733
-0.210184022784233
-0.255960404872894
-0.347513139247894
-0.286477982997894
-0.240701600909233
-0.271219193935394
-0.255960404872894
-0.271219193935394
-0.332254350185394
-0.271219193935394
-0.301736772060394
-0.271219193935394
-0.225442811846733
-0.210184022784233
-0.255960404872894
-0.225442811846733
-0.194925233721733
-0.225442811846733
-0.194925233721733
-0.194925233721733
-0.255960404872894
-0.225442811846733
-0.255960404872894
-0.301736772060394
-0.301736772060394
-0.301736772060394
-0.255960404872894
-0.255960404872894
-0.225442811846733
-0.210184022784233
-0.164407655596733
-0.103372499346733
-0.149148866534233
-0.164407655596733
-0.118631288409233
-0.194925233721733
-0.149148866534233
-0.149148866534233
-0.179666444659233
-0.179666444659233
-0.164407655596733
-0.179666444659233
-0.225442811846733
-0.301736772060394
-0.378030717372894
-0.408548295497894
-0.316995561122894
-0.301736772060394
-0.286477982997894
-0.179666444659233
-0.149148866534233
-0.133890077471733
-0.149148866534233
-0.118631288409233
-0.072854921221733
-0.088113710284233
-0.118631288409233
-0.118631288409233
-0.179666444659233
-0.240701600909233
-0.286477982997894
-0.240701600909233
-0.271219193935394
-0.301736772060394
-0.362771928310394
-0.393289506435394
-0.362771928310394
-0.362771928310394
-0.347513139247894
-0.286477982997894
-0.271219193935394
-0.210184022784233
-0.179666444659233
-0.194925233721733
-0.133890077471733
-0.179666444659233
-0.210184022784233
-0.194925233721733
-0.210184022784233
-0.255960404872894
-0.225442811846733
-0.210184022784233
-0.240701600909233
-0.301736772060394
-0.347513139247894
-0.439065873622894
-0.408548295497894
-0.423807084560394
-0.439065873622894
-0.378030717372894
-0.316995561122894
-0.271219193935394
-0.210184022784233
-0.194925233721733
-0.194925233721733
-0.179666444659233
-0.164407655596733
-0.240701600909233
-0.225442811846733
-0.210184022784233
-0.225442811846733
-0.210184022784233
-0.225442811846733
-0.194925233721733
-0.255960404872894
-0.347513139247894
-0.393289506435394
-0.423807084560394
-0.454324662685394
-0.439065873622894
-0.423807084560394
-0.347513139247894
-0.301736772060394
-0.286477982997894
-0.271219193935394
-0.210184022784233
-0.149148866534233
-0.149148866534233
-0.194925233721733
-0.271219193935394
-0.332254350185394
-0.332254350185394
-0.316995561122894
-0.286477982997894
-0.255960404872894
-0.255960404872894
-0.210184022784233
-0.255960404872894
-0.301736772060394
-0.316995561122894
-0.271219193935394
-0.271219193935394
-0.286477982997894
-0.301736772060394
-0.286477982997894
-0.316995561122894
-0.271219193935394
-0.271219193935394
-0.240701600909233
-0.240701600909233
-0.210184022784233
-0.194925233721733
-0.225442811846733
-0.225442811846733
-0.255960404872894
-0.347513139247894
-0.362771928310394
-0.393289506435394
-0.362771928310394
-0.347513139247894
-0.347513139247894
-0.255960404872894
-0.255960404872894
-0.255960404872894
-0.179666444659233
-0.133890077471733
-0.179666444659233
-0.149148866534233
-0.133890077471733
-0.149148866534233
-0.133890077471733
-0.057596132159233
-0.088113710284233
-0.072854921221733
-0.133890077471733
-0.164407655596733
-0.179666444659233
-0.286477982997894
-0.423807084560394
-0.454324662685394
-0.515359818935394
-0.515359818935394
-0.469583451747894
-0.408548295497894
-0.332254350185394
-0.210184022784233
-0.133890077471733
-0.103372499346733
-0.042337343096733
-0.088113710284233
-0.088113710284233
-0.057596132159233
-0.133890077471733
-0.164407655596733
-0.118631288409233
-0.149148866534233
-0.133890077471733
-0.179666444659233
-0.240701600909233
-0.286477982997894
-0.301736772060394
-0.347513139247894
-0.362771928310394
-0.332254350185394
-0.332254350185394
-0.316995561122894
-0.286477982997894
-0.240701600909233
-0.149148866534233
-0.118631288409233
-0.088113710284233
-0.042337343096733
-0.088113710284233
-0.133890077471733
-0.149148866534233
-0.149148866534233
-0.179666444659233
-0.164407655596733
-0.164407655596733
-0.210184022784233
-0.240701600909233
-0.240701600909233
-0.225442811846733
-0.164407655596733
-0.194925233721733
-0.164407655596733
-0.164407655596733
-0.149148866534233
-0.133890077471733
-0.149148866534233
-0.133890077471733
-0.103372499346733
-0.042337343096733
0.018697813153267
-0.011819764971733
0.018697813153267
0.018697813153267
-0.057596132159233
-0.118631288409233
-0.225442811846733
-0.255960404872894
-0.301736772060394
-0.316995561122894
-0.301736772060394
-0.271219193935394
-0.210184022784233
-0.179666444659233
-0.133890077471733
-0.011819764971733
-0.057596132159233
-0.011819764971733
0.003439024090767
-0.011819764971733
0.033956602215767
0.064474180340767
0.079732969403267
0.079732969403267
0.064474180340767
[truncated: 835,262 more chars]
