# Supplementary material for: Small Size of Recorded Neuronal Structures Confines the Accuracy in Direct Axonal Voltage Measurements
Source: eNeuro. 2021 Aug 2;8(4):ENEURO.0059-21.2021. doi: 10.1523/ENEURO.0059-21.2021 (PMC8342265; doi:10.1523/ENEURO.0059-21.2021)
Supplement: Extended Data 1 — NEURON codes producing data shown in Figures 2, 5, 8. Download Extended Data 1, ZIP file. [file enu-eN-NWR-0059-21-s01.zip › realistic amplifier model/1_amplifier construction/compensations in CC mode/R1=10_C1=2o7_R2=500_C2=2o815101667_woBB_woCPN.dat]

0.024652428925037
0.070428796112537
-0.005865149199963
-0.051641516387463
-0.005865149199963
0.039911217987537
0.009393639862537
-0.021123938262463
-0.005865149199963
0.055170007050037
-0.021123938262463
-0.005865149199963
0.039911217987537
0.039911217987537
-0.005865149199963
0.009393639862537
0.070428796112537
0.009393639862537
-0.036382727324963
0.055170007050037
0.055170007050037
0.009393639862537
-0.021123938262463
0.009393639862537
0.070428796112537
-0.021123938262463
-0.021123938262463
0.039911217987537
0.055170007050037
0.009393639862537
-0.021123938262463
0.009393639862537
0.039911217987537
-0.051641516387463
-0.036382727324963
0.024652428925037
0.070428796112537
-0.005865149199963
-0.005865149199963
0.070428796112537
0.085687585175037
0.009393639862537
-0.036382727324963
0.024652428925037
0.039911217987537
-0.082159094512463
0.009393639862537
0.085687585175037
-0.021123938262463
-0.036382727324963
0.024652428925037
0.055170007050037
0.009393639862537
-0.036382727324963
-0.005865149199963
0.055170007050037
0.009393639862537
-0.051641516387463
0.024652428925037
0.100946374237537
0.009393639862537
0.024652428925037
0.055170007050037
0.039911217987537
0.009393639862537
-0.005865149199963
0.055170007050037
0.055170007050037
-0.021123938262463
0.009393639862537
0.055170007050037
0.055170007050037
-0.021123938262463
0.039911217987537
0.100946374237537
0.009393639862537
-0.021123938262463
-0.005865149199963
0.070428796112537
0.055170007050037
-0.005865149199963
0.085687585175037
0.085687585175037
-0.021123938262463
-0.005865149199963
0.024652428925037
0.085687585175037
-0.005865149199963
-0.005865149199963
0.085687585175037
0.085687585175037
0.039911217987537
0.009393639862537
0.055170007050037
0.070428796112537
-0.051641516387463
0.039911217987537
0.055170007050037
0.024652428925037
0.009393639862537
-0.005865149199963
0.116205163300037
0.039911217987537
-0.036382727324963
0.085687585175037
0.070428796112537
0.024652428925037
-0.021123938262463
-0.021123938262463
0.085687585175037
0.009393639862537
0.009393639862537
0.070428796112537
0.100946374237537
0.070428796112537
0.024652428925037
0.085687585175037
0.070428796112537
-0.005865149199963
0.055170007050037
0.024652428925037
0.085687585175037
0.055170007050037
0.024652428925037
0.131463944911957
0.024652428925037
0.009393639862537
0.085687585175037
0.055170007050037
0.039911217987537
0.024652428925037
0.085687585175037
0.085687585175037
0.024652428925037
0.070428796112537
0.024652428925037
0.100946374237537
0.055170007050037
0.009393639862537
0.100946374237537
0.085687585175037
0.039911217987537
0.055170007050037
0.055170007050037
0.085687585175037
0.009393639862537
0.009393639862537
0.055170007050037
0.039911217987537
0.024652428925037
0.024652428925037
0.085687585175037
0.055170007050037
-0.021123938262463
0.070428796112537
0.085687585175037
0.024652428925037
0.024652428925037
0.039911217987537
0.085687585175037
-0.021123938262463
-0.021123938262463
0.070428796112537
0.100946374237537
0.085687585175037
0.009393639862537
0.085687585175037
0.085687585175037
-0.066900305449963
-0.021123938262463
0.070428796112537
0.085687585175037
-0.005865149199963
0.009393639862537
0.100946374237537
0.055170007050037
-0.036382727324963
0.039911217987537
0.085687585175037
0.024652428925037
-0.036382727324963
0.039911217987537
0.070428796112537
-0.021123938262463
0.009393639862537
0.024652428925037
0.085687585175037
0.009393639862537
-0.051641516387463
0.039911217987537
0.070428796112537
-0.036382727324963
-0.005865149199963
0.039911217987537
0.024652428925037
0.009393639862537
0.055170007050037
0.055170007050037
0.055170007050037
0.039911217987537
0.009393639862537
0.070428796112537
0.024652428925037
-0.066900305449963
0.024652428925037
0.070428796112537
-0.021123938262463
-0.005865149199963
0.024652428925037
0.024652428925037
-0.036382727324963
-0.021123938262463
0.024652428925037
0.055170007050037
-0.021123938262463
-0.051641516387463
0.039911217987537
0.024652428925037
-0.082159094512463
-0.021123938262463
0.009393639862537
0.039911217987537
0.009393639862537
-0.021123938262463
0.024652428925037
0.024652428925037
-0.021123938262463
0.009393639862537
0.039911217987537
-0.036382727324963
-0.082159094512463
0.009393639862537
0.039911217987537
-0.036382727324963
-0.051641516387463
-0.005865149199963
0.024652428925037
-0.051641516387463
-0.036382727324963
0.055170007050037
0.024652428925037
-0.066900305449963
-0.036382727324963
-0.021123938262463
0.009393639862537
-0.036382727324963
-0.036382727324963
0.009393639862537
0.039911217987537
-0.051641516387463
-0.082159094512463
-0.005865149199963
-0.021123938262463
-0.097417883574963
-0.036382727324963
0.009393639862537
-0.036382727324963
-0.036382727324963
-0.005865149199963
0.009393639862537
-0.036382727324963
-0.066900305449963
-0.036382727324963
0.024652428925037
-0.051641516387463
-0.082159094512463
-0.036382727324963
0.009393639862537
-0.082159094512463
-0.082159094512463
0.009393639862537
-0.005865149199963
-0.082159094512463
-0.082159094512463
-0.036382727324963
0.009393639862537
-0.082159094512463
-0.082159094512463
0.009393639862537
-0.036382727324963
-0.097417883574963
-0.066900305449963
0.009393639862537
-0.051641516387463
-0.082159094512463
-0.005865149199963
-0.005865149199963
-0.097417883574963
-0.082159094512463
-0.036382727324963
0.024652428925037
-0.097417883574963
-0.143194258213043
-0.036382727324963
-0.051641516387463
-0.097417883574963
-0.082159094512463
-0.051641516387463
-0.005865149199963
-0.097417883574963
-0.066900305449963
-0.021123938262463
-0.066900305449963
-0.097417883574963
-0.066900305449963
-0.005865149199963
-0.097417883574963
-0.127935469150543
-0.005865149199963
-0.051641516387463
-0.066900305449963
-0.082159094512463
-0.097417883574963
-0.005865149199963
-0.127935469150543
-0.143194258213043
-0.036382727324963
-0.066900305449963
-0.127935469150543
-0.097417883574963
-0.036382727324963
-0.051641516387463
-0.112676672637463
-0.082159094512463
-0.112676672637463
-0.036382727324963
-0.112676672637463
-0.188970625400543
-0.021123938262463
-0.082159094512463
-0.158453047275543
-0.097417883574963
-0.097417883574963
-0.082159094512463
-0.127935469150543
-0.112676672637463
-0.051641516387463
-0.143194258213043
-0.143194258213043
-0.112676672637463
-0.051641516387463
-0.143194258213043
-0.204229414463043
-0.051641516387463
-0.066900305449963
-0.188970625400543
-0.143194258213043
-0.097417883574963
-0.051641516387463
-0.158453047275543
-0.158453047275543
-0.066900305449963
-0.112676672637463
-0.127935469150543
-0.112676672637463
-0.097417883574963
-0.127935469150543
-0.188970625400543
-0.082159094512463
-0.066900305449963
-0.112676672637463
-0.112676672637463
-0.112676672637463
-0.066900305449963
-0.173711836338043
-0.158453047275543
-0.082159094512463
-0.097417883574963
-0.143194258213043
-0.127935469150543
-0.066900305449963
-0.112676672637463
-0.219488203525543
-0.127935469150543
-0.127935469150543
-0.127935469150543
-0.158453047275543
-0.188970625400543
-0.097417883574963
-0.127935469150543
-0.158453047275543
-0.097417883574963
-0.082159094512463
-0.112676672637463
-0.158453047275543
-0.097417883574963
-0.082159094512463
-0.143194258213043
-0.158453047275543
-0.158453047275543
-0.036382727324963
-0.127935469150543
-0.188970625400543
-0.021123938262463
-0.066900305449963
-0.204229414463043
-0.143194258213043
-0.112676672637463
-0.097417883574963
-0.158453047275543
-0.127935469150543
-0.082159094512463
-0.097417883574963
-0.127935469150543
-0.173711836338043
-0.066900305449963
-0.097417883574963
-0.234746992588043
-0.112676672637463
-0.066900305449963
-0.143194258213043
-0.143194258213043
-0.127935469150543
-0.036382727324963
-0.127935469150543
-0.204229414463043
-0.112676672637463
-0.082159094512463
-0.158453047275543
-0.158453047275543
-0.066900305449963
-0.066900305449963
-0.219488203525543
-0.127935469150543
-0.097417883574963
-0.112676672637463
-0.158453047275543
-0.188970625400543
-0.082159094512463
-0.127935469150543
-0.188970625400543
-0.127935469150543
-0.127935469150543
-0.127935469150543
-0.143194258213043
-0.127935469150543
-0.097417883574963
-0.219488203525543
-0.188970625400543
-0.143194258213043
-0.127935469150543
-0.188970625400543
-0.219488203525543
-0.082159094512463
-0.082159094512463
-0.204229414463043
-0.143194258213043
-0.127935469150543
-0.127935469150543
-0.219488203525543
-0.188970625400543
-0.112676672637463
-0.173711836338043
-0.173711836338043
-0.143194258213043
-0.127935469150543
-0.127935469150543
-0.219488203525543
-0.143194258213043
-0.112676672637463
-0.204229414463043
-0.219488203525543
-0.188970625400543
-0.143194258213043
-0.173711836338043
-0.188970625400543
-0.143194258213043
-0.112676672637463
-0.173711836338043
-0.188970625400543
-0.127935469150543
-0.112676672637463
-0.250005781650543
-0.188970625400543
-0.082159094512463
-0.173711836338043
-0.250005781650543
-0.188970625400543
-0.143194258213043
-0.127935469150543
-0.204229414463043
-0.188970625400543
-0.097417883574963
-0.127935469150543
-0.204229414463043
-0.158453047275543
-0.097417883574963
-0.173711836338043
-0.188970625400543
-0.127935469150543
-0.112676672637463
-0.188970625400543
-0.204229414463043
-0.158453047275543
-0.097417883574963
-0.204229414463043
-0.204229414463043
-0.127935469150543
-0.173711836338043
-0.250005781650543
-0.204229414463043
-0.143194258213043
-0.127935469150543
-0.204229414463043
-0.173711836338043
-0.082159094512463
-0.143194258213043
-0.204229414463043
-0.158453047275543
-0.112676672637463
-0.143194258213043
-0.204229414463043
-0.158453047275543
-0.112676672637463
-0.143194258213043
-0.188970625400543
-0.158453047275543
-0.066900305449963
-0.188970625400543
-0.234746992588043
-0.112676672637463
-0.127935469150543
-0.219488203525543
-0.204229414463043
-0.158453047275543
-0.127935469150543
-0.219488203525543
-0.173711836338043
-0.097417883574963
-0.112676672637463
-0.173711836338043
-0.188970625400543
-0.112676672637463
-0.143194258213043
-0.219488203525543
-0.143194258213043
-0.112676672637463
-0.173711836338043
-0.188970625400543
-0.173711836338043
-0.143194258213043
-0.204229414463043
-0.158453047275543
-0.143194258213043
-0.127935469150543
-0.158453047275543
-0.204229414463043
-0.127935469150543
-0.097417883574963
-0.219488203525543
-0.173711836338043
-0.127935469150543
-0.143194258213043
-0.204229414463043
-0.143194258213043
-0.082159094512463
-0.158453047275543
-0.204229414463043
-0.158453047275543
-0.143194258213043
-0.173711836338043
-0.219488203525543
-0.143194258213043
-0.097417883574963
-0.188970625400543
-0.188970625400543
-0.143194258213043
-0.097417883574963
-0.188970625400543
-0.188970625400543
-0.112676672637463
-0.112676672637463
-0.204229414463043
-0.204229414463043
-0.112676672637463
-0.127935469150543
-0.234746992588043
-0.173711836338043
-0.097417883574963
-0.097417883574963
-0.173711836338043
-0.204229414463043
-0.082159094512463
-0.143194258213043
-0.234746992588043
-0.158453047275543
-0.143194258213043
-0.173711836338043
-0.188970625400543
-0.173711836338043
-0.127935469150543
-0.173711836338043
-0.173711836338043
-0.143194258213043
-0.097417883574963
-0.173711836338043
-0.219488203525543
-0.112676672637463
-0.127935469150543
-0.219488203525543
-0.173711836338043
-0.143194258213043
-0.112676672637463
-0.188970625400543
-0.173711836338043
-0.082159094512463
-0.143194258213043
-0.173711836338043
-0.173711836338043
-0.143194258213043
-0.143194258213043
-0.204229414463043
-0.127935469150543
-0.097417883574963
-0.143194258213043
-0.158453047275543
-0.158453047275543
-0.066900305449963
-0.143194258213043
-0.173711836338043
-0.066900305449963
-0.112676672637463
-0.188970625400543
-0.188970625400543
-0.143194258213043
-0.082159094512463
-0.204229414463043
-0.158453047275543
-0.097417883574963
-0.127935469150543
-0.188970625400543
-0.173711836338043
-0.051641516387463
-0.112676672637463
-0.204229414463043
-0.127935469150543
-0.127935469150543
-0.127935469150543
-0.143194258213043
-0.127935469150543
-0.036382727324963
-0.143194258213043
-0.158453047275543
-0.112676672637463
-0.127935469150543
-0.143194258213043
-0.188970625400543
-0.097417883574963
-0.082159094512463
-0.188970625400543
-0.127935469150543
-0.097417883574963
-0.097417883574963
-0.143194258213043
-0.112676672637463
-0.051641516387463
-0.127935469150543
-0.173711836338043
-0.127935469150543
-0.082159094512463
-0.112676672637463
-0.204229414463043
-0.082159094512463
-0.051641516387463
-0.204229414463043
-0.158453047275543
-0.097417883574963
-0.082159094512463
-0.143194258213043
-0.158453047275543
-0.097417883574963
-0.097417883574963
-0.188970625400543
-0.143194258213043
-0.066900305449963
-0.066900305449963
-0.188970625400543
-0.127935469150543
-0.051641516387463
-0.097417883574963
-0.158453047275543
-0.143194258213043
-0.036382727324963
-0.051641516387463
-0.188970625400543
-0.127935469150543
-0.036382727324963
-0.097417883574963
-0.112676672637463
-0.066900305449963
-0.036382727324963
-0.082159094512463
-0.112676672637463
-0.097417883574963
-0.051641516387463
-0.112676672637463
-0.127935469150543
-0.051641516387463
-0.036382727324963
-0.112676672637463
-0.066900305449963
-0.066900305449963
-0.051641516387463
-0.066900305449963
-0.066900305449963
-0.066900305449963
-0.036382727324963
-0.143194258213043
-0.112676672637463
-0.005865149199963
-0.097417883574963
-0.158453047275543
-0.036382727324963
-0.021123938262463
-0.082159094512463
-0.097417883574963
-0.066900305449963
-0.005865149199963
-0.082159094512463
-0.112676672637463
-0.051641516387463
-0.021123938262463
-0.051641516387463
-0.066900305449963
0.009393639862537
-0.005865149199963
-0.112676672637463
-0.082159094512463
0.009393639862537
-0.005865149199963
-0.112676672637463
-0.066900305449963
-0.005865149199963
-0.051641516387463
-0.082159094512463
-0.066900305449963
-0.051641516387463
-0.051641516387463
-0.112676672637463
-0.051641516387463
-0.005865149199963
-0.082159094512463
-0.082159094512463
-0.036382727324963
0.009393639862537
-0.036382727324963
-0.082159094512463
-0.036382727324963
0.009393639862537
-0.051641516387463
-0.051641516387463
-0.021123938262463
0.009393639862537
-0.082159094512463
-0.051641516387463
0.024652428925037
-0.021123938262463
-0.066900305449963
-0.036382727324963
0.024652428925037
-0.021123938262463
-0.112676672637463
-0.021123938262463
0.070428796112537
0.009393639862537
-0.066900305449963
0.009393639862537
0.039911217987537
-0.036382727324963
-0.021123938262463
-0.021123938262463
0.024652428925037
-0.036382727324963
-0.066900305449963
0.039911217987537
0.024652428925037
-0.097417883574963
-0.036382727324963
0.009393639862537
-0.021123938262463
-0.082159094512463
-0.036382727324963
0.024652428925037
0.009393639862537
-0.051641516387463
-0.066900305449963
0.039911217987537
0.009393639862537
-0.112676672637463
-0.005865149199963
0.070428796112537
-0.036382727324963
-0.082159094512463
-0.021123938262463
0.039911217987537
-0.051641516387463
-0.036382727324963
-0.005865149199963
0.009393639862537
-0.021123938262463
-0.082159094512463
-0.036382727324963
0.009393639862537
-0.051641516387463
0.009393639862537
0.024652428925037
0.009393639862537
-0.036382727324963
-0.021123938262463
0.039911217987537
-0.036382727324963
-0.021123938262463
-0.005865149199963
0.024652428925037
0.039911217987537
-0.082159094512463
-0.005865149199963
0.070428796112537
-0.066900305449963
-0.036382727324963
0.009393639862537
0.039911217987537
-0.021123938262463
-0.036382727324963
0.039911217987537
0.009393639862537
-0.036382727324963
-0.005865149199963
0.024652428925037
0.055170007050037
-0.082159094512463
-0.021123938262463
0.085687585175037
-0.005865149199963
-0.021123938262463
-0.005865149199963
0.055170007050037
0.070428796112537
-0.051641516387463
-0.005865149199963
0.055170007050037
-0.021123938262463
-0.051641516387463
-0.021123938262463
0.085687585175037
-0.005865149199963
-0.005865149199963
0.024652428925037
0.039911217987537
0.055170007050037
-0.051641516387463
-0.036382727324963
0.085687585175037
-0.036382727324963
0.009393639862537
0.055170007050037
-0.005865149199963
-0.005865149199963
0.039911217987537
0.055170007050037
0.024652428925037
-0.005865149199963
0.024652428925037
0.039911217987537
0.039911217987537
-0.051641516387463
0.009393639862537
0.100946374237537
-0.005865149199963
0.009393639862537
0.070428796112537
0.070428796112537
0.039911217987537
0.024652428925037
0.085687585175037
0.085687585175037
-0.021123938262463
0.009393639862537
0.055170007050037
0.085687585175037
-0.005865149199963
0.039911217987537
0.146722733974457
0.070428796112537
-0.005865149199963
0.085687585175037
0.131463944911957
0.085687585175037
0.024652428925037
0.070428796112537
0.085687585175037
0.024652428925037
-0.005865149199963
0.055170007050037
0.161981523036957
0.085687585175037
0.039911217987537
0.116205163300037
0.131463944911957
0.055170007050037
0.024652428925037
0.070428796112537
0.116205163300037
0.039911217987537
0.024652428925037
0.085687585175037
0.085687585175037
0.009393639862537
0.039911217987537
0.085687585175037
0.055170007050037
0.009393639862537
0.055170007050037
0.085687585175037
0.085687585175037
-0.005865149199963
0.024652428925037
0.116205163300037
0.070428796112537
0.024652428925037
0.085687585175037
0.146722733974457
0.039911217987537
0.024652428925037
0.070428796112537
0.070428796112537
0.039911217987537
0.055170007050037
0.070428796112537
0.100946374237537
-0.005865149199963
0.039911217987537
0.116205163300037
0.055170007050037
0.009393639862537
0.100946374237537
0.085687585175037
0.039911217987537
0.039911217987537
0.039911217987537
0.070428796112537
0.070428796112537
0.024652428925037
0.039911217987537
0.131463944911957
0.039911217987537
-0.005865149199963
0.085687585175037
0.100946374237537
0.039911217987537
0.009393639862537
0.039911217987537
0.085687585175037
0.039911217987537
0.024652428925037
0.070428796112537
0.100946374237537
0.055170007050037
0.055170007050037
0.100946374237537
0.085687585175037
0.024652428925037
0.070428796112537
0.085687585175037
0.039911217987537
0.024652428925037
0.070428796112537
0.085687585175037
0.055170007050037
0.009393639862537
0.039911217987537
0.070428796112537
0.024652428925037
0.009393639862537
0.024652428925037
0.039911217987537
-0.021123938262463
0.024652428925037
0.085687585175037
0.070428796112537
0.009393639862537
0.039911217987537
0.070428796112537
0.055170007050037
-0.036382727324963
0.055170007050037
0.100946374237537
0.055170007050037
-0.005865149199963
0.039911217987537
0.085687585175037
0.024652428925037
-0.036382727324963
0.039911217987537
0.085687585175037
0.039911217987537
-0.036382727324963
0.039911217987537
0.146722733974457
-0.021123938262463
-0.021123938262463
0.070428796112537
0.070428796112537
0.070428796112537
0.024652428925037
0.039911217987537
0.116205163300037
0.024652428925037
-0.005865149199963
0.070428796112537
0.085687585175037
0.009393639862537
0.055170007050037
0.116205163300037
-0.021123938262463
-0.021123938262463
0.055170007050037
0.039911217987537
0.085687585175037
0.039911217987537
0.024652428925037
0.116205163300037
0.039911217987537
0.009393639862537
0.039911217987537
0.055170007050037
0.039911217987537
0.024652428925037
0.085687585175037
0.070428796112537
0.039911217987537
0.070428796112537
0.039911217987537
0.085687585175037
-0.005865149199963
-0.021123938262463
0.070428796112537
-0.005865149199963
0.009393639862537
0.055170007050037
0.055170007050037
0.039911217987537
-0.005865149199963
0.116205163300037
0.100946374237537
-0.005865149199963
0.055170007050037
0.070428796112537
0.085687585175037
-0.005865149199963
-0.005865149199963
0.100946374237537
0.085687585175037
0.055170007050037
0.039911217987537
0.085687585175037
0.131463944911957
-0.021123938262463
0.024652428925037
0.116205163300037
0.085687585175037
0.039911217987537
0.039911217987537
0.146722733974457
0.116205163300037
-0.005865149199963
0.100946374237537
0.116205163300037
0.085687585175037
0.085687585175037
0.070428796112537
0.177240312099457
0.116205163300037
0.024652428925037
0.039911217987537
0.100946374237537
0.055170007050037
0.009393639862537
0.100946374237537
0.116205163300037
0.039911217987537
0.100946374237537
0.085687585175037
0.146722733974457
0.085687585175037
0.039911217987537
0.146722733974457
0.116205163300037
0.039911217987537
0.100946374237537
0.131463944911957
0.085687585175037
0.055170007050037
0.177240312099457
0.131463944911957
0.055170007050037
0.085687585175037
0.085687585175037
0.116205163300037
0.024652428925037
0.009393639862537
0.161981523036957
0.161981523036957
0.085687585175037
0.116205163300037
0.177240312099457
0.177240312099457
0.070428796112537
0.100946374237537
0.131463944911957
0.131463944911957
0.085687585175037
0.070428796112537
0.161981523036957
0.146722733974457
0.055170007050037
0.131463944911957
0.161981523036957
0.116205163300037
0.070428796112537
0.085687585175037
0.161981523036957
0.085687585175037
0.085687585175037
0.116205163300037
0.161981523036957
0.116205163300037
0.070428796112537
0.161981523036957
0.223016679286957
0.100946374237537
0.100946374237537
0.116205163300037
0.192499101161957
0.131463944911957
0.085687585175037
0.146722733974457
0.116205163300037
0.085687585175037
0.116205163300037
0.131463944911957
0.146722733974457
0.085687585175037
0.177240312099457
0.207757890224457
0.085687585175037
0.116205163300037
0.161981523036957
0.177240312099457
0.116205163300037
0.085687585175037
0.177240312099457
0.207757890224457
0.100946374237537
0.116205163300037
0.207757890224457
0.207757890224457
0.070428796112537
0.131463944911957
0.177240312099457
0.116205163300037
0.131463944911957
0.100946374237537
0.161981523036957
0.192499101161957
0.055170007050037
0.146722733974457
0.253534257411957
0.146722733974457
0.116205163300037
0.192499101161957
0.192499101161957
0.085687585175037
0.100946374237537
0.177240312099457
0.177240312099457
0.161981523036957
0.116205163300037
0.177240312099457
0.238275468349457
0.085687585175037
0.116205163300037
0.177240312099457
0.161981523036957
0.161981523036957
0.146722733974457
0.161981523036957
0.223016679286957
0.161981523036957
0.146722733974457
0.177240312099457
0.192499101161957
0.161981523036957
0.177240312099457
0.223016679286957
0.177240312099457
0.131463944911957
0.161981523036957
0.161981523036957
0.131463944911957
0.116205163300037
0.177240312099457
0.207757890224457
0.100946374237537
0.116205163300037
0.207757890224457
0.177240312099457
0.100946374237537
0.131463944911957
0.207757890224457
0.223016679286957
0.085687585175037
0.146722733974457
0.238275468349457
0.192499101161957
0.100946374237537
0.146722733974457
0.268793046474457
0.192499101161957
0.085687585175037
0.161981523036957
0.207757890224457
0.085687585175037
0.070428796112537
0.161981523036957
0.223016679286957
0.100946374237537
0.100946374237537
0.131463944911957
0.207757890224457
0.116205163300037
0.070428796112537
0.192499101161957
0.207757890224457
0.085687585175037
0.146722733974457
0.177240312099457
0.192499101161957
0.161981523036957
0.100946374237537
0.146722733974457
0.192499101161957
0.146722733974457
0.116205163300037
0.146722733974457
0.146722733974457
0.085687585175037
0.146722733974457
0.161981523036957
0.100946374237537
0.177240312099457
0.192499101161957
0.192499101161957
0.146722733974457
0.100946374237537
0.161981523036957
0.177240312099457
0.085687585175037
0.131463944911957
0.177240312099457
0.177240312099457
0.100946374237537
0.131463944911957
0.146722733974457
0.131463944911957
0.131463944911957
0.146722733974457
0.223016679286957
0.177240312099457
0.070428796112537
0.161981523036957
0.177240312099457
0.100946374237537
0.100946374237537
0.177240312099457
0.223016679286957
0.116205163300037
0.116205163300037
0.177240312099457
0.207757890224457
0.131463944911957
0.085687585175037
0.207757890224457
0.192499101161957
0.070428796112537
0.131463944911957
0.177240312099457
0.192499101161957
0.116205163300037
0.085687585175037
0.192499101161957
0.192499101161957
0.116205163300037
0.146722733974457
0.192499101161957
0.177240312099457
0.085687585175037
0.146722733974457
0.207757890224457
0.146722733974457
0.177240312099457
0.192499101161957
0.207757890224457
0.116205163300037
0.085687585175037
0.146722733974457
0.177240312099457
0.146722733974457
0.100946374237537
0.161981523036957
0.238275468349457
0.116205163300037
0.177240312099457
0.192499101161957
0.146722733974457
0.161981523036957
0.146722733974457
0.207757890224457
0.207757890224457
0.131463944911957
0.177240312099457
0.192499101161957
0.146722733974457
0.085687585175037
0.100946374237537
0.223016679286957
0.131463944911957
0.131463944911957
0.177240312099457
0.161981523036957
0.131463944911957
0.085687585175037
0.192499101161957
0.238275468349457
0.085687585175037
0.146722733974457
0.207757890224457
0.192499101161957
0.131463944911957
0.116205163300037
0.223016679286957
0.223016679286957
0.177240312099457
0.146722733974457
0.161981523036957
0.207757890224457
0.085687585175037
0.100946374237537
0.192499101161957
0.116205163300037
0.177240312099457
0.161981523036957
0.177240312099457
0.161981523036957
0.070428796112537
0.146722733974457
0.177240312099457
0.116205163300037
0.131463944911957
0.146722733974457
0.207757890224457
0.100946374237537
0.161981523036957
0.223016679286957
0.146722733974457
0.161981523036957
0.161981523036957
0.161981523036957
0.161981523036957
0.085687585175037
0.177240312099457
0.192499101161957
0.146722733974457
0.131463944911957
0.161981523036957
0.223016679286957
0.116205163300037
0.116205163300037
0.207757890224457
0.146722733974457
0.100946374237537
0.116205163300037
0.177240312099457
0.223016679286957
0.100946374237537
0.146722733974457
0.223016679286957
0.207757890224457
0.100946374237537
0.116205163300037
0.223016679286957
0.161981523036957
0.116205163300037
0.161981523036957
0.161981523036957
0.192499101161957
0.161981523036957
0.146722733974457
0.192499101161957
0.177240312099457
0.161981523036957
0.192499101161957
0.238275468349457
0.192499101161957
0.116205163300037
0.192499101161957
0.223016679286957
0.131463944911957
0.131463944911957
0.146722733974457
0.223016679286957
0.177240312099457
0.146722733974457
0.223016679286957
0.223016679286957
0.146722733974457
0.161981523036957
0.192499101161957
0.207757890224457
0.146722733974457
0.146722733974457
0.223016679286957
0.238275468349457
0.146722733974457
0.177240312099457
0.268793046474457
0.192499101161957
0.146722733974457
0.161981523036957
0.146722733974457
0.116205163300037
0.100946374237537
0.177240312099457
0.253534257411957
0.116205163300037
0.131463944911957
0.238275468349457
0.207757890224457
0.085687585175037
0.116205163300037
0.207757890224457
0.161981523036957
0.100946374237537
0.131463944911957
0.192499101161957
0.177240312099457
0.100946374237537
0.161981523036957
0.223016679286957
0.131463944911957
0.100946374237537
0.131463944911957
0.177240312099457
0.131463944911957
0.085687585175037
0.161981523036957
0.207757890224457
0.100946374237537
0.100946374237537
0.161981523036957
0.192499101161957
0.131463944911957
0.116205163300037
0.161981523036957
0.177240312099457
0.100946374237537
0.116205163300037
0.192499101161957
0.177240312099457
0.085687585175037
0.146722733974457
0.192499101161957
0.161981523036957
0.131463944911957
0.146722733974457
0.177240312099457
0.161981523036957
0.131463944911957
0.131463944911957
0.161981523036957
0.131463944911957
0.131463944911957
0.161981523036957
0.177240312099457
0.100946374237537
0.116205163300037
0.207757890224457
0.192499101161957
0.100946374237537
0.100946374237537
0.146722733974457
0.146722733974457
0.055170007050037
0.085687585175037
0.192499101161957
0.146722733974457
0.085687585175037
0.116205163300037
0.192499101161957
0.161981523036957
0.070428796112537
0.131463944911957
0.192499101161957
0.085687585175037
0.085687585175037
0.131463944911957
0.146722733974457
0.116205163300037
0.100946374237537
0.161981523036957
0.177240312099457
0.100946374237537
0.085687585175037
0.116205163300037
0.161981523036957
0.039911217987537
0.085687585175037
0.146722733974457
0.116205163300037
0.085687585175037
0.085687585175037
0.161981523036957
0.146722733974457
0.039911217987537
0.116205163300037
0.146722733974457
0.085687585175037
0.085687585175037
0.085687585175037
0.177240312099457
0.116205163300037
0.085687585175037
0.131463944911957
0.131463944911957
0.085687585175037
0.070428796112537
0.100946374237537
0.131463944911957
0.070428796112537
0.116205163300037
0.116205163300037
0.100946374237537
0.085687585175037
0.039911217987537
0.161981523036957
0.146722733974457
0.055170007050037
0.085687585175037
0.131463944911957
0.100946374237537
0.055170007050037
0.085687585175037
0.131463944911957
0.070428796112537
0.085687585175037
0.070428796112537
0.085687585175037
0.116205163300037
0.039911217987537
0.116205163300037
0.161981523036957
0.039911217987537
0.085687585175037
0.116205163300037
0.116205163300037
0.039911217987537
0.039911217987537
0.131463944911957
0.085687585175037
0.009393639862537
0.085687585175037
0.131463944911957
0.085687585175037
-0.005865149199963
0.055170007050037
0.085687585175037
0.070428796112537
0.055170007050037
0.039911217987537
0.116205163300037
0.070428796112537
0.024652428925037
0.116205163300037
0.085687585175037
0.024652428925037
0.070428796112537
0.070428796112537
0.100946374237537
0.039911217987537
0.070428796112537
0.116205163300037
0.085687585175037
0.024652428925037
0.024652428925037
0.116205163300037
0.085687585175037
-0.021123938262463
0.085687585175037
0.116205163300037
0.070428796112537
0.024652428925037
0.055170007050037
0.131463944911957
0.070428796112537
0.024652428925037
0.070428796112537
0.100946374237537
0.070428796112537
0.009393639862537
0.070428796112537
0.100946374237537
0.024652428925037
0.039911217987537
0.070428796112537
0.085687585175037
0.009393639862537
0.009393639862537
0.085687585175037
0.070428796112537
0.024652428925037
0.039911217987537
0.085687585175037
0.116205163300037
0.009393639862537
0.039911217987537
0.085687585175037
0.039911217987537
-0.005865149199963
0.039911217987537
0.100946374237537
0.055170007050037
0.039911217987537
0.085687585175037
0.070428796112537
0.055170007050037
0.055170007050037
0.055170007050037
0.085687585175037
-0.021123938262463
0.039911217987537
0.070428796112537
0.055170007050037
0.024652428925037
0.024652428925037
0.116205163300037
0.100946374237537
0.009393639862537
0.070428796112537
0.100946374237537
0.070428796112537
0.024652428925037
0.070428796112537
0.100946374237537
0.055170007050037
0.039911217987537
0.070428796112537
0.116205163300037
0.055170007050037
-0.021123938262463
0.085687585175037
0.100946374237537
0.009393639862537
0.055170007050037
0.055170007050037
0.085687585175037
0.055170007050037
0.039911217987537
0.100946374237537
0.085687585175037
0.024652428925037
0.070428796112537
0.116205163300037
0.100946374237537
-0.021123938262463
0.055170007050037
0.085687585175037
0.009393639862537
-0.036382727324963
-0.005865149199963
0.100946374237537
0.085687585175037
0.024652428925037
0.039911217987537
0.085687585175037
0.039911217987537
0.024652428925037
0.039911217987537
0.070428796112537
-0.005865149199963
0.009393639862537
0.070428796112537
0.070428796112537
-0.005865149199963
0.024652428925037
0.085687585175037
0.055170007050037
-0.021123938262463
0.039911217987537
0.070428796112537
-0.005865149199963
-0.036382727324963
0.024652428925037
0.070428796112537
0.055170007050037
-0.005865149199963
0.085687585175037
0.131463944911957
0.009393639862537
-0.005865149199963
0.055170007050037
0.070428796112537
0.024652428925037
0.009393639862537
0.070428796112537
0.085687585175037
0.009393639862537
0.039911217987537
0.070428796112537
0.070428796112537
-0.005865149199963
0.009393639862537
0.085687585175037
0.070428796112537
-0.036382727324963
0.009393639862537
0.085687585175037
0.070428796112537
-0.021123938262463
0.055170007050037
0.116205163300037
0.055170007050037
0.024652428925037
-0.005865149199963
0.085687585175037
0.055170007050037
-0.036382727324963
0.070428796112537
0.055170007050037
-0.036382727324963
-0.021123938262463
0.009393639862537
0.070428796112537
0.009393639862537
0.024652428925037
0.039911217987537
0.039911217987537
0.039911217987537
-0.005865149199963
0.055170007050037
0.085687585175037
-0.021123938262463
0.039911217987537
0.085687585175037
0.024652428925037
0.009393639862537
0.039911217987537
0.116205163300037
0.039911217987537
-0.021123938262463
0.024652428925037
0.055170007050037
0.024652428925037
-0.021123938262463
0.039911217987537
0.085687585175037
-0.005865149199963
0.039911217987537
0.055170007050037
0.039911217987537
-0.005865149199963
-0.005865149199963
0.070428796112537
0.024652428925037
-0.051641516387463
0.039911217987537
0.055170007050037
0.070428796112537
-0.005865149199963
0.009393639862537
0.070428796112537
0.009393639862537
-0.021123938262463
0.024652428925037
0.039911217987537
0.024652428925037
0.009393639862537
0.070428796112537
0.055170007050037
0.009393639862537
0.039911217987537
0.039911217987537
0.085687585175037
-0.021123938262463
-0.021123938262463
0.085687585175037
0.024652428925037
-0.036382727324963
0.009393639862537
0.039911217987537
0.039911217987537
-0.051641516387463
-0.005865149199963
0.055170007050037
-0.005865149199963
-0.082159094512463
-0.005865149199963
0.085687585175037
-0.021123938262463
-0.051641516387463
0.024652428925037
0.055170007050037
0.039911217987537
-0.036382727324963
-0.005865149199963
0.085687585175037
-0.021123938262463
-0.021123938262463
0.055170007050037
0.055170007050037
-0.021123938262463
-0.005865149199963
0.039911217987537
-0.021123938262463
-0.036382727324963
0.009393639862537
0.009393639862537
0.055170007050037
-0.036382727324963
-0.036382727324963
0.085687585175037
-0.005865149199963
-0.021123938262463
0.024652428925037
0.055170007050037
0.009393639862537
-0.021123938262463
0.024652428925037
0.024652428925037
0.009393639862537
0.009393639862537
-0.005865149199963
0.070428796112537
-0.021123938262463
-0.036382727324963
0.024652428925037
-0.021123938262463
-0.051641516387463
-0.036382727324963
0.024652428925037
0.024652428925037
-0.036382727324963
0.024652428925037
0.009393639862537
-0.005865149199963
-0.005865149199963
-0.036382727324963
0.039911217987537
-0.021123938262463
-0.097417883574963
-0.005865149199963
0.009393639862537
-0.036382727324963
-0.082159094512463
-0.036382727324963
0.024652428925037
-0.051641516387463
-0.036382727324963
-0.021123938262463
0.009393639862537
-0.066900305449963
-0.066900305449963
0.024652428925037
-0.036382727324963
-0.082159094512463
0.024652428925037
0.009393639862537
-0.005865149199963
-0.051641516387463
-0.051641516387463
0.055170007050037
-0.021123938262463
-0.097417883574963
-0.036382727324963
-0.005865149199963
-0.066900305449963
-0.097417883574963
-0.051641516387463
-0.036382727324963
-0.066900305449963
-0.051641516387463
-0.066900305449963
0.024652428925037
-0.036382727324963
-0.097417883574963
-0.005865149199963
0.009393639862537
-0.097417883574963
-0.051641516387463
0.009393639862537
-0.021123938262463
-0.066900305449963
-0.021123938262463
-0.005865149199963
-0.051641516387463
-0.097417883574963
-0.066900305449963
0.009393639862537
-0.051641516387463
-0.127935469150543
-0.051641516387463
-0.005865149199963
-0.082159094512463
-0.082159094512463
-0.051641516387463
0.009393639862537
-0.036382727324963
-0.112676672637463
-0.051641516387463
-0.005865149199963
-0.112676672637463
-0.097417883574963
-0.066900305449963
-0.051641516387463
-0.112676672637463
-0.112676672637463
-0.021123938262463
-0.066900305449963
-0.143194258213043
-0.066900305449963
-0.036382727324963
-0.097417883574963
-0.127935469150543
-0.082159094512463
-0.051641516387463
-0.097417883574963
-0.112676672637463
-0.097417883574963
-0.005865149199963
-0.051641516387463
-0.143194258213043
-0.066900305449963
-0.051641516387463
-0.158453047275543
-0.112676672637463
-0.082159094512463
-0.066900305449963
-0.158453047275543
-0.143194258213043
-0.066900305449963
-0.097417883574963
-0.112676672637463
-0.082159094512463
-0.082159094512463
-0.066900305449963
-0.127935469150543
-0.097417883574963
-0.051641516387463
-0.112676672637463
-0.127935469150543
-0.082159094512463
-0.021123938262463
-0.112676672637463
-0.143194258213043
-0.066900305449963
-0.066900305449963
-0.143194258213043
-0.173711836338043
-0.127935469150543
-0.066900305449963
-0.158453047275543
-0.127935469150543
-0.097417883574963
-0.097417883574963
-0.143194258213043
-0.112676672637463
-0.066900305449963
-0.097417883574963
-0.173711836338043
-0.112676672637463
-0.082159094512463
-0.112676672637463
-0.158453047275543
-0.112676672637463
-0.066900305449963
-0.143194258213043
-0.158453047275543
-0.127935469150543
-0.097417883574963
-0.127935469150543
-0.173711836338043
-0.127935469150543
-0.097417883574963
-0.188970625400543
-0.188970625400543
-0.127935469150543
-0.066900305449963
-0.173711836338043
-0.158453047275543
-0.097417883574963
-0.112676672637463
-0.143194258213043
-0.158453047275543
-0.112676672637463
-0.066900305449963
-0.204229414463043
-0.143194258213043
-0.066900305449963
-0.204229414463043
-0.204229414463043
-0.112676672637463
-0.082159094512463
-0.158453047275543
-0.173711836338043
-0.127935469150543
-0.097417883574963
-0.127935469150543
-0.234746992588043
-0.173711836338043
-0.066900305449963
-0.219488203525543
-0.158453047275543
-0.082159094512463
-0.112676672637463
-0.158453047275543
-0.173711836338043
-0.097417883574963
-0.127935469150543
-0.219488203525543
-0.173711836338043
-0.158453047275543
-0.158453047275543
-0.234746992588043
-0.188970625400543
-0.112676672637463
-0.204229414463043
-0.143194258213043
-0.143194258213043
-0.158453047275543
-0.158453047275543
-0.234746992588043
-0.173711836338043
-0.143194258213043
-0.219488203525543
-0.173711836338043
-0.158453047275543
-0.082159094512463
-0.204229414463043
-0.219488203525543
-0.112676672637463
-0.158453047275543
-0.173711836338043
-0.188970625400543
-0.158453047275543
-0.127935469150543
-0.265264570713043
-0.173711836338043
-0.112676672637463
-0.188970625400543
-0.188970625400543
-0.188970625400543
-0.097417883574963
-0.188970625400543
-0.265264570713043
-0.127935469150543
-0.112676672637463
-0.158453047275543
-0.188970625400543
-0.173711836338043
-0.082159094512463
-0.234746992588043
-0.250005781650543
-0.143194258213043
-0.127935469150543
-0.173711836338043
-0.188970625400543
-0.112676672637463
-0.127935469150543
-0.219488203525543
-0.143194258213043
-0.188970625400543
-0.143194258213043
-0.173711836338043
-0.219488203525543
-0.097417883574963
-0.188970625400543
-0.204229414463043
-0.127935469150543
-0.158453047275543
-0.173711836338043
-0.188970625400543
-0.158453047275543
-0.158453047275543
-0.250005781650543
-0.188970625400543
-0.204229414463043
-0.158453047275543
-0.188970625400543
-0.219488203525543
-0.127935469150543
-0.143194258213043
-0.219488203525543
-0.173711836338043
-0.173711836338043
-0.143194258213043
-0.219488203525543
-0.173711836338043
-0.112676672637463
-0.188970625400543
-0.188970625400543
-0.158453047275543
-0.112676672637463
-0.188970625400543
-0.250005781650543
-0.127935469150543
-0.112676672637463
-0.219488203525543
-0.234746992588043
-0.188970625400543
-0.143194258213043
-0.234746992588043
-0.219488203525543
-0.173711836338043
-0.143194258213043
-0.188970625400543
-0.250005781650543
-0.173711836338043
-0.097417883574963
-0.219488203525543
-0.219488203525543
-0.127935469150543
-0.143194258213043
-0.234746992588043
-0.204229414463043
-0.127935469150543
-0.143194258213043
-0.188970625400543
-0.173711836338043
-0.112676672637463
-0.158453047275543
-0.234746992588043
-0.143194258213043
-0.127935469150543
-0.234746992588043
-0.204229414463043
-0.158453047275543
-0.173711836338043
-0.188970625400543
-0.204229414463043
-0.158453047275543
-0.097417883574963
-0.173711836338043
-0.219488203525543
-0.143194258213043
-0.173711836338043
-0.250005781650543
-0.143194258213043
-0.143194258213043
-0.188970625400543
-0.173711836338043
-0.173711836338043
-0.112676672637463
-0.158453047275543
-0.234746992588043
-0.158453047275543
-0.082159094512463
-0.204229414463043
-0.219488203525543
-0.127935469150543
-0.143194258213043
-0.219488203525543
-0.158453047275543
-0.143194258213043
-0.127935469150543
-0.158453047275543
-0.204229414463043
-0.158453047275543
-0.127935469150543
-0.234746992588043
-0.188970625400543
-0.127935469150543
-0.143194258213043
-0.173711836338043
-0.127935469150543
-0.127935469150543
-0.143194258213043
-0.158453047275543
-0.158453047275543
-0.112676672637463
-0.127935469150543
-0.188970625400543
-0.127935469150543
-0.082159094512463
-0.188970625400543
-0.188970625400543
-0.112676672637463
-0.097417883574963
-0.127935469150543
-0.127935469150543
-0.112676672637463
-0.112676672637463
-0.173711836338043
-0.188970625400543
-0.143194258213043
-0.112676672637463
-0.173711836338043
-0.158453047275543
-0.082159094512463
-0.097417883574963
-0.173711836338043
-0.127935469150543
-0.127935469150543
-0.112676672637463
-0.143194258213043
-0.173711836338043
-0.097417883574963
-0.158453047275543
-0.204229414463043
-0.066900305449963
-0.066900305449963
-0.173711836338043
-0.143194258213043
-0.097417883574963
-0.082159094512463
-0.143194258213043
-0.158453047275543
-0.158453047275543
-0.066900305449963
-0.158453047275543
-0.219488203525543
-0.051641516387463
-0.066900305449963
-0.188970625400543
-0.082159094512463
-0.097417883574963
-0.127935469150543
-0.173711836338043
-0.204229414463043
-0.097417883574963
-0.127935469150543
-0.173711836338043
-0.127935469150543
-0.051641516387463
-0.112676672637463
-0.188970625400543
-0.066900305449963
-0.066900305449963
-0.188970625400543
-0.112676672637463
-0.127935469150543
-0.112676672637463
-0.158453047275543
-0.204229414463043
-0.097417883574963
-0.082159094512463
-0.188970625400543
-0.173711836338043
-0.127935469150543
-0.097417883574963
-0.173711836338043
-0.127935469150543
-0.127935469150543
-0.173711836338043
-0.127935469150543
-0.143194258213043
-0.082159094512463
-0.112676672637463
-0.204229414463043
-0.097417883574963
-0.082159094512463
-0.143194258213043
-0.127935469150543
-0.097417883574963
-0.036382727324963
-0.158453047275543
-0.173711836338043
-0.082159094512463
-0.112676672637463
-0.143194258213043
-0.112676672637463
-0.051641516387463
-0.066900305449963
-0.173711836338043
-0.112676672637463
-0.082159094512463
-0.097417883574963
-0.112676672637463
-0.158453047275543
-0.051641516387463
-0.097417883574963
-0.143194258213043
-0.097417883574963
-0.066900305449963
-0.097417883574963
-2.081060409545898
-3.774785995483398
-3.088140487670898
-3.225469589233398
-3.851079940795898
-4.415655136108398
-4.644536972045898
-4.583501815795898
-4.415655136108398
-4.217290878295898
-4.202032089233398
-4.400396347045898
-4.507207870483398
-4.507207870483398
-4.522466659545898
-4.690313339233398
-4.690313339233398
-4.675054550170898
-4.827642440795898
-4.873418807983398
-4.949712753295898
-4.995489120483398
-5.102300643920898
-5.239629745483398
-5.239629745483398
-5.270147323608398
-5.407476425170898
-5.483770370483398
-5.499029159545898
-5.529546737670898
-5.727910995483398
-5.758428573608398
-5.788946151733398
-5.895757675170898
-6.002569198608398
-6.094121932983398
-6.124639511108398
-6.170415878295898
-6.353521347045898
-6.414556503295898
-6.429815292358398
-6.490850448608398
-6.643438339233398
-6.734991073608398
-6.719732284545898
-6.857061386108398
-6.979131698608398
-7.024908065795898
-7.070684432983398
-7.146978378295898
-7.269048690795898
-7.299566268920898
-7.330083847045898
-7.482671737670898
-7.543706893920898
-7.620000839233398
-7.620000839233398
-7.772588729858398
-7.925176620483398
-7.833623886108398
-7.894659042358398
-8.093023300170898
-8.138799667358398
-8.184576034545898
-8.245611190795898
-8.413457870483398
-8.489751815795898
-8.505010604858398
-8.596563339233398
-8.688116073608398
-8.779668807983398
-8.794927597045898
-8.901739120483398
-9.084844589233398
-9.039068222045898
-9.100103378295898
-9.252691268920898
-9.313726425170898
-9.405279159545898
-9.420537948608398
-9.573125839233398
-9.664678573608398
-9.649419784545898
-9.740972518920898
-9.863042831420898
-9.939336776733398
-9.969854354858398
-10.030889511108398
-10.244512557983398
-10.213994979858398
-10.213994979858398
-10.336065292358398
-10.473394393920898
-10.534429550170898
-10.534429550170898
-10.671758651733398
-10.763311386108398
-10.778570175170898
-10.854864120483398
-10.931158065795898
-11.037969589233398
-11.099004745483398
-11.099004745483398
-11.266851425170898
-11.343145370483398
-11.373662948608398
-11.449956893920898
-11.587285995483398
-11.694097518920898
-11.648321151733398
-11.709356307983398
-11.877202987670898
-11.922979354858398
-11.968755722045898
-12.045049667358398
-12.182378768920898
-12.243413925170898
-12.243413925170898
-12.334966659545898
-12.441778182983398
-12.487554550170898
-12.518072128295898
-12.594366073608398
-12.731695175170898
-12.777471542358398
-12.777471542358398
-12.945318222045898
-13.067388534545898
-13.097906112670898
-13.143682479858398
-13.250494003295898
-13.311529159545898
-13.342046737670898
-13.357305526733398
-13.494634628295898
-13.586187362670898
-13.586187362670898
-13.647222518920898
-13.860845565795898
-13.921880722045898
-13.876104354858398
-13.982915878295898
-14.150762557983398
-14.135503768920898
-14.181280136108398
-14.272832870483398
-14.364385604858398
-14.501714706420898
-14.532232284545898
-14.608526229858398
-14.730596542358398
-14.745855331420898
-14.776372909545898
-14.928960800170898
-14.989995956420898
-14.989995956420898
-15.051031112670898
-15.188360214233398
-15.234136581420898
-15.264654159545898
-15.310430526733398
-15.463018417358398
-15.554571151733398
-15.539312362670898
-15.600347518920898
-15.768194198608398
-15.798711776733398
-15.813970565795898
-15.875005722045898
-16.042852401733398
-16.103887557983398
-16.058111190795898
-16.195440292358398
-16.332769393920898
-16.348028182983398
-16.363286972045898
-16.470098495483398
-16.637945175170898
-16.653203964233398
-16.637945175170898
-16.775274276733398
-16.851568222045898
-16.882085800170898
-16.897344589233398
-17.049932479858398
-17.126226425170898
-17.110967636108398
-17.187261581420898
-17.370367050170898
-17.431402206420898
-17.461919784545898
-17.522954940795898
-17.706060409545898
-17.690801620483398
-17.675542831420898
-17.767095565795898
-17.873907089233398
-17.950201034545898
-17.980718612670898
-18.057012557983398
-18.179082870483398
-18.224859237670898
-18.255376815795898
-18.362188339233398
-18.468999862670898
-18.484258651733398
-18.530035018920898
-18.697881698608398
-18.682622909545898
-18.743658065795898
-18.850469589233398
-18.926763534545898
-19.003057479858398
-19.048833847045898
-19.079351425170898
-19.277715682983398
-19.308233261108398
-19.247198104858398
-19.338750839233398
-19.506597518920898
-19.476079940795898
-19.521856307983398
-19.674444198608398
-19.735479354858398
-19.781255722045898
-19.811773300170898
-19.872808456420898
-20.040655136108398
-20.040655136108398
-20.055913925170898
-20.239019393920898
-20.300054550170898
-20.315313339233398
-20.345830917358398
-20.483160018920898
-20.544195175170898
-20.559453964233398
-20.605230331420898
-20.742559432983398
-20.834112167358398
-20.803594589233398
-20.864629745483398
-21.062994003295898
-21.062994003295898
-21.047735214233398
-21.154546737670898
-21.276617050170898
-21.337652206420898
-21.322393417358398
-21.444463729858398
-21.597051620483398
-21.612310409545898
-21.642827987670898
-21.749639511108398
-21.856451034545898
-21.841192245483398
-21.856451034545898
-22.024297714233398
-22.054815292358398
-22.100591659545898
-22.146368026733398
-22.222661972045898
-22.359991073608398
-22.329473495483398
-22.390508651733398
-22.588872909545898
-22.619390487670898
-22.604131698608398
-22.649908065795898
-22.817754745483398
-22.848272323608398
-22.817754745483398
-22.970342636108398
-23.077154159545898
-23.138189315795898
-23.153448104858398
-23.199224472045898
-23.367071151733398
-23.382329940795898
-23.382329940795898
-23.504400253295898
-23.580694198608398
-23.626470565795898
-23.626470565795898
-23.763799667358398
-23.809576034545898
-23.809576034545898
-23.901128768920898
-23.977422714233398
-24.053716659545898
-24.114751815795898
-24.114751815795898
-24.328374862670898
-24.358892440795898
-24.297857284545898
-24.435186386108398
-24.557256698608398
-24.587774276733398
-24.603033065795898
-24.725103378295898
-24.831914901733398
-24.816656112670898
-24.847173690795898
-24.938726425170898
-25.045537948608398
-25.076055526733398
-25.076055526733398
-25.274419784545898
-25.335454940795898
-25.259160995483398
-25.350713729858398
-25.503301620483398
-25.579595565795898
-25.579595565795898
-25.625371932983398
-25.793218612670898
-25.808477401733398
-25.762701034545898
-25.838994979858398
-26.006841659545898
-26.037359237670898
-26.006841659545898
-26.159429550170898
-26.281499862670898
-26.281499862670898
-26.312017440795898
-26.388311386108398
-26.540899276733398
-26.540899276733398
-26.495122909545898
-26.647710800170898
-26.739263534545898
-26.724004745483398
-26.800298690795898
-26.937627792358398
-26.983404159545898
-27.029180526733398
-27.090215682983398
-27.166509628295898
-27.212285995483398
-27.242803573608398
-27.288579940795898
-27.456426620483398
-27.456426620483398
-27.425909042358398
-27.532720565795898
-27.670049667358398
-27.685308456420898
-27.685308456420898
-27.792119979858398
-27.898931503295898
-27.929449081420898
-27.929449081420898
-28.005743026733398
-28.143072128295898
-28.143072128295898
-28.173589706420898
-28.326177597045898
-28.387212753295898
-28.417730331420898
-28.432989120483398
-28.585577011108398
-28.631353378295898
-28.631353378295898
-28.692388534545898
-28.768682479858398
-28.844976425170898
-28.875494003295898
-28.875494003295898
-29.012823104858398
-29.058599472045898
-29.043340682983398
-29.165410995483398
-29.302740097045898
-29.333257675170898
-29.317998886108398
-29.440069198608398
-29.546880722045898
-29.516363143920898
-29.516363143920898
-29.607915878295898
-29.745244979858398
-29.775762557983398
-29.745244979858398
-29.928350448608398
-29.989385604858398
-29.974126815795898
-30.050420761108398
-30.141973495483398
-30.172491073608398
-30.187749862670898
-30.203008651733398
-30.355596542358398
-30.370855331420898
-30.370855331420898
-30.462408065795898
-30.630254745483398
-30.660772323608398
-30.630254745483398
-30.752325057983398
-30.813360214233398
-30.843877792358398
-30.874395370483398
-30.920171737670898
-31.057500839233398
-31.088018417358398
-31.042242050170898
-31.210088729858398
-31.301641464233398
-31.271123886108398
-31.316900253295898
-31.469488143920898
-31.484746932983398
-31.469488143920898
-31.561040878295898
-31.637334823608398
-31.713628768920898
-31.774663925170898
-31.805181503295898
-31.957769393920898
-31.957769393920898
-31.927251815795898
-32.034065246582031
-32.140876770019531
-32.125617980957031
-32.140876770019531
-32.262947082519531
-32.369758605957031
-32.369758605957031
-32.354499816894531
-32.446052551269531
-32.583381652832031
-32.583381652832031
-32.552864074707031
-32.705451965332031
-32.797004699707031
-32.827522277832031
-32.842781066894531
-32.949592590332031
-33.010627746582031
-33.010627746582031
-33.071662902832031
-33.193733215332031
-33.224250793457031
-33.224250793457031
-33.270027160644531
-33.422615051269531
-33.407356262207031
-33.407356262207031
-33.529426574707031
-33.636238098144531
-33.682014465332031
-33.620979309082031
-33.712532043457031
-33.849861145019531
-33.788825988769531
-33.819343566894531
-33.987190246582031
-34.063484191894531
-34.078742980957031
-34.063484191894531
-34.246589660644531
-34.277107238769531
-34.246589660644531
-34.353401184082031
-34.429695129394531
-34.475471496582031
-34.521247863769531
-34.551765441894531
-34.673835754394531
-34.719612121582031
-34.734870910644531
-34.765388488769531
-34.887458801269531
-34.902717590332031
-34.841682434082031
-35.009529113769531
-35.101081848144531
-35.101081848144531
-35.177375793457031
-35.192634582519531
-35.329963684082031
-35.360481262207031
-35.284187316894531
-35.452033996582031
-35.543586730957031
-35.558845520019531
-35.558845520019531
-35.635139465332031
-35.696174621582031
-35.711433410644531
-35.787727355957031
-35.864021301269531
-35.879280090332031
-35.955574035644531
-35.970832824707031
-36.108161926269531
-36.138679504394531
-36.123420715332031
-36.276008605957031
-36.352302551269531
-36.337043762207031
-36.382820129394531
-36.428596496582031
-36.535408020019531
-36.535408020019531
-36.520149230957031
-36.657478332519531
-36.764289855957031
-36.779548645019531
-36.733772277832031
-36.901618957519531
-37.008430480957031
-36.932136535644531
-36.977912902832031
-37.084724426269531
-37.130500793457031
-37.130500793457031
-37.161018371582031
-37.359382629394531
-37.389900207519531
-37.359382629394531
-37.466194152832031
-37.542488098144531
-37.557746887207031
-37.557746887207031
-37.679817199707031
-37.756111145019531
-37.740852355957031
-37.771369934082031
-37.847663879394531
-37.954475402832031
-38.000251770019531
-37.969734191894531
-38.107063293457031
-38.198616027832031
-38.152839660644531
-38.152839660644531
-38.259651184082031
-38.320686340332031
-38.320686340332031
-38.396980285644531
-38.534309387207031
-38.549568176269531
-38.580085754394531
-38.625862121582031
-38.747932434082031
-38.763191223144531
-38.717414855957031
-38.808967590332031
-38.946296691894531
-38.915779113769531
-38.900520324707031
-39.037849426269531
-39.175178527832031
-39.144660949707031
-39.190437316894531
-39.281990051269531
-39.327766418457031
-39.343025207519531
-39.327766418457031
-39.465095520019531
-39.587165832519531
-39.556648254394531
-39.510871887207031
-39.663459777832031
-39.739753723144531
-39.724494934082031
-39.800788879394531
-39.907600402832031
-39.907600402832031
-39.953376770019531
-39.968635559082031
-40.060188293457031
-40.136482238769531
-40.090705871582031
-40.182258605957031
-40.289070129394531
-40.273811340332031
-40.273811340332031
-40.395881652832031
-40.502693176269531
-40.517951965332031
-40.502693176269531
-40.578987121582031
-40.685798645019531
-40.701057434082031
-40.685798645019531
-40.807868957519531
-40.884162902832031
-40.868904113769531
-40.914680480957031
-41.021492004394531
-41.067268371582031
-41.113044738769531
-41.128303527832031
-41.235115051269531
-41.280891418457031
-41.250373840332031
-41.326667785644531
-41.433479309082031
-41.433479309082031
-41.448738098144531
-41.570808410644531
-41.647102355957031
-41.662361145019531
-41.692878723144531
-41.738655090332031
-41.799690246582031
-41.830207824707031
-41.784431457519531
-41.921760559082031
-42.043830871582031
-42.013313293457031
-42.028572082519531
-42.181159973144531
-42.211677551269531
-42.211677551269531
-42.272712707519531
-42.379524230957031
-42.410041809082031
-42.425300598144531
-42.455818176269531
-42.547370910644531
-42.577888488769531
-42.593147277832031
-42.638923645019531
-42.760993957519531
-42.760993957519531
-42.730476379394531
-42.867805480957031
-42.959358215332031
-42.898323059082031
-42.928840637207031
-43.020393371582031
-43.081428527832031
-43.096687316894531
-43.111946105957031
-43.234016418457031
-43.325569152832031
-43.325569152832031
-43.279792785644531
-43.401863098144531
-43.493415832519531
-43.462898254394531
-43.539192199707031
-43.676521301269531
-43.691780090332031
-43.661262512207031
-43.676521301269531
-43.829109191894531
-43.844367980957031
-43.798591613769531
-43.951179504394531
-44.042732238769531
-44.012214660644531
-43.996955871582031
-44.119026184082031
-44.225837707519531
-44.149543762207031
-44.195320129394531
-44.302131652832031
-44.378425598144531
-44.393684387207031
-44.363166809082031
-44.561531066894531
-44.637825012207031
-44.546272277832031
-44.607307434082031
-44.683601379394531
-44.744636535644531
-44.775154113769531
-44.759895324707031
-44.912483215332031
-44.943000793457031
-44.912483215332031
-44.988777160644531
-45.095588684082031
-45.126106262207031
-45.080329895019531
-45.202400207519531
-45.293952941894531
-45.248176574707031
-45.339729309082031
-45.385505676269531
-45.446540832519531
-45.507575988769531
-45.446540832519531
-45.583869934082031
-45.660163879394531
-45.675422668457031
-45.690681457519531
-45.766975402832031
-45.828010559082031
-45.812751770019531
-45.858528137207031
-45.995857238769531
-45.980598449707031
-46.041633605957031
-46.056892395019531
-46.117927551269531
-46.178962707519531
-46.163703918457031
-46.239997863769531
-46.316291809082031
-46.362068176269531
-46.392585754394531
-46.438362121582031
-46.560432434082031
-46.514656066894531
-46.514656066894531
-46.651985168457031
-46.667243957519531
-46.697761535644531
-46.713020324707031
-46.819831848144531
-46.941902160644531
-46.880867004394531
-46.911384582519531
-47.033454895019531
-47.109748840332031
-47.094490051269531
-47.094490051269531
-47.277595520019531
-47.277595520019531
-47.231819152832031
-47.308113098144531
-47.414924621582031
-47.460700988769531
-47.430183410644531
-47.536994934082031
-47.689582824707031
-47.598030090332031
-47.582771301269531
-47.704841613769531
-47.765876770019531
-47.781135559082031
-47.765876770019531
-47.903205871582031
-47.964241027832031
-47.964241027832031
-47.964241027832031
-48.101570129394531
-48.193122863769531
-48.116828918457031
-48.147346496582031
-48.299934387207031
-48.299934387207031
-48.345710754394531
-48.315193176269531
-46.529914855957031
-44.897224426269531
-45.400764465332031
-45.538093566894531
-44.912483215332031
-44.271614074707031
-44.073249816894531
-44.317390441894531
-44.561531066894531
-44.576789855957031
-44.637825012207031
-44.668342590332031
-44.561531066894531
-44.546272277832031
-44.515754699707031
-44.592048645019531
-44.637825012207031
-44.500495910644531
-44.454719543457031
-44.515754699707031
-44.500495910644531
-44.408943176269531
-44.332649230957031
-44.439460754394531
-44.378425598144531
-44.286872863769531
-44.271614074707031
-44.286872863769531
-44.256355285644531
-44.149543762207031
-44.149543762207031
-44.225837707519531
-44.088508605957031
-43.981697082519531
-43.996955871582031
-44.012214660644531
-43.935920715332031
-43.813850402832031
-43.920661926269531
-43.935920715332031
-43.844367980957031
-43.783332824707031
-43.783332824707031
-43.768074035644531
-43.615486145019531
-43.539192199707031
-43.615486145019531
-43.569709777832031
-43.539192199707031
-43.447639465332031
-43.493415832519531
-43.508674621582031
-43.371345520019531
-43.356086730957031
-43.371345520019531
-43.295051574707031
-43.279792785644531
-43.203498840332031
-43.218757629394531
-43.142463684082031
-43.066169738769531
-43.127204895019531
-43.081428527832031
-43.020393371582031
-42.989875793457031
-43.005134582519531
-42.974617004394531
-42.852546691894531
-42.806770324707031
-42.822029113769531
-42.806770324707031
-42.730476379394531
-42.684700012207031
-42.745735168457031
-42.654182434082031
-42.593147277832031
-42.593147277832031
-42.547370910644531
-42.516853332519531
-42.471076965332031
-42.425300598144531
-42.486335754394531
-42.394783020019531
-42.287971496582031
-42.349006652832031
-42.333747863769531
-42.196418762207031
-42.135383605957031
-42.226936340332031
-42.181159973144531
-42.074348449707031
-42.013313293457031
-42.074348449707031
-42.059089660644531
-41.937019348144531
-41.830207824707031
-41.937019348144531
-41.937019348144531
-41.799690246582031
-41.738655090332031
-41.814949035644531
-41.799690246582031
-41.677619934082031
-41.616584777832031
-41.692878723144531
-41.647102355957031
-41.540290832519531
-41.509773254394531
-41.525032043457031
-41.494514465332031
-41.387702941894531
-41.372444152832031
-41.402961730957031
-41.341926574707031
-41.265632629394531
-41.311408996582031
-41.280891418457031
-41.189338684082031
-41.082527160644531
-41.128303527832031
-41.143562316894531
-41.082527160644531
-41.052009582519531
-41.067268371582031
-41.006233215332031
-40.945198059082031
-40.884162902832031
-40.914680480957031
-40.868904113769531
-40.777351379394531
-40.807868957519531
-40.807868957519531
-40.701057434082031
-40.640022277832031
-40.670539855957031
-40.670539855957031
-40.563728332519531
-40.502693176269531
-40.578987121582031
-40.548469543457031
-40.426399230957031
-40.365364074707031
-40.472175598144531
-40.426399230957031
-40.273811340332031
-40.258552551269531
-40.319587707519531
-40.289070129394531
-40.151741027832031
-40.105964660644531
-40.197517395019531
-40.090705871582031
-40.014411926269531
-40.014411926269531
-40.044929504394531
-40.044929504394531
-39.907600402832031
-39.861824035644531
-39.922859191894531
-39.861824035644531
-39.770271301269531
-39.755012512207031
-39.816047668457031
-39.755012512207031
-39.678718566894531
-39.709236145019531
-39.663459777832031
-39.587165832519531
-39.510871887207031
-39.556648254394531
-39.556648254394531
-39.434577941894531
-39.388801574707031
-39.434577941894531
-39.358283996582031
-39.312507629394531
-39.266731262207031
-39.297248840332031
-39.266731262207031
-39.190437316894531
-39.159919738769531
-39.144660949707031
-39.083625793457031
-39.022590637207031
-39.053108215332031
-39.068367004394531
-38.961555480957031
-38.931037902832031
-38.961555480957031
-38.931037902832031
-38.870002746582031
-38.763191223144531
-38.808967590332031
-38.808967590332031
-38.686897277832031
-38.625862121582031
-38.717414855957031
-38.702156066894531
-38.534309387207031
-38.534309387207031
-38.625862121582031
-38.503791809082031
-38.458015441894531
-38.427497863769531
-38.488533020019531
-38.488533020019531
-38.305427551269531
-38.290168762207031
-38.351203918457031
-38.274909973144531
-38.213874816894531
-38.213874816894531
-38.259651184082031
-38.183357238769531
-38.091804504394531
-38.107063293457031
-38.091804504394531
-38.030769348144531
-37.908699035644531
-38.000251770019531
-38.030769348144531
-37.893440246582031
-37.878181457519531
-37.893440246582031
-37.847663879394531
-37.817146301269531
-37.725593566894531
-37.801887512207031
-37.725593566894531
-37.649299621582031
-37.679817199707031
-37.618782043457031
-37.573005676269531
-37.527229309082031
-37.496711730957031
-37.557746887207031
-37.435676574707031
-37.389900207519531
-37.405158996582031
-37.389900207519531
-37.328865051269531
-37.222053527832031
-37.298347473144531
-37.283088684082031
-37.176277160644531
-37.176277160644531
-37.237312316894531
-37.222053527832031
-37.069465637207031
-37.008430480957031
-37.145759582519531
-37.023689270019531
-36.947395324707031
-36.932136535644531
-36.977912902832031
-36.977912902832031
-36.810066223144531
-36.764289855957031
-36.840583801269531
-36.794807434082031
-36.718513488769531
-36.687995910644531
-36.764289855957031
-36.672737121582031
-36.550666809082031
-36.611701965332031
-36.581184387207031
-36.550666809082031
-36.474372863769531
-36.474372863769531
-36.535408020019531
-36.413337707519531
-36.321784973144531
-36.382820129394531
-36.352302551269531
-36.276008605957031
-36.230232238769531
-36.291267395019531
-36.230232238769531
-36.184455871582031
-36.184455871582031
-36.123420715332031
-36.092903137207031
-36.062385559082031
-36.047126770019531
-36.092903137207031
-35.986091613769531
-35.970832824707031
-36.001350402832031
-35.925056457519531
-35.864021301269531
-35.818244934082031
-35.879280090332031
-35.848762512207031
-35.757209777832031
-35.741950988769531
-35.787727355957031
-35.741950988769531
-35.619880676269531
-35.589363098144531
-35.696174621582031
-35.604621887207031
-35.497810363769531
-35.482551574707031
-35.574104309082031
-35.497810363769531
-35.345222473144531
-35.375740051269531
-35.452033996582031
-35.390998840332031
-35.299446105957031
-35.299446105957031
-35.360481262207031
-35.268928527832031
-35.146858215332031
-35.192634582519531
-35.207893371582031
-35.146858215332031
-35.055305480957031
-35.085823059082031
-35.131599426269531
-35.009529113769531
-34.902717590332031
-34.979011535644531
-34.994270324707031
-34.902717590332031
-34.811164855957031
-34.887458801269531
-34.872200012207031
-34.795906066894531
-34.750129699707031
-34.750129699707031
-34.750129699707031
-34.643318176269531
-34.612800598144531
-34.673835754394531
-34.628059387207031
-34.551765441894531
-34.521247863769531
-34.567024230957031
-34.521247863769531
-34.429695129394531
-34.475471496582031
-34.414436340332031
-34.368659973144531
-34.368659973144531
-34.322883605957031
-34.307624816894531
-34.277107238769531
-34.231330871582031
-34.277107238769531
-34.200813293457031
-34.109260559082031
-34.094001770019531
-34.200813293457031
-34.109260559082031
-33.987190246582031
-34.032966613769531
-34.032966613769531
-33.971931457519531
-33.941413879394531
-33.926155090332031
-33.987190246582031
-33.865119934082031
-33.773567199707031
-33.819343566894531
-33.773567199707031
-33.697273254394531
-33.666755676269531
-33.712532043457031
-33.743049621582031
-33.620979309082031
-33.544685363769531
-33.636238098144531
-33.620979309082031
-33.498908996582031
-33.453132629394531
-33.529426574707031
-33.468391418457031
-33.376838684082031
-33.346321105957031
-33.407356262207031
-33.392097473144531
-33.270027160644531
-33.270027160644531
-33.315803527832031
-33.239509582519531
-33.147956848144531
-33.163215637207031
-33.193733215332031
-33.132698059082031
-33.056404113769531
-33.071662902832031
-33.056404113769531
-33.041145324707031
-32.980110168457031
-32.995368957519531
-32.964851379394531
-32.873298645019531
-32.842781066894531
-32.888557434082031
-32.858039855957031
-32.766487121582031
-32.751228332519531
-32.827522277832031
-32.735969543457031
-32.644416809082031
-32.644416809082031
-32.705451965332031
-32.644416809082031
-32.537605285644531
-32.552864074707031
-32.583381652832031
-32.476570129394531
-32.415534973144531
-32.430793762207031
-32.491828918457031
-32.415534973144531
-32.293464660644531
-32.400276184082031
-32.354499816894531
-32.247688293457031
-32.247688293457031
-32.278205871582031
-32.247688293457031
-32.171394348144531
-32.110359191894531
-32.140876770019531
-32.125617980957031
-32.034065246582031
-31.957769393920898
-32.110359191894531
-32.079841613769531
-31.927251815795898
-31.957769393920898
-31.973028182983398
-31.911993026733398
-31.835699081420898
-31.789922714233398
-31.866216659545898
-31.820440292358398
-31.713628768920898
-31.744146347045898
-31.759405136108398
-31.728887557983398
-31.637334823608398
-31.683111190795898
-31.667852401733398
-31.576299667358398
-31.545782089233398
-31.545782089233398
-31.500005722045898
-31.484746932983398
-31.454229354858398
-31.530523300170898
-31.454229354858398
-31.393194198608398
-31.377935409545898
-31.393194198608398
-31.393194198608398
-31.255865097045898
-31.240606307983398
-31.316900253295898
-31.210088729858398
-31.149053573608398
-31.164312362670898
-31.194829940795898
-31.164312362670898
-31.072759628295898
-31.118535995483398
-31.072759628295898
-30.996465682983398
-30.965948104858398
-30.981206893920898
-31.011724472045898
-30.904912948608398
-30.828619003295898
-30.935430526733398
-30.874395370483398
-30.798101425170898
-30.767583847045898
-30.843877792358398
-30.813360214233398
-30.676031112670898
-30.691289901733398
-30.767583847045898
-30.691289901733398
-30.584478378295898
-30.614995956420898
-30.676031112670898
-30.584478378295898
-30.523443222045898
-30.538702011108398
-30.569219589233398
-30.523443222045898
-30.370855331420898
-30.416631698608398
-30.447149276733398
-30.340337753295898
-30.325078964233398
-30.386114120483398
-30.309820175170898
-30.264043807983398
-30.233526229858398
-30.264043807983398
-30.233526229858398
-30.187749862670898
-30.111455917358398
-30.172491073608398
-30.157232284545898
-30.035161972045898
-30.050420761108398
-30.111455917358398
-30.019903182983398
-29.958868026733398
-29.989385604858398
-30.019903182983398
-29.928350448608398
-29.852056503295898
-29.882574081420898
-29.867315292358398
-29.821538925170898
-29.760503768920898
-29.791021347045898
-29.821538925170898
-29.729986190795898
-29.668951034545898
-29.729986190795898
-29.699468612670898
-29.653692245483398
-29.607915878295898
-29.638433456420898
-29.577398300170898
-29.516363143920898
-29.516363143920898
-29.546880722045898
-29.531621932983398
-29.424810409545898
-29.409551620483398
-29.516363143920898
-29.424810409545898
-29.317998886108398
-29.363775253295898
-29.394292831420898
-29.348516464233398
-29.241704940795898
-29.272222518920898
-29.272222518920898
-29.195928573608398
-29.195928573608398
-29.195928573608398
-29.195928573608398
-29.150152206420898
-29.073858261108398
-29.165410995483398
-29.104375839233398
-29.028081893920898
-29.012823104858398
-29.043340682983398
-29.028081893920898
-28.936529159545898
-28.890752792358398
-28.967046737670898
-28.890752792358398
-28.814458847045898
-28.829717636108398
-28.906011581420898
-28.814458847045898
-28.738164901733398
-28.799200057983398
-28.753423690795898
-28.692388534545898
-28.631353378295898
-28.661870956420898
-28.738164901733398
-28.616094589233398
-28.570318222045898
-28.677129745483398
-28.585577011108398
-28.509283065795898
-28.494024276733398
-28.524541854858398
-28.478765487670898
-28.417730331420898
-28.432989120483398
-28.448247909545898
-28.387212753295898
-28.295660018920898
-28.295660018920898
-28.371953964233398
-28.295660018920898
-28.219366073608398
-28.249883651733398
-28.280401229858398
-28.219366073608398
-28.143072128295898
-28.158330917358398
-28.173589706420898
-28.127813339233398
-28.066778182983398
-28.097295761108398
-28.082036972045898
-28.005743026733398
-27.975225448608398
-28.051519393920898
-28.005743026733398
-27.929449081420898
-27.914190292358398
-27.975225448608398
-27.914190292358398
-27.807378768920898
-27.822637557983398
-27.837896347045898
-27.792119979858398
-27.731084823608398
-27.731084823608398
-27.822637557983398
-27.761602401733398
-27.670049667358398
-27.715826034545898
-27.731084823608398
-27.593755722045898
-27.486944198608398
-27.609014511108398
-27.593755722045898
-27.502202987670898
-27.486944198608398
-27.517461776733398
-27.532720565795898
-27.471685409545898
-27.380132675170898
-27.471685409545898
-27.425909042358398
-27.334356307983398
-27.349615097045898
-27.364873886108398
-27.303838729858398
-27.242803573608398
-27.273321151733398
-27.334356307983398
-27.258062362670898
-27.166509628295898
-27.181768417358398
-27.273321151733398
-27.166509628295898
-27.059698104858398
-27.105474472045898
-27.090215682983398
-27.059698104858398
-26.998662948608398
-26.983404159545898
-27.059698104858398
-26.968145370483398
-26.891851425170898
-26.968145370483398
-26.907110214233398
-26.861333847045898
-26.830816268920898
-26.891851425170898
-26.861333847045898
-26.769781112670898
-26.769781112670898
-26.754522323608398
-26.724004745483398
-26.724004745483398
-26.678228378295898
-26.724004745483398
-26.647710800170898
-26.586675643920898
-26.617193222045898
-26.601934432983398
-26.556158065795898
-26.464605331420898
-26.510381698608398
-26.510381698608398
-26.418828964233398
-26.418828964233398
-26.434087753295898
-26.449346542358398
-26.418828964233398
-26.327276229858398
-26.373052597045898
-26.327276229858398
-26.235723495483398
-26.235723495483398
-26.266241073608398
-26.220464706420898
-26.113653182983398
-26.159429550170898
-26.235723495483398
-26.128911972045898
-26.067876815795898
-26.067876815795898
-26.128911972045898
-26.067876815795898
-25.945806503295898
-25.991582870483398
-26.052618026733398
-25.976324081420898
-25.869512557983398
-25.961065292358398
-26.006841659545898
-25.869512557983398
-25.823736190795898
-25.884771347045898
-25.793218612670898
-25.762701034545898
-25.701665878295898
-25.762701034545898
-25.777959823608398
-25.671148300170898
-25.671148300170898
-25.732183456420898
-25.671148300170898
-25.594854354858398
-25.610113143920898
-25.655889511108398
-25.549077987670898
-25.472784042358398
-25.503301620483398
-25.579595565795898
-25.503301620483398
-25.411748886108398
-25.503301620483398
-25.503301620483398
-25.411748886108398
-25.365972518920898
-25.365972518920898
-25.411748886108398
-25.320196151733398
-25.228643417358398
-25.335454940795898
-25.289678573608398
-25.259160995483398
-25.228643417358398
-25.274419784545898
-25.259160995483398
-25.152349472045898
-25.167608261108398
-25.243902206420898
-25.167608261108398
-25.121831893920898
-25.106573104858398
-25.167608261108398
-25.091314315795898
-24.999761581420898
-25.045537948608398
-25.045537948608398
-25.015020370483398
-24.923467636108398
-24.923467636108398
-24.969244003295898
-24.877691268920898
-24.831914901733398
-24.908208847045898
-24.862432479858398
-24.801397323608398
-24.740362167358398
-24.816656112670898
-24.770879745483398
-24.709844589233398
-24.725103378295898
-24.725103378295898
-24.709844589233398
-24.633550643920898
-24.603033065795898
-24.679327011108398
-24.572515487670898
-24.496221542358398
-24.557256698608398
-24.557256698608398
-24.511480331420898
-24.435186386108398
-24.465703964233398
-24.511480331420898
-24.450445175170898
-24.328374862670898
-24.389410018920898
-24.465703964233398
-24.328374862670898
-24.267339706420898
-24.374151229858398
-24.297857284545898
-24.252080917358398
-24.267339706420898
-24.267339706420898
-24.252080917358398
-24.206304550170898
-24.175786972045898
-24.221563339233398
-24.114751815795898
-24.053716659545898
-24.099493026733398
-24.114751815795898
-24.038457870483398
-24.007940292358398
-24.038457870483398
-24.038457870483398
-23.977422714233398
-23.901128768920898
-23.946905136108398
-23.962163925170898
-23.916387557983398
-23.855352401733398
-23.885869979858398
-23.870611190795898
-23.824834823608398
-23.779058456420898
-23.840093612670898
-23.794317245483398
-23.702764511108398
-23.687505722045898
-23.748540878295898
-23.687505722045898
-23.626470565795898
-23.626470565795898
-23.672246932983398
-23.611211776733398
-23.534917831420898
-23.550176620483398
-23.595952987670898
-23.489141464233398
-23.428106307983398
-23.519659042358398
-23.534917831420898
-23.458623886108398
-23.382329940795898
-23.443365097045898
-23.473882675170898
-23.367071151733398
-23.306035995483398
-23.367071151733398
-23.351812362670898
-23.245000839233398
-23.199224472045898
-23.306035995483398
-23.229742050170898
-23.183965682983398
-23.199224472045898
-23.214483261108398
-23.183965682983398
-23.077154159545898
-23.077154159545898
-23.168706893920898
-23.061895370483398
-22.985601425170898
-23.077154159545898
-23.092412948608398
-23.000860214233398
-22.939825057983398
-23.000860214233398
-22.970342636108398
-22.939825057983398
-22.894048690795898
-22.878789901733398
-22.924566268920898
-22.817754745483398
-22.756719589233398
-22.878789901733398
-22.817754745483398
-22.756719589233398
-22.726202011108398
-22.787237167358398
-22.802495956420898
-22.710943222045898
-22.741460800170898
-22.741460800170898
-22.665166854858398
-22.634649276733398
-22.604131698608398
-22.619390487670898
-22.588872909545898
-22.543096542358398
-22.588872909545898
-22.573614120483398
-22.512578964233398
-22.436285018920898
-22.497320175170898
-22.527837753295898
-22.421026229858398
-22.390508651733398
-22.390508651733398
-22.390508651733398
-22.375249862670898
-22.298955917358398
-22.390508651733398
-22.375249862670898
-22.314214706420898
-22.298955917358398
-22.329473495483398
-22.268438339233398
-22.176885604858398
-22.207403182983398
-22.253179550170898
-22.146368026733398
-22.100591659545898
-22.115850448608398
-22.146368026733398
-22.131109237670898
-22.039556503295898
-22.100591659545898
-22.100591659545898
-21.993780136108398
-21.917486190795898
-21.993780136108398
-22.009038925170898
-21.917486190795898
-21.917486190795898
-21.993780136108398
-21.963262557983398
-21.871709823608398
-21.795415878295898
-21.902227401733398
-21.871709823608398
-21.764898300170898
-21.825933456420898
-21.825933456420898
-21.749639511108398
-21.703863143920898
-21.673345565795898
-21.749639511108398
-21.673345565795898
-21.612310409545898
-21.673345565795898
-21.673345565795898
-21.581792831420898
-21.490240097045898
-21.612310409545898
-21.658086776733398
-21.520757675170898
-21.490240097045898
-21.490240097045898
-21.520757675170898
-21.490240097045898
-21.368169784545898
-21.474981307983398
-21.474981307983398
-21.413946151733398
-21.337652206420898
-21.368169784545898
-21.383428573608398
-21.261358261108398
-21.261358261108398
-21.368169784545898
-21.246099472045898
-21.215581893920898
-21.230840682983398
-21.261358261108398
-21.230840682983398
-21.124029159545898
-21.185064315795898
-21.185064315795898
-21.108770370483398
-21.032476425170898
-21.093511581420898
-21.154546737670898
-21.017217636108398
-21.017217636108398
-21.124029159545898
-21.001958847045898
-20.971441268920898
-20.910406112670898
-20.940923690795898
-20.986700057983398
-20.849370956420898
-20.818853378295898
-20.925664901733398
-20.879888534545898
-20.818853378295898
-20.803594589233398
-20.895147323608398
-20.788335800170898
-20.712041854858398
-20.773077011108398
-20.727300643920898
-20.712041854858398
-20.635747909545898
-20.651006698608398
-20.727300643920898
-20.589971542358398
-20.559453964233398
-20.666265487670898
-20.651006698608398
-20.574712753295898
-20.498418807983398
-20.544195175170898
-20.513677597045898
-20.483160018920898
-20.452642440795898
-20.483160018920898
-20.528936386108398
-20.422124862670898
-20.406866073608398
-20.467901229858398
-20.376348495483398
-20.330572128295898
-20.345830917358398
-20.361089706420898
-20.361089706420898
-20.269536972045898
-20.284795761108398
-20.315313339233398
-20.239019393920898
-20.177984237670898
-20.239019393920898
-20.254278182983398
-20.162725448608398
-20.116949081420898
-20.177984237670898
-20.132207870483398
-20.086431503295898
-20.040655136108398
-20.116949081420898
-20.116949081420898
-20.025396347045898
-19.979619979858398
-20.040655136108398
-20.025396347045898
-19.933843612670898
-19.918584823608398
-20.025396347045898
-19.933843612670898
-19.857549667358398
-19.903326034545898
-19.888067245483398
-19.811773300170898
-19.781255722045898
-19.827032089233398
-19.857549667358398
-19.781255722045898
-19.689702987670898
-19.811773300170898
-19.857549667358398
-19.689702987670898
-19.643926620483398
-19.765996932983398
-19.689702987670898
-19.613409042358398
-19.582891464233398
-19.643926620483398
-19.643926620483398
-19.552373886108398
-19.552373886108398
-19.628667831420898
-19.598150253295898
-19.506597518920898
-19.460821151733398
-19.582891464233398
-19.506597518920898
-19.384527206420898
-19.460821151733398
-19.476079940795898
-19.430303573608398
-19.384527206420898
-19.384527206420898
-19.430303573608398
-19.354009628295898
-19.277715682983398
-19.354009628295898
-19.369268417358398
-19.277715682983398
-19.216680526733398
-19.292974472045898
-19.277715682983398
-19.216680526733398
-19.186162948608398
-19.201421737670898
-19.231939315795898
-19.140386581420898
-19.079351425170898
-19.170904159545898
-19.109869003295898
-19.094610214233398
-19.125127792358398
-19.125127792358398
-19.079351425170898
-19.003057479858398
-19.033575057983398
-19.048833847045898
-18.957281112670898
-18.926763534545898
-19.003057479858398
-19.003057479858398
-18.911504745483398
-18.880987167358398
-18.972539901733398
-18.911504745483398
-18.835210800170898
-18.819952011108398
-18.865728378295898
-18.789434432983398
-18.774175643920898
-18.789434432983398
-18.819952011108398
-18.789434432983398
-18.743658065795898
-18.713140487670898
-18.789434432983398
-18.713140487670898
-18.606328964233398
-18.667364120483398
-18.697881698608398
-18.591070175170898
-18.545293807983398
-18.621587753295898
-18.606328964233398
-18.591070175170898
-18.514776229858398
-18.545293807983398
-18.591070175170898
-18.499517440795898
-18.438482284545898
-18.575811386108398
-18.499517440795898
-18.392705917358398
-18.423223495483398
-18.499517440795898
-18.438482284545898
-18.377447128295898
-18.392705917358398
-18.407964706420898
-18.392705917358398
-18.301153182983398
-18.270635604858398
-18.407964706420898
-18.316411972045898
-18.209600448608398
-18.316411972045898
-18.301153182983398
-18.224859237670898
-18.194341659545898
-18.240118026733398
-18.240118026733398
-18.163824081420898
-18.118047714233398
-18.179082870483398
-18.209600448608398
-18.087530136108398
-17.995977401733398
-18.148565292358398
-18.087530136108398
-18.011236190795898
-18.026494979858398
-18.057012557983398
-18.072271347045898
-17.965459823608398
-17.934942245483398
-18.026494979858398
-17.950201034545898
-17.904424667358398
-17.919683456420898
-17.934942245483398
-17.919683456420898
-17.812871932983398
-17.904424667358398
-17.904424667358398
-17.812871932983398
-17.797613143920898
-17.828130722045898
-17.843389511108398
-17.751836776733398
-17.675542831420898
-17.782354354858398
-17.751836776733398
-17.675542831420898
-17.660284042358398
-17.751836776733398
-17.721319198608398
-17.629766464233398
-17.645025253295898
-17.660284042358398
-17.629766464233398
-17.583990097045898
-17.477178573608398
-17.553472518920898
-17.599248886108398
-17.492437362670898
-17.553472518920898
-17.568731307983398
-17.461919784545898
-17.416143417358398
-17.477178573608398
-17.507696151733398
-17.400884628295898
-17.370367050170898
-17.400884628295898
-17.385625839233398
-17.355108261108398
-17.263555526733398
-17.400884628295898
-17.400884628295898
-17.248296737670898
-17.278814315795898
-17.370367050170898
-17.248296737670898
-17.187261581420898
-17.248296737670898
-17.294073104858398
-17.217779159545898
-17.202520370483398
-17.156744003295898
-17.233037948608398
-17.233037948608398
-17.080450057983398
-17.156744003295898
-17.172002792358398
-17.019414901733398
-17.034673690795898
-17.110967636108398
-17.049932479858398
-17.004156112670898
-16.958379745483398
-17.019414901733398
-17.019414901733398
-16.943120956420898
-16.882085800170898
-17.019414901733398
-17.004156112670898
-16.882085800170898
-16.897344589233398
-16.943120956420898
-16.882085800170898
-16.821050643920898
-16.821050643920898
-16.882085800170898
-16.836309432983398
-16.775274276733398
-16.821050643920898
-16.836309432983398
-16.790533065795898
-16.698980331420898
-16.744756698608398
-16.790533065795898
-16.668462753295898
-16.637945175170898
-16.698980331420898
-16.683721542358398
-16.653203964233398
-16.576910018920898
-16.668462753295898
-16.698980331420898
-16.607427597045898
-16.561651229858398
-16.653203964233398
-16.622686386108398
-16.485357284545898
-16.500616073608398
-16.576910018920898
-16.500616073608398
-16.470098495483398
-16.470098495483398
-16.531133651733398
-16.515874862670898
-16.378545761108398
-16.424322128295898
-16.470098495483398
-16.378545761108398
-16.363286972045898
-16.424322128295898
-16.409063339233398
-16.348028182983398
-16.332769393920898
-16.378545761108398
-16.317510604858398
-16.302251815795898
-16.225957870483398
-16.317510604858398
-16.363286972045898
-16.180181503295898
-16.164922714233398
-16.286993026733398
-16.195440292358398
-16.134405136108398
-16.164922714233398
-16.195440292358398
-16.134405136108398
-16.119146347045898
-16.119146347045898
-16.119146347045898
-16.164922714233398
-16.058111190795898
-16.073369979858398
-16.164922714233398
-16.012334823608398
-15.966558456420898
-16.058111190795898
-16.012334823608398
-15.981817245483398
-15.951299667358398
-15.997076034545898
-15.997076034545898
-15.936040878295898
-15.890264511108398
-15.981817245483398
-15.981817245483398
-15.829229354858398
-15.829229354858398
-15.951299667358398
-15.859746932983398
-15.813970565795898
-15.844488143920898
-15.905523300170898
-15.859746932983398
-15.737676620483398
-15.783452987670898
-15.813970565795898
-15.752935409545898
-15.722417831420898
-15.752935409545898
-15.737676620483398
-15.661382675170898
-15.630865097045898
-15.737676620483398
-15.691900253295898
-15.615606307983398
-15.600347518920898
-15.676641464233398
-15.646123886108398
-15.539312362670898
-15.524053573608398
-15.661382675170898
-15.630865097045898
-15.524053573608398
-15.539312362670898
-15.585088729858398
-15.493535995483398
-15.463018417358398
-15.493535995483398
-15.493535995483398
-15.447759628295898
-15.386724472045898
-15.432500839233398
-15.478277206420898
-15.401983261108398
-15.325689315795898
-15.386724472045898
-15.417242050170898
-15.325689315795898
-15.310430526733398
-15.386724472045898
-15.340948104858398
-15.340948104858398
-15.279912948608398
-15.310430526733398
-15.325689315795898
-15.234136581420898
-15.188360214233398
-15.295171737670898
-15.249395370483398
-15.142583847045898
-15.142583847045898
-15.218877792358398
-15.142583847045898
-15.127325057983398
-15.142583847045898
-15.112066268920898
-15.142583847045898
-15.051031112670898
-15.051031112670898
-15.112066268920898
-15.005254745483398
-14.989995956420898
-15.096807479858398
-15.035772323608398
-15.005254745483398
-14.989995956420898
-15.035772323608398
-14.989995956420898
-14.913702011108398
-14.883184432983398
-14.944219589233398
-14.944219589233398
-14.837408065795898
-14.837408065795898
-14.944219589233398
-14.852666854858398
-14.791631698608398
-14.822149276733398
-14.867925643920898
-14.822149276733398
-14.730596542358398
-14.791631698608398
-14.837408065795898
-14.761114120483398
-14.745855331420898
-14.776372909545898
-14.776372909545898
-14.715337753295898
-14.654302597045898
-14.745855331420898
-14.715337753295898
-14.654302597045898
-14.608526229858398
-14.639043807983398
-14.639043807983398
-14.578008651733398
-14.578008651733398
-14.654302597045898
-14.623785018920898
-14.547491073608398
-14.532232284545898
-14.593267440795898
-14.547491073608398
-14.516973495483398
-14.547491073608398
-14.547491073608398
-14.501714706420898
-14.455938339233398
-14.455938339233398
-14.471197128295898
-14.425420761108398
-14.410161972045898
-14.455938339233398
-14.455938339233398
-14.379644393920898
-14.349126815795898
-14.440679550170898
-14.364385604858398
-14.272832870483398
-14.303350448608398
-14.349126815795898
-14.303350448608398
-14.227056503295898
-14.242315292358398
-14.349126815795898
-14.288091659545898
-14.211797714233398
-14.257574081420898
-14.318609237670898
-14.196538925170898
-14.120244979858398
-14.211797714233398
-14.196538925170898
-14.120244979858398
-14.089727401733398
-14.135503768920898
-14.181280136108398
-14.089727401733398
-14.043951034545898
-14.150762557983398
-14.104986190795898
-14.028692245483398
-13.982915878295898
-14.074468612670898
-14.043951034545898
-13.967657089233398
-13.982915878295898
-14.043951034545898
-14.028692245483398
-13.921880722045898
-13.921880722045898
-13.998174667358398
-13.906621932983398
-13.845586776733398
-13.860845565795898
-13.891363143920898
-13.891363143920898
-13.799810409545898
-13.845586776733398
-13.891363143920898
-13.815069198608398
-13.784551620483398
-13.799810409545898
-13.815069198608398
-13.784551620483398
-13.754034042358398
-13.799810409545898
-13.738775253295898
-13.723516464233398
-13.677740097045898
-13.692998886108398
-13.738775253295898
-13.647222518920898
-13.616704940795898
-13.708257675170898
-13.631963729858398
-13.586187362670898
-13.555669784545898
-13.616704940795898
-13.616704940795898
-13.509893417358398
-13.540410995483398
-13.586187362670898
-13.509893417358398
-13.464117050170898
-13.525152206420898
-13.570928573608398
-13.479375839233398
-13.433599472045898
-13.494634628295898
-13.479375839233398
-13.448858261108398
-13.372564315795898
-13.448858261108398
-13.433599472045898
-13.326787948608398
-13.372564315795898
-13.448858261108398
-13.372564315795898
-13.326787948608398
-13.296270370483398
-13.357305526733398
-13.326787948608398
-13.219976425170898
-13.250494003295898
-13.372564315795898
-13.311529159545898
-13.204717636108398
-13.281011581420898
-13.311529159545898
-13.265752792358398
-13.219976425170898
-13.235235214233398
-13.235235214233398
-13.204717636108398
-13.113164901733398
-13.174200057983398
-13.174200057983398
-13.128423690795898
-13.097906112670898
-13.174200057983398
-13.158941268920898
-13.082647323608398
-13.082647323608398
-13.143682479858398
-13.082647323608398
-13.021612167358398
-13.052129745483398
-13.113164901733398
-13.036870956420898
-12.975835800170898
-13.021612167358398
-13.082647323608398
-13.021612167358398
-12.914800643920898
-12.991094589233398
-13.021612167358398
-12.899541854858398
-12.853765487670898
-12.914800643920898
-12.930059432983398
-12.884283065795898
-12.838506698608398
-12.899541854858398
-12.884283065795898
-12.838506698608398
-12.838506698608398
-12.899541854858398
-12.899541854858398
-12.807989120483398
-12.792730331420898
-12.869024276733398
-12.762212753295898
-12.701177597045898
-12.731695175170898
-12.823247909545898
-12.792730331420898
-12.670660018920898
-12.701177597045898
-12.792730331420898
-12.731695175170898
-12.640142440795898
-12.685918807983398
-12.716436386108398
-12.640142440795898
-12.624883651733398
-12.670660018920898
-12.624883651733398
-12.640142440795898
-12.548589706420898
-12.655401229858398
-12.701177597045898
-12.563848495483398
-12.579107284545898
-12.640142440795898
-12.533330917358398
-12.548589706420898
-12.518072128295898
-12.533330917358398
-12.533330917358398
-12.472295761108398
-12.472295761108398
-12.533330917358398
-12.502813339233398
-12.380743026733398
-12.441778182983398
-12.518072128295898
-12.396001815795898
-12.380743026733398
-12.457036972045898
-12.441778182983398
-12.396001815795898
-12.319707870483398
-12.396001815795898
-12.380743026733398
-12.334966659545898
-12.334966659545898
-12.365484237670898
-12.334966659545898
-12.273931503295898
-12.273931503295898
-12.350225448608398
-12.273931503295898
-12.228155136108398
-12.212896347045898
-12.273931503295898
-12.258672714233398
-12.151861190795898
-12.182378768920898
-12.273931503295898
-12.243413925170898
-12.167119979858398
-12.182378768920898
-12.212896347045898
-12.151861190795898
-12.106084823608398
-12.167119979858398
-12.151861190795898
-12.106084823608398
-12.060308456420898
-12.151861190795898
-12.121343612670898
-12.029790878295898
-12.060308456420898
-12.121343612670898
-12.045049667358398
-11.999273300170898
-11.999273300170898
-12.075567245483398
-11.984014511108398
-11.938238143920898
-12.045049667358398
-12.090826034545898
-11.999273300170898
-11.892461776733398
-11.968755722045898
-12.045049667358398
-11.938238143920898
-11.861944198608398
-11.938238143920898
-11.984014511108398
-11.907720565795898
-11.846685409545898
-11.907720565795898
-11.892461776733398
-11.892461776733398
-11.831426620483398
-11.877202987670898
-11.907720565795898
-11.770391464233398
-11.785650253295898
-11.907720565795898
-11.785650253295898
-11.755132675170898
-11.785650253295898
-11.816167831420898
-11.785650253295898
-11.724615097045898
-11.755132675170898
-11.800909042358398
-11.785650253295898
-11.678838729858398
-11.709356307983398
-11.816167831420898
-11.678838729858398
-11.633062362670898
-11.724615097045898
-11.678838729858398
-11.663579940795898
-11.602544784545898
-11.663579940795898
-11.694097518920898
-11.617803573608398
-11.602544784545898
-11.633062362670898
-11.617803573608398
-11.572027206420898
-11.541509628295898
-11.648321151733398
-11.541509628295898
-11.510992050170898
-11.556768417358398
-11.556768417358398
-11.556768417358398
-11.465215682983398
-11.495733261108398
-11.587285995483398
-11.465215682983398
-11.404180526733398
-11.449956893920898
-11.480474472045898
-11.449956893920898
-11.373662948608398
-11.495733261108398
-11.495733261108398
-11.419439315795898
-11.373662948608398
-11.434698104858398
-11.449956893920898
-11.327886581420898
-11.343145370483398
-11.434698104858398
-11.327886581420898
-11.297369003295898
-11.343145370483398
-11.373662948608398
-11.343145370483398
-11.266851425170898
-11.282110214233398
-11.312627792358398
-11.251592636108398
-11.160039901733398
-11.190557479858398
-11.312627792358398
-11.221075057983398
-11.129522323608398
-11.251592636108398
-11.266851425170898
-11.175298690795898
-11.144781112670898
-11.205816268920898
-11.190557479858398
-11.144781112670898
-11.068487167358398
-11.144781112670898
-11.175298690795898
-11.068487167358398
-11.053228378295898
-11.190557479858398
-11.083745956420898
-11.022710800170898
-11.083745956420898
-11.083745956420898
-11.037969589233398
-11.022710800170898
-11.022710800170898
-11.053228378295898
-11.022710800170898
-10.915899276733398
-10.976934432983398
-11.083745956420898
-10.946416854858398
-10.885381698608398
-10.992193222045898
-10.976934432983398
-10.931158065795898
-10.900640487670898
-10.931158065795898
-10.946416854858398
-10.885381698608398
-10.854864120483398
-10.946416854858398
-10.946416854858398
-10.839605331420898
-10.854864120483398
-10.961675643920898
-10.870122909545898
-10.793828964233398
-10.809087753295898
-10.824346542358398
-10.824346542358398
-10.748052597045898
-10.778570175170898
-10.839605331420898
-10.732793807983398
-10.717535018920898
-10.809087753295898
-10.809087753295898
-10.763311386108398
-10.732793807983398
-10.748052597045898
-10.702276229858398
-10.687017440795898
-10.625982284545898
-10.671758651733398
-10.748052597045898
-10.656499862670898
-10.641241073608398
-10.748052597045898
-10.656499862670898
-10.625982284545898
-10.656499862670898
-10.687017440795898
-10.625982284545898
-10.580205917358398
-10.610723495483398
-10.625982284545898
-10.610723495483398
-10.503911972045898
-10.580205917358398
-10.702276229858398
-10.564947128295898
-10.473394393920898
-10.580205917358398
-10.549688339233398
-10.473394393920898
-10.458135604858398
-10.534429550170898
-10.519170761108398
-10.488653182983398
-10.442876815795898
-10.473394393920898
-10.519170761108398
-10.458135604858398
-10.427618026733398
-10.534429550170898
-10.442876815795898
-10.381841659545898
-10.427618026733398
-10.427618026733398
-10.397100448608398
-10.381841659545898
-10.412359237670898
-10.412359237670898
-10.397100448608398
-10.336065292358398
-10.381841659545898
-10.427618026733398
-10.320806503295898
-10.275030136108398
-10.381841659545898
-10.336065292358398
-10.275030136108398
-10.259771347045898
-10.320806503295898
-10.305547714233398
-10.244512557983398
-10.213994979858398
-10.305547714233398
-10.305547714233398
-10.229253768920898
-10.244512557983398
-10.305547714233398
-10.183477401733398
-10.137701034545898
-10.198736190795898
-10.213994979858398
-10.213994979858398
-10.122442245483398
-10.183477401733398
-10.259771347045898
-10.122442245483398
-10.076665878295898
-10.183477401733398
-10.198736190795898
-10.107183456420898
-10.076665878295898
-10.137701034545898
-10.091924667358398
-10.076665878295898
-10.015630722045898
-10.046148300170898
-10.152959823608398
-10.000371932983398
-10.000371932983398
-10.152959823608398
-10.030889511108398
-10.000371932983398
-10.046148300170898
-10.076665878295898
-10.030889511108398
-9.939336776733398
-9.985113143920898
-10.030889511108398
-10.000371932983398
-9.954595565795898
-9.969854354858398
-10.046148300170898
-9.939336776733398
-9.878301620483398
-10.000371932983398
-9.969854354858398
-9.939336776733398
-9.863042831420898
-9.924077987670898
-9.954595565795898
-9.878301620483398
-9.863042831420898
-9.908819198608398
-9.924077987670898
-9.893560409545898
-9.817266464233398
-9.908819198608398
-9.847784042358398
-9.756231307983398
-9.832525253295898
-9.802007675170898
-9.786748886108398
-9.786748886108398
-9.817266464233398
-9.847784042358398
-9.756231307983398
-9.725713729858398
-9.771490097045898
-9.771490097045898
-9.740972518920898
-9.679937362670898
-9.786748886108398
-9.756231307983398
-9.679937362670898
-9.710454940795898
-9.695196151733398
-9.695196151733398
-9.664678573608398
-9.649419784545898
-9.725713729858398
-9.679937362670898
-9.634160995483398
-9.618902206420898
-9.664678573608398
-9.634160995483398
-9.573125839233398
-9.618902206420898
-9.634160995483398
-9.618902206420898
-9.573125839233398
-9.573125839233398
-9.649419784545898
-9.557867050170898
-9.466314315795898
-9.618902206420898
-9.588384628295898
-9.527349472045898
-9.512090682983398
-9.542608261108398
-9.557867050170898
-9.496831893920898
-9.451055526733398
-9.496831893920898
-9.542608261108398
-9.466314315795898
-9.405279159545898
-9.542608261108398
-9.451055526733398
-9.374761581420898
-9.466314315795898
-9.466314315795898
-9.390020370483398
-9.344244003295898
-9.435796737670898
-9.542608261108398
-9.435796737670898
-9.313726425170898
-9.390020370483398
-9.466314315795898
-9.359502792358398
-9.283208847045898
-9.435796737670898
-9.420537948608398
-9.359502792358398
-9.298467636108398
-9.344244003295898
-9.374761581420898
-9.283208847045898
-9.252691268920898
-9.359502792358398
-9.328985214233398
-9.283208847045898
-9.222173690795898
-9.313726425170898
-9.313726425170898
-9.237432479858398
-9.283208847045898
-9.313726425170898
-9.252691268920898
-9.206914901733398
-9.222173690795898
-9.237432479858398
-9.130620956420898
-9.115362167358398
-9.222173690795898
-9.191656112670898
-9.191656112670898
-9.130620956420898
-9.206914901733398
-9.191656112670898
-9.084844589233398
-9.100103378295898
-9.145879745483398
-9.145879745483398
-9.130620956420898
-9.084844589233398
-9.176397323608398
-9.115362167358398
-9.054327011108398
-9.100103378295898
-9.130620956420898
-9.069585800170898
-8.993291854858398
-9.069585800170898
-9.115362167358398
-8.993291854858398
-8.978033065795898
-9.023809432983398
-9.054327011108398
-8.993291854858398
-8.886480331420898
-9.054327011108398
-9.054327011108398
-8.947515487670898
-8.947515487670898
-9.008550643920898
-8.978033065795898
-8.947515487670898
-8.916997909545898
-8.978033065795898
-8.947515487670898
-8.916997909545898
-8.855962753295898
-8.916997909545898
-8.916997909545898
-8.840703964233398
-8.886480331420898
-8.916997909545898
-8.855962753295898
-8.840703964233398
-8.855962753295898
-8.871221542358398
-8.810186386108398
-8.764410018920898
-8.840703964233398
-8.840703964233398
-8.794927597045898
-8.794927597045898
-8.886480331420898
-8.871221542358398
-8.794927597045898
-8.733892440795898
-8.779668807983398
-8.794927597045898
-8.733892440795898
-8.718633651733398
-8.779668807983398
-8.749151229858398
-8.688116073608398
-8.688116073608398
-8.733892440795898
-8.718633651733398
-8.672857284545898
-8.688116073608398
-8.733892440795898
-8.672857284545898
-8.581304550170898
-8.672857284545898
-8.764410018920898
-8.642339706420898
-8.611822128295898
-8.718633651733398
-8.703374862670898
-8.642339706420898
-8.596563339233398
-8.657598495483398
-8.688116073608398
-8.566045761108398
-8.535528182983398
-8.642339706420898
-8.642339706420898
-8.535528182983398
-8.505010604858398
-8.611822128295898
-8.550786972045898
-8.505010604858398
-8.520269393920898
-8.581304550170898
-8.581304550170898
-8.489751815795898
-8.535528182983398
-8.581304550170898
-8.505010604858398
-8.459234237670898
-8.459234237670898
-8.505010604858398
-8.489751815795898
-8.382940292358398
-8.505010604858398
-8.520269393920898
-8.428716659545898
-8.398199081420898
-8.459234237670898
-8.459234237670898
-8.382940292358398
-8.367681503295898
-8.413457870483398
-8.398199081420898
-8.413457870483398
-8.352422714233398
-8.428716659545898
-8.443975448608398
-8.337163925170898
-8.382940292358398
-8.413457870483398
-8.321905136108398
-8.291387557983398
-8.321905136108398
-8.352422714233398
-8.276128768920898
-8.245611190795898
-8.352422714233398
-8.352422714233398
-8.276128768920898
-8.215093612670898
-8.321905136108398
-8.321905136108398
-8.215093612670898
-8.199834823608398
-8.306646347045898
-8.321905136108398
-8.215093612670898
-8.184576034545898
-8.337163925170898
-8.276128768920898
-8.184576034545898
-8.199834823608398
-8.245611190795898
-8.245611190795898
-8.169317245483398
-8.169317245483398
-8.230352401733398
-8.184576034545898
-8.123540878295898
-8.169317245483398
-8.215093612670898
-8.154058456420898
-8.108282089233398
-8.215093612670898
-8.184576034545898
-8.108282089233398
-8.093023300170898
-8.169317245483398
-8.154058456420898
-8.108282089233398
-8.108282089233398
-8.154058456420898
-8.138799667358398
-8.093023300170898
-8.047246932983398
-8.108282089233398
-8.093023300170898
-8.062505722045898
-8.062505722045898
-8.062505722045898
-8.047246932983398
-8.001470565795898
-8.047246932983398
-8.093023300170898
-8.016729354858398
-8.031988143920898
-8.062505722045898
-8.062505722045898
-8.031988143920898
-7.940435409545898
-8.031988143920898
-8.031988143920898
-7.940435409545898
-7.940435409545898
-8.031988143920898
-8.016729354858398
-7.879400253295898
-7.925176620483398
-8.031988143920898
-7.955694198608398
-7.909917831420898
-7.894659042358398
-7.986211776733398
-7.970952987670898
-7.803106307983398
-7.894659042358398
-8.001470565795898
-7.940435409545898
-7.894659042358398
-7.894659042358398
-7.986211776733398
-7.894659042358398
-7.803106307983398
-7.925176620483398
-7.925176620483398
-7.848882675170898
-7.772588729858398
-7.894659042358398
-7.925176620483398
-7.803106307983398
-7.803106307983398
-7.864141464233398
-7.879400253295898
-7.848882675170898
-7.742071151733398
-7.848882675170898
-7.848882675170898
-7.772588729858398
-7.833623886108398
-7.848882675170898
-7.833623886108398
-7.803106307983398
-7.803106307983398
-7.848882675170898
-7.833623886108398
-7.803106307983398
-7.787847518920898
-7.787847518920898
-7.772588729858398
-7.681035995483398
-7.772588729858398
-7.757329940795898
-7.681035995483398
-7.726812362670898
-7.772588729858398
-7.742071151733398
-7.696294784545898
-7.696294784545898
-7.818365097045898
-7.742071151733398
-7.650518417358398
-7.711553573608398
-7.787847518920898
-7.742071151733398
-7.620000839233398
-7.681035995483398
-7.742071151733398
-7.665777206420898
-7.635259628295898
-7.696294784545898
-7.742071151733398
-7.650518417358398
-7.589483261108398
-7.696294784545898
-7.650518417358398
-7.574224472045898
-7.574224472045898
-7.681035995483398
-7.726812362670898
-7.604742050170898
-7.543706893920898
-7.635259628295898
-7.620000839233398
-7.528448104858398
-7.543706893920898
-7.665777206420898
-7.589483261108398
-7.528448104858398
-7.543706893920898
-7.543706893920898
-7.513189315795898
-7.482671737670898
-7.513189315795898
-7.574224472045898
-7.513189315795898
-7.482671737670898
-7.513189315795898
-7.528448104858398
-7.497930526733398
-7.421636581420898
-7.497930526733398
-7.543706893920898
-7.497930526733398
-7.467412948608398
-7.528448104858398
-7.482671737670898
-7.391119003295898
-7.421636581420898
-7.513189315795898
-7.467412948608398
-7.436895370483398
-7.391119003295898
-7.467412948608398
-7.452154159545898
-7.314825057983398
-7.345342636108398
-7.421636581420898
-7.391119003295898
-7.360601425170898
-7.406377792358398
-7.467412948608398
-7.391119003295898
-7.330083847045898
-7.375860214233398
-7.375860214233398
-7.360601425170898
-7.299566268920898
-7.391119003295898
-7.467412948608398
-7.345342636108398
-7.299566268920898
-7.375860214233398
-7.391119003295898
-7.330083847045898
-7.269048690795898
-7.391119003295898
-7.360601425170898
-7.238531112670898
-7.223272323608398
-7.299566268920898
-7.314825057983398
-7.238531112670898
-7.284307479858398
-7.360601425170898
-7.299566268920898
-7.253789901733398
-7.238531112670898
-7.284307479858398
-7.238531112670898
-7.162237167358398
-7.284307479858398
-7.238531112670898
-7.208013534545898
-7.238531112670898
-7.253789901733398
-7.238531112670898
-7.162237167358398
-7.146978378295898
-7.238531112670898
-7.192754745483398
-7.162237167358398
-7.177495956420898
-7.253789901733398
-7.177495956420898
-7.101202011108398
-7.177495956420898
-7.208013534545898
-7.162237167358398
-7.146978378295898
-7.146978378295898
-7.177495956420898
-7.116460800170898
-7.055425643920898
-7.146978378295898
-7.146978378295898
-7.070684432983398
-7.055425643920898
-7.146978378295898
-7.162237167358398
-7.055425643920898
-7.009649276733398
-7.131719589233398
-7.146978378295898
-7.040166854858398
-7.009649276733398
-7.146978378295898
-7.101202011108398
-6.994390487670898
-6.979131698608398
-7.101202011108398
-7.085943222045898
-6.979131698608398
-7.024908065795898
-7.131719589233398
-7.070684432983398
-6.963872909545898
-6.963872909545898
-7.009649276733398
-6.948614120483398
-6.902837753295898
-6.963872909545898
-6.979131698608398
-6.994390487670898
-6.948614120483398
-6.994390487670898
-7.009649276733398
-6.933355331420898
-6.918096542358398
-6.963872909545898
-6.933355331420898
-6.887578964233398
-6.902837753295898
-6.979131698608398
-6.918096542358398
-6.857061386108398
-6.902837753295898
-6.963872909545898
-6.918096542358398
-6.841802597045898
-6.902837753295898
-6.918096542358398
-6.811285018920898
-6.780767440795898
-6.841802597045898
-6.887578964233398
-6.841802597045898
-6.780767440795898
-6.918096542358398
-6.887578964233398
-6.780767440795898
-6.780767440795898
-6.841802597045898
-6.841802597045898
-6.765508651733398
-6.719732284545898
-6.826543807983398
-6.826543807983398
-6.765508651733398
-6.719732284545898
-6.826543807983398
-6.811285018920898
-6.689214706420898
-6.765508651733398
-6.857061386108398
-6.811285018920898
-6.750249862670898
-6.704473495483398
-6.826543807983398
-6.765508651733398
-6.643438339233398
-6.750249862670898
-6.796026229858398
-6.750249862670898
-6.689214706420898
-6.719732284545898
-6.765508651733398
-6.704473495483398
-6.673955917358398
-6.750249862670898
-6.719732284545898
-6.658697128295898
-6.628179550170898
-6.704473495483398
-6.658697128295898
-6.612920761108398
-6.643438339233398
-6.704473495483398
-6.719732284545898
-6.612920761108398
-6.612920761108398
-6.704473495483398
-6.612920761108398
-6.551885604858398
-6.658697128295898
-6.643438339233398
-6.567144393920898
-6.582403182983398
-6.658697128295898
-6.612920761108398
-6.567144393920898
-6.551885604858398
-6.597661972045898
-6.582403182983398
-6.490850448608398
-6.506109237670898
-6.612920761108398
-6.551885604858398
-6.506109237670898
-6.551885604858398
-6.597661972045898
-6.506109237670898
-6.460332870483398
-6.521368026733398
-6.582403182983398
-6.506109237670898
-6.414556503295898
-6.490850448608398
-6.551885604858398
-6.460332870483398
-6.445074081420898
-6.490850448608398
-6.521368026733398
-6.475591659545898
-6.368780136108398
-6.460332870483398
-6.521368026733398
-6.445074081420898
-6.429815292358398
-6.490850448608398
-6.475591659545898
-6.399297714233398
-6.399297714233398
-6.475591659545898
-6.429815292358398
-6.384038925170898
-6.368780136108398
-6.445074081420898
-6.445074081420898
-6.338262557983398
-6.384038925170898
-6.445074081420898
-6.384038925170898
-6.353521347045898
-6.368780136108398
-6.399297714233398
-6.368780136108398
-6.323003768920898
-6.368780136108398
-6.368780136108398
-6.353521347045898
-6.292486190795898
-6.338262557983398
-6.368780136108398
-6.261968612670898
-6.261968612670898
-6.338262557983398
-6.307744979858398
-6.261968612670898
-6.246709823608398
-6.338262557983398
-6.277227401733398
-6.231451034545898
-6.277227401733398
-6.307744979858398
-6.261968612670898
-6.155157089233398
-6.170415878295898
-6.338262557983398
-6.246709823608398
-6.139898300170898
-6.231451034545898
-6.292486190795898
-6.200933456420898
-6.094121932983398
-6.200933456420898
-6.216192245483398
-6.155157089233398
-6.170415878295898
-6.185674667358398
-6.185674667358398
-6.139898300170898
-6.109380722045898
-6.200933456420898
-6.170415878295898
-6.109380722045898
-6.124639511108398
-6.185674667358398
-6.155157089233398
-6.063604354858398
-6.078863143920898
-6.155157089233398
-6.139898300170898
-6.063604354858398
-6.094121932983398
-6.170415878295898
-6.078863143920898
-6.033086776733398
-6.139898300170898
-6.124639511108398
-6.078863143920898
-6.017827987670898
-6.063604354858398
-6.109380722045898
-6.002569198608398
-6.002569198608398
-6.078863143920898
-6.017827987670898
-6.002569198608398
-6.017827987670898
-6.078863143920898
-6.017827987670898
-6.002569198608398
-6.002569198608398
-6.048345565795898
-6.017827987670898
-5.911016464233398
-5.956792831420898
-6.078863143920898
-5.956792831420898
-5.911016464233398
-5.972051620483398
-6.033086776733398
-5.987310409545898
-5.880498886108398
-5.956792831420898
-5.987310409545898
-5.911016464233398
-5.865240097045898
-5.926275253295898
-5.956792831420898
-5.880498886108398
-5.880498886108398
-5.987310409545898
-5.926275253295898
-5.849981307983398
-5.834722518920898
-5.956792831420898
-5.911016464233398
-5.788946151733398
-5.849981307983398
-5.880498886108398
-5.849981307983398
-5.804204940795898
-5.819463729858398
-5.926275253295898
-5.849981307983398
-5.773687362670898
-5.834722518920898
-5.849981307983398
-5.788946151733398
-5.697393417358398
-5.819463729858398
-5.849981307983398
-5.712652206420898
-5.758428573608398
-5.804204940795898
-5.773687362670898
-5.758428573608398
-5.712652206420898
-5.804204940795898
-5.788946151733398
-5.743169784545898
-5.758428573608398
-5.788946151733398
-5.727910995483398
-5.636358261108398
-5.712652206420898
-5.804204940795898
-5.712652206420898
-5.697393417358398
-5.712652206420898
-5.743169784545898
-5.712652206420898
-5.621099472045898
-5.682134628295898
-5.712652206420898
-5.682134628295898
-5.621099472045898
-5.636358261108398
-5.697393417358398
-5.605840682983398
-5.575323104858398
-5.727910995483398
-5.666875839233398
-5.621099472045898
-5.605840682983398
-5.636358261108398
-5.636358261108398
-5.560064315795898
-5.575323104858398
-5.636358261108398
-5.605840682983398
-5.529546737670898
-5.544805526733398
-5.651617050170898
-5.621099472045898
-5.544805526733398
-5.590581893920898
-5.605840682983398
-5.560064315795898
-5.468511581420898
-5.544805526733398
-5.636358261108398
-5.529546737670898
-5.499029159545898
-5.575323104858398
-5.560064315795898
-5.529546737670898
-5.499029159545898
-5.544805526733398
-5.514287948608398
-5.483770370483398
-5.483770370483398
-5.560064315795898
-5.560064315795898
-5.437994003295898
-5.483770370483398
-5.560064315795898
-5.437994003295898
-5.453252792358398
-5.514287948608398
-5.499029159545898
-5.468511581420898
-5.376958847045898
-5.422735214233398
-5.499029159545898
-5.453252792358398
-5.346441268920898
-5.499029159545898
-5.514287948608398
-5.331182479858398
-5.376958847045898
-5.514287948608398
-5.422735214233398
-5.392217636108398
-5.392217636108398
-5.437994003295898
-5.422735214233398
-5.331182479858398
-5.346441268920898
-5.437994003295898
-5.376958847045898
-5.285406112670898
-5.361700057983398
-5.407476425170898
-5.331182479858398
-5.315923690795898
-5.331182479858398
-5.361700057983398
-5.315923690795898
-5.193853378295898
-5.285406112670898
-5.361700057983398
-5.285406112670898
-5.254888534545898
-5.300664901733398
-5.346441268920898
-5.300664901733398
-5.224370956420898
-5.300664901733398
-5.285406112670898
-5.254888534545898
-5.224370956420898
-5.285406112670898
-5.300664901733398
-5.224370956420898
-5.270147323608398
-5.331182479858398
-5.239629745483398
-5.193853378295898
-5.224370956420898
-5.270147323608398
-5.209112167358398
-5.148077011108398
-5.224370956420898
-5.254888534545898
-5.209112167358398
-5.148077011108398
-5.224370956420898
-5.270147323608398
-5.148077011108398
-5.132818222045898
-5.239629745483398
-5.163335800170898
-5.132818222045898
-5.148077011108398
-5.193853378295898
-5.178594589233398
-5.132818222045898
-5.102300643920898
-5.178594589233398
-5.163335800170898
-5.056524276733398
-5.102300643920898
-5.209112167358398
-5.102300643920898
-5.056524276733398
-5.163335800170898
-5.148077011108398
-5.102300643920898
-5.071783065795898
-5.056524276733398
-5.102300643920898
-5.087041854858398
-4.995489120483398
-5.087041854858398
-5.132818222045898
-5.010747909545898
-4.995489120483398
-5.102300643920898
-5.041265487670898
-5.010747909545898
-5.010747909545898
-5.041265487670898
-5.010747909545898
-4.995489120483398
-5.026006698608398
-5.117559432983398
-5.041265487670898
-4.934453964233398
-5.026006698608398
-5.071783065795898
-4.964971542358398
-4.949712753295898
-4.980230331420898
-5.010747909545898
-4.980230331420898
-4.873418807983398
-4.980230331420898
-5.026006698608398
-4.934453964233398
-4.903936386108398
-4.980230331420898
-4.980230331420898
-4.858160018920898
-4.842901229858398
-4.964971542358398
-4.964971542358398
-4.903936386108398
-4.873418807983398
-4.995489120483398
-4.980230331420898
-4.827642440795898
-4.888677597045898
-4.934453964233398
-4.858160018920898
-4.827642440795898
-4.842901229858398
-4.919195175170898
-4.842901229858398
-4.797124862670898
-4.888677597045898
-4.888677597045898
-4.858160018920898
-4.781866073608398
-4.842901229858398
-4.919195175170898
-4.812383651733398
-4.781866073608398
-4.858160018920898
-4.842901229858398
-4.797124862670898
-4.781866073608398
-4.873418807983398
-4.797124862670898
-4.781866073608398
-4.812383651733398
-4.797124862670898
-4.797124862670898
-4.736089706420898
-4.736089706420898
-4.842901229858398
-4.736089706420898
-4.705572128295898
-4.797124862670898
-4.781866073608398
-4.736089706420898
-4.705572128295898
-4.797124862670898
-4.797124862670898
-4.751348495483398
-4.720830917358398
-4.751348495483398
-4.797124862670898
-4.720830917358398
-4.644536972045898
-4.766607284545898
-4.720830917358398
-4.690313339233398
-4.690313339233398
-4.720830917358398
-4.766607284545898
-4.675054550170898
-4.675054550170898
-4.736089706420898
-4.675054550170898
-4.629278182983398
-4.675054550170898
-4.751348495483398
-4.675054550170898
-4.629278182983398
-4.705572128295898
-4.720830917358398
-4.690313339233398
-4.598760604858398
-4.675054550170898
-4.736089706420898
-4.629278182983398
-4.598760604858398
-4.675054550170898
-4.659795761108398
-4.644536972045898
-4.583501815795898
-4.659795761108398
-4.659795761108398
-4.598760604858398
-4.614019393920898
-4.644536972045898
-4.629278182983398
-4.568243026733398
-4.598760604858398
-4.659795761108398
-4.568243026733398
-4.552984237670898
-4.598760604858398
-4.644536972045898
-4.568243026733398
-4.491949081420898
-4.598760604858398
-4.598760604858398
-4.537725448608398
-4.537725448608398
-4.583501815795898
-4.598760604858398
-4.507207870483398
-4.491949081420898
-4.614019393920898
-4.583501815795898
-4.522466659545898
-4.507207870483398
-4.629278182983398
-4.614019393920898
-4.491949081420898
-4.522466659545898
-4.552984237670898
-4.522466659545898
-4.491949081420898
-4.476690292358398
-4.568243026733398
-4.491949081420898
-4.430913925170898
-4.552984237670898
-4.537725448608398
-4.476690292358398
-4.415655136108398
-4.491949081420898
-4.522466659545898
-4.430913925170898
-4.415655136108398
-4.446172714233398
-4.522466659545898
-4.491949081420898
-4.354619979858398
-4.491949081420898
-4.491949081420898
-4.400396347045898
-4.430913925170898
-4.491949081420898
-4.491949081420898
-4.400396347045898
-4.415655136108398
-4.491949081420898
-4.369878768920898
-4.354619979858398
-4.430913925170898
-4.461431503295898
-4.415655136108398
-4.339361190795898
-4.415655136108398
-4.415655136108398
-4.339361190795898
-4.354619979858398
-4.415655136108398
-4.430913925170898
-4.308843612670898
-4.293584823608398
-4.430913925170898
-4.369878768920898
-4.339361190795898
-4.324102401733398
-4.369878768920898
-4.415655136108398
-4.308843612670898
-4.308843612670898
-4.385137557983398
-4.324102401733398
-4.293584823608398
-4.293584823608398
-4.354619979858398
-4.308843612670898
-4.278326034545898
-4.354619979858398
-4.339361190795898
-4.278326034545898
-4.232549667358398
-4.293584823608398
-4.354619979858398
-4.263067245483398
-4.217290878295898
-4.293584823608398
-4.308843612670898
-4.247808456420898
-4.217290878295898
-4.278326034545898
-4.278326034545898
-4.217290878295898
-4.202032089233398
-4.263067245483398
-4.247808456420898
-4.156255722045898
-4.202032089233398
-4.263067245483398
-4.202032089233398
-4.186773300170898
-4.217290878295898
-4.263067245483398
-4.247808456420898
-4.156255722045898
-4.217290878295898
-4.278326034545898
-4.156255722045898
-4.110479354858398
-4.247808456420898
-4.202032089233398
-4.125738143920898
-4.171514511108398
-4.217290878295898
-4.186773300170898
-4.156255722045898
-4.095220565795898
-4.171514511108398
-4.171514511108398
-4.095220565795898
-4.110479354858398
-4.186773300170898
-4.156255722045898
-4.064702987670898
-4.095220565795898
-4.171514511108398
-4.095220565795898
-4.064702987670898
-4.140996932983398
-4.156255722045898
-4.095220565795898
-4.018926620483398
-4.110479354858398
-4.125738143920898
-4.049444198608398
-4.018926620483398
-4.125738143920898
-4.156255722045898
-4.034185409545898
-3.988409042358398
-4.110479354858398
-4.079961776733398
-4.018926620483398
-4.003667831420898
-4.064702987670898
-4.095220565795898
-3.973150253295898
-3.973150253295898
-4.064702987670898
-4.018926620483398
-3.973150253295898
-3.973150253295898
-4.064702987670898
-4.003667831420898
-3.927373886108398
-3.973150253295898
-3.988409042358398
-3.927373886108398
-3.866338729858398
-3.927373886108398
-3.988409042358398
-3.912115097045898
-3.896856307983398
-4.003667831420898
-3.973150253295898
-3.912115097045898
-3.881597518920898
-3.942632675170898
-3.927373886108398
-3.866338729858398
-3.851079940795898
-3.912115097045898
-3.927373886108398
-3.851079940795898
-3.881597518920898
-3.957891464233398
-3.881597518920898
-3.866338729858398
-3.881597518920898
-3.835821151733398
-3.820562362670898
-3.790044784545898
-3.851079940795898
-3.896856307983398
-3.805303573608398
-3.729009628295898
-3.881597518920898
-3.896856307983398
-3.759527206420898
-3.790044784545898
-3.896856307983398
-3.790044784545898
-3.759527206420898
-3.774785995483398
-3.820562362670898
-3.835821151733398
-3.774785995483398
-3.774785995483398
-3.820562362670898
-3.790044784545898
-3.729009628295898
-3.744268417358398
-3.820562362670898
-3.744268417358398
-3.698492050170898
-3.744268417358398
-3.790044784545898
-3.744268417358398
-3.683233261108398
-3.744268417358398
-3.774785995483398
-3.713750839233398
-3.667974472045898
-3.744268417358398
-3.790044784545898
-3.667974472045898
-3.637456893920898
-3.759527206420898
-3.667974472045898
-3.637456893920898
-3.652715682983398
-3.683233261108398
-3.729009628295898
-3.637456893920898
-3.637456893920898
-3.698492050170898
-3.667974472045898
-3.622198104858398
-3.622198104858398
-3.698492050170898
-3.637456893920898
-3.561162948608398
-3.652715682983398
-3.652715682983398
-3.652715682983398
-3.591680526733398
-3.637456893920898
-3.729009628295898
-3.576421737670898
-3.561162948608398
-3.713750839233398
-3.652715682983398
-3.561162948608398
-3.545904159545898
-3.667974472045898
-3.652715682983398
-3.591680526733398
-3.591680526733398
-3.606939315795898
-3.637456893920898
-3.561162948608398
-3.545904159545898
-3.683233261108398
-3.561162948608398
-3.530645370483398
-3.637456893920898
-3.591680526733398
-3.576421737670898
-3.545904159545898
-3.591680526733398
-3.637456893920898
-3.545904159545898
-3.469610214233398
-3.561162948608398
-3.606939315795898
-3.484869003295898
-3.469610214233398
-3.606939315795898
-3.515386581420898
-3.484869003295898
-3.515386581420898
-3.545904159545898
-3.576421737670898
-3.500127792358398
-3.469610214233398
-3.545904159545898
-3.515386581420898
-3.454351425170898
-3.439092636108398
-3.530645370483398
-3.500127792358398
-3.439092636108398
-3.515386581420898
-3.484869003295898
-3.439092636108398
-3.423833847045898
-3.484869003295898
-3.515386581420898
-3.408575057983398
-3.378057479858398
-3.484869003295898
-3.484869003295898
-3.393316268920898
-3.378057479858398
-3.484869003295898
-3.439092636108398
-3.362798690795898
-3.423833847045898
-3.500127792358398
-3.423833847045898
-3.347539901733398
-3.378057479858398
-3.469610214233398
-3.393316268920898
-3.347539901733398
-3.408575057983398
-3.454351425170898
-3.408575057983398
-3.362798690795898
-3.408575057983398
-3.378057479858398
-3.362798690795898
-3.378057479858398
-3.393316268920898
-3.408575057983398
-3.347539901733398
-3.301763534545898
-3.423833847045898
-3.378057479858398
-3.301763534545898
-3.332281112670898
-3.439092636108398
-3.378057479858398
-3.317022323608398
-3.347539901733398
-3.362798690795898
-3.378057479858398
-3.317022323608398
-3.286504745483398
-3.393316268920898
-3.301763534545898
-3.240728378295898
-3.362798690795898
-3.332281112670898
-3.317022323608398
-3.286504745483398
-3.301763534545898
-3.362798690795898
-3.332281112670898
-3.255987167358398
-3.301763534545898
-3.362798690795898
-3.240728378295898
-3.164434432983398
-3.347539901733398
-3.301763534545898
-3.210210800170898
-3.286504745483398
-3.347539901733398
-3.317022323608398
-3.225469589233398
-3.194952011108398
-3.317022323608398
-3.271245956420898
-3.179693222045898
-3.194952011108398
-3.317022323608398
-3.271245956420898
-3.149175643920898
-3.255987167358398
-3.301763534545898
-3.210210800170898
-3.210210800170898
-3.240728378295898
-3.286504745483398
-3.194952011108398
-3.118658065795898
-3.271245956420898
-3.240728378295898
-3.149175643920898
-3.179693222045898
-3.301763534545898
-3.271245956420898
-3.179693222045898
-3.164434432983398
-3.225469589233398
-3.210210800170898
-3.149175643920898
-3.118658065795898
-3.210210800170898
-3.164434432983398
-3.103399276733398
-3.179693222045898
-3.194952011108398
-3.164434432983398
-3.118658065795898
-3.164434432983398
-3.194952011108398
-3.118658065795898
-3.072881698608398
-3.149175643920898
-3.149175643920898
-3.103399276733398
-3.057622909545898
-3.149175643920898
-3.149175643920898
-3.088140487670898
-3.103399276733398
-3.179693222045898
-3.118658065795898
-3.057622909545898
-3.072881698608398
-3.118658065795898
-3.103399276733398
-3.057622909545898
-3.042364120483398
-3.149175643920898
-3.088140487670898
-3.011846542358398
-3.103399276733398
-3.103399276733398
-3.057622909545898
-3.042364120483398
-3.042364120483398
-3.057622909545898
-3.027105331420898
-2.981328964233398
-3.057622909545898
-3.088140487670898
-2.996587753295898
-2.950811386108398
-3.133916854858398
-3.118658065795898
-2.981328964233398
-3.042364120483398
-3.103399276733398
-3.042364120483398
-2.996587753295898
-3.027105331420898
-3.118658065795898
-3.042364120483398
-2.996587753295898
-3.042364120483398
-3.088140487670898
-3.011846542358398
-2.920293807983398
-3.027105331420898
-3.042364120483398
-2.966070175170898
-2.950811386108398
-2.981328964233398
-3.042364120483398
-2.996587753295898
-2.920293807983398
-3.042364120483398
-3.027105331420898
-2.950811386108398
-2.935552597045898
-3.011846542358398
-3.027105331420898
-2.950811386108398
-2.981328964233398
-3.042364120483398
-3.011846542358398
-2.966070175170898
-2.966070175170898
-3.057622909545898
-2.966070175170898
-2.889776229858398
-2.966070175170898
-2.966070175170898
-2.966070175170898
-2.920293807983398
-2.920293807983398
-2.966070175170898
-2.905035018920898
-2.905035018920898
-2.981328964233398
-2.966070175170898
-2.935552597045898
-2.889776229858398
-2.996587753295898
-2.981328964233398
-2.859258651733398
-2.874517440795898
-2.981328964233398
-2.935552597045898
-2.874517440795898
-2.905035018920898
-2.966070175170898
-2.920293807983398
-2.889776229858398
-2.905035018920898
-2.966070175170898
-2.935552597045898
-2.828741073608398
-2.920293807983398
-2.966070175170898
-2.859258651733398
-2.874517440795898
-2.935552597045898
-2.935552597045898
-2.920293807983398
-2.889776229858398
-2.935552597045898
-2.935552597045898
-2.828741073608398
-2.798223495483398
-2.905035018920898
-2.874517440795898
-2.813482284545898
-2.859258651733398
-2.950811386108398
-2.889776229858398
-2.828741073608398
-2.843999862670898
-2.935552597045898
-2.874517440795898
-2.798223495483398
-2.843999862670898
-2.889776229858398
-2.859258651733398
-2.798223495483398
-2.874517440795898
-2.889776229858398
-2.813482284545898
-2.828741073608398
-2.874517440795898
-2.874517440795898
-2.798223495483398
-2.767705917358398
-2.859258651733398
-2.813482284545898
-2.752447128295898
-2.782964706420898
-2.828741073608398
-2.843999862670898
-2.767705917358398
-2.782964706420898
-2.874517440795898
-2.828741073608398
-2.737188339233398
-2.813482284545898
-2.920293807983398
-2.813482284545898
-2.752447128295898
-2.843999862670898
-2.798223495483398
-2.752447128295898
-2.752447128295898
-2.782964706420898
-2.828741073608398
-2.752447128295898
-2.721929550170898
-2.843999862670898
-2.813482284545898
-2.752447128295898
-2.737188339233398
-2.798223495483398
-2.782964706420898
-2.706670761108398
-2.752447128295898
-2.843999862670898
-2.813482284545898
-2.721929550170898
-2.737188339233398
-2.874517440795898
-2.798223495483398
-2.737188339233398
-2.782964706420898
-2.828741073608398
-2.813482284545898
-2.676153182983398
-2.706670761108398
-2.798223495483398
-2.737188339233398
-2.706670761108398
-2.798223495483398
-2.813482284545898
-2.767705917358398
-2.721929550170898
-2.767705917358398
-2.752447128295898
-2.737188339233398
-2.721929550170898
-2.767705917358398
-2.798223495483398
-2.721929550170898
-2.721929550170898
-2.813482284545898
-2.752447128295898
-2.676153182983398
-2.737188339233398
-2.782964706420898
-2.721929550170898
-2.676153182983398
-2.721929550170898
-2.752447128295898
-2.691411972045898
-2.630376815795898
-2.706670761108398
-2.767705917358398
-2.706670761108398
-2.706670761108398
-2.782964706420898
-2.752447128295898
-2.676153182983398
-2.660894393920898
-2.767705917358398
-2.737188339233398
-2.691411972045898
-2.721929550170898
-2.752447128295898
-2.706670761108398
-2.660894393920898
-2.691411972045898
-2.767705917358398
-2.721929550170898
-2.645635604858398
-2.660894393920898
-2.782964706420898
-2.691411972045898
-2.599859237670898
-2.691411972045898
-2.706670761108398
-2.676153182983398
-2.660894393920898
-2.721929550170898
-2.767705917358398
-2.676153182983398
-2.645635604858398
-2.737188339233398
-2.676153182983398
-2.615118026733398
-2.630376815795898
-2.721929550170898
-2.706670761108398
-2.645635604858398
-2.645635604858398
-2.721929550170898
-2.706670761108398
-2.615118026733398
-2.630376815795898
-2.737188339233398
-2.630376815795898
-2.599859237670898
-2.691411972045898
-2.691411972045898
-2.691411972045898
-2.599859237670898
-2.645635604858398
-2.752447128295898
-2.660894393920898
-2.630376815795898
-2.706670761108398
-2.691411972045898
-2.599859237670898
-2.554082870483398
-2.660894393920898
-2.630376815795898
-2.630376815795898
-2.645635604858398
-2.645635604858398
-2.660894393920898
-2.569341659545898
-2.584600448608398
-2.752447128295898
-2.645635604858398
-2.569341659545898
-2.599859237670898
-2.676153182983398
-2.630376815795898
-2.554082870483398
-2.630376815795898
-2.645635604858398
-2.615118026733398
-2.584600448608398
-2.615118026733398
-2.660894393920898
-2.599859237670898
-2.584600448608398
-2.645635604858398
-2.584600448608398
-2.615118026733398
-2.584600448608398
-2.615118026733398
-2.630376815795898
-2.569341659545898
-2.599859237670898
-2.676153182983398
-2.584600448608398
-2.584600448608398
-2.584600448608398
-2.615118026733398
-2.569341659545898
-2.554082870483398
-2.599859237670898
-2.630376815795898
-2.630376815795898
-2.523565292358398
-2.569341659545898
-2.660894393920898
-2.538824081420898
-2.523565292358398
-2.584600448608398
-2.584600448608398
-2.554082870483398
-2.508306503295898
-2.630376815795898
-2.630376815795898
-2.569341659545898
-2.599859237670898
-2.630376815795898
-2.584600448608398
-2.493047714233398
-2.523565292358398
-2.645635604858398
-2.554082870483398
-2.477788925170898
-2.523565292358398
-2.615118026733398
-2.554082870483398
-2.477788925170898
-2.569341659545898
-2.569341659545898
-2.508306503295898
-2.477788925170898
-2.523565292358398
-2.615118026733398
-2.538824081420898
-2.493047714233398
-2.569341659545898
-2.554082870483398
-2.493047714233398
-2.432012557983398
-2.569341659545898
-2.584600448608398
-2.477788925170898
-2.508306503295898
-2.538824081420898
-2.508306503295898
-2.462530136108398
-2.462530136108398
-2.554082870483398
-2.493047714233398
-2.447271347045898
-2.477788925170898
-2.493047714233398
-2.493047714233398
-2.401494979858398
-2.447271347045898
-2.569341659545898
-2.523565292358398
-2.432012557983398
-2.447271347045898
-2.523565292358398
-2.462530136108398
-2.416753768920898
-2.523565292358398
-2.462530136108398
-2.462530136108398
-2.462530136108398
-2.462530136108398
-2.477788925170898
-2.401494979858398
-2.432012557983398
-2.538824081420898
-2.401494979858398
-2.386236190795898
-2.447271347045898
-2.493047714233398
-2.462530136108398
-2.416753768920898
-2.477788925170898
-2.493047714233398
-2.462530136108398
-2.386236190795898
-2.401494979858398
-2.508306503295898
-2.416753768920898
-2.386236190795898
-2.493047714233398
-2.432012557983398
-2.401494979858398
-2.386236190795898
-2.477788925170898
-2.477788925170898
-2.386236190795898
-2.401494979858398
-2.447271347045898
-2.432012557983398
-2.386236190795898
-2.401494979858398
-2.493047714233398
-2.416753768920898
-2.355718612670898
-2.401494979858398
-2.432012557983398
-2.401494979858398
-2.340459823608398
-2.401494979858398
-2.462530136108398
-2.370977401733398
-2.340459823608398
-2.386236190795898
-2.416753768920898
-2.386236190795898
-2.325201034545898
-2.386236190795898
-2.386236190795898
-2.370977401733398
-2.355718612670898
-2.401494979858398
-2.432012557983398
-2.386236190795898
-2.355718612670898
-2.416753768920898
-2.355718612670898
-2.340459823608398
-2.355718612670898
-2.401494979858398
-2.370977401733398
-2.325201034545898
-2.355718612670898
-2.401494979858398
-2.370977401733398
-2.294683456420898
-2.340459823608398
-2.386236190795898
-2.325201034545898
-2.248907089233398
-2.355718612670898
-2.401494979858398
-2.309942245483398
-2.294683456420898
-2.401494979858398
-2.370977401733398
-2.325201034545898
-2.264165878295898
-2.309942245483398
-2.355718612670898
-2.279424667358398
-2.279424667358398
-2.386236190795898
-2.325201034545898
-2.279424667358398
-2.325201034545898
-2.355718612670898
-2.279424667358398
-2.279424667358398
-2.325201034545898
-2.325201034545898
-2.294683456420898
-2.233648300170898
-2.309942245483398
-2.416753768920898
-2.309942245483398
-2.248907089233398
-2.370977401733398
-2.340459823608398
-2.294683456420898
-2.264165878295898
-2.325201034545898
-2.325201034545898
-2.264165878295898
-2.264165878295898
-2.309942245483398
-2.294683456420898
-2.233648300170898
-2.279424667358398
-2.355718612670898
-2.264165878295898
-2.233648300170898
-2.294683456420898
-2.309942245483398
-2.294683456420898
-2.233648300170898
-2.294683456420898
-2.340459823608398
-2.248907089233398
-2.248907089233398
-2.279424667358398
-2.294683456420898
-2.264165878295898
-2.203130722045898
-2.294683456420898
-2.325201034545898
-2.264165878295898
-2.172613143920898
-2.279424667358398
-2.294683456420898
-2.172613143920898
-2.203130722045898
-2.309942245483398
-2.264165878295898
-2.279424667358398
-2.264165878295898
-2.279424667358398
-2.248907089233398
-2.203130722045898
-2.233648300170898
-2.279424667358398
-2.218389511108398
-2.142095565795898
-2.248907089233398
-2.309942245483398
-2.233648300170898
-2.203130722045898
-2.264165878295898
-2.294683456420898
-2.264165878295898
-2.172613143920898
-2.248907089233398
-2.248907089233398
-2.157354354858398
-2.187871932983398
-2.248907089233398
-2.248907089233398
-2.203130722045898
-2.218389511108398
-2.279424667358398
-2.203130722045898
-2.157354354858398
-2.187871932983398
-2.233648300170898
-2.172613143920898
-2.126836776733398
-2.218389511108398
-2.218389511108398
-2.157354354858398
-2.187871932983398
-2.218389511108398
-2.248907089233398
-2.187871932983398
-2.142095565795898
-2.218389511108398
-2.233648300170898
-2.187871932983398
-2.111577987670898
-2.233648300170898
-2.248907089233398
-2.142095565795898
-2.187871932983398
-2.233648300170898
-2.172613143920898
-2.172613143920898
-2.142095565795898
-2.233648300170898
-2.172613143920898
-2.096319198608398
-2.172613143920898
-2.203130722045898
-2.157354354858398
-2.065801620483398
-2.187871932983398
-2.279424667358398
-2.142095565795898
-2.126836776733398
-2.187871932983398
-2.203130722045898
-2.203130722045898
-2.081060409545898
-2.187871932983398
-2.218389511108398
-2.111577987670898
-2.081060409545898
-2.157354354858398
-2.203130722045898
-2.081060409545898
-2.111577987670898
-2.264165878295898
-2.157354354858398
-2.111577987670898
-2.096319198608398
-2.126836776733398
-2.157354354858398
-2.035284042358398
-2.111577987670898
-2.187871932983398
-2.096319198608398
-2.065801620483398
-2.126836776733398
-2.142095565795898
-2.081060409545898
-2.050542831420898
-2.126836776733398
-2.111577987670898
-2.096319198608398
-2.020025253295898
-2.096319198608398
-2.142095565795898
-2.035284042358398
-2.096319198608398
-2.142095565795898
-2.081060409545898
-2.096319198608398
-2.050542831420898
-2.111577987670898
-2.111577987670898
-2.050542831420898
-2.111577987670898
-2.157354354858398
-2.065801620483398
-2.020025253295898
-2.142095565795898
-2.157354354858398
-2.035284042358398
-2.081060409545898
-2.126836776733398
-2.096319198608398
-2.096319198608398
-2.020025253295898
-2.081060409545898
-2.111577987670898
-2.050542831420898
-2.035284042358398
-2.111577987670898
-2.111577987670898
-2.050542831420898
-2.126836776733398
-2.172613143920898
-2.096319198608398
-2.081060409545898
-2.035284042358398
-2.111577987670898
-2.126836776733398
-2.004766464233398
-2.065801620483398
-2.142095565795898
-2.065801620483398
-2.035284042358398
-2.126836776733398
-2.157354354858398
-2.050542831420898
-2.035284042358398
-2.111577987670898
-2.096319198608398
-2.035284042358398
-1.989507675170898
-2.126836776733398
-2.142095565795898
-2.035284042358398
-2.035284042358398
-2.096319198608398
-2.096319198608398
-2.050542831420898
-2.035284042358398
-2.111577987670898
-2.050542831420898
-1.989507675170898
-2.004766464233398
-2.065801620483398
-2.050542831420898
-1.989507675170898
-2.081060409545898
-2.142095565795898
-2.004766464233398
-1.989507675170898
-2.065801620483398
-2.081060409545898
-2.065801620483398
-2.004766464233398
-2.065801620483398
-2.126836776733398
-2.065801620483398
-1.989507675170898
-2.096319198608398
-2.126836776733398
-1.989507675170898
-2.020025253295898
-2.096319198608398
-2.035284042358398
-2.035284042358398
-1.974248886108398
-2.050542831420898
-2.096319198608398
-1.958990097045898
-2.004766464233398
-2.111577987670898
-2.020025253295898
-1.974248886108398
-2.081060409545898
-2.111577987670898
-2.004766464233398
-2.050542831420898
-2.081060409545898
-2.035284042358398
-2.050542831420898
-1.958990097045898
-2.035284042358398
-2.111577987670898
-1.989507675170898
-1.989507675170898
-2.096319198608398
-2.035284042358398
-2.004766464233398
-2.004766464233398
-2.035284042358398
-2.020025253295898
-1.974248886108398
-1.958990097045898
-2.050542831420898
-2.050542831420898
-1.958990097045898
-2.065801620483398
-2.111577987670898
-1.943731307983398
-1.958990097045898
-2.035284042358398
-2.020025253295898
-1.989507675170898
-1.943731307983398
-2.004766464233398
-2.065801620483398
-1.974248886108398
-1.928472518920898
-2.081060409545898
-2.035284042358398
-1.928472518920898
-1.974248886108398
-2.035284042358398
-1.989507675170898
-1.989507675170898
-1.943731307983398
-2.035284042358398
-2.065801620483398
-1.943731307983398
-1.943731307983398
-2.065801620483398
-2.004766464233398
-1.928472518920898
-2.020025253295898
-2.035284042358398
-1.928472518920898
-1.943731307983398
-1.974248886108398
-2.004766464233398
-1.989507675170898
-1.943731307983398
-2.004766464233398
-2.035284042358398
-1.989507675170898
-1.928472518920898
-2.065801620483398
-2.081060409545898
-1.928472518920898
-1.958990097045898
-2.035284042358398
-1.989507675170898
-1.989507675170898
-1.958990097045898
-2.020025253295898
-2.050542831420898
-1.943731307983398
-1.974248886108398
-2.065801620483398
-1.989507675170898
-1.913213729858398
-1.989507675170898
-2.020025253295898
-1.913213729858398
-1.897954940795898
-1.989507675170898
-2.004766464233398
-1.958990097045898
-1.882696151733398
-2.035284042358398
-2.065801620483398
-1.882696151733398
-1.913213729858398
-2.004766464233398
-1.958990097045898
-1.897954940795898
-1.897954940795898
-1.989507675170898
-1.943731307983398
-1.913213729858398
-1.928472518920898
-1.989507675170898
-2.004766464233398
-1.867437362670898
-1.943731307983398
-2.020025253295898
-1.882696151733398
-1.913213729858398
-1.943731307983398
-1.943731307983398
-1.974248886108398
-1.882696151733398
-1.943731307983398
-1.989507675170898
-1.897954940795898
-1.852178573608398
-1.958990097045898
-1.958990097045898
-1.867437362670898
-1.897954940795898
-1.943731307983398
-1.882696151733398
-1.897954940795898
-1.852178573608398
-1.897954940795898
-1.958990097045898
-1.867437362670898
-1.913213729858398
-1.989507675170898
-1.928472518920898
-1.882696151733398
-1.913213729858398
-1.958990097045898
-1.882696151733398
-1.867437362670898
-1.928472518920898
-1.928472518920898
-1.882696151733398
-1.852178573608398
-1.943731307983398
-1.928472518920898
-1.836919784545898
-1.867437362670898
-1.943731307983398
-1.928472518920898
-1.836919784545898
-1.836919784545898
-1.943731307983398
-1.913213729858398
-1.882696151733398
-1.897954940795898
-1.958990097045898
-1.974248886108398
-1.852178573608398
-1.882696151733398
-1.928472518920898
-1.867437362670898
-1.852178573608398
-1.897954940795898
-1.928472518920898
-1.867437362670898
-1.806402206420898
-1.943731307983398
-1.943731307983398
-1.836919784545898
-1.821660995483398
-1.913213729858398
-1.897954940795898
-1.806402206420898
-1.836919784545898
-1.913213729858398
-1.882696151733398
-1.852178573608398
-1.836919784545898
-1.897954940795898
-1.867437362670898
-1.821660995483398
-1.836919784545898
-1.852178573608398
-1.852178573608398
-1.775884628295898
-1.821660995483398
-1.897954940795898
-1.806402206420898
-1.836919784545898
-1.882696151733398
-1.852178573608398
-1.852178573608398
-1.775884628295898
-1.852178573608398
-1.913213729858398
-1.791143417358398
-1.806402206420898
-1.928472518920898
-1.867437362670898
-1.791143417358398
-1.852178573608398
-1.913213729858398
-1.836919784545898
-1.836919784545898
-1.791143417358398
-1.836919784545898
-1.882696151733398
-1.745367050170898
-1.806402206420898
-1.867437362670898
-1.821660995483398
-1.806402206420898
-1.821660995483398
-1.882696151733398
-1.867437362670898
-1.775884628295898
-1.852178573608398
-1.867437362670898
-1.806402206420898
-1.745367050170898
-1.852178573608398
-1.882696151733398
-1.745367050170898
-1.730108261108398
-1.821660995483398
-1.806402206420898
-1.760625839233398
-1.730108261108398
-1.836919784545898
-1.821660995483398
-1.730108261108398
-1.760625839233398
-1.775884628295898
-1.760625839233398
-1.730108261108398
-1.775884628295898
-1.852178573608398
-1.806402206420898
-1.760625839233398
-1.791143417358398
-1.836919784545898
-1.806402206420898
-1.730108261108398
-1.806402206420898
-1.821660995483398
-1.714849472045898
-1.730108261108398
-1.821660995483398
-1.775884628295898
-1.714849472045898
-1.745367050170898
-1.852178573608398
-1.806402206420898
-1.730108261108398
-1.745367050170898
-1.821660995483398
-1.775884628295898
-1.714849472045898
-1.760625839233398
-1.791143417358398
-1.760625839233398
-1.745367050170898
-1.791143417358398
-1.836919784545898
-1.699590682983398
-1.699590682983398
-1.821660995483398
-1.775884628295898
-1.730108261108398
-1.699590682983398
-1.775884628295898
-1.806402206420898
-1.699590682983398
-1.669073104858398
-1.775884628295898
-1.775884628295898
-1.684331893920898
-1.714849472045898
-1.821660995483398
-1.745367050170898
-1.714849472045898
-1.714849472045898
-1.745367050170898
-1.760625839233398
-1.669073104858398
-1.699590682983398
-1.775884628295898
-1.714849472045898
-1.684331893920898
-1.699590682983398
-1.730108261108398
-1.714849472045898
-1.638555526733398
-1.714849472045898
-1.714849472045898
-1.684331893920898
-1.669073104858398
-1.730108261108398
-1.775884628295898
-1.669073104858398
-1.653814315795898
-1.775884628295898
-1.714849472045898
-1.669073104858398
-1.699590682983398
-1.775884628295898
-1.745367050170898
-1.623296737670898
-1.669073104858398
-1.730108261108398
-1.699590682983398
-1.669073104858398
-1.714849472045898
-1.760625839233398
-1.684331893920898
-1.669073104858398
-1.730108261108398
-1.714849472045898
-1.714849472045898
-1.653814315795898
-1.714849472045898
-1.791143417358398
-1.623296737670898
-1.577520370483398
-1.714849472045898
-1.730108261108398
-1.638555526733398
-1.623296737670898
-1.760625839233398
-1.714849472045898
-1.623296737670898
-1.638555526733398
-1.669073104858398
-1.653814315795898
-1.592779159545898
-1.608037948608398
-1.714849472045898
-1.684331893920898
-1.608037948608398
-1.638555526733398
-1.714849472045898
-1.638555526733398
-1.577520370483398
-1.684331893920898
-1.653814315795898
-1.638555526733398
-1.638555526733398
-1.608037948608398
-1.653814315795898
-1.638555526733398
-1.562261581420898
-1.684331893920898
-1.653814315795898
-1.562261581420898
-1.608037948608398
-1.684331893920898
-1.592779159545898
-1.562261581420898
-1.623296737670898
-1.608037948608398
-1.623296737670898
-1.608037948608398
-1.653814315795898
-1.699590682983398
-1.592779159545898
-1.531744003295898
-1.669073104858398
-1.653814315795898
-1.547002792358398
-1.562261581420898
-1.669073104858398
-1.638555526733398
-1.531744003295898
-1.516485214233398
-1.623296737670898
-1.638555526733398
-1.501226425170898
-1.516485214233398
-1.669073104858398
-1.592779159545898
-1.516485214233398
-1.562261581420898
-1.638555526733398
-1.592779159545898
-1.485967636108398
-1.547002792358398
-1.669073104858398
-1.592779159545898
-1.485967636108398
-1.547002792358398
-1.638555526733398
-1.501226425170898
-1.470708847045898
-1.577520370483398
-1.562261581420898
-1.577520370483398
-1.516485214233398
-1.516485214233398
-1.562261581420898
-1.485967636108398
-1.440191268920898
-1.562261581420898
-1.562261581420898
-1.485967636108398
-1.470708847045898
-1.562261581420898
-1.485967636108398
-1.424932479858398
-1.470708847045898
-1.485967636108398
-1.516485214233398
-1.501226425170898
-1.485967636108398
-1.531744003295898
-1.485967636108398
-1.440191268920898
-1.455450057983398
-1.501226425170898
-1.470708847045898
-1.455450057983398
-1.547002792358398
-1.485967636108398
-1.440191268920898
-1.501226425170898
-1.501226425170898
-1.501226425170898
-1.485967636108398
-1.409673690795898
-1.516485214233398
-1.485967636108398
-1.363897323608398
-1.394414901733398
-1.531744003295898
-1.470708847045898
-1.379156112670898
-1.455450057983398
-1.516485214233398
-1.424932479858398
-1.379156112670898
-1.409673690795898
-1.470708847045898
-1.394414901733398
-1.318120956420898
-1.455450057983398
-1.501226425170898
-1.424932479858398
-1.394414901733398
-1.455450057983398
-1.470708847045898
-1.409673690795898
-1.363897323608398
-1.424932479858398
-1.440191268920898
-1.379156112670898
-1.363897323608398
-1.485967636108398
-1.424932479858398
-1.348638534545898
-1.394414901733398
-1.440191268920898
-1.409673690795898
-1.379156112670898
-1.409673690795898
-1.455450057983398
-1.424932479858398
-1.318120956420898
-1.363897323608398
-1.440191268920898
-1.348638534545898
-1.348638534545898
-1.455450057983398
-1.379156112670898
-1.333379745483398
-1.363897323608398
-1.409673690795898
-1.394414901733398
-1.333379745483398
-1.348638534545898
-1.409673690795898
-1.363897323608398
-1.302862167358398
-1.333379745483398
-1.440191268920898
-1.363897323608398
-1.318120956420898
-1.394414901733398
-1.409673690795898
-1.363897323608398
-1.302862167358398
-1.363897323608398
-1.424932479858398
-1.318120956420898
-1.287603378295898
-1.333379745483398
-1.409673690795898
-1.379156112670898
-1.287603378295898
-1.409673690795898
-1.409673690795898
-1.302862167358398
-1.318120956420898
-1.363897323608398
-1.348638534545898
-1.302862167358398
-1.287603378295898
-1.379156112670898
-1.333379745483398
-1.287603378295898
-1.287603378295898
-1.394414901733398
-1.409673690795898
-1.257085800170898
-1.287603378295898
-1.348638534545898
-1.287603378295898
-1.287603378295898
-1.302862167358398
-1.348638534545898
-1.318120956420898
-1.272344589233398
-1.348638534545898
-1.318120956420898
-1.287603378295898
-1.287603378295898
-1.348638534545898
-1.348638534545898
-1.272344589233398
-1.287603378295898
-1.318120956420898
-1.287603378295898
-1.272344589233398
-1.257085800170898
-1.363897323608398
-1.318120956420898
-1.226568222045898
-1.333379745483398
-1.363897323608398
-1.287603378295898
-1.226568222045898
-1.257085800170898
-1.363897323608398
-1.287603378295898
-1.180791854858398
-1.272344589233398
-1.379156112670898
-1.302862167358398
-1.226568222045898
-1.333379745483398
-1.302862167358398
-1.241827011108398
-1.241827011108398
-1.272344589233398
-1.302862167358398
-1.226568222045898
-1.180791854858398
-1.318120956420898
-1.318120956420898
-1.241827011108398
-1.257085800170898
-1.348638534545898
-1.318120956420898
-1.211309432983398
-1.211309432983398
-1.272344589233398
-1.241827011108398
-1.196050643920898
-1.241827011108398
-1.333379745483398
-1.257085800170898
-1.196050643920898
-1.287603378295898
-1.287603378295898
-1.272344589233398
-1.226568222045898
-1.302862167358398
-1.333379745483398
-1.211309432983398
-1.226568222045898
-1.287603378295898
-1.241827011108398
-1.226568222045898
-1.257085800170898
-1.318120956420898
-1.241827011108398
-1.211309432983398
-1.272344589233398
-1.287603378295898
-1.257085800170898
-1.165533065795898
-1.241827011108398
-1.333379745483398
-1.211309432983398
-1.180791854858398
-1.272344589233398
-1.302862167358398
-1.226568222045898
-1.165533065795898
-1.287603378295898
-1.257085800170898
-1.196050643920898
-1.211309432983398
-1.287603378295898
-1.287603378295898
-1.180791854858398
-1.196050643920898
-1.333379745483398
-1.241827011108398
-1.196050643920898
-1.226568222045898
-1.318120956420898
-1.257085800170898
-1.119756698608398
-1.211309432983398
-1.257085800170898
-1.211309432983398
-1.196050643920898
-1.180791854858398
-1.302862167358398
-1.257085800170898
-1.135015487670898
-1.211309432983398
-1.272344589233398
-1.211309432983398
-1.135015487670898
-1.211309432983398
-1.257085800170898
-1.180791854858398
-1.211309432983398
-1.226568222045898
-1.257085800170898
-1.257085800170898
-1.180791854858398
-1.272344589233398
-1.241827011108398
-1.180791854858398
-1.241827011108398
-1.226568222045898
-1.180791854858398
-1.165533065795898
-1.211309432983398
-1.272344589233398
-1.196050643920898
-1.180791854858398
-1.211309432983398
-1.241827011108398
-1.180791854858398
-1.135015487670898
-1.241827011108398
-1.226568222045898
-1.180791854858398
-1.196050643920898
-1.211309432983398
-1.211309432983398
-1.165533065795898
-1.150274276733398
-1.257085800170898
-1.211309432983398
-1.150274276733398
-1.196050643920898
-1.272344589233398
-1.196050643920898
-1.119756698608398
-1.180791854858398
-1.196050643920898
-1.180791854858398
-1.165533065795898
-1.165533065795898
-1.272344589233398
-1.226568222045898
-1.104497909545898
-1.180791854858398
-1.226568222045898
-1.135015487670898
-1.104497909545898
-1.196050643920898
-1.211309432983398
-1.165533065795898
-1.119756698608398
-1.165533065795898
-1.211309432983398
-1.150274276733398
-1.119756698608398
-1.226568222045898
-1.150274276733398
-1.104497909545898
-1.135015487670898
-1.180791854858398
-1.104497909545898
-1.058721542358398
-1.180791854858398
-1.226568222045898
-1.135015487670898
-1.119756698608398
-1.180791854858398
-1.211309432983398
-1.119756698608398
-1.058721542358398
-1.165533065795898
-1.196050643920898
-1.104497909545898
-1.058721542358398
-1.150274276733398
-1.180791854858398
-1.058721542358398
-1.089239120483398
-1.165533065795898
-1.119756698608398
-1.073980331420898
-1.058721542358398
-1.165533065795898
-1.135015487670898
-1.043462753295898
-1.119756698608398
-1.165533065795898
-1.104497909545898
-1.058721542358398
-1.104497909545898
-1.165533065795898
-1.104497909545898
-1.058721542358398
-1.073980331420898
-1.135015487670898
-1.089239120483398
-1.012945175170898
-1.104497909545898
-1.135015487670898
-1.058721542358398
-1.028203964233398
-1.058721542358398
-1.119756698608398
-1.104497909545898
-1.028203964233398
-1.119756698608398
-1.119756698608398
-1.058721542358398
-1.043462753295898
-1.104497909545898
-1.058721542358398
-0.997686445713043
-1.073980331420898
-1.089239120483398
-1.043462753295898
-1.058721542358398
-1.058721542358398
-1.104497909545898
-1.058721542358398
-0.967168867588043
-1.043462753295898
-1.073980331420898
-1.012945175170898
-0.997686445713043
-1.089239120483398
-1.089239120483398
-1.043462753295898
-1.043462753295898
-1.058721542358398
-1.043462753295898
-1.012945175170898
-0.982427656650543
-1.058721542358398
-1.028203964233398
-0.951910078525543
-0.982427656650543
-1.058721542358398
-0.997686445713043
-0.967168867588043
-1.028203964233398
-1.058721542358398
-0.967168867588043
-0.921392500400543
-0.982427656650543
-1.028203964233398
-0.982427656650543
-0.951910078525543
-1.058721542358398
-1.089239120483398
-0.997686445713043
-0.921392500400543
-1.028203964233398
-1.073980331420898
-0.951910078525543
-0.921392500400543
-0.982427656650543
-1.012945175170898
-0.967168867588043
-0.890874922275543
-0.997686445713043
-0.982427656650543
-0.906133711338043
-0.951910078525543
-0.997686445713043
-0.951910078525543
-0.906133711338043
-0.967168867588043
-1.012945175170898
-0.967168867588043
-0.921392500400543
-0.921392500400543
-0.997686445713043
-0.967168867588043
-0.829839766025543
-0.951910078525543
-0.997686445713043
-0.906133711338043
-0.906133711338043
-0.921392500400543
-0.936651289463043
-0.906133711338043
-0.845098555088043
-0.936651289463043
-0.936651289463043
-0.860357344150543
-0.845098555088043
-0.967168867588043
-0.936651289463043
-0.845098555088043
-0.967168867588043
-0.967168867588043
-0.845098555088043
-0.875616133213043
-0.860357344150543
-0.906133711338043
-0.890874922275543
-0.814580976963043
-0.921392500400543
-0.967168867588043
-0.875616133213043
-0.829839766025543
-0.936651289463043
-0.936651289463043
-0.829839766025543
-0.845098555088043
-0.890874922275543
-0.906133711338043
-0.921392500400543
-0.875616133213043
-0.951910078525543
-0.936651289463043
-0.860357344150543
-0.890874922275543
-0.921392500400543
-0.875616133213043
-0.814580976963043
-0.860357344150543
-0.906133711338043
-0.814580976963043
-0.814580976963043
-0.875616133213043
-0.890874922275543
-0.860357344150543
-0.814580976963043
-0.890874922275543
-0.890874922275543
-0.829839766025543
-0.829839766025543
-0.875616133213043
-0.890874922275543
-0.845098555088043
-0.814580976963043
-0.890874922275543
-0.890874922275543
-0.845098555088043
-0.799322187900543
-0.860357344150543
-0.875616133213043
-0.768804609775543
-0.814580976963043
-0.860357344150543
-0.784063398838043
-0.753545820713043
-0.799322187900543
-0.845098555088043
-0.784063398838043
-0.753545820713043
-0.829839766025543
-0.875616133213043
-0.829839766025543
-0.723028242588043
-0.860357344150543
-0.921392500400543
-0.768804609775543
-0.784063398838043
-0.814580976963043
-0.799322187900543
-0.814580976963043
-0.753545820713043
-0.814580976963043
-0.860357344150543
-0.814580976963043
-0.784063398838043
-0.860357344150543
-0.845098555088043
-0.723028242588043
-0.829839766025543
-0.875616133213043
-0.707769453525543
-0.753545820713043
-0.845098555088043
-0.829839766025543
-0.829839766025543
-0.768804609775543
-0.829839766025543
-0.860357344150543
-0.799322187900543
-0.753545820713043
-0.799322187900543
-0.829839766025543
-0.723028242588043
-0.738287031650543
-0.814580976963043
-0.768804609775543
-0.768804609775543
-0.738287031650543
-0.814580976963043
-0.814580976963043
-0.677251875400543
-0.784063398838043
-0.845098555088043
-0.768804609775543
-0.753545820713043
-0.753545820713043
-0.829839766025543
-0.723028242588043
-0.692510664463043
-0.829839766025543
-0.814580976963043
-0.738287031650543
-0.677251875400543
-0.753545820713043
-0.845098555088043
-0.707769453525543
-0.692510664463043
-0.768804609775543
-0.784063398838043
-0.707769453525543
-0.631475508213043
-0.784063398838043
-0.829839766025543
-0.768804609775543
-0.753545820713043
-0.784063398838043
-0.799322187900543
-0.692510664463043
-0.707769453525543
-0.845098555088043
-0.738287031650543
-0.692510664463043
-0.768804609775543
-0.768804609775543
-0.738287031650543
-0.707769453525543
-0.738287031650543
-0.784063398838043
-0.738287031650543
-0.677251875400543
-0.738287031650543
-0.814580976963043
-0.692510664463043
-0.692510664463043
-0.814580976963043
-0.738287031650543
-0.692510664463043
-0.723028242588043
-0.753545820713043
-0.784063398838043
-0.738287031650543
-0.692510664463043
-0.753545820713043
-0.738287031650543
-0.661993086338043
-0.707769453525543
-0.784063398838043
-0.692510664463043
-0.661993086338043
-0.753545820713043
-0.707769453525543
-0.677251875400543
-0.661993086338043
-0.738287031650543
-0.784063398838043
-0.692510664463043
-0.646734297275543
-0.738287031650543
-0.738287031650543
-0.646734297275543
-0.677251875400543
-0.768804609775543
-0.723028242588043
-0.677251875400543
-0.661993086338043
-0.707769453525543
-0.692510664463043
-0.600957930088043
-0.646734297275543
-0.723028242588043
-0.661993086338043
-0.600957930088043
-0.646734297275543
-0.738287031650543
-0.692510664463043
-0.646734297275543
-0.723028242588043
-0.738287031650543
-0.661993086338043
-0.585699141025543
-0.677251875400543
-0.738287031650543
-0.631475508213043
-0.646734297275543
-0.738287031650543
-0.723028242588043
-0.692510664463043
-0.661993086338043
-0.753545820713043
-0.738287031650543
-0.661993086338043
-0.646734297275543
-0.692510664463043
-0.707769453525543
-0.646734297275543
-0.661993086338043
-0.768804609775543
-0.723028242588043
-0.692510664463043
-0.738287031650543
-0.738287031650543
-0.661993086338043
-0.616216719150543
-0.723028242588043
-0.738287031650543
-0.646734297275543
-0.616216719150543
-0.692510664463043
-0.753545820713043
-0.631475508213043
-0.600957930088043
-0.784063398838043
-0.707769453525543
-0.600957930088043
-0.646734297275543
-0.707769453525543
-0.692510664463043
-0.631475508213043
-0.646734297275543
-0.707769453525543
-0.692510664463043
-0.631475508213043
-0.661993086338043
-0.768804609775543
-0.661993086338043
-0.585699141025543
-0.692510664463043
-0.677251875400543
-0.631475508213043
-0.616216719150543
-0.646734297275543
-0.677251875400543
-0.631475508213043
-0.585699141025543
-0.677251875400543
-0.707769453525543
-0.631475508213043
-0.631475508213043
-0.723028242588043
-0.661993086338043
-0.631475508213043
-0.646734297275543
-0.661993086338043
-0.661993086338043
-0.616216719150543
-0.631475508213043
-0.692510664463043
-0.677251875400543
-0.661993086338043
-0.692510664463043
-0.707769453525543
-0.646734297275543
-0.616216719150543
-0.661993086338043
-0.661993086338043
-0.616216719150543
-0.585699141025543
-0.692510664463043
-0.753545820713043
-0.646734297275543
-0.661993086338043
-0.768804609775543
-0.692510664463043
-0.646734297275543
-0.661993086338043
-0.707769453525543
-0.661993086338043
-0.600957930088043
-0.616216719150543
-0.661993086338043
-0.661993086338043
-0.616216719150543
-0.646734297275543
-0.753545820713043
-0.616216719150543
-0.570440351963043
-0.646734297275543
-0.677251875400543
-0.616216719150543
-0.570440351963043
-0.692510664463043
-0.692510664463043
-0.616216719150543
-0.600957930088043
-0.661993086338043
-0.692510664463043
-0.570440351963043
-0.539922773838043
-0.738287031650543
-0.661993086338043
-0.585699141025543
-0.616216719150543
-0.661993086338043
-0.646734297275543
-0.555181562900543
-0.570440351963043
-0.661993086338043
-0.646734297275543
-0.585699141025543
-0.585699141025543
-0.692510664463043
-0.631475508213043
-0.555181562900543
-0.661993086338043
-0.646734297275543
-0.600957930088043
-0.570440351963043
-0.616216719150543
-0.692510664463043
-0.585699141025543
-0.570440351963043
-0.677251875400543
-0.661993086338043
-0.600957930088043
-0.570440351963043
-0.677251875400543
-0.631475508213043
-0.570440351963043
-0.585699141025543
-0.631475508213043
-0.631475508213043
-0.570440351963043
-0.585699141025543
-0.723028242588043
-0.600957930088043
-0.555181562900543
-0.631475508213043
-0.646734297275543
-0.600957930088043
-0.539922773838043
-0.600957930088043
-0.646734297275543
-0.585699141025543
-0.570440351963043
-0.661993086338043
-0.677251875400543
-0.509405195713043
-0.524663984775543
-0.692510664463043
-0.616216719150543
-0.555181562900543
-0.600957930088043
-0.646734297275543
-0.631475508213043
-0.555181562900543
-0.570440351963043
-0.631475508213043
-0.616216719150543
-0.555181562900543
-0.570440351963043
-0.631475508213043
-0.555181562900543
-0.524663984775543
-0.616216719150543
-0.585699141025543
-0.539922773838043
-0.539922773838043
-0.616216719150543
-0.616216719150543
-0.539922773838043
-0.539922773838043
-0.631475508213043
-0.631475508213043
-0.555181562900543
-0.524663984775543
-0.646734297275543
-0.585699141025543
-0.539922773838043
-0.600957930088043
-0.631475508213043
-0.600957930088043
-0.570440351963043
-0.585699141025543
-0.631475508213043
-0.570440351963043
-0.555181562900543
-0.570440351963043
-0.616216719150543
-0.600957930088043
-0.524663984775543
-0.631475508213043
-0.646734297275543
-0.585699141025543
-0.585699141025543
-0.616216719150543
-0.677251875400543
-0.555181562900543
-0.509405195713043
-0.646734297275543
-0.616216719150543
-0.524663984775543
-0.524663984775543
-0.631475508213043
-0.631475508213043
-0.539922773838043
-0.570440351963043
-0.600957930088043
-0.631475508213043
-0.570440351963043
-0.494146406650543
-0.646734297275543
-0.585699141025543
-0.494146406650543
-0.616216719150543
-0.631475508213043
-0.585699141025543
-0.570440351963043
-0.570440351963043
-0.616216719150543
-0.570440351963043
-0.509405195713043
-0.585699141025543
-0.631475508213043
-0.539922773838043
-0.494146406650543
-0.661993086338043
-0.570440351963043
-0.494146406650543
-0.631475508213043
-0.631475508213043
-0.570440351963043
-0.539922773838043
-0.524663984775543
-0.616216719150543
-0.570440351963043
-0.509405195713043
-0.555181562900543
-0.616216719150543
-0.539922773838043
-0.494146406650543
-0.616216719150543
-0.600957930088043
-0.524663984775543
-0.570440351963043
-0.585699141025543
-0.585699141025543
-0.524663984775543
-0.494146406650543
-0.600957930088043
-0.585699141025543
-0.478887617588043
-0.478887617588043
-0.585699141025543
-0.570440351963043
-0.509405195713043
-0.539922773838043
-0.631475508213043
-0.600957930088043
-0.509405195713043
-0.509405195713043
-0.616216719150543
-0.539922773838043
-0.494146406650543
-0.570440351963043
-0.600957930088043
-0.555181562900543
-0.509405195713043
-0.585699141025543
-0.600957930088043
-0.539922773838043
-0.539922773838043
-0.585699141025543
-0.600957930088043
-0.555181562900543
-0.524663984775543
-0.646734297275543
-0.616216719150543
-0.555181562900543
-0.570440351963043
-0.646734297275543
-0.600957930088043
-0.524663984775543
-0.570440351963043
-0.600957930088043
-0.570440351963043
-0.539922773838043
-0.539922773838043
-0.661993086338043
-0.616216719150543
-0.524663984775543
-0.631475508213043
-0.616216719150543
-0.539922773838043
-0.600957930088043
-0.631475508213043
-0.585699141025543
-0.555181562900543
-0.555181562900543
-0.570440351963043
-0.631475508213043
-0.570440351963043
-0.494146406650543
-0.646734297275543
-0.616216719150543
-0.494146406650543
-0.555181562900543
-0.616216719150543
-0.585699141025543
-0.524663984775543
-0.539922773838043
-0.616216719150543
-0.570440351963043
-0.524663984775543
-0.555181562900543
-0.631475508213043
-0.600957930088043
-0.539922773838043
-0.646734297275543
-0.631475508213043
-0.555181562900543
-0.555181562900543
-0.600957930088043
-0.631475508213043
-0.585699141025543
-0.524663984775543
-0.631475508213043
-0.631475508213043
-0.555181562900543
-0.555181562900543
-0.631475508213043
-0.631475508213043
-0.539922773838043
-0.555181562900543
-0.646734297275543
-0.585699141025543
-0.524663984775543
-0.555181562900543
-0.646734297275543
-0.616216719150543
-0.539922773838043
-0.616216719150543
-0.600957930088043
-0.570440351963043
-0.585699141025543
-0.600957930088043
-0.616216719150543
-0.570440351963043
-0.570440351963043
-0.631475508213043
-0.646734297275543
-0.585699141025543
-0.555181562900543
-0.631475508213043
-0.616216719150543
-0.524663984775543
-0.555181562900543
-0.661993086338043
-0.631475508213043
-0.539922773838043
-0.585699141025543
-0.661993086338043
-0.600957930088043
-0.570440351963043
-0.585699141025543
-0.646734297275543
-0.616216719150543
-0.509405195713043
-0.585699141025543
-0.631475508213043
-0.555181562900543
-0.509405195713043
-0.616216719150543
-0.631475508213043
-0.555181562900543
-0.570440351963043
-0.616216719150543
-0.616216719150543
-0.570440351963043
-0.524663984775543
-0.631475508213043
-0.646734297275543
-0.539922773838043
-0.570440351963043
-0.661993086338043
-0.600957930088043
-0.539922773838043
-0.570440351963043
-0.646734297275543
-0.585699141025543
-0.555181562900543
-0.600957930088043
-0.661993086338043
-0.600957930088043
-0.509405195713043
-0.600957930088043
-0.631475508213043
-0.555181562900543
-0.585699141025543
-0.646734297275543
-0.661993086338043
-0.600957930088043
-0.570440351963043
-0.661993086338043
-0.600957930088043
-0.539922773838043
-0.585699141025543
-0.631475508213043
-0.616216719150543
-0.524663984775543
-0.555181562900543
-0.646734297275543
-0.616216719150543
-0.555181562900543
-0.570440351963043
-0.661993086338043
-0.600957930088043
-0.494146406650543
-0.600957930088043
-0.600957930088043
-0.555181562900543
-0.524663984775543
-0.585699141025543
-0.661993086338043
-0.555181562900543
-0.524663984775543
-0.616216719150543
-0.585699141025543
-0.555181562900543
-0.539922773838043
-0.600957930088043
-0.600957930088043
-0.509405195713043
-0.539922773838043
-0.631475508213043
-0.585699141025543
-0.509405195713043
-0.524663984775543
-0.631475508213043
-0.524663984775543
-0.478887617588043
-0.555181562900543
-0.616216719150543
-0.616216719150543
-0.509405195713043
-0.524663984775543
-0.600957930088043
-0.509405195713043
-0.478887617588043
-0.570440351963043
-0.570440351963043
-0.524663984775543
-0.524663984775543
-0.585699141025543
-0.524663984775543
-0.509405195713043
-0.509405195713043
-0.570440351963043
-0.585699141025543
-0.509405195713043
-0.509405195713043
-0.616216719150543
-0.570440351963043
-0.494146406650543
-0.524663984775543
-0.616216719150543
-0.555181562900543
-0.494146406650543
-0.555181562900543
-0.585699141025543
-0.524663984775543
-0.433111250400543
-0.539922773838043
-0.600957930088043
-0.509405195713043
-0.524663984775543
-0.585699141025543
-0.570440351963043
-0.509405195713043
-0.463628828525543
-0.555181562900543
-0.539922773838043
-0.494146406650543
-0.555181562900543
-0.616216719150543
-0.570440351963043
-0.494146406650543
-0.524663984775543
-0.616216719150543
-0.509405195713043
-0.463628828525543
-0.539922773838043
-0.616216719150543
-0.524663984775543
-0.402593672275543
-0.524663984775543
-0.570440351963043
-0.478887617588043
-0.478887617588043
-0.555181562900543
-0.570440351963043
-0.463628828525543
-0.463628828525543
-0.570440351963043
-0.539922773838043
-0.478887617588043
-0.494146406650543
-0.585699141025543
-0.555181562900543
-0.448370039463043
-0.494146406650543
-0.570440351963043
-0.539922773838043
-0.478887617588043
-0.494146406650543
-0.585699141025543
-0.509405195713043
-0.478887617588043
-0.539922773838043
-0.524663984775543
-0.539922773838043
-0.463628828525543
-0.524663984775543
-0.646734297275543
-0.555181562900543
-0.509405195713043
-0.585699141025543
-0.585699141025543
-0.524663984775543
-0.494146406650543
-0.570440351963043
-0.509405195713043
-0.494146406650543
-0.524663984775543
-0.555181562900543
-0.570440351963043
-0.509405195713043
-0.509405195713043
-0.616216719150543
-0.509405195713043
-0.478887617588043
-0.539922773838043
-0.600957930088043
-0.570440351963043
-0.494146406650543
-0.555181562900543
-0.600957930088043
-0.555181562900543
-0.509405195713043
-0.585699141025543
-0.646734297275543
-0.509405195713043
-0.509405195713043
-0.585699141025543
-0.509405195713043
-0.494146406650543
-0.494146406650543
-0.570440351963043
-0.600957930088043
-0.494146406650543
-0.539922773838043
-0.631475508213043
-0.524663984775543
-0.494146406650543
-0.539922773838043
-0.600957930088043
-0.555181562900543
-0.524663984775543
-0.555181562900543
-0.616216719150543
-0.555181562900543
-0.448370039463043
-0.585699141025543
-0.661993086338043
-0.539922773838043
-0.539922773838043
-0.600957930088043
-0.585699141025543
-0.524663984775543
-0.509405195713043
-0.600957930088043
-0.585699141025543
-0.555181562900543
-0.570440351963043
-0.616216719150543
-0.600957930088043
-0.524663984775543
-0.585699141025543
-0.677251875400543
-0.585699141025543
-0.524663984775543
-0.585699141025543
-0.692510664463043
-0.600957930088043
-0.509405195713043
-0.631475508213043
-0.646734297275543
-0.585699141025543
-0.555181562900543
-0.600957930088043
-0.677251875400543
-0.570440351963043
-0.509405195713043
-0.631475508213043
-0.616216719150543
-0.555181562900543
-0.555181562900543
-0.677251875400543
-0.646734297275543
-0.555181562900543
-0.616216719150543
-0.661993086338043
-0.616216719150543
-0.585699141025543
-0.585699141025543
-0.661993086338043
-0.585699141025543
-0.555181562900543
-0.616216719150543
-0.646734297275543
-0.631475508213043
-0.539922773838043
-0.600957930088043
-0.677251875400543
-0.600957930088043
-0.555181562900543
-0.600957930088043
-0.677251875400543
-0.646734297275543
-0.585699141025543
-0.661993086338043
-0.616216719150543
-0.616216719150543
-0.631475508213043
-0.646734297275543
-0.677251875400543
-0.600957930088043
-0.616216719150543
-0.707769453525543
-0.600957930088043
-0.585699141025543
-0.661993086338043
-0.692510664463043
-0.661993086338043
-0.600957930088043
-0.646734297275543
-0.692510664463043
-0.661993086338043
-0.600957930088043
-0.661993086338043
-0.753545820713043
-0.616216719150543
-0.585699141025543
-0.707769453525543
-0.677251875400543
-0.631475508213043
-0.631475508213043
-0.677251875400543
-0.692510664463043
-0.616216719150543
-0.600957930088043
-0.677251875400543
-0.661993086338043
-0.585699141025543
-0.616216719150543
-0.677251875400543
-0.616216719150543
-0.570440351963043
-0.646734297275543
-0.707769453525543
-0.646734297275543
-0.570440351963043
-0.661993086338043
-0.723028242588043
-0.631475508213043
-0.585699141025543
-0.646734297275543
-0.707769453525543
-0.646734297275543
-0.600957930088043
-0.677251875400543
-0.692510664463043
-0.631475508213043
-0.600957930088043
-0.677251875400543
-0.646734297275543
-0.585699141025543
-0.661993086338043
-0.692510664463043
-0.616216719150543
-0.585699141025543
-0.631475508213043
-0.661993086338043
-0.631475508213043
-0.616216719150543
-0.661993086338043
-0.707769453525543
-0.661993086338043
-0.585699141025543
-0.677251875400543
-0.707769453525543
-0.616216719150543
-0.600957930088043
-0.692510664463043
-0.707769453525543
-0.616216719150543
-0.585699141025543
-0.707769453525543
-0.661993086338043
-0.600957930088043
-0.646734297275543
-0.707769453525543
-0.692510664463043
-0.600957930088043
-0.616216719150543
-0.692510664463043
-0.631475508213043
-0.600957930088043
-0.677251875400543
-0.738287031650543
-0.631475508213043
-0.600957930088043
-0.707769453525543
-0.677251875400543
-0.631475508213043
-0.600957930088043
-0.631475508213043
-0.707769453525543
-0.616216719150543
-0.539922773838043
-0.677251875400543
-0.707769453525543
-0.631475508213043
-0.600957930088043
-0.677251875400543
-0.661993086338043
-0.600957930088043
-0.631475508213043
-0.661993086338043
-0.646734297275543
-0.600957930088043
-0.631475508213043
-0.692510664463043
-0.631475508213043
-0.585699141025543
-0.646734297275543
-0.692510664463043
-0.631475508213043
-0.555181562900543
-0.616216719150543
-0.646734297275543
-0.600957930088043
-0.616216719150543
-0.631475508213043
-0.631475508213043
-0.585699141025543
-0.585699141025543
-0.677251875400543
-0.661993086338043
-0.585699141025543
-0.555181562900543
-0.646734297275543
-0.661993086338043
-0.585699141025543
-0.631475508213043
-0.677251875400543
-0.600957930088043
-0.570440351963043
-0.585699141025543
-0.631475508213043
-0.570440351963043
-0.570440351963043
-0.661993086338043
-0.661993086338043
-0.585699141025543
-0.524663984775543
-0.631475508213043
-0.692510664463043
-0.600957930088043
-0.570440351963043
-0.631475508213043
-0.677251875400543
-0.616216719150543
-0.539922773838043
-0.661993086338043
-0.646734297275543
-0.570440351963043
-0.585699141025543
-0.616216719150543
-0.631475508213043
-0.555181562900543
-0.555181562900543
-0.661993086338043
-0.631475508213043
-0.570440351963043
-0.585699141025543
-0.692510664463043
-0.616216719150543
-0.555181562900543
-0.661993086338043
-0.616216719150543
-0.570440351963043
-0.585699141025543
-0.600957930088043
-0.692510664463043
-0.616216719150543
-0.539922773838043
-0.677251875400543
-0.631475508213043
-0.570440351963043
-0.539922773838043
-0.631475508213043
-0.631475508213043
-0.539922773838043
-0.646734297275543
-0.677251875400543
-0.600957930088043
-0.570440351963043
-0.585699141025543
-0.677251875400543
-0.570440351963043
-0.509405195713043
-0.631475508213043
-0.646734297275543
-0.600957930088043
-0.524663984775543
-0.616216719150543
-0.707769453525543
-0.570440351963043
-0.570440351963043
-0.646734297275543
-0.646734297275543
-0.600957930088043
-0.524663984775543
-0.661993086338043
-0.646734297275543
-0.555181562900543
-0.570440351963043
-0.616216719150543
-0.646734297275543
-0.555181562900543
-0.570440351963043
-0.707769453525543
-0.570440351963043
-0.539922773838043
-0.616216719150543
-0.631475508213043
-0.600957930088043
-0.539922773838043
-0.600957930088043
-0.646734297275543
-0.539922773838043
-0.524663984775543
-0.585699141025543
-0.646734297275543
-0.585699141025543
-0.555181562900543
-0.616216719150543
-0.616216719150543
-0.585699141025543
-0.509405195713043
-0.600957930088043
-0.646734297275543
-0.524663984775543
-0.539922773838043
-0.600957930088043
-0.616216719150543
-0.616216719150543
-0.539922773838043
-0.616216719150543
-0.585699141025543
-0.524663984775543
-0.585699141025543
-0.616216719150543
-0.585699141025543
-0.555181562900543
-0.616216719150543
-0.616216719150543
-0.524663984775543
-0.555181562900543
-0.600957930088043
-0.600957930088043
-0.555181562900543
-0.524663984775543
-0.600957930088043
-0.555181562900543
-0.509405195713043
-0.539922773838043
-0.600957930088043
-0.600957930088043
-0.524663984775543
-0.570440351963043
-0.646734297275543
-0.524663984775543
-0.524663984775543
-0.555181562900543
-0.616216719150543
-0.570440351963043
-0.494146406650543
-0.585699141025543
-0.600957930088043
-0.524663984775543
-0.509405195713043
-0.555181562900543
-0.616216719150543
-0.524663984775543
-0.494146406650543
-0.631475508213043
-0.585699141025543
-0.524663984775543
-0.478887617588043
-0.570440351963043
-0.585699141025543
-0.509405195713043
-0.524663984775543
-0.585699141025543
-0.600957930088043
-0.524663984775543
-0.478887617588043
-0.616216719150543
-0.539922773838043
-0.463628828525543
-0.539922773838043
-0.555181562900543
-0.524663984775543
-0.478887617588043
-0.539922773838043
-0.631475508213043
-0.524663984775543
-0.478887617588043
-0.570440351963043
-0.616216719150543
-0.539922773838043
-0.494146406650543
-0.616216719150543
-0.600957930088043
-0.524663984775543
-0.509405195713043
-0.585699141025543
-0.631475508213043
-0.494146406650543
-0.494146406650543
-0.616216719150543
-0.539922773838043
-0.494146406650543
-0.524663984775543
-0.585699141025543
-0.585699141025543
-0.478887617588043
-0.539922773838043
-0.600957930088043
-0.509405195713043
-0.478887617588043
-0.555181562900543
-0.585699141025543
-0.494146406650543
-0.478887617588043
-0.570440351963043
-0.555181562900543
-0.509405195713043
-0.478887617588043
-0.539922773838043
-0.555181562900543
-0.448370039463043
-0.478887617588043
-0.555181562900543
-0.524663984775543
-0.478887617588043
-0.478887617588043
-0.509405195713043
-0.478887617588043
-0.448370039463043
-0.478887617588043
-0.509405195713043
-0.433111250400543
-0.417852461338043
-0.524663984775543
-0.539922773838043
-0.417852461338043
-0.417852461338043
-0.509405195713043
-0.524663984775543
-0.433111250400543
-0.417852461338043
-0.494146406650543
-0.509405195713043
-0.402593672275543
-0.387334883213043
-0.524663984775543
-0.509405195713043
-0.448370039463043
-0.478887617588043
-0.494146406650543
-0.463628828525543
-0.433111250400543
-0.433111250400543
-0.539922773838043
-0.494146406650543
-0.417852461338043
-0.509405195713043
-0.585699141025543
-0.494146406650543
-0.417852461338043
-0.509405195713043
-0.509405195713043
-0.433111250400543
-0.402593672275543
-0.463628828525543
-0.524663984775543
-0.433111250400543
-0.402593672275543
-0.539922773838043
-0.524663984775543
-0.448370039463043
-0.417852461338043
-0.494146406650543
-0.524663984775543
-0.402593672275543
-0.448370039463043
-0.509405195713043
-0.463628828525543
-0.463628828525543
-0.433111250400543
-0.478887617588043
-0.494146406650543
-0.417852461338043
-0.463628828525543
-0.494146406650543
-0.433111250400543
-0.387334883213043
-0.463628828525543
-0.509405195713043
-0.402593672275543
-0.387334883213043
-0.478887617588043
-0.478887617588043
-0.417852461338043
-0.372076094150543
-0.494146406650543
-0.509405195713043
-0.402593672275543
-0.433111250400543
-0.509405195713043
-0.463628828525543
-0.402593672275543
-0.402593672275543
-0.478887617588043
-0.417852461338043
-0.402593672275543
-0.417852461338043
-0.494146406650543
-0.478887617588043
-0.372076094150543
-0.463628828525543
-0.478887617588043
-0.356817305088043
-0.387334883213043
-0.463628828525543
-0.494146406650543
-0.433111250400543
-0.402593672275543
-0.509405195713043
-0.524663984775543
-0.402593672275543
-0.372076094150543
-0.509405195713043
-0.478887617588043
-0.326299726963043
-0.402593672275543
-0.448370039463043
-0.402593672275543
-0.417852461338043
-0.372076094150543
-0.463628828525543
-0.478887617588043
-0.372076094150543
-0.433111250400543
-0.463628828525543
-0.387334883213043
-0.356817305088043
-0.448370039463043
-0.478887617588043
-0.372076094150543
-0.387334883213043
-0.448370039463043
-0.433111250400543
-0.402593672275543
-0.326299726963043
-0.448370039463043
-0.433111250400543
-0.341558516025543
-0.402593672275543
-0.448370039463043
-0.433111250400543
-0.356817305088043
-0.387334883213043
-0.478887617588043
-0.387334883213043
-0.356817305088043
-0.387334883213043
-0.448370039463043
-0.463628828525543
-0.372076094150543
-0.448370039463043
-0.478887617588043
-0.372076094150543
-0.341558516025543
-0.387334883213043
-0.448370039463043
-0.372076094150543
-0.341558516025543
-0.448370039463043
-0.402593672275543
-0.356817305088043
-0.326299726963043
-0.417852461338043
-0.463628828525543
-0.326299726963043
-0.356817305088043
-0.417852461338043
-0.372076094150543
-0.372076094150543
-0.372076094150543
-0.448370039463043
-0.417852461338043
-0.326299726963043
-0.387334883213043
-0.417852461338043
-0.372076094150543
-0.311040937900543
-0.372076094150543
-0.448370039463043
-0.311040937900543
-0.356817305088043
-0.433111250400543
-0.387334883213043
-0.387334883213043
-0.326299726963043
-0.402593672275543
-0.417852461338043
-0.326299726963043
-0.341558516025543
-0.448370039463043
-0.417852461338043
-0.295782148838043
-0.341558516025543
-0.463628828525543
-0.372076094150543
-0.372076094150543
-0.372076094150543
-0.387334883213043
-0.417852461338043
-0.295782148838043
-0.326299726963043
-0.448370039463043
-0.356817305088043
-0.341558516025543
-0.402593672275543
-0.417852461338043
-0.356817305088043
-0.295782148838043
-0.387334883213043
-0.417852461338043
-0.356817305088043
-0.341558516025543
-0.433111250400543
-0.463628828525543
-0.326299726963043
-0.311040937900543
-0.402593672275543
-0.372076094150543
-0.326299726963043
-0.326299726963043
-0.417852461338043
-0.372076094150543
-0.295782148838043
-0.372076094150543
-0.417852461338043
-0.372076094150543
-0.341558516025543
-0.372076094150543
-0.402593672275543
-0.356817305088043
-0.341558516025543
-0.387334883213043
-0.417852461338043
-0.387334883213043
-0.326299726963043
-0.402593672275543
-0.387334883213043
-0.295782148838043
-0.311040937900543
-0.402593672275543
-0.326299726963043
-0.265264570713043
-0.311040937900543
-0.387334883213043
-0.356817305088043
-0.311040937900543
-0.356817305088043
-0.417852461338043
-0.326299726963043
-0.265264570713043
-0.326299726963043
-0.341558516025543
-0.326299726963043
-0.326299726963043
-0.387334883213043
-0.417852461338043
-0.295782148838043
-0.311040937900543
-0.402593672275543
-0.356817305088043
-0.295782148838043
-0.280523359775543
-0.356817305088043
-0.356817305088043
-0.280523359775543
-0.280523359775543
-0.387334883213043
-0.387334883213043
-0.280523359775543
-0.311040937900543
-0.417852461338043
-0.326299726963043
-0.311040937900543
-0.356817305088043
-0.356817305088043
-0.341558516025543
-0.280523359775543
-0.341558516025543
-0.417852461338043
-0.356817305088043
-0.341558516025543
-0.356817305088043
-0.387334883213043
-0.356817305088043
-0.295782148838043
-0.387334883213043
-0.402593672275543
-0.295782148838043
-0.295782148838043
-0.387334883213043
-0.341558516025543
-0.250005781650543
-0.311040937900543
-0.417852461338043
-0.372076094150543
-0.311040937900543
-0.295782148838043
-0.387334883213043
-0.341558516025543
-0.234746992588043
-0.311040937900543
-0.387334883213043
-0.295782148838043
-0.295782148838043
-0.341558516025543
-0.326299726963043
-0.295782148838043
-0.311040937900543
-0.326299726963043
-0.326299726963043
-0.295782148838043
-0.250005781650543
-0.341558516025543
-0.356817305088043
-0.265264570713043
-0.295782148838043
-0.387334883213043
-0.356817305088043
-0.311040937900543
-0.311040937900543
-0.341558516025543
-0.341558516025543
-0.280523359775543
-0.265264570713043
-0.372076094150543
-0.311040937900543
-0.265264570713043
-0.356817305088043
-0.372076094150543
-0.326299726963043
-0.311040937900543
-0.326299726963043
-0.372076094150543
-0.311040937900543
-0.265264570713043
-0.356817305088043
-0.356817305088043
-0.326299726963043
-0.341558516025543
-0.372076094150543
-0.326299726963043
-0.280523359775543
-0.326299726963043
-0.387334883213043
-0.387334883213043
-0.295782148838043
-0.280523359775543
-0.417852461338043
-0.295782148838043
-0.234746992588043
-0.356817305088043
-0.372076094150543
-0.311040937900543
-0.280523359775543
-0.356817305088043
-0.372076094150543
-0.295782148838043
-0.326299726963043
-0.356817305088043
-0.356817305088043
-0.295782148838043
-0.265264570713043
-0.402593672275543
-0.372076094150543
-0.265264570713043
-0.311040937900543
-0.387334883213043
-0.356817305088043
-0.234746992588043
-0.280523359775543
-0.387334883213043
-0.295782148838043
-0.250005781650543
-0.250005781650543
-0.341558516025543
-0.341558516025543
-0.234746992588043
-0.356817305088043
-0.433111250400543
-0.341558516025543
-0.265264570713043
-0.280523359775543
-0.356817305088043
-0.280523359775543
-0.250005781650543
-0.326299726963043
-0.341558516025543
-0.356817305088043
-0.280523359775543
-0.311040937900543
-0.387334883213043
-0.250005781650543
-0.265264570713043
-0.356817305088043
-0.311040937900543
-0.295782148838043
-0.280523359775543
-0.387334883213043
-0.372076094150543
-0.311040937900543
-0.326299726963043
-0.372076094150543
-0.356817305088043
-0.280523359775543
-0.326299726963043
-0.356817305088043
-0.280523359775543
-0.311040937900543
-0.326299726963043
-0.311040937900543
-0.311040937900543
-0.280523359775543
-0.356817305088043
-0.311040937900543
-0.219488203525543
-0.311040937900543
-0.356817305088043
-0.295782148838043
-0.250005781650543
-0.295782148838043
-0.372076094150543
-0.311040937900543
-0.250005781650543
-0.280523359775543
-0.341558516025543
-0.280523359775543
-0.204229414463043
-0.326299726963043
-0.402593672275543
-0.280523359775543
-0.234746992588043
-0.311040937900543
-0.326299726963043
-0.219488203525543
-0.204229414463043
-0.295782148838043
-0.311040937900543
-0.265264570713043
-0.219488203525543
-0.295782148838043
-0.341558516025543
-0.265264570713043
-0.250005781650543
-0.326299726963043
-0.311040937900543
-0.219488203525543
-0.219488203525543
-0.326299726963043
-0.280523359775543
-0.204229414463043
-0.234746992588043
-0.311040937900543
-0.311040937900543
-0.219488203525543
-0.250005781650543
-0.311040937900543
-0.250005781650543
-0.173711836338043
-0.234746992588043
-0.280523359775543
-0.234746992588043
-0.265264570713043
-0.311040937900543
-0.234746992588043
-0.234746992588043
-0.234746992588043
-0.250005781650543
-0.280523359775543
-0.204229414463043
-0.204229414463043
-0.280523359775543
-0.204229414463043
-0.188970625400543
-0.219488203525543
-0.250005781650543
-0.188970625400543
-0.173711836338043
-0.234746992588043
-0.250005781650543
-0.219488203525543
-0.158453047275543
-0.234746992588043
-0.280523359775543
-0.143194258213043
-0.143194258213043
-0.234746992588043
-0.219488203525543
-0.188970625400543
-0.127935469150543
-0.219488203525543
-0.234746992588043
-0.127935469150543
-0.158453047275543
-0.250005781650543
-0.188970625400543
-0.097417883574963
-0.127935469150543
-0.204229414463043
-0.158453047275543
-0.112676672637463
-0.127935469150543
-0.234746992588043
-0.250005781650543
-0.127935469150543
-0.143194258213043
-0.219488203525543
-0.173711836338043
-0.097417883574963
-0.127935469150543
-0.173711836338043
-0.127935469150543
-0.112676672637463
-0.204229414463043
-0.204229414463043
-0.173711836338043
-0.143194258213043
-0.188970625400543
-0.204229414463043
-0.112676672637463
-0.112676672637463
-0.173711836338043
-0.158453047275543
-0.112676672637463
-0.127935469150543
-0.188970625400543
-0.127935469150543
-0.127935469150543
-0.204229414463043
-0.188970625400543
-0.127935469150543
-0.082159094512463
-0.127935469150543
-0.158453047275543
-0.112676672637463
-0.082159094512463
-0.173711836338043
-0.204229414463043
-0.097417883574963
-0.066900305449963
-0.188970625400543
-0.112676672637463
-0.112676672637463
-0.158453047275543
-0.173711836338043
-0.158453047275543
-0.082159094512463
-0.082159094512463
-0.188970625400543
-0.143194258213043
-0.066900305449963
-0.097417883574963
-0.188970625400543
-0.143194258213043
-0.082159094512463
-0.127935469150543
-0.143194258213043
-0.143194258213043
-0.066900305449963
-0.082159094512463
-0.188970625400543
-0.082159094512463
-0.051641516387463
-0.127935469150543
-0.143194258213043
-0.143194258213043
-0.051641516387463
-0.127935469150543
-0.158453047275543
-0.051641516387463
-0.097417883574963
-0.112676672637463
-0.097417883574963
-0.066900305449963
-0.082159094512463
-0.158453047275543
-0.097417883574963
-0.097417883574963
-0.143194258213043
-0.127935469150543
-0.112676672637463
0.009393639862537
-0.066900305449963
-0.158453047275543
-0.066900305449963
-0.051641516387463
-0.127935469150543
-0.173711836338043
-0.066900305449963
0.009393639862537
-0.158453047275543
-0.097417883574963
-0.036382727324963
-0.066900305449963
-0.112676672637463
-0.112676672637463
-0.005865149199963
-0.051641516387463
-0.158453047275543
-0.082159094512463
-0.066900305449963
-0.051641516387463
-0.143194258213043
-0.066900305449963
0.055170007050037
-0.082159094512463
-0.112676672637463
-0.066900305449963
-0.066900305449963
-0.066900305449963
-0.158453047275543
-0.097417883574963
-0.036382727324963
-0.097417883574963
-0.097417883574963
-0.051641516387463
0.009393639862537
-0.112676672637463
-0.127935469150543
-0.036382727324963
-0.082159094512463
-0.066900305449963
-0.051641516387463
-0.066900305449963
-0.021123938262463
-0.127935469150543
-0.127935469150543
-0.066900305449963
-0.082159094512463
-0.066900305449963
-0.021123938262463
-0.005865149199963
-0.082159094512463
-0.112676672637463
-0.066900305449963
-0.051641516387463
-0.051641516387463
-0.112676672637463
-0.066900305449963
0.009393639862537
-0.112676672637463
-0.127935469150543
-0.036382727324963
-0.036382727324963
-0.082159094512463
-0.082159094512463
-0.005865149199963
-0.036382727324963
-0.143194258213043
-0.097417883574963
-0.036382727324963
-0.066900305449963
-0.127935469150543
-0.051641516387463
0.024652428925037
-0.051641516387463
-0.082159094512463
-0.036382727324963
-0.021123938262463
-0.066900305449963
-0.143194258213043
-0.036382727324963
0.024652428925037
-0.051641516387463
-0.112676672637463
-0.036382727324963
0.024652428925037
-0.112676672637463
-0.127935469150543
-0.036382727324963
-0.036382727324963
-0.051641516387463
-0.051641516387463
-0.021123938262463
-0.021123938262463
-0.097417883574963
-0.051641516387463
-0.021123938262463
-0.021123938262463
-0.036382727324963
-0.036382727324963
0.039911217987537
-0.036382727324963
-0.097417883574963
-0.005865149199963
-0.021123938262463
-0.051641516387463
-0.082159094512463
-0.036382727324963
0.024652428925037
-0.066900305449963
-0.127935469150543
-0.051641516387463
0.024652428925037
-0.066900305449963
-0.066900305449963
0.039911217987537
-0.021123938262463
-0.097417883574963
-0.051641516387463
-0.036382727324963
-0.051641516387463
-0.097417883574963
-0.051641516387463
0.039911217987537
-0.021123938262463
-0.066900305449963
0.009393639862537
0.009393639862537
-0.066900305449963
-0.127935469150543
-0.051641516387463
0.009393639862537
-0.036382727324963
-0.112676672637463
-0.051641516387463
0.024652428925037
-0.082159094512463
-0.112676672637463
0.009393639862537
0.055170007050037
-0.036382727324963
-0.066900305449963
-0.021123938262463
-0.005865149199963
-0.082159094512463
-0.082159094512463
-0.021123938262463
-0.021123938262463
-0.066900305449963
-0.036382727324963
-0.005865149199963
-0.082159094512463
-0.097417883574963
-0.021123938262463
-0.021123938262463
-0.066900305449963
-0.082159094512463
-0.036382727324963
-0.021123938262463
-0.051641516387463
-0.097417883574963
-0.051641516387463
-0.005865149199963
-0.066900305449963
-0.051641516387463
-0.036382727324963
-0.036382727324963
-0.082159094512463
-0.097417883574963
-0.051641516387463
-0.097417883574963
-0.158453047275543
-0.036382727324963
-0.021123938262463
-0.036382727324963
-0.082159094512463
-0.051641516387463
0.009393639862537
-0.082159094512463
-0.112676672637463
-0.036382727324963
-0.036382727324963
-0.112676672637463
-0.127935469150543
-0.036382727324963
-0.036382727324963
-0.082159094512463
-0.097417883574963
-0.066900305449963
0.024652428925037
-0.112676672637463
-0.173711836338043
-0.005865149199963
-0.051641516387463
-0.143194258213043
-0.127935469150543
-0.051641516387463
-0.036382727324963
-0.112676672637463
-0.036382727324963
0.009393639862537
-0.066900305449963
-0.112676672637463
-0.097417883574963
0.009393639862537
-0.066900305449963
-0.158453047275543
-0.021123938262463
0.009393639862537
-0.051641516387463
-0.127935469150543
-0.097417883574963
0.024652428925037
-0.082159094512463
-0.112676672637463
-0.036382727324963
-0.021123938262463
-0.066900305449963
-0.097417883574963
-0.005865149199963
-0.021123938262463
-0.097417883574963
-0.021123938262463
-0.005865149199963
-0.005865149199963
-0.082159094512463
-0.082159094512463
0.009393639862537
-0.097417883574963
-0.112676672637463
-0.021123938262463
-0.051641516387463
-0.127935469150543
-0.143194258213043
-0.036382727324963
-0.021123938262463
-0.097417883574963
-0.051641516387463
-0.036382727324963
-0.005865149199963
-0.082159094512463
-0.112676672637463
-0.005865149199963
-0.021123938262463
-0.082159094512463
-0.066900305449963
-0.021123938262463
-0.021123938262463
-0.097417883574963
-0.021123938262463
-0.021123938262463
-0.112676672637463
-0.097417883574963
-0.097417883574963
-0.021123938262463
-0.066900305449963
-0.173711836338043
-0.005865149199963
-0.005865149199963
-0.097417883574963
-0.082159094512463
-0.051641516387463
-0.036382727324963
-0.097417883574963
-0.112676672637463
-0.097417883574963
-0.036382727324963
-0.051641516387463
-0.143194258213043
-0.005865149199963
0.009393639862537
-0.143194258213043
-0.112676672637463
-0.097417883574963
-0.066900305449963
-0.127935469150543
-0.143194258213043
-0.021123938262463
-0.097417883574963
-0.127935469150543
-0.036382727324963
-0.021123938262463
-0.066900305449963
-0.143194258213043
-0.036382727324963
-0.036382727324963
-0.173711836338043
-0.112676672637463
-0.112676672637463
-0.051641516387463
-0.143194258213043
-0.188970625400543
-0.051641516387463
-0.066900305449963
-0.127935469150543
-0.112676672637463
-0.066900305449963
-0.036382727324963
-0.158453047275543
-0.082159094512463
-0.036382727324963
-0.097417883574963
-0.097417883574963
-0.112676672637463
-0.005865149199963
-0.051641516387463
-0.173711836338043
-0.021123938262463
-0.036382727324963
-0.127935469150543
-0.127935469150543
-0.082159094512463
-0.021123938262463
-0.143194258213043
-0.173711836338043
-0.097417883574963
-0.097417883574963
-0.127935469150543
-0.173711836338043
-0.051641516387463
-0.021123938262463
-0.173711836338043
-0.112676672637463
-0.082159094512463
-0.082159094512463
-0.127935469150543
-0.127935469150543
-0.036382727324963
-0.097417883574963
-0.112676672637463
-0.097417883574963
-0.097417883574963
-0.066900305449963
-0.173711836338043
-0.127935469150543
-0.036382727324963
-0.188970625400543
-0.173711836338043
-0.097417883574963
-0.112676672637463
-0.158453047275543
-0.173711836338043
-0.112676672637463
-0.097417883574963
-0.127935469150543
-0.173711836338043
-0.143194258213043
-0.082159094512463
-0.188970625400543
-0.158453047275543
-0.097417883574963
-0.158453047275543
-0.158453047275543
-0.143194258213043
-0.112676672637463
-0.127935469150543
-0.219488203525543
-0.127935469150543
-0.066900305449963
-0.173711836338043
-0.204229414463043
-0.112676672637463
-0.066900305449963
-0.158453047275543
-0.158453047275543
-0.112676672637463
-0.112676672637463
-0.158453047275543
-0.188970625400543
-0.112676672637463
-0.082159094512463
-0.204229414463043
-0.143194258213043
-0.082159094512463
-0.127935469150543
-0.173711836338043
-0.158453047275543
-0.143194258213043
-0.143194258213043
-0.173711836338043
-0.173711836338043
-0.127935469150543
-0.158453047275543
-0.219488203525543
-0.112676672637463
-0.082159094512463
-0.173711836338043
-0.143194258213043
-0.066900305449963
-0.097417883574963
-0.188970625400543
-0.188970625400543
-0.127935469150543
-0.097417883574963
-0.188970625400543
-0.204229414463043
-0.112676672637463
-0.127935469150543
-0.219488203525543
-0.188970625400543
-0.127935469150543
-0.143194258213043
-0.219488203525543
-0.188970625400543
-0.112676672637463
-0.158453047275543
-0.219488203525543
-0.204229414463043
-0.158453047275543
-0.173711836338043
-0.250005781650543
-0.173711836338043
-0.097417883574963
-0.219488203525543
-0.250005781650543
-0.173711836338043
-0.158453047275543
-0.234746992588043
-0.219488203525543
-0.158453047275543
-0.143194258213043
-0.204229414463043
-0.234746992588043
-0.188970625400543
-0.158453047275543
-0.234746992588043
-0.204229414463043
-0.127935469150543
-0.143194258213043
-0.204229414463043
-0.204229414463043
-0.143194258213043
-0.158453047275543
-0.234746992588043
-0.173711836338043
-0.143194258213043
-0.204229414463043
-0.234746992588043
-0.158453047275543
-0.173711836338043
-0.265264570713043
-0.219488203525543
-0.158453047275543
-0.158453047275543
-0.219488203525543
-0.265264570713043
-0.143194258213043
-0.127935469150543
-0.265264570713043
-0.204229414463043
-0.097417883574963
-0.173711836338043
-0.234746992588043
-0.127935469150543
-0.127935469150543
-0.173711836338043
-0.173711836338043
-0.219488203525543
-0.158453047275543
-0.173711836338043
-0.295782148838043
-0.173711836338043
-0.127935469150543
-0.219488203525543
-0.204229414463043
-0.127935469150543
-0.143194258213043
-0.219488203525543
-0.204229414463043
-0.173711836338043
-0.127935469150543
-0.173711836338043
-0.265264570713043
-0.143194258213043
-0.143194258213043
-0.250005781650543
-0.173711836338043
-0.127935469150543
-0.143194258213043
-0.188970625400543
-0.204229414463043
-0.127935469150543
-0.188970625400543
-0.219488203525543
-0.204229414463043
-0.188970625400543
-0.173711836338043
-0.234746992588043
-0.158453047275543
-0.112676672637463
-0.219488203525543
-0.204229414463043
-0.143194258213043
-0.127935469150543
-0.204229414463043
-0.219488203525543
-0.082159094512463
-0.158453047275543
-0.234746992588043
-0.204229414463043
-0.173711836338043
-0.127935469150543
-0.204229414463043
-0.143194258213043
-0.097417883574963
-0.188970625400543
-0.204229414463043
-0.204229414463043
-0.143194258213043
-0.173711836338043
-0.265264570713043
-0.143194258213043
-0.127935469150543
-0.204229414463043
-0.204229414463043
-0.143194258213043
-0.097417883574963
-0.234746992588043
-0.204229414463043
-0.112676672637463
-0.188970625400543
-0.234746992588043
-0.280523359775543
-0.188970625400543
-0.112676672637463
-0.280523359775543
-0.219488203525543
-0.097417883574963
-0.143194258213043
-0.219488203525543
-0.219488203525543
-0.143194258213043
-0.158453047275543
-0.204229414463043
-0.204229414463043
-0.204229414463043
-0.112676672637463
-0.219488203525543
-0.173711836338043
-0.051641516387463
-0.188970625400543
-0.219488203525543
-0.143194258213043
-0.143194258213043
-0.158453047275543
-0.219488203525543
-0.158453047275543
-0.112676672637463
-0.173711836338043
-0.188970625400543
-0.143194258213043
-0.097417883574963
-0.204229414463043
-0.204229414463043
-0.082159094512463
-0.143194258213043
-0.173711836338043
-0.127935469150543
-0.097417883574963
-0.127935469150543
-0.204229414463043
-0.112676672637463
-0.097417883574963
-0.173711836338043
-0.158453047275543
-0.127935469150543
-0.112676672637463
-0.188970625400543
-0.188970625400543
-0.082159094512463
-0.127935469150543
-0.188970625400543
-0.188970625400543
-0.112676672637463
-0.112676672637463
-0.265264570713043
-0.158453047275543
-0.066900305449963
-0.127935469150543
-0.188970625400543
-0.143194258213043
-0.097417883574963
-0.127935469150543
-0.188970625400543
-0.158453047275543
-0.143194258213043
-0.143194258213043
-0.188970625400543
-0.112676672637463
-0.097417883574963
-0.188970625400543
-0.173711836338043
-0.097417883574963
-0.097417883574963
-0.188970625400543
-0.219488203525543
-0.112676672637463
-0.127935469150543
-0.188970625400543
-0.173711836338043
-0.112676672637463
-0.051641516387463
-0.188970625400543
-0.188970625400543
-0.082159094512463
-0.143194258213043
-0.188970625400543
-0.127935469150543
-0.082159094512463
-0.127935469150543
-0.204229414463043
-0.143194258213043
-0.112676672637463
-0.127935469150543
-0.188970625400543
-0.158453047275543
-0.066900305449963
-0.173711836338043
-0.204229414463043
-0.097417883574963
-0.112676672637463
-0.158453047275543
-0.173711836338043
-0.082159094512463
-0.082159094512463
-0.219488203525543
-0.173711836338043
-0.066900305449963
-0.082159094512463
-0.188970625400543
-0.173711836338043
-0.066900305449963
-0.112676672637463
-0.158453047275543
-0.143194258213043
-0.143194258213043
-0.127935469150543
-0.188970625400543
-0.143194258213043
-0.082159094512463
-0.158453047275543
-0.127935469150543
-0.097417883574963
-0.127935469150543
-0.173711836338043
-0.188970625400543
-0.112676672637463
-0.082159094512463
-0.143194258213043
-0.173711836338043
-0.127935469150543
-0.097417883574963
-0.204229414463043
-0.158453047275543
-0.066900305449963
-0.143194258213043
-0.188970625400543
-0.143194258213043
-0.127935469150543
-0.158453047275543
-0.204229414463043
-0.143194258213043
-0.082159094512463
-0.127935469150543
-0.173711836338043
-0.112676672637463
-0.082159094512463
-0.158453047275543
-0.173711836338043
-0.112676672637463
-0.112676672637463
-0.173711836338043
-0.173711836338043
-0.082159094512463
-0.082159094512463
-0.188970625400543
-0.158453047275543
-0.066900305449963
-0.066900305449963
-0.204229414463043
-0.158453047275543
-0.066900305449963
-0.127935469150543
-0.219488203525543
-0.143194258213043
-0.051641516387463
-0.143194258213043
-0.204229414463043
-0.097417883574963
-0.082159094512463
-0.143194258213043
-0.173711836338043
-0.112676672637463
-0.082159094512463
-0.204229414463043
-0.204229414463043
-0.112676672637463
-0.097417883574963
-0.173711836338043
-0.188970625400543
-0.097417883574963
-0.112676672637463
-0.204229414463043
-0.158453047275543
-0.127935469150543
-0.112676672637463
-0.204229414463043
-0.188970625400543
-0.112676672637463
-0.173711836338043
-0.158453047275543
-0.127935469150543
-0.127935469150543
-0.097417883574963
-0.188970625400543
-0.143194258213043
-0.097417883574963
-0.188970625400543
-0.173711836338043
-0.127935469150543
-0.127935469150543
-0.173711836338043
-0.158453047275543
-0.082159094512463
-0.127935469150543
-0.173711836338043
-0.158453047275543
-0.127935469150543
-0.112676672637463
-0.250005781650543
-0.188970625400543
-0.082159094512463
-0.158453047275543
-0.204229414463043
-0.158453047275543
-0.097417883574963
-0.127935469150543
-0.204229414463043
-0.127935469150543
-0.066900305449963
-0.143194258213043
-0.204229414463043
-0.158453047275543
-0.097417883574963
-0.204229414463043
-0.204229414463043
-0.127935469150543
-0.127935469150543
-0.173711836338043
-0.234746992588043
-0.127935469150543
-0.097417883574963
-0.219488203525543
-0.188970625400543
-0.173711836338043
-0.173711836338043
-0.219488203525543
-0.234746992588043
-0.143194258213043
-0.158453047275543
-0.250005781650543
-0.204229414463043
-0.143194258213043
-0.204229414463043
-0.265264570713043
-0.158453047275543
-0.143194258213043
-0.204229414463043
-0.173711836338043
-0.188970625400543
-0.158453047275543
-0.158453047275543
-0.188970625400543
-0.158453047275543
-0.143194258213043
-0.219488203525543
-0.204229414463043
-0.143194258213043
-0.158453047275543
-0.265264570713043
-0.219488203525543
-0.158453047275543
-0.188970625400543
-0.250005781650543
-0.219488203525543
-0.112676672637463
-0.173711836338043
-0.280523359775543
-0.188970625400543
-0.158453047275543
-0.219488203525543
-0.265264570713043
-0.204229414463043
-0.143194258213043
-0.219488203525543
-0.250005781650543
-0.158453047275543
-0.143194258213043
-0.234746992588043
-0.250005781650543
-0.158453047275543
-0.188970625400543
-0.265264570713043
-0.219488203525543
-0.204229414463043
-0.173711836338043
-0.265264570713043
-0.280523359775543
-0.173711836338043
-0.219488203525543
-0.295782148838043
-0.219488203525543
-0.188970625400543
-0.234746992588043
-0.311040937900543
-0.219488203525543
-0.188970625400543
-0.265264570713043
-0.250005781650543
-0.234746992588043
-0.204229414463043
-0.265264570713043
-0.280523359775543
-0.204229414463043
-0.234746992588043
-0.280523359775543
-0.250005781650543
-0.219488203525543
-0.234746992588043
-0.311040937900543
-0.265264570713043
-0.250005781650543
-0.295782148838043
-0.280523359775543
-0.280523359775543
-0.204229414463043
-0.204229414463043
-0.326299726963043
-0.280523359775543
-0.234746992588043
-0.295782148838043
-0.326299726963043
-0.250005781650543
-0.234746992588043
-0.311040937900543
-0.311040937900543
-0.250005781650543
-0.234746992588043
-0.265264570713043
-0.326299726963043
-0.265264570713043
-0.250005781650543
-0.372076094150543
-0.341558516025543
-0.265264570713043
-0.250005781650543
-0.311040937900543
-0.311040937900543
-0.234746992588043
-0.265264570713043
-0.341558516025543
-0.311040937900543
-0.219488203525543
-0.265264570713043
-0.372076094150543
-0.295782148838043
-0.234746992588043
-0.311040937900543
-0.341558516025543
-0.295782148838043
-0.250005781650543
-0.295782148838043
-0.372076094150543
-0.295782148838043
-0.265264570713043
-0.341558516025543
-0.326299726963043
-0.234746992588043
-0.280523359775543
-0.326299726963043
-0.280523359775543
-0.280523359775543
-0.280523359775543
-0.311040937900543
-0.341558516025543
-0.234746992588043
-0.234746992588043
-0.341558516025543
-0.295782148838043
-0.234746992588043
-0.311040937900543
-0.372076094150543
-0.280523359775543
-0.280523359775543
-0.311040937900543
-0.326299726963043
-0.295782148838043
-0.219488203525543
-0.326299726963043
-0.356817305088043
-0.250005781650543
-0.295782148838043
-0.341558516025543
-0.311040937900543
-0.295782148838043
-0.280523359775543
-0.341558516025543
-0.280523359775543
-0.234746992588043
-0.280523359775543
-0.311040937900543
-0.295782148838043
-0.219488203525543
-0.311040937900543
-0.417852461338043
-0.326299726963043
-0.280523359775543
-0.295782148838043
-0.356817305088043
-0.311040937900543
-0.204229414463043
-0.326299726963043
-0.356817305088043
-0.265264570713043
-0.265264570713043
-0.341558516025543
-0.372076094150543
-0.250005781650543
-0.280523359775543
-0.387334883213043
-0.295782148838043
-0.280523359775543
-0.280523359775543
-0.372076094150543
-0.387334883213043
-0.265264570713043
-0.341558516025543
-0.417852461338043
-0.326299726963043
-0.265264570713043
-0.311040937900543
-0.402593672275543
-0.311040937900543
-0.280523359775543
-0.341558516025543
-0.341558516025543
-0.326299726963043
-0.250005781650543
-0.311040937900543
-0.402593672275543
-0.295782148838043
-0.280523359775543
-0.356817305088043
-0.356817305088043
-0.295782148838043
-0.311040937900543
-0.387334883213043
-0.341558516025543
-0.341558516025543
-0.356817305088043
-0.326299726963043
-0.356817305088043
-0.280523359775543
-0.295782148838043
-0.387334883213043
-0.326299726963043
-0.311040937900543
-0.326299726963043
-0.341558516025543
-0.311040937900543
-0.250005781650543
-0.280523359775543
-0.341558516025543
-0.311040937900543
-0.280523359775543
-0.341558516025543
-0.387334883213043
-0.265264570713043
-0.295782148838043
-0.372076094150543
-0.295782148838043
-0.295782148838043
-0.250005781650543
-0.341558516025543
-0.356817305088043
-0.234746992588043
-0.280523359775543
-0.356817305088043
-0.295782148838043
-0.250005781650543
-0.311040937900543
-0.372076094150543
-0.280523359775543
-0.250005781650543
-0.295782148838043
-0.356817305088043
-0.372076094150543
-0.234746992588043
-0.326299726963043
-0.417852461338043
-0.280523359775543
-0.265264570713043
-0.341558516025543
-0.311040937900543
-0.234746992588043
-0.234746992588043
-0.326299726963043
-0.265264570713043
-0.280523359775543
-0.295782148838043
-0.311040937900543
-0.341558516025543
-0.204229414463043
-0.265264570713043
-0.372076094150543
-0.265264570713043
-0.234746992588043
-0.295782148838043
-0.387334883213043
-0.295782148838043
-0.204229414463043
-0.311040937900543
-0.326299726963043
-0.280523359775543
-0.250005781650543
-0.265264570713043
-0.356817305088043
-0.250005781650543
-0.219488203525543
-0.326299726963043
-0.280523359775543
-0.234746992588043
-0.219488203525543
-0.311040937900543
-0.311040937900543
-0.234746992588043
-0.295782148838043
-0.341558516025543
-0.295782148838043
-0.265264570713043
-0.250005781650543
-0.341558516025543
-0.280523359775543
-0.219488203525543
-0.311040937900543
-0.280523359775543
-0.250005781650543
-0.219488203525543
-0.265264570713043
-0.356817305088043
-0.265264570713043
-0.234746992588043
-0.265264570713043
-0.265264570713043
-0.219488203525543
-0.204229414463043
-0.311040937900543
-0.295782148838043
-0.280523359775543
-0.295782148838043
-0.265264570713043
-0.295782148838043
-0.250005781650543
-0.280523359775543
-0.402593672275543
-0.265264570713043
-0.219488203525543
-0.295782148838043
-0.295782148838043
-0.234746992588043
-0.234746992588043
-0.280523359775543
-0.311040937900543
-0.280523359775543
-0.204229414463043
-0.265264570713043
-0.341558516025543
-0.250005781650543
-0.204229414463043
-0.326299726963043
-0.295782148838043
-0.234746992588043
-0.250005781650543
-0.326299726963043
-0.326299726963043
-0.250005781650543
-0.234746992588043
-0.341558516025543
-0.295782148838043
-0.204229414463043
-0.265264570713043
-0.311040937900543
-0.234746992588043
-0.204229414463043
-0.250005781650543
-0.311040937900543
-0.280523359775543
-0.234746992588043
-0.326299726963043
-0.387334883213043
-0.295782148838043
-0.265264570713043
-0.326299726963043
-0.311040937900543
-0.250005781650543
-0.250005781650543
-0.295782148838043
-0.326299726963043
-0.280523359775543
-0.234746992588043
-0.326299726963043
-0.311040937900543
-0.219488203525543
-0.280523359775543
-0.326299726963043
-0.250005781650543
-0.219488203525543
-0.280523359775543
-0.311040937900543
-0.250005781650543
-0.250005781650543
-0.295782148838043
-0.356817305088043
-0.295782148838043
-0.219488203525543
-0.311040937900543
-0.326299726963043
-0.234746992588043
-0.234746992588043
-0.295782148838043
-0.280523359775543
-0.219488203525543
-0.204229414463043
-0.311040937900543
-0.295782148838043
-0.250005781650543
-0.204229414463043
-0.280523359775543
-0.295782148838043
-0.204229414463043
-0.265264570713043
-0.341558516025543
-0.265264570713043
-0.219488203525543
-0.250005781650543
-0.311040937900543
-0.234746992588043
-0.234746992588043
-0.311040937900543
-0.341558516025543
-0.265264570713043
-0.158453047275543
-0.250005781650543
-0.311040937900543
-0.204229414463043
-0.219488203525543
-0.265264570713043
-0.265264570713043
-0.234746992588043
-0.188970625400543
-0.295782148838043
-0.295782148838043
-0.265264570713043
-0.280523359775543
-0.295782148838043
-0.219488203525543
-0.173711836338043
-0.265264570713043
-0.295782148838043
-0.219488203525543
-0.234746992588043
-0.265264570713043
-0.311040937900543
-0.265264570713043
-0.173711836338043
-0.295782148838043
-0.280523359775543
-0.173711836338043
-0.204229414463043
-0.265264570713043
-0.265264570713043
-0.234746992588043
-0.234746992588043
-0.280523359775543
-0.280523359775543
-0.234746992588043
-0.173711836338043
-0.295782148838043
-0.280523359775543
-0.143194258213043
-0.250005781650543
-0.265264570713043
-0.188970625400543
-0.204229414463043
-0.219488203525543
-0.265264570713043
-0.188970625400543
-0.188970625400543
-0.234746992588043
-0.234746992588043
-0.219488203525543
-0.127935469150543
-0.250005781650543
-0.326299726963043
-0.204229414463043
-0.219488203525543
-0.265264570713043
-0.295782148838043
-0.250005781650543
-0.143194258213043
-0.280523359775543
-0.250005781650543
-0.188970625400543
-0.219488203525543
-0.219488203525543
-0.250005781650543
-0.158453047275543
-0.143194258213043
-0.265264570713043
-0.158453047275543
-0.143194258213043
-0.204229414463043
-0.250005781650543
-0.188970625400543
-0.127935469150543
-0.280523359775543
-0.250005781650543
-0.158453047275543
-0.188970625400543
-0.204229414463043
-0.280523359775543
-0.188970625400543
-0.158453047275543
-0.295782148838043
-0.250005781650543
-0.188970625400543
-0.158453047275543
-0.234746992588043
-0.234746992588043
-0.143194258213043
-0.204229414463043
-0.219488203525543
-0.143194258213043
-0.158453047275543
-0.158453047275543
-0.265264570713043
-0.188970625400543
-0.127935469150543
-0.219488203525543
-0.173711836338043
-0.143194258213043
-0.097417883574963
-0.143194258213043
-0.250005781650543
-0.127935469150543
-0.127935469150543
-0.219488203525543
-0.219488203525543
-0.173711836338043
-0.097417883574963
-0.173711836338043
-0.158453047275543
-0.097417883574963
-0.143194258213043
-0.173711836338043
-0.204229414463043
-0.173711836338043
-0.173711836338043
-0.250005781650543
-0.127935469150543
-0.112676672637463
-0.188970625400543
-0.188970625400543
-0.143194258213043
-0.066900305449963
-0.158453047275543
-0.188970625400543
-0.112676672637463
-0.127935469150543
-0.143194258213043
-0.188970625400543
-0.112676672637463
-0.082159094512463
-0.188970625400543
-0.158453047275543
-0.112676672637463
-0.112676672637463
-0.158453047275543
-0.188970625400543
-0.112676672637463
-0.143194258213043
-0.158453047275543
-0.127935469150543
-0.143194258213043
-0.097417883574963
-0.173711836338043
-0.173711836338043
-0.097417883574963
-0.173711836338043
-0.204229414463043
-0.097417883574963
-0.082159094512463
-0.158453047275543
-0.143194258213043
-0.066900305449963
-0.112676672637463
-0.173711836338043
-0.173711836338043
-0.158453047275543
-0.082159094512463
-0.143194258213043
-0.158453047275543
-0.082159094512463
-0.097417883574963
-0.127935469150543
-0.127935469150543
-0.097417883574963
-0.112676672637463
-0.173711836338043
-0.143194258213043
-0.097417883574963
-0.112676672637463
-0.173711836338043
-0.112676672637463
-0.021123938262463
-0.143194258213043
-0.158453047275543
-0.066900305449963
-0.097417883574963
-0.143194258213043
-0.173711836338043
-0.097417883574963
-0.066900305449963
-0.173711836338043
-0.158453047275543
-0.051641516387463
-0.036382727324963
-0.143194258213043
-0.143194258213043
-0.066900305449963
-0.097417883574963
-0.143194258213043
-0.143194258213043
-0.097417883574963
-0.036382727324963
-0.143194258213043
-0.127935469150543
-0.051641516387463
-0.143194258213043
-0.173711836338043
-0.082159094512463
-0.066900305449963
-0.127935469150543
-0.127935469150543
-0.051641516387463
-0.051641516387463
-0.143194258213043
-0.173711836338043
-0.112676672637463
-0.051641516387463
-0.112676672637463
-0.127935469150543
-0.036382727324963
-0.051641516387463
-0.127935469150543
-0.097417883574963
-0.036382727324963
-0.082159094512463
-0.143194258213043
-0.097417883574963
-0.082159094512463
-0.082159094512463
-0.112676672637463
-0.112676672637463
-0.051641516387463
-0.082159094512463
-0.143194258213043
-0.051641516387463
-0.021123938262463
-0.127935469150543
-0.112676672637463
-0.066900305449963
-0.082159094512463
-0.127935469150543
-0.112676672637463
-0.036382727324963
-0.021123938262463
-0.112676672637463
-0.112676672637463
-0.051641516387463
-0.066900305449963
-0.158453047275543
-0.082159094512463
-0.021123938262463
-0.051641516387463
-0.066900305449963
-0.051641516387463
-0.051641516387463
-0.066900305449963
-0.143194258213043
-0.051641516387463
-0.021123938262463
-0.127935469150543
-0.112676672637463
-0.036382727324963
-0.051641516387463
-0.097417883574963
-0.112676672637463
-0.036382727324963
-0.036382727324963
-0.143194258213043
-0.143194258213043
-0.036382727324963
-0.036382727324963
-0.173711836338043
-0.112676672637463
-0.051641516387463
-0.112676672637463
-0.112676672637463
-0.112676672637463
-0.082159094512463
-0.051641516387463
-0.158453047275543
-0.127935469150543
-0.051641516387463
-0.097417883574963
-0.158453047275543
-0.082159094512463
-0.005865149199963
-0.127935469150543
-0.143194258213043
-0.066900305449963
-0.082159094512463
-0.112676672637463
-0.158453047275543
-0.082159094512463
-0.021123938262463
-0.143194258213043
-0.127935469150543
-0.051641516387463
-0.051641516387463
-0.127935469150543
-0.158453047275543
-0.051641516387463
-0.036382727324963
-0.112676672637463
-0.051641516387463
-0.066900305449963
-0.051641516387463
-0.097417883574963
-0.112676672637463
-0.051641516387463
-0.097417883574963
-0.143194258213043
-0.066900305449963
-0.005865149199963
-0.082159094512463
-0.143194258213043
-0.005865149199963
-0.021123938262463
-0.112676672637463
-0.097417883574963
-0.066900305449963
-0.036382727324963
-0.143194258213043
-0.143194258213043
-0.021123938262463
-0.097417883574963
-0.158453047275543
-0.112676672637463
-0.051641516387463
-0.082159094512463
-0.158453047275543
-0.082159094512463
-0.066900305449963
-0.097417883574963
-0.158453047275543
-0.112676672637463
-0.005865149199963
-0.127935469150543
-0.143194258213043
-0.021123938262463
-0.066900305449963
-0.112676672637463
-0.127935469150543
-0.066900305449963
-0.036382727324963
-0.127935469150543
-0.143194258213043
-0.066900305449963
-0.036382727324963
-0.158453047275543
-0.158453047275543
-0.036382727324963
-0.112676672637463
-0.143194258213043
-0.051641516387463
-0.097417883574963
-0.051641516387463
-0.097417883574963
-0.112676672637463
-0.051641516387463
-0.097417883574963
-0.112676672637463
-0.082159094512463
-0.021123938262463
-0.082159094512463
-0.112676672637463
-0.021123938262463
-0.051641516387463
-0.082159094512463
-0.082159094512463
-0.082159094512463
-0.036382727324963
-0.127935469150543
-0.097417883574963
-0.036382727324963
-0.082159094512463
-0.112676672637463
-0.112676672637463
-0.005865149199963
-0.005865149199963
-0.127935469150543
-0.036382727324963
-0.021123938262463
-0.082159094512463
-0.112676672637463
-0.112676672637463
-0.021123938262463
-0.051641516387463
-0.097417883574963
-0.005865149199963
-0.021123938262463
-0.097417883574963
-0.127935469150543
0.009393639862537
0.009393639862537
-0.143194258213043
-0.066900305449963
-0.005865149199963
-0.005865149199963
-0.097417883574963
-0.112676672637463
0.039911217987537
0.009393639862537
-0.097417883574963
-0.036382727324963
-0.005865149199963
-0.005865149199963
-0.051641516387463
-0.021123938262463
0.024652428925037
-0.051641516387463
-0.066900305449963
-0.051641516387463
0.039911217987537
-0.021123938262463
-0.097417883574963
0.039911217987537
0.039911217987537
-0.051641516387463
-0.021123938262463
-0.005865149199963
0.024652428925037
-0.021123938262463
-0.066900305449963
0.009393639862537
0.024652428925037
-0.051641516387463
-0.051641516387463
0.039911217987537
0.024652428925037
-0.051641516387463
0.024652428925037
0.024652428925037
-0.021123938262463
-0.036382727324963
-0.066900305449963
-0.021123938262463
0.024652428925037
-0.021123938262463
0.024652428925037
0.039911217987537
-0.005865149199963
-0.036382727324963
0.024652428925037
0.009393639862537
-0.082159094512463
-0.036382727324963
0.039911217987537
0.039911217987537
-0.066900305449963
-0.051641516387463
0.085687585175037
0.055170007050037
-0.082159094512463
-0.036382727324963
0.070428796112537
0.024652428925037
-0.097417883574963
-0.005865149199963
0.055170007050037
-0.036382727324963
-0.051641516387463
0.024652428925037
0.070428796112537
0.009393639862537
-0.036382727324963
0.024652428925037
0.039911217987537
-0.021123938262463
-0.051641516387463
0.039911217987537
0.070428796112537
-0.036382727324963
0.009393639862537
0.055170007050037
0.024652428925037
-0.021123938262463
-0.021123938262463
0.070428796112537
0.039911217987537
-0.036382727324963
0.024652428925037
0.070428796112537
0.039911217987537
-0.021123938262463
0.039911217987537
0.070428796112537
0.024652428925037
0.024652428925037
0.039911217987537
0.070428796112537
0.055170007050037
-0.005865149199963
0.070428796112537
0.085687585175037
-0.036382727324963
-0.021123938262463
0.039911217987537
0.055170007050037
-0.005865149199963
0.009393639862537
0.085687585175037
0.100946374237537
0.009393639862537
-0.021123938262463
0.085687585175037
0.085687585175037
-0.051641516387463
0.039911217987537
0.070428796112537
-0.005865149199963
0.009393639862537
0.055170007050037
0.085687585175037
0.070428796112537
0.009393639862537
0.039911217987537
0.085687585175037
0.039911217987537
-0.036382727324963
0.055170007050037
0.085687585175037
-0.005865149199963
0.024652428925037
0.085687585175037
0.085687585175037
0.039911217987537
0.039911217987537
0.100946374237537
0.055170007050037
-0.021123938262463
0.039911217987537
0.100946374237537
0.100946374237537
0.009393639862537
0.055170007050037
0.116205163300037
0.055170007050037
0.024652428925037
0.070428796112537
0.085687585175037
0.055170007050037
0.039911217987537
0.070428796112537
0.085687585175037
0.055170007050037
0.039911217987537
0.085687585175037
0.116205163300037
0.039911217987537
0.070428796112537
0.131463944911957
0.085687585175037
0.039911217987537
0.055170007050037
0.100946374237537
0.085687585175037
-0.005865149199963
0.024652428925037
0.100946374237537
0.085687585175037
-0.005865149199963
0.070428796112537
0.116205163300037
0.055170007050037
0.039911217987537
0.070428796112537
0.085687585175037
0.085687585175037
0.009393639862537
0.070428796112537
0.116205163300037
0.039911217987537
0.024652428925037
0.100946374237537
0.100946374237537
0.039911217987537
0.055170007050037
0.085687585175037
0.039911217987537
0.024652428925037
-0.005865149199963
0.085687585175037
0.100946374237537
-0.051641516387463
0.070428796112537
0.146722733974457
0.009393639862537
0.009393639862537
0.085687585175037
0.085687585175037
0.055170007050037
0.039911217987537
0.085687585175037
0.085687585175037
0.055170007050037
0.039911217987537
0.085687585175037
0.100946374237537
-0.005865149199963
0.055170007050037
0.146722733974457
0.085687585175037
0.024652428925037
0.055170007050037
0.100946374237537
0.070428796112537
-0.005865149199963
0.070428796112537
0.100946374237537
0.085687585175037
0.024652428925037
0.070428796112537
0.161981523036957
0.070428796112537
0.009393639862537
0.100946374237537
0.100946374237537
0.085687585175037
0.009393639862537
0.039911217987537
0.116205163300037
0.055170007050037
0.024652428925037
0.085687585175037
0.116205163300037
0.070428796112537
0.039911217987537
0.116205163300037
0.100946374237537
0.055170007050037
0.085687585175037
0.100946374237537
0.131463944911957
0.070428796112537
0.070428796112537
0.161981523036957
0.116205163300037
0.039911217987537
0.070428796112537
0.116205163300037
0.085687585175037
0.070428796112537
0.085687585175037
0.085687585175037
0.085687585175037
0.085687585175037
0.070428796112537
0.131463944911957
0.070428796112537
0.070428796112537
0.177240312099457
0.131463944911957
0.055170007050037
0.116205163300037
0.146722733974457
0.116205163300037
0.085687585175037
0.100946374237537
0.146722733974457
0.146722733974457
0.039911217987537
0.100946374237537
0.192499101161957
0.070428796112537
0.039911217987537
0.161981523036957
0.146722733974457
0.070428796112537
0.070428796112537
0.116205163300037
0.116205163300037
0.085687585175037
0.070428796112537
0.131463944911957
0.161981523036957
0.070428796112537
0.085687585175037
0.146722733974457
0.085687585175037
0.039911217987537
0.085687585175037
0.161981523036957
0.131463944911957
0.055170007050037
0.131463944911957
0.177240312099457
0.146722733974457
0.070428796112537
0.085687585175037
0.161981523036957
0.085687585175037
0.055170007050037
0.116205163300037
0.116205163300037
0.100946374237537
0.085687585175037
0.116205163300037
0.146722733974457
0.085687585175037
0.100946374237537
0.116205163300037
0.116205163300037
0.070428796112537
0.070428796112537
0.131463944911957
0.085687585175037
0.070428796112537
0.131463944911957
0.116205163300037
0.131463944911957
0.085687585175037
0.100946374237537
0.161981523036957
0.085687585175037
0.039911217987537
0.100946374237537
0.177240312099457
0.085687585175037
0.055170007050037
0.146722733974457
0.131463944911957
0.070428796112537
0.039911217987537
0.070428796112537
0.161981523036957
0.085687585175037
0.024652428925037
0.131463944911957
0.085687585175037
0.009393639862537
0.085687585175037
0.146722733974457
0.085687585175037
0.055170007050037
0.070428796112537
0.100946374237537
0.131463944911957
0.024652428925037
0.024652428925037
0.161981523036957
0.085687585175037
0.009393639862537
0.085687585175037
0.116205163300037
0.085687585175037
0.085687585175037
0.116205163300037
0.100946374237537
0.085687585175037
0.070428796112537
0.085687585175037
0.131463944911957
0.070428796112537
0.070428796112537
0.116205163300037
0.070428796112537
0.070428796112537
0.116205163300037
0.131463944911957
0.131463944911957
0.100946374237537
0.116205163300037
0.100946374237537
0.070428796112537
0.055170007050037
0.085687585175037
0.161981523036957
0.085687585175037
0.039911217987537
0.131463944911957
0.131463944911957
0.085687585175037
0.055170007050037
0.085687585175037
0.116205163300037
0.024652428925037
0.055170007050037
0.100946374237537
0.085687585175037
0.055170007050037
0.085687585175037
0.161981523036957
0.085687585175037
0.009393639862537
0.085687585175037
0.100946374237537
0.116205163300037
0.024652428925037
0.039911217987537
0.146722733974457
0.085687585175037
0.009393639862537
0.085687585175037
0.161981523036957
0.085687585175037
-0.005865149199963
0.100946374237537
0.085687585175037
0.024652428925037
0.070428796112537
0.039911217987537
0.131463944911957
0.085687585175037
-0.021123938262463
0.085687585175037
0.085687585175037
0.024652428925037
0.085687585175037
0.116205163300037
0.085687585175037
0.055170007050037
0.085687585175037
0.070428796112537
0.070428796112537
0.070428796112537
0.055170007050037
0.146722733974457
0.085687585175037
-0.036382727324963
0.100946374237537
0.100946374237537
0.070428796112537
0.085687585175037
0.116205163300037
0.100946374237537
0.055170007050037
0.070428796112537
0.085687585175037
0.070428796112537
0.039911217987537
0.039911217987537
0.131463944911957
0.085687585175037
-0.021123938262463
0.100946374237537
0.100946374237537
0.024652428925037
-0.005865149199963
0.039911217987537
0.100946374237537
0.070428796112537
-0.005865149199963
0.085687585175037
0.131463944911957
0.070428796112537
-0.021123938262463
0.055170007050037
0.085687585175037
0.039911217987537
0.024652428925037
0.009393639862537
0.100946374237537
0.039911217987537
-0.051641516387463
0.070428796112537
0.100946374237537
0.009393639862537
0.024652428925037
0.055170007050037
0.039911217987537
-0.021123938262463
0.039911217987537
0.039911217987537
0.024652428925037
0.024652428925037
0.024652428925037
0.055170007050037
0.039911217987537
-0.021123938262463
0.024652428925037
0.070428796112537
0.009393639862537
-0.021123938262463
0.070428796112537
0.070428796112537
-0.005865149199963
0.039911217987537
0.055170007050037
0.055170007050037
0.024652428925037
-0.005865149199963
0.085687585175037
0.070428796112537
-0.051641516387463
0.039911217987537
0.100946374237537
-0.005865149199963
-0.051641516387463
0.055170007050037
0.085687585175037
0.039911217987537
0.039911217987537
0.039911217987537
0.100946374237537
0.039911217987537
-0.097417883574963
0.055170007050037
0.100946374237537
-0.021123938262463
-0.005865149199963
0.070428796112537
0.085687585175037
-0.005865149199963
-0.036382727324963
0.024652428925037
0.070428796112537
0.024652428925037
-0.021123938262463
0.055170007050037
0.009393639862537
-0.082159094512463
0.009393639862537
0.024652428925037
0.009393639862537
0.039911217987537
0.039911217987537
0.070428796112537
0.039911217987537
-0.051641516387463
-0.005865149199963
0.070428796112537
-0.021123938262463
-0.066900305449963
0.024652428925037
0.039911217987537
-0.036382727324963
-0.036382727324963
-0.005865149199963
0.024652428925037
0.009393639862537
-0.036382727324963
0.024652428925037
0.055170007050037
-0.066900305449963
-0.036382727324963
0.055170007050037
-0.021123938262463
-0.051641516387463
0.039911217987537
0.070428796112537
0.039911217987537
-0.021123938262463
-0.005865149199963
0.055170007050037
-0.021123938262463
-0.082159094512463
-0.005865149199963
0.055170007050037
-0.036382727324963
-0.066900305449963
0.039911217987537
0.039911217987537
-0.036382727324963
-0.005865149199963
0.024652428925037
0.055170007050037
0.009393639862537
-0.066900305449963
-0.005865149199963
0.024652428925037
-0.066900305449963
-0.066900305449963
0.039911217987537
0.009393639862537
-0.051641516387463
0.009393639862537
0.009393639862537
-0.005865149199963
-0.021123938262463
-0.051641516387463
0.009393639862537
-0.036382727324963
-0.082159094512463
0.024652428925037
0.024652428925037
-0.021123938262463
-0.036382727324963
-0.005865149199963
0.024652428925037
-0.036382727324963
-0.005865149199963
0.009393639862537
0.009393639862537
-0.036382727324963
-0.082159094512463
0.024652428925037
-0.005865149199963
-0.127935469150543
0.024652428925037
0.024652428925037
-0.036382727324963
-0.036382727324963
-0.005865149199963
0.055170007050037
-0.036382727324963
-0.051641516387463
0.039911217987537
0.070428796112537
-0.005865149199963
-0.066900305449963
0.085687585175037
0.039911217987537
-0.097417883574963
-0.021123938262463
0.039911217987537
0.085687585175037
0.009393639862537
-0.097417883574963
0.055170007050037
0.009393639862537
-0.127935469150543
-0.066900305449963
0.024652428925037
0.055170007050037
-0.051641516387463
0.009393639862537
0.055170007050037
-0.021123938262463
-0.036382727324963
-0.036382727324963
0.055170007050037
0.009393639862537
-0.097417883574963
-0.005865149199963
0.024652428925037
-0.021123938262463
-0.066900305449963
-0.021123938262463
0.070428796112537
-0.036382727324963
-0.066900305449963
-0.036382727324963
-0.051641516387463
-0.036382727324963
-0.082159094512463
-0.051641516387463
-0.021123938262463
-0.097417883574963
-0.036382727324963
-0.005865149199963
-0.021123938262463
-0.066900305449963
-0.051641516387463
0.024652428925037
-0.066900305449963
-0.082159094512463
-0.005865149199963
-0.021123938262463
-0.036382727324963
-0.066900305449963
-0.021123938262463
-0.021123938262463
-0.112676672637463
-0.082159094512463
-0.021123938262463
0.024652428925037
-0.051641516387463
-0.082159094512463
0.024652428925037
-0.005865149199963
-0.082159094512463
-0.051641516387463
0.009393639862537
-0.005865149199963
-0.097417883574963
-0.005865149199963
0.024652428925037
-0.082159094512463
-0.066900305449963
-0.036382727324963
0.024652428925037
-0.051641516387463
-0.143194258213043
-0.021123938262463
0.009393639862537
-0.066900305449963
-0.066900305449963
0.024652428925037
0.055170007050037
-0.036382727324963
-0.051641516387463
-0.036382727324963
0.009393639862537
-0.036382727324963
-0.158453047275543
-0.036382727324963
0.009393639862537
-0.112676672637463
-0.021123938262463
-0.005865149199963
-0.036382727324963
-0.082159094512463
-0.097417883574963
-0.021123938262463
-0.066900305449963
-0.097417883574963
-0.021123938262463
0.009393639862537
-0.051641516387463
-0.112676672637463
0.009393639862537
0.024652428925037
-0.082159094512463
-0.051641516387463
-0.021123938262463
0.024652428925037
-0.082159094512463
-0.158453047275543
-0.005865149199963
-0.021123938262463
-0.082159094512463
-0.021123938262463
-0.021123938262463
-0.005865149199963
-0.097417883574963
-0.082159094512463
-0.021123938262463
-0.051641516387463
-0.082159094512463
-0.066900305449963
0.024652428925037
-0.036382727324963
-0.143194258213043
0.024652428925037
0.039911217987537
-0.066900305449963
-0.051641516387463
-0.005865149199963
0.024652428925037
-0.082159094512463
-0.097417883574963
-0.021123938262463
-0.021123938262463
-0.082159094512463
-0.112676672637463
-0.021123938262463
0.009393639862537
-0.082159094512463
-0.051641516387463
0.009393639862537
-0.005865149199963
-0.066900305449963
-0.066900305449963
-0.005865149199963
-0.051641516387463
-0.082159094512463
-0.036382727324963
-0.036382727324963
-0.036382727324963
-0.082159094512463
-0.021123938262463
0.039911217987537
-0.066900305449963
-0.082159094512463
0.009393639862537
-0.021123938262463
-0.082159094512463
-0.066900305449963
-0.005865149199963
0.009393639862537
-0.021123938262463
-0.021123938262463
0.009393639862537
0.039911217987537
-0.036382727324963
-0.051641516387463
-0.005865149199963
-0.036382727324963
-0.097417883574963
-0.021123938262463
0.009393639862537
-0.036382727324963
-0.066900305449963
-0.005865149199963
0.039911217987537
-0.066900305449963
-0.127935469150543
-0.021123938262463
0.009393639862537
-0.082159094512463
-0.097417883574963
-0.021123938262463
-0.005865149199963
-0.082159094512463
-0.066900305449963
0.039911217987537
0.009393639862537
-0.082159094512463
-0.066900305449963
-0.005865149199963
-0.036382727324963
-0.112676672637463
-0.051641516387463
0.009393639862537
-0.021123938262463
-0.082159094512463
-0.066900305449963
-0.021123938262463
-0.082159094512463
-0.143194258213043
-0.051641516387463
-0.036382727324963
-0.112676672637463
-0.143194258213043
-0.051641516387463
-0.036382727324963
-0.143194258213043
-0.127935469150543
-0.051641516387463
-0.051641516387463
-0.097417883574963
-0.112676672637463
-0.066900305449963
-0.036382727324963
-0.097417883574963
-0.112676672637463
-0.082159094512463
-0.066900305449963
-0.143194258213043
-0.112676672637463
-0.021123938262463
-0.112676672637463
-0.143194258213043
-0.066900305449963
-0.082159094512463
-0.097417883574963
-0.143194258213043
-0.112676672637463
-0.036382727324963
-0.127935469150543
-0.204229414463043
-0.066900305449963
-0.036382727324963
-0.188970625400543
-0.143194258213043
-0.036382727324963
-0.112676672637463
-0.143194258213043
-0.143194258213043
-0.143194258213043
-0.082159094512463
-0.173711836338043
-0.204229414463043
-0.066900305449963
-0.082159094512463
-0.188970625400543
-0.127935469150543
-0.066900305449963
-0.143194258213043
-0.158453047275543
-0.112676672637463
-0.097417883574963
-0.097417883574963
-0.158453047275543
-0.112676672637463
-0.051641516387463
-0.188970625400543
-0.204229414463043
-0.112676672637463
-0.082159094512463
-0.188970625400543
-0.188970625400543
-0.097417883574963
-0.127935469150543
-0.173711836338043
-0.173711836338043
-0.173711836338043
-0.143194258213043
-0.204229414463043
-0.158453047275543
-0.097417883574963
-0.188970625400543
-0.173711836338043
-0.127935469150543
-0.158453047275543
-0.188970625400543
-0.188970625400543
-0.143194258213043
-0.158453047275543
-0.204229414463043
-0.234746992588043
-0.173711836338043
-0.112676672637463
-0.250005781650543
-0.204229414463043
-0.097417883574963
-0.173711836338043
-0.188970625400543
-0.204229414463043
-0.158453047275543
-0.143194258213043
-0.234746992588043
-0.219488203525543
-0.173711836338043
-0.112676672637463
-0.188970625400543
-0.204229414463043
-0.066900305449963
-0.204229414463043
-0.265264570713043
-0.158453047275543
-0.219488203525543
-0.219488203525543
-0.234746992588043
-0.204229414463043
-0.112676672637463
-0.234746992588043
-0.265264570713043
-0.158453047275543
-0.112676672637463
-0.250005781650543
-0.250005781650543
-0.082159094512463
-0.188970625400543
-0.250005781650543
-0.158453047275543
-0.219488203525543
-0.173711836338043
-0.204229414463043
-0.234746992588043
-0.127935469150543
-0.188970625400543
-0.234746992588043
-0.188970625400543
-0.173711836338043
-0.219488203525543
-0.250005781650543
-0.143194258213043
-0.188970625400543
-0.219488203525543
-0.219488203525543
-0.219488203525543
-0.127935469150543
-0.219488203525543
-0.265264570713043
-0.112676672637463
-0.158453047275543
-0.234746992588043
-0.219488203525543
-0.173711836338043
-0.188970625400543
-0.311040937900543
-0.265264570713043
-0.188970625400543
-0.188970625400543
-0.234746992588043
-0.250005781650543
-0.143194258213043
-0.204229414463043
-0.280523359775543
-0.219488203525543
-0.219488203525543
-0.204229414463043
-0.250005781650543
-0.234746992588043
-0.143194258213043
-0.234746992588043
-0.280523359775543
-0.143194258213043
-0.127935469150543
-0.250005781650543
-0.280523359775543
-0.204229414463043
-0.234746992588043
-0.295782148838043
-0.265264570713043
-0.250005781650543
-0.204229414463043
-0.250005781650543
-0.234746992588043
-0.173711836338043
-0.219488203525543
-0.295782148838043
-0.265264570713043
-0.188970625400543
-0.234746992588043
-0.311040937900543
-0.204229414463043
-0.188970625400543
-0.250005781650543
-0.250005781650543
-0.250005781650543
-0.219488203525543
-0.280523359775543
-0.295782148838043
-0.188970625400543
-0.204229414463043
-0.295782148838043
-0.265264570713043
-0.158453047275543
-0.204229414463043
-0.311040937900543
-0.234746992588043
-0.188970625400543
-0.219488203525543
-0.280523359775543
-0.234746992588043
-0.143194258213043
-0.204229414463043
-0.250005781650543
-0.188970625400543
-0.188970625400543
-0.234746992588043
-0.250005781650543
-0.188970625400543
-0.204229414463043
-0.234746992588043
-0.204229414463043
-0.204229414463043
-0.173711836338043
-0.234746992588043
-0.280523359775543
-0.188970625400543
-0.173711836338043
-0.234746992588043
-0.234746992588043
-0.204229414463043
-0.143194258213043
-0.234746992588043
-0.234746992588043
-0.127935469150543
-0.173711836338043
-0.265264570713043
-0.219488203525543
-0.188970625400543
-0.265264570713043
-0.280523359775543
-0.188970625400543
-0.188970625400543
-0.173711836338043
-0.234746992588043
-0.234746992588043
-0.112676672637463
-0.204229414463043
-0.280523359775543
-0.173711836338043
-0.173711836338043
-0.280523359775543
-0.234746992588043
-0.158453047275543
-0.173711836338043
-0.265264570713043
-0.219488203525543
-0.143194258213043
-0.173711836338043
-0.326299726963043
-0.265264570713043
-0.127935469150543
-0.204229414463043
-0.280523359775543
-0.219488203525543
-0.188970625400543
-0.188970625400543
-0.234746992588043
-0.188970625400543
-0.173711836338043
-0.219488203525543
-0.250005781650543
-0.204229414463043
-0.158453047275543
-0.234746992588043
-0.265264570713043
-0.158453047275543
-0.158453047275543
-0.250005781650543
-0.250005781650543
-0.188970625400543
-0.204229414463043
-0.280523359775543
-0.265264570713043
-0.204229414463043
-0.219488203525543
-0.295782148838043
-0.204229414463043
-0.143194258213043
-0.250005781650543
-0.280523359775543
-0.219488203525543
-0.204229414463043
-0.204229414463043
-0.250005781650543
-0.204229414463043
-0.158453047275543
-0.234746992588043
-0.250005781650543
-0.219488203525543
-0.219488203525543
-0.295782148838043
-0.265264570713043
-0.173711836338043
-0.219488203525543
-0.250005781650543
-0.219488203525543
-0.173711836338043
-0.158453047275543
-0.265264570713043
-0.250005781650543
-0.143194258213043
-0.173711836338043
-0.280523359775543
-0.250005781650543
-0.158453047275543
-0.234746992588043
-0.265264570713043
-0.173711836338043
-0.204229414463043
-0.219488203525543
-0.234746992588043
-0.265264570713043
-0.173711836338043
-0.234746992588043
-0.265264570713043
-0.158453047275543
-0.173711836338043
-0.250005781650543
-0.234746992588043
-0.158453047275543
-0.158453047275543
-0.219488203525543
-0.204229414463043
-0.188970625400543
-0.188970625400543
-0.265264570713043
-0.234746992588043
-0.082159094512463
-0.188970625400543
-0.265264570713043
-0.158453047275543
-0.173711836338043
-0.219488203525543
-0.265264570713043
-0.173711836338043
-0.127935469150543
-0.204229414463043
-0.204229414463043
-0.173711836338043
-0.158453047275543
-0.188970625400543
-0.219488203525543
-0.143194258213043
-0.158453047275543
-0.219488203525543
-0.188970625400543
-0.143194258213043
-0.112676672637463
-0.219488203525543
-0.219488203525543
-0.127935469150543
-0.173711836338043
-0.265264570713043
-0.204229414463043
-0.127935469150543
-0.158453047275543
-0.234746992588043
-0.158453047275543
-0.112676672637463
-0.143194258213043
-0.173711836338043
-0.173711836338043
-0.143194258213043
-0.204229414463043
-0.234746992588043
-0.173711836338043
-0.158453047275543
-0.188970625400543
-0.204229414463043
-0.097417883574963
-0.097417883574963
-0.219488203525543
-0.173711836338043
-0.127935469150543
-0.158453047275543
-0.188970625400543
-0.188970625400543
-0.143194258213043
-0.112676672637463
-0.204229414463043
-0.158453047275543
-0.051641516387463
-0.143194258213043
-0.234746992588043
-0.112676672637463
-0.127935469150543
-0.188970625400543
-0.158453047275543
-0.143194258213043
-0.127935469150543
-0.158453047275543
-0.188970625400543
-0.127935469150543
-0.127935469150543
-0.204229414463043
-0.173711836338043
-0.066900305449963
-0.127935469150543
-0.219488203525543
-0.158453047275543
-0.112676672637463
-0.158453047275543
-0.188970625400543
-0.188970625400543
-0.066900305449963
-0.112676672637463
-0.219488203525543
-0.097417883574963
-0.082159094512463
-0.158453047275543
-0.173711836338043
-0.097417883574963
-0.097417883574963
-0.204229414463043
-0.188970625400543
-0.127935469150543
-0.143194258213043
-0.173711836338043
-0.173711836338043
-0.082159094512463
-0.082159094512463
-0.173711836338043
-0.143194258213043
-0.112676672637463
-0.112676672637463
-0.204229414463043
-0.173711836338043
-0.066900305449963
-0.127935469150543
-0.188970625400543
-0.127935469150543
-0.051641516387463
-0.097417883574963
-0.219488203525543
-0.143194258213043
-0.082159094512463
-0.143194258213043
-0.173711836338043
-0.127935469150543
-0.082159094512463
-0.127935469150543
-0.143194258213043
-0.097417883574963
-0.082159094512463
-0.097417883574963
-0.127935469150543
-0.066900305449963
-0.051641516387463
-0.188970625400543
-0.127935469150543
-0.051641516387463
-0.127935469150543
-0.127935469150543
-0.097417883574963
-0.097417883574963
-0.097417883574963
-0.158453047275543
-0.158453047275543
-0.051641516387463
-0.097417883574963
-0.188970625400543
-0.066900305449963
-0.051641516387463
-0.143194258213043
-0.097417883574963
-0.066900305449963
-0.082159094512463
-0.127935469150543
-0.143194258213043
-0.066900305449963
-0.036382727324963
-0.112676672637463
-0.127935469150543
-0.066900305449963
-0.112676672637463
-0.219488203525543
-0.127935469150543
-0.082159094512463
-0.112676672637463
-0.127935469150543
-0.097417883574963
-0.051641516387463
-0.097417883574963
-0.188970625400543
-0.112676672637463
-0.051641516387463
-0.127935469150543
-0.188970625400543
-0.112676672637463
-0.051641516387463
-0.127935469150543
-0.127935469150543
-0.097417883574963
-0.082159094512463
-0.112676672637463
-0.173711836338043
-0.051641516387463
-0.066900305449963
-0.173711836338043
-0.112676672637463
-0.097417883574963
-0.082159094512463
-0.112676672637463
-0.112676672637463
-0.021123938262463
-0.051641516387463
-0.143194258213043
-0.127935469150543
-0.051641516387463
-0.082159094512463
-0.158453047275543
-0.036382727324963
-0.005865149199963
-0.082159094512463
-0.082159094512463
-0.066900305449963
-0.036382727324963
-0.127935469150543
-0.158453047275543
-0.051641516387463
-0.066900305449963
-0.082159094512463
-0.082159094512463
-0.051641516387463
-0.021123938262463
-0.143194258213043
-0.066900305449963
0.024652428925037
-0.066900305449963
-0.112676672637463
-0.082159094512463
-0.021123938262463
-0.082159094512463
-0.158453047275543
-0.066900305449963
-0.036382727324963
-0.112676672637463
-0.173711836338043
-0.097417883574963
-0.005865149199963
-0.112676672637463
-0.097417883574963
-0.021123938262463
-0.051641516387463
-0.082159094512463
-0.097417883574963
-0.005865149199963
-0.005865149199963
-0.082159094512463
-0.051641516387463
-0.036382727324963
-0.036382727324963
-0.097417883574963
-0.097417883574963
0.024652428925037
-0.021123938262463
-0.112676672637463
-0.112676672637463
-0.082159094512463
-0.082159094512463
-0.158453047275543
-0.082159094512463
-0.021123938262463
-0.082159094512463
-0.066900305449963
-0.051641516387463
-0.021123938262463
-0.051641516387463
-0.112676672637463
-0.051641516387463
-0.005865149199963
-0.082159094512463
-0.097417883574963
-0.036382727324963
-0.036382727324963
-0.097417883574963
-0.036382727324963
-0.021123938262463
-0.051641516387463
-0.066900305449963
-0.097417883574963
-0.051641516387463
-0.051641516387463
-0.127935469150543
-0.051641516387463
-0.005865149199963
-0.082159094512463
-0.097417883574963
-0.021123938262463
-0.005865149199963
-0.066900305449963
-0.082159094512463
-0.066900305449963
-0.021123938262463
-0.051641516387463
-0.112676672637463
-0.005865149199963
-0.021123938262463
-0.127935469150543
-0.066900305449963
-0.066900305449963
-0.051641516387463
-0.097417883574963
-0.082159094512463
-0.005865149199963
-0.036382727324963
-0.097417883574963
-0.051641516387463
0.009393639862537
-0.051641516387463
-0.112676672637463
-0.005865149199963
-0.005865149199963
-0.082159094512463
-0.051641516387463
-0.036382727324963
0.039911217987537
-0.036382727324963
-0.112676672637463
-0.021123938262463
-0.005865149199963
-0.082159094512463
-0.097417883574963
-0.005865149199963
0.009393639862537
-0.097417883574963
-0.021123938262463
0.009393639862537
-0.036382727324963
-0.021123938262463
-0.021123938262463
0.039911217987537
0.009393639862537
-0.112676672637463
-0.036382727324963
0.024652428925037
-0.051641516387463
-0.097417883574963
-0.005865149199963
0.024652428925037
-0.082159094512463
-0.082159094512463
-0.051641516387463
-0.036382727324963
-0.036382727324963
-0.112676672637463
-0.005865149199963
0.055170007050037
-0.097417883574963
-0.051641516387463
0.024652428925037
-0.005865149199963
-0.082159094512463
-0.021123938262463
0.024652428925037
-0.021123938262463
-0.051641516387463
-0.066900305449963
-0.036382727324963
-0.005865149199963
-0.112676672637463
-0.066900305449963
0.009393639862537
-0.082159094512463
-0.082159094512463
-0.036382727324963
-0.005865149199963
-0.051641516387463
-0.097417883574963
-0.051641516387463
0.009393639862537
-0.051641516387463
-0.082159094512463
-0.005865149199963
-0.005865149199963
-0.066900305449963
-0.036382727324963
-0.021123938262463
-0.051641516387463
-0.036382727324963
-0.021123938262463
-0.036382727324963
-0.036382727324963
-0.082159094512463
-0.051641516387463
0.024652428925037
-0.066900305449963
-0.112676672637463
0.009393639862537
-0.005865149199963
-0.051641516387463
-0.036382727324963
-0.005865149199963
-0.005865149199963
-0.051641516387463
-0.082159094512463
-0.036382727324963
0.039911217987537
-0.051641516387463
-0.066900305449963
0.039911217987537
0.009393639862537
-0.112676672637463
-0.066900305449963
-0.021123938262463
-0.021123938262463
-0.082159094512463
-0.066900305449963
0.009393639862537
-0.005865149199963
-0.082159094512463
-0.036382727324963
0.055170007050037
-0.021123938262463
-0.112676672637463
0.009393639862537
0.024652428925037
-0.097417883574963
-0.082159094512463
-0.021123938262463
-0.005865149199963
-0.021123938262463
-0.082159094512463
-0.005865149199963
0.070428796112537
-0.036382727324963
-0.097417883574963
-0.005865149199963
-0.005865149199963
-0.097417883574963
-0.021123938262463
0.024652428925037
-0.036382727324963
-0.036382727324963
-0.021123938262463
0.024652428925037
0.024652428925037
-0.082159094512463
0.009393639862537
0.070428796112537
-0.036382727324963
-0.066900305449963
0.009393639862537
0.009393639862537
-0.066900305449963
-0.051641516387463
-0.005865149199963
0.024652428925037
0.009393639862537
-0.066900305449963
0.024652428925037
0.039911217987537
-0.097417883574963
-0.021123938262463
0.024652428925037
0.009393639862537
-0.036382727324963
-0.036382727324963
0.039911217987537
0.024652428925037
-0.036382727324963
-0.021123938262463
0.055170007050037
0.009393639862537
-0.082159094512463
0.024652428925037
0.024652428925037
-0.082159094512463
-0.051641516387463
-0.021123938262463
0.009393639862537
-0.005865149199963
-0.082159094512463
-0.005865149199963
0.070428796112537
-0.036382727324963
-0.097417883574963
-0.005865149199963
0.024652428925037
-0.112676672637463
-0.021123938262463
0.024652428925037
-0.036382727324963
-0.021123938262463
-0.036382727324963
0.009393639862537
-0.005865149199963
-0.097417883574963
0.009393639862537
0.055170007050037
-0.021123938262463
-0.097417883574963
-0.021123938262463
0.039911217987537
-0.066900305449963
-0.036382727324963
0.039911217987537
0.024652428925037
0.009393639862537
-0.051641516387463
0.024652428925037
0.055170007050037
-0.051641516387463
-0.021123938262463
0.024652428925037
0.024652428925037
-0.082159094512463
-0.036382727324963
0.070428796112537
-0.036382727324963
-0.021123938262463
0.039911217987537
0.024652428925037
0.039911217987537
-0.051641516387463
0.024652428925037
0.055170007050037
-0.051641516387463
-0.051641516387463
0.009393639862537
0.070428796112537
0.009393639862537
-0.051641516387463
0.070428796112537
0.055170007050037
-0.005865149199963
-0.051641516387463
-0.005865149199963
0.070428796112537
-0.082159094512463
-0.036382727324963
0.039911217987537
-0.036382727324963
-0.036382727324963
-0.036382727324963
0.024652428925037
0.039911217987537
-0.082159094512463
-0.005865149199963
0.055170007050037
-0.005865149199963
-0.066900305449963
0.009393639862537
0.085687585175037
-0.021123938262463
-0.005865149199963
0.070428796112537
0.009393639862537
0.024652428925037
-0.036382727324963
-0.005865149199963
0.070428796112537
-0.021123938262463
-0.036382727324963
0.055170007050037
0.055170007050037
-0.036382727324963
-0.036382727324963
0.070428796112537
0.009393639862537
-0.005865149199963
0.055170007050037
0.055170007050037
0.055170007050037
-0.021123938262463
0.039911217987537
0.100946374237537
-0.036382727324963
-0.036382727324963
0.070428796112537
0.085687585175037
0.024652428925037
-0.005865149199963
0.085687585175037
0.085687585175037
-0.005865149199963
0.039911217987537
0.055170007050037
0.085687585175037
0.024652428925037
0.009393639862537
0.085687585175037
0.070428796112537
0.024652428925037
0.055170007050037
0.116205163300037
0.085687585175037
0.009393639862537
0.085687585175037
0.085687585175037
0.009393639862537
0.024652428925037
0.070428796112537
0.116205163300037
0.070428796112537
0.039911217987537
0.100946374237537
0.116205163300037
0.055170007050037
0.009393639862537
0.085687585175037
0.085687585175037
0.009393639862537
0.024652428925037
0.085687585175037
0.131463944911957
0.055170007050037
0.039911217987537
0.131463944911957
0.085687585175037
0.024652428925037
0.085687585175037
0.100946374237537
0.070428796112537
0.009393639862537
0.055170007050037
0.100946374237537
0.055170007050037
0.024652428925037
0.116205163300037
0.161981523036957
0.024652428925037
0.009393639862537
0.116205163300037
0.085687585175037
0.039911217987537
0.070428796112537
0.085687585175037
0.131463944911957
0.070428796112537
0.024652428925037
0.085687585175037
0.116205163300037
0.055170007050037
0.085687585175037
0.131463944911957
0.085687585175037
0.055170007050037
0.100946374237537
0.116205163300037
0.100946374237537
0.039911217987537
0.070428796112537
0.161981523036957
0.085687585175037
0.039911217987537
0.100946374237537
0.116205163300037
0.070428796112537
-0.005865149199963
0.085687585175037
0.116205163300037
0.024652428925037
0.039911217987537
0.131463944911957
0.116205163300037
0.024652428925037
0.039911217987537
0.116205163300037
0.131463944911957
0.070428796112537
0.039911217987537
0.100946374237537
0.116205163300037
0.024652428925037
0.055170007050037
0.146722733974457
0.070428796112537
0.039911217987537
0.131463944911957
0.161981523036957
0.085687585175037
0.024652428925037
0.085687585175037
0.146722733974457
0.055170007050037
0.039911217987537
0.131463944911957
0.131463944911957
0.085687585175037
0.085687585175037
0.131463944911957
0.146722733974457
0.085687585175037
0.085687585175037
0.161981523036957
0.116205163300037
0.085687585175037
0.131463944911957
0.161981523036957
0.100946374237537
0.085687585175037
0.131463944911957
0.161981523036957
0.146722733974457
0.100946374237537
0.161981523036957
0.192499101161957
0.085687585175037
0.085687585175037
0.177240312099457
0.161981523036957
0.116205163300037
0.116205163300037
0.192499101161957
0.177240312099457
0.085687585175037
0.131463944911957
0.177240312099457
0.192499101161957
0.131463944911957
0.116205163300037
0.207757890224457
0.131463944911957
0.085687585175037
0.177240312099457
0.177240312099457
0.161981523036957
0.116205163300037
0.177240312099457
0.207757890224457
0.100946374237537
0.131463944911957
0.192499101161957
0.223016679286957
0.146722733974457
0.100946374237537
0.223016679286957
0.207757890224457
0.116205163300037
0.161981523036957
0.223016679286957
0.238275468349457
0.116205163300037
0.161981523036957
0.223016679286957
0.131463944911957
0.131463944911957
0.177240312099457
0.223016679286957
0.207757890224457
0.100946374237537
0.192499101161957
0.253534257411957
0.192499101161957
0.177240312099457
0.192499101161957
0.253534257411957
0.146722733974457
0.131463944911957
0.238275468349457
0.207757890224457
0.146722733974457
0.146722733974457
0.238275468349457
0.238275468349457
0.131463944911957
0.207757890224457
0.268793046474457
0.223016679286957
0.161981523036957
0.131463944911957
0.253534257411957
0.238275468349457
0.131463944911957
0.207757890224457
0.253534257411957
0.207757890224457
0.161981523036957
0.223016679286957
0.284051835536957
0.192499101161957
0.146722733974457
0.177240312099457
0.268793046474457
0.177240312099457
0.116205163300037
0.284051835536957
0.299310624599457
0.177240312099457
0.207757890224457
0.253534257411957
0.284051835536957
0.192499101161957
0.207757890224457
0.253534257411957
0.207757890224457
0.177240312099457
0.207757890224457
0.268793046474457
0.253534257411957
0.177240312099457
0.253534257411957
0.253534257411957
0.207757890224457
0.177240312099457
0.223016679286957
0.299310624599457
0.207757890224457
0.192499101161957
0.299310624599457
0.238275468349457
0.207757890224457
0.238275468349457
0.314569413661957
0.299310624599457
0.207757890224457
0.238275468349457
0.299310624599457
0.268793046474457
0.146722733974457
0.161981523036957
0.299310624599457
0.223016679286957
0.161981523036957
0.238275468349457
0.238275468349457
0.223016679286957
0.161981523036957
0.223016679286957
0.284051835536957
0.192499101161957
0.192499101161957
0.238275468349457
0.253534257411957
0.192499101161957
0.146722733974457
0.253534257411957
0.268793046474457
0.192499101161957
0.192499101161957
0.238275468349457
0.268793046474457
0.146722733974457
0.177240312099457
0.253534257411957
0.177240312099457
0.161981523036957
0.177240312099457
0.238275468349457
0.238275468349457
0.116205163300037
0.223016679286957
0.268793046474457
0.177240312099457
0.161981523036957
0.207757890224457
0.253534257411957
0.192499101161957
0.177240312099457
0.207757890224457
0.207757890224457
0.207757890224457
0.161981523036957
0.238275468349457
0.268793046474457
0.085687585175037
0.116205163300037
0.223016679286957
0.192499101161957
0.131463944911957
0.131463944911957
0.223016679286957
0.223016679286957
0.131463944911957
0.161981523036957
0.223016679286957
0.192499101161957
0.100946374237537
0.146722733974457
0.223016679286957
0.146722733974457
0.131463944911957
0.192499101161957
0.238275468349457
0.161981523036957
0.085687585175037
0.177240312099457
0.207757890224457
0.116205163300037
0.116205163300037
0.177240312099457
0.207757890224457
0.116205163300037
0.100946374237537
0.192499101161957
0.177240312099457
0.085687585175037
0.116205163300037
0.223016679286957
0.177240312099457
0.085687585175037
0.161981523036957
0.177240312099457
0.146722733974457
0.100946374237537
0.146722733974457
0.177240312099457
0.131463944911957
0.100946374237537
0.146722733974457
0.177240312099457
0.116205163300037
0.116205163300037
0.207757890224457
0.192499101161957
0.116205163300037
0.131463944911957
0.192499101161957
0.192499101161957
0.085687585175037
0.116205163300037
0.223016679286957
0.161981523036957
0.116205163300037
0.131463944911957
0.161981523036957
0.146722733974457
0.070428796112537
0.116205163300037
0.161981523036957
0.085687585175037
0.070428796112537
0.146722733974457
0.192499101161957
0.085687585175037
0.085687585175037
0.161981523036957
0.146722733974457
0.116205163300037
0.085687585175037
0.146722733974457
0.207757890224457
0.085687585175037
0.116205163300037
0.223016679286957
0.192499101161957
0.085687585175037
0.100946374237537
0.177240312099457
0.116205163300037
0.055170007050037
0.085687585175037
0.131463944911957
0.146722733974457
0.070428796112537
0.085687585175037
0.177240312099457
0.100946374237537
0.085687585175037
0.116205163300037
0.131463944911957
0.116205163300037
0.085687585175037
0.161981523036957
0.146722733974457
0.085687585175037
0.116205163300037
0.161981523036957
0.161981523036957
0.085687585175037
0.085687585175037
0.146722733974457
0.116205163300037
0.070428796112537
0.085687585175037
0.192499101161957
0.146722733974457
0.055170007050037
0.131463944911957
0.146722733974457
0.085687585175037
0.085687585175037
0.116205163300037
0.146722733974457
0.085687585175037
0.070428796112537
0.161981523036957
0.177240312099457
0.085687585175037
0.070428796112537
0.131463944911957
0.131463944911957
0.070428796112537
0.070428796112537
0.131463944911957
0.161981523036957
0.070428796112537
0.085687585175037
0.192499101161957
0.131463944911957
0.039911217987537
0.085687585175037
0.131463944911957
0.100946374237537
0.055170007050037
0.085687585175037
0.177240312099457
0.131463944911957
0.070428796112537
0.100946374237537
0.131463944911957
0.055170007050037
0.070428796112537
0.131463944911957
0.085687585175037
0.024652428925037
0.055170007050037
0.085687585175037
0.116205163300037
0.070428796112537
0.085687585175037
0.146722733974457
0.131463944911957
0.039911217987537
0.055170007050037
0.146722733974457
0.085687585175037
0.039911217987537
0.100946374237537
0.100946374237537
0.070428796112537
0.024652428925037
0.055170007050037
0.116205163300037
0.055170007050037
0.024652428925037
0.085687585175037
0.116205163300037
0.055170007050037
0.009393639862537
0.131463944911957
0.100946374237537
0.009393639862537
0.085687585175037
0.131463944911957
0.131463944911957
0.070428796112537
0.070428796112537
0.131463944911957
0.100946374237537
0.024652428925037
0.009393639862537
0.100946374237537
0.085687585175037
-0.066900305449963
0.070428796112537
0.131463944911957
0.055170007050037
0.039911217987537
0.070428796112537
0.116205163300037
0.085687585175037
0.024652428925037
0.085687585175037
0.100946374237537
0.039911217987537
0.024652428925037
0.085687585175037
0.116205163300037
0.039911217987537
0.070428796112537
0.116205163300037
0.100946374237537
0.024652428925037
-0.005865149199963
0.116205163300037
0.085687585175037
-0.036382727324963
0.039911217987537
0.070428796112537
0.055170007050037
0.039911217987537
0.055170007050037
0.116205163300037
0.085687585175037
-0.005865149199963
0.070428796112537
0.131463944911957
0.070428796112537
0.024652428925037
0.100946374237537
0.085687585175037
0.024652428925037
0.070428796112537
0.070428796112537
0.070428796112537
0.070428796112537
0.055170007050037
0.070428796112537
0.085687585175037
-0.021123938262463
-0.005865149199963
0.085687585175037
0.070428796112537
0.009393639862537
0.085687585175037
0.100946374237537
0.070428796112537
0.009393639862537
0.039911217987537
0.100946374237537
0.055170007050037
0.009393639862537
0.039911217987537
0.055170007050037
0.009393639862537
-0.021123938262463
0.070428796112537
0.085687585175037
0.009393639862537
0.024652428925037
0.085687585175037
0.085687585175037
-0.021123938262463
-0.005865149199963
0.085687585175037
0.039911217987537
-0.005865149199963
0.039911217987537
0.085687585175037
0.070428796112537
-0.036382727324963
0.055170007050037
0.100946374237537
-0.021123938262463
-0.036382727324963
0.055170007050037
0.085687585175037
0.009393639862537
-0.005865149199963
0.070428796112537
0.039911217987537
-0.005865149199963
0.009393639862537
0.055170007050037
0.100946374237537
-0.021123938262463
0.009393639862537
0.085687585175037
0.009393639862537
-0.036382727324963
0.009393639862537
0.085687585175037
0.055170007050037
-0.066900305449963
0.024652428925037
0.070428796112537
0.009393639862537
-0.051641516387463
-0.005865149199963
0.085687585175037
0.055170007050037
-0.021123938262463
0.055170007050037
0.085687585175037
0.024652428925037
-0.021123938262463
0.085687585175037
0.085687585175037
-0.021123938262463
0.055170007050037
0.070428796112537
0.055170007050037
0.024652428925037
0.009393639862537
0.055170007050037
0.039911217987537
-0.005865149199963
0.024652428925037
0.055170007050037
0.055170007050037
0.009393639862537
0.039911217987537
0.055170007050037
-0.021123938262463
-0.051641516387463
0.009393639862537
0.070428796112537
0.024652428925037
-0.021123938262463
0.070428796112537
0.055170007050037
-0.005865149199963
0.009393639862537
0.039911217987537
0.085687585175037
0.009393639862537
0.009393639862537
0.039911217987537
-0.005865149199963
-0.051641516387463
0.009393639862537
0.085687585175037
0.039911217987537
-0.036382727324963
0.039911217987537
0.070428796112537
0.039911217987537
-0.051641516387463
-0.021123938262463
0.085687585175037
0.009393639862537
-0.051641516387463
0.070428796112537
0.085687585175037
0.009393639862537
-0.021123938262463
0.070428796112537
0.039911217987537
-0.036382727324963
0.024652428925037
0.039911217987537
0.085687585175037
0.009393639862537
-0.021123938262463
0.070428796112537
0.055170007050037
0.009393639862537
0.039911217987537
0.100946374237537
0.070428796112537
-0.021123938262463
0.085687585175037
0.085687585175037
0.024652428925037
0.039911217987537
0.024652428925037
0.085687585175037
0.024652428925037
-0.051641516387463
0.070428796112537
0.100946374237537
0.039911217987537
-0.005865149199963
0.085687585175037
0.100946374237537
-0.005865149199963
0.039911217987537
0.055170007050037
-0.005865149199963
-0.005865149199963
0.009393639862537
0.100946374237537
0.085687585175037
-0.036382727324963
0.085687585175037
0.116205163300037
0.070428796112537
-0.021123938262463
0.024652428925037
0.085687585175037
-0.021123938262463
-0.036382727324963
0.039911217987537
0.085687585175037
0.039911217987537
-0.021123938262463
0.100946374237537
0.116205163300037
-0.021123938262463
0.024652428925037
0.070428796112537
0.085687585175037
0.024652428925037
-0.005865149199963
0.085687585175037
0.085687585175037
0.009393639862537
0.024652428925037
0.085687585175037
0.055170007050037
-0.021123938262463
0.055170007050037
0.070428796112537
0.009393639862537
0.009393639862537
0.024652428925037
0.085687585175037
0.070428796112537
-0.021123938262463
0.070428796112537
0.085687585175037
0.024652428925037
0.009393639862537
0.055170007050037
0.070428796112537
0.024652428925037
0.055170007050037
0.055170007050037
0.024652428925037
0.009393639862537
0.024652428925037
0.070428796112537
0.039911217987537
-0.021123938262463
0.055170007050037
0.085687585175037
0.024652428925037
-0.051641516387463
0.024652428925037
0.055170007050037
-0.036382727324963
-0.036382727324963
0.009393639862537
0.039911217987537
0.024652428925037
-0.021123938262463
0.055170007050037
0.116205163300037
0.024652428925037
-0.036382727324963
0.055170007050037
0.070428796112537
-0.051641516387463
-0.021123938262463
0.070428796112537
0.055170007050037
0.009393639862537
0.009393639862537
0.039911217987537
0.039911217987537
-0.021123938262463
0.009393639862537
0.039911217987537
0.009393639862537
-0.036382727324963
0.024652428925037
0.085687585175037
0.024652428925037
0.009393639862537
0.024652428925037
0.055170007050037
0.024652428925037
-0.082159094512463
0.009393639862537
0.085687585175037
-0.051641516387463
-0.021123938262463
0.039911217987537
0.039911217987537
0.009393639862537
0.024652428925037
0.055170007050037
0.024652428925037
-0.021123938262463
0.009393639862537
0.055170007050037
0.009393639862537
-0.066900305449963
0.055170007050037
0.085687585175037
-0.021123938262463
-0.066900305449963
-0.021123938262463
0.024652428925037
-0.021123938262463
-0.082159094512463
0.024652428925037
0.039911217987537
-0.066900305449963
-0.082159094512463
0.024652428925037
0.055170007050037
-0.066900305449963
-0.051641516387463
0.039911217987537
0.024652428925037
-0.066900305449963
-0.036382727324963
0.055170007050037
0.039911217987537
-0.066900305449963
-0.036382727324963
0.024652428925037
0.009393639862537
-0.066900305449963
-0.021123938262463
0.055170007050037
-0.021123938262463
-0.082159094512463
-0.005865149199963
0.024652428925037
-0.036382727324963
-0.066900305449963
-0.051641516387463
-0.005865149199963
-0.021123938262463
-0.082159094512463
-0.051641516387463
0.024652428925037
-0.051641516387463
-0.036382727324963
0.009393639862537
-0.036382727324963
-0.082159094512463
-0.036382727324963
-0.051641516387463
-0.082159094512463
-0.082159094512463
-0.021123938262463
0.009393639862537
-0.005865149199963
-0.051641516387463
-0.005865149199963
0.009393639862537
-0.112676672637463
-0.066900305449963
0.009393639862537
-0.021123938262463
-0.066900305449963
-0.112676672637463
-0.036382727324963
0.009393639862537
-0.112676672637463
-0.097417883574963
-0.021123938262463
-0.021123938262463
-0.112676672637463
-0.082159094512463
0.009393639862537
-0.066900305449963
-0.127935469150543
-0.097417883574963
-0.051641516387463
-0.021123938262463
-0.112676672637463
-0.036382727324963
0.009393639862537
-0.112676672637463
-0.112676672637463
-0.082159094512463
-0.005865149199963
-0.036382727324963
-0.112676672637463
-0.066900305449963
-0.051641516387463
-0.082159094512463
-0.143194258213043
-0.097417883574963
0.009393639862537
-0.082159094512463
-0.097417883574963
-0.051641516387463
-0.066900305449963
-0.097417883574963
-0.127935469150543
-0.066900305449963
-0.097417883574963
-0.143194258213043
-0.051641516387463
-0.051641516387463
-0.051641516387463
-0.097417883574963
-0.082159094512463
-0.005865149199963
-0.143194258213043
-0.158453047275543
-0.036382727324963
-0.082159094512463
-0.127935469150543
-0.127935469150543
-0.036382727324963
-0.036382727324963
-0.158453047275543
-0.097417883574963
-0.036382727324963
-0.005865149199963
-0.112676672637463
-0.143194258213043
-0.005865149199963
-0.051641516387463
-0.173711836338043
-0.097417883574963
-0.021123938262463
-0.051641516387463
-0.158453047275543
-0.082159094512463
-0.021123938262463
-0.127935469150543
-0.173711836338043
-0.097417883574963
-0.005865149199963
-0.097417883574963
-0.173711836338043
-0.036382727324963
-0.036382727324963
-0.097417883574963
-0.143194258213043
-0.112676672637463
-0.021123938262463
-0.112676672637463
-0.112676672637463
-0.036382727324963
-0.066900305449963
-0.097417883574963
-0.112676672637463
-0.127935469150543
-0.112676672637463
-0.143194258213043
-0.097417883574963
-0.066900305449963
-0.066900305449963
-0.143194258213043
-0.112676672637463
-0.082159094512463
-0.158453047275543
-0.127935469150543
-0.051641516387463
-0.097417883574963
-0.127935469150543
-0.143194258213043
-0.097417883574963
-0.082159094512463
-0.158453047275543
-0.112676672637463
-0.051641516387463
-0.051641516387463
-0.158453047275543
-0.173711836338043
-0.097417883574963
-0.143194258213043
-0.173711836338043
-0.143194258213043
-0.066900305449963
-0.066900305449963
-0.173711836338043
-0.097417883574963
-0.051641516387463
-0.173711836338043
-0.188970625400543
-0.143194258213043
-0.097417883574963
-0.143194258213043
-0.219488203525543
-0.127935469150543
-0.097417883574963
-0.143194258213043
-0.219488203525543
-0.143194258213043
-0.051641516387463
-0.204229414463043
-0.204229414463043
-0.127935469150543
-0.143194258213043
-0.173711836338043
-0.204229414463043
-0.143194258213043
-0.082159094512463
-0.204229414463043
-0.158453047275543
-0.097417883574963
-0.112676672637463
-0.219488203525543
-0.188970625400543
-0.112676672637463
-0.188970625400543
-0.173711836338043
-0.112676672637463
-0.143194258213043
-0.173711836338043
-0.204229414463043
-0.143194258213043
-0.112676672637463
-0.204229414463043
-0.188970625400543
-0.112676672637463
-0.097417883574963
-0.204229414463043
-0.234746992588043
-0.097417883574963
-0.158453047275543
-0.234746992588043
-0.158453047275543
-0.143194258213043
-0.112676672637463
-0.158453047275543
-0.173711836338043
-0.097417883574963
-0.173711836338043
-0.265264570713043
-0.204229414463043
-0.127935469150543
-0.188970625400543
-0.234746992588043
-0.112676672637463
-0.097417883574963
-0.188970625400543
-0.204229414463043
-0.158453047275543
-0.082159094512463
-0.173711836338043
-0.219488203525543
-0.143194258213043
-0.173711836338043
-0.265264570713043
-0.234746992588043
-0.143194258213043
-0.127935469150543
-0.188970625400543
-0.204229414463043
-0.158453047275543
-0.158453047275543
-0.265264570713043
-0.250005781650543
-0.127935469150543
-0.173711836338043
-0.234746992588043
-0.158453047275543
-0.158453047275543
-0.219488203525543
-0.219488203525543
-0.173711836338043
-0.158453047275543
-0.219488203525543
-0.265264570713043
-0.158453047275543
-0.158453047275543
-0.280523359775543
-0.219488203525543
-0.143194258213043
-0.204229414463043
-0.234746992588043
-0.204229414463043
-0.188970625400543
-0.204229414463043
-0.250005781650543
-0.234746992588043
-0.173711836338043
-0.188970625400543
-0.265264570713043
-0.173711836338043
-0.143194258213043
-0.234746992588043
-0.250005781650543
-0.173711836338043
-0.158453047275543
-0.250005781650543
-0.265264570713043
-0.143194258213043
-0.158453047275543
-0.265264570713043
-0.265264570713043
-0.234746992588043
-0.204229414463043
-0.311040937900543
-0.295782148838043
-0.143194258213043
-0.188970625400543
-0.280523359775543
-0.219488203525543
-0.173711836338043
-0.204229414463043
-0.280523359775543
-0.265264570713043
-0.188970625400543
-0.188970625400543
-0.265264570713043
-0.250005781650543
-0.127935469150543
-0.204229414463043
-0.265264570713043
-0.158453047275543
-0.158453047275543
-0.234746992588043
-0.250005781650543
-0.188970625400543
-0.188970625400543
-0.280523359775543
-0.265264570713043
-0.188970625400543
-0.158453047275543
-0.219488203525543
-0.265264570713043
-0.173711836338043
-0.158453047275543
-0.265264570713043
-0.234746992588043
-0.219488203525543
-0.188970625400543
-0.234746992588043
-0.204229414463043
-0.112676672637463
-0.204229414463043
-0.280523359775543
-0.188970625400543
-0.158453047275543
-0.265264570713043
-0.265264570713043
-0.158453047275543
-0.158453047275543
-0.234746992588043
-0.250005781650543
-0.173711836338043
-0.143194258213043
-0.265264570713043
-0.219488203525543
-0.082159094512463
-0.158453047275543
-0.250005781650543
-0.219488203525543
-0.158453047275543
-0.173711836338043
-0.265264570713043
-0.204229414463043
-0.158453047275543
-0.204229414463043
-0.265264570713043
-0.219488203525543
-0.158453047275543
-0.219488203525543
-0.234746992588043
-0.158453047275543
-0.143194258213043
-0.188970625400543
-0.250005781650543
-0.143194258213043
-0.158453047275543
-0.265264570713043
-0.204229414463043
-0.143194258213043
-0.127935469150543
-0.173711836338043
-0.204229414463043
-0.112676672637463
-0.143194258213043
-0.234746992588043
-0.188970625400543
-0.143194258213043
-0.173711836338043
-0.234746992588043
-0.173711836338043
-0.143194258213043
-0.173711836338043
-0.158453047275543
-0.158453047275543
-0.097417883574963
-0.143194258213043
-0.234746992588043
-0.097417883574963
-0.082159094512463
-0.204229414463043
-0.188970625400543
-0.112676672637463
-0.127935469150543
-0.234746992588043
-0.173711836338043
-0.112676672637463
-0.143194258213043
-0.173711836338043
-0.234746992588043
-0.143194258213043
-0.143194258213043
-0.311040937900543
-0.173711836338043
-0.097417883574963
-0.158453047275543
-0.188970625400543
-0.188970625400543
-0.097417883574963
-0.143194258213043
-0.219488203525543
-0.127935469150543
-0.127935469150543
-0.173711836338043
-0.219488203525543
-0.158453047275543
-0.143194258213043
-0.265264570713043
-0.204229414463043
-0.127935469150543
-0.112676672637463
-0.188970625400543
-0.219488203525543
-0.112676672637463
-0.143194258213043
-0.250005781650543
-0.188970625400543
-0.143194258213043
-0.143194258213043
-0.188970625400543
-0.158453047275543
-0.112676672637463
-0.173711836338043
-0.173711836338043
-0.143194258213043
-0.127935469150543
-0.143194258213043
-0.219488203525543
-0.158453047275543
-0.097417883574963
-0.188970625400543
-0.204229414463043
-0.127935469150543
-0.127935469150543
-0.204229414463043
-0.143194258213043
-0.097417883574963
-0.127935469150543
-0.158453047275543
-0.173711836338043
-0.097417883574963
-0.066900305449963
-0.204229414463043
-0.127935469150543
-0.021123938262463
-0.112676672637463
-0.188970625400543
-0.158453047275543
-0.097417883574963
-0.127935469150543
-0.158453047275543
-0.127935469150543
-0.097417883574963
-0.143194258213043
-0.219488203525543
-0.143194258213043
-0.066900305449963
-0.204229414463043
-0.204229414463043
-0.082159094512463
-0.082159094512463
-0.204229414463043
-0.173711836338043
-0.082159094512463
-0.112676672637463
-0.188970625400543
-0.204229414463043
-0.143194258213043
-0.127935469150543
-0.204229414463043
-0.127935469150543
-0.066900305449963
-0.158453047275543
-0.158453047275543
-0.143194258213043
-0.127935469150543
-0.143194258213043
-0.173711836338043
-0.127935469150543
-0.127935469150543
-0.173711836338043
-0.143194258213043
-0.112676672637463
-0.112676672637463
-0.158453047275543
-0.127935469150543
-0.097417883574963
-0.112676672637463
-0.173711836338043
-0.188970625400543
-0.082159094512463
-0.112676672637463
-0.250005781650543
-0.127935469150543
-0.066900305449963
-0.112676672637463
-0.173711836338043
-0.143194258213043
-0.066900305449963
-0.143194258213043
-0.173711836338043
-0.097417883574963
-0.082159094512463
-0.127935469150543
-0.143194258213043
-0.066900305449963
-0.051641516387463
-0.143194258213043
-0.127935469150543
-0.066900305449963
-0.051641516387463
-0.158453047275543
-0.158453047275543
-0.021123938262463
-0.051641516387463
-0.173711836338043
-0.143194258213043
-0.097417883574963
-0.082159094512463
-0.173711836338043
-0.158453047275543
-0.051641516387463
-0.127935469150543
-0.204229414463043
-0.127935469150543
-0.051641516387463
-0.127935469150543
-0.158453047275543
-0.082159094512463
-0.097417883574963
-0.158453047275543
-0.173711836338043
-0.143194258213043
-0.051641516387463
-0.112676672637463
-0.173711836338043
-0.082159094512463
-0.051641516387463
-0.188970625400543
-0.158453047275543
-0.082159094512463
-0.112676672637463
-0.173711836338043
-0.143194258213043
-0.082159094512463
-0.066900305449963
-0.143194258213043
-0.112676672637463
-0.021123938262463
-0.066900305449963
-0.158453047275543
-0.127935469150543
-0.082159094512463
-0.082159094512463
-0.127935469150543
-0.082159094512463
-0.066900305449963
-0.112676672637463
-0.112676672637463
-0.051641516387463
-0.036382727324963
-0.143194258213043
-0.143194258213043
-0.066900305449963
-0.066900305449963
-0.143194258213043
-0.127935469150543
-0.036382727324963
-0.066900305449963
-0.127935469150543
-0.066900305449963
-0.082159094512463
-0.097417883574963
-0.127935469150543
-0.082159094512463
-0.036382727324963
-0.112676672637463
-0.143194258213043
-0.066900305449963
-0.051641516387463
-0.097417883574963
-0.143194258213043
-0.066900305449963
-0.051641516387463
-0.143194258213043
-0.112676672637463
-0.082159094512463
-0.066900305449963
-0.143194258213043
-0.127935469150543
-0.005865149199963
-0.051641516387463
-0.143194258213043
-0.082159094512463
-0.021123938262463
-0.036382727324963
-0.143194258213043
-0.082159094512463
-0.021123938262463
-0.066900305449963
-0.112676672637463
-0.082159094512463
0.009393639862537
-0.066900305449963
-0.158453047275543
-0.021123938262463
-0.021123938262463
-0.097417883574963
-0.066900305449963
-0.036382727324963
-0.005865149199963
-0.082159094512463
-0.143194258213043
-0.066900305449963
-0.021123938262463
-0.097417883574963
-0.112676672637463
-0.005865149199963
0.009393639862537
-0.112676672637463
-0.066900305449963
-0.036382727324963
-0.021123938262463
-0.066900305449963
-0.066900305449963
0.024652428925037
-0.036382727324963
-0.097417883574963
-0.021123938262463
-0.005865149199963
-0.021123938262463
-0.051641516387463
-0.005865149199963
-0.005865149199963
-0.097417883574963
-0.097417883574963
-0.036382727324963
-0.036382727324963
-0.066900305449963
-0.036382727324963
0.009393639862537
0.009393639862537
-0.051641516387463
-0.036382727324963
0.009393639862537
-0.021123938262463
-0.112676672637463
-0.066900305449963
-0.005865149199963
-0.036382727324963
-0.097417883574963
-0.036382727324963
0.039911217987537
0.009393639862537
-0.066900305449963
0.009393639862537
0.039911217987537
-0.021123938262463
-0.066900305449963
0.024652428925037
0.024652428925037
-0.051641516387463
-0.051641516387463
-0.005865149199963
0.024652428925037
-0.036382727324963
-0.051641516387463
0.039911217987537
0.024652428925037
-0.082159094512463
-0.036382727324963
0.009393639862537
-0.005865149199963
-0.066900305449963
-0.021123938262463
0.039911217987537
-0.005865149199963
-0.051641516387463
-0.036382727324963
0.070428796112537
0.009393639862537
-0.082159094512463
0.009393639862537
0.039911217987537
-0.051641516387463
-0.036382727324963
0.009393639862537
0.024652428925037
-0.051641516387463
-0.021123938262463
0.055170007050037
0.024652428925037
-0.051641516387463
-0.005865149199963
0.085687585175037
0.024652428925037
-0.112676672637463
-0.036382727324963
0.039911217987537
-0.005865149199963
-0.066900305449963
-0.036382727324963
0.055170007050037
-0.005865149199963
-0.066900305449963
0.009393639862537
0.024652428925037
0.009393639862537
-0.036382727324963
-0.005865149199963
0.039911217987537
-0.066900305449963
-0.066900305449963
0.024652428925037
0.024652428925037
-0.021123938262463
-0.021123938262463
0.055170007050037
0.024652428925037
-0.021123938262463
-0.005865149199963
0.009393639862537
0.024652428925037
-0.036382727324963
-0.021123938262463
0.055170007050037
0.009393639862537
-0.066900305449963
-0.005865149199963
0.070428796112537
0.009393639862537
-0.066900305449963
0.009393639862537
0.055170007050037
-0.005865149199963
-0.051641516387463
0.009393639862537
0.055170007050037
-0.036382727324963
-0.021123938262463
0.055170007050037
0.039911217987537
-0.005865149199963
0.024652428925037
0.070428796112537
0.039911217987537
-0.051641516387463
-0.036382727324963
0.039911217987537
0.009393639862537
-0.051641516387463
0.009393639862537
0.055170007050037
0.009393639862537
-0.036382727324963
-0.036382727324963
0.024652428925037
0.009393639862537
-0.051641516387463
0.024652428925037
0.055170007050037
-0.051641516387463
-0.036382727324963
0.039911217987537
0.039911217987537
-0.005865149199963
0.009393639862537
0.055170007050037
0.024652428925037
0.009393639862537
-0.005865149199963
0.039911217987537
0.055170007050037
-0.036382727324963
0.009393639862537
0.024652428925037
-0.005865149199963
-0.051641516387463
-0.005865149199963
0.070428796112537
0.009393639862537
-0.066900305449963
0.024652428925037
0.039911217987537
0.009393639862537
-0.036382727324963
-0.005865149199963
0.085687585175037
-0.021123938262463
-0.036382727324963
0.055170007050037
0.055170007050037
-0.005865149199963
0.009393639862537
0.085687585175037
0.039911217987537
-0.066900305449963
0.009393639862537
0.024652428925037
0.009393639862537
-0.051641516387463
-0.005865149199963
0.116205163300037
0.039911217987537
-0.021123938262463
0.039911217987537
0.055170007050037
0.009393639862537
-0.066900305449963
0.009393639862537
0.024652428925037
-0.036382727324963
-0.021123938262463
0.009393639862537
0.070428796112537
-0.021123938262463
-0.036382727324963
0.070428796112537
-0.021123938262463
-0.082159094512463
-0.036382727324963
-0.005865149199963
0.024652428925037
-0.051641516387463
-0.021123938262463
0.055170007050037
0.009393639862537
-0.021123938262463
0.055170007050037
0.070428796112537
-0.005865149199963
-0.066900305449963
-0.021123938262463
0.024652428925037
0.009393639862537
-0.051641516387463
0.009393639862537
0.100946374237537
-0.036382727324963
-0.051641516387463
0.039911217987537
0.024652428925037
-0.021123938262463
-0.005865149199963
0.055170007050037
0.009393639862537
-0.051641516387463
0.009393639862537
0.039911217987537
0.055170007050037
-0.021123938262463
-0.005865149199963
0.085687585175037
0.039911217987537
-0.021123938262463
0.009393639862537
0.055170007050037
0.009393639862537
-0.066900305449963
-0.005865149199963
0.024652428925037
-0.021123938262463
-0.036382727324963
0.024652428925037
0.085687585175037
0.009393639862537
-0.051641516387463
0.055170007050037
0.055170007050037
-0.005865149199963
-0.005865149199963
0.039911217987537
0.039911217987537
-0.021123938262463
0.039911217987537
0.055170007050037
0.024652428925037
0.024652428925037
0.055170007050037
0.085687585175037
0.009393639862537
-0.066900305449963
0.009393639862537
0.070428796112537
0.024652428925037
-0.005865149199963
0.085687585175037
0.131463944911957
0.024652428925037
0.024652428925037
0.070428796112537
0.085687585175037
0.039911217987537
0.009393639862537
0.116205163300037
0.085687585175037
-0.005865149199963
0.085687585175037
0.100946374237537
0.085687585175037
0.024652428925037
0.039911217987537
0.146722733974457
0.070428796112537
-0.005865149199963
0.085687585175037
0.131463944911957
0.070428796112537
0.009393639862537
0.085687585175037
0.131463944911957
0.100946374237537
0.085687585175037
0.085687585175037
0.146722733974457
0.055170007050037
0.009393639862537
0.131463944911957
0.116205163300037
0.055170007050037
0.070428796112537
0.085687585175037
0.085687585175037
0.024652428925037
0.055170007050037
0.085687585175037
0.100946374237537
0.085687585175037
0.100946374237537
0.146722733974457
0.085687585175037
0.024652428925037
0.116205163300037
0.146722733974457
0.085687585175037
0.055170007050037
0.116205163300037
0.161981523036957
0.085687585175037
0.070428796112537
0.131463944911957
0.131463944911957
0.070428796112537
0.039911217987537
0.100946374237537
0.131463944911957
0.055170007050037
0.070428796112537
0.146722733974457
0.146722733974457
0.055170007050037
0.085687585175037
0.161981523036957
0.100946374237537
0.070428796112537
0.116205163300037
0.131463944911957
0.100946374237537
0.085687585175037
0.085687585175037
0.161981523036957
0.131463944911957
0.085687585175037
0.131463944911957
0.161981523036957
0.070428796112537
0.055170007050037
0.100946374237537
0.146722733974457
0.085687585175037
0.085687585175037
0.161981523036957
0.177240312099457
0.116205163300037
0.131463944911957
0.177240312099457
0.161981523036957
0.085687585175037
0.146722733974457
0.177240312099457
0.131463944911957
0.085687585175037
0.131463944911957
0.161981523036957
0.085687585175037
0.070428796112537
0.146722733974457
0.161981523036957
0.161981523036957
0.100946374237537
0.116205163300037
0.207757890224457
0.100946374237537
0.085687585175037
0.192499101161957
0.161981523036957
0.085687585175037
0.100946374237537
0.192499101161957
0.177240312099457
0.085687585175037
0.161981523036957
0.223016679286957
0.192499101161957
0.085687585175037
0.116205163300037
0.192499101161957
0.131463944911957
0.100946374237537
0.161981523036957
0.192499101161957
0.177240312099457
0.100946374237537
0.177240312099457
0.253534257411957
0.100946374237537
0.085687585175037
0.177240312099457
0.192499101161957
0.131463944911957
0.100946374237537
0.192499101161957
0.207757890224457
0.161981523036957
0.146722733974457
0.177240312099457
0.192499101161957
0.085687585175037
0.116205163300037
0.207757890224457
0.116205163300037
0.085687585175037
0.177240312099457
0.207757890224457
0.146722733974457
0.116205163300037
0.177240312099457
0.223016679286957
0.177240312099457
0.100946374237537
0.161981523036957
0.207757890224457
0.085687585175037
0.100946374237537
0.161981523036957
0.131463944911957
0.100946374237537
0.116205163300037
0.192499101161957
0.161981523036957
0.070428796112537
0.100946374237537
0.177240312099457
0.177240312099457
0.085687585175037
0.116205163300037
0.207757890224457
0.116205163300037
0.085687585175037
0.161981523036957
0.192499101161957
0.116205163300037
0.100946374237537
0.207757890224457
0.177240312099457
0.085687585175037
0.085687585175037
0.116205163300037
0.177240312099457
0.085687585175037
0.070428796112537
0.177240312099457
0.192499101161957
0.116205163300037
0.100946374237537
0.161981523036957
0.192499101161957
0.100946374237537
0.131463944911957
0.177240312099457
0.146722733974457
0.100946374237537
0.131463944911957
0.207757890224457
0.177240312099457
0.116205163300037
0.192499101161957
0.177240312099457
0.146722733974457
0.100946374237537
0.100946374237537
0.207757890224457
0.116205163300037
0.100946374237537
0.161981523036957
0.161981523036957
0.116205163300037
0.116205163300037
0.192499101161957
0.177240312099457
0.100946374237537
0.131463944911957
0.146722733974457
0.192499101161957
0.116205163300037
0.116205163300037
0.268793046474457
0.146722733974457
0.085687585175037
0.223016679286957
0.192499101161957
0.100946374237537
0.100946374237537
0.192499101161957
0.192499101161957
0.100946374237537
0.085687585175037
0.146722733974457
0.238275468349457
0.116205163300037
0.085687585175037
0.238275468349457
0.192499101161957
0.100946374237537
0.131463944911957
0.161981523036957
0.207757890224457
0.116205163300037
0.100946374237537
0.192499101161957
0.146722733974457
0.116205163300037
0.146722733974457
0.207757890224457
0.177240312099457
0.085687585175037
0.192499101161957
0.223016679286957
0.131463944911957
0.116205163300037
0.161981523036957
0.223016679286957
0.146722733974457
0.146722733974457
0.223016679286957
0.207757890224457
0.161981523036957
0.131463944911957
0.177240312099457
0.192499101161957
0.100946374237537
0.100946374237537
0.161981523036957
0.177240312099457
0.116205163300037
0.085687585175037
0.192499101161957
0.177240312099457
0.085687585175037
0.146722733974457
0.177240312099457
0.131463944911957
0.085687585175037
0.177240312099457
0.207757890224457
0.116205163300037
0.146722733974457
0.207757890224457
0.238275468349457
0.146722733974457
0.055170007050037
0.131463944911957
0.177240312099457
0.085687585175037
0.100946374237537
0.192499101161957
0.177240312099457
0.116205163300037
0.116205163300037
0.116205163300037
0.146722733974457
0.116205163300037
0.100946374237537
0.192499101161957
0.161981523036957
0.055170007050037
0.161981523036957
0.192499101161957
0.116205163300037
0.131463944911957
0.177240312099457
0.177240312099457
0.100946374237537
0.085687585175037
0.146722733974457
0.177240312099457
0.085687585175037
0.085687585175037
0.177240312099457
0.161981523036957
0.085687585175037
0.131463944911957
0.131463944911957
0.146722733974457
0.085687585175037
0.100946374237537
0.192499101161957
0.161981523036957
0.116205163300037
0.146722733974457
0.161981523036957
0.116205163300037
0.085687585175037
0.131463944911957
0.146722733974457
0.100946374237537
0.116205163300037
0.177240312099457
0.207757890224457
0.116205163300037
0.100946374237537
0.192499101161957
0.177240312099457
0.070428796112537
0.085687585175037
0.161981523036957
0.192499101161957
0.100946374237537
0.100946374237537
0.177240312099457
0.177240312099457
0.085687585175037
0.116205163300037
0.192499101161957
0.161981523036957
0.085687585175037
0.146722733974457
0.192499101161957
0.116205163300037
0.070428796112537
0.146722733974457
0.223016679286957
0.131463944911957
0.100946374237537
0.177240312099457
0.207757890224457
0.100946374237537
0.085687585175037
0.161981523036957
0.192499101161957
0.100946374237537
0.085687585175037
0.192499101161957
0.146722733974457
0.055170007050037
0.085687585175037
0.131463944911957
0.161981523036957
0.131463944911957
0.116205163300037
0.177240312099457
0.161981523036957
0.085687585175037
0.116205163300037
0.161981523036957
0.100946374237537
0.116205163300037
0.207757890224457
0.177240312099457
0.100946374237537
0.116205163300037
0.146722733974457
0.177240312099457
0.085687585175037
0.055170007050037
0.146722733974457
0.116205163300037
0.070428796112537
0.100946374237537
0.131463944911957
0.131463944911957
0.085687585175037
0.116205163300037
0.177240312099457
0.100946374237537
0.055170007050037
0.085687585175037
0.100946374237537
0.070428796112537
0.039911217987537
0.131463944911957
0.146722733974457
0.116205163300037
0.085687585175037
0.116205163300037
0.177240312099457
0.070428796112537
0.055170007050037
0.146722733974457
0.100946374237537
0.055170007050037
0.085687585175037
0.146722733974457
0.131463944911957
0.055170007050037
0.100946374237537
0.131463944911957
0.161981523036957
0.085687585175037
0.070428796112537
0.161981523036957
0.085687585175037
0.039911217987537
0.100946374237537
0.100946374237537
0.085687585175037
0.070428796112537
0.116205163300037
0.161981523036957
0.039911217987537
0.055170007050037
0.100946374237537
0.116205163300037
0.070428796112537
0.039911217987537
0.146722733974457
0.146722733974457
0.055170007050037
0.070428796112537
0.116205163300037
0.131463944911957
0.039911217987537
0.085687585175037
0.161981523036957
0.085687585175037
0.024652428925037
0.024652428925037
0.085687585175037
0.085687585175037
-0.021123938262463
0.085687585175037
0.146722733974457
0.070428796112537
0.039911217987537
0.085687585175037
0.116205163300037
0.039911217987537
0.024652428925037
0.085687585175037
0.085687585175037
0.024652428925037
0.009393639862537
0.085687585175037
0.085687585175037
-0.005865149199963
0.055170007050037
0.085687585175037
0.085687585175037
0.024652428925037
-0.005865149199963
0.085687585175037
0.085687585175037
0.009393639862537
0.055170007050037
0.085687585175037
0.085687585175037
0.039911217987537
0.085687585175037
0.085687585175037
0.024652428925037
0.039911217987537
0.070428796112537
0.100946374237537
0.070428796112537
0.024652428925037
0.131463944911957
0.116205163300037
0.024652428925037
0.055170007050037
0.085687585175037
0.070428796112537
0.009393639862537
0.070428796112537
0.085687585175037
0.070428796112537
0.070428796112537
0.070428796112537
0.146722733974457
0.085687585175037
-0.005865149199963
0.100946374237537
0.100946374237537
0.055170007050037
0.039911217987537
0.085687585175037
0.131463944911957
0.039911217987537
0.039911217987537
0.116205163300037
0.070428796112537
0.039911217987537
0.024652428925037
0.100946374237537
0.116205163300037
-0.021123938262463
0.009393639862537
0.085687585175037
0.085687585175037
0.009393639862537
0.039911217987537
0.131463944911957
0.055170007050037
0.009393639862537
0.055170007050037
0.055170007050037
0.085687585175037
0.024652428925037
0.070428796112537
0.100946374237537
0.009393639862537
0.009393639862537
0.070428796112537
0.085687585175037
0.039911217987537
-0.005865149199963
0.085687585175037
0.100946374237537
0.024652428925037
0.024652428925037
0.070428796112537
0.100946374237537
-0.005865149199963
0.009393639862537
0.100946374237537
0.055170007050037
0.024652428925037
0.055170007050037
0.085687585175037
0.085687585175037
-0.036382727324963
0.039911217987537
0.085687585175037
0.039911217987537
0.024652428925037
0.039911217987537
0.085687585175037
0.039911217987537
0.039911217987537
0.085687585175037
0.070428796112537
0.055170007050037
0.055170007050037
0.085687585175037
0.085687585175037
-0.005865149199963
0.024652428925037
0.085687585175037
0.055170007050037
-0.021123938262463
0.009393639862537
0.085687585175037
0.055170007050037
-0.021123938262463
0.024652428925037
0.085687585175037
0.055170007050037
-0.005865149199963
0.070428796112537
0.100946374237537
0.024652428925037
-0.005865149199963
0.055170007050037
0.085687585175037
-0.005865149199963
-0.036382727324963
0.085687585175037
0.100946374237537
0.039911217987537
0.039911217987537
0.070428796112537
0.055170007050037
-0.005865149199963
-0.021123938262463
0.055170007050037
0.070428796112537
-0.021123938262463
0.024652428925037
0.085687585175037
0.009393639862537
-0.021123938262463
0.055170007050037
0.085687585175037
0.055170007050037
-0.005865149199963
-0.005865149199963
0.039911217987537
-0.005865149199963
-0.021123938262463
0.039911217987537
0.070428796112537
-0.005865149199963
-0.005865149199963
0.070428796112537
0.024652428925037
-0.051641516387463
-0.005865149199963
0.039911217987537
0.055170007050037
-0.066900305449963
-0.036382727324963
0.085687585175037
0.024652428925037
-0.021123938262463
0.024652428925037
0.039911217987537
0.024652428925037
-0.036382727324963
0.009393639862537
0.055170007050037
-0.005865149199963
-0.066900305449963
-0.005865149199963
0.024652428925037
-0.082159094512463
-0.051641516387463
0.039911217987537
0.024652428925037
0.009393639862537
-0.005865149199963
0.024652428925037
0.039911217987537
-0.066900305449963
-0.051641516387463
0.039911217987537
0.024652428925037
-0.066900305449963
-0.021123938262463
0.055170007050037
0.009393639862537
-0.036382727324963
0.009393639862537
0.055170007050037
-0.005865149199963
-0.097417883574963
-0.021123938262463
0.024652428925037
-0.051641516387463
-0.051641516387463
0.009393639862537
0.024652428925037
-0.021123938262463
-0.005865149199963
0.070428796112537
0.039911217987537
-0.082159094512463
-0.021123938262463
0.024652428925037
-0.005865149199963
-0.051641516387463
-0.005865149199963
0.055170007050037
0.055170007050037
-0.082159094512463
-0.082159094512463
0.024652428925037
-0.021123938262463
-0.097417883574963
-0.005865149199963
0.024652428925037
-0.021123938262463
-0.051641516387463
-0.021123938262463
0.024652428925037
0.009393639862537
-0.005865149199963
0.009393639862537
0.039911217987537
-0.021123938262463
-0.082159094512463
0.009393639862537
0.039911217987537
-0.036382727324963
-0.021123938262463
0.039911217987537
0.024652428925037
-0.097417883574963
-0.051641516387463
0.024652428925037
-0.036382727324963
-0.082159094512463
-0.021123938262463
0.024652428925037
-0.021123938262463
-0.112676672637463
-0.036382727324963
0.039911217987537
-0.036382727324963
-0.082159094512463
-0.021123938262463
0.039911217987537
-0.082159094512463
-0.066900305449963
0.024652428925037
-0.036382727324963
-0.097417883574963
-0.036382727324963
-0.005865149199963
-0.005865149199963
-0.112676672637463
-0.082159094512463
0.024652428925037
0.009393639862537
-0.082159094512463
-0.066900305449963
0.039911217987537
-0.036382727324963
-0.112676672637463
-0.005865149199963
-0.021123938262463
-0.021123938262463
-0.051641516387463
-0.036382727324963
0.039911217987537
-0.051641516387463
-0.066900305449963
-0.005865149199963
-0.021123938262463
-0.066900305449963
-0.112676672637463
-0.005865149199963
0.009393639862537
-0.082159094512463
-0.021123938262463
0.009393639862537
-0.005865149199963
-0.051641516387463
-0.051641516387463
0.024652428925037
0.009393639862537
-0.082159094512463
-0.066900305449963
0.024652428925037
-0.005865149199963
-0.097417883574963
-0.021123938262463
0.024652428925037
-0.066900305449963
-0.097417883574963
-0.066900305449963
0.009393639862537
-0.036382727324963
-0.082159094512463
-0.005865149199963
0.009393639862537
-0.066900305449963
-0.051641516387463
0.009393639862537
0.009393639862537
-0.082159094512463
-0.036382727324963
-0.005865149199963
-0.021123938262463
-0.082159094512463
-0.066900305449963
0.024652428925037
-0.021123938262463
-0.112676672637463
-0.051641516387463
-0.036382727324963
-0.066900305449963
-0.097417883574963
-0.082159094512463
-0.036382727324963
-0.066900305449963
-0.097417883574963
-0.036382727324963
0.009393639862537
-0.082159094512463
-0.097417883574963
0.009393639862537
-0.051641516387463
-0.097417883574963
-0.036382727324963
-0.051641516387463
-0.036382727324963
-0.051641516387463
-0.066900305449963
-0.051641516387463
-0.036382727324963
-0.097417883574963
-0.082159094512463
-0.021123938262463
-0.051641516387463
-0.127935469150543
-0.051641516387463
-0.005865149199963
-0.036382727324963
-0.097417883574963
-0.066900305449963
-0.005865149199963
-0.066900305449963
-0.097417883574963
-0.051641516387463
-0.036382727324963
-0.082159094512463
-0.112676672637463
-0.021123938262463
-0.036382727324963
-0.158453047275543
-0.097417883574963
-0.005865149199963
-0.021123938262463
-0.112676672637463
-0.097417883574963
-0.021123938262463
-0.066900305449963
-0.143194258213043
-0.097417883574963
-0.036382727324963
-0.066900305449963
-0.158453047275543
-0.066900305449963
-0.005865149199963
-0.127935469150543
-0.143194258213043
-0.066900305449963
-0.036382727324963
-0.112676672637463
-0.158453047275543
-0.066900305449963
-0.082159094512463
-0.173711836338043
-0.143194258213043
-0.097417883574963
-0.082159094512463
-0.158453047275543
-0.097417883574963
-0.066900305449963
-0.112676672637463
-0.158453047275543
-0.127935469150543
-0.051641516387463
-0.097417883574963
-0.173711836338043
-0.066900305449963
-0.051641516387463
-0.112676672637463
-0.143194258213043
-0.112676672637463
-0.066900305449963
-0.112676672637463
-0.173711836338043
-0.127935469150543
-0.066900305449963
-0.158453047275543
-0.188970625400543
-0.082159094512463
-0.066900305449963
-0.173711836338043
-0.143194258213043
-0.097417883574963
-0.082159094512463
-0.158453047275543
-0.204229414463043
-0.112676672637463
-0.097417883574963
-0.188970625400543
-0.173711836338043
-0.066900305449963
-0.082159094512463
-0.188970625400543
-0.127935469150543
-0.097417883574963
-0.158453047275543
-0.188970625400543
-0.127935469150543
-0.082159094512463
-0.158453047275543
-0.219488203525543
-0.127935469150543
-0.097417883574963
-0.143194258213043
-0.143194258213043
-0.112676672637463
-0.097417883574963
-0.173711836338043
-0.143194258213043
-0.097417883574963
-0.127935469150543
-0.173711836338043
-0.143194258213043
-0.112676672637463
-0.158453047275543
-0.173711836338043
-0.097417883574963
-0.066900305449963
-0.112676672637463
-0.204229414463043
-0.143194258213043
-0.051641516387463
-0.143194258213043
-0.173711836338043
-0.097417883574963
-0.082159094512463
-0.143194258213043
-0.173711836338043
-0.066900305449963
-0.082159094512463
-0.158453047275543
-0.143194258213043
-0.127935469150543
-0.127935469150543
-0.234746992588043
-0.204229414463043
-0.082159094512463
-0.143194258213043
-0.188970625400543
-0.173711836338043
-0.097417883574963
-0.097417883574963
-0.219488203525543
-0.158453047275543
-0.112676672637463
-0.188970625400543
-0.234746992588043
-0.158453047275543
-0.097417883574963
-0.158453047275543
-0.219488203525543
-0.143194258213043
-0.097417883574963
-0.143194258213043
-0.234746992588043
-0.158453047275543
-0.082159094512463
-0.234746992588043
-0.204229414463043
-0.143194258213043
-0.188970625400543
-0.219488203525543
-0.188970625400543
-0.127935469150543
-0.158453047275543
-0.234746992588043
-0.173711836338043
-0.127935469150543
-0.158453047275543
-0.250005781650543
-0.173711836338043
-0.097417883574963
-0.204229414463043
-0.219488203525543
-0.143194258213043
-0.127935469150543
-0.173711836338043
-0.219488203525543
-0.143194258213043
-0.127935469150543
-0.219488203525543
-0.173711836338043
-0.143194258213043
-0.143194258213043
-0.234746992588043
-0.234746992588043
-0.143194258213043
-0.173711836338043
-0.219488203525543
-0.158453047275543
-0.127935469150543
-0.127935469150543
-0.204229414463043
-0.173711836338043
-0.143194258213043
-0.173711836338043
-0.219488203525543
-0.204229414463043
-0.127935469150543
-0.158453047275543
-0.234746992588043
-0.143194258213043
-0.112676672637463
-0.158453047275543
-0.204229414463043
-0.143194258213043
-0.097417883574963
-0.173711836338043
-0.188970625400543
-0.127935469150543
-0.127935469150543
-0.188970625400543
-0.158453047275543
-0.097417883574963
-0.127935469150543
-0.173711836338043
-0.158453047275543
-0.143194258213043
-0.158453047275543
-0.204229414463043
-0.143194258213043
-0.097417883574963
-0.173711836338043
-0.204229414463043
-0.143194258213043
-0.112676672637463
-0.173711836338043
-0.219488203525543
-0.143194258213043
-0.127935469150543
-0.204229414463043
-0.219488203525543
-0.127935469150543
-0.066900305449963
-0.219488203525543
-0.188970625400543
-0.097417883574963
-0.158453047275543
-0.234746992588043
-0.158453047275543
-0.112676672637463
-0.143194258213043
-0.204229414463043
-0.158453047275543
-0.112676672637463
-0.158453047275543
-0.219488203525543
-0.158453047275543
-0.097417883574963
-0.204229414463043
-0.234746992588043
-0.143194258213043
-0.112676672637463
-0.158453047275543
-0.204229414463043
-0.127935469150543
-0.097417883574963
-0.219488203525543
-0.219488203525543
-0.158453047275543
-0.127935469150543
-0.188970625400543
-0.188970625400543
-0.143194258213043
-0.143194258213043
-0.204229414463043
-0.143194258213043
-0.112676672637463
-0.173711836338043
-0.234746992588043
-0.173711836338043
-0.127935469150543
-0.204229414463043
-0.204229414463043
-0.143194258213043
-0.097417883574963
-0.158453047275543
-0.219488203525543
-0.158453047275543
-0.097417883574963
-0.173711836338043
-0.204229414463043
-0.112676672637463
-0.112676672637463
-0.219488203525543
-0.188970625400543
-0.112676672637463
-0.082159094512463
-0.173711836338043
-0.173711836338043
-0.112676672637463
-0.127935469150543
-0.204229414463043
-0.173711836338043
-0.112676672637463
-0.143194258213043
-0.219488203525543
-0.127935469150543
-0.082159094512463
-0.204229414463043
-0.250005781650543
-0.127935469150543
-0.066900305449963
-0.173711836338043
-0.188970625400543
-0.112676672637463
-0.112676672637463
-0.158453047275543
-0.234746992588043
-0.173711836338043
-0.082159094512463
-0.188970625400543
-0.158453047275543
-0.097417883574963
-0.143194258213043
-0.204229414463043
-0.188970625400543
-0.143194258213043
-0.173711836338043
-0.219488203525543
-0.188970625400543
-0.173711836338043
-0.173711836338043
-0.219488203525543
-0.158453047275543
-0.112676672637463
-0.188970625400543
-0.158453047275543
-0.143194258213043
-0.173711836338043
-0.173711836338043
-0.219488203525543
-0.158453047275543
-0.143194258213043
-0.250005781650543
-0.188970625400543
-0.112676672637463
-0.112676672637463
-0.173711836338043
-0.158453047275543
-0.127935469150543
-0.188970625400543
-0.188970625400543
-0.173711836338043
-0.127935469150543
-0.127935469150543
-0.250005781650543
-0.143194258213043
-0.082159094512463
-0.204229414463043
-0.173711836338043
-0.112676672637463
-0.082159094512463
-0.158453047275543
-0.234746992588043
-0.158453047275543
-0.097417883574963
-0.158453047275543
-0.234746992588043
-0.173711836338043
-0.082159094512463
-0.219488203525543
-0.204229414463043
-0.112676672637463
-0.127935469150543
-0.158453047275543
-0.188970625400543
-0.143194258213043
-0.158453047275543
-0.234746992588043
-0.143194258213043
-0.112676672637463
-0.143194258213043
-0.188970625400543
-0.158453047275543
-0.082159094512463
-0.204229414463043
-0.219488203525543
-0.112676672637463
-0.143194258213043
-0.219488203525543
-0.204229414463043
-0.127935469150543
-0.143194258213043
-0.250005781650543
-0.188970625400543
-0.112676672637463
-0.112676672637463
-0.204229414463043
-0.219488203525543
-0.112676672637463
-0.173711836338043
-0.250005781650543
-0.188970625400543
-0.127935469150543
-0.143194258213043
-0.219488203525543
-0.143194258213043
-0.097417883574963
-0.188970625400543
-0.234746992588043
-0.143194258213043
-0.097417883574963
-0.204229414463043
-0.250005781650543
-0.112676672637463
-0.127935469150543
-0.173711836338043
-0.219488203525543
-0.173711836338043
-0.066900305449963
-0.173711836338043
-0.188970625400543
-0.082159094512463
-0.112676672637463
-0.158453047275543
-0.158453047275543
-0.143194258213043
-0.112676672637463
-0.158453047275543
-0.173711836338043
-0.143194258213043
-0.143194258213043
-0.234746992588043
-0.204229414463043
-0.112676672637463
-0.188970625400543
-0.173711836338043
-0.127935469150543
-0.158453047275543
-0.173711836338043
-0.188970625400543
-0.143194258213043
-0.143194258213043
-0.188970625400543
-0.143194258213043
-0.127935469150543
-0.127935469150543
-0.173711836338043
-0.173711836338043
-0.097417883574963
-0.173711836338043
-0.204229414463043
-0.158453047275543
-0.158453047275543
-0.143194258213043
-0.204229414463043
-0.112676672637463
-0.097417883574963
-0.219488203525543
-0.188970625400543
-0.112676672637463
-0.097417883574963
-0.173711836338043
-0.219488203525543
-0.082159094512463
-0.066900305449963
-0.204229414463043
-0.219488203525543
-0.097417883574963
-0.051641516387463
-0.204229414463043
-0.173711836338043
-0.082159094512463
-0.127935469150543
-0.188970625400543
-0.234746992588043
-0.143194258213043
-0.082159094512463
-0.204229414463043
-0.158453047275543
-0.066900305449963
-0.112676672637463
-0.204229414463043
-0.188970625400543
-0.097417883574963
-0.143194258213043
-0.188970625400543
-0.127935469150543
-0.112676672637463
-0.112676672637463
-0.173711836338043
-0.143194258213043
-0.097417883574963
-0.173711836338043
-0.173711836338043
-0.127935469150543
-0.082159094512463
-0.127935469150543
-0.173711836338043
-0.112676672637463
-0.127935469150543
-0.173711836338043
-0.112676672637463
-0.112676672637463
-0.112676672637463
-0.127935469150543
-0.158453047275543
-0.112676672637463
-0.143194258213043
-0.173711836338043
-0.082159094512463
-0.036382727324963
-0.143194258213043
-0.204229414463043
-0.097417883574963
-0.097417883574963
-0.188970625400543
-0.173711836338043
-0.066900305449963
-0.051641516387463
-0.143194258213043
-0.143194258213043
-0.066900305449963
-0.082159094512463
-0.158453047275543
-0.143194258213043
-0.066900305449963
-0.066900305449963
-0.143194258213043
-0.112676672637463
-0.036382727324963
-0.066900305449963
-0.173711836338043
-0.112676672637463
-0.082159094512463
-0.127935469150543
-0.158453047275543
-0.112676672637463
-0.066900305449963
-0.112676672637463
-0.127935469150543
-0.066900305449963
-0.021123938262463
-0.082159094512463
-0.112676672637463
-0.005865149199963
-0.005865149199963
-0.127935469150543
-0.051641516387463
-0.005865149199963
-0.051641516387463
-0.051641516387463
-0.051641516387463
-0.036382727324963
-0.005865149199963
-0.066900305449963
-0.066900305449963
-0.051641516387463
-0.112676672637463
-0.112676672637463
-0.021123938262463
-0.036382727324963
-0.112676672637463
-0.097417883574963
-0.051641516387463
-0.021123938262463
-0.097417883574963
-0.127935469150543
-0.005865149199963
-0.005865149199963
-0.097417883574963
-0.082159094512463
-0.036382727324963
0.009393639862537
-0.082159094512463
-0.112676672637463
-0.005865149199963
0.009393639862537
-0.112676672637463
-0.082159094512463
0.024652428925037
-0.021123938262463
-0.097417883574963
-0.036382727324963
-0.005865149199963
-0.005865149199963
-0.082159094512463
-0.066900305449963
0.039911217987537
-0.036382727324963
-0.097417883574963
-0.021123938262463
0.024652428925037
-0.051641516387463
-0.066900305449963
-0.005865149199963
-0.021123938262463
-0.127935469150543
-0.112676672637463
-0.097417883574963
-0.036382727324963
-0.066900305449963
-0.097417883574963
-0.021123938262463
-0.005865149199963
-0.082159094512463
-0.066900305449963
-0.005865149199963
-0.021123938262463
-0.097417883574963
-0.021123938262463
0.009393639862537
-0.066900305449963
-0.066900305449963
-0.005865149199963
-0.005865149199963
-0.082159094512463
-0.097417883574963
0.009393639862537
-0.021123938262463
-0.112676672637463
-0.127935469150543
-0.051641516387463
-0.021123938262463
-0.158453047275543
-0.082159094512463
0.024652428925037
-0.036382727324963
-0.082159094512463
-0.066900305449963
-0.005865149199963
-0.021123938262463
-0.112676672637463
-0.051641516387463
-0.005865149199963
-0.005865149199963
-0.097417883574963
-0.082159094512463
0.009393639862537
-0.082159094512463
-0.112676672637463
-0.021123938262463
-0.021123938262463
-0.051641516387463
-0.097417883574963
-0.036382727324963
0.009393639862537
-0.112676672637463
-0.066900305449963
-0.005865149199963
0.009393639862537
-0.051641516387463
-0.082159094512463
0.009393639862537
-0.005865149199963
-0.082159094512463
-0.036382727324963
-0.021123938262463
-0.021123938262463
-0.082159094512463
-0.051641516387463
-0.021123938262463
-0.082159094512463
-0.051641516387463
-0.036382727324963
-0.021123938262463
-0.036382727324963
-0.082159094512463
0.039911217987537
0.009393639862537
-0.097417883574963
-0.066900305449963
-0.021123938262463
0.009393639862537
-0.082159094512463
-0.021123938262463
0.070428796112537
-0.036382727324963
-0.051641516387463
-0.036382727324963
-0.036382727324963
-0.036382727324963
-0.112676672637463
-0.036382727324963
0.024652428925037
-0.036382727324963
-0.097417883574963
-0.082159094512463
0.009393639862537
-0.051641516387463
-0.112676672637463
0.009393639862537
0.009393639862537
-0.066900305449963
-0.082159094512463
-0.036382727324963
0.009393639862537
-0.097417883574963
-0.112676672637463
-0.005865149199963
0.039911217987537
-0.097417883574963
-0.158453047275543
0.009393639862537
-0.021123938262463
-0.143194258213043
-0.066900305449963
-0.051641516387463
-0.005865149199963
-0.051641516387463
-0.097417883574963
-0.005865149199963
-0.005865149199963
-0.112676672637463
-0.066900305449963
0.024652428925037
-0.021123938262463
-0.082159094512463
-0.021123938262463
-0.005865149199963
-0.097417883574963
-0.112676672637463
-0.082159094512463
-0.021123938262463
-0.082159094512463
-0.066900305449963
0.024652428925037
-0.036382727324963
-0.097417883574963
-0.051641516387463
-0.021123938262463
-0.036382727324963
-0.127935469150543
-0.051641516387463
0.039911217987537
-0.005865149199963
-0.097417883574963
-0.051641516387463
0.009393639862537
-0.066900305449963
-0.082159094512463
-0.005865149199963
-0.021123938262463
-0.097417883574963
-0.112676672637463
-0.036382727324963
-0.005865149199963
-0.112676672637463
-0.097417883574963
0.024652428925037
0.024652428925037
-0.097417883574963
-0.097417883574963
0.024652428925037
-0.021123938262463
-0.112676672637463
-0.097417883574963
-0.021123938262463
0.024652428925037
-0.066900305449963
-0.051641516387463
0.009393639862537
-0.036382727324963
-0.112676672637463
-0.082159094512463
-0.005865149199963
-0.051641516387463
-0.112676672637463
-0.036382727324963
-0.036382727324963
-0.112676672637463
-0.112676672637463
-0.082159094512463
-0.021123938262463
-0.036382727324963
-0.051641516387463
-0.005865149199963
0.009393639862537
-0.097417883574963
-0.082159094512463
0.039911217987537
-0.021123938262463
-0.143194258213043
-0.051641516387463
-0.005865149199963
-0.066900305449963
-0.082159094512463
-0.036382727324963
0.024652428925037
-0.005865149199963
-0.082159094512463
-0.036382727324963
-0.005865149199963
-0.051641516387463
-0.066900305449963
0.009393639862537
0.024652428925037
-0.066900305449963
-0.051641516387463
0.039911217987537
0.055170007050037
-0.066900305449963
-0.082159094512463
0.024652428925037
0.024652428925037
-0.112676672637463
-0.082159094512463
0.009393639862537
0.024652428925037
-0.051641516387463
-0.036382727324963
0.039911217987537
0.024652428925037
-0.082159094512463
-0.051641516387463
0.024652428925037
-0.005865149199963
-0.082159094512463
-0.021123938262463
0.039911217987537
-0.021123938262463
-0.051641516387463
-0.021123938262463
0.009393639862537
-0.021123938262463
-0.082159094512463
-0.021123938262463
0.039911217987537
-0.066900305449963
-0.066900305449963
0.009393639862537
-0.036382727324963
-0.082159094512463
-0.036382727324963
0.024652428925037
0.024652428925037
-0.051641516387463
-0.021123938262463
0.039911217987537
0.024652428925037
-0.036382727324963
0.024652428925037
0.070428796112537
-0.021123938262463
-0.051641516387463
0.024652428925037
0.009393639862537
-0.082159094512463
-0.036382727324963
0.070428796112537
0.055170007050037
-0.036382727324963
0.009393639862537
0.039911217987537
0.024652428925037
-0.066900305449963
-0.066900305449963
0.070428796112537
0.039911217987537
-0.082159094512463
0.009393639862537
0.070428796112537
0.024652428925037
-0.036382727324963
0.024652428925037
0.085687585175037
-0.005865149199963
-0.051641516387463
0.024652428925037
0.055170007050037
0.009393639862537
-0.051641516387463
0.039911217987537
0.070428796112537
0.009393639862537
0.009393639862537
0.024652428925037
0.070428796112537
0.009393639862537
-0.021123938262463
0.070428796112537
0.055170007050037
-0.021123938262463
0.039911217987537
0.085687585175037
0.070428796112537
-0.021123938262463
0.024652428925037
0.085687585175037
0.039911217987537
-0.005865149199963
0.039911217987537
0.085687585175037
0.039911217987537
-0.005865149199963
0.085687585175037
0.085687585175037
0.024652428925037
0.024652428925037
0.070428796112537
0.100946374237537
0.039911217987537
0.055170007050037
0.116205163300037
0.116205163300037
0.024652428925037
0.024652428925037
0.116205163300037
0.085687585175037
0.009393639862537
0.055170007050037
0.085687585175037
0.085687585175037
0.039911217987537
0.055170007050037
0.100946374237537
0.055170007050037
0.009393639862537
0.070428796112537
0.085687585175037
0.070428796112537
0.039911217987537
0.085687585175037
0.100946374237537
0.055170007050037
0.055170007050037
0.085687585175037
0.085687585175037
0.039911217987537
0.055170007050037
0.070428796112537
0.070428796112537
0.070428796112537
0.070428796112537
0.116205163300037
0.131463944911957
0.024652428925037
0.070428796112537
0.100946374237537
0.085687585175037
0.024652428925037
0.039911217987537
0.100946374237537
0.070428796112537
0.024652428925037
0.085687585175037
0.131463944911957
0.085687585175037
0.039911217987537
0.085687585175037
0.085687585175037
0.009393639862537
0.055170007050037
0.085687585175037
0.100946374237537
0.055170007050037
0.039911217987537
0.161981523036957
0.146722733974457
0.024652428925037
0.085687585175037
0.131463944911957
0.085687585175037
0.039911217987537
0.085687585175037
0.161981523036957
0.085687585175037
0.039911217987537
0.070428796112537
0.116205163300037
0.085687585175037
0.024652428925037
0.116205163300037
0.146722733974457
0.055170007050037
0.070428796112537
0.100946374237537
0.100946374237537
0.070428796112537
0.070428796112537
0.085687585175037
0.085687585175037
0.055170007050037
0.085687585175037
0.131463944911957
0.116205163300037
0.055170007050037
0.131463944911957
0.146722733974457
0.085687585175037
0.070428796112537
0.070428796112537
0.146722733974457
0.100946374237537
0.055170007050037
0.131463944911957
0.146722733974457
0.100946374237537
0.116205163300037
0.116205163300037
0.146722733974457
0.085687585175037
0.070428796112537
0.131463944911957
0.131463944911957
0.085687585175037
0.085687585175037
0.161981523036957
0.161981523036957
0.100946374237537
0.100946374237537
0.131463944911957
0.116205163300037
0.039911217987537
0.085687585175037
0.177240312099457
0.131463944911957
0.055170007050037
0.116205163300037
0.207757890224457
0.146722733974457
0.085687585175037
0.146722733974457
0.207757890224457
0.116205163300037
0.070428796112537
0.116205163300037
0.161981523036957
0.116205163300037
0.131463944911957
0.161981523036957
0.192499101161957
0.131463944911957
0.116205163300037
0.177240312099457
0.161981523036957
0.100946374237537
0.146722733974457
0.192499101161957
0.161981523036957
0.085687585175037
0.161981523036957
0.207757890224457
0.131463944911957
0.146722733974457
0.161981523036957
0.192499101161957
0.177240312099457
0.116205163300037
0.192499101161957
0.207757890224457
0.100946374237537
0.131463944911957
0.207757890224457
0.223016679286957
0.161981523036957
0.161981523036957
0.207757890224457
0.177240312099457
0.146722733974457
0.131463944911957
0.223016679286957
0.223016679286957
0.131463944911957
0.207757890224457
0.223016679286957
0.161981523036957
0.177240312099457
0.177240312099457
0.253534257411957
0.223016679286957
0.100946374237537
0.177240312099457
0.207757890224457
0.161981523036957
0.131463944911957
0.177240312099457
0.268793046474457
0.161981523036957
0.146722733974457
0.223016679286957
0.223016679286957
0.161981523036957
0.161981523036957
0.223016679286957
0.177240312099457
0.100946374237537
0.177240312099457
0.238275468349457
0.223016679286957
0.146722733974457
0.192499101161957
0.284051835536957
0.177240312099457
0.116205163300037
0.192499101161957
0.253534257411957
0.207757890224457
0.116205163300037
0.207757890224457
0.253534257411957
0.161981523036957
0.161981523036957
0.238275468349457
0.268793046474457
0.177240312099457
0.177240312099457
0.253534257411957
0.207757890224457
0.177240312099457
0.192499101161957
0.223016679286957
0.253534257411957
0.146722733974457
0.192499101161957
0.253534257411957
0.192499101161957
0.146722733974457
0.207757890224457
0.238275468349457
0.177240312099457
0.146722733974457
0.223016679286957
0.238275468349457
0.223016679286957
0.131463944911957
0.177240312099457
0.268793046474457
0.161981523036957
0.161981523036957
0.253534257411957
0.223016679286957
0.192499101161957
0.192499101161957
0.223016679286957
0.207757890224457
0.146722733974457
0.146722733974457
0.207757890224457
0.223016679286957
0.131463944911957
0.161981523036957
0.253534257411957
0.207757890224457
0.146722733974457
0.146722733974457
0.223016679286957
0.223016679286957
0.100946374237537
0.161981523036957
0.223016679286957
0.131463944911957
0.131463944911957
0.161981523036957
0.223016679286957
0.146722733974457
0.116205163300037
0.192499101161957
0.207757890224457
0.161981523036957
0.146722733974457
0.192499101161957
0.192499101161957
0.116205163300037
0.177240312099457
0.207757890224457
0.161981523036957
0.146722733974457
0.161981523036957
0.207757890224457
0.161981523036957
0.116205163300037
0.177240312099457
0.207757890224457
0.177240312099457
0.085687585175037
0.131463944911957
0.207757890224457
0.116205163300037
0.100946374237537
0.177240312099457
0.192499101161957
0.161981523036957
0.131463944911957
0.192499101161957
0.161981523036957
0.100946374237537
0.161981523036957
0.177240312099457
0.177240312099457
0.100946374237537
0.131463944911957
0.253534257411957
0.192499101161957
0.116205163300037
0.177240312099457
0.192499101161957
0.116205163300037
0.085687585175037
0.146722733974457
0.161981523036957
0.116205163300037
0.116205163300037
0.161981523036957
0.238275468349457
0.131463944911957
0.085687585175037
0.223016679286957
0.207757890224457
0.070428796112537
0.100946374237537
0.177240312099457
0.177240312099457
0.085687585175037
0.116205163300037
0.223016679286957
0.177240312099457
0.100946374237537
0.161981523036957
0.207757890224457
0.146722733974457
0.085687585175037
0.131463944911957
0.192499101161957
0.146722733974457
0.070428796112537
0.146722733974457
0.223016679286957
0.131463944911957
0.085687585175037
0.161981523036957
0.177240312099457
0.146722733974457
0.116205163300037
0.131463944911957
0.207757890224457
0.116205163300037
0.085687585175037
0.161981523036957
0.161981523036957
0.085687585175037
0.146722733974457
0.207757890224457
0.161981523036957
0.100946374237537
0.146722733974457
0.161981523036957
0.131463944911957
0.116205163300037
0.131463944911957
0.177240312099457
0.161981523036957
0.085687585175037
0.161981523036957
0.192499101161957
0.100946374237537
0.116205163300037
0.146722733974457
0.161981523036957
0.085687585175037
0.085687585175037
0.146722733974457
0.131463944911957
0.085687585175037
0.131463944911957
0.177240312099457
0.161981523036957
0.116205163300037
0.146722733974457
0.131463944911957
0.100946374237537
0.100946374237537
0.131463944911957
0.192499101161957
0.116205163300037
0.070428796112537
0.161981523036957
0.146722733974457
0.085687585175037
0.070428796112537
0.085687585175037
0.146722733974457
0.070428796112537
0.024652428925037
0.131463944911957
0.146722733974457
0.085687585175037
0.116205163300037
0.192499101161957
0.177240312099457
0.085687585175037
0.131463944911957
0.192499101161957
0.161981523036957
0.085687585175037
0.116205163300037
0.207757890224457
0.146722733974457
0.085687585175037
0.146722733974457
0.207757890224457
0.177240312099457
0.070428796112537
0.131463944911957
0.223016679286957
0.085687585175037
0.070428796112537
0.161981523036957
0.207757890224457
0.100946374237537
0.085687585175037
0.161981523036957
0.192499101161957
0.116205163300037
0.085687585175037
0.192499101161957
0.207757890224457
0.085687585175037
0.146722733974457
0.238275468349457
0.131463944911957
0.070428796112537
0.131463944911957
0.192499101161957
0.116205163300037
0.085687585175037
0.146722733974457
0.146722733974457
0.116205163300037
0.085687585175037
0.116205163300037
0.161981523036957
0.070428796112537
0.100946374237537
0.131463944911957
0.085687585175037
0.100946374237537
0.100946374237537
0.146722733974457
0.146722733974457
0.070428796112537
0.100946374237537
0.116205163300037
0.116205163300037
0.070428796112537
0.085687585175037
0.146722733974457
0.085687585175037
0.085687585175037
0.116205163300037
0.146722733974457
0.116205163300037
0.039911217987537
0.146722733974457
0.161981523036957
0.055170007050037
0.085687585175037
0.116205163300037
0.146722733974457
0.085687585175037
0.039911217987537
0.146722733974457
0.131463944911957
0.070428796112537
0.085687585175037
0.100946374237537
0.146722733974457
0.039911217987537
0.085687585175037
0.161981523036957
0.116205163300037
0.085687585175037
0.100946374237537
0.146722733974457
0.100946374237537
0.039911217987537
0.146722733974457
0.131463944911957
0.085687585175037
0.055170007050037
0.070428796112537
0.161981523036957
0.055170007050037
0.009393639862537
0.100946374237537
0.100946374237537
0.085687585175037
0.055170007050037
0.100946374237537
0.100946374237537
0.024652428925037
0.085687585175037
0.100946374237537
0.116205163300037
0.055170007050037
0.024652428925037
0.131463944911957
0.070428796112537
0.009393639862537
0.131463944911957
0.116205163300037
0.085687585175037
0.039911217987537
0.085687585175037
0.100946374237537
0.039911217987537
0.039911217987537
0.070428796112537
0.085687585175037
-0.005865149199963
-0.036382727324963
0.085687585175037
0.085687585175037
0.039911217987537
0.070428796112537
0.070428796112537
0.100946374237537
0.009393639862537
-0.005865149199963
0.085687585175037
0.055170007050037
0.009393639862537
0.055170007050037
0.085687585175037
0.055170007050037
-0.036382727324963
0.039911217987537
0.100946374237537
0.039911217987537
-0.021123938262463
0.039911217987537
0.085687585175037
-0.021123938262463
-0.036382727324963
0.055170007050037
0.070428796112537
0.009393639862537
0.009393639862537
0.085687585175037
0.100946374237537
-0.005865149199963
0.009393639862537
0.055170007050037
0.039911217987537
-0.021123938262463
-0.005865149199963
0.070428796112537
0.055170007050037
0.009393639862537
0.055170007050037
0.070428796112537
0.039911217987537
-0.021123938262463
0.039911217987537
0.085687585175037
-0.021123938262463
-0.005865149199963
0.055170007050037
0.055170007050037
-0.021123938262463
-0.005865149199963
0.085687585175037
0.085687585175037
0.009393639862537
0.009393639862537
0.039911217987537
0.039911217987537
-0.021123938262463
0.024652428925037
0.055170007050037
0.039911217987537
0.009393639862537
0.009393639862537
0.070428796112537
0.055170007050037
-0.051641516387463
0.055170007050037
0.085687585175037
-0.021123938262463
-0.066900305449963
0.024652428925037
0.070428796112537
0.024652428925037
0.009393639862537
0.039911217987537
0.070428796112537
-0.036382727324963
-0.066900305449963
0.039911217987537
0.055170007050037
-0.036382727324963
-0.021123938262463
0.039911217987537
0.039911217987537
-0.036382727324963
-0.036382727324963
0.055170007050037
0.070428796112537
-0.005865149199963
0.039911217987537
0.055170007050037
0.024652428925037
-0.036382727324963
-0.005865149199963
0.039911217987537
-0.021123938262463
-0.051641516387463
0.039911217987537
0.055170007050037
-0.036382727324963
-0.021123938262463
0.055170007050037
0.055170007050037
-0.021123938262463
-0.021123938262463
0.055170007050037
0.070428796112537
-0.021123938262463
-0.021123938262463
0.024652428925037
0.039911217987537
-0.021123938262463
0.024652428925037
0.070428796112537
0.024652428925037
-0.036382727324963
0.024652428925037
0.039911217987537
-0.051641516387463
-0.066900305449963
0.039911217987537
0.070428796112537
0.009393639862537
-0.021123938262463
0.024652428925037
0.055170007050037
-0.051641516387463
-0.036382727324963
0.039911217987537
0.039911217987537
-0.036382727324963
-0.051641516387463
0.055170007050037
0.055170007050037
-0.036382727324963
0.055170007050037
0.085687585175037
0.070428796112537
0.009393639862537
-0.005865149199963
0.085687585175037
0.055170007050037
-0.021123938262463
0.024652428925037
0.070428796112537
0.009393639862537
-0.021123938262463
0.085687585175037
0.085687585175037
-0.021123938262463
-0.021123938262463
0.009393639862537
0.055170007050037
-0.036382727324963
-0.051641516387463
0.100946374237537
0.070428796112537
-0.005865149199963
0.055170007050037
0.009393639862537
0.039911217987537
0.009393639862537
0.024652428925037
0.070428796112537
0.039911217987537
0.024652428925037
0.070428796112537
0.070428796112537
0.009393639862537
-0.036382727324963
0.055170007050037
0.055170007050037
0.009393639862537
0.009393639862537
0.039911217987537
0.085687585175037
-0.051641516387463
-0.021123938262463
0.085687585175037
0.070428796112537
-0.021123938262463
-0.005865149199963
0.070428796112537
0.039911217987537
-0.066900305449963
0.039911217987537
0.070428796112537
0.055170007050037
0.024652428925037
0.009393639862537
0.100946374237537
0.055170007050037
-0.036382727324963
0.039911217987537
0.055170007050037
0.024652428925037
0.009393639862537
0.070428796112537
0.100946374237537
0.009393639862537
-0.005865149199963
0.039911217987537
0.055170007050037
0.024652428925037
-0.021123938262463
0.070428796112537
0.085687585175037
-0.021123938262463
-0.021123938262463
0.039911217987537
0.070428796112537
-0.021123938262463
-0.005865149199963
0.055170007050037
0.009393639862537
-0.005865149199963
0.009393639862537
0.055170007050037
0.070428796112537
-0.021123938262463
0.024652428925037
0.085687585175037
0.024652428925037
0.009393639862537
0.055170007050037
0.085687585175037
-0.005865149199963
-0.005865149199963
0.070428796112537
0.070428796112537
0.009393639862537
-0.021123938262463
0.085687585175037
0.085687585175037
-0.051641516387463
0.009393639862537
0.055170007050037
0.039911217987537
0.009393639862537
0.009393639862537
0.085687585175037
0.039911217987537
-0.051641516387463
0.009393639862537
0.039911217987537
-0.005865149199963
-0.005865149199963
0.070428796112537
0.070428796112537
0.009393639862537
0.009393639862537
0.024652428925037
0.055170007050037
-0.005865149199963
-0.051641516387463
0.070428796112537
0.055170007050037
-0.036382727324963
0.009393639862537
0.039911217987537
0.024652428925037
-0.005865149199963
0.055170007050037
0.055170007050037
-0.005865149199963
-0.005865149199963
-0.005865149199963
0.039911217987537
0.024652428925037
-0.051641516387463
0.055170007050037
0.085687585175037
0.009393639862537
0.009393639862537
0.024652428925037
0.055170007050037
-0.036382727324963
-0.036382727324963
0.055170007050037
0.039911217987537
-0.021123938262463
-0.005865149199963
0.085687585175037
0.085687585175037
-0.051641516387463
0.009393639862537
0.100946374237537
0.055170007050037
-0.036382727324963
-0.021123938262463
0.070428796112537
0.024652428925037
-0.021123938262463
0.039911217987537
0.039911217987537
0.039911217987537
-0.005865149199963
0.009393639862537
0.085687585175037
-0.005865149199963
-0.036382727324963
0.024652428925037
0.024652428925037
-0.021123938262463
-0.066900305449963
0.039911217987537
0.085687585175037
-0.021123938262463
-0.021123938262463
0.039911217987537
0.055170007050037
-0.021123938262463
-0.021123938262463
0.024652428925037
0.009393639862537
-0.051641516387463
-0.066900305449963
0.009393639862537
0.024652428925037
-0.082159094512463
-0.036382727324963
0.009393639862537
-0.082159094512463
-0.097417883574963
-0.051641516387463
-0.051641516387463
-0.051641516387463
-0.051641516387463
-0.036382727324963
-0.005865149199963
-0.036382727324963
-0.051641516387463
0.024652428925037
0.024652428925037
-0.127935469150543
-0.082159094512463
0.024652428925037
-0.036382727324963
-0.143194258213043
-0.082159094512463
-0.005865149199963
-0.021123938262463
-0.112676672637463
-0.082159094512463
0.024652428925037
-0.036382727324963
-0.127935469150543
-0.051641516387463
-0.021123938262463
-0.097417883574963
-0.112676672637463
-0.051641516387463
-0.021123938262463
-0.097417883574963
-0.127935469150543
-0.021123938262463
-0.005865149199963
-0.112676672637463
-0.112676672637463
-0.021123938262463
-0.036382727324963
-0.097417883574963
-0.097417883574963
-0.066900305449963
-0.036382727324963
-0.143194258213043
-0.127935469150543
0.009393639862537
-0.051641516387463
-0.097417883574963
-0.036382727324963
-0.036382727324963
-0.082159094512463
-0.097417883574963
-0.066900305449963
-0.051641516387463
-0.082159094512463
-0.082159094512463
-0.082159094512463
-0.066900305449963
-0.097417883574963
-0.097417883574963
-0.036382727324963
-0.066900305449963
-0.143194258213043
-0.127935469150543
-0.082159094512463
-0.066900305449963
-0.173711836338043
-0.127935469150543
-0.021123938262463
-0.066900305449963
-0.127935469150543
-0.097417883574963
-0.036382727324963
-0.082159094512463
-0.173711836338043
-0.112676672637463
-0.066900305449963
-0.127935469150543
-0.143194258213043
-0.097417883574963
-0.066900305449963
-0.127935469150543
-0.158453047275543
-0.097417883574963
-0.066900305449963
-0.143194258213043
-0.158453047275543
-0.066900305449963
-0.036382727324963
-0.158453047275543
-0.143194258213043
-0.051641516387463
-0.066900305449963
-0.173711836338043
-0.127935469150543
-0.036382727324963
-0.112676672637463
-0.173711836338043
-0.112676672637463
-0.082159094512463
-0.097417883574963
-0.158453047275543
-0.112676672637463
-0.082159094512463
-0.143194258213043
-0.173711836338043
-0.158453047275543
-0.112676672637463
-0.143194258213043
-0.173711836338043
-0.082159094512463
-0.082159094512463
-0.173711836338043
-0.143194258213043
-0.082159094512463
-0.112676672637463
-0.204229414463043
-0.158453047275543
-0.127935469150543
-0.112676672637463
-0.173711836338043
-0.173711836338043
-0.051641516387463
-0.112676672637463
-0.204229414463043
-0.173711836338043
-0.204229414463043
-0.204229414463043
-0.188970625400543
-0.158453047275543
-0.112676672637463
-0.173711836338043
-0.173711836338043
-0.127935469150543
-0.112676672637463
-0.158453047275543
-0.188970625400543
-0.097417883574963
-0.112676672637463
-0.219488203525543
-0.173711836338043
-0.127935469150543
-0.097417883574963
-0.188970625400543
-0.173711836338043
-0.066900305449963
-0.127935469150543
-0.219488203525543
-0.173711836338043
-0.112676672637463
-0.143194258213043
-0.234746992588043
-0.158453047275543
-0.097417883574963
-0.158453047275543
-0.204229414463043
-0.158453047275543
-0.082159094512463
-0.158453047275543
-0.188970625400543
-0.097417883574963
-0.143194258213043
-0.188970625400543
-0.158453047275543
-0.143194258213043
-0.127935469150543
-0.219488203525543
-0.204229414463043
-0.127935469150543
-0.143194258213043
-0.219488203525543
-0.173711836338043
-0.066900305449963
-0.112676672637463
-0.204229414463043
-0.127935469150543
-0.143194258213043
-0.188970625400543
-0.204229414463043
-0.173711836338043
-0.112676672637463
-0.188970625400543
-0.173711836338043
-0.127935469150543
-0.158453047275543
-0.204229414463043
-0.234746992588043
-0.173711836338043
-0.158453047275543
-0.265264570713043
-0.204229414463043
-0.173711836338043
-0.204229414463043
-0.219488203525543
-0.188970625400543
-0.143194258213043
-0.158453047275543
-0.234746992588043
-0.204229414463043
-0.127935469150543
-0.188970625400543
-0.326299726963043
-0.188970625400543
-0.127935469150543
-0.219488203525543
-0.219488203525543
-0.158453047275543
-0.143194258213043
-0.219488203525543
-0.265264570713043
-0.219488203525543
-0.204229414463043
-0.250005781650543
-0.234746992588043
-0.188970625400543
-0.173711836338043
-0.250005781650543
-0.234746992588043
-0.158453047275543
-0.127935469150543
-0.219488203525543
-0.219488203525543
-0.127935469150543
-0.158453047275543
-0.265264570713043
-0.204229414463043
-0.158453047275543
-0.188970625400543
-0.265264570713043
-0.234746992588043
-0.158453047275543
-0.188970625400543
-0.234746992588043
-0.188970625400543
-0.143194258213043
-0.219488203525543
-0.265264570713043
-0.158453047275543
-0.188970625400543
-0.250005781650543
-0.204229414463043
-0.188970625400543
-0.158453047275543
-0.219488203525543
-0.234746992588043
-0.158453047275543
-0.173711836338043
-0.265264570713043
-0.219488203525543
-0.158453047275543
-0.219488203525543
-0.265264570713043
-0.188970625400543
-0.188970625400543
-0.219488203525543
-0.234746992588043
-0.188970625400543
-0.112676672637463
-0.204229414463043
-0.219488203525543
-0.173711836338043
-0.204229414463043
-0.234746992588043
-0.219488203525543
-0.173711836338043
-0.143194258213043
-0.234746992588043
-0.204229414463043
-0.127935469150543
-0.188970625400543
-0.280523359775543
-0.219488203525543
-0.143194258213043
-0.204229414463043
-0.250005781650543
-0.204229414463043
-0.173711836338043
-0.173711836338043
-0.265264570713043
-0.188970625400543
-0.082159094512463
-0.188970625400543
-0.234746992588043
-0.143194258213043
-0.112676672637463
-0.219488203525543
-0.234746992588043
-0.112676672637463
-0.127935469150543
-0.204229414463043
-0.234746992588043
-0.204229414463043
-0.173711836338043
-0.265264570713043
-0.219488203525543
-0.112676672637463
-0.158453047275543
-0.250005781650543
-0.188970625400543
-0.127935469150543
-0.173711836338043
-0.250005781650543
-0.204229414463043
-0.158453047275543
-0.173711836338043
-0.265264570713043
-0.204229414463043
-0.097417883574963
-0.158453047275543
-0.219488203525543
-0.188970625400543
-0.158453047275543
-0.234746992588043
-0.265264570713043
-0.173711836338043
-0.173711836338043
-0.234746992588043
-0.188970625400543
-0.173711836338043
-0.173711836338043
-0.219488203525543
-0.219488203525543
-0.143194258213043
-0.143194258213043
-0.219488203525543
-0.204229414463043
-0.158453047275543
-0.188970625400543
-0.234746992588043
-0.173711836338043
-0.158453047275543
-0.188970625400543
-0.234746992588043
-0.204229414463043
-0.143194258213043
-0.234746992588043
-0.250005781650543
-0.173711836338043
-0.204229414463043
-0.219488203525543
-0.204229414463043
-0.188970625400543
-0.127935469150543
-0.188970625400543
-0.188970625400543
-0.143194258213043
-0.173711836338043
-0.234746992588043
-0.158453047275543
-0.097417883574963
-0.173711836338043
-0.219488203525543
-0.173711836338043
-0.158453047275543
-0.158453047275543
-0.250005781650543
-0.204229414463043
-0.082159094512463
-0.188970625400543
-0.250005781650543
-0.158453047275543
-0.127935469150543
-0.219488203525543
-0.234746992588043
-0.127935469150543
-0.143194258213043
-0.204229414463043
-0.173711836338043
-0.143194258213043
-0.112676672637463
-0.219488203525543
-0.204229414463043
-0.066900305449963
-0.158453047275543
-0.250005781650543
-0.173711836338043
-0.112676672637463
-0.143194258213043
-0.219488203525543
-0.143194258213043
-0.097417883574963
-0.173711836338043
-0.204229414463043
-0.158453047275543
-0.066900305449963
-0.143194258213043
-0.219488203525543
-0.127935469150543
-0.082159094512463
-0.143194258213043
-0.188970625400543
-0.097417883574963
-0.036382727324963
-0.173711836338043
-0.158453047275543
-0.112676672637463
-0.158453047275543
-0.188970625400543
-0.173711836338043
-0.097417883574963
-0.097417883574963
-0.188970625400543
-0.097417883574963
-0.082159094512463
-0.143194258213043
-0.158453047275543
-0.097417883574963
-0.051641516387463
-0.127935469150543
-0.143194258213043
-0.112676672637463
-0.082159094512463
-0.097417883574963
-0.143194258213043
-0.051641516387463
-0.051641516387463
-0.158453047275543
-0.112676672637463
-0.097417883574963
-0.097417883574963
-0.127935469150543
-0.158453047275543
-0.082159094512463
-0.082159094512463
-0.188970625400543
-0.127935469150543
-0.051641516387463
-0.097417883574963
-0.173711836338043
-0.082159094512463
-0.066900305449963
-0.127935469150543
-0.143194258213043
-0.112676672637463
-0.051641516387463
-0.097417883574963
-0.188970625400543
-0.097417883574963
-0.036382727324963
-0.127935469150543
-0.158453047275543
-0.051641516387463
-0.036382727324963
-0.127935469150543
-0.127935469150543
-0.112676672637463
-0.082159094512463
-0.143194258213043
-0.127935469150543
-0.036382727324963
-0.051641516387463
-0.112676672637463
-0.051641516387463
-0.021123938262463
-0.082159094512463
-0.143194258213043
-0.112676672637463
-0.066900305449963
-0.127935469150543
-0.188970625400543
-0.097417883574963
-0.021123938262463
-0.082159094512463
-0.127935469150543
-0.051641516387463
-0.036382727324963
-0.082159094512463
-0.112676672637463
-0.066900305449963
-0.036382727324963
-0.143194258213043
-0.112676672637463
-0.036382727324963
-0.082159094512463
-0.112676672637463
-0.066900305449963
-0.005865149199963
-0.066900305449963
-0.188970625400543
-0.112676672637463
-0.036382727324963
-0.097417883574963
-0.127935469150543
-0.036382727324963
0.009393639862537
-0.082159094512463
-0.112676672637463
-0.021123938262463
0.009393639862537
-0.066900305449963
-0.112676672637463
-0.036382727324963
0.009393639862537
-0.112676672637463
-0.112676672637463
-0.036382727324963
-0.051641516387463
-0.097417883574963
-0.082159094512463
-0.036382727324963
-0.036382727324963
-0.112676672637463
-0.082159094512463
-0.005865149199963
-0.051641516387463
-0.143194258213043
-0.021123938262463
0.039911217987537
-0.082159094512463
-0.112676672637463
-0.051641516387463
-0.021123938262463
-0.036382727324963
-0.051641516387463
-0.021123938262463
0.055170007050037
-0.036382727324963
-0.097417883574963
-0.005865149199963
0.009393639862537
-0.097417883574963
-0.066900305449963
-0.005865149199963
-0.005865149199963
-0.066900305449963
-0.051641516387463
0.024652428925037
-0.005865149199963
-0.082159094512463
-0.036382727324963
-0.005865149199963
-0.021123938262463
-0.082159094512463
0.009393639862537
0.024652428925037
-0.051641516387463
-0.051641516387463
-0.005865149199963
0.039911217987537
-0.036382727324963
-0.097417883574963
-0.036382727324963
-0.005865149199963
-0.051641516387463
-0.112676672637463
-0.021123938262463
0.055170007050037
-0.051641516387463
-0.036382727324963
0.009393639862537
-0.021123938262463
-0.036382727324963
-0.036382727324963
-0.005865149199963
-0.021123938262463
-0.097417883574963
-0.005865149199963
0.039911217987537
-0.005865149199963
-0.082159094512463
-0.021123938262463
0.024652428925037
-0.082159094512463
-0.066900305449963
-0.005865149199963
0.009393639862537
-0.005865149199963
-0.066900305449963
0.009393639862537
0.055170007050037
-0.082159094512463
-0.021123938262463
0.055170007050037
-0.005865149199963
-0.082159094512463
-0.021123938262463
0.039911217987537
0.009393639862537
-0.036382727324963
-0.005865149199963
0.024652428925037
-0.005865149199963
-0.112676672637463
0.009393639862537
0.070428796112537
-0.066900305449963
-0.051641516387463
0.024652428925037
0.039911217987537
0.009393639862537
-0.051641516387463
0.039911217987537
0.070428796112537
-0.036382727324963
-0.112676672637463
-0.021123938262463
0.055170007050037
-0.066900305449963
-0.005865149199963
0.070428796112537
0.009393639862537
-0.021123938262463
-0.036382727324963
0.024652428925037
0.039911217987537
-0.066900305449963
0.009393639862537
0.070428796112537
0.024652428925037
-0.036382727324963
0.024652428925037
0.085687585175037
0.009393639862537
-0.005865149199963
0.070428796112537
0.070428796112537
0.009393639862537
-0.021123938262463
0.055170007050037
0.070428796112537
-0.005865149199963
0.024652428925037
0.055170007050037
0.085687585175037
-0.021123938262463
-0.036382727324963
0.085687585175037
0.024652428925037
-0.051641516387463
-0.005865149199963
0.055170007050037
0.009393639862537
-0.066900305449963
0.039911217987537
0.085687585175037
-0.005865149199963
-0.021123938262463
0.039911217987537
0.085687585175037
0.009393639862537
-0.036382727324963
0.070428796112537
0.039911217987537
-0.021123938262463
-0.036382727324963
0.009393639862537
0.085687585175037
0.009393639862537
0.009393639862537
0.085687585175037
0.070428796112537
0.009393639862537
0.009393639862537
0.055170007050037
0.039911217987537
-0.036382727324963
0.024652428925037
0.055170007050037
0.055170007050037
-0.005865149199963
0.024652428925037
0.100946374237537
-0.005865149199963
-0.036382727324963
0.055170007050037
0.024652428925037
-0.021123938262463
-0.021123938262463
0.039911217987537
0.070428796112537
-0.005865149199963
0.024652428925037
0.085687585175037
0.100946374237537
-0.005865149199963
-0.021123938262463
0.085687585175037
-0.005865149199963
-0.051641516387463
0.024652428925037
0.024652428925037
0.055170007050037
-0.021123938262463
0.039911217987537
0.070428796112537
-0.036382727324963
-0.036382727324963
0.039911217987537
0.055170007050037
-0.021123938262463
-0.082159094512463
0.055170007050037
0.070428796112537
-0.051641516387463
-0.036382727324963
0.085687585175037
0.100946374237537
-0.021123938262463
-0.005865149199963
0.085687585175037
0.055170007050037
-0.021123938262463
-0.021123938262463
0.055170007050037
0.055170007050037
-0.082159094512463
-0.005865149199963
0.085687585175037
0.039911217987537
-0.021123938262463
0.009393639862537
0.085687585175037
0.039911217987537
-0.036382727324963
0.024652428925037
0.055170007050037
0.009393639862537
-0.051641516387463
0.009393639862537
0.085687585175037
-0.005865149199963
-0.005865149199963
0.070428796112537
0.085687585175037
-0.005865149199963
-0.036382727324963
0.039911217987537
0.039911217987537
-0.036382727324963
0.009393639862537
0.039911217987537
0.039911217987537
0.024652428925037
0.039911217987537
0.070428796112537
0.024652428925037
-0.005865149199963
0.039911217987537
0.055170007050037
-0.021123938262463
-0.021123938262463
0.085687585175037
0.085687585175037
-0.021123938262463
-0.005865149199963
0.070428796112537
0.039911217987537
-0.005865149199963
-0.021123938262463
0.024652428925037
0.070428796112537
-0.036382727324963
-0.005865149199963
0.085687585175037
0.055170007050037
-0.005865149199963
0.055170007050037
0.085687585175037
0.070428796112537
-0.051641516387463
0.039911217987537
0.085687585175037
0.009393639862537
-0.005865149199963
0.085687585175037
0.070428796112537
-0.005865149199963
-0.036382727324963
-0.021123938262463
0.039911217987537
-0.021123938262463
-0.036382727324963
0.085687585175037
0.085687585175037
-0.066900305449963
0.024652428925037
0.070428796112537
0.039911217987537
0.039911217987537
0.024652428925037
0.055170007050037
0.085687585175037
0.009393639862537
0.009393639862537
0.070428796112537
0.070428796112537
-0.005865149199963
0.055170007050037
0.085687585175037
0.009393639862537
0.024652428925037
0.085687585175037
0.085687585175037
0.024652428925037
0.009393639862537
0.085687585175037
0.100946374237537
0.024652428925037
0.024652428925037
0.070428796112537
0.085687585175037
-0.005865149199963
0.024652428925037
0.085687585175037
0.085687585175037
0.009393639862537
0.055170007050037
0.085687585175037
0.055170007050037
-0.005865149199963
0.070428796112537
0.085687585175037
0.055170007050037
0.039911217987537
0.085687585175037
0.131463944911957
0.070428796112537
0.024652428925037
0.100946374237537
0.146722733974457
0.055170007050037
0.039911217987537
0.146722733974457
0.146722733974457
0.024652428925037
0.055170007050037
0.085687585175037
0.131463944911957
0.039911217987537
-0.005865149199963
0.085687585175037
0.085687585175037
0.039911217987537
0.070428796112537
0.100946374237537
0.131463944911957
0.055170007050037
0.085687585175037
0.131463944911957
0.070428796112537
0.085687585175037
0.116205163300037
0.100946374237537
0.085687585175037
0.085687585175037
0.131463944911957
0.131463944911957
0.100946374237537
0.085687585175037
0.100946374237537
0.116205163300037
-0.021123938262463
0.085687585175037
0.161981523036957
0.070428796112537
0.100946374237537
0.146722733974457
0.146722733974457
0.161981523036957
0.085687585175037
0.116205163300037
0.161981523036957
0.100946374237537
0.070428796112537
0.100946374237537
0.161981523036957
0.070428796112537
0.070428796112537
0.177240312099457
0.146722733974457
0.116205163300037
0.085687585175037
0.161981523036957
0.192499101161957
0.039911217987537
0.085687585175037
0.161981523036957
0.161981523036957
0.100946374237537
0.085687585175037
0.207757890224457
0.192499101161957
0.085687585175037
0.131463944911957
0.161981523036957
0.177240312099457
0.085687585175037
0.116205163300037
0.177240312099457
0.085687585175037
0.116205163300037
0.131463944911957
0.116205163300037
0.161981523036957
0.100946374237537
0.161981523036957
0.192499101161957
0.100946374237537
0.100946374237537
0.177240312099457
0.192499101161957
0.085687585175037
0.131463944911957
0.238275468349457
0.161981523036957
0.116205163300037
0.161981523036957
0.177240312099457
0.177240312099457
0.085687585175037
0.146722733974457
0.192499101161957
0.146722733974457
0.085687585175037
0.116205163300037
0.207757890224457
0.131463944911957
0.100946374237537
0.253534257411957
0.223016679286957
0.161981523036957
0.161981523036957
0.192499101161957
0.223016679286957
0.116205163300037
0.116205163300037
0.223016679286957
0.253534257411957
0.131463944911957
0.146722733974457
0.253534257411957
0.192499101161957
0.085687585175037
0.146722733974457
0.177240312099457
0.192499101161957
0.131463944911957
0.131463944911957
0.207757890224457
0.192499101161957
0.146722733974457
0.177240312099457
0.223016679286957
0.177240312099457
0.131463944911957
0.192499101161957
0.192499101161957
0.131463944911957
0.116205163300037
0.146722733974457
0.223016679286957
0.146722733974457
0.161981523036957
0.223016679286957
0.207757890224457
0.116205163300037
0.146722733974457
0.177240312099457
0.146722733974457
0.085687585175037
0.161981523036957
0.268793046474457
0.223016679286957
0.131463944911957
0.192499101161957
0.253534257411957
0.146722733974457
0.161981523036957
0.253534257411957
0.192499101161957
0.161981523036957
0.131463944911957
0.177240312099457
0.192499101161957
0.085687585175037
0.131463944911957
0.253534257411957
0.253534257411957
0.100946374237537
0.116205163300037
0.238275468349457
0.177240312099457
0.085687585175037
0.146722733974457
0.192499101161957
0.207757890224457
0.131463944911957
0.177240312099457
0.238275468349457
0.192499101161957
0.131463944911957
0.177240312099457
0.223016679286957
0.177240312099457
0.100946374237537
0.161981523036957
0.161981523036957
0.131463944911957
0.131463944911957
0.146722733974457
0.207757890224457
0.161981523036957
0.116205163300037
0.192499101161957
0.192499101161957
0.116205163300037
0.131463944911957
0.161981523036957
0.131463944911957
0.085687585175037
0.177240312099457
0.207757890224457
0.161981523036957
0.131463944911957
0.177240312099457
0.177240312099457
0.116205163300037
0.100946374237537
0.207757890224457
0.207757890224457
0.116205163300037
0.116205163300037
0.161981523036957
0.161981523036957
0.100946374237537
0.131463944911957
0.253534257411957
0.253534257411957
0.100946374237537
0.116205163300037
0.238275468349457
0.207757890224457
0.070428796112537
0.146722733974457
0.253534257411957
0.207757890224457
0.100946374237537
0.131463944911957
0.207757890224457
0.192499101161957
0.085687585175037
0.146722733974457
0.238275468349457
0.161981523036957
0.146722733974457
0.192499101161957
0.192499101161957
0.177240312099457
0.116205163300037
0.146722733974457
0.223016679286957
0.223016679286957
0.161981523036957
0.192499101161957
0.253534257411957
0.131463944911957
0.131463944911957
0.192499101161957
0.161981523036957
0.146722733974457
0.161981523036957
0.177240312099457
0.192499101161957
0.100946374237537
0.131463944911957
0.192499101161957
0.177240312099457
0.161981523036957
0.177240312099457
0.207757890224457
0.161981523036957
0.131463944911957
0.192499101161957
0.146722733974457
0.100946374237537
0.161981523036957
0.192499101161957
0.161981523036957
0.085687585175037
0.146722733974457
0.192499101161957
0.161981523036957
0.085687585175037
0.116205163300037
0.223016679286957
0.161981523036957
0.070428796112537
0.146722733974457
0.207757890224457
0.146722733974457
0.085687585175037
0.161981523036957
0.253534257411957
0.146722733974457
0.116205163300037
0.192499101161957
0.207757890224457
0.131463944911957
0.085687585175037
0.161981523036957
0.192499101161957
0.100946374237537
0.131463944911957
0.177240312099457
0.207757890224457
0.131463944911957
0.085687585175037
0.177240312099457
0.161981523036957
0.085687585175037
0.131463944911957
0.207757890224457
0.177240312099457
0.085687585175037
0.131463944911957
0.207757890224457
0.207757890224457
0.131463944911957
0.146722733974457
0.192499101161957
0.085687585175037
0.070428796112537
0.161981523036957
0.116205163300037
0.100946374237537
0.161981523036957
0.161981523036957
0.192499101161957
0.131463944911957
0.100946374237537
0.161981523036957
0.177240312099457
0.085687585175037
0.100946374237537
0.223016679286957
0.192499101161957
0.100946374237537
0.177240312099457
0.207757890224457
0.177240312099457
0.100946374237537
0.146722733974457
0.223016679286957
0.161981523036957
0.085687585175037
0.131463944911957
0.192499101161957
0.161981523036957
0.100946374237537
0.192499101161957
0.223016679286957
0.146722733974457
0.131463944911957
0.161981523036957
0.207757890224457
0.131463944911957
0.146722733974457
0.238275468349457
0.207757890224457
0.131463944911957
0.131463944911957
0.207757890224457
0.253534257411957
0.116205163300037
0.177240312099457
0.238275468349457
0.177240312099457
0.100946374237537
0.146722733974457
0.253534257411957
0.192499101161957
0.116205163300037
0.207757890224457
0.238275468349457
0.207757890224457
0.177240312099457
0.238275468349457
0.268793046474457
0.131463944911957
0.146722733974457
0.177240312099457
0.146722733974457
0.100946374237537
0.131463944911957
0.238275468349457
0.192499101161957
0.085687585175037
0.192499101161957
0.238275468349457
0.177240312099457
0.100946374237537
0.161981523036957
0.192499101161957
0.131463944911957
0.085687585175037
0.146722733974457
0.238275468349457
0.177240312099457
0.116205163300037
0.253534257411957
0.253534257411957
0.131463944911957
0.146722733974457
0.177240312099457
0.177240312099457
0.131463944911957
0.131463944911957
0.192499101161957
0.207757890224457
0.131463944911957
0.146722733974457
0.223016679286957
0.207757890224457
0.085687585175037
0.161981523036957
0.192499101161957
0.177240312099457
0.116205163300037
0.146722733974457
0.238275468349457
0.207757890224457
0.100946374237537
0.161981523036957
0.207757890224457
0.192499101161957
0.161981523036957
0.192499101161957
0.207757890224457
0.131463944911957
0.116205163300037
0.161981523036957
0.223016679286957
0.146722733974457
0.161981523036957
0.238275468349457
0.192499101161957
0.116205163300037
0.177240312099457
0.207757890224457
0.192499101161957
0.131463944911957
0.161981523036957
0.207757890224457
0.146722733974457
0.085687585175037
0.146722733974457
0.238275468349457
0.161981523036957
0.085687585175037
0.177240312099457
0.207757890224457
0.116205163300037
0.100946374237537
0.161981523036957
0.192499101161957
0.100946374237537
0.100946374237537
0.146722733974457
0.161981523036957
0.100946374237537
0.100946374237537
0.192499101161957
0.161981523036957
0.039911217987537
0.100946374237537
0.177240312099457
0.131463944911957
0.070428796112537
0.116205163300037
0.177240312099457
0.116205163300037
0.085687585175037
0.100946374237537
0.161981523036957
0.146722733974457
0.085687585175037
0.161981523036957
0.146722733974457
0.070428796112537
0.100946374237537
0.131463944911957
0.146722733974457
0.085687585175037
0.100946374237537
0.161981523036957
0.116205163300037
0.085687585175037
0.100946374237537
0.131463944911957
0.146722733974457
0.070428796112537
0.116205163300037
0.131463944911957
0.100946374237537
0.085687585175037
0.085687585175037
0.177240312099457
0.116205163300037
0.039911217987537
0.177240312099457
0.177240312099457
0.100946374237537
0.085687585175037
0.131463944911957
0.146722733974457
0.070428796112537
0.085687585175037
0.146722733974457
0.161981523036957
0.085687585175037
0.085687585175037
0.192499101161957
0.131463944911957
0.024652428925037
0.116205163300037
0.161981523036957
0.116205163300037
0.085687585175037
0.085687585175037
0.146722733974457
0.116205163300037
0.055170007050037
0.085687585175037
0.161981523036957
0.116205163300037
0.039911217987537
0.100946374237537
0.116205163300037
0.039911217987537
0.070428796112537
0.100946374237537
0.100946374237537
0.070428796112537
0.085687585175037
0.116205163300037
0.100946374237537
0.055170007050037
0.055170007050037
0.100946374237537
0.131463944911957
0.024652428925037
0.085687585175037
0.131463944911957
0.055170007050037
0.024652428925037
0.100946374237537
0.131463944911957
0.070428796112537
0.039911217987537
0.085687585175037
0.131463944911957
0.085687585175037
0.024652428925037
0.085687585175037
0.131463944911957
0.024652428925037
0.039911217987537
0.085687585175037
0.100946374237537
0.085687585175037
0.085687585175037
0.085687585175037
0.070428796112537
0.024652428925037
0.070428796112537
0.085687585175037
0.085687585175037
0.009393639862537
0.085687585175037
0.131463944911957
0.085687585175037
0.055170007050037
0.070428796112537
0.116205163300037
0.116205163300037
0.009393639862537
0.085687585175037
0.116205163300037
0.024652428925037
0.039911217987537
0.085687585175037
0.100946374237537
0.070428796112537
0.085687585175037
0.085687585175037
0.085687585175037
0.039911217987537
0.009393639862537
0.085687585175037
0.085687585175037
-0.021123938262463
0.100946374237537
0.131463944911957
0.039911217987537
0.055170007050037
0.085687585175037
0.100946374237537
0.085687585175037
0.009393639862537
0.085687585175037
0.131463944911957
0.055170007050037
-0.005865149199963
0.085687585175037
0.131463944911957
0.009393639862537
0.039911217987537
0.085687585175037
0.085687585175037
0.055170007050037
0.039911217987537
0.085687585175037
0.070428796112537
-0.021123938262463
0.070428796112537
0.116205163300037
0.085687585175037
0.024652428925037
0.070428796112537
0.116205163300037
0.055170007050037
-0.005865149199963
0.085687585175037
0.116205163300037
0.070428796112537
-0.021123938262463
0.039911217987537
0.085687585175037
0.009393639862537
-0.005865149199963
0.085687585175037
0.116205163300037
0.039911217987537
0.009393639862537
0.085687585175037
0.100946374237537
0.009393639862537
0.024652428925037
0.085687585175037
0.085687585175037
-0.005865149199963
0.055170007050037
0.100946374237537
0.070428796112537
0.024652428925037
0.085687585175037
0.085687585175037
0.024652428925037
-0.021123938262463
0.024652428925037
0.085687585175037
0.039911217987537
-0.036382727324963
0.070428796112537
0.100946374237537
0.024652428925037
0.024652428925037
0.085687585175037
0.085687585175037
0.039911217987537
0.024652428925037
0.024652428925037
0.070428796112537
0.024652428925037
0.009393639862537
0.100946374237537
0.085687585175037
-0.036382727324963
0.070428796112537
0.055170007050037
-0.021123938262463
-0.005865149199963
0.039911217987537
0.039911217987537
0.024652428925037
0.009393639862537
0.039911217987537
0.085687585175037
0.055170007050037
-0.021123938262463
0.100946374237537
0.100946374237537
-0.021123938262463
0.039911217987537
0.085687585175037
0.070428796112537
0.039911217987537
0.024652428925037
0.085687585175037
0.085687585175037
-0.021123938262463
0.009393639862537
0.085687585175037
0.055170007050037
-0.021123938262463
0.070428796112537
0.085687585175037
0.039911217987537
0.009393639862537
0.039911217987537
0.100946374237537
0.039911217987537
-0.066900305449963
0.085687585175037
0.116205163300037
0.024652428925037
0.024652428925037
0.070428796112537
0.100946374237537
0.055170007050037
0.009393639862537
0.070428796112537
0.085687585175037
-0.005865149199963
-0.005865149199963
0.100946374237537
0.085687585175037
-0.021123938262463
0.085687585175037
0.131463944911957
0.085687585175037
0.024652428925037
0.055170007050037
0.100946374237537
0.055170007050037
-0.005865149199963
0.070428796112537
0.100946374237537
0.070428796112537
-0.036382727324963
0.055170007050037
0.085687585175037
-0.005865149199963
-0.005865149199963
0.055170007050037
0.085687585175037
0.024652428925037
0.009393639862537
0.055170007050037
0.085687585175037
0.039911217987537
0.024652428925037
0.085687585175037
0.116205163300037
-0.005865149199963
0.070428796112537
0.100946374237537
0.024652428925037
0.024652428925037
0.085687585175037
0.085687585175037
0.039911217987537
-0.005865149199963
0.085687585175037
0.085687585175037
0.055170007050037
0.009393639862537
0.055170007050037
0.116205163300037
0.009393639862537
0.024652428925037
0.085687585175037
0.070428796112537
0.039911217987537
0.024652428925037
0.085687585175037
0.100946374237537
0.009393639862537
0.085687585175037
0.100946374237537
0.085687585175037
0.009393639862537
0.039911217987537
0.085687585175037
0.009393639862537
-0.005865149199963
0.070428796112537
0.070428796112537
0.070428796112537
0.009393639862537
0.116205163300037
0.100946374237537
-0.021123938262463
0.055170007050037
0.085687585175037
0.085687585175037
0.039911217987537
-0.005865149199963
0.085687585175037
0.085687585175037
0.009393639862537
0.039911217987537
0.085687585175037
0.085687585175037
-0.051641516387463
0.009393639862537
0.070428796112537
-0.021123938262463
-0.005865149199963
0.039911217987537
0.085687585175037
0.070428796112537
-0.036382727324963
0.085687585175037
0.100946374237537
0.039911217987537
-0.005865149199963
0.024652428925037
0.116205163300037
-0.005865149199963
-0.021123938262463
0.085687585175037
0.070428796112537
0.024652428925037
-0.005865149199963
0.024652428925037
0.055170007050037
-0.036382727324963
0.024652428925037
0.039911217987537
0.024652428925037
-0.036382727324963
-0.021123938262463
0.085687585175037
0.024652428925037
-0.021123938262463
0.085687585175037
0.055170007050037
-0.005865149199963
-0.021123938262463
0.055170007050037
0.085687585175037
-0.036382727324963
-0.036382727324963
0.039911217987537
0.055170007050037
-0.066900305449963
-0.082159094512463
0.055170007050037
0.055170007050037
-0.036382727324963
-0.021123938262463
0.009393639862537
0.055170007050037
-0.051641516387463
-0.036382727324963
0.055170007050037
-0.005865149199963
-0.051641516387463
0.024652428925037
0.055170007050037
0.024652428925037
-0.051641516387463
0.009393639862537
0.055170007050037
-0.051641516387463
-0.143194258213043
-0.021123938262463
0.039911217987537
-0.097417883574963
-0.082159094512463
0.024652428925037
-0.005865149199963
-0.036382727324963
-0.051641516387463
-0.021123938262463
0.039911217987537
-0.066900305449963
-0.066900305449963
0.009393639862537
-0.005865149199963
-0.082159094512463
-0.005865149199963
0.039911217987537
-0.036382727324963
-0.066900305449963
-0.005865149199963
-0.021123938262463
-0.066900305449963
-0.097417883574963
-0.021123938262463
0.024652428925037
-0.082159094512463
-0.082159094512463
0.009393639862537
0.009393639862537
-0.082159094512463
-0.066900305449963
0.024652428925037
0.009393639862537
-0.082159094512463
-0.051641516387463
-0.005865149199963
-0.005865149199963
-0.097417883574963
-0.082159094512463
-0.036382727324963
-0.066900305449963
-0.127935469150543
-0.097417883574963
-0.051641516387463
-0.066900305449963
-0.143194258213043
-0.066900305449963
-0.005865149199963
-0.097417883574963
-0.127935469150543
-0.036382727324963
-0.036382727324963
-0.112676672637463
-0.112676672637463
-0.051641516387463
-0.021123938262463
-0.082159094512463
-0.097417883574963
-0.021123938262463
-0.021123938262463
-0.158453047275543
-0.158453047275543
-0.082159094512463
-0.066900305449963
-0.143194258213043
-0.127935469150543
-0.051641516387463
-0.082159094512463
-0.158453047275543
-0.112676672637463
-0.082159094512463
-0.112676672637463
-0.112676672637463
-0.066900305449963
-0.051641516387463
-0.097417883574963
-0.158453047275543
-0.066900305449963
-0.036382727324963
-0.158453047275543
-0.143194258213043
-0.066900305449963
-0.051641516387463
-0.173711836338043
-0.158453047275543
-0.082159094512463
-0.097417883574963
-0.143194258213043
-0.143194258213043
-0.112676672637463
-0.112676672637463
-0.204229414463043
-0.112676672637463
-0.036382727324963
-0.112676672637463
-0.188970625400543
-0.112676672637463
-0.051641516387463
-0.127935469150543
-0.204229414463043
-0.112676672637463
-0.112676672637463
-0.204229414463043
-0.219488203525543
-0.143194258213043
-0.082159094512463
-0.188970625400543
-0.158453047275543
-0.082159094512463
-0.112676672637463
-0.188970625400543
-0.188970625400543
-0.112676672637463
-0.127935469150543
-0.234746992588043
-0.158453047275543
-0.127935469150543
-0.112676672637463
-0.158453047275543
-0.143194258213043
-0.097417883574963
-0.158453047275543
-0.219488203525543
-0.158453047275543
-0.143194258213043
-0.188970625400543
-0.219488203525543
-0.112676672637463
-0.112676672637463
-0.234746992588043
-0.173711836338043
-0.127935469150543
-0.112676672637463
-0.188970625400543
-0.234746992588043
-0.112676672637463
-0.143194258213043
-0.234746992588043
-0.158453047275543
-0.158453047275543
-0.112676672637463
-0.173711836338043
-0.173711836338043
-0.097417883574963
-0.158453047275543
-0.219488203525543
-0.173711836338043
-0.143194258213043
-0.188970625400543
-0.265264570713043
-0.127935469150543
-0.127935469150543
-0.173711836338043
-0.173711836338043
-0.173711836338043
-0.082159094512463
-0.173711836338043
-0.188970625400543
-0.066900305449963
-0.112676672637463
-0.188970625400543
-0.158453047275543
-0.127935469150543
-0.143194258213043
-0.234746992588043
-0.143194258213043
-0.097417883574963
-0.143194258213043
-0.158453047275543
-0.158453047275543
-0.097417883574963
-0.143194258213043
-0.234746992588043
-0.158453047275543
-0.143194258213043
-0.188970625400543
-0.219488203525543
-0.127935469150543
-0.082159094512463
-0.204229414463043
-0.173711836338043
-0.097417883574963
-0.112676672637463
-0.173711836338043
-0.219488203525543
-0.097417883574963
-0.127935469150543
-0.250005781650543
-0.188970625400543
-0.112676672637463
-0.112676672637463
-0.204229414463043
-0.143194258213043
-0.066900305449963
-0.143194258213043
-0.204229414463043
-0.188970625400543
-0.158453047275543
-0.158453047275543
-0.234746992588043
-0.143194258213043
-0.082159094512463
-0.143194258213043
-0.158453047275543
-0.143194258213043
-0.112676672637463
-0.188970625400543
-0.204229414463043
-0.143194258213043
-0.112676672637463
-0.188970625400543
-0.204229414463043
-0.112676672637463
-0.097417883574963
-0.219488203525543
-0.127935469150543
-0.097417883574963
-0.127935469150543
-0.173711836338043
-0.204229414463043
-0.112676672637463
-0.112676672637463
-0.204229414463043
-0.127935469150543
-0.097417883574963
-0.158453047275543
-0.204229414463043
-0.127935469150543
-0.112676672637463
-0.219488203525543
-0.188970625400543
-0.143194258213043
-0.127935469150543
-0.188970625400543
-0.219488203525543
-0.082159094512463
-0.097417883574963
-0.250005781650543
-0.158453047275543
-0.112676672637463
-0.158453047275543
-0.219488203525543
-0.143194258213043
-0.097417883574963
-0.158453047275543
-0.188970625400543
-0.158453047275543
-0.143194258213043
-0.173711836338043
-0.250005781650543
-0.127935469150543
-0.097417883574963
-0.188970625400543
-0.173711836338043
-0.143194258213043
-0.112676672637463
-0.188970625400543
-0.219488203525543
-0.112676672637463
-0.127935469150543
-0.219488203525543
-0.173711836338043
-0.112676672637463
-0.127935469150543
-0.204229414463043
-0.127935469150543
-0.097417883574963
-0.127935469150543
-0.173711836338043
-0.158453047275543
-0.097417883574963
-0.143194258213043
-0.204229414463043
-0.112676672637463
-0.112676672637463
-0.127935469150543
-0.127935469150543
-0.127935469150543
-0.082159094512463
-0.158453047275543
-0.204229414463043
-0.112676672637463
-0.066900305449963
-0.143194258213043
-0.158453047275543
-0.066900305449963
-0.036382727324963
-0.173711836338043
-0.188970625400543
-0.127935469150543
-0.097417883574963
-0.158453047275543
-0.127935469150543
-0.051641516387463
-0.082159094512463
-0.158453047275543
-0.143194258213043
-0.082159094512463
-0.097417883574963
-0.173711836338043
-0.127935469150543
-0.066900305449963
-0.143194258213043
-0.173711836338043
-0.127935469150543
-0.097417883574963
-0.112676672637463
-0.112676672637463
-0.097417883574963
-0.082159094512463
-0.188970625400543
-0.173711836338043
-0.082159094512463
-0.112676672637463
-0.173711836338043
-0.127935469150543
-0.066900305449963
-0.097417883574963
-0.188970625400543
-0.127935469150543
-0.082159094512463
-0.127935469150543
-0.188970625400543
-0.127935469150543
-0.082159094512463
-0.143194258213043
-0.158453047275543
-0.066900305449963
-0.082159094512463
-0.143194258213043
-0.158453047275543
-0.127935469150543
-0.097417883574963
-0.173711836338043
-0.173711836338043
-0.082159094512463
-0.082159094512463
-0.188970625400543
-0.143194258213043
-0.051641516387463
-0.066900305449963
-0.158453047275543
-0.127935469150543
-0.097417883574963
-0.066900305449963
-0.188970625400543
-0.173711836338043
-0.051641516387463
-0.112676672637463
-0.173711836338043
-0.051641516387463
-0.066900305449963
-0.127935469150543
-0.143194258213043
-0.127935469150543
-0.097417883574963
-0.127935469150543
-0.173711836338043
-0.143194258213043
-0.097417883574963
-0.158453047275543
-0.143194258213043
-0.066900305449963
-0.112676672637463
-0.143194258213043
-0.097417883574963
-0.097417883574963
-0.082159094512463
-0.173711836338043
-0.143194258213043
-0.082159094512463
-0.127935469150543
-0.188970625400543
-0.143194258213043
-0.066900305449963
-0.097417883574963
-0.158453047275543
-0.097417883574963
-0.097417883574963
-0.158453047275543
-0.158453047275543
-0.112676672637463
-0.066900305449963
-0.158453047275543
-0.158453047275543
-0.097417883574963
-0.082159094512463
-0.158453047275543
-0.143194258213043
-0.051641516387463
-0.051641516387463
-0.173711836338043
-0.173711836338043
-0.143194258213043
-0.097417883574963
-0.204229414463043
-0.143194258213043
-0.021123938262463
-0.082159094512463
-0.158453047275543
-0.082159094512463
-0.066900305449963
-0.112676672637463
-0.188970625400543
-0.143194258213043
-0.097417883574963
-0.127935469150543
-0.158453047275543
-0.143194258213043
-0.082159094512463
-0.127935469150543
-0.158453047275543
-0.097417883574963
-0.112676672637463
-0.173711836338043
-0.143194258213043
-0.112676672637463
-0.143194258213043
-0.188970625400543
-0.143194258213043
-0.127935469150543
-0.082159094512463
-0.158453047275543
-0.158453047275543
-0.036382727324963
-0.127935469150543
-0.234746992588043
-0.082159094512463
-0.127935469150543
-0.188970625400543
-0.143194258213043
-0.127935469150543
-0.097417883574963
-0.158453047275543
-0.173711836338043
-0.143194258213043
-0.127935469150543
-0.173711836338043
-0.173711836338043
-0.082159094512463
-0.127935469150543
-0.219488203525543
-0.143194258213043
-0.127935469150543
-0.097417883574963
-0.188970625400543
-0.158453047275543
-0.036382727324963
-0.097417883574963
-0.188970625400543
-0.097417883574963
-0.097417883574963
-0.127935469150543
-0.234746992588043
-0.158453047275543
-0.097417883574963
-0.158453047275543
-0.158453047275543
-0.112676672637463
-0.051641516387463
-0.158453047275543
-0.173711836338043
-0.051641516387463
-0.097417883574963
-0.158453047275543
-0.112676672637463
-0.112676672637463
-0.097417883574963
-0.173711836338043
-0.158453047275543
-0.051641516387463
-0.066900305449963
-0.173711836338043
-0.143194258213043
-0.066900305449963
-0.143194258213043
-0.234746992588043
-0.127935469150543
-0.112676672637463
-0.127935469150543
-0.127935469150543
-0.112676672637463
-0.051641516387463
-0.112676672637463
-0.158453047275543
-0.066900305449963
-0.082159094512463
-0.158453047275543
-0.158453047275543
-0.082159094512463
-0.066900305449963
-0.158453047275543
-0.112676672637463
-0.066900305449963
-0.082159094512463
-0.143194258213043
-0.112676672637463
-0.066900305449963
-0.097417883574963
-0.158453047275543
-0.127935469150543
-0.051641516387463
-0.082159094512463
-0.173711836338043
-0.097417883574963
-0.036382727324963
-0.127935469150543
-0.158453047275543
-0.097417883574963
-0.051641516387463
-0.097417883574963
-0.127935469150543
-0.082159094512463
-0.066900305449963
-0.127935469150543
-0.127935469150543
-0.066900305449963
-0.066900305449963
-0.143194258213043
-0.112676672637463
-0.051641516387463
-0.021123938262463
-0.112676672637463
-0.097417883574963
0.024652428925037
-0.051641516387463
-0.143194258213043
-0.066900305449963
-0.066900305449963
-0.082159094512463
-0.112676672637463
-0.066900305449963
-0.021123938262463
-0.051641516387463
-0.097417883574963
-0.051641516387463
0.009393639862537
-0.127935469150543
-0.143194258213043
-0.005865149199963
-0.051641516387463
-0.097417883574963
-0.051641516387463
-0.036382727324963
-0.021123938262463
-0.097417883574963
-0.082159094512463
0.009393639862537
-0.005865149199963
-0.097417883574963
-0.051641516387463
0.024652428925037
-0.066900305449963
-0.158453047275543
-0.036382727324963
-0.021123938262463
-0.082159094512463
-0.112676672637463
-0.082159094512463
-0.005865149199963
-0.097417883574963
-0.143194258213043
-0.036382727324963
-0.051641516387463
-0.112676672637463
-0.082159094512463
-0.021123938262463
-0.051641516387463
-0.127935469150543
-0.082159094512463
-0.021123938262463
-0.021123938262463
-0.097417883574963
-0.036382727324963
0.024652428925037
-0.051641516387463
-0.112676672637463
-0.082159094512463
-0.066900305449963
-0.066900305449963
-0.127935469150543
-0.051641516387463
-0.005865149199963
-0.082159094512463
-0.097417883574963
-0.005865149199963
0.024652428925037
-0.097417883574963
-0.112676672637463
-0.036382727324963
-0.051641516387463
-0.097417883574963
-0.082159094512463
-0.036382727324963
-0.005865149199963
-0.066900305449963
-0.036382727324963
-0.005865149199963
-0.036382727324963
-0.097417883574963
-0.051641516387463
0.009393639862537
-0.051641516387463
-0.143194258213043
-0.051641516387463
-0.021123938262463
-0.036382727324963
-0.082159094512463
-0.021123938262463
0.039911217987537
-0.051641516387463
-0.097417883574963
-0.066900305449963
-0.021123938262463
-0.066900305449963
-0.097417883574963
0.024652428925037
-0.005865149199963
-0.112676672637463
-0.021123938262463
-0.005865149199963
-0.036382727324963
-0.097417883574963
-0.082159094512463
-0.005865149199963
-0.021123938262463
-0.082159094512463
-0.066900305449963
-0.005865149199963
-0.036382727324963
-0.112676672637463
0.009393639862537
0.024652428925037
-0.036382727324963
-0.021123938262463
-0.036382727324963
0.009393639862537
-0.066900305449963
-0.112676672637463
-0.005865149199963
-0.036382727324963
-0.097417883574963
-0.066900305449963
-0.036382727324963
-0.021123938262463
-0.112676672637463
-0.066900305449963
-0.021123938262463
-0.036382727324963
-0.082159094512463
-0.051641516387463
0.009393639862537
-0.066900305449963
-0.143194258213043
-0.036382727324963
-0.021123938262463
-0.036382727324963
-0.097417883574963
-0.036382727324963
0.039911217987537
-0.097417883574963
-0.143194258213043
-0.051641516387463
-0.021123938262463
-0.082159094512463
-0.112676672637463
0.009393639862537
0.009393639862537
-0.112676672637463
-0.036382727324963
0.009393639862537
-0.021123938262463
-0.112676672637463
-0.097417883574963
-0.021123938262463
-0.066900305449963
-0.112676672637463
-0.036382727324963
0.009393639862537
-0.036382727324963
-0.143194258213043
-0.066900305449963
-0.005865149199963
-0.082159094512463
-0.082159094512463
-0.051641516387463
-0.021123938262463
-0.082159094512463
-0.143194258213043
-0.066900305449963
-0.005865149199963
-0.036382727324963
-0.082159094512463
-0.036382727324963
0.009393639862537
-0.127935469150543
-0.066900305449963
-0.005865149199963
-0.082159094512463
-0.097417883574963
-0.051641516387463
-0.051641516387463
-0.082159094512463
-0.158453047275543
-0.082159094512463
-0.021123938262463
-0.066900305449963
-0.127935469150543
-0.051641516387463
-0.021123938262463
-0.112676672637463
-0.112676672637463
-0.066900305449963
-0.036382727324963
-0.066900305449963
-0.127935469150543
-0.051641516387463
0.009393639862537
-0.112676672637463
-0.082159094512463
-0.036382727324963
-0.066900305449963
-0.143194258213043
-0.097417883574963
-0.036382727324963
-0.066900305449963
-0.127935469150543
-0.066900305449963
-0.036382727324963
-0.082159094512463
-0.127935469150543
-0.036382727324963
-0.036382727324963
-0.082159094512463
-0.112676672637463
-0.051641516387463
-0.005865149199963
-0.082159094512463
-0.112676672637463
-0.036382727324963
-0.005865149199963
-0.082159094512463
-0.112676672637463
-0.036382727324963
-0.005865149199963
-0.112676672637463
-0.082159094512463
-0.021123938262463
-0.036382727324963
-0.127935469150543
-0.066900305449963
-0.005865149199963
-0.066900305449963
-0.127935469150543
-0.051641516387463
-0.021123938262463
-0.051641516387463
-0.112676672637463
-0.051641516387463
0.024652428925037
-0.051641516387463
-0.097417883574963
-0.021123938262463
-0.005865149199963
-0.097417883574963
-0.112676672637463
-0.036382727324963
0.009393639862537
-0.036382727324963
-0.082159094512463
-0.005865149199963
0.024652428925037
-0.143194258213043
-0.082159094512463
0.024652428925037
-0.036382727324963
-0.082159094512463
0.009393639862537
0.009393639862537
-0.021123938262463
-0.051641516387463
-0.005865149199963
0.070428796112537
0.024652428925037
-0.082159094512463
0.024652428925037
0.070428796112537
-0.051641516387463
-0.036382727324963
0.039911217987537
0.039911217987537
-0.005865149199963
-0.036382727324963
0.009393639862537
0.070428796112537
-0.005865149199963
-0.036382727324963
0.039911217987537
0.039911217987537
-0.066900305449963
0.024652428925037
0.055170007050037
0.039911217987537
0.009393639862537
0.039911217987537
0.070428796112537
0.009393639862537
-0.051641516387463
0.039911217987537
0.055170007050037
0.024652428925037
-0.005865149199963
0.039911217987537
0.070428796112537
0.009393639862537
0.024652428925037
0.039911217987537
0.070428796112537
0.070428796112537
0.009393639862537
0.070428796112537
0.085687585175037
-0.005865149199963
0.024652428925037
0.070428796112537
0.055170007050037
-0.021123938262463
0.039911217987537
0.100946374237537
0.055170007050037
0.024652428925037
0.055170007050037
0.055170007050037
0.055170007050037
-0.021123938262463
0.070428796112537
0.085687585175037
-0.021123938262463
0.009393639862537
0.085687585175037
0.100946374237537
0.024652428925037
0.039911217987537
0.146722733974457
0.116205163300037
0.085687585175037
0.055170007050037
0.055170007050037
0.146722733974457
0.024652428925037
0.039911217987537
0.177240312099457
0.085687585175037
0.070428796112537
0.131463944911957
0.146722733974457
0.100946374237537
0.039911217987537
0.100946374237537
0.085687585175037
0.085687585175037
0.039911217987537
0.085687585175037
0.192499101161957
0.085687585175037
0.085687585175037
0.161981523036957
0.085687585175037
0.085687585175037
0.055170007050037
0.085687585175037
0.161981523036957
0.039911217987537
0.039911217987537
0.116205163300037
0.131463944911957
0.070428796112537
0.085687585175037
0.146722733974457
0.085687585175037
0.070428796112537
0.100946374237537
0.085687585175037
0.116205163300037
0.039911217987537
0.085687585175037
0.207757890224457
0.085687585175037
0.055170007050037
0.146722733974457
0.177240312099457
0.070428796112537
0.055170007050037
0.131463944911957
0.131463944911957
0.085687585175037
0.085687585175037
0.085687585175037
0.192499101161957
0.070428796112537
0.055170007050037
0.177240312099457
0.116205163300037
0.070428796112537
0.116205163300037
0.161981523036957
0.116205163300037
0.070428796112537
0.146722733974457
0.131463944911957
0.116205163300037
0.085687585175037
0.131463944911957
0.238275468349457
0.116205163300037
0.085687585175037
0.207757890224457
0.177240312099457
0.085687585175037
0.116205163300037
0.192499101161957
0.161981523036957
0.085687585175037
0.116205163300037
0.146722733974457
0.207757890224457
0.116205163300037
0.085687585175037
0.207757890224457
0.131463944911957
0.039911217987537
0.161981523036957
0.177240312099457
0.146722733974457
0.100946374237537
0.161981523036957
0.177240312099457
0.131463944911957
0.116205163300037
0.161981523036957
0.207757890224457
0.100946374237537
0.055170007050037
0.161981523036957
0.131463944911957
0.100946374237537
0.131463944911957
0.146722733974457
0.238275468349457
0.146722733974457
0.085687585175037
0.177240312099457
0.192499101161957
0.116205163300037
0.161981523036957
0.207757890224457
0.161981523036957
0.100946374237537
0.192499101161957
0.177240312099457
0.146722733974457
0.131463944911957
0.131463944911957
0.223016679286957
0.146722733974457
0.100946374237537
0.207757890224457
0.177240312099457
0.085687585175037
0.116205163300037
0.177240312099457
0.161981523036957
0.146722733974457
0.177240312099457
0.177240312099457
0.223016679286957
0.146722733974457
0.131463944911957
0.253534257411957
0.207757890224457
0.116205163300037
0.192499101161957
0.177240312099457
0.146722733974457
0.146722733974457
0.177240312099457
0.207757890224457
0.131463944911957
0.131463944911957
0.207757890224457
0.238275468349457
0.161981523036957
0.100946374237537
0.192499101161957
0.223016679286957
0.085687585175037
0.131463944911957
0.223016679286957
0.207757890224457
0.146722733974457
0.146722733974457
0.192499101161957
0.207757890224457
0.131463944911957
0.131463944911957
0.207757890224457
0.207757890224457
0.085687585175037
0.146722733974457
0.207757890224457
0.146722733974457
0.116205163300037
0.161981523036957
0.207757890224457
0.223016679286957
0.146722733974457
0.192499101161957
0.253534257411957
0.131463944911957
0.116205163300037
0.223016679286957
0.223016679286957
0.161981523036957
0.161981523036957
0.192499101161957
0.253534257411957
0.177240312099457
0.146722733974457
0.207757890224457
0.253534257411957
0.146722733974457
0.161981523036957
0.238275468349457
0.177240312099457
0.161981523036957
0.238275468349457
0.207757890224457
0.223016679286957
0.207757890224457
0.238275468349457
0.284051835536957
0.192499101161957
0.146722733974457
0.223016679286957
0.238275468349457
0.131463944911957
0.192499101161957
0.299310624599457
0.223016679286957
0.192499101161957
0.238275468349457
0.192499101161957
0.207757890224457
0.131463944911957
0.146722733974457
0.238275468349457
0.192499101161957
0.146722733974457
0.223016679286957
0.238275468349457
0.192499101161957
0.146722733974457
0.238275468349457
0.238275468349457
0.177240312099457
0.146722733974457
0.192499101161957
0.223016679286957
0.131463944911957
0.161981523036957
0.253534257411957
0.223016679286957
0.146722733974457
0.146722733974457
0.223016679286957
0.238275468349457
0.146722733974457
0.177240312099457
0.207757890224457
0.223016679286957
0.161981523036957
0.131463944911957
0.238275468349457
0.238275468349457
0.146722733974457
0.192499101161957
0.223016679286957
0.207757890224457
0.161981523036957
0.207757890224457
0.268793046474457
0.177240312099457
0.131463944911957
0.161981523036957
0.223016679286957
0.146722733974457
0.131463944911957
0.268793046474457
0.268793046474457
0.177240312099457
0.207757890224457
0.223016679286957
0.253534257411957
0.146722733974457
0.131463944911957
0.238275468349457
0.223016679286957
0.146722733974457
0.207757890224457
0.284051835536957
0.238275468349457
0.146722733974457
0.238275468349457
0.223016679286957
0.161981523036957
0.146722733974457
0.161981523036957
0.238275468349457
0.146722733974457
0.100946374237537
0.238275468349457
0.268793046474457
0.161981523036957
0.161981523036957
0.268793046474457
0.223016679286957
0.085687585175037
0.161981523036957
0.177240312099457
0.207757890224457
0.161981523036957
0.131463944911957
0.268793046474457
0.223016679286957
0.131463944911957
0.207757890224457
0.177240312099457
0.161981523036957
0.131463944911957
0.161981523036957
0.207757890224457
0.131463944911957
0.161981523036957
0.192499101161957
0.207757890224457
0.177240312099457
0.131463944911957
0.223016679286957
0.207757890224457
0.116205163300037
0.146722733974457
0.177240312099457
0.238275468349457
0.100946374237537
0.146722733974457
0.223016679286957
0.131463944911957
0.131463944911957
0.161981523036957
0.192499101161957
0.223016679286957
0.131463944911957
0.207757890224457
0.207757890224457
0.161981523036957
0.161981523036957
0.192499101161957
0.253534257411957
0.146722733974457
0.116205163300037
0.238275468349457
0.192499101161957
0.131463944911957
0.146722733974457
0.207757890224457
0.223016679286957
0.070428796112537
0.100946374237537
0.192499101161957
0.161981523036957
0.100946374237537
0.116205163300037
0.238275468349457
0.192499101161957
0.100946374237537
0.161981523036957
0.192499101161957
0.161981523036957
0.085687585175037
0.146722733974457
0.192499101161957
0.131463944911957
0.146722733974457
0.161981523036957
0.177240312099457
0.177240312099457
0.085687585175037
0.161981523036957
0.223016679286957
0.085687585175037
0.100946374237537
0.161981523036957
0.161981523036957
0.085687585175037
0.131463944911957
0.177240312099457
0.161981523036957
0.131463944911957
0.131463944911957
0.161981523036957
0.146722733974457
0.085687585175037
0.146722733974457
0.161981523036957
0.131463944911957
0.100946374237537
0.116205163300037
0.146722733974457
0.085687585175037
0.055170007050037
0.146722733974457
0.131463944911957
0.085687585175037
0.131463944911957
0.177240312099457
0.177240312099457
0.085687585175037
0.085687585175037
0.177240312099457
0.192499101161957
0.055170007050037
0.085687585175037
0.207757890224457
0.131463944911957
0.055170007050037
0.131463944911957
0.177240312099457
0.161981523036957
0.085687585175037
0.100946374237537
0.161981523036957
0.116205163300037
0.085687585175037
0.100946374237537
0.161981523036957
0.116205163300037
0.085687585175037
0.146722733974457
0.146722733974457
0.100946374237537
0.100946374237537
0.100946374237537
0.146722733974457
0.085687585175037
0.085687585175037
0.131463944911957
0.146722733974457
0.085687585175037
0.085687585175037
0.100946374237537
0.100946374237537
0.055170007050037
0.100946374237537
0.116205163300037
0.085687585175037
0.070428796112537
0.100946374237537
0.131463944911957
0.085687585175037
0.100946374237537
0.131463944911957
0.100946374237537
0.100946374237537
0.100946374237537
0.131463944911957
0.116205163300037
0.024652428925037
0.070428796112537
0.161981523036957
0.116205163300037
-0.021123938262463
0.070428796112537
0.161981523036957
0.100946374237537
0.009393639862537
0.085687585175037
0.131463944911957
0.100946374237537
0.039911217987537
0.085687585175037
0.131463944911957
0.085687585175037
0.039911217987537
0.070428796112537
0.146722733974457
0.100946374237537
0.039911217987537
0.131463944911957
0.146722733974457
0.055170007050037
0.039911217987537
0.085687585175037
0.100946374237537
0.070428796112537
0.070428796112537
0.085687585175037
0.131463944911957
0.070428796112537
0.055170007050037
0.116205163300037
0.100946374237537
0.039911217987537
0.085687585175037
0.116205163300037
0.085687585175037
0.039911217987537
0.085687585175037
0.116205163300037
0.100946374237537
0.085687585175037
0.100946374237537
0.116205163300037
0.055170007050037
0.009393639862537
0.085687585175037
0.085687585175037
0.009393639862537
0.070428796112537
0.116205163300037
0.131463944911957
0.055170007050037
0.085687585175037
0.146722733974457
0.100946374237537
0.024652428925037
0.039911217987537
0.116205163300037
0.085687585175037
0.024652428925037
0.070428796112537
0.085687585175037
0.070428796112537
-0.021123938262463
0.070428796112537
0.161981523036957
0.009393639862537
-0.005865149199963
0.085687585175037
0.055170007050037
0.009393639862537
-0.021123938262463
0.039911217987537
0.100946374237537
0.024652428925037
0.039911217987537
0.085687585175037
0.116205163300037
0.009393639862537
0.024652428925037
0.085687585175037
0.055170007050037
0.009393639862537
0.039911217987537
0.055170007050037
0.070428796112537
-0.021123938262463
0.039911217987537
0.085687585175037
0.039911217987537
0.055170007050037
0.055170007050037
0.055170007050037
0.024652428925037
0.024652428925037
0.085687585175037
0.055170007050037
0.024652428925037
0.085687585175037
0.085687585175037
0.085687585175037
0.039911217987537
0.070428796112537
0.085687585175037
0.024652428925037
-0.036382727324963
-0.021123938262463
0.085687585175037
0.070428796112537
-0.036382727324963
0.070428796112537
0.100946374237537
0.024652428925037
-0.036382727324963
0.070428796112537
0.131463944911957
0.024652428925037
-0.005865149199963
0.070428796112537
0.085687585175037
0.024652428925037
-0.005865149199963
0.085687585175037
0.131463944911957
0.009393639862537
0.009393639862537
0.085687585175037
0.085687585175037
-0.036382727324963
-0.005865149199963
0.085687585175037
0.085687585175037
-0.021123938262463
0.024652428925037
0.055170007050037
0.039911217987537
-0.021123938262463
0.024652428925037
0.070428796112537
0.085687585175037
0.024652428925037
0.009393639862537
0.085687585175037
0.055170007050037
0.024652428925037
0.055170007050037
0.039911217987537
0.039911217987537
0.070428796112537
0.039911217987537
0.085687585175037
0.039911217987537
0.024652428925037
0.070428796112537
0.085687585175037
-0.005865149199963
0.024652428925037
0.100946374237537
0.070428796112537
0.009393639862537
0.070428796112537
0.070428796112537
0.070428796112537
0.009393639862537
0.070428796112537
0.100946374237537
-0.005865149199963
-0.036382727324963
0.024652428925037
0.039911217987537
-0.005865149199963
-0.036382727324963
0.070428796112537
0.085687585175037
0.024652428925037
0.009393639862537
0.070428796112537
0.085687585175037
-0.036382727324963
0.024652428925037
0.085687585175037
0.055170007050037
-0.005865149199963
0.009393639862537
0.070428796112537
0.070428796112537
-0.051641516387463
-0.021123938262463
0.039911217987537
0.009393639862537
-0.051641516387463
0.009393639862537
0.085687585175037
-0.005865149199963
-0.036382727324963
0.024652428925037
0.024652428925037
0.024652428925037
-0.005865149199963
0.024652428925037
0.070428796112537
-0.036382727324963
0.024652428925037
0.085687585175037
0.055170007050037
0.024652428925037
0.039911217987537
0.070428796112537
0.039911217987537
-0.036382727324963
0.009393639862537
0.055170007050037
0.055170007050037
-0.005865149199963
0.055170007050037
0.085687585175037
-0.005865149199963
-0.021123938262463
0.024652428925037
0.055170007050037
-0.005865149199963
-0.036382727324963
0.085687585175037
0.085687585175037
-0.021123938262463
0.024652428925037
0.055170007050037
0.055170007050037
-0.021123938262463
0.009393639862537
0.055170007050037
-0.005865149199963
-0.066900305449963
-0.005865149199963
0.070428796112537
0.055170007050037
-0.051641516387463
0.039911217987537
0.100946374237537
0.070428796112537
-0.066900305449963
-0.005865149199963
0.085687585175037
-0.005865149199963
-0.051641516387463
0.024652428925037
0.055170007050037
0.039911217987537
-0.036382727324963
-0.005865149199963
0.070428796112537
-0.005865149199963
0.009393639862537
0.024652428925037
0.039911217987537
-0.021123938262463
-0.005865149199963
0.055170007050037
0.009393639862537
-0.005865149199963
0.009393639862537
0.009393639862537
0.039911217987537
-0.036382727324963
0.024652428925037
0.085687585175037
0.024652428925037
-0.005865149199963
0.024652428925037
0.070428796112537
-0.005865149199963
-0.021123938262463
0.070428796112537
0.055170007050037
0.009393639862537
-0.021123938262463
0.024652428925037
0.085687585175037
-0.051641516387463
-0.005865149199963
0.085687585175037
0.009393639862537
-0.021123938262463
0.009393639862537
0.070428796112537
0.055170007050037
-0.051641516387463
0.055170007050037
0.085687585175037
0.039911217987537
-0.082159094512463
-0.005865149199963
0.070428796112537
-0.021123938262463
-0.021123938262463
0.039911217987537
0.085687585175037
0.085687585175037
-0.021123938262463
0.070428796112537
0.085687585175037
-0.051641516387463
-0.005865149199963
0.070428796112537
0.055170007050037
-0.021123938262463
-0.005865149199963
0.085687585175037
0.055170007050037
-0.005865149199963
0.024652428925037
0.039911217987537
0.055170007050037
-0.051641516387463
0.024652428925037
0.055170007050037
-0.036382727324963
-0.036382727324963
0.024652428925037
0.070428796112537
0.039911217987537
-0.021123938262463
0.070428796112537
0.085687585175037
-0.005865149199963
-0.051641516387463
-0.005865149199963
0.055170007050037
-0.036382727324963
0.009393639862537
0.085687585175037
0.055170007050037
-0.021123938262463
-0.005865149199963
0.070428796112537
0.039911217987537
-0.066900305449963
0.009393639862537
0.039911217987537
-0.005865149199963
-0.036382727324963
-0.005865149199963
0.070428796112537
0.024652428925037
-0.066900305449963
0.009393639862537
0.085687585175037
0.024652428925037
-0.066900305449963
0.024652428925037
0.055170007050037
-0.036382727324963
-0.066900305449963
-0.021123938262463
0.039911217987537
-0.051641516387463
-0.051641516387463
0.055170007050037
0.024652428925037
-0.051641516387463
-0.036382727324963
-0.005865149199963
0.024652428925037
-0.051641516387463
-0.036382727324963
0.039911217987537
-0.021123938262463
-0.082159094512463
-0.021123938262463
0.009393639862537
-0.036382727324963
-0.036382727324963
0.009393639862537
-0.005865149199963
-0.036382727324963
-0.112676672637463
-0.066900305449963
0.024652428925037
-0.097417883574963
-0.051641516387463
0.024652428925037
-0.005865149199963
-0.066900305449963
-0.021123938262463
0.009393639862537
-0.051641516387463
-0.097417883574963
-0.036382727324963
-0.021123938262463
-0.036382727324963
-0.097417883574963
-0.036382727324963
0.039911217987537
-0.066900305449963
-0.127935469150543
-0.036382727324963
-0.005865149199963
-0.036382727324963
-0.112676672637463
-0.036382727324963
-0.005865149199963
-0.082159094512463
-0.112676672637463
-0.036382727324963
0.024652428925037
-0.066900305449963
-0.082159094512463
-0.021123938262463
-0.021123938262463
-0.082159094512463
-0.082159094512463
-0.021123938262463
0.009393639862537
-0.127935469150543
-0.082159094512463
-0.021123938262463
-0.082159094512463
-0.097417883574963
-0.066900305449963
-0.051641516387463
-0.097417883574963
-0.127935469150543
-0.066900305449963
-0.005865149199963
-0.082159094512463
-0.158453047275543
-0.066900305449963
-0.036382727324963
-0.143194258213043
-0.112676672637463
-0.021123938262463
-0.021123938262463
-0.112676672637463
-0.082159094512463
-0.051641516387463
-0.112676672637463
-0.173711836338043
-0.097417883574963
-0.036382727324963
-0.066900305449963
-0.158453047275543
-0.097417883574963
-0.036382727324963
-0.097417883574963
-0.173711836338043
-0.051641516387463
-0.036382727324963
-0.127935469150543
-0.127935469150543
-0.097417883574963
-0.082159094512463
-0.097417883574963
-0.173711836338043
-0.097417883574963
-0.005865149199963
-0.143194258213043
-0.173711836338043
-0.082159094512463
-0.066900305449963
-0.173711836338043
-0.127935469150543
-0.066900305449963
-0.082159094512463
-0.097417883574963
-0.097417883574963
-0.066900305449963
-0.066900305449963
-0.158453047275543
-0.082159094512463
-0.036382727324963
-0.112676672637463
-0.143194258213043
-0.097417883574963
-0.036382727324963
-0.097417883574963
-0.204229414463043
-0.127935469150543
-0.066900305449963
-0.143194258213043
-0.188970625400543
-0.127935469150543
-0.051641516387463
-0.158453047275543
-0.143194258213043
-0.097417883574963
-0.127935469150543
-0.158453047275543
-0.158453047275543
-0.082159094512463
-0.082159094512463
-0.219488203525543
-0.112676672637463
-0.051641516387463
-0.143194258213043
-0.158453047275543
-0.082159094512463
-0.082159094512463
-0.173711836338043
-0.188970625400543
-0.143194258213043
-0.143194258213043
-0.127935469150543
-0.188970625400543
-0.127935469150543
-0.066900305449963
-0.204229414463043
-0.158453047275543
-0.097417883574963
-0.097417883574963
-0.173711836338043
-0.188970625400543
-0.112676672637463
-0.127935469150543
-0.204229414463043
-0.158453047275543
-0.127935469150543
-0.082159094512463
-0.188970625400543
-0.188970625400543
-0.112676672637463
-0.173711836338043
-0.234746992588043
-0.143194258213043
-0.082159094512463
-0.158453047275543
-0.219488203525543
-0.112676672637463
-0.082159094512463
-0.143194258213043
-0.173711836338043
-0.143194258213043
-0.051641516387463
-0.173711836338043
-0.188970625400543
-0.082159094512463
-0.097417883574963
-0.188970625400543
-0.173711836338043
-0.112676672637463
-0.143194258213043
-0.265264570713043
-0.143194258213043
-0.082159094512463
-0.127935469150543
-0.188970625400543
-0.143194258213043
-0.066900305449963
-0.173711836338043
-0.234746992588043
-0.097417883574963
-0.097417883574963
-0.158453047275543
-0.204229414463043
-0.127935469150543
-0.066900305449963
-0.188970625400543
-0.173711836338043
-0.097417883574963
-0.097417883574963
-0.204229414463043
-0.204229414463043
-0.112676672637463
-0.143194258213043
-0.188970625400543
-0.158453047275543
-0.127935469150543
-0.082159094512463
-0.188970625400543
-0.112676672637463
-0.051641516387463
-0.188970625400543
-0.188970625400543
-0.112676672637463
-0.127935469150543
-0.158453047275543
-0.188970625400543
-0.097417883574963
-0.127935469150543
-0.143194258213043
-0.173711836338043
-0.173711836338043
-0.066900305449963
-0.188970625400543
-0.219488203525543
-0.127935469150543
-0.127935469150543
-0.158453047275543
-0.158453047275543
-0.112676672637463
-0.097417883574963
-0.204229414463043
-0.127935469150543
-0.097417883574963
-0.127935469150543
-0.188970625400543
-0.173711836338043
-0.097417883574963
-0.188970625400543
-0.219488203525543
-0.097417883574963
-0.112676672637463
-0.188970625400543
-0.234746992588043
-0.143194258213043
-0.112676672637463
-0.234746992588043
-0.188970625400543
-0.158453047275543
-0.143194258213043
-0.204229414463043
-0.234746992588043
-0.127935469150543
-0.127935469150543
-0.219488203525543
-0.173711836338043
-0.143194258213043
-0.158453047275543
-0.250005781650543
-0.158453047275543
-0.097417883574963
-0.188970625400543
-0.234746992588043
-0.173711836338043
-0.143194258213043
-0.188970625400543
-0.265264570713043
-0.112676672637463
-0.082159094512463
-0.188970625400543
-0.173711836338043
-0.143194258213043
-0.097417883574963
-0.173711836338043
-0.234746992588043
-0.112676672637463
-0.082159094512463
-0.173711836338043
-0.158453047275543
-0.097417883574963
-0.112676672637463
-0.188970625400543
-0.143194258213043
-0.158453047275543
-0.143194258213043
-0.204229414463043
-0.219488203525543
-0.127935469150543
-0.173711836338043
-0.234746992588043
-0.112676672637463
-0.082159094512463
-0.158453047275543
-0.158453047275543
-0.082159094512463
-0.112676672637463
-0.219488203525543
-0.204229414463043
-0.127935469150543
-0.112676672637463
-0.204229414463043
-0.204229414463043
-0.097417883574963
-0.097417883574963
-0.204229414463043
-0.173711836338043
-0.112676672637463
-0.112676672637463
-0.219488203525543
-0.188970625400543
-0.143194258213043
-0.158453047275543
-0.204229414463043
-0.158453047275543
-0.097417883574963
-0.143194258213043
-0.204229414463043
-0.112676672637463
-0.082159094512463
-0.173711836338043
-0.204229414463043
-0.112676672637463
-0.097417883574963
-0.188970625400543
-0.188970625400543
-0.127935469150543
-0.112676672637463
-0.158453047275543
-0.173711836338043
-0.127935469150543
-0.112676672637463
-0.188970625400543
-0.173711836338043
-0.127935469150543
-0.112676672637463
-0.204229414463043
-0.158453047275543
-0.097417883574963
-0.143194258213043
-0.173711836338043
-0.127935469150543
-0.112676672637463
-0.143194258213043
-0.188970625400543
-0.097417883574963
-0.112676672637463
-0.204229414463043
-0.173711836338043
-0.127935469150543
-0.127935469150543
-0.188970625400543
-0.188970625400543
-0.112676672637463
-0.097417883574963
-0.188970625400543
-0.173711836338043
-0.097417883574963
-0.127935469150543
-0.188970625400543
-0.127935469150543
-0.127935469150543
-0.127935469150543
-0.173711836338043
-0.173711836338043
-0.112676672637463
-0.173711836338043
-0.234746992588043
-0.127935469150543
-0.097417883574963
-0.188970625400543
-0.219488203525543
-0.127935469150543
-0.112676672637463
-0.204229414463043
-0.188970625400543
-0.127935469150543
-0.082159094512463
-0.173711836338043
-0.204229414463043
-0.097417883574963
-0.097417883574963
-0.204229414463043
-0.173711836338043
-0.112676672637463
-0.112676672637463
-0.188970625400543
-0.173711836338043
-0.143194258213043
-0.127935469150543
-0.204229414463043
-0.188970625400543
-0.112676672637463
-0.173711836338043
-0.204229414463043
-0.143194258213043
-0.127935469150543
-0.158453047275543
-0.173711836338043
-0.112676672637463
-0.097417883574963
-0.219488203525543
-0.188970625400543
-0.097417883574963
-0.097417883574963
-0.173711836338043
-0.158453047275543
-0.097417883574963
-0.158453047275543
-0.173711836338043
-0.127935469150543
-0.112676672637463
-0.082159094512463
-0.173711836338043
-0.127935469150543
-0.082159094512463
-0.188970625400543
-0.188970625400543
-0.112676672637463
-0.066900305449963
-0.127935469150543
-0.188970625400543
-0.051641516387463
-0.082159094512463
-0.188970625400543
-0.143194258213043
-0.112676672637463
-0.066900305449963
-0.158453047275543
-0.188970625400543
-0.066900305449963
-0.066900305449963
-0.158453047275543
-0.158453047275543
-0.066900305449963
-0.051641516387463
-0.158453047275543
-0.097417883574963
-0.082159094512463
-0.082159094512463
-0.097417883574963
-0.158453047275543
-0.051641516387463
-0.082159094512463
-0.158453047275543
-0.036382727324963
-0.051641516387463
-0.127935469150543
-0.143194258213043
-0.097417883574963
-0.097417883574963
-0.173711836338043
-0.112676672637463
-0.082159094512463
-0.066900305449963
-0.127935469150543
-0.158453047275543
-0.036382727324963
-0.066900305449963
-0.173711836338043
-0.082159094512463
-0.082159094512463
-0.066900305449963
-0.112676672637463
-0.112676672637463
-0.021123938262463
-0.066900305449963
-0.127935469150543
-0.066900305449963
-0.021123938262463
-0.112676672637463
-0.173711836338043
-0.066900305449963
-0.051641516387463
-0.127935469150543
-0.112676672637463
-0.082159094512463
-0.005865149199963
-0.082159094512463
-0.143194258213043
-0.021123938262463
-0.036382727324963
-0.143194258213043
-0.097417883574963
-0.051641516387463
-0.066900305449963
-0.112676672637463
-0.051641516387463
-0.005865149199963
0.024652428925037
-0.051641516387463
-0.097417883574963
-0.021123938262463
-0.051641516387463
-0.143194258213043
-0.036382727324963
-0.021123938262463
-0.097417883574963
-0.112676672637463
-0.051641516387463
-0.005865149199963
-0.066900305449963
-0.051641516387463
-0.005865149199963
0.024652428925037
-0.066900305449963
-0.127935469150543
-0.021123938262463
0.009393639862537
-0.097417883574963
-0.066900305449963
-0.021123938262463
-0.021123938262463
-0.097417883574963
-0.036382727324963
0.009393639862537
-0.051641516387463
-0.066900305449963
-0.082159094512463
-0.005865149199963
-0.021123938262463
-0.097417883574963
-0.005865149199963
0.009393639862537
-0.066900305449963
-0.066900305449963
-0.021123938262463
0.055170007050037
-0.036382727324963
-0.066900305449963
0.009393639862537
-0.005865149199963
-0.082159094512463
-0.112676672637463
-0.005865149199963
-0.005865149199963
-0.127935469150543
-0.036382727324963
-0.005865149199963
-0.021123938262463
-0.051641516387463
-0.082159094512463
-0.021123938262463
-0.036382727324963
-0.127935469150543
-0.066900305449963
-0.021123938262463
-0.066900305449963
-0.082159094512463
0.039911217987537
0.039911217987537
-0.051641516387463
-0.005865149199963
-0.036382727324963
0.009393639862537
-0.051641516387463
-0.112676672637463
0.024652428925037
0.024652428925037
-0.127935469150543
-0.036382727324963
0.024652428925037
-0.021123938262463
-0.051641516387463
-0.021123938262463
0.009393639862537
-0.036382727324963
-0.066900305449963
-0.051641516387463
0.009393639862537
-0.021123938262463
-0.082159094512463
0.024652428925037
0.039911217987537
-0.066900305449963
-0.066900305449963
-0.005865149199963
0.024652428925037
-0.066900305449963
-0.082159094512463
0.024652428925037
0.009393639862537
-0.082159094512463
-0.051641516387463
0.024652428925037
0.009393639862537
-0.082159094512463
-0.036382727324963
0.039911217987537
0.024652428925037
-0.082159094512463
-0.066900305449963
0.024652428925037
0.009393639862537
-0.082159094512463
-0.036382727324963
-0.005865149199963
-0.021123938262463
-0.066900305449963
-0.021123938262463
-0.005865149199963
-0.066900305449963
-0.082159094512463
-0.036382727324963
0.024652428925037
-0.066900305449963
-0.097417883574963
0.009393639862537
0.024652428925037
-0.097417883574963
-0.066900305449963
0.024652428925037
0.024652428925037
-0.066900305449963
-0.021123938262463
0.009393639862537
-0.021123938262463
-0.066900305449963
-0.051641516387463
0.009393639862537
-0.005865149199963
-0.082159094512463
-0.036382727324963
0.024652428925037
-0.036382727324963
-0.082159094512463
-0.005865149199963
0.009393639862537
-0.066900305449963
-0.021123938262463
-0.021123938262463
0.009393639862537
-0.036382727324963
-0.066900305449963
0.024652428925037
0.024652428925037
-0.097417883574963
-0.066900305449963
0.009393639862537
0.009393639862537
-0.082159094512463
-0.005865149199963
0.024652428925037
-0.036382727324963
-0.066900305449963
-0.021123938262463
0.024652428925037
0.009393639862537
-0.066900305449963
0.009393639862537
0.024652428925037
-0.066900305449963
-0.051641516387463
-0.005865149199963
0.024652428925037
-0.066900305449963
-0.082159094512463
0.024652428925037
-0.005865149199963
-0.082159094512463
-0.036382727324963
0.024652428925037
0.009393639862537
-0.066900305449963
-0.005865149199963
0.039911217987537
0.024652428925037
-0.066900305449963
-0.051641516387463
0.070428796112537
-0.005865149199963
-0.097417883574963
0.024652428925037
0.039911217987537
-0.021123938262463
-0.051641516387463
0.009393639862537
0.039911217987537
-0.036382727324963
-0.021123938262463
0.009393639862537
0.039911217987537
-0.036382727324963
-0.051641516387463
0.039911217987537
0.039911217987537
-0.051641516387463
0.009393639862537
0.070428796112537
0.055170007050037
-0.036382727324963
0.009393639862537
0.070428796112537
0.009393639862537
-0.036382727324963
0.009393639862537
0.055170007050037
0.039911217987537
-0.036382727324963
0.009393639862537
0.055170007050037
0.024652428925037
-0.021123938262463
0.039911217987537
0.055170007050037
-0.051641516387463
-0.005865149199963
0.024652428925037
0.009393639862537
0.009393639862537
-0.005865149199963
0.055170007050037
0.085687585175037
-0.005865149199963
0.009393639862537
0.039911217987537
0.024652428925037
-0.066900305449963
0.009393639862537
0.055170007050037
-0.005865149199963
-0.005865149199963
0.039911217987537
0.085687585175037
0.070428796112537
-0.036382727324963
0.055170007050037
0.085687585175037
-0.005865149199963
-0.005865149199963
0.024652428925037
0.085687585175037
0.024652428925037
-0.005865149199963
0.085687585175037
0.085687585175037
-0.005865149199963
0.024652428925037
0.085687585175037
0.085687585175037
-0.036382727324963
0.039911217987537
0.085687585175037
0.055170007050037
0.024652428925037
0.039911217987537
0.131463944911957
0.100946374237537
-0.005865149199963
0.085687585175037
0.085687585175037
0.039911217987537
0.039911217987537
0.085687585175037
0.085687585175037
0.009393639862537
0.039911217987537
0.055170007050037
0.039911217987537
0.024652428925037
-0.005865149199963
0.070428796112537
0.070428796112537
-0.005865149199963
0.055170007050037
0.055170007050037
0.055170007050037
-0.005865149199963
0.024652428925037
0.085687585175037
0.055170007050037
0.009393639862537
0.055170007050037
0.070428796112537
0.039911217987537
-0.036382727324963
0.024652428925037
0.085687585175037
0.009393639862537
-0.036382727324963
0.024652428925037
0.070428796112537
-0.021123938262463
0.009393639862537
0.085687585175037
0.070428796112537
0.009393639862537
0.024652428925037
0.039911217987537
0.070428796112537
-0.036382727324963
-0.005865149199963
0.085687585175037
0.085687585175037
-0.021123938262463
0.024652428925037
0.100946374237537
0.055170007050037
-0.036382727324963
0.024652428925037
0.039911217987537
-0.005865149199963
-0.021123938262463
0.055170007050037
0.070428796112537
-0.005865149199963
0.055170007050037
0.085687585175037
0.085687585175037
0.055170007050037
0.039911217987537
0.085687585175037
0.070428796112537
-0.021123938262463
0.009393639862537
0.070428796112537
0.055170007050037
-0.005865149199963
0.085687585175037
0.085687585175037
0.009393639862537
0.009393639862537
0.009393639862537
0.055170007050037
0.039911217987537
-0.066900305449963
0.024652428925037
0.085687585175037
0.009393639862537
-0.005865149199963
0.039911217987537
0.055170007050037
-0.005865149199963
0.024652428925037
0.039911217987537
0.055170007050037
0.055170007050037
-0.005865149199963
0.039911217987537
0.055170007050037
-0.066900305449963
0.024652428925037
0.055170007050037
0.024652428925037
-0.036382727324963
-0.021123938262463
0.085687585175037
0.055170007050037
-0.036382727324963
0.024652428925037
0.070428796112537
0.055170007050037
-0.021123938262463
0.055170007050037
0.085687585175037
-0.005865149199963
0.009393639862537
0.070428796112537
0.085687585175037
0.024652428925037
0.009393639862537
0.116205163300037
0.055170007050037
-0.051641516387463
0.024652428925037
0.039911217987537
0.055170007050037
-0.005865149199963
0.055170007050037
0.100946374237537
0.070428796112537
0.039911217987537
0.070428796112537
0.116205163300037
0.085687585175037
-0.021123938262463
0.085687585175037
0.131463944911957
0.055170007050037
0.039911217987537
0.085687585175037
0.100946374237537
0.024652428925037
0.009393639862537
0.085687585175037
0.085687585175037
0.024652428925037
0.024652428925037
0.070428796112537
0.085687585175037
-0.005865149199963
0.039911217987537
0.100946374237537
0.085687585175037
-0.005865149199963
0.055170007050037
0.100946374237537
0.070428796112537
0.039911217987537
0.055170007050037
0.085687585175037
0.085687585175037
-0.021123938262463
0.039911217987537
0.131463944911957
0.009393639862537
-0.021123938262463
0.085687585175037
0.100946374237537
0.009393639862537
0.039911217987537
0.100946374237537
0.085687585175037
0.039911217987537
0.024652428925037
0.070428796112537
0.100946374237537
0.009393639862537
0.085687585175037
0.131463944911957
0.085687585175037
0.055170007050037
0.085687585175037
0.116205163300037
0.070428796112537
0.009393639862537
0.085687585175037
0.100946374237537
0.070428796112537
0.039911217987537
0.085687585175037
0.161981523036957
0.085687585175037
0.085687585175037
0.131463944911957
0.131463944911957
0.100946374237537
0.085687585175037
0.116205163300037
0.116205163300037
0.039911217987537
0.116205163300037
0.146722733974457
0.146722733974457
0.055170007050037
0.085687585175037
0.116205163300037
0.085687585175037
0.055170007050037
0.085687585175037
0.116205163300037
0.146722733974457
0.039911217987537
0.100946374237537
0.161981523036957
0.100946374237537
0.085687585175037
0.116205163300037
0.146722733974457
0.085687585175037
0.070428796112537
0.131463944911957
0.131463944911957
0.116205163300037
0.085687585175037
0.100946374237537
0.161981523036957
0.055170007050037
0.085687585175037
0.161981523036957
0.116205163300037
0.070428796112537
0.116205163300037
0.161981523036957
0.100946374237537
0.070428796112537
0.131463944911957
0.177240312099457
0.161981523036957
0.085687585175037
0.116205163300037
0.253534257411957
0.116205163300037
0.070428796112537
0.207757890224457
0.177240312099457
0.085687585175037
0.085687585175037
0.146722733974457
0.146722733974457
0.085687585175037
0.131463944911957
0.192499101161957
0.177240312099457
0.085687585175037
0.131463944911957
0.238275468349457
0.146722733974457
0.085687585175037
0.146722733974457
0.177240312099457
0.146722733974457
0.085687585175037
0.161981523036957
0.238275468349457
0.161981523036957
0.100946374237537
0.161981523036957
0.161981523036957
0.085687585175037
0.100946374237537
0.177240312099457
0.192499101161957
0.116205163300037
0.085687585175037
0.161981523036957
0.223016679286957
0.116205163300037
0.146722733974457
0.207757890224457
0.177240312099457
0.100946374237537
0.146722733974457
0.192499101161957
0.161981523036957
0.131463944911957
0.131463944911957
0.192499101161957
0.192499101161957
0.085687585175037
0.131463944911957
0.207757890224457
0.146722733974457
0.100946374237537
0.146722733974457
0.177240312099457
0.131463944911957
0.100946374237537
0.177240312099457
0.192499101161957
0.131463944911957
0.146722733974457
0.192499101161957
0.177240312099457
0.100946374237537
[truncated: 839,768 more chars]
