# Supplementary material for: Small Size of Recorded Neuronal Structures Confines the Accuracy in Direct Axonal Voltage Measurements
Source: eNeuro. 2021 Aug 2;8(4):ENEURO.0059-21.2021. doi: 10.1523/ENEURO.0059-21.2021 (PMC8342265; doi:10.1523/ENEURO.0059-21.2021)
Supplement: Extended Data 1 — NEURON codes producing data shown in Figures 2, 5, 8. Download Extended Data 1, ZIP file. [file enu-eN-NWR-0059-21-s01.zip › realistic amplifier model/1_amplifier construction/compensations in CC mode/R1=10_C1=2o7_R2=500_C2=32_BB=10_CPFopt.dat]

0.000000000000000
0.000000000000000
0.000000000000000
0.000000000000000
-0.015258789062500
-0.015258789062500
0.000000000000000
0.000000000000000
0.000000000000000
-0.015258789062500
-0.015258789062500
-0.015258789062500
-0.015258789062500
-0.015258789062500
-0.015258789062500
-0.015258789062500
0.000000000000000
0.000000000000000
0.000000000000000
0.000000000000000
0.000000000000000
0.000000000000000
0.000000000000000
0.000000000000000
0.000000000000000
0.000000000000000
0.000000000000000
0.000000000000000
0.000000000000000
-0.015258789062500
-0.015258789062500
-0.015258789062500
-0.015258789062500
0.000000000000000
0.000000000000000
-0.015258789062500
0.000000000000000
0.000000000000000
0.000000000000000
0.000000000000000
0.000000000000000
0.000000000000000
-0.015258789062500
-0.015258789062500
-0.015258789062500
-0.015258789062500
-0.015258789062500
-0.015258789062500
-0.015258789062500
-0.015258789062500
-0.015258789062500
0.000000000000000
0.000000000000000
0.000000000000000
0.000000000000000
0.000000000000000
-0.015258789062500
0.000000000000000
-0.015258789062500
-0.015258789062500
-0.015258789062500
-0.030517578125000
-0.030517578125000
-0.030517578125000
-0.030517578125000
-0.030517578125000
-0.030517578125000
-0.030517578125000
-0.015258789062500
-0.015258789062500
-0.015258789062500
0.000000000000000
0.000000000000000
0.000000000000000
0.000000000000000
0.000000000000000
0.000000000000000
0.000000000000000
0.000000000000000
0.000000000000000
0.000000000000000
0.000000000000000
-0.015258789062500
-0.015258789062500
-0.015258789062500
-0.015258789062500
-0.015258789062500
-0.030517578125000
-0.030517578125000
-0.015258789062500
-0.015258789062500
-0.015258789062500
-0.015258789062500
-0.015258789062500
-0.015258789062500
0.000000000000000
-0.015258789062500
-0.015258789062500
-0.015258789062500
0.000000000000000
0.000000000000000
0.000000000000000
0.000000000000000
0.000000000000000
0.000000000000000
0.000000000000000
0.000000000000000
0.000000000000000
0.000000000000000
0.000000000000000
0.000000000000000
0.000000000000000
0.000000000000000
0.000000000000000
0.000000000000000
0.000000000000000
0.000000000000000
0.000000000000000
0.000000000000000
0.000000000000000
0.000000000000000
-0.015258789062500
-0.015258789062500
-0.015258789062500
-0.015258789062500
-0.015258789062500
-0.015258789062500
-0.015258789062500
-0.015258789062500
-0.015258789062500
-0.015258789062500
-0.015258789062500
0.000000000000000
-0.015258789062500
-0.015258789062500
0.000000000000000
0.000000000000000
-0.015258789062500
-0.015258789062500
-0.015258789062500
-0.015258789062500
-0.015258789062500
-0.015258789062500
-0.015258789062500
-0.015258789062500
-0.015258789062500
-0.015258789062500
-0.015258789062500
-0.015258789062500
-0.015258789062500
-0.015258789062500
-0.015258789062500
-0.015258789062500
-0.015258789062500
-0.015258789062500
-0.015258789062500
-0.015258789062500
-0.015258789062500
-0.015258789062500
-0.015258789062500
-0.015258789062500
-0.015258789062500
-0.015258789062500
0.000000000000000
0.000000000000000
0.000000000000000
0.000000000000000
0.000000000000000
0.000000000000000
0.000000000000000
0.000000000000000
0.000000000000000
0.000000000000000
-0.015258789062500
-0.015258789062500
-0.015258789062500
-0.015258789062500
-0.015258789062500
-0.015258789062500
-0.015258789062500
-0.015258789062500
-0.015258789062500
-0.015258789062500
-0.015258789062500
-0.015258789062500
0.000000000000000
0.000000000000000
0.000000000000000
-0.015258789062500
0.000000000000000
0.000000000000000
0.000000000000000
-0.015258789062500
-0.015258789062500
-0.015258789062500
-0.015258789062500
-0.015258789062500
0.000000000000000
0.000000000000000
0.000000000000000
-0.015258789062500
0.000000000000000
0.000000000000000
0.000000000000000
0.000000000000000
0.000000000000000
0.000000000000000
0.000000000000000
0.000000000000000
0.000000000000000
-0.015258789062500
-0.015258789062500
-0.015258789062500
-0.015258789062500
-0.015258789062500
-0.030517578125000
-0.030517578125000
-0.030517578125000
-0.030517578125000
-0.030517578125000
-0.015258789062500
-0.015258789062500
-0.015258789062500
-0.015258789062500
0.000000000000000
0.000000000000000
0.000000000000000
0.000000000000000
0.000000000000000
0.000000000000000
0.000000000000000
0.000000000000000
0.000000000000000
-0.015258789062500
-0.015258789062500
-0.015258789062500
-0.015258789062500
-0.015258789062500
-0.015258789062500
-0.015258789062500
-0.015258789062500
-0.015258789062500
-0.015258789062500
-0.015258789062500
0.000000000000000
-0.015258789062500
-0.015258789062500
0.000000000000000
0.000000000000000
0.000000000000000
-0.015258789062500
-0.015258789062500
-0.015258789062500
-0.015258789062500
-0.015258789062500
-0.015258789062500
-0.015258789062500
-0.015258789062500
-0.015258789062500
-0.015258789062500
0.000000000000000
0.000000000000000
-0.015258789062500
-0.015258789062500
0.000000000000000
0.000000000000000
0.000000000000000
0.000000000000000
0.000000000000000
0.000000000000000
0.000000000000000
0.000000000000000
0.000000000000000
0.000000000000000
0.000000000000000
0.000000000000000
0.000000000000000
-0.015258789062500
-0.015258789062500
-0.015258789062500
-0.015258789062500
-0.015258789062500
-0.015258789062500
-0.015258789062500
0.000000000000000
0.000000000000000
0.000000000000000
0.000000000000000
0.000000000000000
0.000000000000000
0.000000000000000
0.000000000000000
0.000000000000000
-0.015258789062500
-0.015258789062500
-0.030517578125000
-0.015258789062500
-0.030517578125000
-0.030517578125000
-0.030517578125000
-0.030517578125000
-0.030517578125000
-0.015258789062500
-0.015258789062500
-0.015258789062500
-0.015258789062500
0.000000000000000
0.000000000000000
0.000000000000000
0.000000000000000
0.000000000000000
0.000000000000000
0.000000000000000
0.000000000000000
0.000000000000000
0.000000000000000
0.000000000000000
0.000000000000000
-0.015258789062500
0.000000000000000
-0.015258789062500
-0.015258789062500
-0.015258789062500
-0.015258789062500
-0.015258789062500
0.000000000000000
-0.015258789062500
-0.015258789062500
-0.015258789062500
-0.015258789062500
-0.015258789062500
-0.015258789062500
-0.015258789062500
-0.015258789062500
-0.015258789062500
-0.015258789062500
-0.015258789062500
-0.015258789062500
-0.015258789062500
-0.015258789062500
-0.015258789062500
-0.015258789062500
0.000000000000000
0.000000000000000
0.000000000000000
0.000000000000000
0.000000000000000
0.000000000000000
0.000000000000000
0.000000000000000
0.000000000000000
0.000000000000000
-0.015258789062500
-0.015258789062500
-0.015258789062500
-0.015258789062500
-0.015258789062500
-0.030517578125000
-0.015258789062500
-0.030517578125000
-0.015258789062500
-0.015258789062500
-0.015258789062500
-0.015258789062500
-0.015258789062500
-0.015258789062500
-0.015258789062500
-0.015258789062500
-0.015258789062500
-0.015258789062500
-0.015258789062500
-0.015258789062500
-0.015258789062500
-0.015258789062500
-0.015258789062500
-0.015258789062500
0.000000000000000
-0.015258789062500
-0.015258789062500
-0.015258789062500
0.000000000000000
-0.015258789062500
-0.015258789062500
-0.015258789062500
-0.015258789062500
-0.015258789062500
-0.015258789062500
-0.015258789062500
-0.015258789062500
-0.015258789062500
-0.015258789062500
-0.015258789062500
-0.015258789062500
-0.015258789062500
-0.015258789062500
-0.015258789062500
-0.015258789062500
-0.015258789062500
0.000000000000000
0.000000000000000
-0.015258789062500
0.000000000000000
0.000000000000000
0.000000000000000
0.000000000000000
0.000000000000000
0.000000000000000
0.000000000000000
0.000000000000000
0.000000000000000
0.000000000000000
-0.015258789062500
-0.015258789062500
-0.015258789062500
-0.015258789062500
-0.015258789062500
-0.015258789062500
-0.015258789062500
-0.015258789062500
-0.015258789062500
-0.015258789062500
-0.015258789062500
-0.015258789062500
-0.015258789062500
-0.015258789062500
-0.015258789062500
-0.015258789062500
-0.015258789062500
-0.015258789062500
-0.015258789062500
-0.015258789062500
-0.015258789062500
-0.015258789062500
-0.015258789062500
-0.015258789062500
-0.015258789062500
-0.015258789062500
-0.015258789062500
-0.015258789062500
-0.015258789062500
0.000000000000000
0.000000000000000
0.000000000000000
0.000000000000000
0.000000000000000
0.000000000000000
0.000000000000000
0.000000000000000
0.000000000000000
0.000000000000000
0.000000000000000
0.000000000000000
0.000000000000000
0.000000000000000
-0.015258789062500
-0.015258789062500
-0.015258789062500
-0.015258789062500
-0.015258789062500
-0.030517578125000
-0.030517578125000
-0.015258789062500
-0.015258789062500
-0.015258789062500
-0.015258789062500
-0.015258789062500
0.000000000000000
0.000000000000000
-0.015258789062500
-0.015258789062500
0.000000000000000
0.000000000000000
0.000000000000000
0.000000000000000
0.000000000000000
-0.015258789062500
0.000000000000000
0.000000000000000
0.000000000000000
0.000000000000000
0.000000000000000
0.000000000000000
0.000000000000000
0.000000000000000
0.000000000000000
0.000000000000000
-0.015258789062500
-0.015258789062500
-0.015258789062500
-0.015258789062500
-0.015258789062500
-0.015258789062500
-0.015258789062500
-0.015258789062500
0.000000000000000
0.000000000000000
0.000000000000000
0.000000000000000
0.000000000000000
0.000000000000000
0.000000000000000
-0.015258789062500
-0.015258789062500
-0.015258789062500
-0.015258789062500
0.000000000000000
-0.015258789062500
-0.015258789062500
-0.015258789062500
-0.015258789062500
0.000000000000000
-0.015258789062500
-0.015258789062500
-0.015258789062500
-0.015258789062500
-0.015258789062500
-0.015258789062500
-0.015258789062500
-0.015258789062500
-0.015258789062500
-0.015258789062500
0.000000000000000
0.000000000000000
0.000000000000000
0.000000000000000
0.000000000000000
0.000000000000000
0.000000000000000
0.000000000000000
0.000000000000000
0.000000000000000
0.000000000000000
0.000000000000000
0.000000000000000
0.000000000000000
0.000000000000000
-0.015258789062500
-0.015258789062500
-0.015258789062500
-0.015258789062500
-0.015258789062500
-0.015258789062500
-0.015258789062500
-0.015258789062500
0.000000000000000
0.000000000000000
0.000000000000000
0.000000000000000
0.000000000000000
-0.015258789062500
-0.015258789062500
-0.015258789062500
-0.015258789062500
-0.015258789062500
-0.015258789062500
-0.015258789062500
-0.015258789062500
-0.015258789062500
0.000000000000000
0.000000000000000
0.000000000000000
0.000000000000000
0.000000000000000
0.000000000000000
0.000000000000000
-0.015258789062500
0.000000000000000
0.000000000000000
0.000000000000000
0.000000000000000
0.000000000000000
0.000000000000000
0.000000000000000
0.000000000000000
0.000000000000000
0.000000000000000
0.000000000000000
-0.015258789062500
-0.015258789062500
-0.015258789062500
-0.015258789062500
-0.015258789062500
-0.015258789062500
-0.015258789062500
-0.015258789062500
-0.015258789062500
-0.015258789062500
-0.015258789062500
-0.015258789062500
-0.015258789062500
-0.015258789062500
-0.015258789062500
-0.015258789062500
-0.015258789062500
-0.015258789062500
0.000000000000000
-0.015258789062500
0.000000000000000
0.000000000000000
0.000000000000000
0.000000000000000
0.000000000000000
0.000000000000000
0.000000000000000
-0.015258789062500
-0.015258789062500
0.000000000000000
-0.015258789062500
-0.015258789062500
-0.015258789062500
-0.015258789062500
-0.015258789062500
0.000000000000000
0.000000000000000
-0.015258789062500
0.000000000000000
0.000000000000000
0.000000000000000
-0.015258789062500
-0.015258789062500
-0.015258789062500
-0.015258789062500
-0.015258789062500
-0.015258789062500
0.000000000000000
-0.015258789062500
0.000000000000000
0.000000000000000
0.000000000000000
0.000000000000000
0.000000000000000
0.000000000000000
0.000000000000000
0.000000000000000
0.000000000000000
0.000000000000000
0.000000000000000
0.000000000000000
0.000000000000000
0.000000000000000
0.000000000000000
0.000000000000000
0.000000000000000
0.000000000000000
0.000000000000000
-0.015258789062500
-0.015258789062500
0.000000000000000
0.000000000000000
0.000000000000000
-0.015258789062500
0.000000000000000
0.000000000000000
0.000000000000000
0.000000000000000
-0.015258789062500
-0.015258789062500
-0.015258789062500
0.000000000000000
0.000000000000000
-0.015258789062500
-0.015258789062500
-0.015258789062500
0.000000000000000
0.000000000000000
0.000000000000000
0.000000000000000
0.000000000000000
0.000000000000000
0.000000000000000
0.000000000000000
0.000000000000000
0.000000000000000
-0.015258789062500
-0.015258789062500
0.000000000000000
-0.015258789062500
-0.015258789062500
-0.015258789062500
-0.015258789062500
-0.015258789062500
-0.015258789062500
-0.015258789062500
-0.015258789062500
-0.015258789062500
-0.015258789062500
-0.015258789062500
0.000000000000000
0.000000000000000
0.000000000000000
0.000000000000000
0.000000000000000
-0.015258789062500
-0.015258789062500
-0.015258789062500
-0.015258789062500
-0.015258789062500
-0.015258789062500
-0.030517578125000
-0.030517578125000
-0.030517578125000
-0.015258789062500
-0.015258789062500
-0.015258789062500
-0.015258789062500
0.000000000000000
0.000000000000000
0.000000000000000
0.000000000000000
0.000000000000000
0.000000000000000
0.000000000000000
0.000000000000000
0.000000000000000
0.000000000000000
0.000000000000000
0.000000000000000
0.000000000000000
0.000000000000000
0.000000000000000
0.000000000000000
0.000000000000000
0.000000000000000
0.000000000000000
0.000000000000000
0.000000000000000
0.000000000000000
-0.015258789062500
-0.015258789062500
0.000000000000000
0.000000000000000
-0.015258789062500
-0.015258789062500
-0.015258789062500
-0.015258789062500
0.000000000000000
0.000000000000000
0.000000000000000
0.000000000000000
0.000000000000000
0.000000000000000
0.000000000000000
0.000000000000000
0.000000000000000
0.000000000000000
-0.015258789062500
-0.015258789062500
0.000000000000000
0.000000000000000
0.000000000000000
-0.015258789062500
-0.015258789062500
-0.015258789062500
0.000000000000000
0.000000000000000
0.000000000000000
-0.015258789062500
-0.015258789062500
0.000000000000000
0.000000000000000
0.000000000000000
0.000000000000000
0.000000000000000
0.000000000000000
0.000000000000000
0.000000000000000
0.000000000000000
0.000000000000000
0.000000000000000
0.000000000000000
0.000000000000000
0.000000000000000
0.000000000000000
0.000000000000000
-0.015258789062500
-0.015258789062500
-0.015258789062500
-0.015258789062500
-0.015258789062500
-0.030517578125000
-0.015258789062500
-0.030517578125000
-0.015258789062500
-0.015258789062500
-0.015258789062500
-0.015258789062500
0.000000000000000
0.000000000000000
0.000000000000000
0.000000000000000
0.000000000000000
0.000000000000000
0.000000000000000
0.000000000000000
0.000000000000000
0.000000000000000
0.000000000000000
0.000000000000000
-0.015258789062500
-0.015258789062500
-0.015258789062500
-0.015258789062500
-0.015258789062500
-0.015258789062500
-0.015258789062500
-0.015258789062500
0.000000000000000
0.000000000000000
0.000000000000000
0.000000000000000
0.000000000000000
0.000000000000000
0.000000000000000
0.000000000000000
0.000000000000000
0.000000000000000
0.000000000000000
0.000000000000000
0.000000000000000
0.000000000000000
-0.015258789062500
-0.015258789062500
-0.015258789062500
-0.015258789062500
-0.015258789062500
-0.015258789062500
-0.030517578125000
-0.030517578125000
-0.030517578125000
-0.030517578125000
-0.015258789062500
-0.015258789062500
-0.015258789062500
-0.015258789062500
-0.015258789062500
-0.015258789062500
0.000000000000000
0.000000000000000
0.000000000000000
0.000000000000000
0.000000000000000
0.000000000000000
-0.015258789062500
-0.015258789062500
-0.015258789062500
-0.015258789062500
-0.015258789062500
-0.015258789062500
-0.015258789062500
-0.015258789062500
-0.015258789062500
-0.015258789062500
-0.015258789062500
-0.015258789062500
-0.015258789062500
0.000000000000000
0.000000000000000
-0.015258789062500
-0.015258789062500
0.000000000000000
0.000000000000000
0.000000000000000
0.000000000000000
-0.015258789062500
-0.015258789062500
0.000000000000000
0.000000000000000
-0.015258789062500
-0.015258789062500
-0.015258789062500
-0.015258789062500
-0.015258789062500
-0.015258789062500
-0.015258789062500
-0.015258789062500
-0.015258789062500
-0.015258789062500
-0.015258789062500
-0.015258789062500
-0.015258789062500
0.000000000000000
-0.015258789062500
-0.015258789062500
0.000000000000000
0.000000000000000
0.000000000000000
-0.015258789062500
-0.015258789062500
0.000000000000000
0.000000000000000
0.000000000000000
0.000000000000000
0.000000000000000
0.000000000000000
0.000000000000000
0.000000000000000
0.000000000000000
0.000000000000000
-0.015258789062500
-0.015258789062500
-0.015258789062500
-0.015258789062500
-0.015258789062500
-0.015258789062500
-0.015258789062500
-0.015258789062500
-0.015258789062500
-0.015258789062500
-0.015258789062500
-0.015258789062500
0.000000000000000
0.000000000000000
0.000000000000000
0.000000000000000
-0.015258789062500
0.000000000000000
0.000000000000000
0.000000000000000
0.000000000000000
0.000000000000000
0.000000000000000
0.000000000000000
0.000000000000000
0.000000000000000
0.000000000000000
0.000000000000000
0.000000000000000
-0.015258789062500
0.000000000000000
0.000000000000000
-0.015258789062500
-0.015258789062500
-0.015258789062500
-0.015258789062500
-0.015258789062500
-0.015258789062500
-0.015258789062500
-0.015258789062500
-0.015258789062500
-0.015258789062500
0.000000000000000
0.000000000000000
0.000000000000000
0.000000000000000
0.000000000000000
0.000000000000000
0.000000000000000
0.000000000000000
0.000000000000000
0.000000000000000
0.000000000000000
0.000000000000000
0.000000000000000
0.000000000000000
-0.015258789062500
-0.015258789062500
0.000000000000000
-0.015258789062500
-0.015258789062500
-0.030517578125000
-0.030517578125000
-0.015258789062500
-0.015258789062500
-0.030517578125000
-0.015258789062500
-0.015258789062500
-0.015258789062500
0.000000000000000
0.000000000000000
0.000000000000000
0.000000000000000
0.000000000000000
0.000000000000000
0.000000000000000
0.000000000000000
0.000000000000000
-0.015258789062500
-0.015258789062500
0.000000000000000
0.000000000000000
0.000000000000000
0.000000000000000
0.000000000000000
0.000000000000000
0.000000000000000
-0.015258789062500
-0.015258789062500
-0.015258789062500
-0.015258789062500
0.000000000000000
0.000000000000000
-0.015258789062500
0.000000000000000
0.000000000000000
0.000000000000000
0.000000000000000
0.000000000000000
0.000000000000000
-0.015258789062500
0.000000000000000
0.000000000000000
0.000000000000000
0.000000000000000
0.000000000000000
0.000000000000000
0.000000000000000
0.000000000000000
0.000000000000000
0.000000000000000
0.000000000000000
0.000000000000000
0.000000000000000
0.000000000000000
0.000000000000000
0.000000000000000
0.000000000000000
0.000000000000000
0.000000000000000
0.000000000000000
0.000000000000000
0.000000000000000
-0.015258789062500
0.000000000000000
-0.015258789062500
-0.015258789062500
-0.015258789062500
-0.015258789062500
-0.015258789062500
-0.015258789062500
-0.015258789062500
0.000000000000000
-0.015258789062500
-0.015258789062500
-0.015258789062500
0.000000000000000
0.000000000000000
-0.015258789062500
-0.015258789062500
-0.015258789062500
-0.015258789062500
-0.015258789062500
-0.015258789062500
-0.015258789062500
0.000000000000000
0.000000000000000
0.000000000000000
0.000000000000000
0.000000000000000
0.000000000000000
0.000000000000000
0.000000000000000
0.000000000000000
0.000000000000000
0.000000000000000
0.000000000000000
0.000000000000000
0.000000000000000
0.000000000000000
-0.015258789062500
-0.015258789062500
-0.015258789062500
-0.015258789062500
-0.015258789062500
-0.015258789062500
-0.015258789062500
-0.015258789062500
-0.015258789062500
-0.015258789062500
-0.015258789062500
-0.015258789062500
-0.015258789062500
0.000000000000000
0.000000000000000
0.000000000000000
0.000000000000000
0.000000000000000
0.000000000000000
0.000000000000000
0.000000000000000
0.000000000000000
0.000000000000000
0.000000000000000
0.000000000000000
0.000000000000000
0.000000000000000
0.000000000000000
0.000000000000000
0.000000000000000
0.000000000000000
-0.015258789062500
-0.015258789062500
-0.015258789062500
-0.015258789062500
-0.015258789062500
-0.015258789062500
-0.015258789062500
-0.015258789062500
-0.015258789062500
-0.015258789062500
-0.015258789062500
-0.015258789062500
-0.015258789062500
0.000000000000000
0.000000000000000
0.000000000000000
0.000000000000000
0.000000000000000
0.000000000000000
-0.015258789062500
0.000000000000000
-0.015258789062500
-0.015258789062500
-0.030517578125000
-0.015258789062500
-0.015258789062500
-0.015258789062500
-0.030517578125000
-0.030517578125000
-0.030517578125000
-0.015258789062500
-0.015258789062500
-0.015258789062500
-0.015258789062500
-0.015258789062500
-0.015258789062500
-0.015258789062500
0.000000000000000
0.000000000000000
0.000000000000000
-0.015258789062500
-0.015258789062500
-0.015258789062500
-0.015258789062500
-0.015258789062500
0.000000000000000
0.000000000000000
0.000000000000000
0.000000000000000
0.000000000000000
0.000000000000000
0.000000000000000
0.000000000000000
0.000000000000000
0.000000000000000
0.000000000000000
0.000000000000000
0.000000000000000
-0.015258789062500
-0.015258789062500
-0.015258789062500
-0.030517578125000
-0.015258789062500
-0.015258789062500
-0.015258789062500
-0.015258789062500
-0.015258789062500
-0.015258789062500
-0.015258789062500
-0.015258789062500
-0.015258789062500
-0.015258789062500
-0.015258789062500
-0.030517578125000
-0.015258789062500
-0.015258789062500
-0.015258789062500
-0.015258789062500
-0.015258789062500
-0.015258789062500
-0.015258789062500
0.000000000000000
0.000000000000000
0.000000000000000
0.000000000000000
0.000000000000000
0.000000000000000
0.000000000000000
0.000000000000000
0.000000000000000
0.000000000000000
0.000000000000000
-0.015258789062500
-0.015258789062500
-0.015258789062500
-0.015258789062500
-0.030517578125000
-0.015258789062500
-0.015258789062500
-0.015258789062500
-0.015258789062500
-0.015258789062500
-0.015258789062500
-0.015258789062500
-0.015258789062500
-0.015258789062500
-0.015258789062500
-0.015258789062500
-0.015258789062500
-0.015258789062500
-0.015258789062500
-0.015258789062500
0.000000000000000
0.000000000000000
0.000000000000000
0.000000000000000
0.000000000000000
0.000000000000000
0.000000000000000
0.000000000000000
0.000000000000000
0.000000000000000
0.000000000000000
0.000000000000000
0.000000000000000
0.000000000000000
0.000000000000000
0.000000000000000
0.000000000000000
0.000000000000000
0.000000000000000
0.000000000000000
0.000000000000000
0.000000000000000
-0.015258789062500
0.000000000000000
0.000000000000000
0.000000000000000
0.000000000000000
-0.015258789062500
-0.015258789062500
-0.015258789062500
-0.015258789062500
-0.015258789062500
-0.015258789062500
-0.015258789062500
-0.015258789062500
0.000000000000000
0.000000000000000
0.000000000000000
0.000000000000000
0.000000000000000
0.000000000000000
0.000000000000000
0.000000000000000
0.000000000000000
0.000000000000000
-0.015258789062500
-0.015258789062500
0.000000000000000
0.000000000000000
0.000000000000000
0.000000000000000
0.000000000000000
0.000000000000000
0.000000000000000
0.000000000000000
0.000000000000000
0.000000000000000
0.000000000000000
0.000000000000000
0.000000000000000
0.000000000000000
-0.015258789062500
0.000000000000000
0.000000000000000
-0.015258789062500
-0.015258789062500
-0.015258789062500
-0.015258789062500
-0.015258789062500
-0.015258789062500
0.000000000000000
-0.015258789062500
-0.015258789062500
0.000000000000000
0.000000000000000
0.000000000000000
0.000000000000000
0.000000000000000
-0.015258789062500
0.000000000000000
0.000000000000000
-0.015258789062500
-0.015258789062500
-0.015258789062500
0.000000000000000
0.000000000000000
-0.015258789062500
0.000000000000000
0.000000000000000
0.000000000000000
0.000000000000000
0.000000000000000
-0.015258789062500
0.000000000000000
0.000000000000000
0.000000000000000
0.000000000000000
0.000000000000000
-0.015258789062500
0.000000000000000
0.000000000000000
-0.015258789062500
-0.015258789062500
-0.015258789062500
-0.015258789062500
-0.015258789062500
-0.030517578125000
-0.030517578125000
-0.015258789062500
-0.015258789062500
-0.015258789062500
-0.030517578125000
-0.015258789062500
0.000000000000000
0.000000000000000
0.000000000000000
0.000000000000000
0.000000000000000
0.000000000000000
0.000000000000000
0.000000000000000
0.000000000000000
0.000000000000000
0.000000000000000
0.000000000000000
-0.015258789062500
-0.015258789062500
-0.015258789062500
-0.015258789062500
-0.015258789062500
-0.015258789062500
-0.015258789062500
0.000000000000000
0.000000000000000
0.000000000000000
0.000000000000000
0.000000000000000
0.000000000000000
0.000000000000000
0.000000000000000
-0.015258789062500
-0.015258789062500
-0.015258789062500
-0.015258789062500
-0.015258789062500
-0.015258789062500
-0.015258789062500
-0.015258789062500
0.000000000000000
0.000000000000000
0.000000000000000
0.000000000000000
0.000000000000000
0.000000000000000
0.000000000000000
0.000000000000000
-0.015258789062500
-0.015258789062500
-0.015258789062500
-0.015258789062500
-0.015258789062500
-0.015258789062500
-0.015258789062500
-0.015258789062500
-0.015258789062500
0.000000000000000
0.000000000000000
0.000000000000000
0.000000000000000
0.000000000000000
0.000000000000000
0.000000000000000
0.000000000000000
0.000000000000000
0.000000000000000
0.000000000000000
0.000000000000000
0.000000000000000
0.000000000000000
0.000000000000000
0.000000000000000
0.000000000000000
0.000000000000000
-0.015258789062500
-0.015258789062500
-0.015258789062500
-0.015258789062500
-0.015258789062500
-0.015258789062500
-0.015258789062500
-0.015258789062500
-0.015258789062500
-0.015258789062500
-0.015258789062500
-0.015258789062500
-0.015258789062500
0.000000000000000
-0.015258789062500
0.000000000000000
0.000000000000000
0.000000000000000
0.000000000000000
-0.015258789062500
-0.015258789062500
0.000000000000000
-0.015258789062500
-0.015258789062500
-0.015258789062500
-0.015258789062500
0.000000000000000
0.000000000000000
0.000000000000000
0.000000000000000
0.000000000000000
0.000000000000000
0.000000000000000
0.000000000000000
0.000000000000000
0.000000000000000
0.000000000000000
0.000000000000000
0.000000000000000
-0.015258789062500
0.000000000000000
0.000000000000000
0.000000000000000
-0.015258789062500
0.000000000000000
0.000000000000000
0.000000000000000
-0.015258789062500
-0.015258789062500
-0.015258789062500
-0.015258789062500
-0.015258789062500
-0.015258789062500
-0.015258789062500
-0.030517578125000
-0.015258789062500
-0.015258789062500
-0.015258789062500
-0.015258789062500
-0.030517578125000
-0.015258789062500
-0.015258789062500
0.000000000000000
0.000000000000000
-0.015258789062500
-0.015258789062500
0.000000000000000
0.000000000000000
0.000000000000000
0.000000000000000
0.000000000000000
0.000000000000000
0.000000000000000
0.000000000000000
0.000000000000000
0.000000000000000
0.000000000000000
-0.015258789062500
0.000000000000000
0.000000000000000
-0.015258789062500
-0.015258789062500
-0.015258789062500
0.000000000000000
0.000000000000000
0.000000000000000
0.000000000000000
0.000000000000000
0.000000000000000
0.000000000000000
0.000000000000000
0.000000000000000
0.000000000000000
0.000000000000000
0.000000000000000
-0.015258789062500
-0.015258789062500
-0.015258789062500
-0.015258789062500
-0.015258789062500
-0.030517578125000
-0.015258789062500
-0.015258789062500
-0.015258789062500
-0.015258789062500
-0.015258789062500
-0.015258789062500
-0.015258789062500
0.000000000000000
0.000000000000000
0.000000000000000
0.000000000000000
0.000000000000000
0.000000000000000
0.000000000000000
0.000000000000000
0.000000000000000
0.000000000000000
0.000000000000000
0.000000000000000
0.000000000000000
-0.015258789062500
-0.015258789062500
-0.015258789062500
-0.015258789062500
-0.015258789062500
-0.030517578125000
-0.030517578125000
-0.030517578125000
-0.015258789062500
-0.030517578125000
-0.015258789062500
-0.015258789062500
-0.015258789062500
-0.015258789062500
-0.015258789062500
-0.015258789062500
-0.015258789062500
-0.015258789062500
-0.015258789062500
-0.015258789062500
0.000000000000000
0.000000000000000
0.000000000000000
-0.015258789062500
-0.015258789062500
-0.015258789062500
-0.015258789062500
-0.015258789062500
-0.015258789062500
-0.015258789062500
-0.030517578125000
-0.030517578125000
-0.015258789062500
-0.015258789062500
-0.015258789062500
0.000000000000000
0.000000000000000
0.000000000000000
0.000000000000000
0.000000000000000
0.000000000000000
0.000000000000000
0.000000000000000
0.000000000000000
0.000000000000000
0.000000000000000
0.000000000000000
0.000000000000000
0.000000000000000
0.000000000000000
0.000000000000000
0.000000000000000
-0.015258789062500
0.000000000000000
0.000000000000000
-0.015258789062500
-0.015258789062500
-0.015258789062500
-0.015258789062500
-0.015258789062500
-0.015258789062500
-0.015258789062500
-0.015258789062500
-0.015258789062500
-0.015258789062500
-0.015258789062500
-0.015258789062500
-0.015258789062500
-0.015258789062500
0.000000000000000
0.000000000000000
0.000000000000000
0.000000000000000
0.000000000000000
0.000000000000000
0.000000000000000
0.000000000000000
0.000000000000000
0.000000000000000
0.000000000000000
0.000000000000000
0.000000000000000
0.000000000000000
0.000000000000000
0.000000000000000
0.000000000000000
0.000000000000000
0.000000000000000
0.000000000000000
0.000000000000000
0.000000000000000
0.000000000000000
0.000000000000000
0.000000000000000
0.000000000000000
0.000000000000000
-0.015258789062500
0.000000000000000
0.000000000000000
-0.015258789062500
-0.015258789062500
0.000000000000000
0.000000000000000
-0.015258789062500
0.000000000000000
-0.015258789062500
-0.015258789062500
-0.015258789062500
-0.015258789062500
-0.015258789062500
-0.015258789062500
-0.015258789062500
0.000000000000000
0.000000000000000
0.000000000000000
0.000000000000000
0.000000000000000
-0.015258789062500
-0.015258789062500
-0.015258789062500
-0.015258789062500
-0.015258789062500
-0.015258789062500
-0.015258789062500
-0.015258789062500
-0.015258789062500
0.000000000000000
0.000000000000000
0.000000000000000
0.000000000000000
0.000000000000000
0.000000000000000
0.000000000000000
0.000000000000000
0.000000000000000
0.000000000000000
0.000000000000000
0.000000000000000
0.000000000000000
0.000000000000000
0.000000000000000
-0.015258789062500
-0.015258789062500
-0.015258789062500
-0.015258789062500
-0.015258789062500
-0.030517578125000
-0.030517578125000
-0.015258789062500
-0.015258789062500
-0.015258789062500
-0.015258789062500
0.000000000000000
0.000000000000000
0.000000000000000
0.000000000000000
0.000000000000000
0.000000000000000
-0.015258789062500
-0.015258789062500
-0.015258789062500
-0.015258789062500
-0.015258789062500
-0.015258789062500
-0.015258789062500
0.000000000000000
-0.015258789062500
-0.015258789062500
0.000000000000000
0.000000000000000
0.000000000000000
0.000000000000000
-0.015258789062500
0.000000000000000
0.000000000000000
-0.015258789062500
0.000000000000000
0.000000000000000
0.000000000000000
0.000000000000000
0.000000000000000
0.000000000000000
0.000000000000000
0.000000000000000
-0.015258789062500
-0.015258789062500
-0.015258789062500
-0.015258789062500
-0.015258789062500
-0.015258789062500
-0.015258789062500
-0.015258789062500
-0.015258789062500
-0.015258789062500
-0.015258789062500
-0.015258789062500
-0.015258789062500
-0.015258789062500
-0.015258789062500
-0.015258789062500
0.000000000000000
0.000000000000000
0.000000000000000
0.000000000000000
0.000000000000000
0.000000000000000
0.000000000000000
0.000000000000000
0.000000000000000
0.000000000000000
0.000000000000000
0.000000000000000
-0.015258789062500
-0.015258789062500
-0.015258789062500
-0.015258789062500
-0.015258789062500
-0.015258789062500
-0.015258789062500
-0.015258789062500
0.000000000000000
0.000000000000000
-0.015258789062500
-0.015258789062500
-0.015258789062500
-0.015258789062500
0.000000000000000
0.000000000000000
-0.015258789062500
-0.015258789062500
-0.015258789062500
-0.015258789062500
0.000000000000000
-0.015258789062500
-0.015258789062500
0.000000000000000
0.000000000000000
0.000000000000000
0.000000000000000
0.000000000000000
0.000000000000000
0.000000000000000
0.000000000000000
0.000000000000000
-0.015258789062500
-0.015258789062500
-0.015258789062500
-0.015258789062500
-0.015258789062500
-0.015258789062500
-0.015258789062500
-0.015258789062500
-0.015258789062500
-0.015258789062500
-0.015258789062500
0.000000000000000
0.000000000000000
0.000000000000000
0.000000000000000
0.000000000000000
0.000000000000000
0.000000000000000
0.000000000000000
0.000000000000000
0.000000000000000
0.000000000000000
0.000000000000000
0.000000000000000
0.000000000000000
0.000000000000000
0.000000000000000
0.000000000000000
0.000000000000000
-0.015258789062500
0.000000000000000
0.000000000000000
0.000000000000000
0.000000000000000
0.000000000000000
-0.015258789062500
0.000000000000000
0.000000000000000
0.000000000000000
0.000000000000000
0.000000000000000
0.000000000000000
-0.015258789062500
-0.015258789062500
0.000000000000000
0.000000000000000
-0.015258789062500
-0.015258789062500
-0.015258789062500
0.000000000000000
-0.015258789062500
-0.015258789062500
-0.015258789062500
0.000000000000000
-0.015258789062500
-0.015258789062500
-0.015258789062500
-0.015258789062500
-0.015258789062500
-0.015258789062500
-0.015258789062500
-0.015258789062500
-0.015258789062500
-0.015258789062500
-0.015258789062500
0.000000000000000
0.000000000000000
-0.015258789062500
0.000000000000000
0.000000000000000
-0.015258789062500
-0.015258789062500
-0.015258789062500
-0.015258789062500
-0.015258789062500
-0.015258789062500
-0.015258789062500
-0.015258789062500
-0.015258789062500
-0.015258789062500
0.000000000000000
0.000000000000000
-0.015258789062500
0.000000000000000
0.000000000000000
0.000000000000000
0.000000000000000
0.000000000000000
0.000000000000000
0.000000000000000
0.000000000000000
0.000000000000000
0.000000000000000
0.000000000000000
-0.015258789062500
-0.015258789062500
-0.015258789062500
-0.015258789062500
-0.015258789062500
-0.015258789062500
-0.030517578125000
-0.015258789062500
-0.015258789062500
-0.015258789062500
-0.015258789062500
-0.015258789062500
-0.015258789062500
-0.015258789062500
0.000000000000000
0.000000000000000
0.000000000000000
0.000000000000000
0.000000000000000
0.000000000000000
0.000000000000000
0.000000000000000
0.000000000000000
0.000000000000000
0.000000000000000
-0.015258789062500
0.000000000000000
0.000000000000000
-0.015258789062500
-0.015258789062500
-0.015258789062500
-0.015258789062500
-0.015258789062500
-0.030517578125000
-0.030517578125000
-0.030517578125000
-0.030517578125000
-0.015258789062500
-0.015258789062500
-0.015258789062500
-0.015258789062500
-0.015258789062500
0.000000000000000
0.000000000000000
0.000000000000000
0.000000000000000
0.000000000000000
0.000000000000000
0.000000000000000
0.000000000000000
0.000000000000000
0.000000000000000
-0.015258789062500
0.000000000000000
-0.015258789062500
-0.015258789062500
-0.015258789062500
-0.015258789062500
-0.015258789062500
-0.015258789062500
-0.015258789062500
-0.015258789062500
-0.015258789062500
-0.015258789062500
-0.015258789062500
-0.015258789062500
-0.015258789062500
-0.015258789062500
-0.015258789062500
-0.015258789062500
-0.015258789062500
-0.015258789062500
-0.015258789062500
-0.015258789062500
-0.015258789062500
-0.015258789062500
-0.015258789062500
-0.015258789062500
0.000000000000000
0.000000000000000
-0.015258789062500
-0.015258789062500
-0.015258789062500
-0.015258789062500
-0.015258789062500
-0.015258789062500
0.000000000000000
-0.015258789062500
-0.015258789062500
-0.015258789062500
0.000000000000000
0.000000000000000
-0.015258789062500
0.000000000000000
-0.015258789062500
-0.015258789062500
-0.015258789062500
-0.015258789062500
-0.015258789062500
-0.015258789062500
-0.030517578125000
-0.015258789062500
-0.015258789062500
-0.015258789062500
-0.015258789062500
0.000000000000000
0.000000000000000
0.000000000000000
0.000000000000000
0.000000000000000
0.000000000000000
0.000000000000000
0.000000000000000
0.000000000000000
0.000000000000000
-0.015258789062500
0.000000000000000
0.000000000000000
-0.015258789062500
-0.015258789062500
-0.015258789062500
-0.015258789062500
-0.015258789062500
-0.030517578125000
-0.015258789062500
-0.015258789062500
-0.015258789062500
-0.015258789062500
-0.015258789062500
-0.015258789062500
-0.015258789062500
-0.015258789062500
0.000000000000000
-0.015258789062500
-0.015258789062500
-0.015258789062500
-0.015258789062500
0.000000000000000
0.000000000000000
0.000000000000000
0.000000000000000
0.000000000000000
0.000000000000000
0.000000000000000
0.000000000000000
0.000000000000000
0.000000000000000
0.000000000000000
-0.015258789062500
-0.015258789062500
-0.015258789062500
-0.015258789062500
-0.015258789062500
-0.030517578125000
-0.030517578125000
-0.030517578125000
-0.015258789062500
-0.015258789062500
0.000000000000000
0.000000000000000
0.000000000000000
0.000000000000000
0.000000000000000
0.000000000000000
0.000000000000000
0.000000000000000
0.000000000000000
0.000000000000000
0.000000000000000
0.000000000000000
0.000000000000000
0.000000000000000
0.000000000000000
0.000000000000000
0.000000000000000
-0.015258789062500
-0.030517578125000
-0.030517578125000
-0.015258789062500
-0.015258789062500
-0.030517578125000
-0.030517578125000
-0.030517578125000
-0.015258789062500
-0.015258789062500
-0.015258789062500
0.000000000000000
-0.015258789062500
0.000000000000000
0.000000000000000
0.000000000000000
0.000000000000000
0.000000000000000
0.000000000000000
0.000000000000000
-0.015258789062500
0.000000000000000
0.000000000000000
0.000000000000000
-0.015258789062500
-0.015258789062500
0.000000000000000
0.000000000000000
0.000000000000000
0.000000000000000
-0.015258789062500
0.000000000000000
0.000000000000000
0.000000000000000
-0.015258789062500
-0.015258789062500
-0.015258789062500
-0.015258789062500
-0.015258789062500
-0.015258789062500
-0.015258789062500
0.000000000000000
0.000000000000000
0.000000000000000
0.000000000000000
0.000000000000000
0.000000000000000
0.000000000000000
0.000000000000000
0.000000000000000
0.000000000000000
0.000000000000000
0.000000000000000
-0.015258789062500
-0.015258789062500
-0.015258789062500
-0.015258789062500
-0.015258789062500
-0.015258789062500
-0.015258789062500
-0.015258789062500
-0.015258789062500
-0.015258789062500
-0.015258789062500
-0.015258789062500
-0.015258789062500
-0.015258789062500
-0.015258789062500
-0.015258789062500
-0.015258789062500
-0.015258789062500
-0.015258789062500
-0.015258789062500
0.000000000000000
0.000000000000000
-0.015258789062500
-0.015258789062500
-0.015258789062500
-0.015258789062500
-0.015258789062500
-0.015258789062500
-0.015258789062500
-0.015258789062500
-0.015258789062500
-0.015258789062500
0.000000000000000
-0.015258789062500
-0.015258789062500
0.000000000000000
0.000000000000000
0.000000000000000
0.000000000000000
0.000000000000000
0.000000000000000
0.000000000000000
0.000000000000000
0.000000000000000
0.000000000000000
0.000000000000000
0.000000000000000
0.000000000000000
0.000000000000000
0.000000000000000
0.000000000000000
0.000000000000000
0.000000000000000
-0.015258789062500
-0.015258789062500
-0.015258789062500
0.000000000000000
-0.015258789062500
-0.015258789062500
-0.015258789062500
-0.015258789062500
-0.030517578125000
-0.015258789062500
-0.015258789062500
-0.015258789062500
-0.015258789062500
-0.015258789062500
-0.015258789062500
0.000000000000000
-0.015258789062500
0.000000000000000
0.000000000000000
-0.015258789062500
0.000000000000000
0.000000000000000
0.000000000000000
0.000000000000000
0.000000000000000
0.000000000000000
0.000000000000000
-0.015258789062500
0.000000000000000
-0.015258789062500
-0.015258789062500
-0.015258789062500
-0.015258789062500
-0.015258789062500
-0.015258789062500
-0.015258789062500
-0.015258789062500
-0.015258789062500
0.000000000000000
0.000000000000000
0.000000000000000
0.000000000000000
0.000000000000000
0.000000000000000
0.000000000000000
0.000000000000000
-0.015258789062500
-0.015258789062500
-0.015258789062500
-0.015258789062500
0.000000000000000
0.000000000000000
-0.015258789062500
-0.015258789062500
-0.015258789062500
-0.015258789062500
-0.015258789062500
-0.015258789062500
-0.015258789062500
-0.015258789062500
-0.015258789062500
-0.015258789062500
-0.015258789062500
-0.015258789062500
-0.015258789062500
-0.015258789062500
0.000000000000000
0.000000000000000
-0.015258789062500
0.000000000000000
0.000000000000000
-0.015258789062500
-0.015258789062500
-0.015258789062500
-0.015258789062500
-0.015258789062500
-0.015258789062500
-0.015258789062500
-0.015258789062500
-0.015258789062500
-0.015258789062500
-0.015258789062500
-0.015258789062500
-0.030517578125000
-0.030517578125000
-0.015258789062500
-0.015258789062500
-0.030517578125000
-0.030517578125000
-0.030517578125000
-0.015258789062500
-0.015258789062500
-0.015258789062500
-0.015258789062500
0.000000000000000
0.000000000000000
0.000000000000000
0.000000000000000
0.000000000000000
0.000000000000000
0.000000000000000
0.000000000000000
0.000000000000000
0.000000000000000
0.000000000000000
0.000000000000000
0.000000000000000
0.000000000000000
0.000000000000000
0.000000000000000
-0.015258789062500
-0.015258789062500
-0.015258789062500
0.000000000000000
-0.015258789062500
-0.015258789062500
-0.015258789062500
-0.015258789062500
-0.015258789062500
-0.015258789062500
-0.030517578125000
-0.030517578125000
-0.030517578125000
-0.030517578125000
-0.030517578125000
-0.015258789062500
-0.015258789062500
-0.015258789062500
-0.015258789062500
-0.015258789062500
0.000000000000000
0.000000000000000
0.000000000000000
0.000000000000000
-0.015258789062500
-0.015258789062500
0.000000000000000
0.000000000000000
0.000000000000000
0.000000000000000
0.000000000000000
0.000000000000000
0.000000000000000
0.000000000000000
0.000000000000000
0.000000000000000
0.000000000000000
0.000000000000000
0.000000000000000
-0.015258789062500
-0.015258789062500
0.000000000000000
-0.015258789062500
-0.015258789062500
-0.015258789062500
-0.030517578125000
-0.015258789062500
-0.015258789062500
-0.015258789062500
-0.015258789062500
-0.015258789062500
0.000000000000000
0.000000000000000
0.000000000000000
0.000000000000000
0.000000000000000
0.000000000000000
0.000000000000000
0.091552734375000
-0.793457031250000
-4.928588867187500
-7.003784179687500
-8.239746093750000
-9.857177734375000
-10.940551757812500
-11.062622070312500
-10.223388671875000
-8.682250976562500
-6.668090820312500
-4.516601562500000
-2.532958984375000
-0.915527343750000
0.274658203125000
1.052856445312500
1.510620117187500
1.678466796875000
1.586914062500000
1.296997070312500
0.869750976562500
0.350952148437500
-0.183105468750000
-0.671386718750000
-1.113891601562500
-1.510620117187500
-1.800537109375000
-1.983642578125000
-2.090454101562500
-2.120971679687500
-2.090454101562500
-2.029418945312500
-1.953125000000000
-1.846313476562500
-1.724243164062500
-1.617431640625000
-1.541137695312500
-1.480102539062500
-1.434326171875000
-1.419067382812500
-1.419067382812500
-1.434326171875000
-1.464843750000000
-1.525878906250000
-1.586914062500000
-1.663208007812500
-1.739501953125000
-1.785278320312500
-1.846313476562500
-1.892089843750000
-1.922607421875000
-1.953125000000000
-1.983642578125000
-1.998901367187500
-2.014160156250000
-2.014160156250000
-2.029418945312500
-2.029418945312500
-2.044677734375000
-2.044677734375000
-2.059936523437500
-2.090454101562500
-2.105712890625000
-2.120971679687500
-2.151489257812500
-2.182006835937500
-2.212524414062500
-2.227783203125000
-2.258300781250000
-2.288818359375000
-2.319335937500000
-2.334594726562500
-2.365112304687500
-2.380371093750000
-2.410888671875000
-2.441406250000000
-2.456665039062500
-2.471923828125000
-2.487182617187500
-2.502441406250000
-2.532958984375000
-2.563476562500000
-2.578735351562500
-2.593994140625000
-2.624511718750000
-2.639770507812500
-2.670288085937500
-2.685546875000000
-2.716064453125000
-2.731323242187500
-2.761840820312500
-2.777099609375000
-2.807617187500000
-2.822875976562500
-2.853393554687500
-2.868652343750000
-2.899169921875000
-2.914428710937500
-2.929687500000000
-2.960205078125000
-2.990722656250000
-3.005981445312500
-3.036499023437500
-3.051757812500000
-3.082275390625000
-3.097534179687500
-3.112792968750000
-3.143310546875000
-3.158569335937500
-3.189086914062500
-3.204345703125000
-3.234863281250000
-3.250122070312500
-3.280639648437500
-3.295898437500000
-3.326416015625000
-3.341674804687500
-3.372192382812500
-3.387451171875000
-3.417968750000000
-3.433227539062500
-3.463745117187500
-3.494262695312500
-3.509521484375000
-3.524780273437500
-3.540039062500000
-3.555297851562500
-3.570556640625000
-3.585815429687500
-3.616333007812500
-3.631591796875000
-3.662109375000000
-3.677368164062500
-3.707885742187500
-3.723144531250000
-3.753662109375000
-3.784179687500000
-3.799438476562500
-3.829956054687500
-3.845214843750000
-3.875732421875000
-3.906250000000000
-3.921508789062500
-3.952026367187500
-3.967285156250000
-3.997802734375000
-4.013061523437500
-4.028320312500000
-4.058837890625000
-4.074096679687500
-4.089355468750000
-4.119873046875000
-4.135131835937500
-4.165649414062500
-4.180908203125000
-4.196166992187500
-4.226684570312500
-4.241943359375000
-4.257202148437500
-4.287719726562500
-4.302978515625000
-4.318237304687500
-4.333496093750000
-4.364013671875000
-4.394531250000000
-4.409790039062500
-4.440307617187500
-4.455566406250000
-4.470825195312500
-4.501342773437500
-4.531860351562500
-4.562377929687500
-4.577636718750000
-4.592895507812500
-4.623413085937500
-4.638671875000000
-4.669189453125000
-4.684448242187500
-4.699707031250000
-4.730224609375000
-4.745483398437500
-4.760742187500000
-4.791259765625000
-4.806518554687500
-4.837036132812500
-4.867553710937500
-4.882812500000000
-4.898071289062500
-4.928588867187500
-4.943847656250000
-4.974365234375000
-5.004882812500000
-5.020141601562500
-5.035400390625000
-5.050659179687500
-5.081176757812500
-5.096435546875000
-5.111694335937500
-5.126953125000000
-5.157470703125000
-5.172729492187500
-5.203247070312500
-5.218505859375000
-5.249023437500000
-5.279541015625000
-5.294799804687500
-5.310058593750000
-5.340576171875000
-5.355834960937500
-5.386352539062500
-5.401611328125000
-5.432128906250000
-5.447387695312500
-5.477905273437500
-5.493164062500000
-5.523681640625000
-5.538940429687500
-5.569458007812500
-5.584716796875000
-5.599975585937500
-5.615234375000000
-5.630493164062500
-5.645751953125000
-5.676269531250000
-5.691528320312500
-5.722045898437500
-5.737304687500000
-5.767822265625000
-5.798339843750000
-5.813598632812500
-5.844116210937500
-5.874633789062500
-5.889892578125000
-5.905151367187500
-5.935668945312500
-5.950927734375000
-5.966186523437500
-5.981445312500000
-6.011962890625000
-6.027221679687500
-6.057739257812500
-6.072998046875000
-6.103515625000000
-6.118774414062500
-6.149291992187500
-6.164550781250000
-6.195068359375000
-6.210327148437500
-6.225585937500000
-6.256103515625000
-6.271362304687500
-6.286621093750000
-6.317138671875000
-6.332397460937500
-6.362915039062500
-6.393432617187500
-6.408691406250000
-6.423950195312500
-6.439208984375000
-6.454467773437500
-6.484985351562500
-6.500244140625000
-6.515502929687500
-6.546020507812500
-6.576538085937500
-6.576538085937500
-6.607055664062500
-6.637573242187500
-6.652832031250000
-6.683349609375000
-6.698608398437500
-6.729125976562500
-6.759643554687500
-6.774902343750000
-6.790161132812500
-6.820678710937500
-6.835937500000000
-6.851196289062500
-6.881713867187500
-6.896972656250000
-6.927490234375000
-6.942749023437500
-6.958007812500000
-6.988525390625000
-7.003784179687500
-7.019042968750000
-7.034301757812500
-7.064819335937500
-7.080078125000000
-7.095336914062500
-7.125854492187500
-7.141113281250000
-7.171630859375000
-7.186889648437500
-7.217407226562500
-7.232666015625000
-7.247924804687500
-7.278442382812500
-7.293701171875000
-7.324218750000000
-7.339477539062500
-7.369995117187500
-7.385253906250000
-7.400512695312500
-7.431030273437500
-7.446289062500000
-7.461547851562500
-7.492065429687500
-7.507324218750000
-7.522583007812500
-7.553100585937500
-7.568359375000000
-7.598876953125000
-7.614135742187500
-7.644653320312500
-7.659912109375000
-7.690429687500000
-7.720947265625000
-7.736206054687500
-7.751464843750000
-7.781982421875000
-7.797241210937500
-7.812500000000000
-7.843017578125000
-7.858276367187500
-7.873535156250000
-7.888793945312500
-7.904052734375000
-7.919311523437500
-7.949829101562500
-7.965087890625000
-7.995605468750000
-8.010864257812500
-8.041381835937500
-8.071899414062500
-8.102416992187500
-8.117675781250000
-8.132934570312500
-8.163452148437500
-8.178710937500000
-8.209228515625000
-8.224487304687500
-8.255004882812500
-8.270263671875000
-8.285522460937500
-8.300781250000000
-8.331298828125000
-8.346557617187500
-8.361816406250000
-8.377075195312500
-8.407592773437500
-8.422851562500000
-8.438110351562500
-8.468627929687500
-8.483886718750000
-8.499145507812500
-8.529663085937500
-8.544921875000000
-8.560180664062500
-8.590698242187500
-8.605957031250000
-8.636474609375000
-8.651733398437500
-8.666992187500000
-8.697509765625000
-8.712768554687500
-8.743286132812500
-8.758544921875000
-8.789062500000000
-8.804321289062500
-8.819580078125000
-8.850097656250000
-8.865356445312500
-8.895874023437500
-8.911132812500000
-8.926391601562500
-8.956909179687500
-8.972167968750000
-8.987426757812500
-9.017944335937500
-9.017944335937500
-9.033203125000000
-9.063720703125000
-9.094238281250000
-9.109497070312500
-9.140014648437500
-9.155273437500000
-9.170532226562500
-9.201049804687500
-9.216308593750000
-9.246826171875000
-9.262084960937500
-9.292602539062500
-9.307861328125000
-9.338378906250000
-9.353637695312500
-9.368896484375000
-9.384155273437500
-9.399414062500000
-9.429931640625000
-9.445190429687500
-9.475708007812500
-9.490966796875000
-9.521484375000000
-9.536743164062500
-9.552001953125000
-9.567260742187500
-9.582519531250000
-9.613037109375000
-9.628295898437500
-9.643554687500000
-9.674072265625000
-9.689331054687500
-9.719848632812500
-9.735107421875000
-9.750366210937500
-9.780883789062500
-9.811401367187500
-9.826660156250000
-9.841918945312500
-9.872436523437500
-9.887695312500000
-9.918212890625000
-9.933471679687500
-9.948730468750000
-9.979248046875000
-9.994506835937500
-10.009765625000000
-10.040283203125000
-10.055541992187500
-10.086059570312500
-10.101318359375000
-10.116577148437500
-10.147094726562500
-10.162353515625000
-10.192871093750000
-10.208129882812500
-10.223388671875000
-10.253906250000000
-10.269165039062500
-10.284423828125000
-10.299682617187500
-10.314941406250000
-10.345458984375000
-10.360717773437500
-10.375976562500000
-10.406494140625000
-10.421752929687500
-10.452270507812500
-10.467529296875000
-10.498046875000000
-10.513305664062500
-10.528564453125000
-10.559082031250000
-10.574340820312500
-10.589599609375000
-10.604858398437500
-10.635375976562500
-10.650634765625000
-10.665893554687500
-10.681152343750000
-10.711669921875000
-10.726928710937500
-10.757446289062500
-10.772705078125000
-10.803222656250000
-10.818481445312500
-10.848999023437500
-10.864257812500000
-10.879516601562500
-10.910034179687500
-10.925292968750000
-10.955810546875000
-10.971069335937500
-10.986328125000000
-11.001586914062500
-11.016845703125000
-11.032104492187500
-11.047363281250000
-11.062622070312500
-11.077880859375000
-11.093139648437500
-11.123657226562500
-11.138916015625000
-11.169433593750000
-11.184692382812500
-11.215209960937500
-11.245727539062500
-11.260986328125000
-11.291503906250000
-11.322021484375000
-11.337280273437500
-11.352539062500000
-11.383056640625000
-11.398315429687500
-11.413574218750000
-11.444091796875000
-11.459350585937500
-11.474609375000000
-11.489868164062500
-11.505126953125000
-11.535644531250000
-11.550903320312500
-11.566162109375000
-11.581420898437500
-11.611938476562500
-11.642456054687500
-11.657714843750000
-11.672973632812500
-11.703491210937500
-11.718750000000000
-11.734008789062500
-11.764526367187500
-11.779785156250000
-11.795043945312500
-11.825561523437500
-11.840820312500000
-11.856079101562500
-11.871337890625000
-11.886596679687500
-11.901855468750000
-11.932373046875000
-11.947631835937500
-11.962890625000000
-11.993408203125000
-12.008666992187500
-12.039184570312500
-12.054443359375000
-12.084960937500000
-12.100219726562500
-12.115478515625000
-12.145996093750000
-12.161254882812500
-12.176513671875000
-12.207031250000000
-12.222290039062500
-12.252807617187500
-12.268066406250000
-12.298583984375000
-12.313842773437500
-12.329101562500000
-12.344360351562500
-12.374877929687500
-12.390136718750000
-12.405395507812500
-12.420654296875000
-12.451171875000000
-12.466430664062500
-12.481689453125000
-12.512207031250000
-12.527465820312500
-12.542724609375000
-12.573242187500000
-12.588500976562500
-12.603759765625000
-12.619018554687500
-12.649536132812500
-12.664794921875000
-12.680053710937500
-12.695312500000000
-12.710571289062500
-12.741088867187500
-12.756347656250000
-12.786865234375000
-12.802124023437500
-12.832641601562500
-12.847900390625000
-12.863159179687500
-12.878417968750000
-12.908935546875000
-12.924194335937500
-12.939453125000000
-12.954711914062500
-12.969970703125000
-12.985229492187500
-13.015747070312500
-13.031005859375000
-13.046264648437500
-13.076782226562500
-13.107299804687500
-13.122558593750000
-13.137817382812500
-13.168334960937500
-13.183593750000000
-13.214111328125000
-13.229370117187500
-13.259887695312500
-13.275146484375000
-13.290405273437500
-13.305664062500000
-13.336181640625000
-13.351440429687500
-13.366699218750000
-13.381958007812500
-13.397216796875000
-13.427734375000000
-13.458251953125000
-13.473510742187500
-13.488769531250000
-13.519287109375000
-13.534545898437500
-13.549804687500000
-13.565063476562500
-13.580322265625000
-13.610839843750000
-13.626098632812500
-13.641357421875000
-13.656616210937500
-13.687133789062500
-13.717651367187500
-13.732910156250000
-13.748168945312500
-13.763427734375000
-13.793945312500000
-13.809204101562500
-13.824462890625000
-13.839721679687500
-13.870239257812500
-13.885498046875000
-13.900756835937500
-13.916015625000000
-13.931274414062500
-13.961791992187500
-13.977050781250000
-13.992309570312500
-14.022827148437500
-14.038085937500000
-14.053344726562500
-14.083862304687500
-14.099121093750000
-14.114379882812500
-14.129638671875000
-14.160156250000000
-14.175415039062500
-14.190673828125000
-14.221191406250000
-14.251708984375000
-14.266967773437500
-14.282226562500000
-14.312744140625000
-14.328002929687500
-14.343261718750000
-14.358520507812500
-14.389038085937500
-14.404296875000000
-14.404296875000000
-14.434814453125000
-14.450073242187500
-14.465332031250000
-14.495849609375000
-14.511108398437500
-14.526367187500000
-14.541625976562500
-14.572143554687500
-14.587402343750000
-14.617919921875000
-14.633178710937500
-14.648437500000000
-14.678955078125000
-14.694213867187500
-14.709472656250000
-14.739990234375000
-14.755249023437500
-14.770507812500000
-14.801025390625000
-14.816284179687500
-14.831542968750000
-14.846801757812500
-14.862060546875000
-14.892578125000000
-14.907836914062500
-14.923095703125000
-14.938354492187500
-14.968872070312500
-14.984130859375000
-14.999389648437500
-15.029907226562500
-15.045166015625000
-15.075683593750000
-15.090942382812500
-15.106201171875000
-15.136718750000000
-15.151977539062500
-15.167236328125000
-15.182495117187500
-15.197753906250000
-15.213012695312500
-15.228271484375000
-15.243530273437500
-15.274047851562500
-15.289306640625000
-15.319824218750000
-15.335083007812500
-15.365600585937500
-15.380859375000000
-15.396118164062500
-15.426635742187500
-15.441894531250000
-15.457153320312500
-15.472412109375000
-15.487670898437500
-15.502929687500000
-15.533447265625000
-15.548706054687500
-15.563964843750000
-15.594482421875000
-15.609741210937500
-15.625000000000000
-15.655517578125000
-15.670776367187500
-15.686035156250000
-15.716552734375000
-15.731811523437500
-15.762329101562500
-15.777587890625000
-15.792846679687500
-15.808105468750000
-15.838623046875000
-15.838623046875000
-15.869140625000000
-15.884399414062500
-15.899658203125000
-15.914916992187500
-15.945434570312500
-15.960693359375000
-15.975952148437500
-15.991210937500000
-16.006469726562500
-16.021728515625000
-16.052246093750000
-16.067504882812500
-16.082763671875000
-16.098022460937500
-16.113281250000000
-16.143798828125000
-16.159057617187500
-16.189575195312500
-16.204833984375000
-16.220092773437500
-16.235351562500000
-16.265869140625000
-16.281127929687500
-16.296386718750000
-16.326904296875000
-16.342163085937500
-16.357421875000000
-16.387939453125000
-16.403198242187500
-16.418457031250000
-16.448974609375000
-16.571044921875000
-15.762329101562500
-12.008666992187500
-9.719848632812500
-8.255004882812500
-6.958007812500000
-5.828857421875000
-5.416870117187500
-6.088256835937500
-7.675170898437500
-9.765625000000000
-11.932373046875000
-13.916015625000000
-15.594482421875000
-16.906738281250000
-17.837524414062500
-18.386840820312500
-18.600463867187500
-18.539428710937500
-18.264770507812500
-17.868041992187500
-17.349243164062500
-16.784667968750000
-16.265869140625000
-15.808105468750000
-15.426635742187500
-15.151977539062500
-14.953613281250000
-14.862060546875000
-14.862060546875000
-14.892578125000000
-14.968872070312500
-15.121459960937500
-15.258789062500000
-15.411376953125000
-15.533447265625000
-15.655517578125000
-15.731811523437500
-15.792846679687500
-15.823364257812500
-15.838623046875000
-15.823364257812500
-15.777587890625000
-15.747070312500000
-15.701293945312500
-15.655517578125000
-15.609741210937500
-15.563964843750000
-15.533447265625000
-15.502929687500000
-15.487670898437500
-15.487670898437500
-15.487670898437500
-15.502929687500000
-15.502929687500000
-15.518188476562500
-15.533447265625000
-15.533447265625000
-15.533447265625000
-15.548706054687500
-15.548706054687500
-15.548706054687500
-15.548706054687500
-15.548706054687500
-15.533447265625000
-15.533447265625000
-15.518188476562500
-15.502929687500000
-15.502929687500000
-15.487670898437500
-15.487670898437500
-15.487670898437500
-15.472412109375000
-15.472412109375000
-15.472412109375000
-15.472412109375000
-15.457153320312500
-15.457153320312500
-15.457153320312500
-15.441894531250000
-15.441894531250000
-15.457153320312500
-15.457153320312500
-15.441894531250000
-15.441894531250000
-15.441894531250000
-15.441894531250000
-15.441894531250000
-15.441894531250000
-15.441894531250000
-15.441894531250000
-15.426635742187500
-15.426635742187500
-15.426635742187500
-15.426635742187500
-15.426635742187500
-15.411376953125000
-15.411376953125000
-15.411376953125000
-15.396118164062500
-15.396118164062500
-15.396118164062500
-15.380859375000000
-15.380859375000000
-15.365600585937500
-15.365600585937500
-15.350341796875000
-15.365600585937500
-15.350341796875000
-15.350341796875000
-15.350341796875000
-15.350341796875000
-15.350341796875000
-15.350341796875000
-15.350341796875000
-15.350341796875000
-15.350341796875000
-15.335083007812500
-15.335083007812500
-15.335083007812500
-15.335083007812500
-15.319824218750000
-15.319824218750000
-15.304565429687500
-15.304565429687500
-15.289306640625000
-15.289306640625000
-15.274047851562500
-15.274047851562500
-15.274047851562500
-15.258789062500000
-15.274047851562500
-15.274047851562500
-15.274047851562500
-15.258789062500000
-15.274047851562500
-15.274047851562500
-15.274047851562500
-15.258789062500000
-15.258789062500000
-15.258789062500000
-15.243530273437500
-15.243530273437500
-15.243530273437500
-15.243530273437500
-15.243530273437500
-15.228271484375000
-15.228271484375000
-15.228271484375000
-15.228271484375000
-15.228271484375000
-15.228271484375000
-15.213012695312500
-15.213012695312500
-15.213012695312500
-15.213012695312500
-15.213012695312500
-15.197753906250000
-15.197753906250000
-15.182495117187500
-15.182495117187500
-15.182495117187500
-15.182495117187500
-15.167236328125000
-15.167236328125000
-15.167236328125000
-15.167236328125000
-15.167236328125000
-15.167236328125000
-15.151977539062500
-15.151977539062500
-15.151977539062500
-15.136718750000000
-15.136718750000000
-15.121459960937500
-15.121459960937500
-15.121459960937500
-15.121459960937500
-15.106201171875000
-15.106201171875000
-15.106201171875000
-15.106201171875000
-15.106201171875000
-15.106201171875000
-15.106201171875000
-15.106201171875000
-15.090942382812500
-15.090942382812500
-15.090942382812500
-15.090942382812500
-15.090942382812500
-15.075683593750000
-15.075683593750000
-15.075683593750000
-15.060424804687500
-15.060424804687500
-15.060424804687500
-15.060424804687500
-15.060424804687500
-15.060424804687500
-15.060424804687500
-15.045166015625000
-15.045166015625000
-15.045166015625000
-15.029907226562500
-15.029907226562500
-15.014648437500000
-15.014648437500000
-15.014648437500000
-14.999389648437500
-14.999389648437500
-14.999389648437500
-14.984130859375000
-14.984130859375000
-14.984130859375000
-14.984130859375000
-14.984130859375000
-14.984130859375000
-14.984130859375000
-14.984130859375000
-14.968872070312500
-14.968872070312500
-14.968872070312500
-14.953613281250000
-14.953613281250000
-14.938354492187500
-14.938354492187500
-14.938354492187500
-14.938354492187500
-14.938354492187500
-14.923095703125000
-14.923095703125000
-14.923095703125000
-14.923095703125000
-14.923095703125000
-14.923095703125000
-14.923095703125000
-14.907836914062500
-14.907836914062500
-14.907836914062500
-14.907836914062500
-14.907836914062500
-14.892578125000000
-14.892578125000000
-14.892578125000000
-14.892578125000000
-14.892578125000000
-14.877319335937500
-14.877319335937500
-14.877319335937500
-14.877319335937500
-14.877319335937500
-14.877319335937500
-14.862060546875000
-14.862060546875000
-14.862060546875000
-14.846801757812500
-14.846801757812500
-14.846801757812500
-14.846801757812500
-14.846801757812500
-14.846801757812500
-14.831542968750000
-14.831542968750000
-14.831542968750000
-14.816284179687500
-14.816284179687500
-14.801025390625000
-14.801025390625000
-14.801025390625000
-14.801025390625000
-14.785766601562500
-14.785766601562500
-14.785766601562500
-14.785766601562500
-14.770507812500000
-14.770507812500000
-14.770507812500000
-14.785766601562500
-14.785766601562500
-14.785766601562500
-14.785766601562500
-14.770507812500000
-14.770507812500000
-14.755249023437500
-14.755249023437500
-14.755249023437500
-14.739990234375000
-14.739990234375000
-14.739990234375000
-14.739990234375000
-14.739990234375000
-14.739990234375000
-14.739990234375000
-14.724731445312500
-14.709472656250000
-14.724731445312500
-14.709472656250000
-14.709472656250000
-14.709472656250000
-14.694213867187500
-14.694213867187500
-14.709472656250000
-14.694213867187500
-14.694213867187500
-14.694213867187500
-14.678955078125000
-14.678955078125000
-14.678955078125000
-14.678955078125000
-14.678955078125000
-14.678955078125000
-14.678955078125000
-14.663696289062500
-14.663696289062500
-14.663696289062500
-14.648437500000000
-14.633178710937500
-14.633178710937500
-14.617919921875000
-14.617919921875000
-14.617919921875000
-14.617919921875000
-14.617919921875000
-14.617919921875000
-14.633178710937500
-14.633178710937500
-14.633178710937500
-14.633178710937500
-14.633178710937500
-14.617919921875000
-14.617919921875000
-14.617919921875000
-14.602661132812500
-14.587402343750000
-14.572143554687500
-14.572143554687500
-14.572143554687500
-14.556884765625000
-14.556884765625000
-14.556884765625000
-14.556884765625000
-14.556884765625000
-14.556884765625000
-14.556884765625000
-14.556884765625000
-14.556884765625000
-14.556884765625000
-14.541625976562500
-14.556884765625000
-14.541625976562500
-14.541625976562500
-14.541625976562500
-14.541625976562500
-14.541625976562500
-14.526367187500000
-14.526367187500000
-14.511108398437500
-14.511108398437500
-14.511108398437500
-14.495849609375000
-14.511108398437500
-14.495849609375000
-14.495849609375000
-14.495849609375000
-14.495849609375000
-14.495849609375000
-14.480590820312500
-14.480590820312500
-14.480590820312500
-14.465332031250000
-14.465332031250000
-14.465332031250000
-14.465332031250000
-14.465332031250000
-14.450073242187500
-14.450073242187500
-14.450073242187500
-14.450073242187500
-14.434814453125000
-14.434814453125000
-14.434814453125000
-14.419555664062500
-14.419555664062500
-14.419555664062500
-14.419555664062500
-14.419555664062500
-14.419555664062500
-14.404296875000000
-14.404296875000000
-14.419555664062500
-14.404296875000000
-14.404296875000000
-14.404296875000000
-14.404296875000000
-14.389038085937500
-14.389038085937500
-14.389038085937500
-14.389038085937500
-14.389038085937500
-14.373779296875000
-14.373779296875000
-14.373779296875000
-14.373779296875000
-14.373779296875000
-14.358520507812500
-14.358520507812500
-14.343261718750000
-14.358520507812500
-14.343261718750000
-14.343261718750000
-14.328002929687500
-14.328002929687500
-14.328002929687500
-14.312744140625000
-14.312744140625000
-14.312744140625000
-14.328002929687500
-14.312744140625000
-14.312744140625000
-14.312744140625000
-14.312744140625000
-14.312744140625000
-14.312744140625000
-14.297485351562500
-14.297485351562500
-14.282226562500000
-14.282226562500000
-14.282226562500000
-14.282226562500000
-14.266967773437500
-14.266967773437500
-14.266967773437500
-14.266967773437500
-14.266967773437500
-14.251708984375000
-14.251708984375000
-14.251708984375000
-14.251708984375000
-14.236450195312500
-14.236450195312500
-14.236450195312500
-14.236450195312500
-14.236450195312500
-14.236450195312500
-14.221191406250000
-14.221191406250000
-14.221191406250000
-14.221191406250000
-14.205932617187500
-14.205932617187500
-14.221191406250000
-14.205932617187500
-14.205932617187500
-14.205932617187500
-14.205932617187500
-14.205932617187500
-14.205932617187500
-14.190673828125000
-14.190673828125000
-14.175415039062500
-14.175415039062500
-14.160156250000000
-14.160156250000000
-14.160156250000000
-14.144897460937500
-14.160156250000000
-14.144897460937500
-14.144897460937500
-14.144897460937500
-14.144897460937500
-14.144897460937500
-14.144897460937500
-14.129638671875000
-14.129638671875000
-14.129638671875000
-14.129638671875000
-14.114379882812500
-14.114379882812500
-14.114379882812500
-14.114379882812500
-14.114379882812500
-14.099121093750000
-14.099121093750000
-14.099121093750000
-14.083862304687500
-14.083862304687500
-14.083862304687500
-14.068603515625000
-14.068603515625000
-14.068603515625000
-14.068603515625000
-14.068603515625000
-14.068603515625000
-14.068603515625000
-14.068603515625000
-14.068603515625000
-14.068603515625000
-14.068603515625000
-14.068603515625000
-14.053344726562500
-14.053344726562500
-14.053344726562500
-14.053344726562500
-14.038085937500000
-14.038085937500000
-14.022827148437500
-14.022827148437500
-14.007568359375000
-14.007568359375000
-14.007568359375000
-14.007568359375000
-14.007568359375000
-13.992309570312500
-13.992309570312500
-13.992309570312500
-13.992309570312500
-13.992309570312500
-13.992309570312500
-13.992309570312500
-13.992309570312500
-13.992309570312500
-13.977050781250000
-13.977050781250000
-13.977050781250000
-13.977050781250000
-13.961791992187500
-13.961791992187500
-13.961791992187500
-13.946533203125000
-13.946533203125000
-13.946533203125000
-13.946533203125000
-13.931274414062500
-13.931274414062500
-13.931274414062500
-13.931274414062500
-13.931274414062500
-13.931274414062500
-13.916015625000000
-13.916015625000000
-13.916015625000000
-13.916015625000000
-13.900756835937500
-13.900756835937500
-13.900756835937500
-13.900756835937500
-13.900756835937500
-13.885498046875000
-13.885498046875000
-13.885498046875000
-13.885498046875000
-13.870239257812500
-13.870239257812500
-13.870239257812500
-13.870239257812500
-13.870239257812500
-13.854980468750000
-13.870239257812500
-13.854980468750000
-13.854980468750000
-13.839721679687500
-13.854980468750000
-13.839721679687500
-13.839721679687500
-13.839721679687500
-13.839721679687500
-13.839721679687500
-13.824462890625000
-13.824462890625000
-13.824462890625000
-13.809204101562500
-13.809204101562500
-13.809204101562500
-13.809204101562500
-13.809204101562500
-13.809204101562500
-13.809204101562500
-13.809204101562500
-13.793945312500000
-13.793945312500000
-13.809204101562500
-13.793945312500000
-13.778686523437500
-13.778686523437500
-13.778686523437500
-13.763427734375000
-13.763427734375000
-13.748168945312500
-13.748168945312500
-13.748168945312500
-13.748168945312500
-13.748168945312500
-13.748168945312500
-13.748168945312500
-13.748168945312500
-13.763427734375000
-13.763427734375000
-13.763427734375000
-13.748168945312500
-13.748168945312500
-13.732910156250000
-13.732910156250000
-13.717651367187500
-13.717651367187500
-13.702392578125000
-13.702392578125000
-13.687133789062500
-13.687133789062500
-13.687133789062500
-13.687133789062500
-13.687133789062500
-13.687133789062500
-13.671875000000000
-13.687133789062500
-13.687133789062500
-13.687133789062500
-13.687133789062500
-13.687133789062500
-13.687133789062500
-13.687133789062500
-13.671875000000000
-13.671875000000000
-13.656616210937500
-13.656616210937500
-13.656616210937500
-13.641357421875000
-13.641357421875000
-13.641357421875000
-13.641357421875000
-13.626098632812500
-13.626098632812500
-13.641357421875000
-13.626098632812500
-13.626098632812500
-13.626098632812500
-13.626098632812500
-13.626098632812500
-13.626098632812500
-13.626098632812500
-13.626098632812500
-13.626098632812500
-13.610839843750000
-13.595581054687500
-13.610839843750000
-13.595581054687500
-13.595581054687500
-13.595581054687500
-13.580322265625000
-13.580322265625000
-13.580322265625000
-13.580322265625000
-13.565063476562500
-13.565063476562500
-13.565063476562500
-13.565063476562500
-13.549804687500000
-13.549804687500000
-13.549804687500000
-13.549804687500000
-13.549804687500000
-13.534545898437500
-13.534545898437500
-13.534545898437500
-13.534545898437500
-13.534545898437500
-13.519287109375000
-13.534545898437500
-13.519287109375000
-13.519287109375000
-13.519287109375000
-13.519287109375000
-13.519287109375000
-13.504028320312500
-13.504028320312500
-13.504028320312500
-13.504028320312500
-13.488769531250000
-13.473510742187500
-13.473510742187500
-13.473510742187500
-13.458251953125000
-13.458251953125000
-13.458251953125000
-13.458251953125000
-13.458251953125000
-13.458251953125000
-13.458251953125000
-13.458251953125000
-13.458251953125000
-13.458251953125000
-13.458251953125000
-13.442993164062500
-13.427734375000000
-13.442993164062500
-13.442993164062500
-13.427734375000000
-13.427734375000000
-13.427734375000000
-13.427734375000000
-13.412475585937500
-13.412475585937500
-13.412475585937500
-13.412475585937500
-13.397216796875000
-13.381958007812500
-13.381958007812500
-13.381958007812500
-13.381958007812500
-13.381958007812500
-13.381958007812500
-13.381958007812500
-13.381958007812500
-13.381958007812500
-13.381958007812500
-13.381958007812500
-13.366699218750000
-13.366699218750000
-13.366699218750000
-13.351440429687500
-13.351440429687500
-13.351440429687500
-13.351440429687500
-13.351440429687500
-13.336181640625000
-13.351440429687500
-13.351440429687500
-13.336181640625000
-13.336181640625000
-13.351440429687500
-13.336181640625000
-13.336181640625000
-13.336181640625000
-13.320922851562500
-13.320922851562500
-13.305664062500000
-13.305664062500000
-13.305664062500000
-13.305664062500000
-13.290405273437500
-13.290405273437500
-13.290405273437500
-13.290405273437500
-13.275146484375000
-13.290405273437500
-13.290405273437500
-13.290405273437500
-13.290405273437500
-13.290405273437500
-13.290405273437500
-13.290405273437500
-13.275146484375000
-13.275146484375000
-13.275146484375000
-13.259887695312500
-13.259887695312500
-13.259887695312500
-13.244628906250000
-13.244628906250000
-13.229370117187500
-13.229370117187500
-13.229370117187500
-13.229370117187500
-13.229370117187500
-13.214111328125000
-13.214111328125000
-13.214111328125000
-13.214111328125000
-13.214111328125000
-13.214111328125000
-13.214111328125000
-13.198852539062500
-13.198852539062500
-13.198852539062500
-13.198852539062500
-13.183593750000000
-13.183593750000000
-13.183593750000000
-13.183593750000000
-13.183593750000000
-13.183593750000000
-13.168334960937500
-13.168334960937500
-13.168334960937500
-13.168334960937500
-13.168334960937500
-13.168334960937500
-13.168334960937500
-13.168334960937500
-13.153076171875000
-13.153076171875000
-13.153076171875000
-13.153076171875000
-13.137817382812500
-13.137817382812500
-13.122558593750000
-13.122558593750000
-13.122558593750000
-13.122558593750000
-13.107299804687500
-13.107299804687500
-13.107299804687500
-13.107299804687500
-13.107299804687500
-13.107299804687500
-13.092041015625000
-13.107299804687500
-13.107299804687500
-13.107299804687500
-13.107299804687500
-13.092041015625000
-13.092041015625000
-13.092041015625000
-13.092041015625000
-13.076782226562500
-13.076782226562500
-13.061523437500000
-13.061523437500000
-13.061523437500000
-13.046264648437500
-13.061523437500000
-13.046264648437500
-13.046264648437500
-13.046264648437500
-13.046264648437500
-13.061523437500000
-13.046264648437500
-13.046264648437500
-13.046264648437500
-13.046264648437500
-13.031005859375000
-13.031005859375000
-13.031005859375000
-13.015747070312500
-13.015747070312500
-13.015747070312500
-13.000488281250000
-13.000488281250000
-13.000488281250000
-13.000488281250000
-13.000488281250000
-13.000488281250000
-13.000488281250000
-13.000488281250000
-12.985229492187500
-12.985229492187500
-12.985229492187500
-12.969970703125000
-12.969970703125000
-12.969970703125000
-12.969970703125000
-12.969970703125000
-12.969970703125000
-12.954711914062500
-12.954711914062500
-12.954711914062500
-12.954711914062500
-12.954711914062500
-12.939453125000000
-12.939453125000000
-12.939453125000000
-12.939453125000000
-12.939453125000000
-12.924194335937500
-12.924194335937500
-12.908935546875000
-12.908935546875000
-12.908935546875000
-12.908935546875000
-12.893676757812500
-12.893676757812500
-12.893676757812500
-12.908935546875000
-12.908935546875000
-12.908935546875000
-12.908935546875000
-12.908935546875000
-12.908935546875000
-12.908935546875000
-12.893676757812500
-12.893676757812500
-12.878417968750000
-12.863159179687500
-12.863159179687500
-12.847900390625000
-12.847900390625000
-12.847900390625000
-12.847900390625000
-12.847900390625000
-12.847900390625000
-12.847900390625000
-12.847900390625000
-12.847900390625000
-12.847900390625000
-12.847900390625000
-12.847900390625000
-12.832641601562500
-12.832641601562500
-12.832641601562500
-12.817382812500000
-12.832641601562500
-12.817382812500000
-12.817382812500000
-12.817382812500000
-12.817382812500000
-12.817382812500000
-12.817382812500000
-12.802124023437500
-12.802124023437500
-12.802124023437500
-12.802124023437500
-12.802124023437500
-12.802124023437500
-12.786865234375000
-12.786865234375000
-12.771606445312500
-12.771606445312500
-12.771606445312500
-12.771606445312500
-12.756347656250000
-12.756347656250000
-12.756347656250000
-12.756347656250000
-12.756347656250000
-12.741088867187500
-12.741088867187500
-12.741088867187500
-12.741088867187500
-12.741088867187500
-12.741088867187500
-12.741088867187500
-12.741088867187500
-12.741088867187500
-12.741088867187500
-12.725830078125000
-12.725830078125000
-12.725830078125000
-12.725830078125000
-12.710571289062500
-12.710571289062500
-12.710571289062500
-12.710571289062500
-12.695312500000000
-12.695312500000000
-12.695312500000000
-12.695312500000000
-12.695312500000000
-12.695312500000000
-12.695312500000000
-12.695312500000000
-12.680053710937500
-12.680053710937500
-12.664794921875000
-12.664794921875000
-12.649536132812500
-12.649536132812500
-12.649536132812500
-12.649536132812500
-12.649536132812500
-12.649536132812500
-12.649536132812500
-12.649536132812500
-12.649536132812500
-12.649536132812500
-12.649536132812500
-12.634277343750000
-12.634277343750000
-12.634277343750000
-12.619018554687500
-12.619018554687500
-12.619018554687500
-12.619018554687500
-12.603759765625000
-12.603759765625000
-12.603759765625000
-12.588500976562500
-12.588500976562500
-12.588500976562500
-12.588500976562500
-12.588500976562500
-12.588500976562500
-12.588500976562500
-12.573242187500000
-12.573242187500000
-12.573242187500000
-12.573242187500000
-12.573242187500000
-12.573242187500000
-12.557983398437500
-12.573242187500000
-12.557983398437500
-12.557983398437500
-12.557983398437500
-12.557983398437500
-12.542724609375000
-12.542724609375000
-12.542724609375000
-12.542724609375000
-12.542724609375000
-12.542724609375000
-12.527465820312500
-12.527465820312500
-12.527465820312500
-12.527465820312500
-12.527465820312500
-12.527465820312500
-12.527465820312500
-12.512207031250000
-12.512207031250000
-12.527465820312500
-12.512207031250000
-12.512207031250000
-12.496948242187500
-12.496948242187500
-12.496948242187500
-12.481689453125000
-12.481689453125000
-12.481689453125000
-12.481689453125000
-12.466430664062500
-12.466430664062500
-12.466430664062500
-12.466430664062500
-12.466430664062500
-12.466430664062500
-12.466430664062500
-12.466430664062500
-12.451171875000000
-12.451171875000000
-12.451171875000000
-12.451171875000000
-12.451171875000000
-12.451171875000000
-12.451171875000000
-12.451171875000000
-12.435913085937500
-12.435913085937500
-12.435913085937500
-12.435913085937500
-12.435913085937500
-12.420654296875000
-12.420654296875000
-12.420654296875000
-12.405395507812500
-12.405395507812500
-12.390136718750000
-12.390136718750000
-12.390136718750000
-12.390136718750000
-12.374877929687500
-12.374877929687500
-12.374877929687500
-12.374877929687500
-12.374877929687500
-12.374877929687500
-12.374877929687500
-12.374877929687500
-12.374877929687500
-12.374877929687500
-12.374877929687500
-12.374877929687500
-12.359619140625000
-12.359619140625000
-12.359619140625000
-12.344360351562500
-12.344360351562500
-12.344360351562500
-12.344360351562500
-12.329101562500000
-12.329101562500000
-12.329101562500000
-12.329101562500000
-12.313842773437500
-12.313842773437500
-12.313842773437500
-12.313842773437500
-12.313842773437500
-12.313842773437500
-12.313842773437500
-12.298583984375000
-12.298583984375000
-12.298583984375000
-12.298583984375000
-12.298583984375000
-12.298583984375000
-12.298583984375000
-12.298583984375000
-12.298583984375000
-12.298583984375000
-12.298583984375000
-12.283325195312500
-12.283325195312500
-12.283325195312500
-12.283325195312500
-12.268066406250000
-12.268066406250000
-12.268066406250000
-12.268066406250000
-12.252807617187500
-12.252807617187500
-12.237548828125000
-12.237548828125000
-12.237548828125000
-12.237548828125000
-12.237548828125000
-12.237548828125000
-12.237548828125000
-12.237548828125000
-12.237548828125000
-12.237548828125000
-12.237548828125000
-12.222290039062500
-12.222290039062500
-12.222290039062500
-12.222290039062500
-12.222290039062500
-12.222290039062500
-12.207031250000000
-12.207031250000000
-12.207031250000000
-12.207031250000000
-12.191772460937500
-12.191772460937500
-12.176513671875000
-12.176513671875000
-12.176513671875000
-12.176513671875000
-12.176513671875000
-12.161254882812500
-12.161254882812500
-12.176513671875000
-12.161254882812500
-12.161254882812500
-12.161254882812500
-12.161254882812500
-12.161254882812500
-12.145996093750000
-12.145996093750000
-12.130737304687500
-12.130737304687500
-12.130737304687500
-12.130737304687500
-12.115478515625000
-12.130737304687500
-12.130737304687500
-12.115478515625000
-12.115478515625000
-12.115478515625000
-12.115478515625000
-12.115478515625000
-12.115478515625000
-12.115478515625000
-12.115478515625000
-12.100219726562500
-12.100219726562500
-12.100219726562500
-12.100219726562500
-12.100219726562500
-12.100219726562500
-12.100219726562500
-12.100219726562500
-12.100219726562500
-12.084960937500000
-12.084960937500000
-12.069702148437500
-12.069702148437500
-12.054443359375000
-12.054443359375000
-12.054443359375000
-12.054443359375000
-12.054443359375000
-12.054443359375000
-12.054443359375000
-12.054443359375000
-12.054443359375000
-12.054443359375000
-12.039184570312500
-12.039184570312500
-12.023925781250000
-12.023925781250000
-12.023925781250000
-12.023925781250000
-12.008666992187500
-12.008666992187500
-12.008666992187500
-12.008666992187500
-12.008666992187500
-12.008666992187500
-12.008666992187500
-12.008666992187500
-12.008666992187500
-12.008666992187500
-12.008666992187500
-12.008666992187500
-12.008666992187500
-11.993408203125000
-11.978149414062500
-11.978149414062500
-11.978149414062500
-11.962890625000000
-11.962890625000000
-11.962890625000000
-11.962890625000000
-11.947631835937500
-11.947631835937500
-11.962890625000000
-11.962890625000000
-11.947631835937500
-11.947631835937500
-11.947631835937500
-11.947631835937500
-11.947631835937500
-11.932373046875000
-11.932373046875000
-11.932373046875000
-11.932373046875000
-11.932373046875000
-11.932373046875000
-11.932373046875000
-11.932373046875000
-11.932373046875000
-11.932373046875000
-11.917114257812500
-11.917114257812500
-11.917114257812500
-11.917114257812500
-11.901855468750000
-11.901855468750000
-11.901855468750000
-11.901855468750000
-11.901855468750000
-11.901855468750000
-11.886596679687500
-11.886596679687500
-11.886596679687500
-11.871337890625000
-11.871337890625000
-11.871337890625000
-11.871337890625000
-11.871337890625000
-11.856079101562500
-11.856079101562500
-11.856079101562500
-11.856079101562500
-11.856079101562500
-11.840820312500000
-11.840820312500000
-11.856079101562500
-11.840820312500000
-11.840820312500000
-11.840820312500000
-11.840820312500000
-11.840820312500000
-11.840820312500000
-11.825561523437500
-11.825561523437500
-11.825561523437500
-11.810302734375000
-11.810302734375000
-11.810302734375000
-11.810302734375000
-11.795043945312500
-11.810302734375000
-11.795043945312500
-11.795043945312500
-11.795043945312500
-11.795043945312500
-11.795043945312500
-11.779785156250000
-11.779785156250000
-11.779785156250000
-11.764526367187500
-11.764526367187500
-11.764526367187500
-11.764526367187500
-11.764526367187500
-11.764526367187500
-11.764526367187500
-11.764526367187500
-11.764526367187500
-11.764526367187500
-11.764526367187500
-11.764526367187500
-11.749267578125000
-11.749267578125000
-11.749267578125000
-11.734008789062500
-11.734008789062500
-11.718750000000000
-11.718750000000000
-11.718750000000000
-11.718750000000000
-11.718750000000000
-11.718750000000000
-11.718750000000000
-11.718750000000000
-11.718750000000000
-11.718750000000000
-11.718750000000000
-11.718750000000000
-11.718750000000000
-11.703491210937500
-11.703491210937500
-11.703491210937500
-11.688232421875000
-11.688232421875000
-11.688232421875000
-11.672973632812500
-11.672973632812500
-11.672973632812500
-11.672973632812500
-11.672973632812500
-11.672973632812500
-11.672973632812500
-11.672973632812500
-11.672973632812500
-11.672973632812500
-11.657714843750000
-11.657714843750000
-11.657714843750000
-11.642456054687500
-11.642456054687500
-11.642456054687500
-11.627197265625000
-11.642456054687500
-11.627197265625000
-11.627197265625000
-11.627197265625000
-11.627197265625000
-11.627197265625000
-11.627197265625000
-11.611938476562500
-11.611938476562500
-11.611938476562500
-11.611938476562500
-11.611938476562500
-11.611938476562500
-11.611938476562500
-11.611938476562500
-11.596679687500000
-11.596679687500000
-11.581420898437500
-11.581420898437500
-11.566162109375000
-11.566162109375000
-11.566162109375000
-11.566162109375000
-11.566162109375000
-11.566162109375000
-11.566162109375000
-11.566162109375000
-11.566162109375000
-11.566162109375000
-11.566162109375000
-11.566162109375000
-11.566162109375000
-11.566162109375000
-11.550903320312500
-11.550903320312500
-11.550903320312500
-11.550903320312500
-11.535644531250000
-11.535644531250000
-11.535644531250000
-11.520385742187500
-11.520385742187500
-11.520385742187500
-11.520385742187500
-11.520385742187500
-11.520385742187500
-11.505126953125000
-11.505126953125000
-11.505126953125000
-11.505126953125000
-11.505126953125000
-11.505126953125000
-11.505126953125000
-11.505126953125000
-11.505126953125000
-11.505126953125000
-11.505126953125000
-11.505126953125000
-11.489868164062500
-11.489868164062500
-11.489868164062500
-11.489868164062500
-11.474609375000000
-11.474609375000000
-11.474609375000000
-11.459350585937500
-11.459350585937500
-11.459350585937500
-11.459350585937500
-11.459350585937500
-11.444091796875000
-11.444091796875000
-11.444091796875000
-11.444091796875000
-11.444091796875000
-11.444091796875000
-11.444091796875000
-11.444091796875000
-11.428833007812500
-11.428833007812500
-11.428833007812500
-11.444091796875000
-11.428833007812500
-11.428833007812500
-11.428833007812500
-11.428833007812500
-11.413574218750000
-11.413574218750000
-11.413574218750000
-11.413574218750000
-11.398315429687500
-11.398315429687500
-11.398315429687500
-11.383056640625000
-11.383056640625000
-11.367797851562500
-11.367797851562500
-11.352539062500000
-11.352539062500000
-11.352539062500000
-11.337280273437500
-11.337280273437500
-11.337280273437500
-11.352539062500000
-11.352539062500000
-11.352539062500000
-11.352539062500000
-11.367797851562500
-11.367797851562500
-11.367797851562500
-11.367797851562500
-11.367797851562500
-11.367797851562500
-11.352539062500000
-11.352539062500000
-11.337280273437500
-11.337280273437500
-11.322021484375000
-11.322021484375000
-11.322021484375000
-11.322021484375000
-11.322021484375000
-11.322021484375000
-11.322021484375000
-11.306762695312500
-11.306762695312500
-11.306762695312500
-11.306762695312500
-11.306762695312500
-11.306762695312500
-11.306762695312500
-11.306762695312500
-11.291503906250000
-11.291503906250000
-11.291503906250000
-11.291503906250000
-11.291503906250000
-11.276245117187500
-11.276245117187500
-11.276245117187500
-11.276245117187500
-11.260986328125000
-11.260986328125000
-11.260986328125000
-11.260986328125000
-11.245727539062500
-11.245727539062500
-11.245727539062500
-11.245727539062500
-11.245727539062500
-11.245727539062500
-11.245727539062500
-11.230468750000000
-11.245727539062500
-11.245727539062500
-11.230468750000000
-11.230468750000000
-11.230468750000000
-11.230468750000000
-11.230468750000000
-11.215209960937500
-11.215209960937500
-11.215209960937500
-11.215209960937500
-11.199951171875000
-11.199951171875000
-11.199951171875000
-11.199951171875000
-11.199951171875000
-11.215209960937500
-11.199951171875000
-11.199951171875000
-11.184692382812500
-11.184692382812500
-11.184692382812500
-11.184692382812500
-11.184692382812500
-11.169433593750000
-11.169433593750000
-11.169433593750000
-11.169433593750000
-11.154174804687500
-11.154174804687500
-11.154174804687500
-11.154174804687500
-11.154174804687500
-11.154174804687500
-11.138916015625000
-11.138916015625000
-11.138916015625000
-11.138916015625000
-11.138916015625000
-11.138916015625000
-11.138916015625000
-11.138916015625000
-11.138916015625000
-11.123657226562500
-11.123657226562500
-11.123657226562500
-11.123657226562500
-11.123657226562500
-11.108398437500000
-11.108398437500000
-11.108398437500000
-11.123657226562500
-11.108398437500000
-11.108398437500000
-11.108398437500000
-11.108398437500000
-11.108398437500000
-11.093139648437500
-11.093139648437500
-11.093139648437500
-11.077880859375000
-11.077880859375000
-11.077880859375000
-11.062622070312500
-11.077880859375000
-11.062622070312500
-11.062622070312500
-11.077880859375000
-11.062622070312500
-11.062622070312500
-11.062622070312500
-11.062622070312500
-11.047363281250000
-11.047363281250000
-11.047363281250000
-11.047363281250000
-11.032104492187500
-11.032104492187500
-11.032104492187500
-11.032104492187500
-11.032104492187500
-11.016845703125000
-11.032104492187500
-11.032104492187500
-11.032104492187500
-11.016845703125000
-11.016845703125000
-11.001586914062500
-11.016845703125000
-11.001586914062500
-11.001586914062500
-11.001586914062500
-11.001586914062500
-11.001586914062500
-11.001586914062500
-11.001586914062500
-11.001586914062500
-11.001586914062500
-11.001586914062500
-11.001586914062500
-10.986328125000000
-10.986328125000000
-10.971069335937500
-10.971069335937500
-10.971069335937500
-10.971069335937500
-10.971069335937500
-10.955810546875000
-10.955810546875000
-10.955810546875000
-10.955810546875000
-10.955810546875000
-10.955810546875000
-10.940551757812500
-10.940551757812500
-10.940551757812500
-10.940551757812500
-10.940551757812500
-10.940551757812500
-10.925292968750000
-10.940551757812500
-10.940551757812500
-10.940551757812500
-10.940551757812500
-10.925292968750000
-10.925292968750000
-10.925292968750000
-10.925292968750000
-10.910034179687500
-10.894775390625000
-10.894775390625000
-10.894775390625000
-10.894775390625000
-10.879516601562500
-10.879516601562500
-10.879516601562500
-10.879516601562500
-10.879516601562500
-10.879516601562500
-10.879516601562500
-10.879516601562500
-10.879516601562500
-10.879516601562500
-10.879516601562500
-10.894775390625000
-10.894775390625000
-10.879516601562500
-10.879516601562500
-10.864257812500000
-10.864257812500000
-10.864257812500000
-10.848999023437500
-10.848999023437500
-10.848999023437500
-10.833740234375000
-10.833740234375000
-10.833740234375000
-10.833740234375000
-10.833740234375000
-10.833740234375000
-10.818481445312500
-10.833740234375000
-10.833740234375000
-10.833740234375000
-10.848999023437500
-10.833740234375000
-10.833740234375000
-10.833740234375000
-10.833740234375000
-10.833740234375000
-10.818481445312500
-10.818481445312500
-10.818481445312500
-10.803222656250000
-10.803222656250000
-10.803222656250000
-10.803222656250000
-10.787963867187500
-10.787963867187500
-10.772705078125000
-10.772705078125000
-10.757446289062500
-10.757446289062500
-10.757446289062500
-10.757446289062500
-10.757446289062500
-10.757446289062500
-10.757446289062500
-10.757446289062500
-10.757446289062500
-10.757446289062500
-10.757446289062500
-10.757446289062500
-10.757446289062500
-10.757446289062500
-10.757446289062500
-10.757446289062500
-10.757446289062500
-10.757446289062500
-10.757446289062500
-10.757446289062500
-10.757446289062500
-10.742187500000000
-10.742187500000000
-10.742187500000000
-10.726928710937500
-10.726928710937500
-10.726928710937500
-10.711669921875000
-10.711669921875000
-10.696411132812500
-10.696411132812500
-10.696411132812500
-10.696411132812500
-10.696411132812500
-10.696411132812500
-10.696411132812500
-10.696411132812500
-10.696411132812500
-10.696411132812500
-10.696411132812500
-10.696411132812500
-10.696411132812500
-10.696411132812500
-10.696411132812500
-10.681152343750000
-10.681152343750000
-10.681152343750000
-10.665893554687500
-10.665893554687500
-10.665893554687500
-10.665893554687500
-10.650634765625000
-10.650634765625000
-10.650634765625000
-10.650634765625000
-10.650634765625000
-10.650634765625000
-10.650634765625000
-10.650634765625000
-10.650634765625000
-10.650634765625000
-10.650634765625000
-10.635375976562500
-10.635375976562500
-10.620117187500000
-10.620117187500000
-10.620117187500000
-10.620117187500000
-10.620117187500000
-10.620117187500000
-10.620117187500000
-10.604858398437500
-10.604858398437500
-10.604858398437500
-10.604858398437500
-10.604858398437500
-10.604858398437500
-10.604858398437500
-10.604858398437500
-10.604858398437500
-10.589599609375000
-10.589599609375000
-10.589599609375000
-10.574340820312500
-10.574340820312500
-10.574340820312500
-10.574340820312500
-10.559082031250000
-10.559082031250000
-10.559082031250000
-10.559082031250000
-10.559082031250000
-10.543823242187500
-10.559082031250000
-10.543823242187500
-10.559082031250000
-10.559082031250000
-10.559082031250000
-10.559082031250000
-10.559082031250000
-10.543823242187500
-10.543823242187500
-10.543823242187500
-10.543823242187500
-10.528564453125000
-10.528564453125000
-10.528564453125000
-10.528564453125000
-10.528564453125000
-10.513305664062500
-10.513305664062500
-10.498046875000000
-10.498046875000000
-10.498046875000000
-10.498046875000000
-10.498046875000000
-10.498046875000000
-10.498046875000000
-10.498046875000000
-10.498046875000000
-10.498046875000000
-10.482788085937500
-10.482788085937500
-10.482788085937500
-10.482788085937500
-10.482788085937500
-10.482788085937500
-10.482788085937500
-10.482788085937500
-10.482788085937500
-10.482788085937500
-10.482788085937500
-10.482788085937500
-10.467529296875000
-10.467529296875000
-10.467529296875000
-10.452270507812500
-10.437011718750000
-10.437011718750000
-10.421752929687500
-10.421752929687500
-10.421752929687500
-10.406494140625000
-10.421752929687500
-10.421752929687500
-10.421752929687500
-10.421752929687500
-10.421752929687500
-10.421752929687500
-10.421752929687500
-10.421752929687500
-10.421752929687500
-10.421752929687500
-10.421752929687500
-10.421752929687500
-10.421752929687500
-10.421752929687500
-10.421752929687500
-10.406494140625000
-10.406494140625000
-10.406494140625000
-10.406494140625000
-10.391235351562500
-10.391235351562500
-10.375976562500000
-10.375976562500000
-10.375976562500000
-10.375976562500000
-10.375976562500000
-10.375976562500000
-10.375976562500000
-10.375976562500000
-10.360717773437500
-10.360717773437500
-10.360717773437500
-10.360717773437500
-10.360717773437500
-10.360717773437500
-10.360717773437500
-10.345458984375000
-10.345458984375000
-10.345458984375000
-10.345458984375000
-10.345458984375000
-10.345458984375000
-10.345458984375000
-10.345458984375000
-10.345458984375000
-10.345458984375000
-10.330200195312500
-10.330200195312500
-10.330200195312500
-10.314941406250000
-10.314941406250000
-10.314941406250000
-10.299682617187500
-10.299682617187500
-10.299682617187500
-10.284423828125000
-10.284423828125000
-10.284423828125000
-10.299682617187500
-10.299682617187500
-10.284423828125000
-10.284423828125000
-10.284423828125000
-10.284423828125000
-10.284423828125000
-10.284423828125000
-10.299682617187500
-10.284423828125000
-10.284423828125000
-10.284423828125000
-10.284423828125000
-10.284423828125000
-10.269165039062500
-10.269165039062500
-10.269165039062500
-10.269165039062500
-10.253906250000000
-10.253906250000000
-10.238647460937500
-10.238647460937500
-10.238647460937500
-10.238647460937500
-10.238647460937500
-10.223388671875000
-10.238647460937500
-10.238647460937500
-10.223388671875000
-10.223388671875000
-10.223388671875000
-10.223388671875000
-10.223388671875000
-10.223388671875000
-10.223388671875000
-10.223388671875000
-10.223388671875000
-10.223388671875000
-10.208129882812500
-10.208129882812500
-10.208129882812500
-10.208129882812500
-10.208129882812500
-10.208129882812500
-10.208129882812500
-10.208129882812500
-10.208129882812500
-10.192871093750000
-10.192871093750000
-10.192871093750000
-10.192871093750000
-10.177612304687500
-10.192871093750000
-10.177612304687500
-10.162353515625000
-10.162353515625000
-10.162353515625000
-10.162353515625000
-10.162353515625000
-10.147094726562500
-10.147094726562500
-10.147094726562500
-10.131835937500000
-10.147094726562500
-10.147094726562500
-10.147094726562500
-10.147094726562500
-10.147094726562500
-10.147094726562500
-10.147094726562500
-10.147094726562500
-10.147094726562500
-10.147094726562500
-10.147094726562500
-10.131835937500000
-10.131835937500000
-10.131835937500000
-10.116577148437500
-10.116577148437500
-10.101318359375000
-10.101318359375000
-10.101318359375000
-10.101318359375000
-10.101318359375000
-10.101318359375000
-10.101318359375000
-10.101318359375000
-10.101318359375000
-10.086059570312500
-10.086059570312500
-10.086059570312500
-10.086059570312500
-10.086059570312500
-10.086059570312500
-10.086059570312500
-10.070800781250000
-10.070800781250000
-10.070800781250000
-10.070800781250000
-10.070800781250000
-10.070800781250000
-10.055541992187500
-10.055541992187500
-10.055541992187500
-10.055541992187500
-10.055541992187500
-10.055541992187500
-10.055541992187500
-10.055541992187500
-10.040283203125000
-10.055541992187500
-10.040283203125000
-10.040283203125000
-10.055541992187500
-10.055541992187500
-10.040283203125000
-10.040283203125000
-10.040283203125000
-10.040283203125000
-10.040283203125000
-10.040283203125000
-10.040283203125000
-10.025024414062500
-10.025024414062500
-10.025024414062500
-10.009765625000000
-10.009765625000000
-10.009765625000000
-9.994506835937500
-9.994506835937500
-9.994506835937500
-9.994506835937500
-9.994506835937500
-9.979248046875000
-9.979248046875000
-9.979248046875000
-9.979248046875000
-9.979248046875000
-9.979248046875000
-9.963989257812500
-9.979248046875000
-9.979248046875000
-9.979248046875000
-9.979248046875000
-9.963989257812500
-9.963989257812500
-9.963989257812500
-9.963989257812500
-9.963989257812500
-9.948730468750000
-9.948730468750000
-9.933471679687500
-9.933471679687500
-9.933471679687500
-9.933471679687500
-9.933471679687500
-9.948730468750000
-9.933471679687500
-9.948730468750000
-9.948730468750000
-9.948730468750000
-9.933471679687500
-9.933471679687500
-9.933471679687500
-9.933471679687500
-9.918212890625000
-9.918212890625000
-9.918212890625000
-9.918212890625000
-9.902954101562500
-9.902954101562500
-9.902954101562500
-9.902954101562500
-9.902954101562500
-9.887695312500000
-9.887695312500000
-9.872436523437500
-9.872436523437500
-9.872436523437500
-9.872436523437500
-9.872436523437500
-9.887695312500000
-9.887695312500000
-9.887695312500000
-9.887695312500000
-9.887695312500000
-9.887695312500000
-9.887695312500000
-9.872436523437500
-9.887695312500000
-9.872436523437500
-9.872436523437500
-9.857177734375000
-9.857177734375000
-9.857177734375000
-9.857177734375000
-9.841918945312500
-9.841918945312500
-9.841918945312500
-9.841918945312500
-9.841918945312500
-9.826660156250000
-9.826660156250000
-9.826660156250000
-9.826660156250000
-9.826660156250000
-9.811401367187500
-9.811401367187500
-9.811401367187500
-9.826660156250000
-9.811401367187500
-9.811401367187500
-9.811401367187500
-9.811401367187500
-9.811401367187500
-9.796142578125000
-9.796142578125000
-9.796142578125000
-9.796142578125000
-9.796142578125000
-9.796142578125000
-9.796142578125000
-9.796142578125000
-9.780883789062500
-9.780883789062500
-9.780883789062500
-9.780883789062500
-9.780883789062500
-9.780883789062500
-9.780883789062500
-9.780883789062500
-9.780883789062500
-9.780883789062500
-9.780883789062500
-9.780883789062500
-9.765625000000000
-9.765625000000000
-9.765625000000000
-9.750366210937500
-9.750366210937500
-9.750366210937500
-9.750366210937500
-9.750366210937500
-9.750366210937500
-9.735107421875000
-9.735107421875000
-9.735107421875000
-9.735107421875000
-9.735107421875000
-9.735107421875000
-9.735107421875000
-9.735107421875000
-9.719848632812500
-9.719848632812500
-9.719848632812500
-9.719848632812500
-9.704589843750000
-9.704589843750000
-9.704589843750000
-9.689331054687500
-9.704589843750000
-9.689331054687500
-9.689331054687500
-9.689331054687500
-9.689331054687500
-9.674072265625000
-9.674072265625000
-9.689331054687500
-9.689331054687500
-9.674072265625000
-9.689331054687500
-9.689331054687500
-9.689331054687500
-9.689331054687500
-9.689331054687500
-9.689331054687500
-9.674072265625000
-9.674072265625000
-9.658813476562500
-9.658813476562500
-9.658813476562500
-9.643554687500000
-9.643554687500000
-9.643554687500000
-9.643554687500000
-9.643554687500000
-9.643554687500000
-9.643554687500000
-9.643554687500000
-9.643554687500000
-9.658813476562500
-9.643554687500000
-9.643554687500000
-9.643554687500000
-9.643554687500000
-9.643554687500000
-9.643554687500000
-9.643554687500000
-9.628295898437500
-9.628295898437500
-9.628295898437500
-9.613037109375000
-9.613037109375000
-9.613037109375000
-9.613037109375000
-9.597778320312500
-9.597778320312500
-9.597778320312500
-9.597778320312500
-9.597778320312500
-9.597778320312500
-9.582519531250000
-9.582519531250000
-9.582519531250000
-9.582519531250000
-9.582519531250000
-9.582519531250000
-9.582519531250000
-9.582519531250000
-9.567260742187500
-9.582519531250000
-9.582519531250000
-9.567260742187500
-9.567260742187500
-9.552001953125000
-9.552001953125000
-9.552001953125000
-9.552001953125000
-9.552001953125000
-9.552001953125000
-9.552001953125000
-9.552001953125000
-9.552001953125000
-9.552001953125000
-9.552001953125000
-9.552001953125000
-9.552001953125000
-9.536743164062500
-9.536743164062500
-9.536743164062500
-9.536743164062500
-9.536743164062500
-9.536743164062500
-9.521484375000000
-9.521484375000000
-9.521484375000000
-9.506225585937500
-9.506225585937500
-9.506225585937500
-9.506225585937500
-9.506225585937500
-9.506225585937500
-9.506225585937500
-9.506225585937500
-9.506225585937500
-9.506225585937500
-9.506225585937500
-9.506225585937500
-9.490966796875000
-9.490966796875000
-9.490966796875000
-9.490966796875000
-9.490966796875000
-9.490966796875000
-9.475708007812500
-9.475708007812500
-9.475708007812500
-9.475708007812500
-9.475708007812500
-9.460449218750000
-9.475708007812500
-9.460449218750000
-9.460449218750000
-9.460449218750000
-9.460449218750000
-9.460449218750000
-9.460449218750000
-9.445190429687500
-9.445190429687500
-9.445190429687500
-9.445190429687500
-9.429931640625000
-9.445190429687500
-9.445190429687500
-9.429931640625000
-9.429931640625000
-9.429931640625000
-9.429931640625000
-9.429931640625000
-9.429931640625000
-9.429931640625000
-9.414672851562500
-9.414672851562500
-9.414672851562500
-9.414672851562500
-9.414672851562500
-9.414672851562500
-9.414672851562500
-9.414672851562500
-9.399414062500000
-9.414672851562500
-9.399414062500000
-9.399414062500000
-9.399414062500000
-9.384155273437500
-9.384155273437500
-9.384155273437500
-9.384155273437500
-9.384155273437500
-9.384155273437500
-9.384155273437500
-9.384155273437500
-9.384155273437500
-9.368896484375000
-9.368896484375000
-9.368896484375000
-9.368896484375000
-9.368896484375000
-9.353637695312500
-9.353637695312500
-9.353637695312500
-9.338378906250000
-9.338378906250000
-9.338378906250000
-9.338378906250000
-9.338378906250000
-9.338378906250000
-9.338378906250000
-9.338378906250000
-9.338378906250000
-9.338378906250000
-9.338378906250000
-9.338378906250000
-9.338378906250000
-9.338378906250000
-9.338378906250000
-9.338378906250000
-9.338378906250000
-9.323120117187500
-9.323120117187500
-9.323120117187500
-9.323120117187500
-9.323120117187500
-9.307861328125000
-9.307861328125000
-9.307861328125000
-9.307861328125000
-9.292602539062500
-9.307861328125000
-9.307861328125000
-9.307861328125000
-9.292602539062500
-9.292602539062500
-9.292602539062500
-9.292602539062500
-9.292602539062500
-9.292602539062500
-9.277343750000000
-9.277343750000000
-9.277343750000000
-9.277343750000000
-9.277343750000000
-9.262084960937500
-9.262084960937500
-9.246826171875000
-9.246826171875000
-9.246826171875000
-9.246826171875000
-9.246826171875000
-9.246826171875000
-9.246826171875000
-9.246826171875000
-9.246826171875000
-9.246826171875000
-9.231567382812500
-9.231567382812500
-9.231567382812500
-9.231567382812500
-9.231567382812500
-9.231567382812500
-9.231567382812500
-9.231567382812500
-9.231567382812500
-9.231567382812500
-9.231567382812500
-9.231567382812500
-9.231567382812500
-9.231567382812500
-9.231567382812500
-9.216308593750000
-9.216308593750000
-9.216308593750000
-9.216308593750000
-9.201049804687500
-9.201049804687500
-9.201049804687500
-9.201049804687500
-9.185791015625000
-9.201049804687500
-9.185791015625000
-9.185791015625000
-9.185791015625000
-9.170532226562500
-9.170532226562500
-9.185791015625000
-9.170532226562500
-9.170532226562500
-9.170532226562500
-9.170532226562500
-9.170532226562500
-9.185791015625000
-9.170532226562500
-9.170532226562500
-9.170532226562500
-9.170532226562500
-9.155273437500000
-9.155273437500000
-9.155273437500000
-9.155273437500000
-9.140014648437500
-9.140014648437500
-9.140014648437500
-9.140014648437500
-9.155273437500000
-9.140014648437500
-9.140014648437500
-9.140014648437500
-9.140014648437500
-9.140014648437500
-9.140014648437500
-9.124755859375000
-9.124755859375000
-9.124755859375000
-9.124755859375000
-9.124755859375000
-9.124755859375000
-9.124755859375000
-9.109497070312500
-9.109497070312500
-9.109497070312500
-9.109497070312500
-9.109497070312500
-9.094238281250000
-9.094238281250000
-9.094238281250000
-9.094238281250000
-9.078979492187500
-9.078979492187500
-9.078979492187500
-9.078979492187500
-9.078979492187500
-9.078979492187500
-9.078979492187500
-9.063720703125000
-9.063720703125000
-9.063720703125000
-9.063720703125000
-9.063720703125000
-9.063720703125000
-9.063720703125000
-9.063720703125000
-9.063720703125000
-9.063720703125000
-9.048461914062500
-9.048461914062500
-9.048461914062500
-9.048461914062500
-9.033203125000000
-9.048461914062500
-9.033203125000000
-9.048461914062500
-9.033203125000000
-9.048461914062500
-9.033203125000000
-9.033203125000000
-9.033203125000000
-9.033203125000000
-9.033203125000000
-9.017944335937500
-9.017944335937500
-9.017944335937500
-9.017944335937500
-9.017944335937500
-9.017944335937500
-9.017944335937500
-9.017944335937500
-9.017944335937500
-9.017944335937500
-9.017944335937500
-9.002685546875000
-9.002685546875000
-9.002685546875000
-9.002685546875000
-9.002685546875000
-9.002685546875000
-9.002685546875000
-9.002685546875000
-8.987426757812500
-8.987426757812500
-8.987426757812500
-8.987426757812500
-8.987426757812500
-8.972167968750000
-8.972167968750000
-8.972167968750000
-8.972167968750000
-8.972167968750000
-8.956909179687500
-8.956909179687500
-8.956909179687500
-8.956909179687500
-8.956909179687500
-8.956909179687500
-8.956909179687500
-8.956909179687500
-8.956909179687500
-8.956909179687500
-8.956909179687500
-8.956909179687500
-8.941650390625000
-8.941650390625000
-8.941650390625000
-8.941650390625000
-8.926391601562500
-8.926391601562500
-8.926391601562500
-8.926391601562500
-8.926391601562500
-8.911132812500000
-8.911132812500000
-8.911132812500000
-8.911132812500000
-8.911132812500000
-8.911132812500000
-8.911132812500000
-8.911132812500000
-8.911132812500000
-8.911132812500000
-8.911132812500000
-8.911132812500000
-8.911132812500000
-8.911132812500000
-8.911132812500000
-8.911132812500000
-8.895874023437500
-8.895874023437500
-8.895874023437500
-8.895874023437500
-8.880615234375000
-8.880615234375000
-8.880615234375000
-8.880615234375000
-8.880615234375000
-8.865356445312500
-8.865356445312500
-8.865356445312500
-8.865356445312500
-8.865356445312500
-8.865356445312500
-8.865356445312500
-8.865356445312500
-8.850097656250000
-8.865356445312500
-8.850097656250000
-8.850097656250000
-8.850097656250000
-8.850097656250000
-8.834838867187500
-8.850097656250000
-8.850097656250000
-8.850097656250000
-8.834838867187500
-8.834838867187500
-8.834838867187500
-8.834838867187500
-8.834838867187500
-8.819580078125000
-8.819580078125000
-8.819580078125000
-8.819580078125000
-8.819580078125000
-8.819580078125000
-8.804321289062500
-8.804321289062500
-8.819580078125000
-8.819580078125000
-8.819580078125000
-8.804321289062500
-8.804321289062500
-8.804321289062500
-8.804321289062500
-8.804321289062500
-8.789062500000000
-8.789062500000000
-8.789062500000000
-8.789062500000000
-8.789062500000000
-8.789062500000000
-8.773803710937500
-8.773803710937500
-8.773803710937500
-8.773803710937500
-8.773803710937500
-8.758544921875000
-8.773803710937500
-8.773803710937500
-8.773803710937500
-8.758544921875000
-8.758544921875000
-8.758544921875000
-8.758544921875000
-8.758544921875000
-8.758544921875000
-8.758544921875000
-8.758544921875000
-8.743286132812500
-8.743286132812500
-8.743286132812500
-8.743286132812500
-8.728027343750000
-8.728027343750000
-8.728027343750000
-8.728027343750000
-8.728027343750000
-8.712768554687500
-8.712768554687500
-8.712768554687500
-8.728027343750000
-8.712768554687500
-8.712768554687500
-8.712768554687500
-8.712768554687500
-8.712768554687500
-8.712768554687500
-8.712768554687500
-8.712768554687500
-8.712768554687500
-8.712768554687500
-8.697509765625000
-8.697509765625000
-8.712768554687500
-8.712768554687500
-8.697509765625000
-8.697509765625000
-8.697509765625000
-8.697509765625000
-8.697509765625000
-8.682250976562500
-8.682250976562500
-8.682250976562500
-8.666992187500000
-8.666992187500000
-8.666992187500000
-8.666992187500000
-8.666992187500000
-8.666992187500000
-8.666992187500000
-8.666992187500000
-8.682250976562500
-8.682250976562500
-8.682250976562500
-8.682250976562500
-8.666992187500000
-8.666992187500000
-8.666992187500000
-8.666992187500000
-8.666992187500000
-8.651733398437500
-8.651733398437500
-8.651733398437500
-8.651733398437500
-8.651733398437500
-8.651733398437500
-8.636474609375000
-8.636474609375000
-8.636474609375000
-8.636474609375000
-8.636474609375000
-8.636474609375000
-8.636474609375000
-8.621215820312500
-8.621215820312500
-8.621215820312500
-8.621215820312500
-8.621215820312500
-8.621215820312500
-8.621215820312500
-8.621215820312500
-8.605957031250000
-8.605957031250000
-8.605957031250000
-8.605957031250000
-8.590698242187500
-8.575439453125000
-8.575439453125000
-8.575439453125000
-8.590698242187500
-8.590698242187500
-8.575439453125000
-8.575439453125000
-8.575439453125000
-8.575439453125000
-8.590698242187500
-8.575439453125000
-8.575439453125000
-8.575439453125000
-8.575439453125000
-8.575439453125000
-8.575439453125000
-8.560180664062500
-8.575439453125000
-8.560180664062500
-8.560180664062500
-8.560180664062500
-8.544921875000000
-8.544921875000000
-8.544921875000000
-8.529663085937500
-8.529663085937500
-8.544921875000000
-8.544921875000000
-8.544921875000000
-8.544921875000000
-8.544921875000000
-8.544921875000000
-8.544921875000000
-8.544921875000000
-8.544921875000000
-8.544921875000000
-8.529663085937500
-8.529663085937500
-8.529663085937500
-8.514404296875000
-8.499145507812500
-8.499145507812500
-8.499145507812500
-8.499145507812500
-8.499145507812500
-8.499145507812500
-8.499145507812500
-8.499145507812500
-8.499145507812500
-8.499145507812500
-8.499145507812500
-8.499145507812500
-8.499145507812500
-8.499145507812500
-8.499145507812500
-8.499145507812500
-8.499145507812500
-8.499145507812500
-8.499145507812500
-8.499145507812500
-8.483886718750000
-8.483886718750000
-8.468627929687500
-8.468627929687500
-8.468627929687500
-8.468627929687500
-8.453369140625000
-8.453369140625000
-8.453369140625000
-8.453369140625000
-8.453369140625000
-8.468627929687500
-8.453369140625000
-8.453369140625000
-8.453369140625000
-8.453369140625000
-8.453369140625000
-8.453369140625000
-8.453369140625000
-8.453369140625000
-8.453369140625000
-8.453369140625000
-8.453369140625000
-8.438110351562500
-8.438110351562500
-8.438110351562500
-8.438110351562500
-8.422851562500000
-8.438110351562500
-8.422851562500000
-8.422851562500000
-8.422851562500000
-8.422851562500000
-8.422851562500000
-8.407592773437500
-8.422851562500000
-8.422851562500000
-8.422851562500000
-8.407592773437500
-8.407592773437500
-8.407592773437500
-8.407592773437500
-8.407592773437500
-8.407592773437500
-8.392333984375000
-8.392333984375000
-8.392333984375000
-8.392333984375000
-8.392333984375000
-8.392333984375000
-8.377075195312500
-8.377075195312500
-8.377075195312500
-8.361816406250000
-8.361816406250000
-8.377075195312500
-8.377075195312500
-8.377075195312500
-8.377075195312500
-8.361816406250000
-8.361816406250000
-8.377075195312500
-8.377075195312500
-8.361816406250000
-8.361816406250000
-8.361816406250000
-8.361816406250000
-8.346557617187500
-8.346557617187500
-8.346557617187500
-8.331298828125000
-8.331298828125000
-8.331298828125000
-8.331298828125000
-8.331298828125000
-8.331298828125000
-8.331298828125000
-8.331298828125000
-8.331298828125000
-8.331298828125000
-8.331298828125000
-8.331298828125000
-8.331298828125000
-8.331298828125000
-8.331298828125000
-8.316040039062500
-8.316040039062500
-8.316040039062500
-8.316040039062500
-8.300781250000000
-8.300781250000000
-8.300781250000000
-8.300781250000000
-8.300781250000000
-8.300781250000000
-8.285522460937500
-8.285522460937500
-8.285522460937500
-8.285522460937500
-8.285522460937500
-8.285522460937500
-8.285522460937500
-8.300781250000000
-8.285522460937500
-8.285522460937500
-8.270263671875000
-8.270263671875000
-8.270263671875000
-8.270263671875000
-8.255004882812500
-8.255004882812500
-8.255004882812500
-8.255004882812500
-8.255004882812500
-8.255004882812500
-8.255004882812500
-8.255004882812500
-8.255004882812500
-8.255004882812500
-8.255004882812500
-8.255004882812500
-8.255004882812500
-8.255004882812500
-8.255004882812500
-8.255004882812500
-8.255004882812500
-8.255004882812500
-8.239746093750000
-8.239746093750000
-8.239746093750000
-8.239746093750000
-8.224487304687500
-8.224487304687500
-8.224487304687500
-8.224487304687500
-8.224487304687500
-8.209228515625000
-8.209228515625000
-8.224487304687500
-8.209228515625000
-8.209228515625000
-8.209228515625000
-8.209228515625000
-8.193969726562500
-8.193969726562500
-8.193969726562500
-8.193969726562500
-8.193969726562500
-8.193969726562500
-8.193969726562500
-8.193969726562500
-8.178710937500000
-8.178710937500000
-8.178710937500000
-8.178710937500000
-8.163452148437500
-8.178710937500000
-8.178710937500000
-8.163452148437500
-8.163452148437500
-8.163452148437500
-8.163452148437500
-8.163452148437500
-8.163452148437500
-8.163452148437500
-8.163452148437500
-8.163452148437500
-8.178710937500000
-8.163452148437500
-8.163452148437500
-8.178710937500000
-8.163452148437500
-8.163452148437500
-8.148193359375000
-8.148193359375000
-8.148193359375000
-8.148193359375000
-8.132934570312500
-8.132934570312500
-8.148193359375000
-8.132934570312500
-8.132934570312500
-8.132934570312500
-8.132934570312500
-8.132934570312500
-8.132934570312500
-8.132934570312500
-8.132934570312500
-8.132934570312500
-8.117675781250000
-8.117675781250000
-8.117675781250000
-8.117675781250000
-8.117675781250000
-8.117675781250000
-8.102416992187500
-8.117675781250000
-8.117675781250000
-8.102416992187500
-8.102416992187500
-8.102416992187500
-8.102416992187500
-8.102416992187500
-8.102416992187500
-8.087158203125000
-8.087158203125000
-8.087158203125000
-8.087158203125000
-8.087158203125000
-8.071899414062500
-8.087158203125000
-8.087158203125000
-8.071899414062500
-8.071899414062500
-8.071899414062500
-8.071899414062500
-8.071899414062500
-8.071899414062500
-8.071899414062500
-8.056640625000000
-8.056640625000000
-8.056640625000000
-8.056640625000000
-8.056640625000000
-8.056640625000000
-8.056640625000000
-8.056640625000000
-8.056640625000000
-8.056640625000000
-8.041381835937500
-8.056640625000000
-8.041381835937500
-8.041381835937500
-8.026123046875000
-8.026123046875000
-8.026123046875000
-8.026123046875000
-8.026123046875000
-8.026123046875000
-8.026123046875000
-8.026123046875000
-8.026123046875000
-8.026123046875000
-8.026123046875000
-8.026123046875000
-8.026123046875000
-8.026123046875000
-8.026123046875000
-8.010864257812500
-8.010864257812500
-8.010864257812500
-8.010864257812500
-7.995605468750000
-7.995605468750000
-7.995605468750000
-7.995605468750000
-7.995605468750000
-7.995605468750000
-7.995605468750000
-7.995605468750000
-7.995605468750000
-7.995605468750000
-7.995605468750000
-7.995605468750000
-7.995605468750000
-7.995605468750000
-7.995605468750000
-7.980346679687500
-7.980346679687500
-7.980346679687500
-7.980346679687500
-7.980346679687500
-7.980346679687500
-7.965087890625000
-7.965087890625000
-7.965087890625000
-7.965087890625000
-7.980346679687500
-7.965087890625000
-7.965087890625000
-7.965087890625000
-7.949829101562500
-7.949829101562500
-7.949829101562500
-7.949829101562500
-7.934570312500000
-7.934570312500000
-7.934570312500000
-7.934570312500000
-7.934570312500000
-7.934570312500000
-7.934570312500000
-7.934570312500000
-7.934570312500000
-7.934570312500000
-7.934570312500000
-7.934570312500000
-7.934570312500000
-7.934570312500000
-7.919311523437500
-7.919311523437500
-7.919311523437500
-7.919311523437500
-7.919311523437500
-7.904052734375000
-7.904052734375000
-7.904052734375000
-7.904052734375000
-7.904052734375000
-7.904052734375000
-7.904052734375000
-7.904052734375000
-7.904052734375000
-7.904052734375000
-7.904052734375000
-7.904052734375000
-7.888793945312500
-7.888793945312500
-7.888793945312500
-7.888793945312500
-7.888793945312500
-7.888793945312500
-7.873535156250000
-7.873535156250000
-7.873535156250000
-7.873535156250000
-7.873535156250000
-7.858276367187500
-7.858276367187500
-7.858276367187500
-7.858276367187500
-7.858276367187500
-7.858276367187500
-7.858276367187500
-7.858276367187500
-7.858276367187500
-7.858276367187500
-7.858276367187500
-7.858276367187500
-7.843017578125000
-7.858276367187500
-7.858276367187500
-7.843017578125000
-7.843017578125000
-7.843017578125000
-7.843017578125000
-7.843017578125000
-7.827758789062500
-7.827758789062500
-7.827758789062500
-7.827758789062500
-7.827758789062500
-7.827758789062500
-7.812500000000000
-7.812500000000000
-7.812500000000000
-7.812500000000000
-7.812500000000000
-7.812500000000000
-7.812500000000000
-7.797241210937500
-7.797241210937500
-7.797241210937500
-7.797241210937500
-7.797241210937500
-7.797241210937500
-7.797241210937500
-7.797241210937500
-7.797241210937500
-7.797241210937500
-7.797241210937500
-7.797241210937500
-7.797241210937500
-7.797241210937500
-7.797241210937500
-7.797241210937500
-7.781982421875000
-7.781982421875000
-7.766723632812500
-7.766723632812500
-7.766723632812500
-7.766723632812500
-7.751464843750000
-7.751464843750000
-7.751464843750000
-7.766723632812500
-7.766723632812500
-7.766723632812500
-7.766723632812500
-7.751464843750000
-7.751464843750000
-7.751464843750000
-7.751464843750000
-7.751464843750000
-7.751464843750000
-7.751464843750000
-7.751464843750000
-7.751464843750000
-7.751464843750000
-7.751464843750000
-7.751464843750000
-7.751464843750000
-7.736206054687500
-7.736206054687500
-7.736206054687500
-7.736206054687500
-7.720947265625000
-7.720947265625000
-7.720947265625000
-7.720947265625000
-7.720947265625000
-7.720947265625000
-7.720947265625000
-7.720947265625000
-7.720947265625000
-7.720947265625000
-7.720947265625000
-7.705688476562500
-7.705688476562500
-7.720947265625000
-7.705688476562500
-7.705688476562500
-7.705688476562500
-7.705688476562500
-7.705688476562500
-7.705688476562500
-7.705688476562500
-7.705688476562500
-7.690429687500000
-7.690429687500000
-7.690429687500000
-7.690429687500000
-7.690429687500000
-7.690429687500000
-7.690429687500000
-7.675170898437500
-7.675170898437500
-7.675170898437500
-7.675170898437500
-7.659912109375000
-7.659912109375000
-7.659912109375000
-7.659912109375000
-7.659912109375000
-7.659912109375000
-7.659912109375000
-7.659912109375000
-7.659912109375000
-7.659912109375000
-7.659912109375000
-7.659912109375000
-7.659912109375000
-7.659912109375000
-7.659912109375000
-7.659912109375000
-7.644653320312500
-7.644653320312500
-7.644653320312500
-7.644653320312500
-7.629394531250000
-7.629394531250000
-7.614135742187500
-7.614135742187500
-7.614135742187500
-7.614135742187500
-7.598876953125000
-7.614135742187500
-7.614135742187500
-7.614135742187500
-7.614135742187500
-7.614135742187500
-7.614135742187500
-7.614135742187500
-7.614135742187500
-7.629394531250000
-7.629394531250000
-7.614135742187500
-7.614135742187500
-7.614135742187500
-7.614135742187500
-7.614135742187500
-7.598876953125000
-7.598876953125000
-7.598876953125000
-7.598876953125000
-7.583618164062500
-7.568359375000000
-7.568359375000000
-7.568359375000000
-7.568359375000000
-7.553100585937500
-7.553100585937500
-7.568359375000000
-7.568359375000000
-7.568359375000000
-7.568359375000000
-7.568359375000000
-7.583618164062500
-7.583618164062500
-7.568359375000000
-7.583618164062500
-7.568359375000000
-7.568359375000000
-7.553100585937500
-7.553100585937500
-7.553100585937500
-7.553100585937500
-7.537841796875000
-7.537841796875000
-7.553100585937500
-7.553100585937500
-7.553100585937500
-7.553100585937500
-7.537841796875000
-7.537841796875000
-7.553100585937500
-7.537841796875000
-7.537841796875000
-7.522583007812500
-7.522583007812500
-7.522583007812500
-7.522583007812500
-7.507324218750000
-7.507324218750000
-7.507324218750000
-7.507324218750000
-7.507324218750000
-7.507324218750000
-7.507324218750000
-7.507324218750000
-7.507324218750000
-7.507324218750000
-7.507324218750000
-7.507324218750000
-7.507324218750000
-7.507324218750000
-7.507324218750000
-7.507324218750000
-7.507324218750000
-7.492065429687500
-7.492065429687500
-7.492065429687500
-7.492065429687500
-7.492065429687500
-7.492065429687500
-7.492065429687500
-7.492065429687500
-7.492065429687500
-7.476806640625000
-7.492065429687500
-7.476806640625000
-7.476806640625000
-7.492065429687500
-7.476806640625000
-7.476806640625000
-7.476806640625000
-7.461547851562500
-7.461547851562500
-7.461547851562500
-7.461547851562500
-7.461547851562500
-7.446289062500000
-7.446289062500000
-7.461547851562500
-7.446289062500000
-7.446289062500000
-7.446289062500000
-7.446289062500000
-7.446289062500000
-7.446289062500000
-7.446289062500000
-7.446289062500000
-7.446289062500000
-7.446289062500000
-7.446289062500000
-7.446289062500000
-7.446289062500000
-7.431030273437500
-7.431030273437500
-7.431030273437500
-7.431030273437500
-7.415771484375000
-7.415771484375000
-7.415771484375000
-7.415771484375000
-7.415771484375000
-7.400512695312500
-7.400512695312500
-7.400512695312500
-7.400512695312500
-7.400512695312500
-7.385253906250000
-7.385253906250000
-7.385253906250000
-7.400512695312500
-7.400512695312500
-7.385253906250000
-7.385253906250000
-7.400512695312500
-7.400512695312500
-7.385253906250000
-7.385253906250000
-7.400512695312500
-7.385253906250000
-7.400512695312500
-7.385253906250000
-7.385253906250000
-7.385253906250000
-7.385253906250000
-7.385253906250000
-7.369995117187500
-7.369995117187500
-7.369995117187500
-7.369995117187500
-7.369995117187500
-7.369995117187500
-7.354736328125000
-7.354736328125000
-7.354736328125000
-7.354736328125000
-7.354736328125000
-7.354736328125000
-7.354736328125000
-7.339477539062500
-7.339477539062500
-7.354736328125000
-7.339477539062500
-7.339477539062500
-7.339477539062500
-7.339477539062500
-7.339477539062500
-7.339477539062500
-7.324218750000000
-7.324218750000000
-7.324218750000000
-7.324218750000000
-7.324218750000000
-7.324218750000000
-7.339477539062500
-7.339477539062500
-7.324218750000000
-7.324218750000000
-7.339477539062500
-7.324218750000000
-7.339477539062500
-7.324218750000000
-7.324218750000000
-7.324218750000000
-7.308959960937500
-7.308959960937500
-7.293701171875000
-7.308959960937500
-7.308959960937500
-7.293701171875000
-7.293701171875000
-7.293701171875000
-7.293701171875000
-7.293701171875000
-7.293701171875000
-7.308959960937500
-7.308959960937500
-7.308959960937500
-7.308959960937500
-7.308959960937500
-7.308959960937500
-7.308959960937500
-7.293701171875000
-7.293701171875000
-7.278442382812500
-7.278442382812500
-7.263183593750000
-7.278442382812500
-7.263183593750000
-7.263183593750000
-7.263183593750000
-7.263183593750000
-7.263183593750000
-7.263183593750000
-7.263183593750000
-7.263183593750000
-7.278442382812500
-7.278442382812500
-7.263183593750000
-7.263183593750000
-7.263183593750000
-7.247924804687500
-7.247924804687500
-7.247924804687500
-7.247924804687500
-7.247924804687500
-7.247924804687500
-7.232666015625000
-7.232666015625000
-7.232666015625000
-7.232666015625000
-7.232666015625000
-7.232666015625000
-7.232666015625000
-7.217407226562500
-7.232666015625000
-7.232666015625000
-7.232666015625000
-7.232666015625000
-7.232666015625000
-7.217407226562500
-7.217407226562500
-7.217407226562500
-7.217407226562500
-7.217407226562500
-7.202148437500000
-7.202148437500000
-7.186889648437500
-7.186889648437500
-7.186889648437500
-7.186889648437500
-7.186889648437500
-7.186889648437500
-7.186889648437500
-7.186889648437500
-7.186889648437500
-7.202148437500000
-7.202148437500000
-7.202148437500000
-7.202148437500000
-7.202148437500000
-7.186889648437500
-7.202148437500000
-7.186889648437500
-7.186889648437500
-7.171630859375000
-7.171630859375000
-7.156372070312500
-7.156372070312500
-7.171630859375000
-7.171630859375000
-7.171630859375000
-7.171630859375000
-7.171630859375000
-7.171630859375000
-7.171630859375000
-7.171630859375000
-7.171630859375000
-7.171630859375000
-7.156372070312500
-7.156372070312500
-7.156372070312500
-7.156372070312500
-7.156372070312500
-7.141113281250000
-7.141113281250000
-7.141113281250000
-7.141113281250000
-7.141113281250000
-7.141113281250000
-7.125854492187500
-7.125854492187500
-7.125854492187500
-7.125854492187500
-7.141113281250000
-7.125854492187500
-7.125854492187500
-7.125854492187500
-7.125854492187500
-7.125854492187500
-7.125854492187500
-7.125854492187500
-7.125854492187500
-7.125854492187500
-7.125854492187500
-7.110595703125000
-7.110595703125000
-7.110595703125000
-7.110595703125000
-7.110595703125000
-7.110595703125000
-7.110595703125000
-7.110595703125000
-7.095336914062500
-7.095336914062500
-7.095336914062500
-7.095336914062500
-7.095336914062500
-7.095336914062500
-7.095336914062500
-7.095336914062500
-7.095336914062500
-7.095336914062500
-7.095336914062500
-7.095336914062500
-7.080078125000000
-7.080078125000000
-7.080078125000000
-7.080078125000000
-7.064819335937500
-7.064819335937500
-7.064819335937500
-7.064819335937500
-7.064819335937500
-7.064819335937500
-7.064819335937500
-7.064819335937500
-7.064819335937500
-7.064819335937500
-7.064819335937500
-7.064819335937500
-7.064819335937500
-7.064819335937500
-7.064819335937500
-7.064819335937500
-7.064819335937500
-7.064819335937500
-7.064819335937500
-7.049560546875000
-7.049560546875000
-7.049560546875000
-7.034301757812500
-7.034301757812500
-7.034301757812500
-7.019042968750000
-7.019042968750000
-7.019042968750000
-7.019042968750000
-7.019042968750000
-7.019042968750000
-7.019042968750000
-7.019042968750000
-7.019042968750000
-7.034301757812500
-7.019042968750000
-7.019042968750000
-7.034301757812500
-7.019042968750000
-7.019042968750000
-7.019042968750000
-7.019042968750000
-7.019042968750000
-7.003784179687500
-7.003784179687500
-7.003784179687500
-7.003784179687500
-7.003784179687500
-7.003784179687500
-7.003784179687500
-6.988525390625000
-6.988525390625000
-6.988525390625000
-6.988525390625000
-6.988525390625000
-6.973266601562500
-6.988525390625000
-6.988525390625000
-6.988525390625000
-6.988525390625000
-6.973266601562500
-6.973266601562500
-6.973266601562500
-6.973266601562500
-6.973266601562500
-6.973266601562500
-6.973266601562500
-6.958007812500000
-6.958007812500000
-6.958007812500000
-6.958007812500000
-6.958007812500000
-6.973266601562500
-6.973266601562500
-6.973266601562500
-6.973266601562500
-6.973266601562500
-6.973266601562500
-6.973266601562500
-6.973266601562500
-6.958007812500000
-6.958007812500000
-6.958007812500000
-6.958007812500000
-6.958007812500000
-6.942749023437500
-6.942749023437500
-6.942749023437500
-6.927490234375000
-6.912231445312500
-6.912231445312500
-6.912231445312500
-6.912231445312500
-6.912231445312500
-6.896972656250000
-6.896972656250000
-6.912231445312500
-6.912231445312500
-6.927490234375000
-6.927490234375000
-6.927490234375000
-6.927490234375000
-6.927490234375000
-6.927490234375000
-6.927490234375000
-6.927490234375000
-6.927490234375000
-6.927490234375000
-6.912231445312500
-6.912231445312500
-6.912231445312500
-6.896972656250000
-6.896972656250000
-6.896972656250000
-6.896972656250000
-6.881713867187500
-6.881713867187500
-6.881713867187500
-6.881713867187500
-6.881713867187500
-6.881713867187500
-6.881713867187500
-6.881713867187500
-6.881713867187500
-6.881713867187500
-6.881713867187500
-6.866455078125000
-6.866455078125000
-6.866455078125000
-6.866455078125000
-6.866455078125000
-6.866455078125000
-6.866455078125000
-6.866455078125000
-6.866455078125000
-6.866455078125000
-6.866455078125000
-6.866455078125000
-6.851196289062500
-6.851196289062500
-6.851196289062500
-6.851196289062500
-6.851196289062500
-6.851196289062500
-6.851196289062500
-6.851196289062500
-6.851196289062500
-6.851196289062500
-6.851196289062500
-6.851196289062500
-6.851196289062500
-6.835937500000000
-6.835937500000000
-6.835937500000000
-6.820678710937500
-6.820678710937500
-6.820678710937500
-6.820678710937500
-6.805419921875000
-6.820678710937500
-6.820678710937500
-6.805419921875000
-6.805419921875000
-6.805419921875000
-6.820678710937500
-6.820678710937500
-6.820678710937500
-6.820678710937500
-6.820678710937500
-6.820678710937500
-6.820678710937500
-6.820678710937500
-6.820678710937500
-6.820678710937500
-6.805419921875000
-6.805419921875000
-6.805419921875000
-6.805419921875000
-6.790161132812500
-6.790161132812500
-6.774902343750000
-6.790161132812500
-6.790161132812500
-6.774902343750000
-6.774902343750000
-6.774902343750000
-6.774902343750000
-6.774902343750000
-6.774902343750000
-6.774902343750000
-6.790161132812500
-6.774902343750000
-6.774902343750000
-6.774902343750000
-6.790161132812500
-6.774902343750000
-6.774902343750000
-6.774902343750000
-6.774902343750000
-6.774902343750000
-6.759643554687500
-6.759643554687500
-6.759643554687500
-6.759643554687500
-6.744384765625000
-6.759643554687500
-6.759643554687500
-6.759643554687500
-6.744384765625000
-6.744384765625000
-6.744384765625000
-6.744384765625000
-6.744384765625000
-6.744384765625000
-6.729125976562500
-6.729125976562500
-6.744384765625000
-6.744384765625000
-6.729125976562500
-6.744384765625000
-6.744384765625000
-6.729125976562500
-6.729125976562500
-6.729125976562500
-6.729125976562500
-6.729125976562500
-6.713867187500000
-6.713867187500000
-6.713867187500000
-6.713867187500000
-6.713867187500000
-6.713867187500000
-6.698608398437500
-6.698608398437500
-6.698608398437500
-6.698608398437500
-6.698608398437500
-6.698608398437500
-6.698608398437500
-6.698608398437500
-6.683349609375000
-6.683349609375000
-6.683349609375000
-6.698608398437500
-6.683349609375000
-6.683349609375000
-6.683349609375000
-6.698608398437500
-6.698608398437500
-6.683349609375000
-6.683349609375000
-6.683349609375000
-6.683349609375000
-6.683349609375000
-6.668090820312500
-6.668090820312500
-6.668090820312500
-6.668090820312500
-6.668090820312500
-6.668090820312500
-6.668090820312500
-6.668090820312500
-6.668090820312500
-6.668090820312500
-6.668090820312500
-6.668090820312500
-6.668090820312500
-6.668090820312500
-6.668090820312500
-6.652832031250000
-6.652832031250000
-6.652832031250000
-6.652832031250000
-6.637573242187500
-6.652832031250000
-6.652832031250000
-6.637573242187500
-6.652832031250000
-6.652832031250000
-6.637573242187500
-6.637573242187500
-6.637573242187500
-6.637573242187500
-6.637573242187500
-6.637573242187500
-6.637573242187500
-6.637573242187500
-6.637573242187500
-6.637573242187500
-6.622314453125000
-6.622314453125000
-6.622314453125000
-6.622314453125000
-6.622314453125000
-6.622314453125000
-6.622314453125000
-6.622314453125000
-6.622314453125000
-6.622314453125000
-6.607055664062500
-6.607055664062500
-6.607055664062500
-6.607055664062500
-6.607055664062500
-6.591796875000000
-6.591796875000000
-6.591796875000000
-6.591796875000000
-6.591796875000000
-6.591796875000000
-6.591796875000000
-6.576538085937500
-6.591796875000000
-6.591796875000000
-6.591796875000000
-6.591796875000000
-6.591796875000000
-6.591796875000000
-6.591796875000000
-6.591796875000000
-6.576538085937500
-6.576538085937500
-6.576538085937500
-6.576538085937500
-6.576538085937500
-6.561279296875000
-6.561279296875000
-6.561279296875000
-6.561279296875000
-6.561279296875000
-6.561279296875000
-6.561279296875000
-6.546020507812500
-6.561279296875000
-6.561279296875000
-6.561279296875000
-6.561279296875000
-6.561279296875000
-6.561279296875000
-6.561279296875000
-6.561279296875000
-6.561279296875000
-6.561279296875000
-6.561279296875000
-6.561279296875000
-6.561279296875000
-6.561279296875000
-6.546020507812500
-6.546020507812500
-6.530761718750000
-6.530761718750000
-6.530761718750000
-6.530761718750000
-6.515502929687500
-6.515502929687500
-6.515502929687500
-6.530761718750000
-6.530761718750000
-6.530761718750000
-6.530761718750000
-6.530761718750000
-6.530761718750000
-6.530761718750000
-6.530761718750000
-6.515502929687500
-6.515502929687500
-6.515502929687500
-6.515502929687500
-6.515502929687500
-6.500244140625000
-6.500244140625000
-6.500244140625000
-6.500244140625000
-6.500244140625000
-6.500244140625000
-6.484985351562500
-6.484985351562500
-6.484985351562500
-6.484985351562500
-6.484985351562500
-6.484985351562500
-6.484985351562500
-6.484985351562500
-6.484985351562500
-6.484985351562500
-6.484985351562500
-6.484985351562500
-6.484985351562500
-6.469726562500000
-6.469726562500000
-6.469726562500000
-6.469726562500000
-6.469726562500000
-6.454467773437500
-6.469726562500000
-6.469726562500000
-6.469726562500000
-6.469726562500000
-6.469726562500000
-6.469726562500000
-6.469726562500000
-6.469726562500000
-6.469726562500000
-6.454467773437500
-6.454467773437500
-6.454467773437500
-6.454467773437500
-6.454467773437500
-6.454467773437500
-6.454467773437500
-6.439208984375000
-6.439208984375000
-6.439208984375000
-6.439208984375000
-6.439208984375000
-6.439208984375000
-6.423950195312500
-6.423950195312500
-6.423950195312500
-6.423950195312500
-6.423950195312500
-6.423950195312500
-6.423950195312500
-6.423950195312500
-6.423950195312500
-6.423950195312500
-6.423950195312500
-6.423950195312500
-6.408691406250000
-6.408691406250000
-6.408691406250000
-6.393432617187500
-6.393432617187500
-6.393432617187500
-6.393432617187500
-6.393432617187500
-6.393432617187500
-6.408691406250000
-6.408691406250000
-6.408691406250000
-6.393432617187500
-6.408691406250000
-6.408691406250000
-6.393432617187500
-6.408691406250000
-6.408691406250000
-6.393432617187500
-6.393432617187500
-6.393432617187500
-6.393432617187500
-6.393432617187500
-6.393432617187500
-6.378173828125000
-6.378173828125000
-6.378173828125000
-6.362915039062500
-6.362915039062500
-6.362915039062500
-6.362915039062500
-6.378173828125000
-6.362915039062500
-6.362915039062500
-6.362915039062500
-6.362915039062500
-6.362915039062500
-6.362915039062500
-6.362915039062500
-6.362915039062500
-6.347656250000000
-6.347656250000000
-6.347656250000000
-6.362915039062500
-6.347656250000000
-6.347656250000000
-6.362915039062500
-6.362915039062500
-6.362915039062500
-6.362915039062500
-6.347656250000000
-6.347656250000000
-6.347656250000000
-6.347656250000000
-6.347656250000000
-6.347656250000000
-6.347656250000000
-6.347656250000000
-6.332397460937500
-6.332397460937500
-6.332397460937500
-6.332397460937500
-6.332397460937500
-6.332397460937500
-6.332397460937500
-6.332397460937500
-6.332397460937500
-6.332397460937500
-6.332397460937500
-6.332397460937500
-6.332397460937500
-6.332397460937500
-6.332397460937500
-6.332397460937500
-6.332397460937500
-6.332397460937500
-6.317138671875000
-6.317138671875000
-6.317138671875000
-6.317138671875000
-6.317138671875000
-6.301879882812500
-6.286621093750000
-6.286621093750000
-6.286621093750000
-6.286621093750000
-6.286621093750000
-6.271362304687500
-6.271362304687500
-6.271362304687500
-6.286621093750000
-6.286621093750000
-6.286621093750000
-6.301879882812500
-6.301879882812500
-6.301879882812500
-6.286621093750000
-6.286621093750000
-6.286621093750000
-6.286621093750000
-6.286621093750000
-6.271362304687500
-6.271362304687500
-6.271362304687500
-6.271362304687500
-6.256103515625000
-6.256103515625000
-6.256103515625000
-6.256103515625000
-6.240844726562500
-6.256103515625000
-6.256103515625000
-6.256103515625000
-6.240844726562500
-6.256103515625000
-6.240844726562500
-6.240844726562500
-6.256103515625000
-6.256103515625000
-6.256103515625000
-6.256103515625000
-6.256103515625000
-6.256103515625000
-6.256103515625000
-6.240844726562500
-6.240844726562500
-6.240844726562500
-6.240844726562500
-6.240844726562500
-6.225585937500000
-6.225585937500000
-6.240844726562500
-6.225585937500000
-6.240844726562500
-6.240844726562500
-6.240844726562500
-6.240844726562500
-6.225585937500000
-6.225585937500000
-6.225585937500000
-6.225585937500000
-6.225585937500000
-6.225585937500000
-6.225585937500000
-6.225585937500000
-6.210327148437500
-6.210327148437500
-6.210327148437500
-6.210327148437500
-6.195068359375000
-6.195068359375000
-6.195068359375000
-6.195068359375000
-6.195068359375000
-6.195068359375000
-6.195068359375000
-6.195068359375000
-6.195068359375000
-6.195068359375000
-6.195068359375000
-6.195068359375000
-6.179809570312500
-6.179809570312500
-6.179809570312500
-6.179809570312500
-6.164550781250000
-6.164550781250000
-6.164550781250000
-6.164550781250000
-6.164550781250000
-6.149291992187500
-6.164550781250000
-6.164550781250000
-6.164550781250000
-6.164550781250000
-6.164550781250000
-6.164550781250000
-6.164550781250000
-6.164550781250000
-6.179809570312500
-6.179809570312500
-6.164550781250000
-6.164550781250000
-6.179809570312500
-6.179809570312500
-6.164550781250000
-6.164550781250000
-6.164550781250000
-6.164550781250000
-6.149291992187500
-6.149291992187500
-6.149291992187500
-6.134033203125000
-6.134033203125000
-6.134033203125000
-6.134033203125000
-6.118774414062500
-6.118774414062500
-6.118774414062500
-6.118774414062500
-6.118774414062500
-6.118774414062500
-6.118774414062500
-6.118774414062500
-6.118774414062500
-6.118774414062500
-6.118774414062500
-6.118774414062500
-6.134033203125000
-6.134033203125000
-6.118774414062500
-6.118774414062500
-6.118774414062500
-6.118774414062500
-6.118774414062500
-6.118774414062500
-6.118774414062500
-6.118774414062500
-6.118774414062500
-6.118774414062500
-6.118774414062500
-6.118774414062500
-6.118774414062500
-6.103515625000000
-6.118774414062500
-6.118774414062500
-6.103515625000000
-6.103515625000000
-6.103515625000000
-6.103515625000000
-6.088256835937500
-6.088256835937500
-6.088256835937500
-6.088256835937500
-6.088256835937500
-6.088256835937500
-6.088256835937500
-6.072998046875000
-6.088256835937500
-6.088256835937500
-6.088256835937500
-6.072998046875000
-6.072998046875000
-6.072998046875000
-6.072998046875000
-6.072998046875000
-6.057739257812500
-6.057739257812500
-6.057739257812500
-6.057739257812500
-6.042480468750000
-6.057739257812500
-6.057739257812500
-6.057739257812500
-6.057739257812500
-6.072998046875000
-6.072998046875000
-6.072998046875000
-6.057739257812500
-6.057739257812500
-6.057739257812500
-6.042480468750000
-6.042480468750000
-6.042480468750000
-6.042480468750000
-6.027221679687500
-6.027221679687500
-6.027221679687500
-6.042480468750000
-6.027221679687500
-6.027221679687500
-6.027221679687500
-6.042480468750000
-6.042480468750000
-6.042480468750000
-6.027221679687500
-6.027221679687500
-6.027221679687500
-6.027221679687500
-6.027221679687500
-6.011962890625000
-6.011962890625000
-6.011962890625000
-6.027221679687500
-6.011962890625000
-6.011962890625000
-6.011962890625000
-6.011962890625000
-6.011962890625000
-6.011962890625000
-6.011962890625000
-6.011962890625000
-6.011962890625000
-6.011962890625000
-6.011962890625000
-6.011962890625000
-5.996704101562500
-5.996704101562500
-5.996704101562500
-5.996704101562500
-5.996704101562500
-5.996704101562500
-5.981445312500000
-5.981445312500000
-5.996704101562500
-5.996704101562500
-5.981445312500000
-5.981445312500000
-5.981445312500000
-5.981445312500000
-5.981445312500000
-5.981445312500000
-5.966186523437500
-5.966186523437500
-5.966186523437500
-5.966186523437500
-5.966186523437500
-5.981445312500000
-5.966186523437500
-5.966186523437500
-5.966186523437500
-5.966186523437500
-5.966186523437500
-5.966186523437500
-5.966186523437500
-5.950927734375000
-5.950927734375000
-5.950927734375000
-5.950927734375000
-5.950927734375000
-5.950927734375000
-5.935668945312500
-5.935668945312500
-5.935668945312500
-5.935668945312500
-5.935668945312500
-5.920410156250000
-5.935668945312500
-5.935668945312500
-5.935668945312500
-5.920410156250000
-5.935668945312500
-5.935668945312500
-5.920410156250000
-5.920410156250000
-5.935668945312500
-5.935668945312500
-5.935668945312500
-5.935668945312500
-5.935668945312500
-5.935668945312500
-5.935668945312500
-5.935668945312500
-5.935668945312500
-5.920410156250000
-5.920410156250000
-5.920410156250000
-5.920410156250000
-5.920410156250000
-5.905151367187500
-5.889892578125000
-5.905151367187500
-5.889892578125000
-5.905151367187500
-5.905151367187500
-5.889892578125000
-5.905151367187500
-5.905151367187500
-5.905151367187500
-5.905151367187500
-5.905151367187500
-5.905151367187500
-5.905151367187500
-5.905151367187500
-5.889892578125000
-5.905151367187500
-5.889892578125000
-5.889892578125000
-5.905151367187500
-5.905151367187500
-5.889892578125000
-5.905151367187500
-5.905151367187500
-5.905151367187500
-5.905151367187500
-5.889892578125000
-5.889892578125000
-5.889892578125000
-5.889892578125000
-5.874633789062500
-5.874633789062500
-5.874633789062500
-5.859375000000000
-5.859375000000000
-5.859375000000000
-5.859375000000000
-5.859375000000000
-5.859375000000000
-5.844116210937500
-5.844116210937500
-5.844116210937500
-5.859375000000000
-5.844116210937500
-5.844116210937500
-5.844116210937500
-5.844116210937500
-5.844116210937500
-5.844116210937500
-5.844116210937500
-5.844116210937500
-5.844116210937500
-5.844116210937500
-5.828857421875000
-5.844116210937500
-5.844116210937500
-5.828857421875000
-5.828857421875000
-5.828857421875000
-5.828857421875000
-5.828857421875000
-5.828857421875000
-5.828857421875000
-5.844116210937500
-5.844116210937500
-5.828857421875000
-5.828857421875000
-5.828857421875000
-5.844116210937500
-5.828857421875000
-5.828857421875000
-5.828857421875000
-5.828857421875000
-5.828857421875000
-5.828857421875000
-5.813598632812500
-5.813598632812500
-5.813598632812500
-5.813598632812500
-5.798339843750000
-5.798339843750000
-5.798339843750000
-5.798339843750000
-5.798339843750000
-5.798339843750000
-5.798339843750000
-5.798339843750000
-5.783081054687500
-5.798339843750000
-5.798339843750000
-5.783081054687500
-5.798339843750000
-5.783081054687500
-5.783081054687500
-5.783081054687500
-5.783081054687500
-5.783081054687500
-5.783081054687500
-5.767822265625000
-5.783081054687500
-5.783081054687500
-5.783081054687500
-5.767822265625000
-5.767822265625000
-5.783081054687500
-5.767822265625000
-5.767822265625000
-5.767822265625000
-5.752563476562500
-5.752563476562500
-5.767822265625000
-5.752563476562500
-5.752563476562500
-5.752563476562500
-5.752563476562500
-5.767822265625000
-5.767822265625000
-5.767822265625000
-5.767822265625000
-5.767822265625000
-5.767822265625000
-5.767822265625000
-5.767822265625000
-5.752563476562500
-5.752563476562500
-5.752563476562500
-5.737304687500000
-5.737304687500000
-5.737304687500000
-5.737304687500000
-5.737304687500000
-5.737304687500000
-5.737304687500000
-5.737304687500000
-5.737304687500000
-5.737304687500000
-5.737304687500000
-5.722045898437500
-5.737304687500000
-5.737304687500000
-5.722045898437500
-5.722045898437500
-5.722045898437500
-5.722045898437500
-5.722045898437500
-5.722045898437500
-5.722045898437500
-5.722045898437500
-5.722045898437500
-5.722045898437500
-5.706787109375000
-5.722045898437500
-5.706787109375000
-5.706787109375000
-5.706787109375000
-5.706787109375000
-5.691528320312500
-5.691528320312500
-5.706787109375000
-5.706787109375000
-5.691528320312500
-5.691528320312500
-5.691528320312500
-5.691528320312500
-5.691528320312500
-5.691528320312500
-5.691528320312500
-5.691528320312500
-5.691528320312500
-5.691528320312500
-5.691528320312500
-5.691528320312500
-5.691528320312500
-5.691528320312500
-5.676269531250000
-5.676269531250000
-5.676269531250000
-5.676269531250000
-5.676269531250000
-5.676269531250000
-5.661010742187500
-5.676269531250000
-5.676269531250000
-5.676269531250000
-5.661010742187500
-5.676269531250000
-5.661010742187500
-5.661010742187500
-5.661010742187500
-5.661010742187500
-5.661010742187500
-5.661010742187500
-5.661010742187500
-5.661010742187500
-5.661010742187500
-5.645751953125000
-5.645751953125000
-5.645751953125000
-5.645751953125000
-5.645751953125000
-5.645751953125000
-5.645751953125000
-5.645751953125000
-5.645751953125000
-5.645751953125000
-5.645751953125000
-5.645751953125000
-5.645751953125000
-5.630493164062500
-5.630493164062500
-5.630493164062500
-5.630493164062500
-5.630493164062500
-5.630493164062500
-5.630493164062500
-5.630493164062500
-5.615234375000000
-5.615234375000000
-5.615234375000000
-5.615234375000000
-5.615234375000000
-5.615234375000000
-5.615234375000000
-5.615234375000000
-5.615234375000000
-5.615234375000000
-5.615234375000000
-5.615234375000000
-5.615234375000000
-5.615234375000000
-5.599975585937500
-5.599975585937500
-5.599975585937500
-5.599975585937500
-5.599975585937500
-5.599975585937500
-5.599975585937500
-5.584716796875000
-5.584716796875000
-5.599975585937500
-5.599975585937500
-5.599975585937500
-5.599975585937500
-5.599975585937500
-5.599975585937500
-5.599975585937500
-5.599975585937500
-5.599975585937500
-5.584716796875000
-5.584716796875000
-5.584716796875000
-5.584716796875000
-5.584716796875000
-5.584716796875000
-5.569458007812500
-5.569458007812500
-5.569458007812500
-5.569458007812500
-5.569458007812500
-5.569458007812500
-5.569458007812500
-5.569458007812500
-5.569458007812500
-5.554199218750000
-5.554199218750000
-5.554199218750000
-5.554199218750000
-5.554199218750000
-5.569458007812500
-5.569458007812500
-5.569458007812500
-5.569458007812500
-5.554199218750000
-5.554199218750000
-5.538940429687500
-5.538940429687500
-5.538940429687500
-5.538940429687500
-5.538940429687500
-5.538940429687500
-5.523681640625000
-5.523681640625000
-5.538940429687500
-5.538940429687500
-5.538940429687500
-5.538940429687500
-5.538940429687500
-5.538940429687500
-5.538940429687500
-5.538940429687500
-5.538940429687500
-5.538940429687500
-5.538940429687500
-5.538940429687500
-5.538940429687500
-5.538940429687500
-5.523681640625000
-5.523681640625000
-5.523681640625000
-5.523681640625000
-5.523681640625000
-5.508422851562500
-5.508422851562500
-5.508422851562500
-5.508422851562500
-5.508422851562500
-5.508422851562500
-5.508422851562500
-5.523681640625000
-5.523681640625000
-5.508422851562500
-5.508422851562500
-5.508422851562500
-5.523681640625000
-5.508422851562500
-5.508422851562500
-5.508422851562500
-5.508422851562500
-5.508422851562500
-5.508422851562500
-5.493164062500000
-5.493164062500000
-5.493164062500000
-5.477905273437500
-5.477905273437500
-5.477905273437500
-5.477905273437500
-5.477905273437500
-5.477905273437500
-5.477905273437500
-5.477905273437500
-5.477905273437500
-5.477905273437500
-5.477905273437500
-5.477905273437500
-5.477905273437500
-5.477905273437500
-5.477905273437500
-5.477905273437500
-5.462646484375000
-5.462646484375000
-5.462646484375000
-5.462646484375000
-5.462646484375000
-5.462646484375000
-5.462646484375000
-5.462646484375000
-5.462646484375000
-5.462646484375000
-5.447387695312500
-5.447387695312500
-5.447387695312500
-5.447387695312500
-5.447387695312500
-5.432128906250000
-5.447387695312500
-5.447387695312500
-5.447387695312500
-5.447387695312500
-5.432128906250000
-5.432128906250000
-5.432128906250000
-5.432128906250000
-5.432128906250000
-5.432128906250000
-5.432128906250000
-5.432128906250000
-5.432128906250000
-5.432128906250000
-5.447387695312500
-5.432128906250000
-5.432128906250000
-5.432128906250000
-5.432128906250000
-5.432128906250000
-5.432128906250000
-5.432128906250000
-5.416870117187500
-5.432128906250000
-5.432128906250000
-5.432128906250000
-5.416870117187500
-5.416870117187500
-5.416870117187500
-5.432128906250000
-5.416870117187500
-5.416870117187500
-5.416870117187500
-5.401611328125000
-5.401611328125000
-5.401611328125000
-5.386352539062500
-5.386352539062500
-5.386352539062500
-5.386352539062500
-5.386352539062500
-5.386352539062500
-5.386352539062500
-5.386352539062500
-5.386352539062500
-5.386352539062500
-5.386352539062500
-5.386352539062500
-5.386352539062500
-5.386352539062500
-5.401611328125000
-5.401611328125000
-5.401611328125000
-5.386352539062500
-5.386352539062500
-5.386352539062500
-5.386352539062500
-5.386352539062500
-5.371093750000000
-5.371093750000000
-5.371093750000000
-5.371093750000000
-5.371093750000000
-5.371093750000000
-5.371093750000000
-5.371093750000000
-5.371093750000000
-5.371093750000000
-5.371093750000000
-5.371093750000000
-5.371093750000000
-5.371093750000000
-5.371093750000000
-5.371093750000000
-5.355834960937500
-5.371093750000000
-5.355834960937500
-5.355834960937500
-5.371093750000000
-5.355834960937500
-5.355834960937500
-5.355834960937500
-5.355834960937500
-5.340576171875000
-5.340576171875000
-5.340576171875000
-5.340576171875000
-5.340576171875000
-5.325317382812500
-5.325317382812500
-5.325317382812500
-5.325317382812500
-5.340576171875000
-5.325317382812500
-5.325317382812500
-5.325317382812500
-5.325317382812500
-5.325317382812500
-5.340576171875000
-5.340576171875000
-5.325317382812500
-5.340576171875000
-5.340576171875000
-5.325317382812500
-5.340576171875000
-5.340576171875000
-5.325317382812500
-5.325317382812500
-5.325317382812500
-5.325317382812500
-5.325317382812500
-5.310058593750000
-5.310058593750000
-5.310058593750000
-5.310058593750000
-5.310058593750000
-5.310058593750000
-5.310058593750000
-5.310058593750000
-5.310058593750000
-5.310058593750000
-5.310058593750000
-5.310058593750000
-5.294799804687500
-5.294799804687500
-5.294799804687500
-5.294799804687500
-5.294799804687500
-5.279541015625000
-5.279541015625000
-5.279541015625000
-5.279541015625000
-5.279541015625000
-5.279541015625000
-5.279541015625000
-5.279541015625000
-5.279541015625000
-5.294799804687500
-5.279541015625000
-5.294799804687500
-5.279541015625000
-5.294799804687500
-5.294799804687500
-5.294799804687500
-5.294799804687500
-5.294799804687500
-5.279541015625000
-5.279541015625000
-5.279541015625000
-5.279541015625000
-5.279541015625000
-5.279541015625000
-5.264282226562500
-5.264282226562500
-5.264282226562500
-5.249023437500000
-5.249023437500000
-5.264282226562500
-5.264282226562500
-5.249023437500000
-5.249023437500000
-5.233764648437500
-5.249023437500000
-5.249023437500000
-5.249023437500000
-5.233764648437500
-5.233764648437500
-5.233764648437500
-5.233764648437500
-5.233764648437500
-5.233764648437500
-5.249023437500000
-5.233764648437500
-5.233764648437500
-5.233764648437500
-5.233764648437500
-5.233764648437500
-5.233764648437500
-5.233764648437500
-5.233764648437500
-5.233764648437500
-5.233764648437500
-5.233764648437500
-5.233764648437500
-5.233764648437500
-5.249023437500000
-5.233764648437500
-5.233764648437500
-5.218505859375000
-5.233764648437500
-5.218505859375000
-5.218505859375000
-5.203247070312500
-5.203247070312500
-5.203247070312500
-5.203247070312500
-5.203247070312500
-5.203247070312500
-5.203247070312500
-5.187988281250000
-5.187988281250000
-5.203247070312500
-5.203247070312500
-5.203247070312500
-5.187988281250000
-5.187988281250000
-5.203247070312500
-5.203247070312500
-5.203247070312500
-5.203247070312500
-5.187988281250000
-5.203247070312500
-5.187988281250000
-5.187988281250000
-5.187988281250000
-5.187988281250000
-5.187988281250000
-5.187988281250000
-5.187988281250000
-5.187988281250000
-5.187988281250000
-5.187988281250000
-5.187988281250000
-5.187988281250000
-5.187988281250000
-5.187988281250000
-5.187988281250000
-5.187988281250000
-5.172729492187500
-5.172729492187500
-5.157470703125000
-5.172729492187500
-5.172729492187500
-5.157470703125000
-5.172729492187500
-5.172729492187500
-5.172729492187500
-5.172729492187500
-5.157470703125000
-5.157470703125000
-5.157470703125000
-5.157470703125000
-5.157470703125000
-5.157470703125000
-5.157470703125000
-5.157470703125000
-5.157470703125000
-5.142211914062500
-5.142211914062500
-5.142211914062500
-5.142211914062500
-5.142211914062500
-5.142211914062500
-5.142211914062500
-5.142211914062500
-5.142211914062500
-5.142211914062500
-5.142211914062500
-5.142211914062500
-5.142211914062500
-5.142211914062500
-5.142211914062500
-5.142211914062500
-5.142211914062500
-5.142211914062500
-5.126953125000000
-5.126953125000000
-5.126953125000000
-5.126953125000000
-5.126953125000000
-5.111694335937500
-5.111694335937500
-5.111694335937500
-5.111694335937500
-5.111694335937500
-5.111694335937500
-5.111694335937500
-5.111694335937500
-5.111694335937500
-5.111694335937500
-5.111694335937500
-5.126953125000000
-5.111694335937500
-5.126953125000000
-5.126953125000000
-5.126953125000000
-5.126953125000000
-5.111694335937500
-5.111694335937500
-5.111694335937500
-5.111694335937500
-5.111694335937500
-5.111694335937500
-5.096435546875000
-5.096435546875000
-5.096435546875000
-5.096435546875000
-5.096435546875000
-5.096435546875000
-5.096435546875000
-5.081176757812500
-5.081176757812500
-5.081176757812500
-5.081176757812500
-5.081176757812500
-5.081176757812500
-5.081176757812500
-5.081176757812500
-5.081176757812500
-5.081176757812500
-5.081176757812500
-5.081176757812500
-5.081176757812500
-5.081176757812500
-5.081176757812500
-5.081176757812500
-5.065917968750000
-5.081176757812500
-5.081176757812500
-5.081176757812500
-5.065917968750000
-5.065917968750000
-5.065917968750000
-5.065917968750000
-5.065917968750000
-5.065917968750000
-5.065917968750000
-5.065917968750000
-5.065917968750000
-5.065917968750000
-5.050659179687500
-5.050659179687500
-5.050659179687500
-5.050659179687500
-5.050659179687500
-5.050659179687500
-5.035400390625000
-5.035400390625000
-5.035400390625000
-5.035400390625000
-5.035400390625000
-5.035400390625000
-5.035400390625000
-5.035400390625000
-5.035400390625000
-5.035400390625000
-5.035400390625000
-5.050659179687500
-5.050659179687500
-5.035400390625000
-5.035400390625000
-5.035400390625000
-5.035400390625000
-5.020141601562500
-5.020141601562500
-5.020141601562500
-5.020141601562500
-5.020141601562500
-5.020141601562500
-5.020141601562500
-5.020141601562500
-5.020141601562500
-5.020141601562500
-5.020141601562500
-5.020141601562500
-5.020141601562500
-5.020141601562500
-5.020141601562500
-5.020141601562500
-5.020141601562500
-5.020141601562500
-5.020141601562500
-5.020141601562500
-5.020141601562500
-5.020141601562500
-5.020141601562500
-5.004882812500000
-5.004882812500000
-5.004882812500000
-5.004882812500000
-4.989624023437500
-4.989624023437500
-4.989624023437500
-4.989624023437500
-4.974365234375000
-4.974365234375000
-4.974365234375000
-4.974365234375000
-4.974365234375000
-4.989624023437500
-4.974365234375000
-4.989624023437500
-4.989624023437500
-4.989624023437500
-4.989624023437500
-4.989624023437500
-4.989624023437500
-4.989624023437500
-4.989624023437500
-4.989624023437500
-4.989624023437500
-4.974365234375000
-4.974365234375000
-4.974365234375000
-4.974365234375000
-4.974365234375000
-4.959106445312500
-4.959106445312500
-4.943847656250000
-4.959106445312500
-4.959106445312500
-4.959106445312500
-4.943847656250000
-4.943847656250000
-4.959106445312500
-4.959106445312500
-4.959106445312500
-4.959106445312500
-4.959106445312500
-4.959106445312500
-4.959106445312500
-4.959106445312500
-4.959106445312500
-4.959106445312500
-4.959106445312500
-4.959106445312500
-4.943847656250000
-4.943847656250000
-4.943847656250000
-4.959106445312500
-4.943847656250000
-4.943847656250000
-4.959106445312500
-4.943847656250000
-4.943847656250000
-4.943847656250000
-4.928588867187500
-4.943847656250000
-4.943847656250000
-4.928588867187500
-4.928588867187500
-4.928588867187500
-4.928588867187500
-4.928588867187500
-4.928588867187500
-4.928588867187500
-4.928588867187500
-4.928588867187500
-4.928588867187500
-4.913330078125000
-4.913330078125000
-4.913330078125000
-4.913330078125000
-4.913330078125000
-4.913330078125000
-4.913330078125000
-4.898071289062500
-4.913330078125000
-4.898071289062500
-4.898071289062500
-4.898071289062500
-4.898071289062500
-4.898071289062500
-4.898071289062500
-4.898071289062500
-4.898071289062500
-4.913330078125000
-4.898071289062500
-4.898071289062500
-4.898071289062500
-4.898071289062500
-4.898071289062500
-4.898071289062500
-4.898071289062500
-4.898071289062500
-4.898071289062500
-4.898071289062500
-4.898071289062500
-4.898071289062500
-4.898071289062500
-4.898071289062500
-4.898071289062500
-4.898071289062500
-4.898071289062500
-4.882812500000000
-4.882812500000000
-4.882812500000000
-4.882812500000000
-4.882812500000000
-4.882812500000000
-4.867553710937500
-4.882812500000000
-4.882812500000000
-4.882812500000000
-4.882812500000000
-4.882812500000000
-4.882812500000000
-4.867553710937500
-4.867553710937500
-4.867553710937500
-4.867553710937500
-4.867553710937500
-4.852294921875000
-4.852294921875000
-4.852294921875000
-4.867553710937500
-4.867553710937500
-4.852294921875000
-4.852294921875000
-4.852294921875000
-4.852294921875000
-4.852294921875000
-4.852294921875000
-4.852294921875000
-4.852294921875000
-4.852294921875000
-4.852294921875000
-4.852294921875000
-4.852294921875000
-4.852294921875000
-4.852294921875000
-4.852294921875000
-4.852294921875000
-4.852294921875000
-4.837036132812500
-4.837036132812500
-4.837036132812500
-4.837036132812500
-4.837036132812500
-4.837036132812500
-4.821777343750000
-4.821777343750000
-4.821777343750000
-4.821777343750000
-4.821777343750000
-4.821777343750000
-4.821777343750000
-4.821777343750000
-4.821777343750000
-4.821777343750000
-4.821777343750000
-4.821777343750000
-4.821777343750000
-4.821777343750000
-4.821777343750000
-4.821777343750000
-4.837036132812500
-4.837036132812500
-4.821777343750000
-4.821777343750000
-4.806518554687500
-4.821777343750000
-4.821777343750000
-4.806518554687500
-4.806518554687500
-4.791259765625000
-4.791259765625000
-4.791259765625000
-4.791259765625000
-4.791259765625000
-4.791259765625000
-4.791259765625000
-4.791259765625000
-4.791259765625000
-4.791259765625000
-4.791259765625000
-4.791259765625000
-4.791259765625000
-4.806518554687500
-4.806518554687500
-4.806518554687500
-4.791259765625000
-4.806518554687500
-4.791259765625000
-4.791259765625000
-4.776000976562500
-4.776000976562500
-4.776000976562500
-4.776000976562500
-4.776000976562500
-4.776000976562500
-4.776000976562500
-4.776000976562500
-4.776000976562500
-4.776000976562500
-4.776000976562500
-4.776000976562500
-4.776000976562500
-4.776000976562500
-4.776000976562500
-4.760742187500000
-4.760742187500000
-4.776000976562500
-4.760742187500000
-4.760742187500000
-4.760742187500000
-4.760742187500000
-4.760742187500000
-4.760742187500000
-4.745483398437500
-4.745483398437500
-4.745483398437500
-4.745483398437500
-4.745483398437500
-4.745483398437500
-4.745483398437500
-4.745483398437500
-4.745483398437500
-4.745483398437500
-4.745483398437500
-4.745483398437500
-4.745483398437500
-4.730224609375000
-4.730224609375000
-4.745483398437500
-4.745483398437500
-4.745483398437500
-4.745483398437500
-4.730224609375000
-4.730224609375000
-4.730224609375000
-4.745483398437500
-4.730224609375000
-4.730224609375000
-4.730224609375000
-4.730224609375000
-4.714965820312500
-4.714965820312500
-4.714965820312500
-4.714965820312500
-4.714965820312500
-4.714965820312500
-4.714965820312500
-4.714965820312500
-4.730224609375000
-4.730224609375000
-4.730224609375000
-4.714965820312500
-4.714965820312500
-4.730224609375000
-4.730224609375000
-4.714965820312500
-4.714965820312500
-4.714965820312500
-4.714965820312500
-4.714965820312500
-4.714965820312500
-4.699707031250000
-4.699707031250000
-4.699707031250000
-4.699707031250000
-4.699707031250000
-4.684448242187500
-4.684448242187500
-4.684448242187500
-4.684448242187500
-4.684448242187500
-4.684448242187500
-4.684448242187500
-4.684448242187500
-4.684448242187500
-4.684448242187500
-4.684448242187500
-4.684448242187500
-4.684448242187500
-4.684448242187500
-4.684448242187500
-4.684448242187500
-4.684448242187500
-4.684448242187500
-4.684448242187500
-4.684448242187500
-4.684448242187500
-4.684448242187500
-4.684448242187500
-4.684448242187500
-4.684448242187500
-4.669189453125000
-4.669189453125000
-4.669189453125000
-4.684448242187500
-4.669189453125000
-4.669189453125000
-4.669189453125000
-4.669189453125000
-4.669189453125000
-4.653930664062500
-4.653930664062500
-4.653930664062500
-4.653930664062500
-4.653930664062500
-4.653930664062500
-4.638671875000000
-4.653930664062500
-4.653930664062500
-4.669189453125000
-4.669189453125000
-4.669189453125000
-4.669189453125000
-4.669189453125000
-4.669189453125000
-4.669189453125000
-4.653930664062500
-4.653930664062500
-4.653930664062500
-4.653930664062500
-4.638671875000000
-4.638671875000000
-4.638671875000000
-4.638671875000000
-4.638671875000000
-4.638671875000000
-4.638671875000000
-4.638671875000000
-4.623413085937500
-4.623413085937500
-4.623413085937500
-4.623413085937500
-4.623413085937500
-4.623413085937500
-4.608154296875000
-4.608154296875000
-4.608154296875000
-4.623413085937500
-4.623413085937500
-4.623413085937500
-4.623413085937500
-4.623413085937500
-4.623413085937500
-4.623413085937500
-4.623413085937500
-4.623413085937500
-4.608154296875000
-4.623413085937500
-4.623413085937500
-4.623413085937500
-4.608154296875000
-4.608154296875000
-4.608154296875000
-4.608154296875000
-4.608154296875000
-4.608154296875000
-4.608154296875000
-4.608154296875000
-4.608154296875000
-4.592895507812500
-4.608154296875000
-4.608154296875000
-4.608154296875000
-4.608154296875000
-4.592895507812500
-4.592895507812500
-4.608154296875000
-4.592895507812500
-4.592895507812500
-4.592895507812500
-4.577636718750000
-4.577636718750000
-4.577636718750000
-4.577636718750000
-4.577636718750000
-4.577636718750000
-4.577636718750000
-4.577636718750000
-4.577636718750000
-4.577636718750000
-4.577636718750000
-4.592895507812500
-4.592895507812500
-4.577636718750000
-4.577636718750000
-4.577636718750000
-4.577636718750000
-4.577636718750000
-4.577636718750000
-4.577636718750000
-4.577636718750000
-4.577636718750000
-4.562377929687500
-4.562377929687500
-4.562377929687500
-4.562377929687500
-4.562377929687500
-4.562377929687500
-4.562377929687500
-4.547119140625000
-4.547119140625000
-4.562377929687500
-4.562377929687500
-4.547119140625000
-4.562377929687500
-4.562377929687500
-4.562377929687500
-4.562377929687500
-4.562377929687500
-4.547119140625000
-4.562377929687500
-4.562377929687500
-4.562377929687500
-4.562377929687500
-4.547119140625000
-4.531860351562500
-4.547119140625000
-4.547119140625000
-4.547119140625000
-4.547119140625000
-4.531860351562500
-4.531860351562500
-4.531860351562500
-4.547119140625000
-4.547119140625000
-4.531860351562500
-4.547119140625000
-4.531860351562500
-4.531860351562500
-4.531860351562500
-4.531860351562500
-4.547119140625000
-4.531860351562500
-4.531860351562500
-4.516601562500000
-4.516601562500000
-4.516601562500000
-4.516601562500000
-4.516601562500000
-4.501342773437500
-4.501342773437500
-4.501342773437500
-4.516601562500000
-4.516601562500000
-4.501342773437500
-4.516601562500000
-4.516601562500000
-4.501342773437500
-4.501342773437500
-4.501342773437500
-4.501342773437500
-4.501342773437500
-4.501342773437500
-4.501342773437500
-4.501342773437500
-4.501342773437500
-4.486083984375000
-4.501342773437500
-4.486083984375000
-4.486083984375000
-4.486083984375000
-4.486083984375000
-4.486083984375000
-4.486083984375000
-4.486083984375000
-4.486083984375000
-4.486083984375000
-4.501342773437500
-4.486083984375000
-4.501342773437500
-4.501342773437500
-4.501342773437500
-4.501342773437500
-4.501342773437500
-4.501342773437500
-4.501342773437500
-4.486083984375000
-4.486083984375000
-4.486083984375000
-4.486083984375000
-4.470825195312500
-4.470825195312500
-4.470825195312500
-4.455566406250000
-4.455566406250000
-4.470825195312500
-4.455566406250000
-4.470825195312500
-4.470825195312500
-4.470825195312500
-4.470825195312500
-4.470825195312500
-4.470825195312500
-4.470825195312500
-4.470825195312500
-4.470825195312500
-4.470825195312500
-4.470825195312500
-4.470825195312500
-4.470825195312500
-4.470825195312500
-4.470825195312500
-4.455566406250000
-4.455566406250000
-4.455566406250000
-4.455566406250000
-4.440307617187500
-4.455566406250000
-4.455566406250000
-4.455566406250000
-4.455566406250000
-4.440307617187500
-4.455566406250000
-4.455566406250000
-4.455566406250000
-4.455566406250000
-4.455566406250000
-4.455566406250000
-4.455566406250000
-4.440307617187500
-4.440307617187500
-4.440307617187500
-4.440307617187500
-4.440307617187500
-4.425048828125000
-4.425048828125000
-4.425048828125000
-4.425048828125000
-4.425048828125000
-4.425048828125000
-4.409790039062500
-4.409790039062500
-4.425048828125000
-4.425048828125000
-4.425048828125000
-4.425048828125000
-4.409790039062500
-4.409790039062500
-4.425048828125000
-4.425048828125000
-4.425048828125000
-4.409790039062500
-4.409790039062500
-4.409790039062500
-4.409790039062500
-4.409790039062500
-4.409790039062500
-4.394531250000000
-4.409790039062500
-4.409790039062500
-4.409790039062500
-4.409790039062500
-4.409790039062500
-4.394531250000000
-4.394531250000000
-4.394531250000000
-4.394531250000000
-4.394531250000000
-4.394531250000000
-4.394531250000000
-4.394531250000000
-4.394531250000000
-4.394531250000000
-4.394531250000000
-4.394531250000000
-4.394531250000000
-4.394531250000000
-4.394531250000000
-4.394531250000000
-4.394531250000000
-4.394531250000000
-4.394531250000000
-4.394531250000000
-4.394531250000000
-4.394531250000000
-4.379272460937500
-4.379272460937500
-4.379272460937500
-4.379272460937500
-4.379272460937500
-4.364013671875000
-4.364013671875000
-4.379272460937500
-4.379272460937500
-4.379272460937500
-4.379272460937500
-4.379272460937500
-4.379272460937500
-4.379272460937500
-4.379272460937500
-4.379272460937500
-4.379272460937500
-4.379272460937500
-4.364013671875000
-4.379272460937500
-4.379272460937500
-4.379272460937500
-4.364013671875000
-4.364013671875000
-4.364013671875000
-4.379272460937500
-4.364013671875000
-4.348754882812500
-4.348754882812500
-4.348754882812500
-4.348754882812500
-4.333496093750000
-4.333496093750000
-4.333496093750000
-4.333496093750000
-4.333496093750000
-4.333496093750000
-4.333496093750000
-4.333496093750000
-4.348754882812500
-4.348754882812500
-4.348754882812500
-4.348754882812500
-4.348754882812500
-4.348754882812500
-4.348754882812500
-4.348754882812500
-4.333496093750000
-4.333496093750000
-4.333496093750000
-4.333496093750000
-4.333496093750000
-4.318237304687500
-4.318237304687500
-4.333496093750000
-4.333496093750000
-4.333496093750000
-4.333496093750000
-4.333496093750000
-4.333496093750000
-4.333496093750000
-4.333496093750000
-4.318237304687500
-4.318237304687500
-4.318237304687500
-4.318237304687500
-4.318237304687500
-4.302978515625000
-4.302978515625000
-4.302978515625000
-4.287719726562500
-4.302978515625000
-4.302978515625000
-4.302978515625000
-4.302978515625000
-4.287719726562500
-4.302978515625000
-4.302978515625000
-4.302978515625000
-4.302978515625000
-4.302978515625000
-4.302978515625000
-4.302978515625000
-4.302978515625000
-4.302978515625000
-4.287719726562500
-4.302978515625000
-4.287719726562500
-4.287719726562500
-4.287719726562500
-4.287719726562500
-4.287719726562500
-4.287719726562500
-4.272460937500000
-4.272460937500000
-4.272460937500000
-4.272460937500000
-4.272460937500000
-4.272460937500000
-4.272460937500000
-4.272460937500000
-4.287719726562500
-4.287719726562500
-4.287719726562500
-4.302978515625000
-4.302978515625000
-4.302978515625000
-4.302978515625000
-4.287719726562500
-4.287719726562500
-4.287719726562500
-4.272460937500000
-4.272460937500000
-4.257202148437500
-4.257202148437500
-4.257202148437500
-4.257202148437500
-4.257202148437500
-4.241943359375000
-4.257202148437500
-4.257202148437500
-4.257202148437500
-4.257202148437500
-4.257202148437500
-4.257202148437500
-4.272460937500000
-4.272460937500000
-4.272460937500000
-4.272460937500000
-4.272460937500000
-4.257202148437500
-4.257202148437500
-4.257202148437500
-4.257202148437500
-4.257202148437500
-4.257202148437500
-4.257202148437500
-4.257202148437500
-4.257202148437500
-4.257202148437500
-4.257202148437500
-4.257202148437500
-4.257202148437500
-4.257202148437500
-4.241943359375000
-4.241943359375000
-4.241943359375000
-4.241943359375000
-4.241943359375000
-4.241943359375000
-4.241943359375000
-4.241943359375000
-4.226684570312500
-4.226684570312500
-4.226684570312500
-4.226684570312500
-4.226684570312500
-4.226684570312500
-4.226684570312500
-4.226684570312500
-4.226684570312500
-4.226684570312500
-4.226684570312500
-4.226684570312500
-4.226684570312500
-4.226684570312500
-4.226684570312500
-4.226684570312500
-4.226684570312500
-4.226684570312500
-4.226684570312500
-4.226684570312500
-4.211425781250000
-4.211425781250000
-4.211425781250000
-4.211425781250000
-4.211425781250000
-4.211425781250000
-4.211425781250000
-4.211425781250000
-4.196166992187500
-4.196166992187500
-4.211425781250000
-4.196166992187500
-4.196166992187500
-4.196166992187500
-4.196166992187500
-4.196166992187500
-4.196166992187500
-4.196166992187500
-4.196166992187500
-4.196166992187500
-4.196166992187500
-4.196166992187500
-4.196166992187500
-4.196166992187500
-4.196166992187500
-4.196166992187500
-4.180908203125000
-4.180908203125000
-4.196166992187500
-4.180908203125000
-4.180908203125000
-4.180908203125000
-4.180908203125000
-4.180908203125000
-4.180908203125000
-4.180908203125000
-4.180908203125000
-4.180908203125000
-4.180908203125000
-4.180908203125000
-4.180908203125000
-4.180908203125000
-4.165649414062500
-4.165649414062500
-4.165649414062500
-4.165649414062500
-4.165649414062500
-4.165649414062500
-4.165649414062500
-4.150390625000000
-4.165649414062500
-4.165649414062500
-4.165649414062500
-4.165649414062500
-4.165649414062500
-4.165649414062500
-4.165649414062500
-4.165649414062500
-4.150390625000000
-4.150390625000000
-4.150390625000000
-4.150390625000000
-4.150390625000000
-4.150390625000000
-4.150390625000000
-4.150390625000000
-4.135131835937500
-4.135131835937500
-4.150390625000000
-4.135131835937500
-4.135131835937500
-4.150390625000000
-4.150390625000000
-4.150390625000000
-4.150390625000000
-4.150390625000000
-4.150390625000000
-4.150390625000000
-4.150390625000000
-4.150390625000000
-4.150390625000000
-4.150390625000000
-4.135131835937500
-4.135131835937500
-4.135131835937500
-4.135131835937500
-4.135131835937500
-4.119873046875000
-4.119873046875000
-4.104614257812500
-4.119873046875000
-4.119873046875000
-4.119873046875000
-4.119873046875000
-4.119873046875000
-4.119873046875000
-4.119873046875000
-4.119873046875000
-4.119873046875000
-4.119873046875000
-4.119873046875000
-4.119873046875000
-4.119873046875000
-4.119873046875000
-4.119873046875000
-4.119873046875000
-4.119873046875000
-4.104614257812500
-4.119873046875000
-4.119873046875000
-4.119873046875000
-4.104614257812500
-4.104614257812500
-4.104614257812500
-4.104614257812500
-4.104614257812500
-4.104614257812500
-4.089355468750000
-4.089355468750000
-4.104614257812500
-4.104614257812500
-4.089355468750000
-4.089355468750000
-4.089355468750000
-4.104614257812500
-4.104614257812500
-4.089355468750000
-4.089355468750000
-4.089355468750000
-4.104614257812500
-4.089355468750000
-4.089355468750000
-4.089355468750000
-4.089355468750000
-4.089355468750000
-4.089355468750000
-4.089355468750000
-4.089355468750000
-4.089355468750000
-4.089355468750000
-4.089355468750000
-4.089355468750000
-4.089355468750000
-4.089355468750000
-4.089355468750000
-4.074096679687500
-4.074096679687500
-4.074096679687500
-4.074096679687500
-4.058837890625000
-4.058837890625000
-4.058837890625000
-4.043579101562500
-4.043579101562500
-4.043579101562500
-4.043579101562500
-4.058837890625000
-4.058837890625000
-4.058837890625000
-4.074096679687500
-4.074096679687500
-4.074096679687500
-4.074096679687500
-4.074096679687500
-4.074096679687500
-4.074096679687500
-4.074096679687500
-4.058837890625000
-4.074096679687500
-4.058837890625000
-4.058837890625000
-4.058837890625000
-4.058837890625000
-4.043579101562500
-4.058837890625000
-4.058837890625000
-4.058837890625000
-4.058837890625000
-4.058837890625000
-4.058837890625000
-4.058837890625000
-4.058837890625000
-4.058837890625000
-4.058837890625000
-4.043579101562500
-4.043579101562500
-4.043579101562500
-4.043579101562500
-4.028320312500000
-4.028320312500000
-4.028320312500000
-4.028320312500000
-4.028320312500000
-4.028320312500000
-4.028320312500000
-4.043579101562500
-4.043579101562500
-4.028320312500000
-4.028320312500000
-4.028320312500000
-4.028320312500000
-4.028320312500000
-4.013061523437500
-4.013061523437500
-4.013061523437500
-4.013061523437500
-4.013061523437500
-4.013061523437500
-4.013061523437500
-4.013061523437500
-4.013061523437500
-4.028320312500000
-4.028320312500000
-4.013061523437500
-4.013061523437500
-4.013061523437500
-4.028320312500000
-4.013061523437500
-4.013061523437500
-4.013061523437500
-4.013061523437500
-4.013061523437500
-4.013061523437500
-3.997802734375000
-3.997802734375000
-3.997802734375000
-3.997802734375000
-4.013061523437500
-3.997802734375000
-3.997802734375000
-4.013061523437500
-4.013061523437500
-3.997802734375000
-3.997802734375000
-3.997802734375000
-3.997802734375000
-3.997802734375000
-3.997802734375000
-3.997802734375000
-3.997802734375000
-3.997802734375000
-3.997802734375000
-3.982543945312500
-3.982543945312500
-3.982543945312500
-3.982543945312500
-3.982543945312500
-3.982543945312500
-3.982543945312500
-3.982543945312500
-3.967285156250000
-3.967285156250000
-3.967285156250000
-3.967285156250000
-3.967285156250000
-3.967285156250000
-3.967285156250000
-3.967285156250000
-3.967285156250000
-3.982543945312500
-3.967285156250000
-3.967285156250000
-3.967285156250000
-3.967285156250000
-3.967285156250000
-3.967285156250000
-3.967285156250000
-3.967285156250000
-3.967285156250000
-3.952026367187500
-3.952026367187500
-3.967285156250000
-3.952026367187500
-3.952026367187500
-3.952026367187500
-3.952026367187500
-3.952026367187500
-3.952026367187500
-3.936767578125000
-3.952026367187500
-3.952026367187500
-3.952026367187500
-3.936767578125000
-3.936767578125000
-3.936767578125000
-3.952026367187500
-3.952026367187500
-3.952026367187500
-3.952026367187500
-3.936767578125000
-3.952026367187500
-3.952026367187500
-3.952026367187500
-3.952026367187500
-3.952026367187500
-3.952026367187500
-3.952026367187500
-3.952026367187500
-3.952026367187500
-3.952026367187500
-3.936767578125000
-3.936767578125000
-3.936767578125000
-3.936767578125000
-3.936767578125000
-3.936767578125000
-3.936767578125000
-3.936767578125000
-3.936767578125000
-3.936767578125000
-3.921508789062500
-3.921508789062500
-3.936767578125000
-3.936767578125000
-3.921508789062500
-3.921508789062500
-3.921508789062500
-3.936767578125000
-3.936767578125000
-3.921508789062500
-3.921508789062500
-3.921508789062500
-3.921508789062500
-3.921508789062500
-3.921508789062500
-3.906250000000000
-3.906250000000000
-3.906250000000000
-3.906250000000000
-3.906250000000000
-3.906250000000000
-3.906250000000000
-3.906250000000000
-3.906250000000000
-3.906250000000000
-3.890991210937500
-3.890991210937500
-3.890991210937500
-3.890991210937500
-3.890991210937500
-3.890991210937500
-3.890991210937500
-3.890991210937500
-3.890991210937500
-3.890991210937500
-3.890991210937500
-3.890991210937500
-3.890991210937500
-3.890991210937500
-3.890991210937500
-3.890991210937500
-3.890991210937500
-3.890991210937500
-3.890991210937500
-3.890991210937500
-3.890991210937500
-3.890991210937500
-3.875732421875000
-3.890991210937500
-3.890991210937500
-3.875732421875000
-3.875732421875000
-3.875732421875000
-3.875732421875000
-3.875732421875000
-3.875732421875000
-3.875732421875000
-3.875732421875000
-3.875732421875000
-3.875732421875000
-3.890991210937500
-3.875732421875000
-3.875732421875000
-3.875732421875000
-3.875732421875000
-3.875732421875000
-3.875732421875000
-3.875732421875000
-3.875732421875000
-3.860473632812500
-3.860473632812500
-3.875732421875000
-3.875732421875000
-3.875732421875000
-3.875732421875000
-3.875732421875000
-3.875732421875000
-3.860473632812500
-3.860473632812500
-3.860473632812500
-3.860473632812500
-3.860473632812500
-3.845214843750000
-3.845214843750000
-3.845214843750000
-3.845214843750000
-3.845214843750000
-3.845214843750000
-3.829956054687500
-3.829956054687500
-3.829956054687500
-3.829956054687500
-3.829956054687500
-3.845214843750000
-3.845214843750000
-3.845214843750000
-3.845214843750000
-3.845214843750000
-3.845214843750000
-3.845214843750000
-3.845214843750000
-3.845214843750000
-3.845214843750000
-3.829956054687500
-3.829956054687500
-3.845214843750000
-3.829956054687500
-3.845214843750000
-3.845214843750000
-3.829956054687500
-3.845214843750000
-3.829956054687500
-3.829956054687500
-3.814697265625000
-3.829956054687500
-3.829956054687500
-3.829956054687500
-3.814697265625000
-3.814697265625000
-3.814697265625000
-3.829956054687500
-3.814697265625000
-3.814697265625000
-3.814697265625000
-3.814697265625000
-3.814697265625000
-3.814697265625000
-3.799438476562500
-3.799438476562500
-3.799438476562500
-3.799438476562500
-3.799438476562500
-3.799438476562500
-3.814697265625000
-3.814697265625000
-3.814697265625000
-3.814697265625000
-3.814697265625000
-3.814697265625000
-3.814697265625000
-3.814697265625000
-3.814697265625000
-3.814697265625000
-3.814697265625000
-3.799438476562500
-3.799438476562500
-3.799438476562500
-3.784179687500000
-3.784179687500000
-3.784179687500000
-3.784179687500000
-3.784179687500000
-3.784179687500000
-3.784179687500000
-3.784179687500000
-3.784179687500000
-3.784179687500000
-3.784179687500000
-3.799438476562500
-3.799438476562500
-3.799438476562500
-3.799438476562500
-3.784179687500000
-3.799438476562500
-3.799438476562500
-3.784179687500000
-3.784179687500000
-3.784179687500000
-3.768920898437500
-3.784179687500000
-3.768920898437500
-3.768920898437500
-3.768920898437500
-3.784179687500000
-3.784179687500000
-3.784179687500000
-3.784179687500000
-3.784179687500000
-3.784179687500000
-3.784179687500000
-3.784179687500000
-3.784179687500000
-3.784179687500000
-3.768920898437500
-3.768920898437500
-3.784179687500000
-3.768920898437500
-3.768920898437500
-3.768920898437500
-3.753662109375000
-3.753662109375000
-3.753662109375000
-3.768920898437500
-3.768920898437500
-3.768920898437500
-3.768920898437500
-3.768920898437500
-3.768920898437500
-3.768920898437500
-3.768920898437500
-3.768920898437500
-3.753662109375000
-3.753662109375000
-3.738403320312500
-3.738403320312500
-3.753662109375000
-3.738403320312500
-3.738403320312500
-3.738403320312500
-3.738403320312500
-3.738403320312500
-3.738403320312500
-3.738403320312500
-3.738403320312500
-3.738403320312500
-3.738403320312500
-3.738403320312500
-3.738403320312500
-3.738403320312500
-3.738403320312500
-3.738403320312500
-3.738403320312500
-3.738403320312500
-3.738403320312500
-3.723144531250000
-3.723144531250000
-3.723144531250000
-3.723144531250000
-3.707885742187500
-3.707885742187500
-3.707885742187500
-3.707885742187500
-3.707885742187500
-3.707885742187500
-3.707885742187500
-3.707885742187500
-3.707885742187500
-3.723144531250000
-3.723144531250000
-3.723144531250000
-3.707885742187500
-3.723144531250000
-3.723144531250000
-3.723144531250000
-3.723144531250000
-3.723144531250000
-3.723144531250000
-3.707885742187500
-3.707885742187500
-3.707885742187500
-3.723144531250000
-3.707885742187500
-3.707885742187500
-3.707885742187500
-3.707885742187500
-3.707885742187500
-3.707885742187500
-3.707885742187500
-3.692626953125000
-3.692626953125000
-3.692626953125000
-3.692626953125000
-3.692626953125000
-3.692626953125000
-3.692626953125000
-3.692626953125000
-3.692626953125000
-3.692626953125000
-3.692626953125000
-3.692626953125000
-3.677368164062500
-3.677368164062500
-3.692626953125000
-3.677368164062500
-3.662109375000000
-3.662109375000000
-3.662109375000000
-3.677368164062500
-3.677368164062500
-3.677368164062500
-3.677368164062500
-3.692626953125000
-3.692626953125000
-3.692626953125000
-3.692626953125000
-3.692626953125000
-3.707885742187500
-3.692626953125000
-3.692626953125000
-3.677368164062500
-3.677368164062500
-3.677368164062500
-3.677368164062500
-3.662109375000000
-3.662109375000000
-3.662109375000000
-3.662109375000000
-3.662109375000000
-3.662109375000000
-3.662109375000000
-3.662109375000000
-3.662109375000000
-3.662109375000000
-3.662109375000000
-3.662109375000000
-3.662109375000000
-3.662109375000000
-3.662109375000000
-3.662109375000000
-3.662109375000000
-3.662109375000000
-3.662109375000000
-3.662109375000000
-3.662109375000000
-3.662109375000000
-3.662109375000000
-3.662109375000000
-3.662109375000000
-3.662109375000000
-3.662109375000000
-3.662109375000000
-3.662109375000000
-3.662109375000000
-3.662109375000000
-3.662109375000000
-3.662109375000000
-3.646850585937500
-3.646850585937500
-3.646850585937500
-3.631591796875000
-3.631591796875000
-3.631591796875000
-3.616333007812500
-3.616333007812500
-3.616333007812500
-3.631591796875000
-3.616333007812500
-3.631591796875000
-3.631591796875000
-3.631591796875000
-3.631591796875000
-3.631591796875000
-3.631591796875000
-3.631591796875000
-3.631591796875000
-3.631591796875000
-3.631591796875000
-3.631591796875000
-3.631591796875000
-3.631591796875000
-3.631591796875000
-3.631591796875000
-3.631591796875000
-3.631591796875000
-3.631591796875000
-3.631591796875000
-3.631591796875000
-3.631591796875000
-3.631591796875000
-3.616333007812500
-3.616333007812500
-3.616333007812500
-3.616333007812500
-3.616333007812500
-3.616333007812500
-3.616333007812500
-3.616333007812500
-3.616333007812500
-3.616333007812500
-3.601074218750000
-3.616333007812500
-3.601074218750000
-3.601074218750000
-3.601074218750000
-3.601074218750000
-3.601074218750000
-3.601074218750000
-3.601074218750000
-3.601074218750000
-3.601074218750000
-3.585815429687500
-3.601074218750000
-3.601074218750000
-3.601074218750000
-3.601074218750000
-3.601074218750000
-3.585815429687500
-3.601074218750000
-3.585815429687500
-3.585815429687500
-3.585815429687500
-3.585815429687500
-3.585815429687500
-3.601074218750000
-3.601074218750000
-3.585815429687500
-3.585815429687500
-3.585815429687500
-3.585815429687500
-3.585815429687500
-3.585815429687500
-3.585815429687500
-3.585815429687500
-3.585815429687500
-3.585815429687500
-3.585815429687500
-3.570556640625000
-3.570556640625000
-3.570556640625000
-3.570556640625000
-3.570556640625000
-3.555297851562500
-3.555297851562500
-3.570556640625000
-3.570556640625000
-3.570556640625000
-3.570556640625000
-3.570556640625000
-3.570556640625000
-3.570556640625000
-3.570556640625000
-3.570556640625000
-3.570556640625000
-3.555297851562500
-3.555297851562500
-3.555297851562500
-3.555297851562500
-3.555297851562500
-3.555297851562500
-3.570556640625000
-3.555297851562500
-3.555297851562500
-3.570556640625000
-3.570556640625000
-3.570556640625000
-3.570556640625000
-3.570556640625000
-3.570556640625000
-3.570556640625000
-3.555297851562500
-3.555297851562500
-3.570556640625000
-3.555297851562500
-3.555297851562500
-3.555297851562500
-3.555297851562500
-3.555297851562500
-3.540039062500000
-3.555297851562500
-3.540039062500000
-3.540039062500000
-3.540039062500000
-3.524780273437500
-3.524780273437500
-3.524780273437500
-3.524780273437500
-3.524780273437500
-3.524780273437500
-3.524780273437500
-3.524780273437500
-3.524780273437500
-3.540039062500000
-3.540039062500000
-3.540039062500000
-3.540039062500000
-3.540039062500000
-3.540039062500000
-3.540039062500000
-3.540039062500000
-3.540039062500000
-3.540039062500000
-3.524780273437500
-3.524780273437500
-3.524780273437500
-3.509521484375000
-3.509521484375000
-3.509521484375000
-3.509521484375000
-3.509521484375000
-3.524780273437500
-3.509521484375000
-3.509521484375000
-3.524780273437500
-3.524780273437500
-3.524780273437500
-3.524780273437500
-3.524780273437500
-3.524780273437500
-3.509521484375000
-3.509521484375000
-3.524780273437500
-3.524780273437500
-3.509521484375000
-3.509521484375000
-3.509521484375000
-3.509521484375000
-3.494262695312500
-3.509521484375000
-3.494262695312500
-3.509521484375000
-3.494262695312500
-3.494262695312500
-3.509521484375000
-3.509521484375000
-3.509521484375000
-3.509521484375000
-3.509521484375000
-3.509521484375000
-3.509521484375000
-3.509521484375000
-3.494262695312500
-3.494262695312500
-3.494262695312500
-3.479003906250000
-3.479003906250000
-3.479003906250000
-3.463745117187500
-3.463745117187500
-3.463745117187500
-3.463745117187500
-3.479003906250000
-3.479003906250000
-3.479003906250000
-3.494262695312500
-3.509521484375000
-3.494262695312500
-3.509521484375000
-3.509521484375000
-3.494262695312500
-3.509521484375000
-3.494262695312500
-3.494262695312500
-3.494262695312500
-3.479003906250000
-3.479003906250000
-3.479003906250000
-3.479003906250000
-3.479003906250000
-3.479003906250000
-3.463745117187500
-3.463745117187500
-3.463745117187500
-3.448486328125000
-3.448486328125000
-3.448486328125000
-3.463745117187500
-3.463745117187500
-3.463745117187500
-3.463745117187500
-3.463745117187500
-3.463745117187500
-3.463745117187500
-3.463745117187500
-3.463745117187500
-3.448486328125000
-3.448486328125000
-3.463745117187500
-3.463745117187500
-3.448486328125000
-3.448486328125000
-3.448486328125000
-3.448486328125000
-3.448486328125000
-3.448486328125000
-3.448486328125000
-3.448486328125000
-3.448486328125000
-3.448486328125000
-3.448486328125000
-3.463745117187500
-3.463745117187500
-3.463745117187500
-3.463745117187500
-3.463745117187500
-3.463745117187500
-3.448486328125000
-3.448486328125000
-3.448486328125000
-3.433227539062500
-3.433227539062500
-3.433227539062500
-3.417968750000000
-3.433227539062500
-3.433227539062500
-3.433227539062500
-3.433227539062500
-3.433227539062500
-3.433227539062500
-3.433227539062500
-3.433227539062500
-3.433227539062500
-3.433227539062500
-3.433227539062500
-3.433227539062500
-3.417968750000000
-3.433227539062500
-3.433227539062500
-3.433227539062500
-3.433227539062500
-3.417968750000000
-3.433227539062500
-3.433227539062500
-3.433227539062500
-3.433227539062500
-3.433227539062500
-3.417968750000000
-3.417968750000000
-3.417968750000000
-3.417968750000000
-3.417968750000000
-3.417968750000000
-3.417968750000000
-3.417968750000000
-3.417968750000000
-3.402709960937500
-3.417968750000000
-3.417968750000000
-3.417968750000000
-3.417968750000000
-3.417968750000000
-3.417968750000000
-3.417968750000000
-3.417968750000000
-3.417968750000000
-3.417968750000000
-3.417968750000000
-3.417968750000000
-3.417968750000000
-3.402709960937500
-3.402709960937500
-3.402709960937500
-3.402709960937500
-3.402709960937500
-3.402709960937500
-3.402709960937500
-3.402709960937500
-3.402709960937500
-3.402709960937500
-3.387451171875000
-3.402709960937500
-3.402709960937500
-3.387451171875000
-3.387451171875000
-3.387451171875000
-3.387451171875000
-3.387451171875000
-3.387451171875000
-3.387451171875000
-3.387451171875000
-3.387451171875000
-3.387451171875000
-3.387451171875000
-3.387451171875000
-3.387451171875000
-3.387451171875000
-3.387451171875000
-3.387451171875000
-3.387451171875000
-3.387451171875000
-3.387451171875000
-3.387451171875000
-3.387451171875000
-3.387451171875000
-3.387451171875000
-3.372192382812500
-3.372192382812500
-3.372192382812500
-3.356933593750000
-3.356933593750000
-3.356933593750000
-3.356933593750000
-3.356933593750000
-3.356933593750000
-3.356933593750000
-3.356933593750000
-3.356933593750000
-3.356933593750000
-3.372192382812500
-3.372192382812500
-3.372192382812500
-3.372192382812500
-3.372192382812500
-3.356933593750000
-3.356933593750000
-3.372192382812500
-3.372192382812500
-3.372192382812500
-3.356933593750000
-3.356933593750000
-3.356933593750000
-3.356933593750000
-3.341674804687500
-3.356933593750000
-3.341674804687500
-3.341674804687500
-3.341674804687500
-3.356933593750000
-3.356933593750000
-3.356933593750000
-3.341674804687500
-3.356933593750000
-3.356933593750000
-3.356933593750000
-3.356933593750000
-3.356933593750000
-3.341674804687500
-3.356933593750000
-3.341674804687500
-3.341674804687500
-3.341674804687500
-3.326416015625000
-3.326416015625000
-3.326416015625000
-3.326416015625000
-3.326416015625000
-3.326416015625000
-3.326416015625000
-3.326416015625000
-3.326416015625000
-3.326416015625000
-3.326416015625000
-3.326416015625000
-3.341674804687500
-3.341674804687500
-3.326416015625000
-3.326416015625000
-3.341674804687500
-3.341674804687500
-3.341674804687500
-3.341674804687500
-3.341674804687500
-3.341674804687500
-3.341674804687500
-3.326416015625000
-3.326416015625000
-3.326416015625000
-3.326416015625000
-3.311157226562500
-3.326416015625000
-3.311157226562500
-3.311157226562500
-3.311157226562500
-3.326416015625000
-3.326416015625000
-3.326416015625000
-3.326416015625000
-3.311157226562500
-3.311157226562500
-3.311157226562500
-3.311157226562500
-3.311157226562500
-3.311157226562500
-3.311157226562500
-3.295898437500000
-3.311157226562500
-3.311157226562500
-3.311157226562500
-3.311157226562500
-3.311157226562500
-3.295898437500000
-3.295898437500000
-3.311157226562500
-3.311157226562500
-3.295898437500000
-3.295898437500000
-3.311157226562500
-3.311157226562500
-3.311157226562500
-3.311157226562500
-3.311157226562500
-3.311157226562500
-3.311157226562500
-3.311157226562500
-3.311157226562500
-3.311157226562500
-3.311157226562500
-3.311157226562500
-3.311157226562500
-3.295898437500000
-3.295898437500000
-3.295898437500000
-3.295898437500000
-3.280639648437500
-3.280639648437500
-3.280639648437500
-3.265380859375000
-3.280639648437500
-3.280639648437500
-3.265380859375000
-3.265380859375000
-3.280639648437500
-3.280639648437500
-3.280639648437500
-3.280639648437500
-3.280639648437500
-3.280639648437500
-3.280639648437500
-3.280639648437500
-3.265380859375000
-3.265380859375000
-3.265380859375000
-3.265380859375000
-3.265380859375000
-3.265380859375000
-3.265380859375000
-3.265380859375000
-3.265380859375000
-3.265380859375000
-3.265380859375000
-3.265380859375000
-3.265380859375000
-3.280639648437500
-3.265380859375000
-3.265380859375000
-3.265380859375000
-3.265380859375000
-3.265380859375000
-3.265380859375000
-3.265380859375000
-3.265380859375000
-3.265380859375000
-3.250122070312500
-3.265380859375000
-3.265380859375000
-3.265380859375000
-3.265380859375000
-3.265380859375000
-3.265380859375000
-3.265380859375000
-3.265380859375000
-3.250122070312500
-3.250122070312500
-3.250122070312500
-3.250122070312500
-3.250122070312500
-3.250122070312500
-3.250122070312500
-3.250122070312500
-3.234863281250000
-3.234863281250000
-3.234863281250000
-3.234863281250000
-3.219604492187500
-3.219604492187500
-3.219604492187500
-3.234863281250000
-3.234863281250000
-3.234863281250000
-3.234863281250000
-3.250122070312500
-3.250122070312500
-3.250122070312500
-3.250122070312500
-3.250122070312500
-3.250122070312500
-3.250122070312500
-3.250122070312500
-3.234863281250000
-3.234863281250000
-3.234863281250000
-3.234863281250000
-3.234863281250000
-3.219604492187500
-3.219604492187500
-3.219604492187500
-3.219604492187500
-3.219604492187500
-3.219604492187500
-3.234863281250000
-3.234863281250000
-3.234863281250000
-3.234863281250000
-3.234863281250000
-3.234863281250000
-3.234863281250000
-3.219604492187500
-3.219604492187500
-3.219604492187500
-3.204345703125000
-3.204345703125000
-3.204345703125000
-3.189086914062500
-3.189086914062500
-3.189086914062500
-3.173828125000000
-3.189086914062500
-3.189086914062500
-3.204345703125000
-3.204345703125000
-3.204345703125000
-3.204345703125000
-3.219604492187500
-3.219604492187500
-3.219604492187500
-3.219604492187500
-3.219604492187500
-3.204345703125000
-3.204345703125000
-3.189086914062500
-3.204345703125000
-3.204345703125000
-3.189086914062500
-3.189086914062500
-3.173828125000000
-3.173828125000000
-3.173828125000000
-3.173828125000000
-3.173828125000000
-3.173828125000000
-3.189086914062500
-3.189086914062500
-3.189086914062500
-3.189086914062500
-3.189086914062500
-3.204345703125000
-3.204345703125000
-3.204345703125000
-3.189086914062500
-3.204345703125000
-3.189086914062500
-3.189086914062500
-3.189086914062500
-3.189086914062500
-3.173828125000000
-3.173828125000000
-3.173828125000000
-3.173828125000000
-3.173828125000000
-3.158569335937500
-3.158569335937500
-3.158569335937500
-3.173828125000000
-3.158569335937500
-3.173828125000000
-3.173828125000000
-3.173828125000000
-3.189086914062500
-3.189086914062500
-3.189086914062500
-3.189086914062500
-3.189086914062500
-3.189086914062500
-3.173828125000000
-3.173828125000000
-3.173828125000000
-3.173828125000000
-3.173828125000000
-3.173828125000000
-3.158569335937500
-3.158569335937500
-3.158569335937500
-3.158569335937500
-3.158569335937500
-3.158569335937500
-3.158569335937500
-3.158569335937500
-3.158569335937500
-3.158569335937500
-3.158569335937500
-3.173828125000000
-3.158569335937500
-3.158569335937500
-3.158569335937500
-3.158569335937500
-3.158569335937500
-3.158569335937500
-3.143310546875000
-3.158569335937500
-3.143310546875000
-3.143310546875000
-3.143310546875000
-3.158569335937500
-3.143310546875000
-3.143310546875000
-3.143310546875000
-3.143310546875000
-3.143310546875000
-3.158569335937500
-3.158569335937500
-3.143310546875000
-3.158569335937500
-3.143310546875000
-3.143310546875000
-3.143310546875000
-3.143310546875000
-3.143310546875000
-3.128051757812500
-3.128051757812500
-3.128051757812500
-3.128051757812500
-3.128051757812500
-3.128051757812500
-3.128051757812500
-3.128051757812500
-3.128051757812500
-3.128051757812500
-3.143310546875000
-3.143310546875000
-3.128051757812500
-3.128051757812500
-3.128051757812500
-3.128051757812500
-3.128051757812500
-3.128051757812500
-3.128051757812500
-3.128051757812500
-3.128051757812500
-3.128051757812500
-3.128051757812500
-3.128051757812500
-3.128051757812500
-3.128051757812500
-3.128051757812500
-3.112792968750000
-3.128051757812500
-3.128051757812500
-3.128051757812500
-3.128051757812500
-3.128051757812500
-3.128051757812500
-3.128051757812500
-3.128051757812500
-3.128051757812500
-3.128051757812500
-3.128051757812500
-3.112792968750000
-3.112792968750000
-3.112792968750000
-3.112792968750000
-3.112792968750000
-3.097534179687500
-3.097534179687500
-3.097534179687500
-3.097534179687500
-3.097534179687500
-3.097534179687500
-3.097534179687500
-3.097534179687500
-3.082275390625000
-3.082275390625000
-3.097534179687500
-3.097534179687500
-3.097534179687500
-3.097534179687500
-3.097534179687500
-3.097534179687500
-3.097534179687500
-3.097534179687500
-3.097534179687500
-3.097534179687500
-3.097534179687500
-3.097534179687500
-3.097534179687500
-3.097534179687500
-3.097534179687500
-3.097534179687500
-3.097534179687500
-3.082275390625000
-3.082275390625000
-3.082275390625000
-3.082275390625000
-3.082275390625000
-3.082275390625000
-3.082275390625000
-3.082275390625000
-3.082275390625000
-3.082275390625000
-3.082275390625000
-3.082275390625000
-3.082275390625000
-3.082275390625000
-3.082275390625000
-3.082275390625000
-3.082275390625000
-3.082275390625000
-3.082275390625000
-3.082275390625000
-3.067016601562500
-3.067016601562500
-3.067016601562500
-3.067016601562500
-3.067016601562500
-3.067016601562500
-3.051757812500000
-3.051757812500000
-3.067016601562500
-3.067016601562500
-3.067016601562500
-3.067016601562500
-3.067016601562500
-3.067016601562500
-3.067016601562500
-3.067016601562500
-3.067016601562500
-3.067016601562500
-3.067016601562500
-3.067016601562500
-3.067016601562500
-3.067016601562500
-3.067016601562500
-3.067016601562500
-3.067016601562500
-3.051757812500000
-3.051757812500000
-3.051757812500000
-3.051757812500000
-3.051757812500000
-3.051757812500000
-3.051757812500000
-3.051757812500000
-3.051757812500000
-3.051757812500000
-3.051757812500000
-3.051757812500000
-3.051757812500000
-3.051757812500000
-3.051757812500000
-3.036499023437500
-3.036499023437500
-3.036499023437500
-3.036499023437500
-3.051757812500000
-3.051757812500000
-3.036499023437500
-3.036499023437500
-3.036499023437500
-3.051757812500000
-3.051757812500000
-3.036499023437500
-3.036499023437500
-3.036499023437500
-3.036499023437500
-3.036499023437500
-3.036499023437500
-3.021240234375000
-3.021240234375000
-3.021240234375000
-3.021240234375000
-3.021240234375000
-3.021240234375000
-3.021240234375000
-3.021240234375000
-3.021240234375000
-3.021240234375000
-3.021240234375000
-3.021240234375000
-3.036499023437500
-3.036499023437500
-3.036499023437500
-3.036499023437500
-3.036499023437500
-3.036499023437500
-3.036499023437500
-3.036499023437500
-3.021240234375000
-3.021240234375000
-3.021240234375000
-3.021240234375000
-3.005981445312500
-3.005981445312500
-3.005981445312500
-3.005981445312500
-3.005981445312500
-3.005981445312500
-3.005981445312500
-3.005981445312500
-3.021240234375000
-3.021240234375000
-3.021240234375000
-3.005981445312500
-3.005981445312500
-3.005981445312500
-3.005981445312500
-3.021240234375000
-3.005981445312500
-2.990722656250000
-2.990722656250000
-3.005981445312500
-3.005981445312500
-3.005981445312500
-3.005981445312500
-3.005981445312500
-3.021240234375000
-3.021240234375000
-3.021240234375000
-3.021240234375000
-3.021240234375000
-3.021240234375000
-3.021240234375000
-3.021240234375000
-3.005981445312500
-3.005981445312500
-3.005981445312500
-3.005981445312500
-3.005981445312500
-2.990722656250000
-2.990722656250000
-2.990722656250000
-2.990722656250000
-2.990722656250000
-2.975463867187500
-2.975463867187500
-2.975463867187500
-2.975463867187500
-2.975463867187500
-2.975463867187500
-2.975463867187500
-2.975463867187500
-2.975463867187500
-2.975463867187500
-2.975463867187500
-2.975463867187500
-2.975463867187500
-2.975463867187500
-2.975463867187500
-2.975463867187500
-2.975463867187500
-2.975463867187500
-2.975463867187500
-2.975463867187500
-2.975463867187500
-2.960205078125000
-2.960205078125000
-2.960205078125000
-2.960205078125000
-2.960205078125000
-2.960205078125000
-2.960205078125000
-2.944946289062500
-2.960205078125000
-2.960205078125000
-2.960205078125000
-2.960205078125000
-2.960205078125000
-2.960205078125000
-2.975463867187500
-2.960205078125000
-2.960205078125000
-2.975463867187500
-2.975463867187500
-2.975463867187500
-2.960205078125000
-2.960205078125000
-2.975463867187500
-2.975463867187500
-2.960205078125000
-2.960205078125000
-2.960205078125000
-2.960205078125000
-2.944946289062500
-2.960205078125000
-2.944946289062500
-2.944946289062500
-2.944946289062500
-2.944946289062500
-2.944946289062500
-2.944946289062500
-2.944946289062500
-2.944946289062500
-2.944946289062500
-2.960205078125000
-2.960205078125000
-2.960205078125000
-2.960205078125000
-2.960205078125000
-2.944946289062500
-2.944946289062500
-2.944946289062500
-2.944946289062500
-2.929687500000000
-2.929687500000000
-2.929687500000000
-2.929687500000000
-2.929687500000000
-2.929687500000000
-2.929687500000000
-2.944946289062500
-2.944946289062500
-2.944946289062500
-2.944946289062500
-2.944946289062500
-2.944946289062500
-2.944946289062500
-2.944946289062500
-2.944946289062500
-2.944946289062500
-2.944946289062500
-2.929687500000000
-2.929687500000000
-2.929687500000000
-2.929687500000000
-2.914428710937500
-2.914428710937500
-2.914428710937500
-2.929687500000000
-2.914428710937500
-2.914428710937500
-2.929687500000000
-2.929687500000000
-2.929687500000000
-2.929687500000000
-2.929687500000000
-2.929687500000000
-2.944946289062500
-2.929687500000000
-2.944946289062500
-2.929687500000000
-2.929687500000000
-2.929687500000000
-2.914428710937500
-2.914428710937500
-2.914428710937500
-2.899169921875000
-2.899169921875000
-2.899169921875000
-2.899169921875000
-2.899169921875000
-2.899169921875000
-2.899169921875000
-2.899169921875000
-2.914428710937500
-2.899169921875000
-2.899169921875000
-2.914428710937500
-2.914428710937500
-2.914428710937500
-2.914428710937500
-2.914428710937500
-2.914428710937500
-2.914428710937500
-2.914428710937500
-2.914428710937500
-2.914428710937500
-2.914428710937500
-2.899169921875000
-2.899169921875000
-2.899169921875000
-2.914428710937500
-2.899169921875000
-2.883911132812500
-2.883911132812500
-2.899169921875000
-2.899169921875000
-2.883911132812500
-2.883911132812500
-2.883911132812500
-2.883911132812500
-2.883911132812500
-2.883911132812500
-2.899169921875000
-2.899169921875000
-2.899169921875000
-2.883911132812500
-2.883911132812500
-2.883911132812500
-2.883911132812500
-2.883911132812500
-2.868652343750000
-2.868652343750000
-2.883911132812500
-2.883911132812500
-2.868652343750000
-2.868652343750000
-2.868652343750000
-2.883911132812500
-2.883911132812500
-2.883911132812500
-2.883911132812500
-2.883911132812500
-2.883911132812500
-2.883911132812500
-2.868652343750000
-2.883911132812500
-2.883911132812500
-2.868652343750000
-2.868652343750000
-2.868652343750000
-2.868652343750000
-2.883911132812500
-2.868652343750000
-2.868652343750000
-2.883911132812500
-2.868652343750000
-2.868652343750000
-2.868652343750000
-2.868652343750000
-2.868652343750000
-2.868652343750000
-2.868652343750000
-2.868652343750000
-2.853393554687500
-2.853393554687500
-2.853393554687500
-2.853393554687500
-2.853393554687500
-2.853393554687500
-2.853393554687500
-2.853393554687500
-2.853393554687500
-2.853393554687500
-2.853393554687500
-2.853393554687500
-2.853393554687500
-2.853393554687500
-2.853393554687500
-2.853393554687500
-2.853393554687500
-2.853393554687500
-2.853393554687500
-2.853393554687500
-2.853393554687500
-2.853393554687500
-2.853393554687500
-2.853393554687500
-2.853393554687500
-2.838134765625000
-2.838134765625000
-2.822875976562500
-2.838134765625000
-2.838134765625000
-2.822875976562500
-2.822875976562500
-2.822875976562500
-2.838134765625000
-2.838134765625000
-2.838134765625000
-2.838134765625000
-2.838134765625000
-2.838134765625000
-2.838134765625000
-2.838134765625000
-2.838134765625000
-2.853393554687500
-2.838134765625000
-2.838134765625000
-2.838134765625000
-2.838134765625000
-2.838134765625000
-2.838134765625000
-2.838134765625000
-2.838134765625000
-2.838134765625000
-2.838134765625000
-2.838134765625000
-2.838134765625000
-2.838134765625000
-2.838134765625000
-2.838134765625000
-2.822875976562500
-2.822875976562500
-2.838134765625000
-2.838134765625000
-2.822875976562500
-2.822875976562500
-2.822875976562500
-2.822875976562500
-2.822875976562500
-2.822875976562500
-2.807617187500000
-2.807617187500000
-2.807617187500000
-2.807617187500000
-2.807617187500000
-2.807617187500000
-2.807617187500000
-2.807617187500000
-2.807617187500000
-2.807617187500000
-2.792358398437500
-2.807617187500000
-2.807617187500000
-2.807617187500000
-2.807617187500000
-2.807617187500000
-2.807617187500000
-2.807617187500000
-2.807617187500000
-2.807617187500000
-2.807617187500000
-2.807617187500000
-2.807617187500000
-2.807617187500000
-2.807617187500000
-2.807617187500000
-2.822875976562500
-2.807617187500000
-2.807617187500000
-2.807617187500000
-2.792358398437500
-2.792358398437500
-2.792358398437500
-2.792358398437500
-2.792358398437500
-2.777099609375000
-2.777099609375000
-2.777099609375000
-2.792358398437500
-2.792358398437500
-2.792358398437500
-2.807617187500000
-2.807617187500000
-2.792358398437500
-2.807617187500000
-2.807617187500000
-2.807617187500000
-2.792358398437500
-2.777099609375000
-2.777099609375000
-2.777099609375000
-2.792358398437500
-2.777099609375000
-2.777099609375000
-2.761840820312500
-2.777099609375000
-2.777099609375000
-2.777099609375000
-2.777099609375000
-2.761840820312500
-2.777099609375000
-2.777099609375000
-2.777099609375000
-2.777099609375000
-2.777099609375000
-2.792358398437500
-2.792358398437500
-2.777099609375000
-2.777099609375000
-2.792358398437500
-2.792358398437500
-2.792358398437500
-2.792358398437500
-2.777099609375000
-2.777099609375000
-2.777099609375000
-2.777099609375000
-2.777099609375000
-2.777099609375000
-2.777099609375000
-2.777099609375000
-2.777099609375000
-2.777099609375000
-2.777099609375000
-2.777099609375000
-2.761840820312500
-2.761840820312500
-2.761840820312500
-2.761840820312500
-2.761840820312500
-2.761840820312500
-2.746582031250000
-2.746582031250000
-2.746582031250000
-2.746582031250000
-2.746582031250000
-2.746582031250000
-2.746582031250000
-2.746582031250000
-2.746582031250000
-2.746582031250000
-2.746582031250000
-2.761840820312500
-2.761840820312500
-2.761840820312500
-2.746582031250000
-2.746582031250000
-2.746582031250000
-2.746582031250000
-2.746582031250000
-2.746582031250000
-2.731323242187500
-2.731323242187500
-2.731323242187500
-2.731323242187500
-2.731323242187500
-2.731323242187500
-2.731323242187500
-2.731323242187500
-2.731323242187500
-2.731323242187500
-2.731323242187500
-2.731323242187500
-2.731323242187500
-2.731323242187500
-2.746582031250000
-2.746582031250000
-2.746582031250000
-2.746582031250000
-2.746582031250000
-2.746582031250000
-2.746582031250000
-2.746582031250000
-2.746582031250000
-2.746582031250000
-2.746582031250000
-2.746582031250000
-2.746582031250000
-2.746582031250000
-2.746582031250000
-2.731323242187500
-2.731323242187500
-2.731323242187500
-2.716064453125000
-2.716064453125000
-2.716064453125000
-2.716064453125000
-2.716064453125000
-2.716064453125000
-2.716064453125000
-2.716064453125000
-2.716064453125000
-2.716064453125000
-2.716064453125000
-2.716064453125000
-2.716064453125000
-2.716064453125000
-2.716064453125000
-2.716064453125000
-2.731323242187500
-2.716064453125000
-2.716064453125000
-2.716064453125000
-2.716064453125000
-2.731323242187500
-2.716064453125000
-2.716064453125000
-2.716064453125000
-2.716064453125000
-2.716064453125000
-2.716064453125000
-2.716064453125000
-2.716064453125000
-2.716064453125000
-2.716064453125000
-2.716064453125000
-2.716064453125000
-2.716064453125000
-2.700805664062500
-2.700805664062500
-2.700805664062500
-2.700805664062500
-2.700805664062500
-2.700805664062500
-2.700805664062500
-2.700805664062500
-2.716064453125000
-2.716064453125000
-2.716064453125000
-2.700805664062500
-2.685546875000000
-2.700805664062500
-2.700805664062500
-2.685546875000000
-2.685546875000000
-2.685546875000000
-2.685546875000000
-2.685546875000000
-2.685546875000000
-2.685546875000000
-2.685546875000000
-2.700805664062500
-2.700805664062500
-2.700805664062500
-2.700805664062500
-2.700805664062500
-2.700805664062500
-2.700805664062500
-2.700805664062500
-2.685546875000000
-2.685546875000000
-2.700805664062500
-2.700805664062500
-2.685546875000000
-2.685546875000000
-2.685546875000000
-2.685546875000000
-2.685546875000000
-2.685546875000000
-2.685546875000000
-2.685546875000000
-2.685546875000000
-2.685546875000000
-2.685546875000000
-2.685546875000000
-2.685546875000000
-2.685546875000000
-2.685546875000000
-2.670288085937500
-2.670288085937500
-2.670288085937500
-2.670288085937500
-2.670288085937500
-2.655029296875000
-2.655029296875000
-2.670288085937500
-2.670288085937500
-2.670288085937500
-2.670288085937500
-2.670288085937500
-2.670288085937500
-2.685546875000000
-2.685546875000000
-2.685546875000000
-2.670288085937500
-2.670288085937500
-2.670288085937500
-2.670288085937500
-2.655029296875000
-2.655029296875000
-2.655029296875000
-2.655029296875000
-2.655029296875000
-2.655029296875000
-2.655029296875000
-2.639770507812500
-2.655029296875000
-2.655029296875000
-2.655029296875000
-2.655029296875000
-2.655029296875000
-2.655029296875000
-2.655029296875000
-2.655029296875000
-2.655029296875000
-2.655029296875000
-2.655029296875000
-2.655029296875000
-2.655029296875000
-2.655029296875000
-2.655029296875000
-2.639770507812500
-2.655029296875000
-2.655029296875000
-2.639770507812500
-2.639770507812500
-2.639770507812500
-2.639770507812500
-2.639770507812500
-2.655029296875000
-2.639770507812500
-2.655029296875000
-2.639770507812500
-2.639770507812500
-2.639770507812500
-2.639770507812500
-2.639770507812500
-2.639770507812500
-2.624511718750000
-2.624511718750000
-2.639770507812500
-2.639770507812500
-2.624511718750000
-2.624511718750000
-2.639770507812500
-2.639770507812500
-2.639770507812500
-2.624511718750000
-2.624511718750000
-2.624511718750000
-2.624511718750000
-2.624511718750000
-2.624511718750000
-2.609252929687500
-2.609252929687500
-2.609252929687500
-2.609252929687500
-2.624511718750000
-2.624511718750000
-2.609252929687500
-2.624511718750000
-2.624511718750000
-2.624511718750000
-2.624511718750000
-2.624511718750000
-2.624511718750000
-2.624511718750000
-2.624511718750000
-2.624511718750000
-2.624511718750000
-2.624511718750000
-2.609252929687500
-2.609252929687500
-2.609252929687500
-2.609252929687500
-2.609252929687500
-2.624511718750000
-2.624511718750000
-2.609252929687500
-2.609252929687500
-2.624511718750000
-2.624511718750000
-2.624511718750000
-2.609252929687500
-2.624511718750000
-2.624511718750000
-2.624511718750000
-2.624511718750000
-2.624511718750000
-2.609252929687500
-2.609252929687500
-2.624511718750000
-2.609252929687500
-2.609252929687500
-2.609252929687500
-2.609252929687500
-2.609252929687500
-2.609252929687500
-2.609252929687500
-2.609252929687500
-2.609252929687500
-2.609252929687500
-2.609252929687500
-2.609252929687500
-2.609252929687500
-2.609252929687500
-2.593994140625000
-2.593994140625000
-2.593994140625000
-2.593994140625000
-2.593994140625000
-2.593994140625000
-2.593994140625000
-2.593994140625000
-2.593994140625000
-2.593994140625000
-2.593994140625000
-2.593994140625000
-2.578735351562500
-2.593994140625000
-2.593994140625000
-2.593994140625000
-2.593994140625000
-2.593994140625000
-2.593994140625000
-2.593994140625000
-2.593994140625000
-2.593994140625000
-2.593994140625000
-2.593994140625000
-2.593994140625000
-2.593994140625000
-2.593994140625000
-2.593994140625000
-2.593994140625000
-2.593994140625000
-2.593994140625000
-2.578735351562500
-2.578735351562500
-2.563476562500000
-2.563476562500000
-2.563476562500000
-2.563476562500000
-2.578735351562500
-2.563476562500000
-2.563476562500000
-2.563476562500000
-2.578735351562500
-2.578735351562500
-2.578735351562500
-2.593994140625000
-2.593994140625000
-2.593994140625000
-2.593994140625000
-2.593994140625000
-2.578735351562500
-2.578735351562500
-2.578735351562500
-2.563476562500000
-2.563476562500000
-2.563476562500000
-2.563476562500000
-2.563476562500000
-2.563476562500000
-2.563476562500000
-2.578735351562500
-2.578735351562500
-2.563476562500000
-2.578735351562500
-2.578735351562500
-2.578735351562500
-2.563476562500000
-2.578735351562500
-2.578735351562500
-2.578735351562500
-2.578735351562500
-2.578735351562500
-2.563476562500000
-2.563476562500000
-2.563476562500000
-2.563476562500000
-2.548217773437500
-2.548217773437500
-2.548217773437500
-2.548217773437500
-2.548217773437500
-2.532958984375000
-2.532958984375000
-2.532958984375000
-2.532958984375000
-2.532958984375000
-2.548217773437500
-2.532958984375000
-2.548217773437500
-2.548217773437500
-2.548217773437500
-2.548217773437500
-2.563476562500000
-2.563476562500000
-2.563476562500000
-2.563476562500000
-2.563476562500000
-2.548217773437500
-2.563476562500000
-2.563476562500000
-2.548217773437500
-2.532958984375000
-2.532958984375000
-2.548217773437500
-2.548217773437500
-2.532958984375000
-2.532958984375000
-2.532958984375000
-2.532958984375000
-2.532958984375000
-2.548217773437500
-2.548217773437500
-2.548217773437500
-2.548217773437500
-2.548217773437500
-2.548217773437500
-2.548217773437500
-2.548217773437500
-2.532958984375000
-2.532958984375000
-2.532958984375000
-2.532958984375000
-2.517700195312500
-2.517700195312500
-2.517700195312500
-2.517700195312500
-2.517700195312500
-2.502441406250000
-2.502441406250000
-2.502441406250000
-2.502441406250000
-2.502441406250000
-2.502441406250000
-2.502441406250000
-2.517700195312500
-2.517700195312500
-2.517700195312500
-2.517700195312500
-2.532958984375000
-2.517700195312500
-2.532958984375000
-2.532958984375000
-2.517700195312500
-2.517700195312500
-2.517700195312500
-2.517700195312500
-2.517700195312500
-2.517700195312500
-2.517700195312500
-2.517700195312500
-2.517700195312500
-2.517700195312500
-2.517700195312500
-2.517700195312500
-2.517700195312500
-2.502441406250000
-2.517700195312500
-2.517700195312500
-2.517700195312500
-2.517700195312500
-2.517700195312500
-2.517700195312500
-2.517700195312500
-2.517700195312500
-2.517700195312500
-2.517700195312500
-2.517700195312500
-2.502441406250000
-2.502441406250000
-2.502441406250000
-2.502441406250000
-2.487182617187500
-2.487182617187500
-2.487182617187500
-2.487182617187500
-2.502441406250000
-2.502441406250000
-2.502441406250000
-2.502441406250000
-2.502441406250000
-2.502441406250000
-2.502441406250000
-2.502441406250000
-2.502441406250000
-2.502441406250000
-2.502441406250000
-2.502441406250000
-2.502441406250000
-2.502441406250000
-2.487182617187500
-2.487182617187500
-2.487182617187500
-2.487182617187500
-2.487182617187500
-2.487182617187500
-2.487182617187500
-2.487182617187500
-2.471923828125000
-2.471923828125000
-2.487182617187500
-2.487182617187500
-2.487182617187500
-2.487182617187500
-2.487182617187500
-2.487182617187500
-2.487182617187500
-2.487182617187500
-2.487182617187500
-2.487182617187500
-2.471923828125000
-2.471923828125000
-2.471923828125000
-2.471923828125000
-2.456665039062500
-2.456665039062500
-2.456665039062500
-2.471923828125000
-2.471923828125000
-2.456665039062500
-2.456665039062500
-2.471923828125000
-2.471923828125000
-2.471923828125000
-2.471923828125000
-2.471923828125000
-2.471923828125000
-2.487182617187500
-2.487182617187500
-2.487182617187500
-2.487182617187500
-2.487182617187500
-2.471923828125000
-2.471923828125000
-2.471923828125000
-2.471923828125000
-2.456665039062500
-2.456665039062500
-2.456665039062500
-2.456665039062500
-2.441406250000000
-2.441406250000000
-2.441406250000000
-2.441406250000000
-2.441406250000000
-2.441406250000000
-2.441406250000000
-2.441406250000000
-2.441406250000000
-2.441406250000000
-2.441406250000000
-2.456665039062500
-2.456665039062500
-2.456665039062500
-2.456665039062500
-2.456665039062500
-2.456665039062500
-2.456665039062500
-2.456665039062500
-2.456665039062500
-2.456665039062500
-2.456665039062500
-2.441406250000000
-2.441406250000000
-2.441406250000000
-2.441406250000000
-2.441406250000000
-2.441406250000000
-2.441406250000000
-2.441406250000000
-2.441406250000000
-2.441406250000000
-2.441406250000000
-2.441406250000000
-2.441406250000000
-2.441406250000000
-2.441406250000000
-2.441406250000000
-2.426147460937500
-2.426147460937500
-2.441406250000000
-2.441406250000000
-2.426147460937500
-2.426147460937500
-2.426147460937500
-2.426147460937500
-2.426147460937500
-2.426147460937500
-2.426147460937500
-2.426147460937500
-2.426147460937500
-2.426147460937500
-2.426147460937500
-2.426147460937500
-2.426147460937500
-2.426147460937500
-2.426147460937500
-2.426147460937500
-2.426147460937500
-2.426147460937500
-2.426147460937500
-2.426147460937500
-2.426147460937500
-2.426147460937500
-2.426147460937500
-2.441406250000000
-2.441406250000000
-2.426147460937500
-2.426147460937500
-2.426147460937500
-2.441406250000000
-2.426147460937500
-2.426147460937500
-2.426147460937500
-2.426147460937500
-2.426147460937500
-2.426147460937500
-2.426147460937500
-2.426147460937500
-2.426147460937500
-2.410888671875000
-2.426147460937500
-2.410888671875000
-2.410888671875000
-2.410888671875000
-2.410888671875000
-2.410888671875000
-2.410888671875000
-2.410888671875000
-2.395629882812500
-2.410888671875000
-2.410888671875000
-2.410888671875000
-2.410888671875000
-2.410888671875000
-2.410888671875000
-2.410888671875000
-2.410888671875000
-2.410888671875000
-2.410888671875000
-2.410888671875000
-2.410888671875000
-2.410888671875000
-2.395629882812500
-2.395629882812500
-2.395629882812500
-2.410888671875000
-2.395629882812500
-2.395629882812500
-2.395629882812500
-2.395629882812500
-2.395629882812500
-2.395629882812500
-2.395629882812500
-2.395629882812500
-2.395629882812500
-2.410888671875000
-2.410888671875000
-2.395629882812500
-2.395629882812500
-2.395629882812500
-2.395629882812500
-2.395629882812500
-2.395629882812500
-2.380371093750000
-2.395629882812500
-2.395629882812500
-2.395629882812500
-2.395629882812500
-2.395629882812500
-2.395629882812500
-2.395629882812500
-2.395629882812500
-2.395629882812500
-2.395629882812500
-2.395629882812500
-2.395629882812500
-2.380371093750000
-2.380371093750000
-2.380371093750000
-2.395629882812500
-2.395629882812500
-2.380371093750000
-2.380371093750000
-2.395629882812500
-2.380371093750000
-2.380371093750000
-2.380371093750000
-2.380371093750000
-2.365112304687500
-2.365112304687500
-2.380371093750000
-2.365112304687500
-2.365112304687500
-2.365112304687500
-2.365112304687500
-2.365112304687500
-2.380371093750000
-2.380371093750000
-2.380371093750000
-2.380371093750000
-2.380371093750000
-2.380371093750000
-2.380371093750000
-2.380371093750000
-2.380371093750000
-2.365112304687500
-2.365112304687500
-2.365112304687500
-2.365112304687500
-2.365112304687500
-2.365112304687500
-2.365112304687500
-2.365112304687500
-2.365112304687500
-2.365112304687500
-2.365112304687500
-2.365112304687500
-2.365112304687500
-2.365112304687500
-2.365112304687500
-2.365112304687500
-2.365112304687500
-2.365112304687500
-2.365112304687500
-2.365112304687500
-2.365112304687500
-2.365112304687500
-2.365112304687500
-2.365112304687500
-2.349853515625000
-2.349853515625000
-2.365112304687500
-2.349853515625000
-2.349853515625000
-2.349853515625000
-2.349853515625000
-2.349853515625000
-2.349853515625000
-2.349853515625000
-2.349853515625000
-2.349853515625000
-2.349853515625000
-2.349853515625000
-2.365112304687500
-2.349853515625000
-2.349853515625000
-2.349853515625000
-2.349853515625000
-2.349853515625000
-2.349853515625000
-2.349853515625000
-2.334594726562500
-2.349853515625000
-2.349853515625000
-2.349853515625000
-2.349853515625000
-2.349853515625000
-2.349853515625000
-2.349853515625000
-2.334594726562500
-2.349853515625000
-2.349853515625000
-2.334594726562500
-2.334594726562500
-2.334594726562500
-2.319335937500000
-2.319335937500000
-2.319335937500000
-2.319335937500000
-2.319335937500000
-2.319335937500000
-2.319335937500000
-2.319335937500000
-2.319335937500000
-2.319335937500000
-2.334594726562500
-2.334594726562500
-2.319335937500000
-2.334594726562500
-2.334594726562500
-2.334594726562500
-2.334594726562500
-2.319335937500000
-2.319335937500000
-2.319335937500000
-2.319335937500000
-2.304077148437500
-2.304077148437500
-2.304077148437500
-2.304077148437500
-2.304077148437500
-2.319335937500000
-2.319335937500000
-2.319335937500000
-2.319335937500000
-2.319335937500000
-2.334594726562500
-2.334594726562500
-2.334594726562500
-2.334594726562500
-2.334594726562500
-2.334594726562500
-2.319335937500000
-2.319335937500000
-2.319335937500000
-2.319335937500000
-2.304077148437500
-2.304077148437500
-2.304077148437500
-2.319335937500000
-2.319335937500000
-2.319335937500000
-2.319335937500000
-2.319335937500000
-2.319335937500000
-2.319335937500000
-2.334594726562500
-2.319335937500000
-2.319335937500000
-2.319335937500000
-2.319335937500000
-2.319335937500000
-2.319335937500000
-2.304077148437500
-2.304077148437500
-2.304077148437500
-2.304077148437500
-2.304077148437500
-2.304077148437500
-2.288818359375000
-2.288818359375000
-2.288818359375000
-2.288818359375000
-2.288818359375000
-2.304077148437500
-2.304077148437500
-2.304077148437500
-2.304077148437500
-2.319335937500000
-2.304077148437500
-2.319335937500000
-2.304077148437500
-2.319335937500000
-2.319335937500000
-2.304077148437500
-2.304077148437500
-2.304077148437500
-2.304077148437500
-2.304077148437500
-2.304077148437500
-2.288818359375000
-2.288818359375000
-2.288818359375000
-2.288818359375000
-2.288818359375000
-2.288818359375000
-2.288818359375000
-2.288818359375000
-2.288818359375000
-2.288818359375000
-2.288818359375000
-2.288818359375000
-2.288818359375000
-2.288818359375000
-2.288818359375000
-2.288818359375000
-2.288818359375000
-2.288818359375000
-2.273559570312500
-2.288818359375000
-2.288818359375000
-2.288818359375000
-2.288818359375000
-2.273559570312500
-2.273559570312500
-2.273559570312500
-2.288818359375000
-2.273559570312500
-2.273559570312500
-2.273559570312500
-2.273559570312500
-2.273559570312500
-2.273559570312500
-2.273559570312500
-2.273559570312500
-2.288818359375000
-2.273559570312500
-2.273559570312500
-2.273559570312500
-2.273559570312500
-2.273559570312500
-2.273559570312500
-2.273559570312500
-2.273559570312500
-2.273559570312500
-2.273559570312500
-2.273559570312500
-2.273559570312500
-2.273559570312500
-2.273559570312500
-2.258300781250000
-2.258300781250000
-2.258300781250000
-2.258300781250000
-2.258300781250000
-2.258300781250000
-2.258300781250000
-2.258300781250000
-2.258300781250000
-2.258300781250000
-2.258300781250000
-2.258300781250000
-2.258300781250000
-2.258300781250000
-2.258300781250000
-2.258300781250000
-2.258300781250000
-2.258300781250000
-2.258300781250000
-2.258300781250000
-2.243041992187500
-2.243041992187500
-2.243041992187500
-2.258300781250000
-2.258300781250000
-2.258300781250000
-2.258300781250000
-2.258300781250000
-2.258300781250000
-2.258300781250000
-2.258300781250000
-2.258300781250000
-2.258300781250000
-2.258300781250000
-2.258300781250000
-2.243041992187500
-2.243041992187500
-2.243041992187500
-2.243041992187500
-2.243041992187500
-2.243041992187500
-2.243041992187500
-2.243041992187500
-2.243041992187500
-2.243041992187500
-2.243041992187500
-2.243041992187500
-2.243041992187500
-2.243041992187500
-2.243041992187500
-2.243041992187500
-2.243041992187500
-2.227783203125000
-2.227783203125000
-2.227783203125000
-2.227783203125000
-2.243041992187500
-2.227783203125000
-2.227783203125000
-2.227783203125000
-2.227783203125000
-2.243041992187500
-2.243041992187500
-2.243041992187500
-2.243041992187500
-2.243041992187500
-2.243041992187500
-2.243041992187500
-2.243041992187500
-2.243041992187500
-2.243041992187500
-2.227783203125000
-2.227783203125000
-2.227783203125000
-2.227783203125000
-2.227783203125000
-2.227783203125000
-2.227783203125000
-2.227783203125000
-2.227783203125000
-2.227783203125000
-2.227783203125000
-2.227783203125000
-2.227783203125000
-2.227783203125000
-2.227783203125000
-2.227783203125000
-2.227783203125000
-2.227783203125000
-2.227783203125000
-2.227783203125000
-2.212524414062500
-2.212524414062500
-2.212524414062500
-2.227783203125000
-2.212524414062500
-2.212524414062500
-2.212524414062500
-2.212524414062500
-2.227783203125000
-2.227783203125000
-2.212524414062500
-2.212524414062500
-2.212524414062500
-2.227783203125000
-2.212524414062500
-2.212524414062500
-2.212524414062500
-2.197265625000000
-2.212524414062500
-2.212524414062500
-2.212524414062500
-2.197265625000000
-2.197265625000000
-2.212524414062500
-2.212524414062500
-2.212524414062500
-2.212524414062500
-2.212524414062500
-2.212524414062500
-2.212524414062500
-2.212524414062500
-2.212524414062500
-2.212524414062500
-2.212524414062500
-2.212524414062500
-2.212524414062500
-2.212524414062500
-2.212524414062500
-2.212524414062500
-2.197265625000000
-2.197265625000000
-2.197265625000000
-2.197265625000000
-2.197265625000000
-2.197265625000000
-2.197265625000000
-2.197265625000000
-2.212524414062500
-2.212524414062500
-2.212524414062500
-2.212524414062500
-2.212524414062500
-2.212524414062500
-2.212524414062500
-2.212524414062500
-2.197265625000000
-2.197265625000000
-2.197265625000000
-2.197265625000000
-2.182006835937500
-2.182006835937500
-2.182006835937500
-2.197265625000000
-2.197265625000000
-2.197265625000000
-2.197265625000000
-2.197265625000000
-2.197265625000000
-2.197265625000000
-2.197265625000000
-2.182006835937500
-2.182006835937500
-2.182006835937500
-2.182006835937500
-2.182006835937500
-2.182006835937500
-2.182006835937500
-2.182006835937500
-2.166748046875000
-2.182006835937500
-2.182006835937500
-2.182006835937500
-2.182006835937500
-2.182006835937500
-2.166748046875000
-2.182006835937500
-2.182006835937500
-2.166748046875000
-2.166748046875000
-2.166748046875000
-2.182006835937500
-2.182006835937500
-2.166748046875000
-2.166748046875000
-2.182006835937500
-2.182006835937500
-2.182006835937500
-2.182006835937500
-2.182006835937500
-2.182006835937500
-2.166748046875000
-2.166748046875000
-2.166748046875000
-2.166748046875000
-2.166748046875000
-2.166748046875000
-2.151489257812500
-2.151489257812500
-2.151489257812500
-2.166748046875000
-2.151489257812500
-2.151489257812500
-2.166748046875000
-2.166748046875000
-2.166748046875000
-2.151489257812500
-2.166748046875000
-2.166748046875000
-2.151489257812500
-2.151489257812500
-2.151489257812500
-2.151489257812500
-2.151489257812500
-2.151489257812500
-2.136230468750000
-2.136230468750000
-2.136230468750000
-2.136230468750000
-2.136230468750000
-2.151489257812500
-2.136230468750000
-2.136230468750000
-2.151489257812500
-2.151489257812500
-2.136230468750000
-2.151489257812500
-2.151489257812500
-2.151489257812500
-2.151489257812500
-2.151489257812500
-2.151489257812500
-2.151489257812500
-2.151489257812500
-2.151489257812500
-2.151489257812500
-2.151489257812500
-2.151489257812500
-2.151489257812500
-2.166748046875000
-2.166748046875000
-2.151489257812500
-2.151489257812500
-2.151489257812500
-2.151489257812500
-2.151489257812500
-2.151489257812500
-2.151489257812500
-2.136230468750000
-2.136230468750000
-2.136230468750000
-2.136230468750000
-2.136230468750000
-2.136230468750000
-2.136230468750000
-2.136230468750000
-2.136230468750000
-2.136230468750000
-2.136230468750000
-2.136230468750000
-2.136230468750000
-2.136230468750000
-2.136230468750000
-2.136230468750000
-2.136230468750000
-2.136230468750000
-2.136230468750000
-2.136230468750000
-2.136230468750000
-2.136230468750000
-2.136230468750000
-2.136230468750000
-2.136230468750000
-2.136230468750000
-2.136230468750000
-2.136230468750000
-2.120971679687500
-2.120971679687500
-2.136230468750000
-2.136230468750000
-2.120971679687500
-2.120971679687500
-2.120971679687500
-2.120971679687500
-2.120971679687500
-2.120971679687500
-2.120971679687500
-2.120971679687500
-2.120971679687500
-2.120971679687500
-2.120971679687500
-2.120971679687500
-2.120971679687500
-2.120971679687500
-2.120971679687500
-2.120971679687500
-2.120971679687500
-2.120971679687500
-2.120971679687500
-2.120971679687500
-2.120971679687500
-2.120971679687500
-2.120971679687500
-2.120971679687500
-2.120971679687500
-2.120971679687500
-2.120971679687500
-2.105712890625000
-2.105712890625000
-2.105712890625000
-2.105712890625000
-2.105712890625000
-2.105712890625000
-2.105712890625000
-2.105712890625000
-2.105712890625000
-2.105712890625000
-2.105712890625000
-2.105712890625000
-2.105712890625000
-2.105712890625000
-2.105712890625000
-2.120971679687500
-2.120971679687500
-2.105712890625000
-2.105712890625000
-2.105712890625000
-2.105712890625000
-2.090454101562500
-2.090454101562500
-2.090454101562500
-2.090454101562500
-2.090454101562500
-2.090454101562500
-2.090454101562500
-2.090454101562500
-2.105712890625000
-2.105712890625000
-2.120971679687500
-2.105712890625000
-2.120971679687500
-2.120971679687500
-2.120971679687500
-2.120971679687500
-2.105712890625000
-2.105712890625000
-2.105712890625000
-2.090454101562500
-2.090454101562500
-2.090454101562500
-2.090454101562500
-2.105712890625000
-2.105712890625000
-2.090454101562500
-2.090454101562500
-2.090454101562500
-2.090454101562500
-2.090454101562500
-2.090454101562500
-2.075195312500000
-2.075195312500000
-2.075195312500000
-2.059936523437500
-2.075195312500000
-2.075195312500000
-2.075195312500000
-2.075195312500000
-2.075195312500000
-2.075195312500000
-2.090454101562500
-2.090454101562500
-2.090454101562500
-2.090454101562500
-2.105712890625000
-2.090454101562500
-2.090454101562500
-2.090454101562500
-2.090454101562500
-2.090454101562500
-2.075195312500000
-2.075195312500000
-2.075195312500000
-2.075195312500000
-2.075195312500000
-2.075195312500000
-2.075195312500000
-2.059936523437500
-2.075195312500000
-2.075195312500000
-2.075195312500000
-2.075195312500000
-2.075195312500000
-2.075195312500000
-2.075195312500000
-2.075195312500000
-2.075195312500000
-2.059936523437500
-2.059936523437500
-2.059936523437500
-2.059936523437500
-2.059936523437500
-2.059936523437500
-2.059936523437500
-2.075195312500000
-2.075195312500000
-2.075195312500000
-2.075195312500000
-2.075195312500000
-2.075195312500000
-2.075195312500000
-2.075195312500000
-2.075195312500000
-2.059936523437500
-2.059936523437500
-2.059936523437500
-2.059936523437500
-2.059936523437500
-2.044677734375000
-2.059936523437500
-2.059936523437500
-2.059936523437500
-2.059936523437500
-2.059936523437500
-2.059936523437500
-2.059936523437500
-2.059936523437500
-2.059936523437500
-2.059936523437500
-2.059936523437500
-2.059936523437500
-2.059936523437500
-2.059936523437500
-2.059936523437500
-2.059936523437500
-2.044677734375000
-2.059936523437500
-2.059936523437500
-2.059936523437500
-2.059936523437500
-2.059936523437500
-2.059936523437500
-2.059936523437500
-2.059936523437500
-2.059936523437500
-2.059936523437500
-2.059936523437500
-2.059936523437500
-2.044677734375000
-2.044677734375000
-2.044677734375000
-2.044677734375000
-2.044677734375000
-2.044677734375000
-2.029418945312500
-2.044677734375000
-2.044677734375000
-2.044677734375000
-2.044677734375000
-2.044677734375000
-2.059936523437500
-2.059936523437500
-2.059936523437500
-2.059936523437500
-2.059936523437500
-2.059936523437500
-2.044677734375000
-2.044677734375000
-2.044677734375000
-2.044677734375000
-2.029418945312500
-2.029418945312500
-2.029418945312500
-2.029418945312500
-2.029418945312500
-2.029418945312500
-2.029418945312500
-2.044677734375000
-2.029418945312500
-2.029418945312500
-2.029418945312500
-2.029418945312500
-2.029418945312500
-2.029418945312500
-2.029418945312500
-2.029418945312500
-2.029418945312500
-2.029418945312500
-2.029418945312500
-2.029418945312500
-2.029418945312500
-2.029418945312500
-2.029418945312500
-2.029418945312500
-2.029418945312500
-2.029418945312500
-2.029418945312500
-2.014160156250000
-2.014160156250000
-2.014160156250000
-2.014160156250000
-2.014160156250000
-1.998901367187500
-2.014160156250000
-2.014160156250000
-2.014160156250000
-2.014160156250000
-2.014160156250000
-2.014160156250000
-2.014160156250000
-2.014160156250000
-2.014160156250000
-2.014160156250000
-2.014160156250000
-2.014160156250000
-2.014160156250000
-2.014160156250000
-2.014160156250000
-2.014160156250000
-2.029418945312500
-2.014160156250000
-2.014160156250000
-2.014160156250000
-2.029418945312500
-2.029418945312500
-2.014160156250000
-2.014160156250000
-2.014160156250000
-2.014160156250000
-2.014160156250000
-2.014160156250000
-2.014160156250000
-2.014160156250000
-2.014160156250000
-2.014160156250000
-2.014160156250000
-2.014160156250000
-1.998901367187500
-1.998901367187500
-1.998901367187500
-1.998901367187500
-1.983642578125000
-1.983642578125000
-1.983642578125000
-1.998901367187500
-1.998901367187500
-1.998901367187500
-1.998901367187500
-1.998901367187500
-2.014160156250000
-2.014160156250000
-2.014160156250000
-1.998901367187500
-1.998901367187500
-1.998901367187500
-1.998901367187500
-1.998901367187500
-1.998901367187500
-1.998901367187500
-1.983642578125000
-1.998901367187500
-1.998901367187500
-1.998901367187500
-1.998901367187500
-1.998901367187500
-1.998901367187500
-1.998901367187500
-1.998901367187500
-1.998901367187500
-1.998901367187500
-1.983642578125000
-1.983642578125000
-1.998901367187500
-1.983642578125000
-1.983642578125000
-1.968383789062500
-1.968383789062500
-1.968383789062500
-1.968383789062500
-1.968383789062500
-1.968383789062500
-1.968383789062500
-1.983642578125000
-1.983642578125000
-1.983642578125000
-1.983642578125000
-1.983642578125000
-1.998901367187500
-1.998901367187500
-1.983642578125000
-1.998901367187500
-1.983642578125000
-1.998901367187500
-1.983642578125000
-1.983642578125000
-1.983642578125000
-1.968383789062500
-1.983642578125000
-1.983642578125000
-1.968383789062500
-1.968383789062500
-1.968383789062500
-1.968383789062500
-1.968383789062500
-1.983642578125000
-1.968383789062500
-1.968383789062500
-1.968383789062500
-1.968383789062500
-1.968383789062500
-1.968383789062500
-1.968383789062500
-1.968383789062500
-1.983642578125000
-1.968383789062500
-1.968383789062500
-1.983642578125000
-1.983642578125000
-1.983642578125000
-1.983642578125000
-1.983642578125000
-1.983642578125000
-1.983642578125000
-1.983642578125000
-1.983642578125000
-1.983642578125000
-1.968383789062500
-1.968383789062500
-1.968383789062500
-1.953125000000000
-1.953125000000000
-1.953125000000000
-1.953125000000000
-1.953125000000000
-1.953125000000000
-1.953125000000000
-1.968383789062500
-1.968383789062500
-1.968383789062500
-1.968383789062500
-1.968383789062500
-1.968383789062500
-1.968383789062500
-1.968383789062500
-1.968383789062500
-1.968383789062500
-1.953125000000000
-1.968383789062500
-1.953125000000000
-1.953125000000000
-1.953125000000000
-1.953125000000000
-1.953125000000000
-1.953125000000000
-1.953125000000000
-1.953125000000000
-1.953125000000000
-1.953125000000000
-1.953125000000000
-1.953125000000000
-1.953125000000000
-1.968383789062500
-1.953125000000000
-1.968383789062500
-1.968383789062500
-1.968383789062500
-1.968383789062500
-1.968383789062500
-1.968383789062500
-1.968383789062500
-1.953125000000000
-1.953125000000000
-1.953125000000000
-1.953125000000000
-1.953125000000000
-1.937866210937500
-1.937866210937500
-1.937866210937500
-1.937866210937500
-1.937866210937500
-1.937866210937500
-1.937866210937500
-1.937866210937500
-1.937866210937500
-1.937866210937500
-1.937866210937500
-1.937866210937500
-1.937866210937500
-1.937866210937500
-1.937866210937500
-1.937866210937500
-1.937866210937500
-1.937866210937500
-1.937866210937500
-1.937866210937500
-1.937866210937500
-1.937866210937500
-1.922607421875000
-1.922607421875000
-1.922607421875000
-1.922607421875000
-1.922607421875000
-1.922607421875000
-1.907348632812500
-1.922607421875000
-1.922607421875000
-1.922607421875000
-1.922607421875000
-1.922607421875000
-1.922607421875000
-1.922607421875000
-1.922607421875000
-1.922607421875000
-1.922607421875000
-1.922607421875000
-1.922607421875000
-1.922607421875000
-1.922607421875000
-1.922607421875000
-1.922607421875000
-1.937866210937500
-1.922607421875000
-1.922607421875000
-1.922607421875000
-1.922607421875000
-1.922607421875000
-1.922607421875000
-1.922607421875000
-1.922607421875000
-1.922607421875000
-1.922607421875000
-1.937866210937500
-1.937866210937500
-1.922607421875000
-1.922607421875000
-1.922607421875000
-1.922607421875000
-1.922607421875000
-1.922607421875000
-1.922607421875000
-1.922607421875000
-1.907348632812500
-1.907348632812500
-1.907348632812500
-1.907348632812500
-1.907348632812500
-1.892089843750000
-1.892089843750000
-1.892089843750000
-1.892089843750000
-1.892089843750000
-1.892089843750000
-1.892089843750000
-1.907348632812500
-1.907348632812500
-1.922607421875000
-1.922607421875000
-1.922607421875000
-1.922607421875000
-1.922607421875000
-1.922607421875000
-1.922607421875000
-1.907348632812500
-1.907348632812500
-1.907348632812500
-1.892089843750000
-1.892089843750000
-1.892089843750000
-1.892089843750000
-1.892089843750000
-1.892089843750000
-1.907348632812500
-1.907348632812500
-1.907348632812500
-1.907348632812500
-1.922607421875000
-1.922607421875000
-1.922607421875000
-1.907348632812500
-1.907348632812500
-1.907348632812500
-1.907348632812500
-1.907348632812500
-1.907348632812500
-1.892089843750000
-1.892089843750000
-1.892089843750000
-1.892089843750000
-1.892089843750000
-1.892089843750000
-1.892089843750000
-1.892089843750000
-1.892089843750000
-1.892089843750000
-1.892089843750000
-1.892089843750000
-1.892089843750000
-1.892089843750000
-1.892089843750000
-1.892089843750000
-1.892089843750000
-1.892089843750000
-1.892089843750000
-1.892089843750000
-1.892089843750000
-1.892089843750000
-1.892089843750000
-1.892089843750000
-1.892089843750000
-1.892089843750000
-1.892089843750000
-1.892089843750000
-1.892089843750000
-1.892089843750000
-1.876831054687500
-1.876831054687500
-1.876831054687500
-1.876831054687500
-1.876831054687500
-1.876831054687500
-1.876831054687500
-1.876831054687500
-1.876831054687500
-1.876831054687500
-1.876831054687500
-1.876831054687500
-1.876831054687500
-1.876831054687500
-1.876831054687500
-1.876831054687500
-1.876831054687500
-1.876831054687500
-1.861572265625000
-1.861572265625000
-1.861572265625000
-1.876831054687500
-1.876831054687500
-1.861572265625000
-1.861572265625000
-1.861572265625000
-1.876831054687500
-1.861572265625000
-1.876831054687500
-1.876831054687500
-1.861572265625000
-1.861572265625000
-1.876831054687500
-1.861572265625000
-1.861572265625000
-1.861572265625000
-1.861572265625000
-1.876831054687500
-1.876831054687500
-1.876831054687500
-1.876831054687500
-1.861572265625000
-1.861572265625000
-1.861572265625000
-1.861572265625000
-1.861572265625000
-1.861572265625000
-1.846313476562500
-1.861572265625000
-1.846313476562500
-1.846313476562500
-1.846313476562500
-1.846313476562500
-1.846313476562500
-1.846313476562500
-1.861572265625000
-1.861572265625000
-1.861572265625000
-1.861572265625000
-1.861572265625000
-1.846313476562500
-1.861572265625000
-1.861572265625000
-1.861572265625000
-1.861572265625000
-1.861572265625000
-1.846313476562500
-1.846313476562500
-1.846313476562500
-1.846313476562500
-1.846313476562500
-1.846313476562500
-1.846313476562500
-1.846313476562500
-1.846313476562500
-1.846313476562500
-1.846313476562500
-1.846313476562500
-1.846313476562500
-1.846313476562500
-1.846313476562500
-1.846313476562500
-1.846313476562500
-1.846313476562500
-1.846313476562500
-1.861572265625000
-1.846313476562500
-1.846313476562500
-1.861572265625000
-1.846313476562500
-1.861572265625000
-1.861572265625000
-1.846313476562500
-1.846313476562500
-1.846313476562500
-1.846313476562500
-1.831054687500000
-1.831054687500000
-1.831054687500000
-1.831054687500000
-1.831054687500000
-1.831054687500000
-1.831054687500000
-1.815795898437500
-1.831054687500000
-1.831054687500000
-1.831054687500000
-1.831054687500000
-1.831054687500000
-1.846313476562500
-1.846313476562500
-1.846313476562500
-1.846313476562500
-1.846313476562500
-1.846313476562500
-1.846313476562500
-1.831054687500000
-1.831054687500000
-1.831054687500000
-1.831054687500000
-1.831054687500000
-1.815795898437500
-1.815795898437500
-1.831054687500000
-1.815795898437500
-1.831054687500000
-1.831054687500000
-1.815795898437500
-1.831054687500000
-1.831054687500000
-1.831054687500000
-1.831054687500000
-1.831054687500000
-1.831054687500000
-1.831054687500000
-1.831054687500000
-1.831054687500000
-1.831054687500000
-1.831054687500000
-1.815795898437500
-1.831054687500000
-1.831054687500000
-1.815795898437500
-1.815795898437500
-1.815795898437500
-1.815795898437500
-1.815795898437500
-1.815795898437500
-1.815795898437500
-1.815795898437500
-1.815795898437500
-1.815795898437500
-1.815795898437500
-1.815795898437500
-1.815795898437500
-1.815795898437500
-1.815795898437500
-1.815795898437500
-1.815795898437500
-1.815795898437500
-1.831054687500000
-1.815795898437500
-1.815795898437500
-1.831054687500000
-1.831054687500000
-1.831054687500000
-1.815795898437500
-1.815795898437500
-1.815795898437500
-1.815795898437500
-1.815795898437500
-1.815795898437500
-1.815795898437500
-1.815795898437500
-1.800537109375000
-1.800537109375000
-1.800537109375000
-1.800537109375000
-1.800537109375000
-1.800537109375000
-1.800537109375000
-1.800537109375000
-1.815795898437500
-1.815795898437500
-1.815795898437500
-1.815795898437500
-1.815795898437500
-1.815795898437500
-1.815795898437500
-1.815795898437500
-1.815795898437500
-1.815795898437500
-1.815795898437500
-1.800537109375000
-1.800537109375000
-1.800537109375000
-1.800537109375000
-1.800537109375000
-1.800537109375000
-1.800537109375000
-1.800537109375000
-1.785278320312500
-1.785278320312500
-1.800537109375000
-1.800537109375000
-1.785278320312500
-1.785278320312500
-1.785278320312500
-1.800537109375000
-1.800537109375000
-1.800537109375000
-1.800537109375000
-1.800537109375000
-1.800537109375000
-1.815795898437500
-1.815795898437500
-1.800537109375000
-1.800537109375000
-1.800537109375000
-1.800537109375000
-1.800537109375000
-1.785278320312500
-1.785278320312500
-1.785278320312500
-1.800537109375000
-1.785278320312500
-1.785278320312500
-1.785278320312500
-1.800537109375000
-1.800537109375000
-1.785278320312500
-1.785278320312500
-1.800537109375000
-1.800537109375000
-1.800537109375000
-1.800537109375000
-1.785278320312500
-1.785278320312500
-1.785278320312500
-1.785278320312500
-1.770019531250000
-1.785278320312500
-1.770019531250000
-1.770019531250000
-1.770019531250000
-1.770019531250000
-1.785278320312500
-1.785278320312500
-1.785278320312500
-1.785278320312500
-1.785278320312500
-1.785278320312500
-1.785278320312500
-1.785278320312500
-1.785278320312500
-1.785278320312500
-1.770019531250000
-1.785278320312500
-1.770019531250000
-1.770019531250000
-1.770019531250000
-1.770019531250000
-1.770019531250000
-1.770019531250000
-1.770019531250000
-1.770019531250000
-1.754760742187500
-1.754760742187500
-1.770019531250000
-1.770019531250000
-1.754760742187500
-1.754760742187500
-1.770019531250000
-1.770019531250000
-1.770019531250000
-1.770019531250000
-1.770019531250000
-1.770019531250000
-1.754760742187500
-1.770019531250000
-1.770019531250000
-1.770019531250000
-1.770019531250000
-1.770019531250000
-1.770019531250000
-1.770019531250000
-1.770019531250000
-1.770019531250000
-1.770019531250000
-1.754760742187500
-1.754760742187500
-1.770019531250000
-1.770019531250000
-1.770019531250000
-1.770019531250000
-1.754760742187500
-1.754760742187500
-1.754760742187500
-1.754760742187500
-1.754760742187500
-1.754760742187500
-1.754760742187500
-1.754760742187500
-1.754760742187500
-1.754760742187500
-1.754760742187500
-1.754760742187500
-1.754760742187500
-1.754760742187500
-1.754760742187500
-1.770019531250000
-1.754760742187500
-1.754760742187500
-1.754760742187500
-1.754760742187500
-1.754760742187500
-1.739501953125000
-1.739501953125000
-1.739501953125000
-1.754760742187500
-1.739501953125000
-1.739501953125000
-1.754760742187500
-1.754760742187500
-1.754760742187500
-1.754760742187500
-1.754760742187500
-1.754760742187500
-1.754760742187500
-1.754760742187500
-1.754760742187500
-1.754760742187500
-1.754760742187500
-1.754760742187500
-1.754760742187500
-1.739501953125000
-1.739501953125000
-1.739501953125000
-1.739501953125000
-1.739501953125000
-1.754760742187500
-1.739501953125000
-1.739501953125000
-1.754760742187500
-1.754760742187500
-1.754760742187500
-1.739501953125000
-1.739501953125000
-1.739501953125000
-1.754760742187500
-1.754760742187500
-1.739501953125000
-1.739501953125000
-1.739501953125000
-1.739501953125000
-1.739501953125000
-1.739501953125000
-1.739501953125000
-1.739501953125000
-1.739501953125000
-1.739501953125000
-1.739501953125000
-1.724243164062500
-1.739501953125000
-1.739501953125000
-1.739501953125000
-1.739501953125000
-1.739501953125000
-1.739501953125000
-1.739501953125000
-1.739501953125000
-1.739501953125000
-1.739501953125000
-1.724243164062500
-1.724243164062500
-1.724243164062500
-1.724243164062500
-1.724243164062500
-1.724243164062500
-1.739501953125000
-1.739501953125000
-1.739501953125000
-1.739501953125000
-1.739501953125000
-1.739501953125000
-1.739501953125000
-1.724243164062500
-1.739501953125000
-1.739501953125000
-1.739501953125000
-1.724243164062500
-1.724243164062500
-1.739501953125000
-1.724243164062500
-1.724243164062500
-1.724243164062500
-1.724243164062500
-1.724243164062500
-1.724243164062500
-1.724243164062500
-1.724243164062500
-1.724243164062500
-1.724243164062500
-1.724243164062500
-1.724243164062500
-1.739501953125000
-1.739501953125000
-1.724243164062500
-1.724243164062500
-1.724243164062500
-1.724243164062500
-1.724243164062500
-1.708984375000000
-1.708984375000000
-1.708984375000000
-1.708984375000000
-1.708984375000000
-1.708984375000000
-1.724243164062500
-1.724243164062500
-1.708984375000000
-1.724243164062500
-1.724243164062500
-1.724243164062500
-1.724243164062500
-1.708984375000000
-1.708984375000000
-1.724243164062500
-1.724243164062500
-1.708984375000000
-1.708984375000000
-1.708984375000000
-1.708984375000000
-1.708984375000000
-1.708984375000000
-1.708984375000000
-1.693725585937500
-1.708984375000000
-1.693725585937500
-1.693725585937500
-1.693725585937500
-1.708984375000000
-1.708984375000000
-1.708984375000000
-1.693725585937500
-1.693725585937500
-1.693725585937500
-1.693725585937500
-1.693725585937500
-1.693725585937500
-1.693725585937500
-1.693725585937500
-1.693725585937500
-1.693725585937500
-1.693725585937500
-1.693725585937500
-1.693725585937500
-1.693725585937500
-1.708984375000000
-1.708984375000000
-1.693725585937500
-1.693725585937500
-1.693725585937500
-1.693725585937500
-1.693725585937500
-1.693725585937500
-1.693725585937500
-1.693725585937500
-1.693725585937500
-1.693725585937500
-1.693725585937500
-1.693725585937500
-1.693725585937500
-1.693725585937500
-1.693725585937500
-1.678466796875000
-1.678466796875000
-1.678466796875000
-1.693725585937500
-1.693725585937500
-1.693725585937500
-1.693725585937500
-1.693725585937500
-1.693725585937500
-1.693725585937500
-1.693725585937500
-1.678466796875000
-1.678466796875000
-1.678466796875000
-1.678466796875000
-1.678466796875000
-1.678466796875000
-1.678466796875000
-1.678466796875000
-1.678466796875000
-1.678466796875000
-1.693725585937500
-1.693725585937500
-1.678466796875000
-1.693725585937500
-1.693725585937500
-1.678466796875000
-1.678466796875000
-1.678466796875000
-1.678466796875000
-1.678466796875000
-1.663208007812500
-1.678466796875000
-1.678466796875000
-1.678466796875000
-1.678466796875000
-1.678466796875000
-1.678466796875000
-1.678466796875000
-1.678466796875000
-1.678466796875000
-1.678466796875000
-1.678466796875000
-1.678466796875000
-1.678466796875000
-1.678466796875000
-1.678466796875000
-1.678466796875000
-1.678466796875000
-1.678466796875000
-1.678466796875000
-1.678466796875000
-1.678466796875000
-1.663208007812500
-1.663208007812500
-1.663208007812500
-1.663208007812500
-1.663208007812500
-1.647949218750000
-1.663208007812500
-1.663208007812500
-1.663208007812500
-1.663208007812500
-1.663208007812500
-1.663208007812500
-1.663208007812500
-1.663208007812500
-1.663208007812500
-1.663208007812500
-1.678466796875000
-1.678466796875000
-1.678466796875000
-1.678466796875000
-1.678466796875000
-1.678466796875000
-1.678466796875000
-1.678466796875000
-1.678466796875000
-1.678466796875000
-1.663208007812500
-1.663208007812500
-1.663208007812500
-1.663208007812500
-1.663208007812500
-1.647949218750000
-1.647949218750000
-1.647949218750000
-1.647949218750000
-1.647949218750000
-1.647949218750000
-1.647949218750000
-1.647949218750000
-1.663208007812500
-1.663208007812500
-1.663208007812500
-1.663208007812500
-1.663208007812500
-1.663208007812500
-1.663208007812500
-1.647949218750000
-1.647949218750000
-1.647949218750000
-1.647949218750000
-1.647949218750000
-1.632690429687500
-1.632690429687500
-1.632690429687500
-1.632690429687500
-1.632690429687500
-1.632690429687500
-1.632690429687500
-1.632690429687500
-1.632690429687500
-1.647949218750000
-1.632690429687500
-1.632690429687500
-1.632690429687500
-1.647949218750000
-1.647949218750000
-1.647949218750000
-1.632690429687500
-1.632690429687500
-1.647949218750000
-1.647949218750000
-1.647949218750000
-1.647949218750000
-1.632690429687500
-1.647949218750000
-1.647949218750000
-1.632690429687500
-1.632690429687500
-1.632690429687500
-1.632690429687500
-1.632690429687500
-1.632690429687500
-1.632690429687500
-1.632690429687500
-1.632690429687500
-1.632690429687500
-1.632690429687500
-1.632690429687500
-1.632690429687500
-1.632690429687500
-1.632690429687500
-1.632690429687500
-1.632690429687500
-1.647949218750000
-1.632690429687500
-1.647949218750000
-1.632690429687500
-1.647949218750000
-1.647949218750000
-1.632690429687500
-1.632690429687500
-1.632690429687500
-1.632690429687500
-1.632690429687500
-1.632690429687500
-1.632690429687500
-1.632690429687500
-1.632690429687500
-1.632690429687500
-1.632690429687500
-1.632690429687500
-1.632690429687500
-1.632690429687500
-1.632690429687500
-1.632690429687500
-1.632690429687500
-1.632690429687500
-1.632690429687500
-1.632690429687500
-1.617431640625000
-1.632690429687500
-1.632690429687500
-1.632690429687500
-1.617431640625000
-1.617431640625000
-1.617431640625000
-1.617431640625000
-1.617431640625000
-1.617431640625000
-1.602172851562500
-1.617431640625000
-1.617431640625000
-1.617431640625000
-1.602172851562500
-1.602172851562500
-1.617431640625000
-1.617431640625000
-1.617431640625000
-1.617431640625000
-1.617431640625000
-1.617431640625000
-1.617431640625000
-1.617431640625000
-1.632690429687500
-1.632690429687500
-1.617431640625000
-1.617431640625000
-1.617431640625000
-1.617431640625000
-1.617431640625000
-1.617431640625000
-1.617431640625000
-1.617431640625000
-1.617431640625000
-1.617431640625000
-1.617431640625000
-1.617431640625000
-1.602172851562500
-1.602172851562500
-1.602172851562500
-1.602172851562500
-1.602172851562500
-1.602172851562500
-1.617431640625000
-1.617431640625000
-1.602172851562500
-1.617431640625000
-1.617431640625000
-1.617431640625000
-1.617431640625000
-1.617431640625000
-1.602172851562500
-1.602172851562500
-1.602172851562500
-1.602172851562500
-1.602172851562500
-1.602172851562500
-1.602172851562500
-1.602172851562500
-1.602172851562500
-1.602172851562500
-1.602172851562500
-1.602172851562500
-1.602172851562500
-1.602172851562500
-1.602172851562500
-1.586914062500000
-1.602172851562500
-1.602172851562500
-1.602172851562500
-1.602172851562500
-1.602172851562500
-1.617431640625000
-1.617431640625000
-1.617431640625000
-1.617431640625000
-1.617431640625000
-1.617431640625000
-1.617431640625000
-1.617431640625000
-1.602172851562500
-1.602172851562500
-1.586914062500000
-1.586914062500000
-1.586914062500000
-1.586914062500000
-1.571655273437500
-1.571655273437500
-1.571655273437500
-1.586914062500000
-1.586914062500000
-1.586914062500000
-1.586914062500000
-1.586914062500000
-1.602172851562500
-1.602172851562500
-1.602172851562500
-1.602172851562500
-1.602172851562500
-1.602172851562500
-1.602172851562500
-1.602172851562500
-1.602172851562500
-1.602172851562500
-1.602172851562500
-1.602172851562500
-1.586914062500000
-1.602172851562500
-1.586914062500000
-1.586914062500000
-1.586914062500000
-1.586914062500000
-1.586914062500000
-1.586914062500000
-1.586914062500000
-1.571655273437500
-1.571655273437500
-1.586914062500000
-1.586914062500000
-1.586914062500000
-1.586914062500000
-1.586914062500000
-1.586914062500000
-1.586914062500000
-1.586914062500000
-1.602172851562500
-1.586914062500000
-1.586914062500000
-1.586914062500000
-1.586914062500000
-1.586914062500000
-1.586914062500000
-1.586914062500000
-1.571655273437500
-1.571655273437500
-1.571655273437500
-1.571655273437500
-1.571655273437500
-1.571655273437500
-1.571655273437500
-1.571655273437500
-1.586914062500000
-1.586914062500000
-1.586914062500000
-1.571655273437500
-1.586914062500000
-1.586914062500000
-1.586914062500000
-1.586914062500000
-1.586914062500000
-1.586914062500000
-1.586914062500000
-1.586914062500000
-1.586914062500000
-1.586914062500000
-1.586914062500000
-1.571655273437500
-1.571655273437500
-1.571655273437500
-1.556396484375000
-1.556396484375000
-1.556396484375000
-1.556396484375000
-1.556396484375000
-1.556396484375000
-1.556396484375000
-1.556396484375000
-1.556396484375000
-1.556396484375000
-1.571655273437500
-1.556396484375000
-1.556396484375000
-1.556396484375000
-1.571655273437500
-1.556396484375000
-1.556396484375000
-1.571655273437500
-1.571655273437500
-1.571655273437500
-1.571655273437500
-1.556396484375000
-1.571655273437500
-1.571655273437500
-1.571655273437500
-1.556396484375000
-1.556396484375000
-1.556396484375000
-1.556396484375000
-1.556396484375000
-1.556396484375000
-1.556396484375000
-1.541137695312500
-1.541137695312500
-1.541137695312500
-1.541137695312500
-1.556396484375000
-1.541137695312500
-1.541137695312500
-1.556396484375000
-1.556396484375000
-1.556396484375000
-1.556396484375000
-1.556396484375000
-1.556396484375000
-1.556396484375000
-1.571655273437500
-1.556396484375000
-1.571655273437500
-1.571655273437500
-1.556396484375000
-1.571655273437500
-1.571655273437500
-1.556396484375000
-1.556396484375000
-1.556396484375000
-1.541137695312500
-1.541137695312500
-1.541137695312500
-1.525878906250000
-1.525878906250000
-1.541137695312500
-1.541137695312500
-1.541137695312500
-1.541137695312500
-1.541137695312500
-1.541137695312500
-1.556396484375000
-1.556396484375000
-1.556396484375000
-1.556396484375000
-1.556396484375000
-1.556396484375000
-1.556396484375000
-1.556396484375000
-1.541137695312500
-1.541137695312500
-1.541137695312500
-1.541137695312500
-1.525878906250000
-1.541137695312500
-1.541137695312500
-1.525878906250000
-1.525878906250000
-1.525878906250000
-1.541137695312500
-1.541137695312500
-1.541137695312500
-1.541137695312500
-1.541137695312500
-1.541137695312500
-1.541137695312500
-1.541137695312500
-1.525878906250000
-1.525878906250000
-1.525878906250000
-1.525878906250000
-1.525878906250000
-1.525878906250000
-1.525878906250000
-1.525878906250000
-1.525878906250000
-1.525878906250000
-1.525878906250000
-1.525878906250000
-1.525878906250000
-1.525878906250000
-1.525878906250000
-1.525878906250000
-1.525878906250000
-1.525878906250000
-1.525878906250000
-1.525878906250000
-1.525878906250000
-1.525878906250000
-1.525878906250000
-1.525878906250000
-1.525878906250000
-1.525878906250000
-1.525878906250000
-1.525878906250000
-1.525878906250000
-1.525878906250000
-1.525878906250000
-1.525878906250000
-1.510620117187500
-1.525878906250000
-1.525878906250000
-1.525878906250000
-1.525878906250000
-1.525878906250000
-1.525878906250000
-1.525878906250000
-1.525878906250000
-1.510620117187500
-1.510620117187500
-1.510620117187500
-1.510620117187500
-1.510620117187500
-1.510620117187500
-1.510620117187500
-1.510620117187500
-1.510620117187500
-1.510620117187500
-1.510620117187500
-1.510620117187500
-1.510620117187500
-1.510620117187500
-1.510620117187500
-1.510620117187500
-1.510620117187500
-1.510620117187500
-1.510620117187500
-1.525878906250000
-1.510620117187500
-1.525878906250000
-1.525878906250000
-1.525878906250000
-1.525878906250000
-1.525878906250000
-1.525878906250000
-1.525878906250000
-1.525878906250000
-1.525878906250000
-1.510620117187500
-1.510620117187500
-1.510620117187500
-1.510620117187500
-1.510620117187500
-1.495361328125000
-1.510620117187500
-1.510620117187500
-1.510620117187500
-1.510620117187500
-1.510620117187500
-1.525878906250000
-1.525878906250000
-1.510620117187500
-1.510620117187500
-1.510620117187500
-1.510620117187500
-1.510620117187500
-1.510620117187500
-1.495361328125000
-1.495361328125000
-1.495361328125000
-1.495361328125000
-1.495361328125000
-1.495361328125000
-1.495361328125000
-1.495361328125000
-1.495361328125000
-1.495361328125000
-1.495361328125000
-1.495361328125000
-1.510620117187500
-1.510620117187500
-1.510620117187500
-1.510620117187500
-1.510620117187500
-1.510620117187500
-1.510620117187500
-1.495361328125000
-1.495361328125000
-1.495361328125000
-1.495361328125000
-1.495361328125000
-1.480102539062500
-1.480102539062500
-1.480102539062500
-1.480102539062500
-1.495361328125000
-1.480102539062500
-1.480102539062500
-1.495361328125000
-1.495361328125000
-1.510620117187500
-1.510620117187500
-1.510620117187500
-1.510620117187500
-1.510620117187500
-1.510620117187500
-1.510620117187500
-1.510620117187500
-1.510620117187500
-1.510620117187500
-1.495361328125000
-1.495361328125000
-1.495361328125000
-1.495361328125000
-1.480102539062500
-1.480102539062500
-1.480102539062500
-1.480102539062500
-1.480102539062500
-1.480102539062500
-1.480102539062500
-1.480102539062500
-1.480102539062500
-1.480102539062500
-1.480102539062500
-1.480102539062500
-1.480102539062500
-1.480102539062500
-1.480102539062500
-1.480102539062500
-1.495361328125000
-1.495361328125000
-1.495361328125000
-1.495361328125000
-1.495361328125000
-1.510620117187500
-1.495361328125000
-1.495361328125000
-1.495361328125000
-1.495361328125000
-1.480102539062500
-1.480102539062500
-1.480102539062500
-1.480102539062500
-1.480102539062500
-1.464843750000000
-1.464843750000000
-1.464843750000000
-1.464843750000000
-1.464843750000000
-1.464843750000000
-1.464843750000000
-1.464843750000000
-1.480102539062500
-1.480102539062500
-1.480102539062500
-1.480102539062500
-1.464843750000000
-1.464843750000000
-1.480102539062500
-1.480102539062500
-1.464843750000000
-1.464843750000000
-1.464843750000000
-1.464843750000000
-1.464843750000000
-1.464843750000000
-1.464843750000000
-1.449584960937500
-1.464843750000000
-1.464843750000000
-1.464843750000000
-1.464843750000000
-1.464843750000000
-1.464843750000000
-1.480102539062500
-1.464843750000000
-1.464843750000000
-1.480102539062500
-1.480102539062500
-1.480102539062500
-1.480102539062500
-1.480102539062500
-1.480102539062500
-1.480102539062500
-1.464843750000000
-1.464843750000000
-1.464843750000000
-1.464843750000000
-1.464843750000000
-1.449584960937500
-1.449584960937500
-1.449584960937500
-1.449584960937500
-1.449584960937500
-1.464843750000000
-1.464843750000000
-1.464843750000000
-1.464843750000000
-1.480102539062500
-1.480102539062500
-1.480102539062500
-1.480102539062500
-1.480102539062500
-1.480102539062500
-1.464843750000000
-1.464843750000000
-1.464843750000000
-1.464843750000000
-1.464843750000000
-1.449584960937500
-1.449584960937500
-1.449584960937500
-1.449584960937500
-1.449584960937500
-1.449584960937500
-1.449584960937500
-1.449584960937500
-1.449584960937500
-1.449584960937500
-1.449584960937500
-1.449584960937500
-1.449584960937500
-1.449584960937500
-1.449584960937500
-1.449584960937500
-1.449584960937500
-1.449584960937500
-1.449584960937500
-1.449584960937500
-1.464843750000000
-1.449584960937500
-1.449584960937500
-1.449584960937500
-1.449584960937500
-1.449584960937500
-1.449584960937500
-1.449584960937500
-1.449584960937500
-1.449584960937500
-1.449584960937500
-1.449584960937500
-1.464843750000000
-1.464843750000000
-1.449584960937500
-1.449584960937500
-1.449584960937500
-1.449584960937500
-1.449584960937500
-1.449584960937500
-1.449584960937500
-1.434326171875000
-1.434326171875000
-1.434326171875000
-1.434326171875000
-1.434326171875000
-1.434326171875000
-1.434326171875000
-1.434326171875000
-1.434326171875000
-1.449584960937500
-1.449584960937500
-1.449584960937500
-1.449584960937500
-1.449584960937500
-1.449584960937500
-1.434326171875000
-1.449584960937500
-1.449584960937500
-1.434326171875000
-1.434326171875000
-1.434326171875000
-1.434326171875000
-1.434326171875000
-1.434326171875000
-1.419067382812500
-1.434326171875000
-1.434326171875000
-1.434326171875000
-1.434326171875000
-1.434326171875000
-1.434326171875000
-1.434326171875000
-1.434326171875000
-1.434326171875000
-1.434326171875000
-1.434326171875000
-1.449584960937500
-1.434326171875000
-1.434326171875000
-1.434326171875000
-1.434326171875000
-1.434326171875000
-1.434326171875000
-1.434326171875000
-1.434326171875000
-1.434326171875000
-1.434326171875000
-1.434326171875000
-1.434326171875000
-1.434326171875000
-1.419067382812500
-1.419067382812500
-1.419067382812500
-1.419067382812500
-1.419067382812500
-1.419067382812500
-1.419067382812500
-1.419067382812500
-1.419067382812500
-1.419067382812500
-1.434326171875000
-1.434326171875000
-1.419067382812500
-1.419067382812500
-1.434326171875000
-1.434326171875000
-1.419067382812500
-1.419067382812500
-1.419067382812500
-1.419067382812500
-1.419067382812500
-1.419067382812500
-1.403808593750000
-1.419067382812500
-1.419067382812500
-1.419067382812500
-1.419067382812500
-1.419067382812500
-1.419067382812500
-1.419067382812500
-1.419067382812500
-1.419067382812500
-1.419067382812500
-1.419067382812500
-1.419067382812500
-1.419067382812500
-1.419067382812500
-1.419067382812500
-1.419067382812500
-1.419067382812500
-1.419067382812500
-1.419067382812500
-1.419067382812500
-1.419067382812500
-1.419067382812500
-1.419067382812500
-1.419067382812500
-1.403808593750000
-1.419067382812500
-1.419067382812500
-1.419067382812500
-1.403808593750000
-1.403808593750000
-1.403808593750000
-1.403808593750000
-1.419067382812500
-1.419067382812500
-1.419067382812500
-1.419067382812500
-1.419067382812500
-1.419067382812500
-1.419067382812500
-1.419067382812500
-1.419067382812500
-1.419067382812500
-1.419067382812500
-1.419067382812500
-1.403808593750000
-1.403808593750000
-1.403808593750000
-1.403808593750000
-1.403808593750000
-1.403808593750000
-1.403808593750000
-1.403808593750000
-1.403808593750000
-1.403808593750000
-1.403808593750000
-1.403808593750000
-1.403808593750000
-1.403808593750000
-1.419067382812500
-1.403808593750000
-1.403808593750000
-1.403808593750000
-1.403808593750000
-1.388549804687500
-1.388549804687500
-1.403808593750000
-1.388549804687500
-1.388549804687500
-1.388549804687500
-1.388549804687500
-1.403808593750000
-1.403808593750000
-1.403808593750000
-1.403808593750000
-1.403808593750000
-1.403808593750000
-1.403808593750000
-1.403808593750000
-1.403808593750000
-1.403808593750000
-1.403808593750000
-1.403808593750000
-1.388549804687500
-1.388549804687500
-1.388549804687500
-1.373291015625000
-1.373291015625000
-1.373291015625000
-1.373291015625000
-1.373291015625000
-1.373291015625000
-1.373291015625000
-1.373291015625000
-1.388549804687500
-1.388549804687500
-1.388549804687500
-1.373291015625000
-1.388549804687500
-1.388549804687500
-1.388549804687500
-1.388549804687500
-1.388549804687500
-1.388549804687500
-1.388549804687500
-1.388549804687500
-1.388549804687500
-1.388549804687500
-1.403808593750000
-1.403808593750000
-1.403808593750000
-1.403808593750000
-1.403808593750000
-1.403808593750000
-1.403808593750000
-1.403808593750000
-1.403808593750000
-1.388549804687500
-1.388549804687500
-1.388549804687500
-1.388549804687500
-1.373291015625000
-1.373291015625000
-1.373291015625000
-1.373291015625000
-1.373291015625000
-1.373291015625000
-1.373291015625000
-1.373291015625000
-1.373291015625000
-1.373291015625000
-1.373291015625000
-1.373291015625000
-1.373291015625000
-1.373291015625000
-1.373291015625000
-1.373291015625000
-1.373291015625000
-1.388549804687500
-1.373291015625000
-1.373291015625000
-1.373291015625000
-1.373291015625000
-1.388549804687500
-1.388549804687500
-1.373291015625000
-1.373291015625000
-1.373291015625000
-1.373291015625000
-1.373291015625000
-1.388549804687500
-1.373291015625000
-1.373291015625000
-1.373291015625000
-1.373291015625000
-1.373291015625000
-1.373291015625000
-1.373291015625000
-1.373291015625000
-1.373291015625000
-1.388549804687500
-1.373291015625000
-1.373291015625000
-1.373291015625000
-1.373291015625000
-1.373291015625000
-1.373291015625000
-1.373291015625000
-1.373291015625000
-1.373291015625000
-1.373291015625000
-1.373291015625000
-1.373291015625000
-1.373291015625000
-1.373291015625000
-1.373291015625000
-1.373291015625000
-1.373291015625000
-1.373291015625000
-1.373291015625000
-1.358032226562500
-1.358032226562500
-1.373291015625000
-1.358032226562500
-1.358032226562500
-1.358032226562500
-1.358032226562500
-1.373291015625000
-1.373291015625000
-1.373291015625000
-1.373291015625000
-1.373291015625000
-1.373291015625000
-1.373291015625000
-1.358032226562500
-1.358032226562500
-1.358032226562500
-1.358032226562500
-1.358032226562500
-1.358032226562500
-1.358032226562500
-1.358032226562500
-1.358032226562500
-1.358032226562500
-1.358032226562500
-1.358032226562500
-1.358032226562500
-1.342773437500000
-1.358032226562500
-1.342773437500000
-1.342773437500000
-1.358032226562500
-1.358032226562500
-1.342773437500000
-1.358032226562500
-1.358032226562500
-1.358032226562500
-1.358032226562500
-1.358032226562500
-1.358032226562500
-1.358032226562500
-1.358032226562500
-1.358032226562500
-1.358032226562500
-1.358032226562500
-1.358032226562500
-1.358032226562500
-1.342773437500000
-1.358032226562500
-1.342773437500000
-1.342773437500000
-1.358032226562500
-1.342773437500000
-1.342773437500000
-1.342773437500000
-1.342773437500000
-1.342773437500000
-1.342773437500000
-1.342773437500000
-1.342773437500000
-1.342773437500000
-1.342773437500000
-1.342773437500000
-1.342773437500000
-1.342773437500000
-1.342773437500000
-1.342773437500000
-1.327514648437500
-1.327514648437500
-1.327514648437500
-1.327514648437500
-1.327514648437500
-1.327514648437500
-1.327514648437500
-1.342773437500000
-1.342773437500000
-1.342773437500000
-1.342773437500000
-1.342773437500000
-1.342773437500000
-1.342773437500000
-1.342773437500000
-1.342773437500000
-1.342773437500000
-1.342773437500000
-1.342773437500000
-1.342773437500000
-1.342773437500000
-1.342773437500000
-1.327514648437500
-1.342773437500000
-1.342773437500000
-1.342773437500000
-1.342773437500000
-1.342773437500000
-1.342773437500000
-1.342773437500000
-1.342773437500000
-1.342773437500000
-1.342773437500000
-1.342773437500000
-1.342773437500000
-1.342773437500000
-1.327514648437500
-1.327514648437500
-1.327514648437500
-1.327514648437500
-1.327514648437500
-1.327514648437500
-1.327514648437500
-1.327514648437500
-1.327514648437500
-1.327514648437500
-1.327514648437500
-1.312255859375000
-1.312255859375000
-1.327514648437500
-1.327514648437500
-1.327514648437500
-1.312255859375000
-1.327514648437500
-1.312255859375000
-1.312255859375000
-1.312255859375000
-1.312255859375000
-1.312255859375000
-1.312255859375000
-1.312255859375000
-1.327514648437500
-1.312255859375000
-1.312255859375000
-1.327514648437500
-1.327514648437500
-1.327514648437500
-1.327514648437500
-1.327514648437500
-1.327514648437500
-1.342773437500000
-1.327514648437500
-1.327514648437500
-1.327514648437500
-1.327514648437500
-1.312255859375000
-1.312255859375000
-1.312255859375000
-1.312255859375000
-1.296997070312500
-1.296997070312500
-1.296997070312500
-1.312255859375000
-1.312255859375000
-1.312255859375000
-1.312255859375000
-1.312255859375000
-1.327514648437500
-1.327514648437500
-1.327514648437500
-1.327514648437500
-1.327514648437500
-1.327514648437500
-1.312255859375000
-1.312255859375000
-1.312255859375000
-1.312255859375000
-1.312255859375000
-1.296997070312500
-1.312255859375000
-1.312255859375000
-1.312255859375000
-1.312255859375000
-1.312255859375000
-1.296997070312500
-1.312255859375000
-1.312255859375000
-1.312255859375000
-1.312255859375000
-1.312255859375000
-1.312255859375000
-1.312255859375000
-1.327514648437500
-1.312255859375000
-1.312255859375000
-1.327514648437500
-1.327514648437500
-1.312255859375000
-1.312255859375000
-1.312255859375000
-1.312255859375000
-1.312255859375000
-1.312255859375000
-1.312255859375000
-1.312255859375000
-1.312255859375000
-1.312255859375000
-1.296997070312500
-1.296997070312500
-1.312255859375000
-1.312255859375000
-1.296997070312500
-1.296997070312500
-1.296997070312500
-1.296997070312500
-1.312255859375000
-1.296997070312500
-1.296997070312500
-1.296997070312500
-1.296997070312500
-1.296997070312500
-1.296997070312500
-1.296997070312500
-1.296997070312500
-1.296997070312500
-1.296997070312500
-1.296997070312500
-1.296997070312500
-1.296997070312500
-1.296997070312500
-1.296997070312500
-1.296997070312500
-1.296997070312500
-1.296997070312500
-1.296997070312500
-1.296997070312500
-1.296997070312500
-1.296997070312500
-1.296997070312500
-1.296997070312500
-1.296997070312500
-1.296997070312500
-1.296997070312500
-1.296997070312500
-1.312255859375000
-1.296997070312500
-1.296997070312500
-1.296997070312500
-1.296997070312500
-1.296997070312500
-1.296997070312500
-1.296997070312500
-1.281738281250000
-1.281738281250000
-1.281738281250000
-1.281738281250000
-1.296997070312500
-1.281738281250000
-1.281738281250000
-1.281738281250000
-1.281738281250000
-1.296997070312500
-1.296997070312500
-1.281738281250000
-1.281738281250000
-1.281738281250000
-1.281738281250000
-1.281738281250000
-1.296997070312500
-1.296997070312500
-1.281738281250000
-1.281738281250000
-1.281738281250000
-1.296997070312500
-1.281738281250000
-1.281738281250000
-1.281738281250000
-1.281738281250000
-1.281738281250000
-1.281738281250000
-1.281738281250000
-1.281738281250000
-1.281738281250000
-1.281738281250000
-1.266479492187500
-1.266479492187500
-1.266479492187500
-1.266479492187500
-1.281738281250000
-1.266479492187500
-1.266479492187500
-1.266479492187500
-1.266479492187500
-1.266479492187500
-1.281738281250000
-1.281738281250000
-1.281738281250000
-1.281738281250000
-1.281738281250000
-1.281738281250000
-1.281738281250000
-1.281738281250000
-1.296997070312500
-1.281738281250000
-1.281738281250000
-1.266479492187500
-1.281738281250000
-1.266479492187500
-1.266479492187500
-1.266479492187500
-1.266479492187500
-1.251220703125000
-1.251220703125000
-1.266479492187500
-1.266479492187500
-1.281738281250000
-1.266479492187500
-1.281738281250000
-1.281738281250000
-1.281738281250000
-1.281738281250000
-1.281738281250000
-1.281738281250000
-1.266479492187500
-1.266479492187500
-1.266479492187500
-1.266479492187500
-1.251220703125000
-1.266479492187500
-1.266479492187500
-1.251220703125000
-1.251220703125000
-1.266479492187500
-1.266479492187500
-1.266479492187500
-1.266479492187500
-1.251220703125000
-1.266479492187500
-1.266479492187500
-1.281738281250000
-1.281738281250000
-1.281738281250000
-1.281738281250000
-1.281738281250000
-1.281738281250000
-1.281738281250000
-1.266479492187500
-1.266479492187500
-1.266479492187500
-1.266479492187500
-1.266479492187500
-1.266479492187500
-1.266479492187500
-1.266479492187500
-1.266479492187500
-1.266479492187500
-1.266479492187500
-1.251220703125000
-1.266479492187500
-1.266479492187500
-1.251220703125000
-1.251220703125000
-1.251220703125000
-1.266479492187500
-1.266479492187500
-1.266479492187500
-1.266479492187500
-1.266479492187500
-1.266479492187500
-1.266479492187500
-1.266479492187500
-1.266479492187500
-1.266479492187500
-1.266479492187500
-1.266479492187500
-1.266479492187500
-1.266479492187500
-1.251220703125000
-1.251220703125000
-1.251220703125000
-1.251220703125000
-1.235961914062500
-1.235961914062500
-1.235961914062500
-1.235961914062500
-1.235961914062500
-1.235961914062500
-1.235961914062500
-1.235961914062500
-1.251220703125000
-1.251220703125000
-1.251220703125000
-1.251220703125000
-1.251220703125000
-1.251220703125000
-1.266479492187500
-1.266479492187500
-1.251220703125000
-1.251220703125000
-1.251220703125000
-1.251220703125000
-1.251220703125000
-1.251220703125000
-1.235961914062500
-1.235961914062500
-1.235961914062500
-1.235961914062500
-1.235961914062500
-1.235961914062500
-1.235961914062500
-1.235961914062500
-1.235961914062500
-1.235961914062500
-1.235961914062500
-1.235961914062500
-1.251220703125000
-1.251220703125000
-1.251220703125000
-1.251220703125000
-1.251220703125000
-1.251220703125000
-1.251220703125000
-1.251220703125000
-1.251220703125000
-1.251220703125000
-1.235961914062500
-1.235961914062500
-1.235961914062500
-1.235961914062500
-1.235961914062500
-1.235961914062500
-1.235961914062500
-1.235961914062500
-1.235961914062500
-1.235961914062500
-1.235961914062500
-1.235961914062500
-1.235961914062500
-1.235961914062500
-1.235961914062500
-1.235961914062500
-1.251220703125000
-1.251220703125000
-1.235961914062500
-1.235961914062500
-1.251220703125000
-1.235961914062500
-1.235961914062500
-1.235961914062500
-1.235961914062500
-1.235961914062500
-1.235961914062500
-1.235961914062500
-1.235961914062500
-1.235961914062500
-1.235961914062500
-1.220703125000000
-1.235961914062500
-1.235961914062500
-1.235961914062500
-1.235961914062500
-1.235961914062500
-1.235961914062500
-1.235961914062500
-1.235961914062500
-1.235961914062500
-1.235961914062500
-1.235961914062500
-1.235961914062500
-1.235961914062500
-1.235961914062500
-1.235961914062500
-1.235961914062500
-1.220703125000000
-1.220703125000000
-1.220703125000000
-1.235961914062500
-1.235961914062500
-1.220703125000000
-1.220703125000000
-1.220703125000000
-1.220703125000000
-1.235961914062500
-1.235961914062500
-1.235961914062500
-1.220703125000000
-1.220703125000000
-1.220703125000000
-1.220703125000000
-1.220703125000000
-1.220703125000000
-1.205444335937500
-1.205444335937500
-1.205444335937500
-1.220703125000000
-1.220703125000000
-1.205444335937500
-1.220703125000000
-1.220703125000000
-1.235961914062500
-1.235961914062500
-1.235961914062500
-1.220703125000000
-1.235961914062500
-1.235961914062500
-1.235961914062500
-1.235961914062500
-1.235961914062500
-1.220703125000000
-1.220703125000000
-1.235961914062500
-1.235961914062500
-1.220703125000000
-1.220703125000000
-1.220703125000000
-1.220703125000000
-1.220703125000000
-1.220703125000000
-1.205444335937500
-1.205444335937500
-1.205444335937500
-1.190185546875000
-1.205444335937500
-1.205444335937500
-1.190185546875000
-1.190185546875000
-1.190185546875000
-1.205444335937500
-1.205444335937500
-1.205444335937500
-1.205444335937500
-1.205444335937500
-1.205444335937500
-1.220703125000000
-1.220703125000000
-1.220703125000000
-1.220703125000000
-1.220703125000000
-1.220703125000000
-1.220703125000000
-1.220703125000000
-1.220703125000000
-1.220703125000000
-1.205444335937500
-1.205444335937500
-1.205444335937500
-1.205444335937500
-1.205444335937500
-1.205444335937500
-1.190185546875000
-1.205444335937500
-1.205444335937500
-1.205444335937500
-1.205444335937500
-1.205444335937500
-1.205444335937500
-1.205444335937500
-1.205444335937500
-1.205444335937500
-1.205444335937500
-1.205444335937500
-1.205444335937500
-1.205444335937500
-1.220703125000000
-1.220703125000000
-1.220703125000000
-1.205444335937500
-1.205444335937500
-1.220703125000000
-1.205444335937500
-1.205444335937500
-1.205444335937500
-1.205444335937500
-1.205444335937500
-1.205444335937500
-1.205444335937500
-1.205444335937500
-1.205444335937500
-1.205444335937500
-1.205444335937500
-1.190185546875000
-1.190185546875000
-1.190185546875000
-1.190185546875000
-1.190185546875000
-1.190185546875000
-1.190185546875000
-1.205444335937500
-1.205444335937500
-1.190185546875000
-1.205444335937500
-1.205444335937500
-1.205444335937500
-1.205444335937500
-1.205444335937500
-1.205444335937500
-1.205444335937500
-1.205444335937500
-1.205444335937500
-1.205444335937500
-1.190185546875000
-1.190185546875000
-1.190185546875000
-1.190185546875000
-1.190185546875000
-1.190185546875000
-1.190185546875000
-1.190185546875000
-1.190185546875000
-1.190185546875000
-1.190185546875000
-1.190185546875000
-1.190185546875000
-1.174926757812500
-1.174926757812500
-1.174926757812500
-1.174926757812500
-1.190185546875000
-1.174926757812500
-1.174926757812500
-1.174926757812500
-1.190185546875000
-1.190185546875000
-1.190185546875000
-1.190185546875000
-1.190185546875000
-1.190185546875000
-1.190185546875000
-1.190185546875000
-1.205444335937500
-1.205444335937500
-1.190185546875000
-1.190185546875000
-1.190185546875000
-1.190185546875000
-1.190185546875000
-1.190185546875000
-1.190185546875000
-1.190185546875000
-1.190185546875000
-1.190185546875000
-1.190185546875000
-1.190185546875000
-1.174926757812500
-1.190185546875000
-1.190185546875000
-1.190185546875000
-1.190185546875000
-1.190185546875000
-1.190185546875000
-1.174926757812500
-1.174926757812500
-1.174926757812500
-1.174926757812500
-1.174926757812500
-1.174926757812500
-1.159667968750000
-1.159667968750000
-1.159667968750000
-1.159667968750000
-1.159667968750000
-1.159667968750000
-1.159667968750000
-1.159667968750000
-1.159667968750000
-1.159667968750000
-1.174926757812500
-1.174926757812500
-1.174926757812500
-1.174926757812500
-1.174926757812500
-1.174926757812500
-1.174926757812500
-1.174926757812500
-1.190185546875000
-1.190185546875000
-1.174926757812500
-1.190185546875000
-1.190185546875000
-1.190185546875000
-1.190185546875000
-1.190185546875000
-1.190185546875000
-1.190185546875000
-1.174926757812500
-1.174926757812500
-1.174926757812500
-1.174926757812500
-1.174926757812500
-1.174926757812500
-1.159667968750000
-1.159667968750000
-1.159667968750000
-1.159667968750000
-1.159667968750000
-1.159667968750000
-1.159667968750000
-1.174926757812500
-1.174926757812500
-1.159667968750000
-1.174926757812500
-1.174926757812500
-1.174926757812500
-1.174926757812500
-1.174926757812500
-1.174926757812500
-1.174926757812500
-1.174926757812500
-1.159667968750000
-1.174926757812500
-1.174926757812500
-1.159667968750000
-1.159667968750000
-1.159667968750000
-1.159667968750000
-1.159667968750000
-1.159667968750000
-1.159667968750000
-1.159667968750000
-1.159667968750000
-1.159667968750000
-1.159667968750000
-1.159667968750000
-1.159667968750000
-1.159667968750000
-1.159667968750000
-1.159667968750000
-1.159667968750000
-1.159667968750000
-1.159667968750000
-1.159667968750000
-1.159667968750000
-1.159667968750000
-1.159667968750000
-1.159667968750000
-1.159667968750000
-1.159667968750000
-1.159667968750000
-1.159667968750000
-1.159667968750000
-1.159667968750000
-1.159667968750000
-1.159667968750000
-1.159667968750000
-1.159667968750000
-1.159667968750000
-1.159667968750000
-1.159667968750000
-1.159667968750000
-1.144409179687500
-1.144409179687500
-1.144409179687500
-1.159667968750000
-1.159667968750000
-1.144409179687500
-1.159667968750000
-1.159667968750000
-1.159667968750000
-1.159667968750000
-1.159667968750000
-1.144409179687500
-1.144409179687500
-1.144409179687500
-1.144409179687500
-1.129150390625000
-1.129150390625000
-1.129150390625000
-1.129150390625000
-1.129150390625000
-1.129150390625000
-1.129150390625000
-1.144409179687500
-1.144409179687500
-1.144409179687500
-1.144409179687500
-1.144409179687500
-1.144409179687500
-1.144409179687500
-1.144409179687500
-1.144409179687500
-1.159667968750000
-1.144409179687500
-1.144409179687500
-1.144409179687500
-1.144409179687500
-1.144409179687500
-1.144409179687500
-1.144409179687500
-1.144409179687500
-1.129150390625000
-1.129150390625000
-1.129150390625000
-1.144409179687500
-1.144409179687500
-1.144409179687500
-1.144409179687500
-1.144409179687500
-1.159667968750000
-1.159667968750000
-1.159667968750000
-1.144409179687500
-1.159667968750000
-1.144409179687500
-1.144409179687500
-1.144409179687500
-1.144409179687500
-1.144409179687500
-1.129150390625000
-1.129150390625000
-1.129150390625000
-1.113891601562500
-1.113891601562500
-1.113891601562500
-1.129150390625000
-1.113891601562500
-1.129150390625000
-1.129150390625000
-1.144409179687500
-1.144409179687500
-1.144409179687500
-1.144409179687500
-1.144409179687500
-1.144409179687500
-1.144409179687500
-1.144409179687500
-1.144409179687500
-1.144409179687500
-1.129150390625000
-1.129150390625000
-1.129150390625000
-1.129150390625000
-1.129150390625000
-1.113891601562500
-1.129150390625000
-1.129150390625000
-1.129150390625000
-1.129150390625000
-1.129150390625000
-1.129150390625000
-1.129150390625000
-1.144409179687500
-1.129150390625000
-1.129150390625000
-1.129150390625000
-1.129150390625000
-1.113891601562500
-1.113891601562500
-1.113891601562500
-1.113891601562500
-1.129150390625000
-1.129150390625000
-1.129150390625000
-1.129150390625000
-1.129150390625000
-1.129150390625000
-1.144409179687500
-1.144409179687500
-1.144409179687500
-1.129150390625000
-1.129150390625000
-1.129150390625000
-1.129150390625000
-1.129150390625000
-1.113891601562500
-1.113891601562500
-1.113891601562500
-1.113891601562500
-1.113891601562500
-1.113891601562500
-1.113891601562500
-1.113891601562500
-1.113891601562500
-1.129150390625000
-1.113891601562500
-1.129150390625000
-1.129150390625000
-1.129150390625000
-1.129150390625000
-1.113891601562500
-1.129150390625000
-1.129150390625000
-1.129150390625000
-1.129150390625000
-1.129150390625000
-1.129150390625000
-1.129150390625000
-1.129150390625000
-1.129150390625000
-1.129150390625000
-1.129150390625000
-1.129150390625000
-1.129150390625000
-1.129150390625000
-1.129150390625000
-1.129150390625000
-1.129150390625000
-1.129150390625000
-1.129150390625000
-1.113891601562500
-1.113891601562500
-1.113891601562500
-1.113891601562500
-1.113891601562500
-1.098632812500000
-1.098632812500000
-1.098632812500000
-1.098632812500000
-1.098632812500000
-1.098632812500000
-1.113891601562500
-1.098632812500000
-1.098632812500000
-1.113891601562500
-1.098632812500000
-1.098632812500000
-1.098632812500000
-1.098632812500000
-1.098632812500000
-1.113891601562500
-1.113891601562500
-1.113891601562500
-1.113891601562500
-1.113891601562500
-1.113891601562500
-1.113891601562500
-1.113891601562500
-1.113891601562500
-1.113891601562500
-1.113891601562500
-1.113891601562500
-1.113891601562500
-1.113891601562500
-1.113891601562500
-1.098632812500000
-1.098632812500000
-1.113891601562500
-1.113891601562500
-1.098632812500000
-1.098632812500000
-1.098632812500000
-1.113891601562500
-1.098632812500000
-1.098632812500000
-1.113891601562500
-1.113891601562500
-1.098632812500000
-1.098632812500000
-1.113891601562500
-1.113891601562500
-1.098632812500000
-1.098632812500000
-1.098632812500000
-1.113891601562500
-1.098632812500000
-1.098632812500000
-1.098632812500000
-1.098632812500000
-1.098632812500000
-1.098632812500000
-1.098632812500000
-1.098632812500000
-1.098632812500000
-1.098632812500000
-1.098632812500000
-1.098632812500000
-1.098632812500000
-1.083374023437500
-1.098632812500000
-1.083374023437500
-1.098632812500000
-1.083374023437500
-1.083374023437500
-1.083374023437500
-1.098632812500000
-1.098632812500000
-1.098632812500000
-1.098632812500000
-1.098632812500000
-1.098632812500000
-1.098632812500000
-1.098632812500000
-1.098632812500000
-1.098632812500000
-1.098632812500000
-1.098632812500000
-1.098632812500000
-1.098632812500000
-1.098632812500000
-1.098632812500000
-1.098632812500000
-1.083374023437500
-1.083374023437500
-1.083374023437500
-1.098632812500000
-1.083374023437500
-1.083374023437500
-1.098632812500000
-1.083374023437500
-1.083374023437500
-1.083374023437500
-1.083374023437500
-1.083374023437500
-1.083374023437500
-1.083374023437500
-1.083374023437500
-1.083374023437500
-1.083374023437500
-1.083374023437500
-1.098632812500000
-1.083374023437500
-1.098632812500000
-1.098632812500000
-1.083374023437500
-1.083374023437500
-1.083374023437500
-1.083374023437500
-1.083374023437500
-1.083374023437500
-1.083374023437500
-1.083374023437500
-1.083374023437500
-1.083374023437500
-1.083374023437500
-1.083374023437500
-1.083374023437500
-1.083374023437500
-1.083374023437500
-1.083374023437500
-1.083374023437500
-1.083374023437500
-1.083374023437500
-1.083374023437500
-1.083374023437500
-1.083374023437500
-1.098632812500000
-1.083374023437500
-1.083374023437500
-1.083374023437500
-1.083374023437500
-1.083374023437500
-1.083374023437500
-1.068115234375000
-1.068115234375000
-1.068115234375000
-1.083374023437500
-1.083374023437500
-1.083374023437500
-1.068115234375000
-1.068115234375000
-1.083374023437500
-1.083374023437500
-1.083374023437500
-1.083374023437500
-1.083374023437500
-1.083374023437500
-1.083374023437500
-1.083374023437500
-1.083374023437500
-1.083374023437500
-1.083374023437500
-1.083374023437500
-1.068115234375000
-1.083374023437500
-1.083374023437500
-1.068115234375000
-1.068115234375000
-1.068115234375000
-1.068115234375000
-1.068115234375000
-1.068115234375000
-1.068115234375000
-1.068115234375000
-1.083374023437500
-1.083374023437500
-1.083374023437500
-1.083374023437500
-1.083374023437500
-1.083374023437500
-1.083374023437500
-1.083374023437500
-1.083374023437500
-1.068115234375000
-1.083374023437500
-1.083374023437500
-1.083374023437500
-1.083374023437500
-1.068115234375000
-1.068115234375000
-1.068115234375000
-1.068115234375000
-1.068115234375000
-1.068115234375000
-1.068115234375000
-1.068115234375000
-1.068115234375000
-1.068115234375000
-1.052856445312500
-1.052856445312500
-1.052856445312500
-1.052856445312500
-1.052856445312500
-1.052856445312500
-1.068115234375000
-1.068115234375000
-1.068115234375000
-1.068115234375000
-1.068115234375000
-1.068115234375000
-1.068115234375000
-1.068115234375000
-1.068115234375000
-1.068115234375000
-1.068115234375000
-1.068115234375000
-1.068115234375000
-1.052856445312500
-1.068115234375000
-1.068115234375000
-1.068115234375000
-1.052856445312500
-1.068115234375000
-1.068115234375000
-1.068115234375000
-1.068115234375000
-1.068115234375000
-1.068115234375000
-1.068115234375000
-1.052856445312500
-1.052856445312500
-1.052856445312500
-1.052856445312500
-1.052856445312500
-1.052856445312500
-1.052856445312500
-1.052856445312500
-1.052856445312500
-1.068115234375000
-1.052856445312500
-1.052856445312500
-1.052856445312500
-1.052856445312500
-1.052856445312500
-1.052856445312500
-1.052856445312500
-1.052856445312500
-1.052856445312500
-1.052856445312500
-1.068115234375000
-1.052856445312500
-1.052856445312500
-1.052856445312500
-1.052856445312500
-1.052856445312500
-1.052856445312500
-1.052856445312500
-1.052856445312500
-1.052856445312500
-1.052856445312500
-1.052856445312500
-1.037597656250000
-1.037597656250000
-1.037597656250000
-1.052856445312500
-1.052856445312500
-1.052856445312500
-1.037597656250000
-1.052856445312500
-1.052856445312500
-1.068115234375000
-1.052856445312500
-1.052856445312500
-1.052856445312500
-1.052856445312500
-1.052856445312500
-1.052856445312500
-1.037597656250000
-1.052856445312500
-1.052856445312500
-1.052856445312500
-1.052856445312500
-1.052856445312500
-1.052856445312500
-1.052856445312500
-1.052856445312500
-1.052856445312500
-1.052856445312500
-1.052856445312500
-1.052856445312500
-1.052856445312500
-1.052856445312500
-1.052856445312500
-1.037597656250000
-1.037597656250000
-1.037597656250000
-1.037597656250000
-1.037597656250000
-1.037597656250000
-1.037597656250000
-1.037597656250000
-1.052856445312500
-1.052856445312500
-1.052856445312500
-1.052856445312500
-1.052856445312500
-1.052856445312500
-1.052856445312500
-1.052856445312500
-1.052856445312500
-1.037597656250000
-1.037597656250000
-1.037597656250000
-1.037597656250000
-1.037597656250000
-1.037597656250000
-1.022338867187500
-1.022338867187500
-1.022338867187500
-1.037597656250000
-1.022338867187500
-1.022338867187500
-1.022338867187500
-1.022338867187500
-1.037597656250000
-1.037597656250000
-1.037597656250000
-1.022338867187500
-1.022338867187500
-1.022338867187500
-1.022338867187500
-1.022338867187500
-1.022338867187500
-1.022338867187500
-1.037597656250000
-1.022338867187500
-1.037597656250000
-1.037597656250000
-1.037597656250000
-1.037597656250000
-1.052856445312500
-1.037597656250000
-1.037597656250000
-1.037597656250000
-1.037597656250000
-1.037597656250000
-1.022338867187500
-1.022338867187500
-1.022338867187500
-1.022338867187500
-1.007080078125000
-1.007080078125000
-1.022338867187500
-1.007080078125000
-1.022338867187500
-1.022338867187500
-1.022338867187500
-1.022338867187500
-1.022338867187500
-1.022338867187500
-1.022338867187500
-1.022338867187500
-1.022338867187500
-1.037597656250000
-1.037597656250000
-1.037597656250000
-1.037597656250000
-1.037597656250000
-1.037597656250000
-1.037597656250000
-1.037597656250000
-1.037597656250000
-1.022338867187500
-1.037597656250000
-1.037597656250000
-1.022338867187500
-1.022338867187500
-1.037597656250000
-1.022338867187500
-1.022338867187500
-1.022338867187500
-1.022338867187500
-1.007080078125000
-1.007080078125000
-1.007080078125000
-1.007080078125000
-1.007080078125000
-1.007080078125000
-1.007080078125000
-1.022338867187500
-1.022338867187500
-1.022338867187500
-1.022338867187500
-1.022338867187500
-1.037597656250000
-1.022338867187500
-1.022338867187500
-1.022338867187500
-1.037597656250000
-1.022338867187500
-1.022338867187500
-1.022338867187500
-1.022338867187500
-1.022338867187500
-1.022338867187500
-1.007080078125000
-1.007080078125000
-1.022338867187500
-1.022338867187500
-1.022338867187500
-1.022338867187500
-1.007080078125000
-1.022338867187500
-1.022338867187500
-1.022338867187500
-1.022338867187500
-1.022338867187500
-1.022338867187500
-1.022338867187500
-1.022338867187500
-1.007080078125000
-1.007080078125000
-1.007080078125000
-1.007080078125000
-1.007080078125000
-0.991821289062500
-0.991821289062500
-0.991821289062500
-1.007080078125000
-1.007080078125000
-1.007080078125000
-1.007080078125000
-1.007080078125000
-1.022338867187500
-1.022338867187500
-1.022338867187500
-1.022338867187500
-1.022338867187500
-1.022338867187500
-1.022338867187500
-1.022338867187500
-1.037597656250000
-1.022338867187500
-1.022338867187500
-1.007080078125000
-1.007080078125000
-1.007080078125000
-1.007080078125000
-1.007080078125000
-1.007080078125000
-1.007080078125000
-1.007080078125000
-1.007080078125000
-0.991821289062500
-0.991821289062500
-0.991821289062500
-1.007080078125000
-1.007080078125000
-1.007080078125000
-1.007080078125000
-1.007080078125000
-1.007080078125000
-1.007080078125000
-1.007080078125000
-1.007080078125000
-1.007080078125000
-1.007080078125000
-1.007080078125000
-1.007080078125000
-1.007080078125000
-1.007080078125000
-1.007080078125000
-1.007080078125000
-1.007080078125000
-1.007080078125000
-0.991821289062500
-0.991821289062500
-0.991821289062500
-0.991821289062500
-0.991821289062500
-0.991821289062500
-0.991821289062500
-0.991821289062500
-0.991821289062500
-0.991821289062500
-1.007080078125000
-1.007080078125000
-1.007080078125000
-1.007080078125000
-1.007080078125000
-1.007080078125000
-1.007080078125000
-0.991821289062500
-0.991821289062500
-0.991821289062500
-0.991821289062500
-0.976562500000000
-0.991821289062500
-0.976562500000000
-0.976562500000000
-0.976562500000000
-0.976562500000000
-0.991821289062500
-0.991821289062500
-0.991821289062500
-0.991821289062500
-0.991821289062500
-1.007080078125000
-1.007080078125000
-1.007080078125000
-1.007080078125000
-1.007080078125000
-1.007080078125000
-1.007080078125000
-1.007080078125000
-1.007080078125000
-1.007080078125000
-0.991821289062500
-1.007080078125000
-0.991821289062500
-0.991821289062500
-0.991821289062500
-0.991821289062500
-0.991821289062500
-0.991821289062500
-0.976562500000000
-0.991821289062500
-0.991821289062500
-0.991821289062500
-0.991821289062500
-0.991821289062500
-0.991821289062500
-1.007080078125000
-1.007080078125000
-1.007080078125000
-1.007080078125000
-0.991821289062500
-0.991821289062500
-0.991821289062500
-0.991821289062500
-0.991821289062500
-0.976562500000000
-0.976562500000000
-0.976562500000000
-0.976562500000000
-0.976562500000000
-0.991821289062500
-0.991821289062500
-0.976562500000000
-0.991821289062500
-0.991821289062500
-0.991821289062500
-0.991821289062500
-0.991821289062500
-0.991821289062500
-0.991821289062500
-0.991821289062500
-0.991821289062500
-1.007080078125000
-0.991821289062500
-0.976562500000000
-0.976562500000000
-0.976562500000000
-0.991821289062500
-0.991821289062500
-0.991821289062500
-0.991821289062500
-0.991821289062500
-0.991821289062500
-0.991821289062500
-0.991821289062500
-0.991821289062500
-0.991821289062500
-0.991821289062500
-0.991821289062500
-0.991821289062500
-0.991821289062500
-0.991821289062500
-0.976562500000000
-0.976562500000000
-0.976562500000000
-0.976562500000000
-0.976562500000000
-0.976562500000000
-0.976562500000000
-0.976562500000000
-0.976562500000000
-0.961303710937500
-0.976562500000000
-0.961303710937500
-0.976562500000000
-0.961303710937500
-0.961303710937500
-0.976562500000000
-0.976562500000000
-0.976562500000000
-0.976562500000000
-0.961303710937500
-0.976562500000000
-0.976562500000000
-0.976562500000000
-0.976562500000000
-0.976562500000000
-0.976562500000000
-0.976562500000000
-0.976562500000000
-0.976562500000000
-0.991821289062500
-0.991821289062500
-0.976562500000000
-0.976562500000000
-0.976562500000000
-0.976562500000000
-0.976562500000000
-0.976562500000000
-0.961303710937500
-0.961303710937500
-0.961303710937500
-0.961303710937500
-0.961303710937500
-0.961303710937500
-0.961303710937500
-0.976562500000000
-0.976562500000000
-0.976562500000000
-0.976562500000000
-0.976562500000000
-0.976562500000000
-0.961303710937500
-0.961303710937500
-0.961303710937500
-0.961303710937500
-0.961303710937500
-0.961303710937500
-0.961303710937500
-0.961303710937500
-0.961303710937500
-0.961303710937500
-0.961303710937500
-0.961303710937500
-0.961303710937500
-0.961303710937500
-0.961303710937500
-0.961303710937500
-0.961303710937500
-0.961303710937500
-0.961303710937500
-0.961303710937500
-0.961303710937500
-0.976562500000000
-0.961303710937500
-0.976562500000000
-0.976562500000000
-0.976562500000000
-0.976562500000000
-0.976562500000000
-0.976562500000000
-0.976562500000000
-0.976562500000000
-0.976562500000000
-0.976562500000000
-0.976562500000000
-0.976562500000000
-0.976562500000000
-0.976562500000000
-0.976562500000000
-0.976562500000000
-0.976562500000000
-0.961303710937500
-0.961303710937500
-0.961303710937500
-0.961303710937500
-0.946044921875000
-0.946044921875000
-0.946044921875000
-0.946044921875000
-0.946044921875000
-0.961303710937500
-0.961303710937500
-0.961303710937500
-0.961303710937500
-0.961303710937500
-0.961303710937500
-0.961303710937500
-0.961303710937500
-0.961303710937500
-0.961303710937500
-0.976562500000000
-0.961303710937500
-0.961303710937500
-0.961303710937500
-0.946044921875000
-0.946044921875000
-0.946044921875000
-0.946044921875000
-0.946044921875000
-0.946044921875000
-0.946044921875000
-0.946044921875000
-0.946044921875000
-0.946044921875000
-0.946044921875000
-0.961303710937500
-0.961303710937500
-0.961303710937500
-0.961303710937500
-0.961303710937500
-0.961303710937500
-0.946044921875000
-0.946044921875000
-0.961303710937500
-0.961303710937500
-0.961303710937500
-0.946044921875000
-0.946044921875000
-0.961303710937500
-0.961303710937500
-0.961303710937500
-0.961303710937500
-0.946044921875000
-0.946044921875000
-0.946044921875000
-0.946044921875000
-0.946044921875000
-0.946044921875000
-0.946044921875000
-0.946044921875000
-0.946044921875000
-0.961303710937500
-0.961303710937500
-0.946044921875000
-0.946044921875000
-0.946044921875000
-0.946044921875000
-0.946044921875000
-0.946044921875000
-0.946044921875000
-0.930786132812500
-0.946044921875000
-0.946044921875000
-0.946044921875000
-0.946044921875000
-0.946044921875000
-0.930786132812500
-0.930786132812500
-0.930786132812500
-0.946044921875000
-0.946044921875000
-0.946044921875000
-0.946044921875000
-0.930786132812500
-0.930786132812500
-0.946044921875000
-0.946044921875000
-0.946044921875000
-0.930786132812500
-0.930786132812500
-0.930786132812500
-0.930786132812500
-0.946044921875000
-0.946044921875000
-0.930786132812500
-0.930786132812500
-0.946044921875000
-0.946044921875000
-0.946044921875000
-0.946044921875000
-0.946044921875000
-0.946044921875000
-0.946044921875000
-0.946044921875000
-0.946044921875000
-0.946044921875000
-0.946044921875000
-0.946044921875000
-0.946044921875000
-0.946044921875000
-0.946044921875000
-0.930786132812500
-0.946044921875000
-0.930786132812500
-0.930786132812500
-0.930786132812500
-0.930786132812500
-0.946044921875000
-0.930786132812500
-0.930786132812500
-0.930786132812500
-0.946044921875000
-0.946044921875000
-0.946044921875000
-0.930786132812500
-0.930786132812500
-0.946044921875000
-0.946044921875000
-0.946044921875000
-0.946044921875000
-0.946044921875000
-0.930786132812500
-0.930786132812500
-0.930786132812500
-0.915527343750000
-0.915527343750000
-0.915527343750000
-0.915527343750000
-0.915527343750000
-0.915527343750000
-0.915527343750000
-0.915527343750000
-0.915527343750000
-0.915527343750000
-0.930786132812500
-0.930786132812500
-0.930786132812500
-0.930786132812500
-0.930786132812500
-0.946044921875000
-0.946044921875000
-0.946044921875000
-0.946044921875000
-0.946044921875000
-0.930786132812500
-0.930786132812500
-0.930786132812500
-0.930786132812500
-0.930786132812500
-0.915527343750000
-0.915527343750000
-0.915527343750000
-0.930786132812500
-0.930786132812500
-0.930786132812500
-0.930786132812500
-0.915527343750000
-0.930786132812500
-0.930786132812500
-0.930786132812500
-0.930786132812500
-0.930786132812500
-0.930786132812500
-0.930786132812500
-0.930786132812500
-0.946044921875000
-0.930786132812500
-0.930786132812500
-0.930786132812500
-0.930786132812500
-0.915527343750000
-0.930786132812500
-0.930786132812500
-0.915527343750000
-0.915527343750000
-0.915527343750000
-0.915527343750000
-0.915527343750000
-0.915527343750000
-0.915527343750000
-0.915527343750000
-0.915527343750000
-0.930786132812500
-0.930786132812500
-0.930786132812500
-0.930786132812500
-0.930786132812500
-0.915527343750000
-0.930786132812500
-0.930786132812500
-0.915527343750000
-0.915527343750000
-0.915527343750000
-0.915527343750000
-0.915527343750000
-0.915527343750000
-0.915527343750000
-0.915527343750000
-0.915527343750000
-0.915527343750000
-0.915527343750000
-0.915527343750000
-0.915527343750000
-0.915527343750000
-0.915527343750000
-0.900268554687500
-0.900268554687500
-0.900268554687500
-0.900268554687500
-0.900268554687500
-0.900268554687500
-0.900268554687500
-0.915527343750000
-0.915527343750000
-0.915527343750000
-0.915527343750000
-0.915527343750000
-0.915527343750000
-0.915527343750000
-0.915527343750000
-0.915527343750000
-0.915527343750000
-0.915527343750000
-0.915527343750000
-0.915527343750000
-0.915527343750000
-0.900268554687500
-0.900268554687500
-0.900268554687500
-0.900268554687500
-0.900268554687500
-0.900268554687500
-0.900268554687500
-0.915527343750000
-0.915527343750000
-0.915527343750000
-0.915527343750000
-0.930786132812500
-0.930786132812500
-0.930786132812500
-0.915527343750000
-0.915527343750000
-0.915527343750000
-0.915527343750000
-0.915527343750000
-0.915527343750000
-0.915527343750000
-0.915527343750000
-0.915527343750000
-0.915527343750000
-0.915527343750000
-0.900268554687500
-0.900268554687500
-0.915527343750000
-0.915527343750000
-0.900268554687500
-0.900268554687500
-0.900268554687500
-0.900268554687500
-0.915527343750000
-0.900268554687500
-0.900268554687500
-0.900268554687500
-0.915527343750000
-0.915527343750000
-0.915527343750000
-0.915527343750000
-0.915527343750000
-0.915527343750000
-0.915527343750000
-0.915527343750000
-0.915527343750000
-0.915527343750000
-0.900268554687500
-0.915527343750000
-0.915527343750000
-0.900268554687500
-0.900268554687500
-0.900268554687500
-0.900268554687500
-0.900268554687500
-0.900268554687500
-0.885009765625000
-0.885009765625000
-0.900268554687500
-0.900268554687500
-0.900268554687500
-0.885009765625000
-0.900268554687500
-0.900268554687500
-0.900268554687500
-0.885009765625000
-0.885009765625000
-0.900268554687500
-0.885009765625000
-0.900268554687500
-0.900268554687500
-0.900268554687500
-0.900268554687500
-0.900268554687500
-0.900268554687500
-0.900268554687500
-0.900268554687500
-0.900268554687500
-0.900268554687500
-0.900268554687500
-0.900268554687500
-0.900268554687500
-0.900268554687500
-0.900268554687500
-0.885009765625000
-0.885009765625000
-0.900268554687500
-0.900268554687500
-0.900268554687500
-0.885009765625000
-0.885009765625000
-0.900268554687500
-0.900268554687500
-0.885009765625000
-0.885009765625000
-0.885009765625000
-0.885009765625000
-0.885009765625000
-0.885009765625000
-0.885009765625000
-0.869750976562500
-0.885009765625000
-0.885009765625000
-0.885009765625000
-0.885009765625000
-0.885009765625000
-0.885009765625000
-0.885009765625000
-0.885009765625000
-0.900268554687500
-0.885009765625000
-0.900268554687500
-0.900268554687500
-0.900268554687500
-0.885009765625000
-0.885009765625000
-0.885009765625000
-0.885009765625000
-0.885009765625000
-0.869750976562500
-0.869750976562500
-0.869750976562500
-0.869750976562500
-0.869750976562500
-0.869750976562500
-0.869750976562500
-0.854492187500000
-0.869750976562500
-0.885009765625000
-0.885009765625000
-0.885009765625000
-0.885009765625000
-0.885009765625000
-0.885009765625000
-0.885009765625000
-0.885009765625000
-0.885009765625000
-0.885009765625000
-0.885009765625000
-0.885009765625000
-0.885009765625000
-0.869750976562500
-0.869750976562500
-0.869750976562500
-0.869750976562500
-0.869750976562500
-0.869750976562500
-0.869750976562500
-0.854492187500000
-0.854492187500000
-0.869750976562500
-0.869750976562500
-0.869750976562500
-0.869750976562500
-0.869750976562500
-0.869750976562500
-0.885009765625000
-0.885009765625000
-0.869750976562500
-0.885009765625000
-0.885009765625000
-0.885009765625000
-0.885009765625000
-0.869750976562500
-0.885009765625000
-0.885009765625000
-0.885009765625000
-0.885009765625000
-0.885009765625000
-0.885009765625000
-0.885009765625000
-0.885009765625000
-0.869750976562500
-0.869750976562500
-0.869750976562500
-0.869750976562500
-0.869750976562500
-0.869750976562500
-0.869750976562500
-0.869750976562500
-0.869750976562500
-0.869750976562500
-0.885009765625000
-0.885009765625000
-0.869750976562500
-0.869750976562500
-0.869750976562500
-0.885009765625000
-0.885009765625000
-0.885009765625000
-0.885009765625000
-0.885009765625000
-0.869750976562500
-0.869750976562500
-0.869750976562500
-0.869750976562500
-0.869750976562500
-0.869750976562500
-0.869750976562500
-0.869750976562500
-0.869750976562500
-0.869750976562500
-0.869750976562500
-0.869750976562500
-0.869750976562500
-0.869750976562500
-0.869750976562500
-0.869750976562500
-0.869750976562500
-0.869750976562500
-0.869750976562500
-0.869750976562500
-0.869750976562500
-0.869750976562500
-0.869750976562500
-0.869750976562500
-0.854492187500000
-0.854492187500000
-0.854492187500000
-0.854492187500000
-0.854492187500000
-0.854492187500000
-0.854492187500000
-0.839233398437500
-0.854492187500000
-0.854492187500000
-0.854492187500000
-0.854492187500000
-0.854492187500000
-0.854492187500000
-0.854492187500000
-0.854492187500000
-0.854492187500000
-0.869750976562500
-0.869750976562500
-0.869750976562500
-0.869750976562500
-0.869750976562500
-0.869750976562500
-0.854492187500000
-0.869750976562500
-0.869750976562500
-0.869750976562500
-0.854492187500000
-0.854492187500000
-0.854492187500000
-0.869750976562500
-0.869750976562500
-0.854492187500000
-0.854492187500000
-0.854492187500000
-0.854492187500000
-0.854492187500000
-0.854492187500000
-0.854492187500000
-0.854492187500000
-0.839233398437500
-0.854492187500000
-0.854492187500000
-0.854492187500000
-0.839233398437500
-0.839233398437500
-0.839233398437500
-0.839233398437500
-0.839233398437500
-0.839233398437500
-0.823974609375000
-0.839233398437500
-0.839233398437500
-0.854492187500000
-0.854492187500000
-0.854492187500000
-0.854492187500000
-0.869750976562500
-0.869750976562500
-0.869750976562500
-0.869750976562500
-0.869750976562500
-0.869750976562500
-0.854492187500000
-0.854492187500000
-0.854492187500000
-0.854492187500000
-0.854492187500000
-0.839233398437500
-0.839233398437500
-0.839233398437500
-0.854492187500000
-0.854492187500000
-0.854492187500000
-0.854492187500000
-0.854492187500000
-0.854492187500000
-0.854492187500000
-0.854492187500000
-0.854492187500000
-0.854492187500000
-0.854492187500000
-0.869750976562500
-0.854492187500000
-0.854492187500000
-0.854492187500000
-0.854492187500000
-0.854492187500000
-0.854492187500000
-0.854492187500000
-0.839233398437500
-0.839233398437500
-0.839233398437500
-0.839233398437500
-0.839233398437500
-0.839233398437500
-0.839233398437500
-0.854492187500000
-0.854492187500000
-0.839233398437500
-0.854492187500000
-0.854492187500000
-0.869750976562500
-0.854492187500000
-0.854492187500000
-0.854492187500000
-0.854492187500000
-0.854492187500000
-0.854492187500000
-0.854492187500000
-0.854492187500000
-0.854492187500000
-0.854492187500000
-0.839233398437500
-0.839233398437500
-0.839233398437500
-0.839233398437500
-0.839233398437500
-0.839233398437500
-0.839233398437500
-0.823974609375000
-0.823974609375000
-0.823974609375000
-0.823974609375000
-0.823974609375000
-0.823974609375000
-0.839233398437500
-0.839233398437500
-0.839233398437500
-0.839233398437500
-0.839233398437500
-0.839233398437500
-0.854492187500000
-0.854492187500000
-0.839233398437500
-0.839233398437500
-0.839233398437500
-0.839233398437500
-0.854492187500000
-0.839233398437500
-0.839233398437500
-0.839233398437500
-0.839233398437500
-0.854492187500000
-0.839233398437500
-0.839233398437500
-0.839233398437500
-0.839233398437500
-0.854492187500000
-0.839233398437500
-0.839233398437500
-0.823974609375000
-0.823974609375000
-0.839233398437500
-0.839233398437500
-0.823974609375000
-0.823974609375000
-0.823974609375000
-0.839233398437500
-0.839233398437500
-0.839233398437500
-0.839233398437500
-0.839233398437500
-0.839233398437500
-0.854492187500000
-0.839233398437500
-0.839233398437500
-0.839233398437500
-0.839233398437500
-0.839233398437500
-0.839233398437500
-0.839233398437500
-0.823974609375000
-0.823974609375000
-0.839233398437500
-0.839233398437500
-0.839233398437500
-0.839233398437500
-0.823974609375000
-0.823974609375000
-0.823974609375000
-0.823974609375000
-0.823974609375000
-0.823974609375000
-0.823974609375000
-0.823974609375000
-0.823974609375000
-0.839233398437500
-0.839233398437500
-0.839233398437500
-0.823974609375000
-0.823974609375000
-0.839233398437500
-0.839233398437500
-0.839233398437500
-0.823974609375000
-0.823974609375000
-0.839233398437500
-0.823974609375000
-0.823974609375000
-0.823974609375000
-0.823974609375000
-0.823974609375000
-0.823974609375000
-0.823974609375000
-0.823974609375000
-0.823974609375000
-0.823974609375000
-0.823974609375000
-0.823974609375000
-0.808715820312500
-0.808715820312500
-0.808715820312500
-0.823974609375000
-0.823974609375000
-0.823974609375000
-0.808715820312500
-0.823974609375000
-0.823974609375000
-0.823974609375000
-0.823974609375000
-0.823974609375000
-0.839233398437500
-0.839233398437500
-0.839233398437500
-0.839233398437500
-0.823974609375000
-0.823974609375000
-0.823974609375000
-0.823974609375000
-0.823974609375000
-0.808715820312500
-0.823974609375000
-0.823974609375000
-0.823974609375000
-0.823974609375000
-0.823974609375000
-0.823974609375000
-0.823974609375000
-0.823974609375000
-0.808715820312500
-0.823974609375000
-0.823974609375000
-0.808715820312500
-0.808715820312500
-0.823974609375000
-0.823974609375000
-0.823974609375000
-0.823974609375000
-0.823974609375000
-0.823974609375000
-0.839233398437500
-0.823974609375000
-0.823974609375000
-0.823974609375000
-0.823974609375000
-0.823974609375000
-0.823974609375000
-0.823974609375000
-0.823974609375000
-0.823974609375000
-0.823974609375000
-0.823974609375000
-0.823974609375000
-0.808715820312500
-0.808715820312500
-0.823974609375000
-0.823974609375000
-0.823974609375000
-0.823974609375000
-0.823974609375000
-0.823974609375000
-0.823974609375000
-0.823974609375000
-0.823974609375000
-0.823974609375000
-0.823974609375000
-0.808715820312500
-0.808715820312500
-0.808715820312500
-0.808715820312500
-0.808715820312500
-0.808715820312500
-0.808715820312500
-0.808715820312500
-0.808715820312500
-0.808715820312500
-0.808715820312500
-0.808715820312500
-0.808715820312500
-0.823974609375000
-0.823974609375000
-0.823974609375000
-0.823974609375000
-0.823974609375000
-0.823974609375000
-0.808715820312500
-0.823974609375000
-0.823974609375000
-0.808715820312500
-0.808715820312500
-0.823974609375000
-0.823974609375000
-0.823974609375000
-0.823974609375000
-0.808715820312500
-0.808715820312500
-0.808715820312500
-0.808715820312500
-0.808715820312500
-0.793457031250000
-0.793457031250000
-0.793457031250000
-0.793457031250000
-0.793457031250000
-0.793457031250000
-0.793457031250000
-0.793457031250000
-0.793457031250000
-0.793457031250000
-0.808715820312500
-0.808715820312500
-0.808715820312500
-0.808715820312500
-0.793457031250000
-0.808715820312500
-0.808715820312500
-0.808715820312500
-0.808715820312500
-0.793457031250000
-0.793457031250000
-0.793457031250000
-0.793457031250000
-0.793457031250000
-0.793457031250000
-0.778198242187500
-0.793457031250000
-0.793457031250000
-0.793457031250000
-0.793457031250000
-0.793457031250000
-0.808715820312500
-0.808715820312500
-0.808715820312500
-0.808715820312500
-0.808715820312500
-0.808715820312500
-0.808715820312500
-0.793457031250000
-0.793457031250000
-0.793457031250000
-0.793457031250000
-0.793457031250000
-0.793457031250000
-0.778198242187500
-0.778198242187500
-0.778198242187500
-0.793457031250000
-0.793457031250000
-0.793457031250000
-0.793457031250000
-0.793457031250000
-0.793457031250000
-0.793457031250000
-0.793457031250000
-0.793457031250000
-0.793457031250000
-0.793457031250000
-0.808715820312500
-0.808715820312500
-0.808715820312500
-0.808715820312500
-0.808715820312500
-0.808715820312500
-0.793457031250000
-0.808715820312500
-0.793457031250000
-0.793457031250000
-0.793457031250000
-0.778198242187500
-0.778198242187500
-0.778198242187500
-0.778198242187500
-0.793457031250000
-0.793457031250000
-0.793457031250000
-0.808715820312500
-0.808715820312500
-0.808715820312500
-0.808715820312500
-0.808715820312500
-0.808715820312500
-0.808715820312500
-0.808715820312500
-0.793457031250000
-0.793457031250000
-0.793457031250000
-0.778198242187500
-0.778198242187500
-0.778198242187500
-0.778198242187500
-0.778198242187500
-0.762939453125000
-0.778198242187500
-0.762939453125000
-0.762939453125000
-0.778198242187500
-0.778198242187500
-0.793457031250000
-0.793457031250000
-0.793457031250000
-0.793457031250000
-0.793457031250000
-0.793457031250000
-0.793457031250000
-0.793457031250000
-0.793457031250000
-0.793457031250000
-0.793457031250000
-0.793457031250000
-0.793457031250000
-0.793457031250000
-0.793457031250000
-0.793457031250000
-0.793457031250000
-0.793457031250000
-0.793457031250000
-0.793457031250000
-0.778198242187500
-0.778198242187500
-0.778198242187500
-0.793457031250000
-0.778198242187500
-0.762939453125000
-0.778198242187500
-0.778198242187500
-0.793457031250000
-0.778198242187500
-0.778198242187500
-0.778198242187500
-0.778198242187500
-0.793457031250000
-0.793457031250000
-0.793457031250000
-0.793457031250000
-0.778198242187500
-0.778198242187500
-0.778198242187500
-0.778198242187500
-0.793457031250000
-0.793457031250000
-0.778198242187500
-0.793457031250000
-0.793457031250000
-0.793457031250000
-0.793457031250000
-0.778198242187500
-0.778198242187500
-0.778198242187500
-0.762939453125000
-0.762939453125000
-0.762939453125000
-0.762939453125000
-0.762939453125000
-0.762939453125000
-0.762939453125000
-0.762939453125000
-0.778198242187500
-0.778198242187500
-0.778198242187500
-0.778198242187500
-0.778198242187500
-0.778198242187500
-0.778198242187500
-0.778198242187500
-0.778198242187500
-0.778198242187500
-0.778198242187500
-0.778198242187500
-0.778198242187500
-0.778198242187500
-0.778198242187500
-0.778198242187500
-0.778198242187500
-0.778198242187500
-0.778198242187500
-0.778198242187500
-0.778198242187500
-0.778198242187500
-0.778198242187500
-0.778198242187500
-0.762939453125000
-0.762939453125000
-0.762939453125000
-0.762939453125000
-0.762939453125000
-0.778198242187500
-0.762939453125000
-0.778198242187500
-0.778198242187500
-0.778198242187500
-0.778198242187500
-0.778198242187500
-0.778198242187500
-0.778198242187500
-0.793457031250000
-0.778198242187500
-0.778198242187500
-0.778198242187500
-0.778198242187500
-0.778198242187500
-0.778198242187500
-0.762939453125000
-0.762939453125000
-0.778198242187500
-0.762939453125000
-0.762939453125000
-0.762939453125000
-0.762939453125000
-0.762939453125000
-0.762939453125000
-0.762939453125000
-0.762939453125000
-0.762939453125000
-0.762939453125000
-0.762939453125000
-0.762939453125000
-0.762939453125000
-0.778198242187500
-0.778198242187500
-0.762939453125000
-0.778198242187500
-0.778198242187500
-0.778198242187500
-0.778198242187500
-0.778198242187500
-0.778198242187500
-0.778198242187500
-0.762939453125000
-0.762939453125000
-0.762939453125000
-0.762939453125000
-0.762939453125000
-0.762939453125000
-0.762939453125000
-0.762939453125000
-0.762939453125000
-0.762939453125000
-0.762939453125000
-0.762939453125000
-0.762939453125000
-0.762939453125000
-0.762939453125000
-0.762939453125000
-0.762939453125000
-0.762939453125000
-0.762939453125000
-0.762939453125000
-0.762939453125000
-0.747680664062500
-0.747680664062500
-0.747680664062500
-0.762939453125000
-0.762939453125000
-0.762939453125000
-0.762939453125000
-0.762939453125000
-0.762939453125000
-0.762939453125000
-0.762939453125000
-0.762939453125000
-0.762939453125000
-0.762939453125000
-0.762939453125000
-0.762939453125000
-0.762939453125000
-0.762939453125000
-0.762939453125000
-0.762939453125000
-0.747680664062500
-0.762939453125000
-0.762939453125000
-0.762939453125000
-0.747680664062500
-0.747680664062500
-0.762939453125000
-0.762939453125000
-0.762939453125000
-0.762939453125000
-0.747680664062500
-0.762939453125000
-0.762939453125000
-0.762939453125000
-0.762939453125000
-0.762939453125000
-0.747680664062500
-0.747680664062500
-0.762939453125000
-0.762939453125000
-0.747680664062500
-0.747680664062500
-0.762939453125000
-0.762939453125000
-0.762939453125000
-0.762939453125000
-0.747680664062500
-0.762939453125000
-0.762939453125000
-0.762939453125000
-0.747680664062500
-0.747680664062500
-0.747680664062500
-0.747680664062500
-0.747680664062500
-0.747680664062500
-0.732421875000000
-0.732421875000000
-0.747680664062500
-0.747680664062500
-0.747680664062500
-0.747680664062500
-0.747680664062500
-0.747680664062500
-0.747680664062500
-0.747680664062500
-0.762939453125000
-0.762939453125000
-0.762939453125000
-0.762939453125000
-0.762939453125000
-0.762939453125000
-0.762939453125000
-0.762939453125000
-0.762939453125000
-0.762939453125000
-0.762939453125000
-0.747680664062500
-0.747680664062500
-0.747680664062500
-0.747680664062500
-0.747680664062500
-0.747680664062500
-0.747680664062500
-0.732421875000000
-0.732421875000000
-0.747680664062500
-0.747680664062500
-0.732421875000000
-0.732421875000000
-0.747680664062500
-0.747680664062500
-0.747680664062500
-0.747680664062500
-0.747680664062500
-0.747680664062500
-0.747680664062500
-0.747680664062500
-0.747680664062500
-0.747680664062500
-0.747680664062500
-0.747680664062500
-0.747680664062500
-0.747680664062500
-0.732421875000000
-0.732421875000000
-0.732421875000000
-0.732421875000000
-0.732421875000000
-0.732421875000000
-0.732421875000000
-0.732421875000000
-0.732421875000000
-0.732421875000000
-0.732421875000000
-0.732421875000000
-0.732421875000000
-0.747680664062500
-0.747680664062500
-0.747680664062500
-0.747680664062500
-0.747680664062500
-0.747680664062500
-0.762939453125000
-0.762939453125000
-0.747680664062500
-0.747680664062500
-0.747680664062500
-0.747680664062500
-0.747680664062500
-0.732421875000000
-0.732421875000000
-0.732421875000000
-0.732421875000000
-0.732421875000000
-0.732421875000000
-0.732421875000000
-0.732421875000000
-0.732421875000000
-0.732421875000000
-0.732421875000000
-0.732421875000000
-0.732421875000000
-0.747680664062500
-0.732421875000000
-0.732421875000000
-0.732421875000000
-0.747680664062500
-0.762939453125000
-0.747680664062500
-0.747680664062500
-0.747680664062500
-0.747680664062500
-0.747680664062500
-0.747680664062500
-0.747680664062500
-0.732421875000000
-0.717163085937500
-0.732421875000000
-0.732421875000000
-0.717163085937500
-0.717163085937500
-0.732421875000000
-0.732421875000000
-0.732421875000000
-0.747680664062500
-0.732421875000000
-0.747680664062500
-0.747680664062500
-0.732421875000000
-0.732421875000000
-0.747680664062500
-0.732421875000000
-0.732421875000000
-0.732421875000000
-0.732421875000000
-0.732421875000000
-0.732421875000000
-0.732421875000000
-0.732421875000000
-0.732421875000000
-0.717163085937500
-0.732421875000000
-0.732421875000000
-0.717163085937500
-0.717163085937500
-0.717163085937500
-0.717163085937500
-0.717163085937500
-0.717163085937500
-0.717163085937500
-0.717163085937500
-0.717163085937500
-0.717163085937500
-0.717163085937500
-0.732421875000000
-0.732421875000000
-0.732421875000000
-0.732421875000000
-0.732421875000000
-0.732421875000000
-0.732421875000000
-0.732421875000000
-0.732421875000000
-0.732421875000000
-0.732421875000000
-0.732421875000000
-0.732421875000000
-0.732421875000000
-0.717163085937500
-0.717163085937500
-0.732421875000000
-0.732421875000000
-0.732421875000000
-0.732421875000000
-0.732421875000000
-0.732421875000000
-0.732421875000000
-0.747680664062500
-0.747680664062500
-0.747680664062500
-0.747680664062500
-0.747680664062500
-0.747680664062500
-0.732421875000000
-0.732421875000000
-0.732421875000000
-0.732421875000000
-0.732421875000000
-0.732421875000000
-0.717163085937500
-0.717163085937500
-0.717163085937500
-0.717163085937500
-0.717163085937500
-0.717163085937500
-0.717163085937500
-0.717163085937500
-0.717163085937500
-0.717163085937500
-0.732421875000000
-0.732421875000000
-0.732421875000000
-0.732421875000000
-0.732421875000000
-0.732421875000000
-0.732421875000000
-0.732421875000000
-0.732421875000000
-0.732421875000000
-0.732421875000000
-0.732421875000000
-0.717163085937500
-0.717163085937500
-0.717163085937500
-0.717163085937500
-0.717163085937500
-0.717163085937500
-0.717163085937500
-0.717163085937500
-0.717163085937500
-0.717163085937500
-0.717163085937500
-0.717163085937500
-0.717163085937500
-0.717163085937500
-0.732421875000000
-0.732421875000000
-0.732421875000000
-0.732421875000000
-0.732421875000000
-0.732421875000000
-0.732421875000000
-0.732421875000000
-0.732421875000000
-0.732421875000000
-0.717163085937500
-0.717163085937500
-0.717163085937500
-0.717163085937500
-0.717163085937500
-0.717163085937500
-0.717163085937500
-0.717163085937500
-0.717163085937500
-0.717163085937500
-0.717163085937500
-0.717163085937500
-0.717163085937500
-0.717163085937500
-0.732421875000000
-0.732421875000000
-0.732421875000000
-0.732421875000000
-0.732421875000000
-0.717163085937500
-0.717163085937500
-0.717163085937500
-0.701904296875000
-0.701904296875000
-0.701904296875000
-0.701904296875000
-0.701904296875000
-0.701904296875000
-0.701904296875000
-0.701904296875000
-0.701904296875000
-0.701904296875000
-0.717163085937500
-0.701904296875000
-0.701904296875000
-0.717163085937500
-0.717163085937500
-0.717163085937500
-0.717163085937500
-0.717163085937500
-0.717163085937500
-0.717163085937500
-0.701904296875000
-0.701904296875000
-0.717163085937500
-0.701904296875000
-0.701904296875000
-0.701904296875000
-0.701904296875000
-0.701904296875000
-0.717163085937500
-0.701904296875000
-0.701904296875000
-0.701904296875000
-0.701904296875000
-0.701904296875000
-0.701904296875000
-0.701904296875000
-0.701904296875000
-0.717163085937500
-0.701904296875000
-0.701904296875000
-0.701904296875000
-0.701904296875000
-0.701904296875000
-0.701904296875000
-0.701904296875000
-0.717163085937500
-0.717163085937500
-0.717163085937500
-0.701904296875000
-0.701904296875000
-0.717163085937500
-0.717163085937500
-0.701904296875000
-0.701904296875000
-0.701904296875000
-0.701904296875000
-0.701904296875000
-0.701904296875000
-0.701904296875000
-0.701904296875000
-0.717163085937500
-0.701904296875000
-0.701904296875000
-0.717163085937500
-0.717163085937500
-0.717163085937500
-0.701904296875000
-0.717163085937500
-0.717163085937500
-0.701904296875000
-0.701904296875000
-0.701904296875000
-0.701904296875000
-0.701904296875000
-0.701904296875000
-0.701904296875000
-0.701904296875000
-0.701904296875000
-0.701904296875000
-0.701904296875000
-0.701904296875000
-0.701904296875000
-0.701904296875000
-0.701904296875000
-0.701904296875000
-0.686645507812500
-0.701904296875000
-0.701904296875000
-0.701904296875000
-0.686645507812500
-0.686645507812500
-0.701904296875000
-0.701904296875000
-0.701904296875000
-0.701904296875000
-0.701904296875000
-0.701904296875000
-0.701904296875000
-0.717163085937500
-0.701904296875000
-0.701904296875000
-0.701904296875000
-0.701904296875000
-0.701904296875000
-0.701904296875000
-0.686645507812500
-0.686645507812500
-0.701904296875000
-0.686645507812500
-0.686645507812500
-0.686645507812500
-0.701904296875000
-0.686645507812500
-0.686645507812500
-0.686645507812500
-0.686645507812500
-0.686645507812500
-0.701904296875000
-0.701904296875000
-0.686645507812500
-0.701904296875000
-0.701904296875000
-0.701904296875000
-0.701904296875000
-0.701904296875000
-0.701904296875000
-0.686645507812500
-0.686645507812500
-0.701904296875000
-0.701904296875000
-0.701904296875000
-0.701904296875000
-0.701904296875000
-0.686645507812500
-0.701904296875000
-0.701904296875000
-0.701904296875000
-0.686645507812500
-0.686645507812500
-0.686645507812500
-0.686645507812500
-0.701904296875000
-0.701904296875000
-0.686645507812500
-0.686645507812500
-0.686645507812500
-0.701904296875000
-0.701904296875000
-0.686645507812500
-0.686645507812500
-0.686645507812500
-0.701904296875000
-0.701904296875000
-0.701904296875000
-0.701904296875000
-0.701904296875000
-0.701904296875000
-0.701904296875000
-0.701904296875000
-0.701904296875000
-0.686645507812500
-0.686645507812500
-0.686645507812500
-0.686645507812500
-0.686645507812500
-0.686645507812500
-0.686645507812500
-0.686645507812500
-0.686645507812500
-0.686645507812500
-0.686645507812500
-0.686645507812500
-0.701904296875000
-0.701904296875000
-0.686645507812500
-0.686645507812500
-0.686645507812500
-0.686645507812500
-0.686645507812500
-0.686645507812500
-0.686645507812500
-0.686645507812500
-0.686645507812500
-0.686645507812500
-0.671386718750000
-0.671386718750000
-0.686645507812500
-0.686645507812500
-0.671386718750000
-0.671386718750000
-0.671386718750000
-0.671386718750000
-0.671386718750000
-0.686645507812500
-0.686645507812500
-0.686645507812500
-0.671386718750000
-0.671386718750000
-0.671386718750000
-0.671386718750000
-0.671386718750000
-0.671386718750000
-0.671386718750000
-0.671386718750000
-0.671386718750000
-0.671386718750000
-0.671386718750000
-0.671386718750000
-0.671386718750000
-0.686645507812500
-0.686645507812500
-0.686645507812500
-0.686645507812500
-0.686645507812500
-0.686645507812500
-0.686645507812500
-0.686645507812500
-0.671386718750000
-0.671386718750000
-0.671386718750000
-0.671386718750000
-0.671386718750000
-0.671386718750000
-0.671386718750000
-0.671386718750000
-0.671386718750000
-0.671386718750000
-0.686645507812500
-0.686645507812500
-0.686645507812500
-0.686645507812500
-0.686645507812500
-0.686645507812500
-0.686645507812500
-0.686645507812500
-0.686645507812500
-0.686645507812500
-0.686645507812500
-0.686645507812500
-0.671386718750000
-0.671386718750000
-0.671386718750000
-0.671386718750000
-0.686645507812500
-0.671386718750000
-0.671386718750000
-0.671386718750000
-0.671386718750000
-0.686645507812500
-0.671386718750000
-0.671386718750000
-0.671386718750000
-0.671386718750000
-0.671386718750000
-0.671386718750000
-0.671386718750000
-0.671386718750000
-0.671386718750000
-0.671386718750000
-0.671386718750000
-0.686645507812500
-0.686645507812500
-0.671386718750000
-0.671386718750000
-0.686645507812500
-0.671386718750000
-0.671386718750000
-0.671386718750000
-0.671386718750000
-0.671386718750000
-0.671386718750000
-0.671386718750000
-0.671386718750000
-0.671386718750000
-0.671386718750000
-0.671386718750000
-0.671386718750000
-0.671386718750000
-0.671386718750000
-0.671386718750000
-0.671386718750000
-0.671386718750000
-0.671386718750000
-0.671386718750000
-0.671386718750000
-0.671386718750000
-0.686645507812500
-0.686645507812500
-0.686645507812500
-0.671386718750000
-0.671386718750000
-0.671386718750000
-0.671386718750000
-0.671386718750000
-0.656127929687500
-0.656127929687500
-0.656127929687500
-0.656127929687500
-0.656127929687500
-0.656127929687500
-0.656127929687500
-0.656127929687500
-0.656127929687500
-0.656127929687500
-0.671386718750000
-0.656127929687500
-0.671386718750000
-0.671386718750000
-0.671386718750000
-0.671386718750000
-0.671386718750000
-0.671386718750000
-0.671386718750000
-0.671386718750000
-0.671386718750000
-0.671386718750000
-0.671386718750000
-0.671386718750000
-0.656127929687500
-0.656127929687500
-0.656127929687500
-0.656127929687500
-0.656127929687500
-0.656127929687500
-0.656127929687500
-0.656127929687500
-0.656127929687500
-0.656127929687500
-0.671386718750000
-0.671386718750000
-0.671386718750000
-0.671386718750000
-0.671386718750000
-0.671386718750000
-0.671386718750000
-0.656127929687500
-0.656127929687500
-0.656127929687500
-0.656127929687500
-0.656127929687500
-0.656127929687500
-0.656127929687500
-0.656127929687500
-0.671386718750000
-0.671386718750000
-0.671386718750000
-0.671386718750000
-0.671386718750000
-0.671386718750000
-0.671386718750000
-0.671386718750000
-0.671386718750000
-0.671386718750000
-0.671386718750000
-0.656127929687500
-0.656127929687500
-0.671386718750000
-0.656127929687500
-0.640869140625000
-0.656127929687500
-0.656127929687500
-0.640869140625000
-0.640869140625000
-0.656127929687500
-0.656127929687500
-0.656127929687500
-0.656127929687500
-0.656127929687500
-0.671386718750000
-0.656127929687500
-0.656127929687500
-0.671386718750000
-0.671386718750000
-0.671386718750000
-0.656127929687500
-0.671386718750000
-0.656127929687500
-0.656127929687500
-0.656127929687500
-0.656127929687500
-0.656127929687500
-0.656127929687500
-0.656127929687500
-0.656127929687500
-0.656127929687500
-0.656127929687500
-0.656127929687500
-0.656127929687500
-0.656127929687500
-0.656127929687500
-0.656127929687500
-0.656127929687500
-0.656127929687500
-0.656127929687500
-0.656127929687500
-0.656127929687500
-0.656127929687500
-0.656127929687500
-0.640869140625000
-0.640869140625000
-0.656127929687500
-0.656127929687500
-0.640869140625000
-0.640869140625000
-0.640869140625000
-0.656127929687500
-0.656127929687500
-0.656127929687500
-0.656127929687500
-0.656127929687500
-0.656127929687500
-0.656127929687500
-0.656127929687500
-0.656127929687500
-0.656127929687500
-0.656127929687500
-0.656127929687500
-0.656127929687500
-0.656127929687500
-0.656127929687500
-0.656127929687500
-0.656127929687500
-0.656127929687500
-0.656127929687500
-0.656127929687500
-0.656127929687500
-0.656127929687500
-0.656127929687500
-0.640869140625000
-0.640869140625000
-0.656127929687500
-0.656127929687500
-0.656127929687500
-0.656127929687500
-0.656127929687500
-0.656127929687500
-0.656127929687500
-0.656127929687500
-0.656127929687500
-0.656127929687500
-0.656127929687500
-0.656127929687500
-0.656127929687500
-0.656127929687500
-0.656127929687500
-0.656127929687500
-0.656127929687500
-0.656127929687500
-0.656127929687500
-0.656127929687500
-0.640869140625000
-0.656127929687500
-0.640869140625000
-0.640869140625000
-0.640869140625000
-0.640869140625000
-0.640869140625000
-0.640869140625000
-0.640869140625000
-0.625610351562500
-0.640869140625000
-0.640869140625000
-0.640869140625000
-0.640869140625000
-0.640869140625000
-0.640869140625000
-0.656127929687500
-0.656127929687500
-0.656127929687500
-0.656127929687500
-0.640869140625000
-0.656127929687500
-0.656127929687500
-0.656127929687500
-0.640869140625000
-0.640869140625000
-0.640869140625000
-0.640869140625000
-0.640869140625000
-0.640869140625000
-0.625610351562500
-0.625610351562500
-0.625610351562500
-0.640869140625000
-0.640869140625000
-0.640869140625000
-0.640869140625000
-0.640869140625000
-0.640869140625000
-0.656127929687500
-0.656127929687500
-0.656127929687500
-0.656127929687500
-0.656127929687500
-0.640869140625000
-0.656127929687500
-0.656127929687500
-0.656127929687500
-0.640869140625000
-0.640869140625000
-0.640869140625000
-0.640869140625000
-0.640869140625000
-0.640869140625000
-0.640869140625000
-0.640869140625000
-0.625610351562500
-0.640869140625000
-0.640869140625000
-0.640869140625000
-0.640869140625000
-0.640869140625000
-0.640869140625000
-0.640869140625000
-0.640869140625000
-0.640869140625000
-0.640869140625000
-0.640869140625000
-0.640869140625000
-0.640869140625000
-0.625610351562500
-0.640869140625000
-0.640869140625000
-0.640869140625000
-0.640869140625000
-0.625610351562500
-0.625610351562500
-0.625610351562500
-0.640869140625000
-0.625610351562500
-0.625610351562500
-0.625610351562500
-0.625610351562500
-0.625610351562500
-0.625610351562500
-0.625610351562500
-0.640869140625000
-0.640869140625000
-0.640869140625000
-0.640869140625000
-0.640869140625000
-0.640869140625000
-0.640869140625000
-0.640869140625000
-0.640869140625000
-0.640869140625000
-0.640869140625000
-0.640869140625000
-0.625610351562500
-0.625610351562500
-0.625610351562500
-0.625610351562500
-0.610351562500000
-0.610351562500000
-0.610351562500000
-0.610351562500000
-0.610351562500000
-0.625610351562500
-0.625610351562500
-0.625610351562500
-0.640869140625000
-0.640869140625000
-0.640869140625000
-0.656127929687500
-0.656127929687500
-0.656127929687500
-0.656127929687500
-0.656127929687500
-0.640869140625000
-0.640869140625000
-0.640869140625000
-0.640869140625000
-0.640869140625000
-0.625610351562500
-0.625610351562500
-0.625610351562500
-0.625610351562500
-0.625610351562500
-0.625610351562500
-0.625610351562500
-0.625610351562500
-0.625610351562500
-0.625610351562500
-0.625610351562500
-0.625610351562500
-0.625610351562500
-0.625610351562500
-0.625610351562500
-0.640869140625000
-0.625610351562500
-0.640869140625000
-0.640869140625000
-0.640869140625000
-0.640869140625000
-0.625610351562500
-0.640869140625000
-0.640869140625000
-0.640869140625000
-0.625610351562500
-0.625610351562500
-0.625610351562500
-0.625610351562500
-0.625610351562500
-0.625610351562500
-0.625610351562500
-0.625610351562500
-0.625610351562500
-0.640869140625000
-0.640869140625000
-0.625610351562500
-0.640869140625000
-0.640869140625000
-0.625610351562500
-0.625610351562500
-0.625610351562500
-0.625610351562500
-0.625610351562500
-0.625610351562500
-0.625610351562500
-0.625610351562500
-0.625610351562500
-0.625610351562500
-0.625610351562500
-0.625610351562500
-0.625610351562500
-0.625610351562500
-0.640869140625000
-0.640869140625000
-0.640869140625000
-0.640869140625000
-0.640869140625000
-0.640869140625000
-0.640869140625000
-0.640869140625000
-0.640869140625000
-0.625610351562500
-0.625610351562500
-0.625610351562500
-0.610351562500000
-0.610351562500000
-0.610351562500000
-0.610351562500000
-0.595092773437500
-0.610351562500000
-0.610351562500000
-0.610351562500000
-0.610351562500000
-0.610351562500000
-0.610351562500000
-0.625610351562500
-0.625610351562500
-0.625610351562500
-0.625610351562500
-0.610351562500000
-0.610351562500000
-0.610351562500000
-0.610351562500000
-0.610351562500000
-0.610351562500000
-0.610351562500000
-0.610351562500000
-0.625610351562500
-0.610351562500000
-0.625610351562500
-0.625610351562500
-0.625610351562500
-0.625610351562500
-0.625610351562500
-0.610351562500000
-0.610351562500000
-0.610351562500000
-0.610351562500000
-0.610351562500000
-0.610351562500000
-0.610351562500000
-0.610351562500000
-0.610351562500000
-0.610351562500000
-0.610351562500000
-0.610351562500000
-0.595092773437500
-0.610351562500000
-0.610351562500000
-0.610351562500000
-0.610351562500000
-0.610351562500000
-0.610351562500000
-0.625610351562500
-0.625610351562500
-0.625610351562500
-0.625610351562500
-0.625610351562500
-0.625610351562500
-0.610351562500000
-0.610351562500000
-0.625610351562500
-0.610351562500000
-0.610351562500000
-0.610351562500000
-0.610351562500000
-0.610351562500000
-0.610351562500000
-0.610351562500000
-0.610351562500000
-0.610351562500000
-0.610351562500000
-0.610351562500000
-0.625610351562500
-0.610351562500000
-0.610351562500000
-0.610351562500000
-0.610351562500000
-0.625610351562500
-0.610351562500000
-0.610351562500000
-0.610351562500000
-0.610351562500000
-0.610351562500000
-0.610351562500000
-0.610351562500000
-0.610351562500000
-0.595092773437500
-0.610351562500000
-0.610351562500000
-0.595092773437500
-0.595092773437500
-0.595092773437500
-0.595092773437500
-0.610351562500000
-0.595092773437500
-0.595092773437500
-0.610351562500000
-0.595092773437500
-0.595092773437500
-0.595092773437500
-0.595092773437500
-0.595092773437500
-0.595092773437500
-0.595092773437500
-0.595092773437500
-0.595092773437500
-0.595092773437500
-0.595092773437500
-0.595092773437500
-0.595092773437500
-0.595092773437500
-0.595092773437500
-0.595092773437500
-0.595092773437500
-0.595092773437500
-0.595092773437500
-0.595092773437500
-0.595092773437500
-0.610351562500000
-0.610351562500000
-0.610351562500000
-0.610351562500000
-0.610351562500000
-0.610351562500000
-0.610351562500000
-0.610351562500000
-0.610351562500000
-0.610351562500000
-0.610351562500000
-0.595092773437500
-0.595092773437500
-0.595092773437500
-0.595092773437500
-0.595092773437500
-0.595092773437500
-0.595092773437500
-0.579833984375000
-0.579833984375000
-0.595092773437500
-0.595092773437500
-0.595092773437500
-0.595092773437500
-0.595092773437500
-0.595092773437500
-0.595092773437500
-0.610351562500000
-0.610351562500000
-0.610351562500000
-0.610351562500000
-0.610351562500000
-0.610351562500000
-0.610351562500000
-0.610351562500000
-0.610351562500000
-0.610351562500000
-0.610351562500000
-0.595092773437500
-0.595092773437500
-0.595092773437500
-0.595092773437500
-0.595092773437500
-0.595092773437500
-0.579833984375000
-0.579833984375000
-0.579833984375000
-0.595092773437500
-0.595092773437500
-0.579833984375000
-0.579833984375000
-0.595092773437500
-0.595092773437500
-0.595092773437500
-0.595092773437500
-0.595092773437500
-0.610351562500000
-0.610351562500000
-0.610351562500000
-0.610351562500000
-0.610351562500000
-0.610351562500000
-0.610351562500000
-0.610351562500000
-0.610351562500000
-0.610351562500000
-0.595092773437500
-0.595092773437500
-0.595092773437500
-0.595092773437500
-0.595092773437500
-0.579833984375000
-0.579833984375000
-0.579833984375000
-0.595092773437500
-0.579833984375000
-0.579833984375000
-0.579833984375000
-0.595092773437500
-0.595092773437500
-0.579833984375000
-0.579833984375000
-0.595092773437500
-0.595092773437500
-0.595092773437500
-0.595092773437500
-0.595092773437500
-0.595092773437500
-0.595092773437500
-0.595092773437500
-0.595092773437500
-0.595092773437500
-0.595092773437500
-0.595092773437500
-0.595092773437500
-0.595092773437500
-0.595092773437500
-0.595092773437500
-0.595092773437500
-0.595092773437500
-0.579833984375000
-0.579833984375000
-0.595092773437500
-0.595092773437500
-0.595092773437500
-0.595092773437500
-0.579833984375000
-0.595092773437500
-0.595092773437500
-0.595092773437500
-0.579833984375000
-0.579833984375000
-0.595092773437500
-0.595092773437500
-0.595092773437500
-0.595092773437500
-0.595092773437500
-0.595092773437500
-0.595092773437500
-0.595092773437500
-0.595092773437500
-0.579833984375000
-0.579833984375000
-0.579833984375000
-0.579833984375000
-0.579833984375000
-0.579833984375000
-0.579833984375000
-0.579833984375000
-0.579833984375000
-0.579833984375000
-0.579833984375000
-0.579833984375000
-0.579833984375000
-0.579833984375000
-0.595092773437500
-0.595092773437500
-0.595092773437500
-0.595092773437500
-0.579833984375000
-0.595092773437500
-0.595092773437500
-0.579833984375000
-0.579833984375000
-0.579833984375000
-0.579833984375000
-0.595092773437500
-0.579833984375000
-0.579833984375000
-0.579833984375000
-0.579833984375000
-0.579833984375000
-0.579833984375000
-0.579833984375000
-0.579833984375000
-0.579833984375000
-0.579833984375000
-0.579833984375000
-0.595092773437500
-0.579833984375000
-0.579833984375000
-0.595092773437500
-0.595092773437500
-0.595092773437500
-0.595092773437500
-0.579833984375000
-0.579833984375000
-0.579833984375000
-0.595092773437500
-0.579833984375000
-0.579833984375000
-0.579833984375000
-0.579833984375000
-0.595092773437500
-0.579833984375000
-0.579833984375000
-0.579833984375000
-0.579833984375000
-0.579833984375000
-0.579833984375000
-0.579833984375000
-0.579833984375000
-0.595092773437500
-0.579833984375000
-0.579833984375000
-0.579833984375000
-0.579833984375000
-0.579833984375000
-0.579833984375000
-0.564575195312500
-0.564575195312500
-0.564575195312500
-0.564575195312500
-0.564575195312500
-0.564575195312500
-0.564575195312500
-0.564575195312500
-0.579833984375000
-0.579833984375000
-0.579833984375000
-0.579833984375000
-0.579833984375000
-0.579833984375000
-0.579833984375000
-0.579833984375000
-0.579833984375000
-0.579833984375000
-0.579833984375000
-0.579833984375000
-0.579833984375000
-0.595092773437500
-0.595092773437500
-0.579833984375000
-0.579833984375000
-0.579833984375000
-0.579833984375000
-0.595092773437500
-0.579833984375000
-0.564575195312500
-0.564575195312500
-0.579833984375000
-0.579833984375000
-0.564575195312500
-0.579833984375000
-0.564575195312500
-0.564575195312500
-0.579833984375000
-0.579833984375000
-0.579833984375000
-0.579833984375000
-0.579833984375000
-0.579833984375000
-0.579833984375000
-0.579833984375000
-0.579833984375000
-0.579833984375000
-0.579833984375000
-0.579833984375000
-0.579833984375000
-0.579833984375000
-0.579833984375000
-0.579833984375000
-0.579833984375000
-0.579833984375000
-0.579833984375000
-0.579833984375000
-0.579833984375000
-0.579833984375000
-0.579833984375000
-0.579833984375000
-0.579833984375000
-0.579833984375000
-0.564575195312500
-0.564575195312500
-0.564575195312500
-0.564575195312500
-0.579833984375000
-0.564575195312500
-0.564575195312500
-0.564575195312500
-0.564575195312500
-0.564575195312500
-0.564575195312500
-0.564575195312500
-0.564575195312500
-0.564575195312500
-0.564575195312500
-0.564575195312500
-0.564575195312500
-0.579833984375000
-0.564575195312500
-0.579833984375000
-0.579833984375000
-0.579833984375000
-0.579833984375000
-0.579833984375000
-0.579833984375000
-0.579833984375000
-0.564575195312500
-0.564575195312500
-0.564575195312500
-0.564575195312500
-0.549316406250000
-0.549316406250000
-0.549316406250000
-0.549316406250000
-0.549316406250000
-0.549316406250000
-0.549316406250000
-0.564575195312500
-0.549316406250000
-0.549316406250000
-0.549316406250000
-0.564575195312500
-0.564575195312500
-0.564575195312500
-0.564575195312500
-0.564575195312500
-0.564575195312500
-0.564575195312500
-0.564575195312500
-0.564575195312500
-0.564575195312500
-0.564575195312500
-0.564575195312500
-0.564575195312500
-0.564575195312500
-0.549316406250000
-0.549316406250000
-0.564575195312500
-0.564575195312500
-0.564575195312500
-0.579833984375000
-0.564575195312500
-0.564575195312500
-0.579833984375000
-0.579833984375000
-0.579833984375000
-0.579833984375000
-0.564575195312500
-0.564575195312500
-0.564575195312500
-0.564575195312500
-0.564575195312500
-0.564575195312500
-0.549316406250000
-0.549316406250000
-0.549316406250000
-0.549316406250000
-0.549316406250000
-0.549316406250000
-0.549316406250000
-0.564575195312500
-0.564575195312500
-0.564575195312500
-0.564575195312500
-0.564575195312500
-0.564575195312500
-0.564575195312500
-0.564575195312500
-0.564575195312500
-0.564575195312500
-0.564575195312500
-0.579833984375000
-0.579833984375000
-0.564575195312500
-0.549316406250000
-0.549316406250000
-0.549316406250000
-0.549316406250000
-0.549316406250000
-0.534057617187500
-0.549316406250000
-0.549316406250000
-0.549316406250000
-0.549316406250000
-0.549316406250000
-0.549316406250000
-0.549316406250000
-0.564575195312500
-0.564575195312500
-0.564575195312500
-0.564575195312500
-0.564575195312500
-0.564575195312500
-0.564575195312500
-0.564575195312500
-0.564575195312500
-0.564575195312500
-0.549316406250000
-0.549316406250000
-0.549316406250000
-0.549316406250000
-0.549316406250000
-0.549316406250000
-0.549316406250000
-0.549316406250000
-0.549316406250000
-0.534057617187500
-0.549316406250000
-0.549316406250000
-0.549316406250000
-0.549316406250000
-0.549316406250000
-0.549316406250000
-0.564575195312500
-0.564575195312500
-0.549316406250000
-0.564575195312500
-0.564575195312500
-0.549316406250000
-0.549316406250000
-0.549316406250000
-0.549316406250000
-0.549316406250000
-0.549316406250000
-0.549316406250000
-0.549316406250000
-0.549316406250000
-0.549316406250000
-0.549316406250000
-0.564575195312500
-0.549316406250000
-0.564575195312500
-0.549316406250000
-0.549316406250000
-0.564575195312500
-0.564575195312500
-0.549316406250000
-0.549316406250000
-0.549316406250000
-0.549316406250000
-0.549316406250000
-0.549316406250000
-0.549316406250000
-0.534057617187500
-0.549316406250000
-0.534057617187500
-0.534057617187500
-0.549316406250000
-0.549316406250000
-0.534057617187500
-0.549316406250000
-0.549316406250000
-0.549316406250000
-0.549316406250000
-0.549316406250000
-0.549316406250000
-0.549316406250000
-0.549316406250000
-0.549316406250000
-0.549316406250000
-0.549316406250000
-0.549316406250000
-0.549316406250000
-0.549316406250000
-0.549316406250000
-0.549316406250000
-0.549316406250000
-0.549316406250000
-0.549316406250000
-0.549316406250000
-0.549316406250000
-0.564575195312500
-0.549316406250000
-0.549316406250000
-0.549316406250000
-0.549316406250000
-0.549316406250000
-0.549316406250000
-0.549316406250000
-0.549316406250000
-0.534057617187500
-0.534057617187500
-0.534057617187500
-0.534057617187500
-0.534057617187500
-0.534057617187500
-0.534057617187500
-0.534057617187500
-0.534057617187500
-0.534057617187500
-0.534057617187500
-0.534057617187500
-0.534057617187500
-0.534057617187500
-0.549316406250000
-0.534057617187500
-0.534057617187500
-0.534057617187500
-0.549316406250000
-0.534057617187500
-0.549316406250000
-0.549316406250000
-0.549316406250000
-0.549316406250000
-0.549316406250000
-0.549316406250000
-0.549316406250000
-0.549316406250000
-0.549316406250000
-0.534057617187500
-0.534057617187500
-0.534057617187500
-0.534057617187500
-0.534057617187500
-0.534057617187500
-0.534057617187500
-0.534057617187500
-0.534057617187500
-0.534057617187500
-0.534057617187500
-0.534057617187500
-0.534057617187500
-0.534057617187500
-0.534057617187500
-0.534057617187500
-0.549316406250000
-0.549316406250000
-0.534057617187500
-0.549316406250000
-0.549316406250000
-0.534057617187500
-0.534057617187500
-0.534057617187500
-0.534057617187500
-0.534057617187500
-0.534057617187500
-0.534057617187500
-0.534057617187500
-0.534057617187500
-0.534057617187500
-0.534057617187500
-0.534057617187500
-0.534057617187500
-0.534057617187500
-0.549316406250000
-0.549316406250000
-0.549316406250000
-0.534057617187500
-0.534057617187500
-0.534057617187500
-0.534057617187500
-0.534057617187500
-0.534057617187500
-0.534057617187500
-0.534057617187500
-0.534057617187500
-0.534057617187500
-0.534057617187500
-0.534057617187500
-0.534057617187500
-0.534057617187500
-0.518798828125000
-0.534057617187500
-0.534057617187500
-0.534057617187500
-0.534057617187500
-0.534057617187500
-0.534057617187500
-0.534057617187500
-0.534057617187500
-0.534057617187500
-0.534057617187500
-0.518798828125000
-0.518798828125000
-0.518798828125000
-0.518798828125000
-0.518798828125000
-0.518798828125000
-0.518798828125000
-0.534057617187500
-0.534057617187500
-0.534057617187500
-0.534057617187500
-0.534057617187500
-0.534057617187500
-0.534057617187500
-0.549316406250000
-0.549316406250000
-0.534057617187500
-0.534057617187500
-0.534057617187500
-0.534057617187500
-0.534057617187500
-0.534057617187500
-0.534057617187500
-0.534057617187500
-0.534057617187500
-0.534057617187500
-0.534057617187500
-0.534057617187500
-0.534057617187500
-0.549316406250000
-0.534057617187500
-0.534057617187500
-0.534057617187500
-0.534057617187500
-0.534057617187500
-0.534057617187500
-0.518798828125000
-0.518798828125000
-0.518798828125000
-0.503540039062500
-0.503540039062500
-0.518798828125000
-0.503540039062500
-0.518798828125000
-0.518798828125000
-0.518798828125000
-0.518798828125000
-0.534057617187500
-0.518798828125000
-0.534057617187500
-0.534057617187500
-0.534057617187500
-0.534057617187500
-0.534057617187500
-0.534057617187500
-0.534057617187500
-0.534057617187500
-0.518798828125000
-0.518798828125000
-0.518798828125000
-0.518798828125000
-0.518798828125000
-0.518798828125000
-0.534057617187500
-0.534057617187500
-0.534057617187500
-0.518798828125000
-0.534057617187500
-0.534057617187500
-0.534057617187500
-0.518798828125000
-0.518798828125000
-0.518798828125000
-0.518798828125000
-0.518798828125000
-0.518798828125000
-0.518798828125000
-0.518798828125000
-0.518798828125000
-0.518798828125000
-0.518798828125000
-0.518798828125000
-0.518798828125000
-0.518798828125000
-0.518798828125000
-0.518798828125000
-0.518798828125000
-0.518798828125000
-0.518798828125000
-0.518798828125000
-0.518798828125000
-0.518798828125000
-0.518798828125000
-0.503540039062500
-0.518798828125000
-0.518798828125000
-0.518798828125000
-0.518798828125000
-0.518798828125000
-0.518798828125000
-0.518798828125000
-0.518798828125000
-0.534057617187500
-0.534057617187500
-0.534057617187500
-0.534057617187500
-0.534057617187500
-0.534057617187500
-0.534057617187500
-0.534057617187500
-0.534057617187500
-0.518798828125000
-0.518798828125000
-0.518798828125000
-0.518798828125000
-0.518798828125000
-0.518798828125000
-0.518798828125000
-0.518798828125000
-0.518798828125000
-0.518798828125000
-0.518798828125000
-0.518798828125000
-0.518798828125000
-0.518798828125000
-0.518798828125000
-0.518798828125000
-0.518798828125000
-0.518798828125000
-0.534057617187500
-0.534057617187500
-0.534057617187500
-0.534057617187500
-0.534057617187500
-0.534057617187500
-0.534057617187500
-0.534057617187500
-0.534057617187500
-0.534057617187500
-0.518798828125000
-0.518798828125000
-0.534057617187500
-0.518798828125000
-0.518798828125000
-0.518798828125000
-0.518798828125000
-0.518798828125000
-0.518798828125000
-0.518798828125000
-0.518798828125000
-0.518798828125000
-0.518798828125000
-0.518798828125000
-0.518798828125000
-0.503540039062500
-0.503540039062500
-0.518798828125000
-0.518798828125000
-0.503540039062500
-0.503540039062500
-0.503540039062500
-0.518798828125000
-0.518798828125000
-0.518798828125000
-0.518798828125000
-0.518798828125000
-0.518798828125000
-0.518798828125000
-0.518798828125000
-0.518798828125000
-0.518798828125000
-0.518798828125000
-0.518798828125000
-0.518798828125000
-0.518798828125000
-0.518798828125000
-0.518798828125000
-0.518798828125000
-0.503540039062500
-0.518798828125000
-0.518798828125000
-0.518798828125000
-0.518798828125000
-0.518798828125000
-0.518798828125000
-0.518798828125000
-0.518798828125000
-0.518798828125000
-0.518798828125000
-0.518798828125000
-0.518798828125000
-0.503540039062500
-0.503540039062500
-0.503540039062500
-0.503540039062500
-0.503540039062500
-0.503540039062500
-0.503540039062500
-0.503540039062500
-0.503540039062500
-0.518798828125000
-0.518798828125000
-0.518798828125000
-0.518798828125000
-0.518798828125000
-0.518798828125000
-0.503540039062500
-0.503540039062500
-0.503540039062500
-0.503540039062500
-0.503540039062500
-0.503540039062500
-0.503540039062500
-0.488281250000000
-0.488281250000000
-0.488281250000000
-0.488281250000000
-0.488281250000000
-0.488281250000000
-0.488281250000000
-0.488281250000000
-0.503540039062500
-0.503540039062500
-0.503540039062500
-0.503540039062500
-0.503540039062500
-0.503540039062500
-0.518798828125000
-0.518798828125000
-0.518798828125000
-0.518798828125000
-0.518798828125000
-0.518798828125000
-0.518798828125000
-0.518798828125000
-0.518798828125000
-0.518798828125000
-0.503540039062500
-0.503540039062500
-0.503540039062500
-0.503540039062500
-0.503540039062500
-0.503540039062500
-0.503540039062500
-0.503540039062500
-0.503540039062500
-0.503540039062500
-0.503540039062500
-0.503540039062500
-0.503540039062500
-0.503540039062500
-0.503540039062500
-0.503540039062500
-0.503540039062500
-0.503540039062500
-0.503540039062500
-0.518798828125000
-0.518798828125000
-0.503540039062500
-0.503540039062500
-0.503540039062500
-0.518798828125000
-0.503540039062500
-0.503540039062500
-0.503540039062500
-0.503540039062500
-0.503540039062500
-0.503540039062500
-0.503540039062500
-0.503540039062500
-0.503540039062500
-0.503540039062500
-0.503540039062500
-0.503540039062500
-0.503540039062500
-0.503540039062500
-0.503540039062500
-0.503540039062500
-0.503540039062500
-0.503540039062500
-0.488281250000000
-0.503540039062500
-0.503540039062500
-0.503540039062500
-0.503540039062500
-0.503540039062500
-0.503540039062500
-0.503540039062500
-0.503540039062500
-0.488281250000000
-0.488281250000000
-0.503540039062500
-0.503540039062500
-0.503540039062500
-0.503540039062500
-0.503540039062500
-0.503540039062500
-0.503540039062500
-0.503540039062500
-0.503540039062500
-0.503540039062500
-0.488281250000000
-0.503540039062500
-0.503540039062500
-0.503540039062500
-0.488281250000000
-0.488281250000000
-0.503540039062500
-0.503540039062500
-0.503540039062500
-0.503540039062500
-0.503540039062500
-0.503540039062500
-0.503540039062500
-0.503540039062500
-0.503540039062500
-0.503540039062500
-0.503540039062500
-0.503540039062500
-0.503540039062500
-0.503540039062500
-0.503540039062500
-0.503540039062500
-0.503540039062500
-0.503540039062500
-0.503540039062500
-0.503540039062500
-0.488281250000000
-0.503540039062500
-0.503540039062500
-0.488281250000000
-0.503540039062500
-0.488281250000000
-0.488281250000000
-0.488281250000000
-0.488281250000000
-0.503540039062500
-0.503540039062500
-0.488281250000000
-0.488281250000000
-0.488281250000000
-0.488281250000000
-0.488281250000000
-0.488281250000000
-0.488281250000000
-0.488281250000000
-0.488281250000000
-0.503540039062500
-0.503540039062500
-0.503540039062500
-0.503540039062500
-0.503540039062500
-0.503540039062500
-0.503540039062500
-0.503540039062500
-0.503540039062500
-0.503540039062500
-0.503540039062500
-0.503540039062500
-0.488281250000000
-0.488281250000000
-0.488281250000000
-0.488281250000000
-0.488281250000000
-0.488281250000000
-0.488281250000000
-0.488281250000000
-0.488281250000000
-0.503540039062500
-0.503540039062500
-0.503540039062500
-0.518798828125000
-0.518798828125000
-0.518798828125000
-0.518798828125000
-0.518798828125000
-0.503540039062500
-0.503540039062500
-0.503540039062500
-0.488281250000000
-0.488281250000000
-0.488281250000000
-0.473022460937500
-0.473022460937500
-0.473022460937500
-0.473022460937500
-0.473022460937500
-0.473022460937500
-0.473022460937500
-0.488281250000000
-0.473022460937500
-0.488281250000000
-0.488281250000000
-0.503540039062500
-0.503540039062500
-0.503540039062500
-0.503540039062500
-0.503540039062500
-0.503540039062500
-0.503540039062500
-0.488281250000000
-0.488281250000000
-0.488281250000000
-0.488281250000000
-0.473022460937500
-0.473022460937500
-0.488281250000000
-0.488281250000000
-0.473022460937500
-0.488281250000000
-0.488281250000000
-0.488281250000000
-0.503540039062500
-0.488281250000000
-0.488281250000000
-0.488281250000000
-0.488281250000000
-0.488281250000000
-0.488281250000000
-0.488281250000000
-0.488281250000000
-0.503540039062500
-0.488281250000000
-0.488281250000000
-0.488281250000000
-0.488281250000000
-0.473022460937500
-0.473022460937500
-0.473022460937500
-0.473022460937500
-0.473022460937500
-0.473022460937500
-0.473022460937500
-0.473022460937500
-0.473022460937500
-0.488281250000000
-0.488281250000000
-0.488281250000000
-0.488281250000000
-0.503540039062500
-0.503540039062500
-0.503540039062500
-0.518798828125000
-0.503540039062500
-0.518798828125000
-0.518798828125000
-0.503540039062500
-0.503540039062500
-0.503540039062500
-0.488281250000000
-0.488281250000000
-0.473022460937500
-0.473022460937500
-0.473022460937500
-0.473022460937500
-0.473022460937500
-0.473022460937500
-0.473022460937500
-0.473022460937500
-0.488281250000000
-0.503540039062500
-0.503540039062500
-0.503540039062500
-0.503540039062500
-0.503540039062500
-0.503540039062500
-0.503540039062500
-0.488281250000000
-0.488281250000000
-0.473022460937500
-0.473022460937500
-0.473022460937500
-0.473022460937500
-0.473022460937500
-0.473022460937500
-0.473022460937500
-0.473022460937500
-0.488281250000000
-0.488281250000000
-0.473022460937500
-0.473022460937500
-0.473022460937500
-0.488281250000000
-0.488281250000000
-0.473022460937500
-0.473022460937500
-0.473022460937500
-0.473022460937500
-0.488281250000000
-0.488281250000000
-0.473022460937500
-0.473022460937500
-0.473022460937500
-0.473022460937500
-0.473022460937500
-0.473022460937500
-0.473022460937500
-0.457763671875000
-0.473022460937500
-0.473022460937500
-0.473022460937500
-0.473022460937500
-0.473022460937500
-0.473022460937500
-0.488281250000000
-0.473022460937500
-0.488281250000000
-0.488281250000000
-0.488281250000000
-0.488281250000000
-0.488281250000000
-0.488281250000000
-0.488281250000000
-0.488281250000000
-0.488281250000000
-0.488281250000000
-0.473022460937500
-0.473022460937500
-0.488281250000000
-0.488281250000000
-0.473022460937500
-0.488281250000000
-0.488281250000000
-0.473022460937500
-0.473022460937500
-0.488281250000000
-0.488281250000000
-0.488281250000000
-0.488281250000000
-0.473022460937500
-0.488281250000000
-0.488281250000000
-0.488281250000000
-0.488281250000000
-0.473022460937500
-0.473022460937500
-0.473022460937500
-0.473022460937500
-0.473022460937500
-0.457763671875000
-0.457763671875000
-0.457763671875000
-0.457763671875000
-0.457763671875000
-0.473022460937500
-0.473022460937500
-0.473022460937500
-0.473022460937500
-0.473022460937500
-0.488281250000000
-0.488281250000000
-0.488281250000000
-0.488281250000000
-0.488281250000000
-0.488281250000000
-0.488281250000000
-0.488281250000000
-0.473022460937500
-0.473022460937500
-0.473022460937500
-0.473022460937500
-0.488281250000000
-0.473022460937500
-0.473022460937500
-0.473022460937500
-0.473022460937500
-0.473022460937500
-0.473022460937500
-0.473022460937500
-0.473022460937500
-0.473022460937500
-0.473022460937500
-0.473022460937500
-0.473022460937500
-0.473022460937500
-0.473022460937500
-0.473022460937500
-0.473022460937500
-0.473022460937500
-0.473022460937500
-0.473022460937500
-0.488281250000000
-0.473022460937500
-0.473022460937500
-0.473022460937500
-0.473022460937500
-0.473022460937500
-0.473022460937500
-0.473022460937500
-0.473022460937500
-0.473022460937500
-0.488281250000000
-0.488281250000000
-0.488281250000000
-0.488281250000000
-0.488281250000000
-0.488281250000000
-0.488281250000000
-0.488281250000000
-0.488281250000000
-0.473022460937500
-0.457763671875000
-0.457763671875000
-0.457763671875000
-0.457763671875000
-0.457763671875000
-0.457763671875000
-0.457763671875000
-0.457763671875000
-0.457763671875000
-0.473022460937500
-0.473022460937500
-0.473022460937500
-0.473022460937500
-0.473022460937500
-0.473022460937500
-0.488281250000000
-0.473022460937500
-0.473022460937500
-0.488281250000000
-0.473022460937500
-0.473022460937500
-0.473022460937500
-0.473022460937500
-0.473022460937500
-0.473022460937500
-0.473022460937500
-0.457763671875000
-0.457763671875000
-0.457763671875000
-0.457763671875000
-0.457763671875000
-0.457763671875000
-0.457763671875000
-0.457763671875000
-0.457763671875000
-0.457763671875000
-0.457763671875000
-0.457763671875000
-0.457763671875000
-0.457763671875000
-0.457763671875000
-0.473022460937500
-0.457763671875000
-0.457763671875000
-0.457763671875000
-0.457763671875000
-0.457763671875000
-0.457763671875000
-0.457763671875000
-0.457763671875000
-0.457763671875000
-0.473022460937500
-0.457763671875000
-0.457763671875000
-0.457763671875000
-0.457763671875000
-0.457763671875000
-0.457763671875000
-0.473022460937500
-0.473022460937500
-0.457763671875000
-0.473022460937500
-0.473022460937500
-0.473022460937500
-0.473022460937500
-0.473022460937500
-0.473022460937500
-0.473022460937500
-0.473022460937500
-0.473022460937500
-0.473022460937500
-0.473022460937500
-0.457763671875000
-0.457763671875000
-0.457763671875000
-0.457763671875000
-0.457763671875000
-0.457763671875000
-0.457763671875000
-0.457763671875000
-0.473022460937500
-0.473022460937500
-0.473022460937500
-0.473022460937500
-0.473022460937500
-0.473022460937500
-0.473022460937500
-0.473022460937500
-0.457763671875000
-0.457763671875000
-0.457763671875000
-0.457763671875000
-0.457763671875000
-0.457763671875000
-0.457763671875000
-0.457763671875000
-0.457763671875000
-0.457763671875000
-0.457763671875000
-0.457763671875000
-0.457763671875000
-0.457763671875000
-0.457763671875000
-0.457763671875000
-0.442504882812500
-0.442504882812500
-0.457763671875000
-0.457763671875000
-0.457763671875000
-0.442504882812500
-0.442504882812500
-0.442504882812500
-0.442504882812500
-0.457763671875000
-0.457763671875000
-0.457763671875000
-0.457763671875000
-0.442504882812500
-0.457763671875000
-0.457763671875000
-0.457763671875000
-0.442504882812500
-0.442504882812500
-0.457763671875000
-0.442504882812500
-0.442504882812500
-0.442504882812500
-0.442504882812500
-0.442504882812500
-0.457763671875000
-0.457763671875000
-0.457763671875000
-0.457763671875000
-0.457763671875000
-0.457763671875000
-0.457763671875000
-0.457763671875000
-0.457763671875000
-0.473022460937500
-0.457763671875000
-0.473022460937500
-0.457763671875000
-0.457763671875000
-0.457763671875000
-0.457763671875000
-0.457763671875000
-0.457763671875000
-0.442504882812500
-0.442504882812500
-0.457763671875000
-0.457763671875000
-0.457763671875000
-0.457763671875000
-0.457763671875000
-0.457763671875000
-0.457763671875000
-0.473022460937500
-0.473022460937500
-0.457763671875000
-0.457763671875000
-0.457763671875000
-0.457763671875000
-0.442504882812500
-0.442504882812500
-0.442504882812500
-0.442504882812500
-0.442504882812500
-0.442504882812500
-0.457763671875000
-0.457763671875000
-0.457763671875000
-0.457763671875000
-0.457763671875000
-0.473022460937500
-0.457763671875000
-0.457763671875000
-0.457763671875000
-0.442504882812500
-0.457763671875000
-0.457763671875000
-0.442504882812500
-0.442504882812500
-0.427246093750000
-0.427246093750000
-0.442504882812500
-0.442504882812500
-0.442504882812500
-0.442504882812500
-0.442504882812500
-0.442504882812500
-0.457763671875000
-0.457763671875000
-0.457763671875000
-0.457763671875000
-0.457763671875000
-0.442504882812500
-0.442504882812500
-0.442504882812500
-0.457763671875000
-0.457763671875000
-0.442504882812500
-0.442504882812500
-0.442504882812500
-0.442504882812500
-0.442504882812500
-0.442504882812500
-0.442504882812500
-0.457763671875000
-0.457763671875000
-0.457763671875000
-0.457763671875000
-0.457763671875000
-0.473022460937500
-0.457763671875000
-0.457763671875000
-0.457763671875000
-0.457763671875000
-0.457763671875000
-0.442504882812500
-0.442504882812500
-0.442504882812500
-0.442504882812500
-0.442504882812500
-0.442504882812500
-0.457763671875000
-0.457763671875000
-0.442504882812500
-0.442504882812500
-0.457763671875000
-0.457763671875000
-0.442504882812500
-0.442504882812500
-0.442504882812500
-0.457763671875000
-0.457763671875000
-0.457763671875000
-0.457763671875000
-0.442504882812500
-0.442504882812500
-0.457763671875000
-0.442504882812500
-0.442504882812500
-0.442504882812500
-0.442504882812500
-0.442504882812500
-0.442504882812500
-0.442504882812500
-0.442504882812500
-0.442504882812500
-0.442504882812500
-0.442504882812500
-0.427246093750000
-0.442504882812500
-0.442504882812500
-0.442504882812500
-0.442504882812500
-0.427246093750000
-0.442504882812500
-0.442504882812500
-0.442504882812500
-0.457763671875000
-0.442504882812500
-0.442504882812500
-0.442504882812500
-0.442504882812500
-0.442504882812500
-0.442504882812500
-0.442504882812500
-0.427246093750000
-0.427246093750000
-0.442504882812500
-0.442504882812500
-0.427246093750000
-0.427246093750000
-0.427246093750000
-0.442504882812500
-0.442504882812500
-0.442504882812500
-0.442504882812500
-0.442504882812500
-0.442504882812500
-0.442504882812500
-0.442504882812500
-0.442504882812500
-0.442504882812500
-0.442504882812500
-0.442504882812500
-0.442504882812500
-0.442504882812500
-0.442504882812500
-0.442504882812500
-0.442504882812500
-0.442504882812500
-0.442504882812500
-0.442504882812500
-0.442504882812500
-0.442504882812500
-0.442504882812500
-0.442504882812500
-0.442504882812500
-0.442504882812500
-0.442504882812500
-0.427246093750000
-0.427246093750000
-0.427246093750000
-0.427246093750000
-0.427246093750000
-0.427246093750000
-0.427246093750000
-0.427246093750000
-0.427246093750000
-0.427246093750000
-0.427246093750000
-0.427246093750000
-0.427246093750000
-0.442504882812500
-0.442504882812500
-0.442504882812500
-0.442504882812500
-0.442504882812500
-0.442504882812500
-0.442504882812500
-0.442504882812500
-0.442504882812500
-0.442504882812500
-0.427246093750000
-0.427246093750000
-0.427246093750000
-0.427246093750000
-0.427246093750000
-0.427246093750000
-0.427246093750000
-0.427246093750000
-0.442504882812500
-0.442504882812500
-0.442504882812500
-0.442504882812500
-0.442504882812500
-0.442504882812500
-0.457763671875000
-0.457763671875000
-0.442504882812500
-0.457763671875000
-0.457763671875000
-0.457763671875000
-0.442504882812500
-0.442504882812500
-0.442504882812500
-0.442504882812500
-0.457763671875000
-0.442504882812500
-0.442504882812500
-0.442504882812500
-0.442504882812500
-0.442504882812500
-0.442504882812500
-0.442504882812500
-0.442504882812500
-0.442504882812500
-0.442504882812500
-0.442504882812500
-0.427246093750000
-0.427246093750000
-0.427246093750000
-0.427246093750000
-0.427246093750000
-0.427246093750000
-0.427246093750000
-0.427246093750000
-0.427246093750000
-0.427246093750000
-0.427246093750000
-0.442504882812500
-0.442504882812500
-0.442504882812500
-0.442504882812500
-0.442504882812500
-0.442504882812500
-0.442504882812500
-0.427246093750000
-0.427246093750000
-0.427246093750000
-0.427246093750000
-0.427246093750000
-0.411987304687500
-0.427246093750000
-0.427246093750000
-0.427246093750000
-0.427246093750000
-0.427246093750000
-0.427246093750000
-0.427246093750000
-0.427246093750000
-0.442504882812500
-0.442504882812500
-0.442504882812500
-0.427246093750000
-0.427246093750000
-0.427246093750000
-0.427246093750000
-0.427246093750000
-0.427246093750000
-0.427246093750000
-0.427246093750000
-0.427246093750000
-0.427246093750000
-0.442504882812500
-0.442504882812500
-0.442504882812500
-0.442504882812500
-0.442504882812500
-0.442504882812500
-0.442504882812500
-0.442504882812500
-0.442504882812500
-0.427246093750000
-0.427246093750000
-0.427246093750000
-0.427246093750000
-0.427246093750000
-0.411987304687500
-0.411987304687500
-0.411987304687500
-0.427246093750000
-0.427246093750000
-0.411987304687500
-0.427246093750000
-0.427246093750000
-0.427246093750000
-0.427246093750000
-0.427246093750000
-0.427246093750000
-0.442504882812500
-0.442504882812500
-0.427246093750000
-0.427246093750000
-0.427246093750000
-0.442504882812500
-0.442504882812500
-0.427246093750000
-0.427246093750000
-0.442504882812500
-0.442504882812500
-0.442504882812500
-0.442504882812500
-0.427246093750000
-0.427246093750000
-0.442504882812500
-0.427246093750000
-0.427246093750000
-0.427246093750000
-0.427246093750000
-0.427246093750000
-0.427246093750000
-0.411987304687500
-0.411987304687500
-0.411987304687500
-0.411987304687500
-0.411987304687500
-0.427246093750000
-0.411987304687500
-0.411987304687500
-0.411987304687500
-0.411987304687500
-0.427246093750000
-0.411987304687500
-0.411987304687500
-0.427246093750000
-0.427246093750000
-0.427246093750000
-0.427246093750000
-0.427246093750000
-0.427246093750000
-0.442504882812500
-0.427246093750000
-0.427246093750000
-0.427246093750000
-0.411987304687500
-0.427246093750000
-0.411987304687500
-0.411987304687500
-0.411987304687500
-0.411987304687500
-0.411987304687500
-0.411987304687500
-0.411987304687500
-0.427246093750000
-0.427246093750000
-0.427246093750000
-0.427246093750000
-0.427246093750000
-0.427246093750000
-0.427246093750000
-0.427246093750000
-0.411987304687500
-0.427246093750000
-0.427246093750000
-0.411987304687500
-0.411987304687500
-0.411987304687500
-0.411987304687500
-0.411987304687500
-0.427246093750000
-0.411987304687500
-0.411987304687500
-0.411987304687500
-0.411987304687500
-0.427246093750000
-0.427246093750000
-0.411987304687500
-0.411987304687500
-0.427246093750000
-0.427246093750000
-0.411987304687500
-0.411987304687500
-0.411987304687500
-0.411987304687500
-0.411987304687500
-0.411987304687500
-0.411987304687500
-0.411987304687500
-0.411987304687500
-0.411987304687500
-0.427246093750000
-0.427246093750000
-0.427246093750000
-0.427246093750000
-0.427246093750000
-0.427246093750000
-0.427246093750000
-0.427246093750000
-0.427246093750000
-0.427246093750000
-0.411987304687500
-0.427246093750000
-0.427246093750000
-0.427246093750000
-0.411987304687500
-0.411987304687500
-0.427246093750000
-0.427246093750000
-0.411987304687500
-0.427246093750000
-0.427246093750000
-0.427246093750000
-0.427246093750000
-0.427246093750000
-0.427246093750000
-0.427246093750000
-0.411987304687500
-0.411987304687500
-0.411987304687500
-0.396728515625000
-0.396728515625000
-0.396728515625000
-0.396728515625000
-0.396728515625000
-0.396728515625000
-0.396728515625000
-0.411987304687500
-0.396728515625000
-0.396728515625000
-0.411987304687500
-0.411987304687500
-0.411987304687500
-0.427246093750000
-0.427246093750000
-0.427246093750000
-0.427246093750000
-0.427246093750000
-0.427246093750000
-0.427246093750000
-0.411987304687500
-0.411987304687500
-0.411987304687500
-0.396728515625000
-0.396728515625000
-0.411987304687500
-0.396728515625000
-0.411987304687500
-0.411987304687500
-0.411987304687500
-0.411987304687500
-0.411987304687500
-0.411987304687500
-0.427246093750000
-0.411987304687500
-0.411987304687500
-0.411987304687500
-0.427246093750000
-0.411987304687500
-0.411987304687500
-0.396728515625000
-0.396728515625000
-0.411987304687500
-0.396728515625000
-0.396728515625000
-0.411987304687500
-0.411987304687500
-0.411987304687500
-0.427246093750000
-0.427246093750000
-0.427246093750000
-0.427246093750000
-0.427246093750000
-0.427246093750000
-0.427246093750000
-0.411987304687500
-0.411987304687500
-0.411987304687500
-0.411987304687500
-0.411987304687500
-0.411987304687500
-0.411987304687500
-0.411987304687500
-0.411987304687500
-0.396728515625000
-0.396728515625000
-0.396728515625000
-0.411987304687500
-0.411987304687500
-0.396728515625000
-0.396728515625000
-0.396728515625000
-0.396728515625000
-0.396728515625000
-0.396728515625000
-0.411987304687500
-0.411987304687500
-0.411987304687500
-0.411987304687500
-0.411987304687500
-0.411987304687500
-0.411987304687500
-0.411987304687500
-0.411987304687500
-0.411987304687500
-0.411987304687500
-0.411987304687500
-0.411987304687500
-0.396728515625000
-0.411987304687500
-0.411987304687500
-0.411987304687500
-0.411987304687500
-0.411987304687500
-0.411987304687500
-0.411987304687500
-0.427246093750000
-0.427246093750000
-0.411987304687500
-0.411987304687500
-0.411987304687500
-0.411987304687500
-0.411987304687500
-0.411987304687500
-0.411987304687500
-0.411987304687500
-0.396728515625000
-0.396728515625000
-0.396728515625000
-0.396728515625000
-0.396728515625000
-0.396728515625000
-0.396728515625000
-0.396728515625000
-0.411987304687500
-0.411987304687500
-0.411987304687500
-0.411987304687500
-0.411987304687500
-0.427246093750000
-0.411987304687500
-0.411987304687500
-0.411987304687500
-0.411987304687500
-0.411987304687500
-0.396728515625000
-0.396728515625000
-0.396728515625000
-0.396728515625000
-0.396728515625000
-0.411987304687500
-0.411987304687500
-0.411987304687500
-0.396728515625000
-0.411987304687500
-0.396728515625000
-0.411987304687500
-0.411987304687500
-0.396728515625000
-0.396728515625000
-0.396728515625000
-0.396728515625000
-0.396728515625000
-0.396728515625000
-0.396728515625000
-0.396728515625000
-0.396728515625000
-0.396728515625000
-0.396728515625000
-0.396728515625000
-0.411987304687500
-0.396728515625000
-0.396728515625000
-0.396728515625000
-0.396728515625000
-0.411987304687500
-0.396728515625000
-0.396728515625000
-0.381469726562500
-0.396728515625000
-0.396728515625000
-0.396728515625000
-0.396728515625000
-0.396728515625000
-0.396728515625000
-0.381469726562500
-0.396728515625000
-0.396728515625000
-0.396728515625000
-0.396728515625000
-0.411987304687500
-0.411987304687500
-0.411987304687500
-0.411987304687500
-0.411987304687500
-0.411987304687500
-0.411987304687500
-0.411987304687500
-0.396728515625000
-0.396728515625000
-0.396728515625000
-0.396728515625000
-0.381469726562500
-0.381469726562500
-0.381469726562500
-0.381469726562500
-0.381469726562500
-0.381469726562500
-0.381469726562500
-0.381469726562500
-0.381469726562500
-0.381469726562500
-0.396728515625000
-0.396728515625000
-0.396728515625000
-0.411987304687500
-0.411987304687500
-0.411987304687500
-0.411987304687500
-0.411987304687500
-0.411987304687500
-0.411987304687500
-0.411987304687500
-0.396728515625000
-0.396728515625000
-0.396728515625000
-0.381469726562500
-0.381469726562500
-0.381469726562500
-0.381469726562500
-0.381469726562500
-0.396728515625000
-0.381469726562500
-0.396728515625000
-0.396728515625000
-0.396728515625000
-0.396728515625000
-0.396728515625000
-0.396728515625000
-0.396728515625000
-0.396728515625000
-0.396728515625000
-0.396728515625000
-0.396728515625000
-0.396728515625000
-0.396728515625000
-0.396728515625000
-0.396728515625000
-0.396728515625000
-0.396728515625000
-0.396728515625000
-0.396728515625000
-0.396728515625000
-0.381469726562500
-0.396728515625000
-0.396728515625000
-0.396728515625000
-0.396728515625000
-0.396728515625000
-0.396728515625000
-0.396728515625000
-0.396728515625000
-0.396728515625000
-0.396728515625000
-0.396728515625000
-0.396728515625000
-0.396728515625000
-0.396728515625000
-0.396728515625000
-0.396728515625000
-0.396728515625000
-0.396728515625000
-0.396728515625000
-0.396728515625000
-0.396728515625000
-0.396728515625000
-0.381469726562500
-0.381469726562500
-0.396728515625000
-0.381469726562500
-0.381469726562500
-0.381469726562500
-0.381469726562500
-0.396728515625000
-0.381469726562500
-0.381469726562500
-0.381469726562500
-0.381469726562500
-0.381469726562500
-0.381469726562500
-0.381469726562500
-0.381469726562500
-0.381469726562500
-0.381469726562500
-0.396728515625000
-0.396728515625000
-0.396728515625000
-0.396728515625000
-0.396728515625000
-0.396728515625000
-0.396728515625000
-0.411987304687500
-0.396728515625000
-0.396728515625000
-0.396728515625000
-0.396728515625000
-0.396728515625000
-0.396728515625000
-0.396728515625000
-0.381469726562500
-0.381469726562500
-0.381469726562500
-0.381469726562500
-0.366210937500000
-0.366210937500000
-0.366210937500000
-0.366210937500000
-0.366210937500000
-0.381469726562500
-0.381469726562500
-0.381469726562500
-0.396728515625000
-0.396728515625000
-0.396728515625000
-0.396728515625000
-0.396728515625000
-0.396728515625000
-0.396728515625000
-0.381469726562500
-0.396728515625000
-0.381469726562500
-0.396728515625000
-0.381469726562500
-0.381469726562500
-0.381469726562500
-0.381469726562500
-0.396728515625000
-0.396728515625000
-0.381469726562500
-0.381469726562500
-0.381469726562500
-0.396728515625000
-0.396728515625000
-0.396728515625000
-0.381469726562500
-0.381469726562500
-0.396728515625000
-0.381469726562500
-0.381469726562500
-0.381469726562500
-0.381469726562500
-0.381469726562500
-0.381469726562500
-0.381469726562500
-0.381469726562500
-0.381469726562500
-0.381469726562500
-0.381469726562500
-0.381469726562500
-0.381469726562500
-0.381469726562500
-0.381469726562500
-0.381469726562500
-0.381469726562500
-0.381469726562500
-0.381469726562500
-0.381469726562500
-0.381469726562500
-0.381469726562500
-0.381469726562500
-0.381469726562500
-0.381469726562500
-0.381469726562500
-0.381469726562500
-0.366210937500000
-0.381469726562500
-0.396728515625000
-0.381469726562500
-0.381469726562500
-0.381469726562500
-0.381469726562500
-0.381469726562500
-0.381469726562500
-0.381469726562500
-0.381469726562500
-0.381469726562500
-0.381469726562500
-0.381469726562500
-0.381469726562500
-0.381469726562500
-0.381469726562500
-0.381469726562500
-0.381469726562500
-0.381469726562500
-0.381469726562500
-0.381469726562500
-0.381469726562500
-0.381469726562500
-0.381469726562500
-0.366210937500000
-0.366210937500000
-0.381469726562500
-0.381469726562500
-0.381469726562500
-0.381469726562500
-0.381469726562500
-0.381469726562500
-0.381469726562500
-0.396728515625000
-0.381469726562500
-0.381469726562500
-0.381469726562500
-0.381469726562500
-0.381469726562500
-0.381469726562500
-0.381469726562500
-0.381469726562500
-0.381469726562500
-0.366210937500000
-0.381469726562500
-0.381469726562500
-0.381469726562500
-0.366210937500000
-0.366210937500000
-0.381469726562500
-0.381469726562500
-0.381469726562500
-0.366210937500000
-0.381469726562500
-0.381469726562500
-0.381469726562500
-0.381469726562500
-0.381469726562500
-0.381469726562500
-0.381469726562500
-0.366210937500000
-0.381469726562500
-0.381469726562500
-0.366210937500000
-0.366210937500000
-0.366210937500000
-0.366210937500000
-0.381469726562500
-0.366210937500000
-0.366210937500000
-0.381469726562500
-0.381469726562500
-0.381469726562500
-0.381469726562500
-0.381469726562500
-0.381469726562500
-0.381469726562500
-0.381469726562500
-0.381469726562500
-0.381469726562500
-0.366210937500000
-0.366210937500000
-0.381469726562500
-0.381469726562500
-0.366210937500000
-0.366210937500000
-0.381469726562500
-0.381469726562500
-0.381469726562500
-0.381469726562500
-0.381469726562500
-0.381469726562500
-0.381469726562500
-0.396728515625000
-0.381469726562500
-0.381469726562500
-0.381469726562500
-0.381469726562500
-0.381469726562500
-0.381469726562500
-0.381469726562500
-0.381469726562500
-0.381469726562500
-0.381469726562500
-0.381469726562500
-0.366210937500000
-0.381469726562500
-0.381469726562500
-0.381469726562500
-0.366210937500000
-0.366210937500000
-0.366210937500000
-0.366210937500000
-0.381469726562500
-0.366210937500000
-0.366210937500000
-0.381469726562500
-0.381469726562500
-0.381469726562500
-0.381469726562500
-0.381469726562500
-0.381469726562500
-0.381469726562500
-0.381469726562500
-0.381469726562500
-0.381469726562500
-0.366210937500000
-0.366210937500000
-0.381469726562500
-0.381469726562500
-0.381469726562500
-0.381469726562500
-0.381469726562500
-0.381469726562500
-0.381469726562500
-0.381469726562500
-0.381469726562500
-0.366210937500000
-0.366210937500000
-0.366210937500000
-0.381469726562500
-0.381469726562500
-0.381469726562500
-0.381469726562500
-0.381469726562500
-0.381469726562500
-0.381469726562500
-0.381469726562500
-0.381469726562500
-0.381469726562500
-0.381469726562500
-0.366210937500000
-0.366210937500000
-0.366210937500000
-0.366210937500000
-0.366210937500000
-0.366210937500000
-0.366210937500000
-0.381469726562500
-0.381469726562500
-0.381469726562500
-0.381469726562500
-0.381469726562500
-0.381469726562500
-0.381469726562500
-0.381469726562500
-0.381469726562500
-0.366210937500000
-0.366210937500000
-0.366210937500000
-0.366210937500000
-0.366210937500000
-0.381469726562500
-0.366210937500000
-0.350952148437500
-0.366210937500000
-0.350952148437500
-0.366210937500000
-0.350952148437500
-0.350952148437500
-0.350952148437500
-0.366210937500000
-0.366210937500000
-0.366210937500000
-0.366210937500000
-0.366210937500000
-0.366210937500000
-0.381469726562500
-0.381469726562500
-0.381469726562500
-0.381469726562500
-0.381469726562500
-0.366210937500000
-0.366210937500000
-0.366210937500000
-0.366210937500000
-0.366210937500000
-0.366210937500000
-0.366210937500000
-0.366210937500000
-0.366210937500000
-0.366210937500000
-0.366210937500000
-0.366210937500000
-0.366210937500000
-0.350952148437500
-0.350952148437500
-0.366210937500000
-0.366210937500000
-0.366210937500000
-0.366210937500000
-0.366210937500000
-0.366210937500000
-0.381469726562500
-0.366210937500000
-0.366210937500000
-0.381469726562500
-0.366210937500000
-0.366210937500000
-0.366210937500000
-0.366210937500000
-0.366210937500000
-0.366210937500000
-0.366210937500000
-0.366210937500000
-0.366210937500000
-0.366210937500000
-0.366210937500000
-0.366210937500000
-0.366210937500000
-0.366210937500000
-0.366210937500000
-0.366210937500000
-0.366210937500000
-0.366210937500000
-0.366210937500000
-0.366210937500000
-0.366210937500000
-0.366210937500000
-0.366210937500000
-0.366210937500000
-0.366210937500000
-0.366210937500000
-0.366210937500000
-0.366210937500000
-0.366210937500000
-0.366210937500000
-0.350952148437500
-0.366210937500000
-0.366210937500000
-0.366210937500000
-0.366210937500000
-0.350952148437500
-0.350952148437500
-0.366210937500000
-0.366210937500000
-0.366210937500000
-0.366210937500000
-0.350952148437500
-0.366210937500000
-0.366210937500000
-0.366210937500000
-0.366210937500000
-0.366210937500000
-0.366210937500000
-0.366210937500000
-0.366210937500000
-0.366210937500000
-0.366210937500000
-0.366210937500000
-0.350952148437500
-0.366210937500000
-0.366210937500000
-0.350952148437500
-0.350952148437500
-0.366210937500000
-0.366210937500000
-0.350952148437500
-0.350952148437500
-0.350952148437500
-0.350952148437500
-0.366210937500000
-0.350952148437500
-0.350952148437500
-0.366210937500000
-0.350952148437500
-0.350952148437500
-0.350952148437500
-0.350952148437500
-0.350952148437500
-0.350952148437500
-0.350952148437500
-0.350952148437500
-0.350952148437500
-0.350952148437500
-0.350952148437500
-0.350952148437500
-0.350952148437500
-0.335693359375000
-0.350952148437500
-0.350952148437500
-0.350952148437500
-0.350952148437500
-0.350952148437500
-0.350952148437500
-0.350952148437500
-0.366210937500000
-0.366210937500000
-0.366210937500000
-0.366210937500000
-0.366210937500000
-0.366210937500000
-0.366210937500000
-0.366210937500000
-0.366210937500000
-0.366210937500000
-0.366210937500000
-0.366210937500000
-0.350952148437500
-0.350952148437500
-0.350952148437500
-0.335693359375000
-0.335693359375000
-0.335693359375000
-0.335693359375000
-0.350952148437500
-0.350952148437500
-0.350952148437500
-0.350952148437500
-0.350952148437500
-0.366210937500000
-0.366210937500000
-0.366210937500000
-0.366210937500000
-0.366210937500000
-0.366210937500000
-0.366210937500000
-0.366210937500000
-0.366210937500000
-0.366210937500000
-0.366210937500000
-0.350952148437500
-0.366210937500000
-0.366210937500000
-0.350952148437500
-0.350952148437500
-0.350952148437500
-0.350952148437500
-0.350952148437500
-0.335693359375000
-0.335693359375000
-0.335693359375000
-0.350952148437500
-0.350952148437500
-0.335693359375000
-0.350952148437500
-0.350952148437500
-0.350952148437500
-0.366210937500000
-0.366210937500000
-0.366210937500000
-0.366210937500000
-0.366210937500000
-0.366210937500000
-0.366210937500000
-0.366210937500000
-0.350952148437500
-0.350952148437500
-0.350952148437500
-0.350952148437500
-0.350952148437500
-0.350952148437500
-0.350952148437500
-0.350952148437500
-0.350952148437500
-0.350952148437500
-0.350952148437500
-0.350952148437500
-0.350952148437500
-0.350952148437500
-0.350952148437500
-0.366210937500000
-0.350952148437500
-0.366210937500000
-0.366210937500000
-0.366210937500000
-0.366210937500000
-0.366210937500000
-0.366210937500000
-0.350952148437500
-0.350952148437500
-0.350952148437500
-0.350952148437500
-0.350952148437500
-0.335693359375000
-0.335693359375000
-0.350952148437500
-0.350952148437500
-0.350952148437500
-0.350952148437500
-0.366210937500000
-0.366210937500000
-0.366210937500000
-0.366210937500000
-0.366210937500000
-0.366210937500000
-0.350952148437500
-0.350952148437500
-0.350952148437500
-0.350952148437500
-0.350952148437500
-0.335693359375000
-0.335693359375000
-0.335693359375000
-0.335693359375000
-0.335693359375000
-0.350952148437500
-0.350952148437500
-0.350952148437500
-0.350952148437500
-0.350952148437500
-0.350952148437500
-0.350952148437500
-0.350952148437500
-0.350952148437500
-0.366210937500000
-0.366210937500000
-0.366210937500000
-0.366210937500000
-0.366210937500000
-0.366210937500000
-0.366210937500000
-0.350952148437500
-0.350952148437500
-0.350952148437500
-0.335693359375000
-0.335693359375000
-0.335693359375000
-0.335693359375000
-0.335693359375000
-0.335693359375000
-0.320434570312500
-0.335693359375000
-0.335693359375000
-0.350952148437500
-0.350952148437500
-0.350952148437500
-0.335693359375000
-0.350952148437500
-0.350952148437500
-0.350952148437500
-0.350952148437500
-0.350952148437500
-0.350952148437500
-0.350952148437500
-0.335693359375000
-0.350952148437500
-0.350952148437500
-0.335693359375000
-0.350952148437500
-0.350952148437500
-0.350952148437500
-0.350952148437500
-0.350952148437500
-0.335693359375000
-0.335693359375000
-0.350952148437500
-0.335693359375000
-0.350952148437500
-0.350952148437500
-0.335693359375000
-0.350952148437500
-0.350952148437500
-0.335693359375000
-0.335693359375000
-0.335693359375000
-0.335693359375000
-0.350952148437500
-0.335693359375000
-0.335693359375000
-0.350952148437500
-0.366210937500000
-0.350952148437500
-0.350952148437500
-0.350952148437500
-0.350952148437500
-0.350952148437500
-0.335693359375000
-0.335693359375000
-0.335693359375000
-0.335693359375000
-0.335693359375000
-0.350952148437500
-0.350952148437500
-0.335693359375000
-0.335693359375000
-0.335693359375000
-0.335693359375000
-0.350952148437500
-0.335693359375000
-0.335693359375000
-0.335693359375000
-0.335693359375000
-0.350952148437500
-0.335693359375000
-0.335693359375000
-0.335693359375000
-0.350952148437500
-0.350952148437500
-0.350952148437500
-0.335693359375000
-0.335693359375000
-0.335693359375000
-0.335693359375000
-0.335693359375000
-0.335693359375000
-0.335693359375000
-0.335693359375000
-0.335693359375000
-0.335693359375000
-0.335693359375000
-0.335693359375000
-0.335693359375000
-0.335693359375000
-0.335693359375000
-0.350952148437500
-0.350952148437500
-0.350952148437500
-0.350952148437500
-0.350952148437500
-0.366210937500000
-0.366210937500000
-0.366210937500000
-0.366210937500000
-0.350952148437500
-0.366210937500000
-0.350952148437500
-0.350952148437500
-0.350952148437500
-0.335693359375000
-0.335693359375000
-0.335693359375000
-0.335693359375000
-0.335693359375000
-0.335693359375000
-0.335693359375000
-0.335693359375000
-0.335693359375000
-0.350952148437500
-0.350952148437500
-0.350952148437500
-0.335693359375000
-0.350952148437500
-0.335693359375000
-0.350952148437500
-0.335693359375000
-0.335693359375000
-0.335693359375000
-0.335693359375000
-0.335693359375000
-0.335693359375000
-0.335693359375000
-0.335693359375000
-0.335693359375000
-0.335693359375000
-0.335693359375000
-0.335693359375000
-0.335693359375000
-0.335693359375000
-0.335693359375000
-0.335693359375000
-0.335693359375000
-0.335693359375000
-0.335693359375000
-0.335693359375000
-0.335693359375000
-0.335693359375000
-0.335693359375000
-0.335693359375000
-0.335693359375000
-0.335693359375000
-0.335693359375000
-0.335693359375000
-0.335693359375000
-0.320434570312500
-0.320434570312500
-0.320434570312500
-0.320434570312500
-0.320434570312500
-0.320434570312500
-0.320434570312500
-0.320434570312500
-0.335693359375000
-0.335693359375000
-0.320434570312500
-0.335693359375000
-0.335693359375000
-0.335693359375000
-0.335693359375000
-0.335693359375000
-0.335693359375000
-0.335693359375000
-0.350952148437500
-0.350952148437500
-0.335693359375000
-0.335693359375000
-0.335693359375000
-0.335693359375000
-0.335693359375000
-0.320434570312500
-0.320434570312500
-0.320434570312500
-0.320434570312500
-0.335693359375000
-0.320434570312500
-0.320434570312500
-0.320434570312500
-0.335693359375000
-0.335693359375000
-0.335693359375000
-0.335693359375000
-0.335693359375000
-0.335693359375000
-0.335693359375000
-0.335693359375000
-0.335693359375000
-0.335693359375000
-0.335693359375000
-0.335693359375000
-0.335693359375000
-0.350952148437500
-0.335693359375000
-0.335693359375000
-0.335693359375000
-0.335693359375000
-0.335693359375000
-0.335693359375000
-0.335693359375000
-0.335693359375000
-0.335693359375000
-0.320434570312500
-0.335693359375000
-0.335693359375000
-0.335693359375000
-0.335693359375000
-0.335693359375000
-0.335693359375000
-0.335693359375000
-0.335693359375000
-0.335693359375000
-0.335693359375000
-0.335693359375000
-0.335693359375000
-0.335693359375000
-0.335693359375000
-0.335693359375000
-0.320434570312500
-0.335693359375000
-0.335693359375000
-0.335693359375000
-0.335693359375000
-0.335693359375000
-0.335693359375000
-0.335693359375000
-0.335693359375000
-0.350952148437500
-0.335693359375000
-0.320434570312500
-0.335693359375000
-0.335693359375000
-0.335693359375000
-0.320434570312500
-0.320434570312500
-0.320434570312500
-0.320434570312500
-0.335693359375000
-0.320434570312500
-0.320434570312500
-0.320434570312500
-0.335693359375000
-0.335693359375000
-0.335693359375000
-0.335693359375000
-0.335693359375000
-0.335693359375000
-0.335693359375000
-0.335693359375000
-0.335693359375000
-0.335693359375000
-0.335693359375000
-0.335693359375000
-0.335693359375000
-0.350952148437500
-0.335693359375000
-0.335693359375000
-0.335693359375000
-0.335693359375000
-0.335693359375000
-0.350952148437500
-0.335693359375000
-0.335693359375000
-0.335693359375000
-0.335693359375000
-0.335693359375000
-0.335693359375000
-0.335693359375000
-0.335693359375000
-0.320434570312500
-0.320434570312500
-0.320434570312500
-0.335693359375000
-0.320434570312500
-0.335693359375000
-0.335693359375000
-0.320434570312500
-0.320434570312500
-0.320434570312500
-0.320434570312500
-0.335693359375000
-0.320434570312500
-0.320434570312500
-0.320434570312500
-0.335693359375000
-0.335693359375000
-0.335693359375000
-0.335693359375000
-0.335693359375000
-0.335693359375000
-0.335693359375000
-0.335693359375000
-0.335693359375000
-0.350952148437500
-0.335693359375000
-0.335693359375000
-0.335693359375000
-0.335693359375000
-0.335693359375000
-0.335693359375000
-0.320434570312500
-0.335693359375000
-0.320434570312500
-0.320434570312500
-0.320434570312500
-0.320434570312500
-0.320434570312500
-0.320434570312500
-0.320434570312500
-0.320434570312500
-0.320434570312500
-0.320434570312500
-0.335693359375000
-0.335693359375000
-0.335693359375000
-0.320434570312500
-0.320434570312500
-0.320434570312500
-0.335693359375000
-0.320434570312500
-0.320434570312500
-0.320434570312500
-0.320434570312500
-0.335693359375000
-0.335693359375000
-0.320434570312500
-0.320434570312500
-0.320434570312500
-0.320434570312500
-0.320434570312500
-0.320434570312500
-0.320434570312500
-0.305175781250000
-0.320434570312500
-0.320434570312500
-0.320434570312500
-0.320434570312500
-0.320434570312500
-0.320434570312500
-0.320434570312500
-0.335693359375000
-0.335693359375000
-0.335693359375000
-0.335693359375000
-0.335693359375000
-0.335693359375000
-0.335693359375000
-0.335693359375000
-0.335693359375000
-0.320434570312500
-0.320434570312500
-0.320434570312500
-0.320434570312500
-0.320434570312500
-0.320434570312500
-0.305175781250000
-0.305175781250000
-0.305175781250000
-0.305175781250000
-0.305175781250000
-0.320434570312500
-0.305175781250000
-0.320434570312500
-0.320434570312500
-0.320434570312500
-0.320434570312500
-0.320434570312500
-0.320434570312500
-0.335693359375000
-0.335693359375000
-0.335693359375000
-0.335693359375000
-0.335693359375000
-0.335693359375000
-0.335693359375000
-0.320434570312500
-0.320434570312500
-0.320434570312500
-0.305175781250000
-0.305175781250000
-0.320434570312500
-0.305175781250000
-0.305175781250000
-0.305175781250000
-0.320434570312500
-0.320434570312500
-0.320434570312500
-0.320434570312500
-0.320434570312500
-0.320434570312500
-0.320434570312500
-0.320434570312500
-0.320434570312500
-0.320434570312500
-0.320434570312500
-0.320434570312500
-0.320434570312500
-0.320434570312500
-0.320434570312500
-0.320434570312500
-0.320434570312500
-0.335693359375000
-0.320434570312500
-0.320434570312500
-0.320434570312500
-0.335693359375000
-0.335693359375000
-0.320434570312500
-0.320434570312500
-0.320434570312500
-0.320434570312500
-0.305175781250000
-0.305175781250000
-0.305175781250000
-0.305175781250000
-0.289916992187500
-0.305175781250000
-0.305175781250000
-0.305175781250000
-0.305175781250000
-0.305175781250000
-0.305175781250000
-0.320434570312500
-0.320434570312500
-0.320434570312500
-0.320434570312500
-0.335693359375000
-0.335693359375000
-0.335693359375000
-0.320434570312500
-0.335693359375000
-0.335693359375000
-0.320434570312500
-0.320434570312500
-0.320434570312500
-0.320434570312500
-0.320434570312500
-0.320434570312500
-0.305175781250000
-0.305175781250000
-0.305175781250000
-0.320434570312500
-0.305175781250000
-0.320434570312500
-0.320434570312500
-0.320434570312500
-0.320434570312500
-0.320434570312500
-0.320434570312500
-0.320434570312500
-0.320434570312500
-0.320434570312500
-0.320434570312500
-0.320434570312500
-0.320434570312500
-0.320434570312500
-0.305175781250000
-0.320434570312500
-0.320434570312500
-0.320434570312500
-0.320434570312500
-0.320434570312500
-0.320434570312500
-0.320434570312500
-0.320434570312500
-0.320434570312500
-0.320434570312500
-0.320434570312500
-0.305175781250000
-0.305175781250000
-0.320434570312500
-0.320434570312500
-0.305175781250000
-0.305175781250000
-0.305175781250000
-0.320434570312500
-0.320434570312500
-0.305175781250000
-0.305175781250000
-0.305175781250000
-0.305175781250000
-0.320434570312500
-0.305175781250000
-0.305175781250000
-0.320434570312500
-0.305175781250000
-0.305175781250000
-0.305175781250000
-0.320434570312500
-0.320434570312500
-0.320434570312500
-0.305175781250000
-0.305175781250000
-0.320434570312500
-0.320434570312500
-0.320434570312500
-0.320434570312500
-0.320434570312500
-0.320434570312500
-0.320434570312500
-0.320434570312500
-0.320434570312500
-0.320434570312500
-0.320434570312500
-0.320434570312500
-0.320434570312500
-0.320434570312500
-0.320434570312500
-0.320434570312500
-0.320434570312500
-0.320434570312500
-0.320434570312500
-0.320434570312500
-0.320434570312500
-0.320434570312500
-0.320434570312500
-0.320434570312500
-0.320434570312500
-0.320434570312500
-0.320434570312500
-0.320434570312500
-0.320434570312500
-0.320434570312500
-0.320434570312500
-0.320434570312500
-0.320434570312500
-0.320434570312500
-0.320434570312500
-0.305175781250000
-0.305175781250000
-0.320434570312500
-0.305175781250000
-0.305175781250000
-0.305175781250000
-0.305175781250000
-0.305175781250000
-0.305175781250000
-0.305175781250000
-0.305175781250000
-0.305175781250000
-0.305175781250000
-0.320434570312500
-0.305175781250000
-0.305175781250000
-0.320434570312500
-0.320434570312500
-0.320434570312500
-0.305175781250000
-0.305175781250000
-0.305175781250000
-0.305175781250000
-0.305175781250000
-0.305175781250000
-0.305175781250000
-0.305175781250000
-0.305175781250000
-0.305175781250000
-0.305175781250000
-0.320434570312500
-0.305175781250000
-0.305175781250000
-0.320434570312500
-0.305175781250000
-0.305175781250000
-0.305175781250000
-0.305175781250000
-0.305175781250000
-0.320434570312500
-0.320434570312500
-0.305175781250000
-0.305175781250000
-0.305175781250000
-0.305175781250000
-0.320434570312500
-0.305175781250000
-0.305175781250000
-0.305175781250000
-0.305175781250000
-0.305175781250000
-0.305175781250000
-0.305175781250000
-0.305175781250000
-0.305175781250000
-0.305175781250000
-0.305175781250000
-0.305175781250000
-0.305175781250000
-0.305175781250000
-0.305175781250000
-0.305175781250000
-0.305175781250000
-0.289916992187500
-0.305175781250000
-0.305175781250000
-0.305175781250000
-0.305175781250000
-0.305175781250000
-0.305175781250000
-0.305175781250000
-0.305175781250000
-0.305175781250000
-0.305175781250000
-0.305175781250000
-0.305175781250000
-0.305175781250000
-0.305175781250000
-0.305175781250000
-0.305175781250000
-0.305175781250000
-0.305175781250000
-0.305175781250000
-0.305175781250000
-0.305175781250000
-0.305175781250000
-0.305175781250000
-0.305175781250000
-0.305175781250000
-0.320434570312500
-0.305175781250000
-0.305175781250000
-0.305175781250000
-0.305175781250000
-0.305175781250000
-0.289916992187500
-0.289916992187500
-0.289916992187500
-0.305175781250000
-0.305175781250000
-0.305175781250000
-0.305175781250000
-0.320434570312500
-0.320434570312500
-0.320434570312500
-0.305175781250000
-0.320434570312500
-0.320434570312500
-0.305175781250000
-0.305175781250000
-0.305175781250000
-0.305175781250000
-0.320434570312500
-0.320434570312500
-0.305175781250000
-0.305175781250000
-0.305175781250000
-0.305175781250000
-0.320434570312500
-0.305175781250000
-0.305175781250000
-0.320434570312500
-0.305175781250000
-0.305175781250000
-0.305175781250000
-0.305175781250000
-0.305175781250000
-0.305175781250000
-0.289916992187500
-0.289916992187500
-0.305175781250000
-0.305175781250000
-0.305175781250000
-0.305175781250000
-0.305175781250000
-0.305175781250000
-0.305175781250000
-0.305175781250000
-0.305175781250000
-0.305175781250000
-0.305175781250000
-0.305175781250000
-0.305175781250000
-0.305175781250000
-0.289916992187500
-0.289916992187500
-0.305175781250000
-0.305175781250000
-0.305175781250000
-0.305175781250000
-0.305175781250000
-0.305175781250000
-0.305175781250000
-0.320434570312500
-0.305175781250000
-0.305175781250000
-0.305175781250000
-0.305175781250000
-0.305175781250000
-0.305175781250000
-0.289916992187500
-0.305175781250000
-0.289916992187500
-0.289916992187500
-0.289916992187500
-0.289916992187500
-0.289916992187500
-0.289916992187500
-0.289916992187500
-0.289916992187500
-0.289916992187500
-0.289916992187500
-0.305175781250000
-0.305175781250000
-0.289916992187500
-0.289916992187500
-0.305175781250000
-0.305175781250000
-0.305175781250000
-0.305175781250000
-0.289916992187500
-0.289916992187500
-0.289916992187500
-0.289916992187500
-0.289916992187500
-0.289916992187500
-0.289916992187500
-0.289916992187500
-0.289916992187500
-0.289916992187500
-0.289916992187500
-0.289916992187500
-0.289916992187500
-0.289916992187500
-0.289916992187500
-0.305175781250000
-0.305175781250000
-0.289916992187500
-0.289916992187500
-0.305175781250000
-0.305175781250000
-0.305175781250000
-0.305175781250000
-0.289916992187500
-0.289916992187500
-0.289916992187500
-0.289916992187500
-0.289916992187500
-0.289916992187500
-0.289916992187500
-0.289916992187500
-0.289916992187500
-0.289916992187500
-0.289916992187500
-0.289916992187500
-0.289916992187500
-0.289916992187500
-0.289916992187500
-0.289916992187500
-0.289916992187500
-0.305175781250000
-0.305175781250000
-0.305175781250000
-0.305175781250000
-0.305175781250000
-0.305175781250000
-0.305175781250000
-0.305175781250000
-0.289916992187500
-0.289916992187500
-0.289916992187500
-0.289916992187500
-0.289916992187500
-0.289916992187500
-0.289916992187500
-0.289916992187500
-0.289916992187500
-0.289916992187500
-0.289916992187500
-0.289916992187500
-0.289916992187500
-0.289916992187500
-0.289916992187500
-0.289916992187500
-0.289916992187500
-0.289916992187500
-0.289916992187500
-0.289916992187500
-0.289916992187500
-0.289916992187500
-0.289916992187500
-0.289916992187500
-0.305175781250000
-0.305175781250000
-0.289916992187500
-0.289916992187500
-0.305175781250000
-0.305175781250000
-0.305175781250000
-0.305175781250000
-0.289916992187500
-0.289916992187500
-0.289916992187500
-0.305175781250000
-0.305175781250000
-0.289916992187500
-0.289916992187500
-0.305175781250000
-0.305175781250000
-0.289916992187500
-0.289916992187500
-0.289916992187500
-0.289916992187500
-0.289916992187500
-0.289916992187500
-0.289916992187500
-0.289916992187500
-0.289916992187500
-0.289916992187500
-0.289916992187500
-0.289916992187500
-0.289916992187500
-0.289916992187500
-0.289916992187500
-0.289916992187500
-0.305175781250000
-0.305175781250000
-0.289916992187500
-0.289916992187500
-0.289916992187500
-0.289916992187500
-0.289916992187500
-0.289916992187500
-0.289916992187500
-0.289916992187500
-0.289916992187500
-0.289916992187500
-0.289916992187500
-0.289916992187500
-0.289916992187500
-0.289916992187500
-0.289916992187500
-0.289916992187500
-0.289916992187500
-0.289916992187500
-0.289916992187500
-0.289916992187500
-0.289916992187500
-0.289916992187500
-0.289916992187500
-0.289916992187500
-0.289916992187500
-0.289916992187500
-0.289916992187500
-0.289916992187500
-0.289916992187500
-0.289916992187500
-0.289916992187500
-0.289916992187500
-0.289916992187500
-0.289916992187500
-0.289916992187500
-0.289916992187500
-0.289916992187500
-0.289916992187500
-0.289916992187500
-0.274658203125000
-0.289916992187500
-0.289916992187500
-0.289916992187500
-0.289916992187500
-0.289916992187500
-0.289916992187500
-0.305175781250000
-0.305175781250000
-0.305175781250000
-0.305175781250000
-0.289916992187500
-0.289916992187500
-0.305175781250000
-0.289916992187500
-0.289916992187500
-0.289916992187500
-0.289916992187500
-0.289916992187500
-0.289916992187500
-0.289916992187500
-0.289916992187500
-0.289916992187500
-0.289916992187500
-0.289916992187500
-0.289916992187500
-0.289916992187500
-0.289916992187500
-0.289916992187500
-0.289916992187500
-0.274658203125000
-0.274658203125000
-0.274658203125000
-0.274658203125000
-0.274658203125000
-0.274658203125000
-0.274658203125000
-0.274658203125000
-0.274658203125000
-0.289916992187500
-0.274658203125000
-0.274658203125000
-0.274658203125000
-0.289916992187500
-0.289916992187500
-0.289916992187500
-0.289916992187500
-0.289916992187500
-0.289916992187500
-0.289916992187500
-0.289916992187500
-0.289916992187500
-0.289916992187500
-0.289916992187500
-0.289916992187500
-0.289916992187500
-0.289916992187500
-0.289916992187500
-0.274658203125000
-0.274658203125000
-0.274658203125000
-0.274658203125000
-0.289916992187500
-0.289916992187500
-0.274658203125000
-0.289916992187500
-0.289916992187500
-0.274658203125000
-0.289916992187500
-0.289916992187500
-0.274658203125000
-0.274658203125000
-0.274658203125000
-0.274658203125000
-0.274658203125000
-0.274658203125000
-0.274658203125000
-0.289916992187500
-0.289916992187500
-0.289916992187500
-0.289916992187500
-0.289916992187500
-0.289916992187500
-0.289916992187500
-0.289916992187500
-0.305175781250000
-0.305175781250000
-0.289916992187500
-0.289916992187500
-0.289916992187500
-0.289916992187500
-0.289916992187500
-0.289916992187500
-0.289916992187500
-0.289916992187500
-0.274658203125000
-0.274658203125000
-0.274658203125000
-0.274658203125000
-0.274658203125000
-0.274658203125000
-0.274658203125000
-0.274658203125000
-0.274658203125000
-0.274658203125000
-0.274658203125000
-0.274658203125000
-0.274658203125000
-0.289916992187500
-0.289916992187500
-0.289916992187500
-0.289916992187500
-0.289916992187500
-0.289916992187500
-0.289916992187500
-0.289916992187500
-0.289916992187500
-0.289916992187500
-0.289916992187500
-0.289916992187500
-0.289916992187500
-0.289916992187500
-0.289916992187500
-0.289916992187500
-0.274658203125000
-0.274658203125000
-0.274658203125000
-0.289916992187500
-0.289916992187500
-0.274658203125000
-0.274658203125000
-0.274658203125000
-0.274658203125000
-0.274658203125000
-0.274658203125000
-0.274658203125000
-0.274658203125000
-0.274658203125000
-0.289916992187500
-0.289916992187500
-0.274658203125000
-0.274658203125000
-0.289916992187500
-0.289916992187500
-0.274658203125000
-0.274658203125000
-0.274658203125000
-0.274658203125000
-0.274658203125000
-0.274658203125000
-0.274658203125000
-0.274658203125000
-0.274658203125000
-0.274658203125000
-0.274658203125000
-0.274658203125000
-0.274658203125000
-0.274658203125000
-0.274658203125000
-0.289916992187500
-0.289916992187500
-0.289916992187500
-0.305175781250000
-0.305175781250000
-0.305175781250000
-0.305175781250000
-0.305175781250000
-0.289916992187500
-0.289916992187500
-0.305175781250000
-0.289916992187500
-0.274658203125000
-0.274658203125000
-0.274658203125000
-0.274658203125000
-0.259399414062500
-0.259399414062500
-0.259399414062500
-0.259399414062500
-0.259399414062500
-0.274658203125000
-0.274658203125000
-0.274658203125000
-0.274658203125000
-0.289916992187500
-0.289916992187500
-0.289916992187500
-0.289916992187500
-0.289916992187500
-0.289916992187500
-0.289916992187500
-0.289916992187500
-0.289916992187500
-0.274658203125000
-0.274658203125000
-0.274658203125000
-0.274658203125000
-0.259399414062500
-0.274658203125000
-0.259399414062500
-0.259399414062500
-0.259399414062500
-0.274658203125000
-0.274658203125000
-0.259399414062500
-0.274658203125000
-0.274658203125000
-0.274658203125000
-0.274658203125000
-0.274658203125000
-0.274658203125000
-0.274658203125000
-0.274658203125000
-0.274658203125000
-0.274658203125000
-0.274658203125000
-0.274658203125000
-0.274658203125000
-0.274658203125000
-0.274658203125000
-0.259399414062500
-0.259399414062500
-0.259399414062500
-0.274658203125000
-0.274658203125000
-0.274658203125000
-0.274658203125000
-0.274658203125000
-0.274658203125000
-0.289916992187500
-0.274658203125000
-0.274658203125000
-0.274658203125000
-0.274658203125000
-0.274658203125000
-0.274658203125000
-0.274658203125000
-0.274658203125000
-0.259399414062500
-0.259399414062500
-0.259399414062500
-0.259399414062500
-0.259399414062500
-0.259399414062500
-0.259399414062500
-0.259399414062500
-0.274658203125000
-0.274658203125000
[truncated: 547,006 more chars]
