# Supplementary material for: Small Size of Recorded Neuronal Structures Confines the Accuracy in Direct Axonal Voltage Measurements
Source: eNeuro. 2021 Aug 2;8(4):ENEURO.0059-21.2021. doi: 10.1523/ENEURO.0059-21.2021 (PMC8342265; doi:10.1523/ENEURO.0059-21.2021)
Supplement: Extended Data 1 — NEURON codes producing data shown in Figures 2, 5, 8. Download Extended Data 1, ZIP file. [file enu-eN-NWR-0059-21-s01.zip › realistic amplifier model/1_amplifier construction/compensations in CC mode/R1=10_C1=2o7_R2=500_C2=32_woBB_CPFopt.dat]

0.007093016058207
0.007093016058207
-0.008165773004293
-0.008165773004293
-0.008165773004293
-0.008165773004293
-0.008165773004293
-0.008165773004293
-0.008165773004293
0.007093016058207
0.007093016058207
0.007093016058207
0.007093016058207
0.007093016058207
0.007093016058207
0.007093016058207
-0.008165773004293
0.007093016058207
0.007093016058207
0.007093016058207
-0.008165773004293
-0.008165773004293
-0.008165773004293
-0.008165773004293
-0.008165773004293
-0.008165773004293
-0.008165773004293
0.007093016058207
0.007093016058207
0.007093016058207
0.007093016058207
0.007093016058207
0.007093016058207
0.007093016058207
0.007093016058207
0.007093016058207
0.007093016058207
0.007093016058207
0.007093016058207
0.007093016058207
0.007093016058207
0.007093016058207
0.007093016058207
0.007093016058207
0.007093016058207
0.007093016058207
0.007093016058207
0.007093016058207
0.007093016058207
-0.008165773004293
-0.008165773004293
-0.008165773004293
-0.008165773004293
-0.023424562066793
-0.023424562066793
-0.023424562066793
-0.023424562066793
-0.023424562066793
-0.008165773004293
-0.008165773004293
-0.008165773004293
0.007093016058207
0.007093016058207
0.007093016058207
0.007093016058207
0.007093016058207
0.007093016058207
0.007093016058207
0.007093016058207
-0.008165773004293
-0.008165773004293
-0.008165773004293
-0.008165773004293
-0.008165773004293
-0.008165773004293
-0.008165773004293
-0.008165773004293
-0.008165773004293
-0.008165773004293
-0.008165773004293
-0.008165773004293
0.007093016058207
0.007093016058207
0.007093016058207
0.007093016058207
0.007093016058207
0.007093016058207
0.007093016058207
0.007093016058207
0.007093016058207
0.007093016058207
0.007093016058207
0.007093016058207
0.007093016058207
0.022351805120707
0.022351805120707
0.007093016058207
0.007093016058207
0.007093016058207
0.007093016058207
0.007093016058207
0.007093016058207
0.007093016058207
-0.008165773004293
-0.008165773004293
0.007093016058207
0.007093016058207
0.007093016058207
0.007093016058207
-0.008165773004293
-0.008165773004293
0.007093016058207
-0.008165773004293
-0.008165773004293
-0.008165773004293
-0.008165773004293
-0.008165773004293
-0.008165773004293
-0.008165773004293
-0.008165773004293
-0.008165773004293
-0.008165773004293
-0.008165773004293
-0.008165773004293
-0.008165773004293
-0.008165773004293
-0.008165773004293
0.007093016058207
0.007093016058207
0.007093016058207
-0.008165773004293
-0.008165773004293
0.007093016058207
0.007093016058207
-0.008165773004293
-0.008165773004293
0.007093016058207
-0.008165773004293
0.007093016058207
-0.008165773004293
-0.008165773004293
-0.008165773004293
-0.008165773004293
0.007093016058207
0.007093016058207
0.007093016058207
0.007093016058207
0.007093016058207
0.007093016058207
0.007093016058207
0.007093016058207
0.007093016058207
0.007093016058207
0.007093016058207
0.007093016058207
0.007093016058207
0.007093016058207
-0.008165773004293
-0.008165773004293
-0.008165773004293
0.007093016058207
-0.008165773004293
-0.008165773004293
-0.008165773004293
-0.008165773004293
0.007093016058207
0.007093016058207
0.007093016058207
0.007093016058207
0.022351805120707
0.022351805120707
0.022351805120707
0.007093016058207
0.007093016058207
0.007093016058207
0.007093016058207
0.007093016058207
-0.008165773004293
-0.008165773004293
-0.008165773004293
-0.023424562066793
-0.008165773004293
-0.008165773004293
-0.008165773004293
-0.008165773004293
-0.008165773004293
-0.008165773004293
0.007093016058207
0.007093016058207
0.007093016058207
0.007093016058207
0.007093016058207
0.007093016058207
-0.008165773004293
-0.008165773004293
0.007093016058207
-0.008165773004293
0.007093016058207
0.007093016058207
-0.008165773004293
-0.008165773004293
0.007093016058207
0.007093016058207
0.007093016058207
0.007093016058207
0.007093016058207
0.007093016058207
0.007093016058207
-0.008165773004293
0.007093016058207
0.007093016058207
0.007093016058207
-0.008165773004293
-0.008165773004293
0.007093016058207
0.007093016058207
0.007093016058207
0.007093016058207
0.007093016058207
-0.008165773004293
-0.008165773004293
0.007093016058207
0.007093016058207
-0.008165773004293
-0.008165773004293
-0.008165773004293
-0.008165773004293
-0.008165773004293
-0.008165773004293
-0.008165773004293
-0.008165773004293
-0.008165773004293
0.007093016058207
0.007093016058207
0.007093016058207
0.007093016058207
0.007093016058207
0.007093016058207
0.007093016058207
0.007093016058207
0.007093016058207
0.007093016058207
0.007093016058207
0.007093016058207
0.007093016058207
0.007093016058207
0.007093016058207
-0.008165773004293
-0.008165773004293
-0.008165773004293
-0.008165773004293
-0.008165773004293
-0.008165773004293
-0.008165773004293
-0.008165773004293
0.007093016058207
0.007093016058207
-0.008165773004293
0.007093016058207
0.007093016058207
0.007093016058207
0.007093016058207
-0.008165773004293
0.007093016058207
0.007093016058207
0.007093016058207
0.007093016058207
0.007093016058207
0.007093016058207
0.007093016058207
0.007093016058207
0.007093016058207
-0.008165773004293
0.007093016058207
0.007093016058207
-0.008165773004293
-0.008165773004293
-0.008165773004293
-0.008165773004293
-0.008165773004293
-0.008165773004293
-0.008165773004293
-0.008165773004293
-0.008165773004293
-0.008165773004293
-0.008165773004293
-0.008165773004293
-0.008165773004293
-0.008165773004293
-0.008165773004293
0.007093016058207
0.007093016058207
0.007093016058207
0.007093016058207
0.007093016058207
0.022351805120707
0.022351805120707
0.022351805120707
0.007093016058207
0.007093016058207
0.007093016058207
0.007093016058207
0.007093016058207
-0.008165773004293
-0.008165773004293
-0.008165773004293
-0.008165773004293
-0.008165773004293
0.007093016058207
0.007093016058207
0.007093016058207
0.007093016058207
0.007093016058207
0.007093016058207
0.007093016058207
0.007093016058207
0.007093016058207
0.007093016058207
0.007093016058207
0.007093016058207
0.007093016058207
0.007093016058207
0.007093016058207
0.007093016058207
-0.008165773004293
0.007093016058207
0.007093016058207
-0.008165773004293
-0.008165773004293
-0.008165773004293
-0.008165773004293
0.007093016058207
-0.008165773004293
-0.008165773004293
-0.008165773004293
0.007093016058207
0.007093016058207
-0.008165773004293
-0.008165773004293
-0.008165773004293
0.007093016058207
0.007093016058207
-0.008165773004293
0.007093016058207
0.007093016058207
0.007093016058207
0.007093016058207
0.007093016058207
0.007093016058207
0.007093016058207
0.007093016058207
0.007093016058207
0.007093016058207
0.007093016058207
0.007093016058207
0.007093016058207
0.007093016058207
0.007093016058207
0.007093016058207
0.007093016058207
0.007093016058207
0.007093016058207
0.007093016058207
0.007093016058207
0.007093016058207
-0.008165773004293
0.007093016058207
-0.008165773004293
-0.008165773004293
-0.008165773004293
-0.008165773004293
-0.008165773004293
-0.008165773004293
-0.008165773004293
-0.008165773004293
-0.008165773004293
-0.008165773004293
-0.008165773004293
-0.008165773004293
0.007093016058207
0.007093016058207
0.007093016058207
0.007093016058207
0.007093016058207
0.007093016058207
0.007093016058207
0.007093016058207
0.007093016058207
0.007093016058207
0.007093016058207
0.007093016058207
0.007093016058207
-0.008165773004293
0.007093016058207
0.007093016058207
0.007093016058207
0.007093016058207
0.007093016058207
0.007093016058207
0.007093016058207
0.007093016058207
0.007093016058207
0.007093016058207
0.007093016058207
-0.008165773004293
-0.008165773004293
-0.008165773004293
-0.008165773004293
-0.008165773004293
-0.008165773004293
-0.008165773004293
0.007093016058207
0.007093016058207
0.007093016058207
0.007093016058207
0.007093016058207
0.007093016058207
0.007093016058207
0.007093016058207
0.007093016058207
0.007093016058207
0.007093016058207
0.007093016058207
0.007093016058207
0.007093016058207
0.007093016058207
-0.008165773004293
-0.008165773004293
-0.008165773004293
-0.008165773004293
-0.008165773004293
-0.008165773004293
-0.008165773004293
-0.008165773004293
-0.008165773004293
-0.008165773004293
0.007093016058207
0.007093016058207
-0.008165773004293
0.007093016058207
0.007093016058207
0.007093016058207
0.007093016058207
-0.008165773004293
0.007093016058207
0.007093016058207
0.007093016058207
-0.008165773004293
0.007093016058207
0.007093016058207
-0.008165773004293
0.007093016058207
-0.008165773004293
0.007093016058207
-0.008165773004293
-0.008165773004293
-0.008165773004293
-0.008165773004293
-0.008165773004293
-0.008165773004293
-0.008165773004293
-0.008165773004293
-0.008165773004293
-0.008165773004293
-0.008165773004293
-0.008165773004293
0.007093016058207
-0.008165773004293
0.007093016058207
0.007093016058207
0.007093016058207
0.007093016058207
0.022351805120707
0.022351805120707
0.022351805120707
0.022351805120707
0.007093016058207
0.007093016058207
0.007093016058207
0.007093016058207
0.007093016058207
-0.008165773004293
-0.008165773004293
-0.008165773004293
-0.008165773004293
-0.023424562066793
-0.023424562066793
-0.023424562066793
-0.023424562066793
-0.023424562066793
-0.023424562066793
-0.008165773004293
-0.008165773004293
0.007093016058207
0.007093016058207
0.007093016058207
0.007093016058207
0.007093016058207
0.007093016058207
0.007093016058207
0.007093016058207
0.007093016058207
-0.008165773004293
0.007093016058207
0.007093016058207
-0.008165773004293
-0.008165773004293
-0.008165773004293
-0.008165773004293
-0.008165773004293
-0.008165773004293
-0.008165773004293
-0.008165773004293
-0.008165773004293
-0.008165773004293
-0.008165773004293
0.007093016058207
-0.008165773004293
-0.008165773004293
-0.008165773004293
0.007093016058207
0.007093016058207
0.007093016058207
0.007093016058207
0.007093016058207
0.007093016058207
0.007093016058207
0.007093016058207
-0.008165773004293
-0.008165773004293
-0.008165773004293
-0.008165773004293
-0.008165773004293
0.007093016058207
0.007093016058207
-0.008165773004293
-0.008165773004293
-0.008165773004293
-0.008165773004293
0.007093016058207
-0.008165773004293
-0.008165773004293
-0.008165773004293
-0.008165773004293
0.007093016058207
0.007093016058207
0.007093016058207
0.007093016058207
0.007093016058207
0.022351805120707
0.022351805120707
0.022351805120707
0.007093016058207
0.007093016058207
0.007093016058207
0.007093016058207
0.007093016058207
0.007093016058207
0.007093016058207
-0.008165773004293
-0.008165773004293
-0.008165773004293
0.007093016058207
-0.008165773004293
-0.008165773004293
-0.008165773004293
-0.008165773004293
-0.008165773004293
-0.008165773004293
-0.008165773004293
-0.008165773004293
-0.008165773004293
-0.008165773004293
-0.008165773004293
-0.008165773004293
0.007093016058207
0.007093016058207
-0.008165773004293
0.007093016058207
0.007093016058207
0.007093016058207
0.007093016058207
0.007093016058207
0.007093016058207
0.007093016058207
0.007093016058207
0.007093016058207
0.007093016058207
0.007093016058207
-0.008165773004293
0.007093016058207
0.007093016058207
0.007093016058207
0.007093016058207
-0.008165773004293
-0.008165773004293
0.007093016058207
0.007093016058207
-0.008165773004293
-0.008165773004293
-0.008165773004293
0.007093016058207
0.007093016058207
-0.008165773004293
-0.008165773004293
-0.008165773004293
-0.008165773004293
0.007093016058207
0.007093016058207
0.007093016058207
0.007093016058207
0.007093016058207
0.007093016058207
0.007093016058207
0.007093016058207
0.007093016058207
0.007093016058207
-0.008165773004293
-0.008165773004293
0.007093016058207
0.007093016058207
-0.008165773004293
-0.023424562066793
-0.023424562066793
-0.008165773004293
-0.008165773004293
-0.008165773004293
-0.008165773004293
-0.008165773004293
-0.008165773004293
0.007093016058207
0.007093016058207
0.007093016058207
0.007093016058207
0.007093016058207
0.007093016058207
0.007093016058207
0.007093016058207
0.007093016058207
0.007093016058207
-0.008165773004293
-0.008165773004293
-0.023424562066793
-0.023424562066793
-0.008165773004293
-0.008165773004293
-0.008165773004293
-0.008165773004293
-0.008165773004293
-0.008165773004293
0.007093016058207
-0.008165773004293
0.007093016058207
0.022351805120707
0.007093016058207
0.007093016058207
0.007093016058207
0.007093016058207
0.007093016058207
0.007093016058207
0.007093016058207
-0.008165773004293
0.007093016058207
0.007093016058207
0.007093016058207
0.007093016058207
0.007093016058207
-0.008165773004293
0.007093016058207
0.007093016058207
0.007093016058207
0.007093016058207
0.007093016058207
0.007093016058207
0.007093016058207
0.007093016058207
0.007093016058207
0.007093016058207
0.007093016058207
0.007093016058207
0.007093016058207
0.007093016058207
-0.008165773004293
-0.008165773004293
-0.008165773004293
-0.008165773004293
-0.008165773004293
-0.008165773004293
-0.008165773004293
-0.008165773004293
-0.008165773004293
-0.008165773004293
0.007093016058207
0.007093016058207
0.007093016058207
0.007093016058207
0.007093016058207
0.007093016058207
0.007093016058207
0.007093016058207
-0.008165773004293
-0.008165773004293
-0.008165773004293
-0.008165773004293
-0.008165773004293
-0.008165773004293
-0.008165773004293
-0.008165773004293
-0.008165773004293
-0.008165773004293
-0.008165773004293
-0.008165773004293
-0.008165773004293
-0.008165773004293
-0.008165773004293
-0.008165773004293
-0.008165773004293
-0.008165773004293
-0.008165773004293
-0.008165773004293
-0.008165773004293
-0.008165773004293
-0.008165773004293
-0.008165773004293
-0.008165773004293
-0.008165773004293
0.007093016058207
0.007093016058207
0.007093016058207
0.007093016058207
0.022351805120707
0.022351805120707
0.022351805120707
0.022351805120707
0.022351805120707
0.022351805120707
0.022351805120707
0.022351805120707
0.022351805120707
0.007093016058207
0.007093016058207
0.007093016058207
0.007093016058207
-0.008165773004293
-0.008165773004293
-0.008165773004293
-0.008165773004293
-0.008165773004293
-0.008165773004293
-0.008165773004293
-0.008165773004293
-0.008165773004293
-0.008165773004293
-0.008165773004293
-0.008165773004293
-0.008165773004293
0.007093016058207
0.007093016058207
-0.008165773004293
0.007093016058207
0.007093016058207
0.007093016058207
0.007093016058207
0.007093016058207
0.007093016058207
0.007093016058207
0.007093016058207
0.007093016058207
-0.008165773004293
-0.008165773004293
-0.008165773004293
-0.008165773004293
-0.008165773004293
-0.008165773004293
-0.008165773004293
-0.008165773004293
-0.008165773004293
-0.008165773004293
-0.008165773004293
-0.008165773004293
-0.008165773004293
-0.008165773004293
-0.008165773004293
0.007093016058207
0.007093016058207
0.007093016058207
0.007093016058207
0.022351805120707
0.022351805120707
0.007093016058207
0.007093016058207
0.022351805120707
0.007093016058207
0.007093016058207
0.007093016058207
-0.008165773004293
-0.008165773004293
-0.008165773004293
-0.008165773004293
-0.008165773004293
-0.008165773004293
-0.008165773004293
-0.008165773004293
-0.008165773004293
-0.008165773004293
-0.008165773004293
-0.008165773004293
-0.008165773004293
-0.008165773004293
-0.008165773004293
-0.008165773004293
0.007093016058207
0.007093016058207
0.007093016058207
0.007093016058207
0.007093016058207
0.007093016058207
0.022351805120707
0.007093016058207
0.007093016058207
0.007093016058207
0.007093016058207
0.007093016058207
0.007093016058207
0.007093016058207
-0.008165773004293
0.007093016058207
0.007093016058207
-0.008165773004293
-0.008165773004293
-0.008165773004293
0.007093016058207
-0.008165773004293
0.007093016058207
0.007093016058207
0.007093016058207
-0.008165773004293
0.007093016058207
0.007093016058207
0.007093016058207
0.007093016058207
0.007093016058207
0.007093016058207
0.007093016058207
0.007093016058207
0.007093016058207
0.007093016058207
0.007093016058207
0.007093016058207
0.007093016058207
0.007093016058207
-0.008165773004293
-0.008165773004293
-0.008165773004293
-0.008165773004293
-0.008165773004293
0.007093016058207
0.007093016058207
0.007093016058207
0.007093016058207
0.007093016058207
0.007093016058207
0.007093016058207
0.007093016058207
0.007093016058207
0.007093016058207
0.007093016058207
0.007093016058207
0.007093016058207
-0.008165773004293
-0.008165773004293
-0.008165773004293
-0.008165773004293
-0.008165773004293
-0.008165773004293
-0.008165773004293
-0.008165773004293
-0.008165773004293
0.007093016058207
0.007093016058207
0.007093016058207
0.007093016058207
0.007093016058207
0.007093016058207
0.007093016058207
0.007093016058207
0.007093016058207
0.007093016058207
-0.008165773004293
-0.008165773004293
0.007093016058207
0.007093016058207
0.007093016058207
0.007093016058207
0.007093016058207
0.007093016058207
0.007093016058207
-0.008165773004293
0.007093016058207
0.007093016058207
-0.008165773004293
0.007093016058207
0.007093016058207
-0.008165773004293
0.007093016058207
0.007093016058207
0.007093016058207
0.007093016058207
0.007093016058207
0.007093016058207
0.007093016058207
0.007093016058207
0.007093016058207
0.007093016058207
-0.008165773004293
-0.008165773004293
-0.008165773004293
-0.008165773004293
0.007093016058207
-0.008165773004293
-0.008165773004293
0.007093016058207
0.007093016058207
0.007093016058207
-0.008165773004293
-0.008165773004293
-0.008165773004293
0.007093016058207
0.007093016058207
-0.008165773004293
-0.008165773004293
0.007093016058207
0.007093016058207
0.007093016058207
0.007093016058207
0.007093016058207
-0.008165773004293
0.007093016058207
0.007093016058207
0.007093016058207
-0.008165773004293
-0.008165773004293
-0.008165773004293
0.007093016058207
0.007093016058207
0.007093016058207
-0.008165773004293
0.007093016058207
0.007093016058207
0.007093016058207
0.007093016058207
0.007093016058207
0.007093016058207
0.007093016058207
0.007093016058207
0.007093016058207
0.007093016058207
0.007093016058207
0.007093016058207
-0.008165773004293
-0.008165773004293
-0.008165773004293
-0.008165773004293
-0.023424562066793
-0.008165773004293
-0.023424562066793
-0.023424562066793
-0.023424562066793
-0.008165773004293
-0.008165773004293
-0.008165773004293
-0.008165773004293
-0.008165773004293
0.007093016058207
0.007093016058207
0.007093016058207
0.007093016058207
-0.008165773004293
-0.008165773004293
-0.008165773004293
-0.008165773004293
-0.008165773004293
0.007093016058207
-0.008165773004293
0.007093016058207
0.007093016058207
0.007093016058207
0.007093016058207
0.007093016058207
0.007093016058207
0.022351805120707
0.022351805120707
0.022351805120707
0.022351805120707
0.022351805120707
0.007093016058207
0.007093016058207
0.007093016058207
-0.008165773004293
-0.008165773004293
-0.008165773004293
-0.008165773004293
-0.008165773004293
-0.008165773004293
-0.008165773004293
-0.008165773004293
-0.008165773004293
-0.008165773004293
-0.008165773004293
-0.008165773004293
-0.008165773004293
-0.008165773004293
-0.008165773004293
-0.008165773004293
-0.008165773004293
0.007093016058207
0.007093016058207
0.007093016058207
-0.008165773004293
-0.008165773004293
0.007093016058207
0.007093016058207
-0.008165773004293
0.007093016058207
0.007093016058207
0.007093016058207
0.007093016058207
0.007093016058207
-0.008165773004293
0.007093016058207
-0.008165773004293
-0.008165773004293
-0.008165773004293
-0.008165773004293
-0.008165773004293
-0.008165773004293
-0.008165773004293
0.007093016058207
0.007093016058207
-0.008165773004293
0.007093016058207
-0.008165773004293
-0.008165773004293
-0.008165773004293
0.007093016058207
0.007093016058207
0.007093016058207
-0.008165773004293
-0.008165773004293
0.007093016058207
0.007093016058207
0.007093016058207
0.007093016058207
0.007093016058207
-0.008165773004293
-0.008165773004293
0.007093016058207
0.007093016058207
0.007093016058207
0.007093016058207
0.007093016058207
-0.008165773004293
-0.008165773004293
0.007093016058207
0.007093016058207
-0.008165773004293
-0.008165773004293
-0.008165773004293
0.007093016058207
-0.008165773004293
-0.008165773004293
0.007093016058207
0.007093016058207
0.007093016058207
0.007093016058207
0.007093016058207
0.007093016058207
0.007093016058207
0.007093016058207
0.007093016058207
0.007093016058207
0.007093016058207
-0.008165773004293
-0.008165773004293
0.007093016058207
-0.008165773004293
0.007093016058207
0.007093016058207
0.007093016058207
0.007093016058207
0.007093016058207
0.007093016058207
0.007093016058207
-0.008165773004293
0.007093016058207
0.007093016058207
0.007093016058207
-0.008165773004293
-0.008165773004293
0.007093016058207
0.007093016058207
-0.008165773004293
-0.008165773004293
0.007093016058207
0.007093016058207
-0.008165773004293
-0.008165773004293
-0.008165773004293
-0.008165773004293
-0.008165773004293
-0.008165773004293
0.007093016058207
0.007093016058207
-0.008165773004293
0.007093016058207
0.007093016058207
-0.008165773004293
-0.008165773004293
0.007093016058207
-0.008165773004293
-0.008165773004293
-0.008165773004293
-0.008165773004293
0.007093016058207
0.007093016058207
-0.008165773004293
-0.008165773004293
0.007093016058207
0.007093016058207
0.007093016058207
0.007093016058207
0.007093016058207
0.007093016058207
0.007093016058207
0.007093016058207
0.007093016058207
-0.008165773004293
-0.008165773004293
-0.008165773004293
-0.008165773004293
-0.008165773004293
-0.008165773004293
0.007093016058207
0.007093016058207
0.007093016058207
0.007093016058207
0.007093016058207
0.007093016058207
0.007093016058207
-0.008165773004293
0.007093016058207
0.007093016058207
-0.008165773004293
-0.008165773004293
-0.008165773004293
-0.008165773004293
-0.008165773004293
-0.008165773004293
-0.008165773004293
-0.008165773004293
-0.008165773004293
-0.008165773004293
-0.008165773004293
-0.008165773004293
-0.008165773004293
-0.008165773004293
-0.008165773004293
-0.008165773004293
-0.008165773004293
-0.008165773004293
0.007093016058207
0.007093016058207
0.007093016058207
0.007093016058207
0.007093016058207
0.007093016058207
0.007093016058207
0.007093016058207
0.007093016058207
-0.008165773004293
-0.008165773004293
-0.008165773004293
-0.008165773004293
-0.008165773004293
-0.008165773004293
-0.008165773004293
-0.008165773004293
-0.008165773004293
0.007093016058207
0.007093016058207
0.007093016058207
0.007093016058207
0.007093016058207
0.007093016058207
0.007093016058207
0.007093016058207
0.007093016058207
-0.008165773004293
-0.008165773004293
-0.008165773004293
-0.008165773004293
-0.008165773004293
-0.008165773004293
-0.008165773004293
-0.008165773004293
0.007093016058207
-0.008165773004293
0.007093016058207
0.007093016058207
-0.008165773004293
-0.008165773004293
-0.008165773004293
0.007093016058207
0.007093016058207
0.007093016058207
0.007093016058207
0.007093016058207
0.007093016058207
0.007093016058207
0.007093016058207
0.007093016058207
0.007093016058207
-0.008165773004293
-0.008165773004293
-0.008165773004293
-0.008165773004293
-0.008165773004293
-0.008165773004293
0.007093016058207
-0.008165773004293
-0.008165773004293
0.007093016058207
0.007093016058207
0.007093016058207
0.007093016058207
0.007093016058207
0.007093016058207
0.007093016058207
0.007093016058207
0.007093016058207
0.007093016058207
-0.008165773004293
-0.008165773004293
-0.008165773004293
-0.008165773004293
-0.008165773004293
-0.008165773004293
-0.008165773004293
0.007093016058207
0.007093016058207
0.007093016058207
0.007093016058207
0.007093016058207
0.007093016058207
0.007093016058207
0.007093016058207
0.007093016058207
0.007093016058207
0.007093016058207
-0.008165773004293
-0.008165773004293
-0.008165773004293
0.007093016058207
-0.008165773004293
-0.008165773004293
-0.008165773004293
-0.008165773004293
-0.008165773004293
-0.008165773004293
0.007093016058207
-0.008165773004293
-0.008165773004293
-0.008165773004293
-0.008165773004293
-0.008165773004293
-0.008165773004293
-0.008165773004293
-0.008165773004293
-0.008165773004293
-0.008165773004293
-0.008165773004293
-0.008165773004293
0.007093016058207
0.007093016058207
0.007093016058207
0.007093016058207
-0.008165773004293
-0.008165773004293
0.007093016058207
0.007093016058207
-0.008165773004293
-0.008165773004293
0.007093016058207
0.007093016058207
0.007093016058207
0.007093016058207
0.007093016058207
0.007093016058207
0.007093016058207
0.007093016058207
0.007093016058207
0.007093016058207
-0.008165773004293
0.007093016058207
0.007093016058207
-0.008165773004293
-0.008165773004293
-0.008165773004293
-0.008165773004293
-0.008165773004293
-0.008165773004293
-0.008165773004293
-0.008165773004293
-0.008165773004293
-0.008165773004293
-0.008165773004293
-0.008165773004293
-0.008165773004293
0.007093016058207
0.007093016058207
-0.008165773004293
0.007093016058207
-0.008165773004293
-0.008165773004293
0.007093016058207
0.007093016058207
0.007093016058207
-0.008165773004293
-0.008165773004293
-0.008165773004293
0.007093016058207
-0.008165773004293
-0.008165773004293
-0.008165773004293
0.007093016058207
-0.008165773004293
-0.008165773004293
-0.008165773004293
-0.008165773004293
-0.008165773004293
-0.008165773004293
-0.008165773004293
-0.008165773004293
-0.008165773004293
0.007093016058207
0.007093016058207
-0.008165773004293
-0.008165773004293
-0.008165773004293
-0.008165773004293
-0.008165773004293
-0.008165773004293
-0.008165773004293
-0.008165773004293
-0.008165773004293
-0.008165773004293
-0.008165773004293
0.007093016058207
-0.008165773004293
-0.008165773004293
-0.008165773004293
-0.008165773004293
-0.008165773004293
0.007093016058207
0.007093016058207
0.007093016058207
-0.008165773004293
0.007093016058207
0.007093016058207
-0.008165773004293
0.007093016058207
-0.008165773004293
-0.008165773004293
-0.008165773004293
-0.008165773004293
-0.008165773004293
0.007093016058207
0.007093016058207
-0.008165773004293
0.007093016058207
0.007093016058207
0.007093016058207
0.007093016058207
0.007093016058207
0.007093016058207
0.007093016058207
0.007093016058207
0.007093016058207
0.007093016058207
0.007093016058207
0.007093016058207
0.007093016058207
0.007093016058207
-0.008165773004293
-0.008165773004293
-0.008165773004293
-0.008165773004293
-0.008165773004293
-0.008165773004293
-0.008165773004293
-0.008165773004293
-0.008165773004293
-0.008165773004293
-0.008165773004293
-0.008165773004293
0.007093016058207
-0.008165773004293
-0.008165773004293
0.007093016058207
-0.008165773004293
0.007093016058207
0.007093016058207
-0.008165773004293
0.007093016058207
0.007093016058207
0.007093016058207
0.007093016058207
0.007093016058207
-0.008165773004293
-0.008165773004293
-0.008165773004293
-0.008165773004293
-0.008165773004293
-0.008165773004293
-0.008165773004293
-0.008165773004293
0.007093016058207
0.007093016058207
0.007093016058207
0.007093016058207
0.007093016058207
0.007093016058207
0.007093016058207
0.007093016058207
0.007093016058207
0.007093016058207
0.007093016058207
0.007093016058207
0.007093016058207
0.007093016058207
0.007093016058207
0.007093016058207
-0.008165773004293
-0.008165773004293
-0.008165773004293
-0.008165773004293
-0.023424562066793
-0.023424562066793
-0.023424562066793
-0.023424562066793
-0.008165773004293
-0.023424562066793
-0.008165773004293
-0.008165773004293
-0.008165773004293
-0.008165773004293
-0.008165773004293
0.007093016058207
0.007093016058207
0.007093016058207
0.007093016058207
0.007093016058207
0.007093016058207
0.007093016058207
0.007093016058207
0.007093016058207
0.007093016058207
0.007093016058207
0.007093016058207
0.007093016058207
0.007093016058207
0.007093016058207
0.007093016058207
-0.008165773004293
-0.008165773004293
-0.008165773004293
-0.008165773004293
-0.008165773004293
-0.008165773004293
-0.008165773004293
-0.008165773004293
-0.008165773004293
-0.008165773004293
-0.008165773004293
-0.008165773004293
-0.008165773004293
-0.008165773004293
-0.008165773004293
-0.008165773004293
-0.008165773004293
0.007093016058207
-0.008165773004293
-0.008165773004293
0.007093016058207
0.007093016058207
0.007093016058207
0.007093016058207
0.007093016058207
0.007093016058207
0.007093016058207
0.007093016058207
0.007093016058207
-0.008165773004293
-0.008165773004293
-0.008165773004293
-0.008165773004293
-0.008165773004293
-0.008165773004293
-0.008165773004293
-0.008165773004293
-0.008165773004293
-0.008165773004293
-0.008165773004293
-0.008165773004293
-0.008165773004293
-0.008165773004293
-0.008165773004293
-0.008165773004293
-0.008165773004293
-0.008165773004293
-0.008165773004293
-0.008165773004293
-0.008165773004293
0.007093016058207
0.007093016058207
0.007093016058207
0.007093016058207
0.007093016058207
0.007093016058207
0.007093016058207
0.007093016058207
0.007093016058207
0.007093016058207
0.007093016058207
0.007093016058207
0.007093016058207
0.007093016058207
0.007093016058207
-0.008165773004293
-0.008165773004293
0.007093016058207
0.007093016058207
0.007093016058207
0.007093016058207
0.007093016058207
0.007093016058207
-0.008165773004293
0.007093016058207
0.007093016058207
0.007093016058207
-0.008165773004293
-0.008165773004293
-0.008165773004293
-0.008165773004293
0.007093016058207
0.007093016058207
0.007093016058207
0.007093016058207
0.007093016058207
0.007093016058207
0.007093016058207
0.007093016058207
0.007093016058207
0.007093016058207
0.007093016058207
0.007093016058207
0.007093016058207
0.007093016058207
0.007093016058207
0.007093016058207
-0.008165773004293
-0.008165773004293
-0.008165773004293
-0.008165773004293
-0.008165773004293
-0.023424562066793
-0.008165773004293
-0.008165773004293
-0.008165773004293
-0.008165773004293
-0.008165773004293
-0.008165773004293
-0.008165773004293
-0.008165773004293
-0.008165773004293
-0.008165773004293
0.007093016058207
0.007093016058207
0.007093016058207
-0.008165773004293
0.007093016058207
0.007093016058207
0.007093016058207
0.007093016058207
0.007093016058207
-0.008165773004293
0.007093016058207
0.007093016058207
-0.008165773004293
-0.008165773004293
-0.008165773004293
-0.008165773004293
-0.008165773004293
-0.008165773004293
-0.008165773004293
-0.008165773004293
-0.008165773004293
0.007093016058207
0.007093016058207
0.007093016058207
0.007093016058207
0.007093016058207
0.007093016058207
0.007093016058207
0.007093016058207
0.007093016058207
0.007093016058207
0.007093016058207
0.022351805120707
0.007093016058207
0.007093016058207
0.007093016058207
0.007093016058207
0.007093016058207
-0.008165773004293
-0.008165773004293
-0.008165773004293
-0.008165773004293
-0.008165773004293
-0.008165773004293
-0.023424562066793
-0.023424562066793
-0.023424562066793
-0.008165773004293
-0.008165773004293
-0.008165773004293
-0.008165773004293
-0.008165773004293
-0.008165773004293
-0.008165773004293
0.007093016058207
0.007093016058207
0.007093016058207
0.007093016058207
0.007093016058207
0.007093016058207
0.007093016058207
0.007093016058207
0.007093016058207
-0.008165773004293
0.007093016058207
0.007093016058207
0.007093016058207
-0.008165773004293
-0.008165773004293
-0.008165773004293
-0.008165773004293
-0.008165773004293
-0.008165773004293
-0.008165773004293
-0.008165773004293
-0.008165773004293
0.007093016058207
0.007093016058207
0.007093016058207
0.007093016058207
-0.008165773004293
-0.008165773004293
0.007093016058207
-0.008165773004293
-0.008165773004293
-0.008165773004293
-0.008165773004293
-0.008165773004293
-0.008165773004293
-0.008165773004293
-0.008165773004293
0.007093016058207
0.007093016058207
0.007093016058207
0.007093016058207
0.007093016058207
0.007093016058207
0.007093016058207
0.007093016058207
0.007093016058207
-0.008165773004293
-0.008165773004293
-0.008165773004293
-0.008165773004293
-0.008165773004293
-0.008165773004293
-0.008165773004293
-0.008165773004293
-0.008165773004293
-0.008165773004293
0.007093016058207
0.007093016058207
-0.008165773004293
0.007093016058207
-0.008165773004293
-0.008165773004293
-0.008165773004293
0.007093016058207
0.007093016058207
0.007093016058207
0.007093016058207
0.007093016058207
0.007093016058207
0.007093016058207
0.007093016058207
0.007093016058207
0.007093016058207
0.007093016058207
0.007093016058207
0.007093016058207
-0.008165773004293
-0.008165773004293
-0.008165773004293
0.007093016058207
-0.008165773004293
-0.008165773004293
0.007093016058207
0.007093016058207
-0.008165773004293
0.007093016058207
0.007093016058207
0.007093016058207
0.007093016058207
0.007093016058207
0.007093016058207
0.007093016058207
0.022351805120707
0.022351805120707
0.007093016058207
0.007093016058207
0.007093016058207
0.007093016058207
0.007093016058207
0.007093016058207
-0.008165773004293
-0.008165773004293
-0.008165773004293
-0.008165773004293
-0.008165773004293
-0.008165773004293
-0.008165773004293
-0.008165773004293
-0.008165773004293
0.007093016058207
0.007093016058207
0.007093016058207
0.007093016058207
0.007093016058207
0.007093016058207
0.007093016058207
0.007093016058207
0.007093016058207
0.007093016058207
0.007093016058207
0.007093016058207
-0.008165773004293
-0.008165773004293
-0.008165773004293
-0.008165773004293
-0.008165773004293
-0.008165773004293
-0.008165773004293
-0.008165773004293
-0.008165773004293
-0.008165773004293
-0.008165773004293
-0.008165773004293
-0.008165773004293
0.007093016058207
0.007093016058207
0.007093016058207
-0.008165773004293
0.007093016058207
0.007093016058207
-0.008165773004293
0.007093016058207
-0.008165773004293
-0.008165773004293
-0.008165773004293
-0.023424562066793
-0.023424562066793
-0.023424562066793
-0.008165773004293
-0.023424562066793
-0.008165773004293
-0.008165773004293
-0.008165773004293
0.007093016058207
0.007093016058207
0.007093016058207
0.007093016058207
0.007093016058207
0.007093016058207
0.007093016058207
0.007093016058207
0.007093016058207
0.007093016058207
0.007093016058207
-0.008165773004293
0.007093016058207
-0.008165773004293
-0.008165773004293
-0.008165773004293
-0.008165773004293
-0.008165773004293
-0.008165773004293
-0.008165773004293
0.007093016058207
0.007093016058207
0.007093016058207
0.007093016058207
-0.008165773004293
0.007093016058207
0.007093016058207
0.007093016058207
-0.008165773004293
-0.008165773004293
-0.008165773004293
-0.008165773004293
0.007093016058207
0.007093016058207
0.007093016058207
0.007093016058207
0.007093016058207
0.007093016058207
0.007093016058207
-0.008165773004293
0.007093016058207
0.007093016058207
-0.008165773004293
-0.008165773004293
-0.008165773004293
-0.008165773004293
-0.008165773004293
-0.008165773004293
-0.008165773004293
-0.008165773004293
-0.008165773004293
-0.008165773004293
0.007093016058207
0.007093016058207
-0.008165773004293
0.007093016058207
0.007093016058207
0.007093016058207
0.007093016058207
0.007093016058207
0.007093016058207
0.007093016058207
0.007093016058207
0.007093016058207
0.007093016058207
0.007093016058207
-0.008165773004293
0.007093016058207
0.007093016058207
-0.008165773004293
0.007093016058207
0.007093016058207
0.007093016058207
0.007093016058207
0.007093016058207
0.007093016058207
0.007093016058207
0.007093016058207
0.007093016058207
0.007093016058207
0.007093016058207
0.007093016058207
0.007093016058207
0.007093016058207
0.007093016058207
-0.008165773004293
-0.008165773004293
-0.008165773004293
-0.008165773004293
-0.008165773004293
-0.008165773004293
-0.008165773004293
-0.008165773004293
-0.008165773004293
-0.008165773004293
-0.008165773004293
0.007093016058207
-0.008165773004293
-0.008165773004293
-0.008165773004293
-0.008165773004293
-0.008165773004293
-0.008165773004293
-0.008165773004293
-0.008165773004293
-0.008165773004293
-0.008165773004293
-0.008165773004293
0.007093016058207
0.007093016058207
0.007093016058207
-0.008165773004293
-0.008165773004293
0.007093016058207
0.007093016058207
0.007093016058207
-0.008165773004293
0.007093016058207
0.007093016058207
0.007093016058207
-0.008165773004293
-0.008165773004293
-0.008165773004293
-0.008165773004293
-0.008165773004293
-0.008165773004293
-0.008165773004293
-0.008165773004293
-0.008165773004293
0.007093016058207
-0.008165773004293
-0.008165773004293
0.007093016058207
0.007093016058207
0.007093016058207
-0.008165773004293
-0.008165773004293
0.007093016058207
-0.008165773004293
-0.008165773004293
-0.008165773004293
-0.008165773004293
-0.008165773004293
-0.008165773004293
-0.008165773004293
-0.008165773004293
-0.008165773004293
0.007093016058207
0.007093016058207
0.007093016058207
0.007093016058207
0.007093016058207
0.022351805120707
0.007093016058207
0.007093016058207
0.007093016058207
0.007093016058207
0.007093016058207
0.007093016058207
0.007093016058207
0.007093016058207
0.007093016058207
-0.008165773004293
-0.008165773004293
0.007093016058207
0.007093016058207
-0.008165773004293
-0.008165773004293
-0.008165773004293
-0.008165773004293
-0.008165773004293
-0.008165773004293
-0.008165773004293
-0.023424562066793
-0.008165773004293
-0.008165773004293
-0.008165773004293
-0.008165773004293
-0.008165773004293
0.007093016058207
0.007093016058207
0.007093016058207
0.007093016058207
0.007093016058207
0.007093016058207
0.007093016058207
0.007093016058207
0.007093016058207
-0.008165773004293
-0.008165773004293
-0.008165773004293
-0.008165773004293
-0.008165773004293
-0.023424562066793
-0.023424562066793
-0.008165773004293
-0.008165773004293
-0.008165773004293
-0.008165773004293
-0.008165773004293
0.007093016058207
0.007093016058207
0.007093016058207
0.022351805120707
0.022351805120707
0.007093016058207
0.007093016058207
0.007093016058207
0.007093016058207
0.007093016058207
0.007093016058207
-0.008165773004293
-0.008165773004293
-0.008165773004293
-0.008165773004293
-0.008165773004293
-0.008165773004293
-0.008165773004293
-0.008165773004293
-0.008165773004293
-0.008165773004293
-0.008165773004293
-0.008165773004293
-0.008165773004293
-0.008165773004293
0.007093016058207
0.007093016058207
0.007093016058207
0.007093016058207
0.007093016058207
0.007093016058207
0.007093016058207
0.007093016058207
0.007093016058207
0.007093016058207
0.007093016058207
0.007093016058207
0.007093016058207
0.007093016058207
-0.008165773004293
-0.008165773004293
0.007093016058207
-0.008165773004293
-0.008165773004293
-0.008165773004293
-0.008165773004293
-0.008165773004293
-0.008165773004293
-0.008165773004293
-0.008165773004293
0.007093016058207
0.007093016058207
0.007093016058207
0.007093016058207
0.007093016058207
0.007093016058207
0.007093016058207
0.007093016058207
0.007093016058207
0.007093016058207
-0.008165773004293
-0.008165773004293
-0.008165773004293
-0.008165773004293
-0.008165773004293
-0.008165773004293
-0.008165773004293
-0.008165773004293
-0.008165773004293
-0.008165773004293
-0.008165773004293
-0.008165773004293
-0.008165773004293
-0.008165773004293
-0.008165773004293
-0.008165773004293
-0.008165773004293
-0.008165773004293
0.007093016058207
0.007093016058207
0.007093016058207
0.007093016058207
-0.008165773004293
0.007093016058207
0.007093016058207
-0.008165773004293
-0.008165773004293
-0.008165773004293
0.007093016058207
-0.008165773004293
0.007093016058207
-0.008165773004293
0.007093016058207
0.007093016058207
0.007093016058207
0.007093016058207
0.007093016058207
0.007093016058207
0.007093016058207
0.007093016058207
0.007093016058207
0.007093016058207
0.007093016058207
-0.008165773004293
0.007093016058207
0.007093016058207
0.007093016058207
-0.008165773004293
-0.008165773004293
-0.008165773004293
-0.008165773004293
-0.008165773004293
-0.008165773004293
0.007093016058207
0.007093016058207
0.007093016058207
0.007093016058207
0.007093016058207
0.022351805120707
0.022351805120707
0.007093016058207
0.007093016058207
0.007093016058207
0.007093016058207
0.007093016058207
0.007093016058207
0.007093016058207
0.007093016058207
0.007093016058207
0.007093016058207
0.007093016058207
0.007093016058207
0.007093016058207
0.007093016058207
-0.008165773004293
-0.008165773004293
-0.008165773004293
-0.008165773004293
-0.008165773004293
-0.008165773004293
-0.008165773004293
0.007093016058207
-0.008165773004293
-0.008165773004293
-0.008165773004293
0.007093016058207
0.007093016058207
0.007093016058207
-0.008165773004293
-0.008165773004293
-0.008165773004293
0.007093016058207
0.007093016058207
-0.008165773004293
-0.008165773004293
-0.008165773004293
0.007093016058207
0.007093016058207
-0.008165773004293
-0.008165773004293
0.007093016058207
0.007093016058207
-0.008165773004293
-0.008165773004293
0.007093016058207
0.007093016058207
-0.008165773004293
-0.008165773004293
-0.008165773004293
-0.008165773004293
-0.008165773004293
-0.008165773004293
-0.008165773004293
-0.008165773004293
-0.008165773004293
-0.008165773004293
0.007093016058207
-0.008165773004293
-0.008165773004293
0.007093016058207
-0.008165773004293
0.007093016058207
0.007093016058207
0.007093016058207
-0.008165773004293
-0.008165773004293
-0.008165773004293
-0.008165773004293
-0.008165773004293
-0.008165773004293
-0.023424562066793
-0.023424562066793
-0.008165773004293
-0.008165773004293
-0.008165773004293
-0.008165773004293
-0.008165773004293
-0.008165773004293
0.007093016058207
0.022351805120707
0.007093016058207
0.007093016058207
0.007093016058207
0.022351805120707
0.022351805120707
0.007093016058207
0.007093016058207
-0.008165773004293
0.007093016058207
0.007093016058207
0.007093016058207
-0.008165773004293
-0.023424562066793
-0.023424562066793
-0.008165773004293
-0.008165773004293
-0.023424562066793
-0.008165773004293
-0.008165773004293
-0.008165773004293
0.007093016058207
0.007093016058207
0.007093016058207
0.007093016058207
0.007093016058207
0.022351805120707
0.022351805120707
0.022351805120707
0.007093016058207
0.007093016058207
0.007093016058207
0.007093016058207
-0.008165773004293
-0.008165773004293
-0.023424562066793
-0.023424562066793
-0.023424562066793
-0.008165773004293
-0.008165773004293
-0.023424562066793
-0.008165773004293
-0.008165773004293
-0.008165773004293
-0.008165773004293
-0.008165773004293
-0.008165773004293
0.007093016058207
-0.008165773004293
-0.008165773004293
0.007093016058207
0.007093016058207
-0.008165773004293
0.007093016058207
-0.008165773004293
-0.008165773004293
-0.008165773004293
-0.008165773004293
-0.008165773004293
-0.008165773004293
-0.008165773004293
0.007093016058207
0.007093016058207
0.007093016058207
0.007093016058207
0.007093016058207
0.007093016058207
0.007093016058207
0.007093016058207
0.007093016058207
0.007093016058207
-0.008165773004293
0.007093016058207
0.007093016058207
0.007093016058207
-0.008165773004293
-0.008165773004293
-0.008165773004293
0.007093016058207
0.007093016058207
-0.008165773004293
-0.008165773004293
-0.008165773004293
-0.008165773004293
-0.008165773004293
-0.008165773004293
-0.008165773004293
-0.008165773004293
-0.008165773004293
0.007093016058207
-0.008165773004293
-0.008165773004293
-0.008165773004293
-0.008165773004293
-0.008165773004293
0.007093016058207
-0.008165773004293
-0.008165773004293
-0.008165773004293
-0.008165773004293
-0.023424562066793
-2.327501773834229
-6.844103336334229
-9.010850906372070
-10.262071609497070
-11.848985671997070
-12.947618484497070
-13.054430007934570
-12.230455398559570
-10.689317703247070
-8.675157546997070
-6.508409976959229
-4.540026187896729
-2.922594547271729
-1.717150092124939
-0.908434331417084
-0.435411870479584
-0.282823979854584
-0.389635503292084
-0.694811284542084
-1.122057318687439
-1.656114935874939
-2.220690250396729
-2.754747867584229
-3.212511539459229
-3.578722476959229
-3.868639469146729
-4.051744937896729
-4.143297672271729
-4.158556461334229
-4.112780094146729
-4.051744937896729
-3.960192203521729
-3.822863101959229
-3.700792789459229
-3.593981266021729
-3.517687320709229
-3.456652164459229
-3.426134586334229
-3.410875797271729
-3.410875797271729
-3.441393375396729
-3.471910953521729
-3.548204898834229
-3.624498844146729
-3.685534000396729
-3.746569156646729
-3.807604312896729
-3.868639469146729
-3.914415836334229
-3.960192203521729
-3.975450992584229
-4.005968570709229
-4.021227359771729
-4.021227359771729
-4.036486148834229
-4.036486148834229
-4.036486148834229
-4.051744937896729
-4.051744937896729
-4.067003726959229
-4.082262516021729
-4.097521305084229
-4.128038883209229
-4.143297672271729
-4.173815250396729
-4.204332828521729
-4.234850406646729
-4.265367984771729
-4.295885562896729
-4.326403141021729
-4.356920719146729
-4.387438297271729
-4.402697086334229
-4.433214664459229
-4.463732242584229
-4.478991031646729
-4.494249820709229
-4.524767398834229
-4.540026187896729
-4.540026187896729
-4.555284976959229
-4.585802555084229
-4.601061344146729
-4.616320133209229
-4.631578922271729
-4.662096500396729
-4.692614078521729
-4.723131656646729
-4.753649234771729
-4.768908023834229
-4.799425601959229
-4.829943180084229
-4.845201969146729
-4.875719547271729
-4.890978336334229
-4.906237125396729
-4.936754703521729
-4.952013492584229
-4.982531070709229
-4.997789859771729
-5.013048648834229
-5.028307437896729
-5.043566226959229
-5.074083805084229
-5.089342594146729
-5.119860172271729
-5.150377750396729
-5.165636539459229
-5.196154117584229
-5.226671695709229
-5.257189273834229
-5.272448062896729
-5.287706851959229
-5.318224430084229
-5.333483219146729
-5.348742008209229
-5.379259586334229
-5.394518375396729
-5.425035953521729
-5.440294742584229
-5.470812320709229
-5.486071109771729
-5.516588687896729
-5.531847476959229
-5.562365055084229
-5.577623844146729
-5.592882633209229
-5.623400211334229
-5.638659000396729
-5.653917789459229
-5.669176578521729
-5.699694156646729
-5.714952945709229
-5.745470523834229
-5.760729312896729
-5.791246891021729
-5.806505680084229
-5.837023258209229
-5.867540836334229
-5.898058414459229
-5.913317203521729
-5.928575992584229
-5.959093570709229
-5.989611148834229
-6.004869937896729
-6.020128726959229
-6.050646305084229
-6.065905094146729
-6.096422672271729
-6.111681461334229
-6.142199039459229
-6.157457828521729
-6.187975406646729
-6.203234195709229
-6.218492984771729
-6.249010562896729
-6.264269351959229
-6.279528141021729
-6.310045719146729
-6.325304508209229
-6.355822086334229
-6.371080875396729
-6.401598453521729
-6.416857242584229
-6.447374820709229
-6.462633609771729
-6.477892398834229
-6.508409976959229
-6.523668766021729
-6.538927555084229
-6.569445133209229
-6.584703922271729
-6.599962711334229
-6.630480289459229
-6.645739078521729
-6.676256656646729
-6.691515445709229
-6.722033023834229
-6.737291812896729
-6.767809391021729
-6.783068180084229
-6.798326969146729
-6.828844547271729
-6.844103336334229
-6.859362125396729
-6.889879703521729
-6.905138492584229
-6.935656070709229
-6.966173648834229
-6.981432437896729
-6.996691226959229
-7.027208805084229
-7.042467594146729
-7.072985172271729
-7.103502750396729
-7.118761539459229
-7.134020328521729
-7.164537906646729
-7.179796695709229
-7.210314273834229
-7.225573062896729
-7.256090641021729
-7.271349430084229
-7.286608219146729
-7.301867008209229
-7.332384586334229
-7.347643375396729
-7.378160953521729
-7.393419742584229
-7.408678531646729
-7.439196109771729
-7.454454898834229
-7.484972476959229
-7.500231266021729
-7.530748844146729
-7.561266422271729
-7.576525211334229
-7.607042789459229
-7.622301578521729
-7.637560367584229
-7.668077945709229
-7.683336734771729
-7.698595523834229
-7.729113101959229
-7.744371891021729
-7.774889469146729
-7.805407047271729
-7.820665836334229
-7.835924625396729
-7.851183414459229
-7.866442203521729
-7.896959781646729
-7.912218570709229
-7.927477359771729
-7.942736148834229
-7.973253726959229
-8.003770828247070
-8.019029617309570
-8.034288406372070
-8.064805984497070
-8.080064773559570
-8.110582351684570
-8.125841140747070
-8.141099929809570
-8.171617507934570
-8.202135086059570
-8.217393875122070
-8.247911453247070
-8.263170242309570
-8.293687820434570
-8.324205398559570
-8.339464187622070
-8.354722976684570
-8.369981765747070
-8.400499343872070
-8.415758132934570
-8.431016921997070
-8.446275711059570
-8.461534500122070
-8.476793289184570
-8.507310867309570
-8.522569656372070
-8.553087234497070
-8.568346023559570
-8.598863601684570
-8.614122390747070
-8.644639968872070
-8.675157546997070
-8.690416336059570
-8.720933914184570
-8.736192703247070
-8.766710281372070
-8.781969070434570
-8.797227859497070
-8.827745437622070
-8.843004226684570
-8.858263015747070
-8.888780593872070
-8.904039382934570
-8.919298171997070
-8.934556961059570
-8.965074539184570
-8.980333328247070
-9.010850906372070
-9.026109695434570
-9.056627273559570
-9.071886062622070
-9.102403640747070
-9.132921218872070
-9.148180007934570
-9.178697586059570
-9.193956375122070
-9.224473953247070
-9.239732742309570
-9.254991531372070
-9.285509109497070
-9.300767898559570
-9.316026687622070
-9.331285476684570
-9.346544265747070
-9.377061843872070
-9.392320632934570
-9.422838211059570
-9.438097000122070
-9.453355789184570
-9.483873367309570
-9.499132156372070
-9.514390945434570
-9.529649734497070
-9.544908523559570
-9.575426101684570
-9.590684890747070
-9.621202468872070
-9.651720046997070
-9.682237625122070
-9.697496414184570
-9.728013992309570
-9.743272781372070
-9.773790359497070
-9.789049148559570
-9.819566726684570
-9.834825515747070
-9.850084304809570
-9.865343093872070
-9.895860671997070
-9.911119461059570
-9.926378250122070
-9.941637039184570
-9.956895828247070
-9.972154617309570
-10.002672195434570
-10.033189773559570
-10.048448562622070
-10.063707351684570
-10.094224929809570
-10.124742507934570
-10.140001296997070
-10.155260086059570
-10.185777664184570
-10.216295242309570
-10.231554031372070
-10.246812820434570
-10.277330398559570
-10.307847976684570
-10.323106765747070
-10.338365554809570
-10.368883132934570
-10.384141921997070
-10.414659500122070
-10.429918289184570
-10.445177078247070
-10.475694656372070
-10.490953445434570
-10.506212234497070
-10.521471023559570
-10.551988601684570
-10.567247390747070
-10.582506179809570
-10.597764968872070
-10.628282546997070
-10.643541336059570
-10.658800125122070
-10.689317703247070
-10.704576492309570
-10.735094070434570
-10.750352859497070
-10.765611648559570
-10.796129226684570
-10.811388015747070
-10.826646804809570
-10.857164382934570
-10.872423171997070
-10.902940750122070
-10.918199539184570
-10.948717117309570
-10.963975906372070
-10.979234695434570
-11.009752273559570
-11.025011062622070
-11.040269851684570
-11.055528640747070
-11.086046218872070
-11.116563796997070
-11.131822586059570
-11.147081375122070
-11.177598953247070
-11.192857742309570
-11.223375320434570
-11.238634109497070
-11.269151687622070
-11.284410476684570
-11.299669265747070
-11.314928054809570
-11.330186843872070
-11.360704421997070
-11.375963211059570
-11.406480789184570
-11.421739578247070
-11.452257156372070
-11.467515945434570
-11.482774734497070
-11.513292312622070
-11.543809890747070
-11.543809890747070
-11.559068679809570
-11.589586257934570
-11.604845046997070
-11.620103836059570
-11.650621414184570
-11.665880203247070
-11.681138992309570
-11.711656570434570
-11.726915359497070
-11.757432937622070
-11.787950515747070
-11.803209304809570
-11.833726882934570
-11.848985671997070
-11.864244461059570
-11.894762039184570
-11.910020828247070
-11.925279617309570
-11.955797195434570
-11.971055984497070
-11.986314773559570
-12.001573562622070
-12.032091140747070
-12.047349929809570
-12.077867507934570
-12.093126296997070
-12.108385086059570
-12.123643875122070
-12.154161453247070
-12.169420242309570
-12.184679031372070
-12.215196609497070
-12.230455398559570
-12.245714187622070
-12.260972976684570
-12.291490554809570
-12.306749343872070
-12.337266921997070
-12.352525711059570
-12.383043289184570
-12.398302078247070
-12.413560867309570
-12.444078445434570
-12.459337234497070
-12.474596023559570
-12.505113601684570
-12.520372390747070
-12.550889968872070
-12.566148757934570
-12.581407546997070
-12.596666336059570
-12.611925125122070
-12.642442703247070
-12.657701492309570
-12.672960281372070
-12.688219070434570
-12.718736648559570
-12.733995437622070
-12.749254226684570
-12.779771804809570
-12.810289382934570
-12.825548171997070
-12.840806961059570
-12.871324539184570
-12.886583328247070
-12.917100906372070
-12.932359695434570
-12.962877273559570
-12.978136062622070
-12.993394851684570
-13.023912429809570
-13.039171218872070
-13.054430007934570
-13.069688796997070
-13.100206375122070
-13.115465164184570
-13.130723953247070
-13.145982742309570
-13.176500320434570
-13.191759109497070
-13.222276687622070
-13.252794265747070
-13.268053054809570
-13.283311843872070
-13.298570632934570
-13.329088211059570
-13.329088211059570
-13.359605789184570
-13.374864578247070
-13.390123367309570
-13.405382156372070
-13.420640945434570
-13.435899734497070
-13.466417312622070
-13.481676101684570
-13.496934890747070
-13.527452468872070
-13.557970046997070
-13.573228836059570
-13.603746414184570
-13.619005203247070
-13.649522781372070
-13.664781570434570
-13.680040359497070
-13.710557937622070
-13.725816726684570
-13.756334304809570
-13.771593093872070
-13.802110671997070
-13.817369461059570
-13.832628250122070
-13.863145828247070
-13.878404617309570
-13.893663406372070
-13.908922195434570
-13.924180984497070
-13.954698562622070
-13.969957351684570
-13.985216140747070
-14.000474929809570
-14.030992507934570
-14.046251296997070
-14.076768875122070
-14.092027664184570
-14.122545242309570
-14.137804031372070
-14.153062820434570
-14.168321609497070
-14.198839187622070
-14.214097976684570
-14.229356765747070
-14.244615554809570
-14.275133132934570
-14.305650711059570
-14.320909500122070
-14.336168289184570
-14.351427078247070
-14.381944656372070
-14.397203445434570
-14.412462234497070
-14.427721023559570
-14.458238601684570
-14.473497390747070
-14.488756179809570
-14.519273757934570
-14.534532546997070
-14.565050125122070
-14.580308914184570
-14.595567703247070
-14.626085281372070
-14.641344070434570
-14.671861648559570
-14.687120437622070
-14.702379226684570
-14.717638015747070
-14.732896804809570
-14.748155593872070
-14.778673171997070
-14.793931961059570
-14.809190750122070
-14.839708328247070
-14.854967117309570
-14.870225906372070
-14.900743484497070
-14.916002273559570
-14.946519851684570
-14.961778640747070
-14.992296218872070
-15.007555007934570
-15.038072586059570
-15.053331375122070
-15.083848953247070
-15.099107742309570
-15.114366531372070
-15.129625320434570
-15.144884109497070
-15.160142898559570
-15.175401687622070
-15.190660476684570
-15.205919265747070
-15.221178054809570
-15.236436843872070
-15.266954421997070
-15.282213211059570
-15.297472000122070
-15.327989578247070
-15.358507156372070
-15.373765945434570
-15.389024734497070
-15.419542312622070
-15.450059890747070
-15.465318679809570
-15.495836257934570
-15.511095046997070
-15.526353836059570
-15.556871414184570
-15.556871414184570
-15.587388992309570
-15.602647781372070
-15.617906570434570
-15.648424148559570
-15.663682937622070
-15.678941726684570
-15.709459304809570
-15.724718093872070
-15.739976882934570
-15.755235671997070
-15.770494461059570
-15.785753250122070
-15.816270828247070
-15.831529617309570
-15.862047195434570
-15.877305984497070
-15.892564773559570
-15.907823562622070
-15.938341140747070
-15.953599929809570
-15.968858718872070
-15.999376296997070
-16.014635086059570
-16.029893875122070
-16.045152664184570
-16.075670242309570
-16.090929031372070
-16.106187820434570
-16.121446609497070
-16.136705398559570
-16.167222976684570
-16.182481765747070
-16.197740554809570
-16.228258132934570
-16.243516921997070
-16.258775711059570
-16.289293289184570
-16.319810867309570
-16.335069656372070
-16.365587234497070
-16.380846023559570
-16.396104812622070
-16.426622390747070
-16.441881179809570
-16.457139968872070
-16.472398757934570
-16.487657546997070
-16.502916336059570
-16.518175125122070
-16.533433914184570
-16.563951492309570
-16.579210281372070
-16.609727859497070
-16.624986648559570
-16.640245437622070
-16.670763015747070
-16.686021804809570
-16.716539382934570
-16.731798171997070
-16.747056961059570
-16.762315750122070
-16.792833328247070
-16.808092117309570
-16.823350906372070
-16.853868484497070
-16.869127273559570
-16.884386062622070
-16.899644851684570
-16.930162429809570
-16.945421218872070
-16.960680007934570
-16.975938796997070
-17.006456375122070
-17.021715164184570
-17.036973953247070
-17.052232742309570
-17.067491531372070
-17.098009109497070
-17.113267898559570
-17.143785476684570
-17.159044265747070
-17.174303054809570
-17.204820632934570
-17.220079421997070
-17.235338211059570
-17.250597000122070
-17.281114578247070
-17.296373367309570
-17.311632156372070
-17.326890945434570
-17.342149734497070
-17.357408523559570
-17.387926101684570
-17.403184890747070
-17.418443679809570
-17.448961257934570
-17.464220046997070
-17.494737625122070
-17.509996414184570
-17.525255203247070
-17.555772781372070
-17.571031570434570
-17.586290359497070
-17.601549148559570
-17.616807937622070
-17.647325515747070
-17.662584304809570
-17.677843093872070
-17.693101882934570
-17.723619461059570
-17.738878250122070
-17.754137039184570
-17.784654617309570
-17.799913406372070
-17.815172195434570
-17.845689773559570
-17.860948562622070
-17.876207351684570
-17.906724929809570
-17.921983718872070
-17.937242507934570
-17.952501296997070
-17.967760086059570
-17.998277664184570
-18.013536453247070
-18.028795242309570
-18.044054031372070
-18.074571609497070
-18.089830398559570
-18.105089187622070
-18.120347976684570
-18.135606765747070
-18.150865554809570
-18.181383132934570
-18.196641921997070
-18.211900711059570
-18.242418289184570
-18.257677078247070
-18.288194656372070
-18.303453445434570
-18.318712234497070
-18.333971023559570
-18.364488601684570
-18.379747390747070
-18.395006179809570
-18.410264968872070
-18.425523757934570
-18.456041336059570
-18.456041336059570
-16.243516921997070
-12.062608718872070
-9.728013992309570
-8.247911453247070
-6.950914859771729
-5.837023258209229
-5.425035953521729
-6.081163883209229
-7.683336734771729
-9.773790359497070
-11.940538406372070
-13.908922195434570
-15.587388992309570
-16.899644851684570
-17.830430984497070
-18.379747390747070
-18.593370437622070
-18.532335281372070
-18.257677078247070
-17.860948562622070
-17.342149734497070
-16.777574539184570
-16.243516921997070
-15.785753250122070
-15.404283523559570
-15.129625320434570
-14.946519851684570
-14.854967117309570
-14.854967117309570
-14.885484695434570
-14.977037429809570
-15.114366531372070
-15.282213211059570
-15.419542312622070
-15.541612625122070
-15.648424148559570
-15.739976882934570
-15.785753250122070
-15.816270828247070
-15.816270828247070
-15.801012039184570
-15.770494461059570
-15.724718093872070
-15.678941726684570
-15.648424148559570
-15.602647781372070
-15.556871414184570
-15.541612625122070
-15.511095046997070
-15.495836257934570
-15.495836257934570
-15.495836257934570
-15.495836257934570
-15.511095046997070
-15.511095046997070
-15.511095046997070
-15.526353836059570
-15.526353836059570
-15.526353836059570
-15.526353836059570
-15.526353836059570
-15.526353836059570
-15.526353836059570
-15.526353836059570
-15.511095046997070
-15.495836257934570
-15.495836257934570
-15.495836257934570
-15.495836257934570
-15.480577468872070
-15.480577468872070
-15.480577468872070
-15.480577468872070
-15.480577468872070
-15.480577468872070
-15.480577468872070
-15.480577468872070
-15.465318679809570
-15.465318679809570
-15.465318679809570
-15.450059890747070
-15.450059890747070
-15.450059890747070
-15.434801101684570
-15.434801101684570
-15.434801101684570
-15.434801101684570
-15.419542312622070
-15.419542312622070
-15.419542312622070
-15.419542312622070
-15.419542312622070
-15.404283523559570
-15.404283523559570
-15.404283523559570
-15.389024734497070
-15.389024734497070
-15.389024734497070
-15.389024734497070
-15.389024734497070
-15.373765945434570
-15.373765945434570
-15.358507156372070
-15.358507156372070
-15.358507156372070
-15.358507156372070
-15.358507156372070
-15.343248367309570
-15.343248367309570
-15.343248367309570
-15.343248367309570
-15.343248367309570
-15.343248367309570
-15.343248367309570
-15.327989578247070
-15.327989578247070
-15.327989578247070
-15.327989578247070
-15.327989578247070
-15.312730789184570
-15.297472000122070
-15.297472000122070
-15.297472000122070
-15.282213211059570
-15.282213211059570
-15.282213211059570
-15.282213211059570
-15.282213211059570
-15.282213211059570
-15.266954421997070
-15.266954421997070
-15.266954421997070
-15.266954421997070
-15.266954421997070
-15.266954421997070
-15.266954421997070
-15.251695632934570
-15.251695632934570
-15.251695632934570
-15.236436843872070
-15.236436843872070
-15.236436843872070
-15.236436843872070
-15.221178054809570
-15.221178054809570
-15.221178054809570
-15.221178054809570
-15.221178054809570
-15.221178054809570
-15.221178054809570
-15.221178054809570
-15.205919265747070
-15.205919265747070
-15.205919265747070
-15.190660476684570
-15.190660476684570
-15.190660476684570
-15.175401687622070
-15.175401687622070
-15.175401687622070
-15.175401687622070
-15.175401687622070
-15.160142898559570
-15.160142898559570
-15.160142898559570
-15.144884109497070
-15.144884109497070
-15.144884109497070
-15.144884109497070
-15.129625320434570
-15.129625320434570
-15.129625320434570
-15.129625320434570
-15.114366531372070
-15.114366531372070
-15.114366531372070
-15.114366531372070
-15.114366531372070
-15.114366531372070
-15.114366531372070
-15.099107742309570
-15.099107742309570
-15.099107742309570
-15.099107742309570
-15.083848953247070
-15.083848953247070
-15.068590164184570
-15.068590164184570
-15.068590164184570
-15.068590164184570
-15.053331375122070
-15.053331375122070
-15.053331375122070
-15.053331375122070
-15.053331375122070
-15.053331375122070
-15.053331375122070
-15.053331375122070
-15.053331375122070
-15.053331375122070
-15.053331375122070
-15.038072586059570
-15.038072586059570
-15.022813796997070
-15.022813796997070
-15.007555007934570
-15.007555007934570
-14.992296218872070
-14.992296218872070
-14.992296218872070
-14.977037429809570
-14.977037429809570
-14.977037429809570
-14.977037429809570
-14.977037429809570
-14.977037429809570
-14.977037429809570
-14.977037429809570
-14.977037429809570
-14.961778640747070
-14.961778640747070
-14.977037429809570
-14.977037429809570
-14.977037429809570
-14.961778640747070
-14.946519851684570
-14.946519851684570
-14.946519851684570
-14.931261062622070
-14.931261062622070
-14.931261062622070
-14.916002273559570
-14.916002273559570
-14.916002273559570
-14.916002273559570
-14.900743484497070
-14.900743484497070
-14.900743484497070
-14.900743484497070
-14.900743484497070
-14.900743484497070
-14.900743484497070
-14.885484695434570
-14.885484695434570
-14.885484695434570
-14.870225906372070
-14.870225906372070
-14.870225906372070
-14.870225906372070
-14.870225906372070
-14.870225906372070
-14.854967117309570
-14.854967117309570
-14.854967117309570
-14.839708328247070
-14.839708328247070
-14.824449539184570
-14.824449539184570
-14.824449539184570
-14.809190750122070
-14.809190750122070
-14.809190750122070
-14.809190750122070
-14.809190750122070
-14.809190750122070
-14.809190750122070
-14.809190750122070
-14.809190750122070
-14.809190750122070
-14.793931961059570
-14.793931961059570
-14.778673171997070
-14.778673171997070
-14.778673171997070
-14.778673171997070
-14.763414382934570
-14.763414382934570
-14.778673171997070
-14.763414382934570
-14.778673171997070
-14.778673171997070
-14.763414382934570
-14.763414382934570
-14.763414382934570
-14.763414382934570
-14.763414382934570
-14.748155593872070
-14.748155593872070
-14.748155593872070
-14.732896804809570
-14.732896804809570
-14.717638015747070
-14.717638015747070
-14.717638015747070
-14.702379226684570
-14.702379226684570
-14.702379226684570
-14.702379226684570
-14.702379226684570
-14.702379226684570
-14.702379226684570
-14.702379226684570
-14.687120437622070
-14.687120437622070
-14.671861648559570
-14.671861648559570
-14.671861648559570
-14.656602859497070
-14.656602859497070
-14.656602859497070
-14.656602859497070
-14.656602859497070
-14.656602859497070
-14.641344070434570
-14.641344070434570
-14.641344070434570
-14.641344070434570
-14.641344070434570
-14.626085281372070
-14.626085281372070
-14.626085281372070
-14.626085281372070
-14.626085281372070
-14.626085281372070
-14.626085281372070
-14.626085281372070
-14.626085281372070
-14.626085281372070
-14.610826492309570
-14.610826492309570
-14.610826492309570
-14.595567703247070
-14.595567703247070
-14.595567703247070
-14.580308914184570
-14.580308914184570
-14.580308914184570
-14.565050125122070
-14.565050125122070
-14.565050125122070
-14.549791336059570
-14.549791336059570
-14.549791336059570
-14.534532546997070
-14.534532546997070
-14.534532546997070
-14.534532546997070
-14.534532546997070
-14.534532546997070
-14.534532546997070
-14.534532546997070
-14.534532546997070
-14.534532546997070
-14.519273757934570
-14.504014968872070
-14.504014968872070
-14.504014968872070
-14.504014968872070
-14.504014968872070
-14.488756179809570
-14.488756179809570
-14.488756179809570
-14.488756179809570
-14.488756179809570
-14.488756179809570
-14.473497390747070
-14.473497390747070
-14.473497390747070
-14.473497390747070
-14.473497390747070
-14.473497390747070
-14.473497390747070
-14.473497390747070
-14.473497390747070
-14.458238601684570
-14.458238601684570
-14.458238601684570
-14.442979812622070
-14.442979812622070
-14.442979812622070
-14.427721023559570
-14.427721023559570
-14.427721023559570
-14.427721023559570
-14.412462234497070
-14.412462234497070
-14.412462234497070
-14.397203445434570
-14.397203445434570
-14.397203445434570
-14.397203445434570
-14.397203445434570
-14.381944656372070
-14.381944656372070
-14.381944656372070
-14.366685867309570
-14.366685867309570
-14.366685867309570
-14.366685867309570
-14.366685867309570
-14.366685867309570
-14.366685867309570
-14.366685867309570
-14.351427078247070
-14.351427078247070
-14.351427078247070
-14.336168289184570
-14.336168289184570
-14.336168289184570
-14.336168289184570
-14.320909500122070
-14.320909500122070
-14.320909500122070
-14.320909500122070
-14.305650711059570
-14.320909500122070
-14.305650711059570
-14.305650711059570
-14.305650711059570
-14.305650711059570
-14.305650711059570
-14.305650711059570
-14.290391921997070
-14.290391921997070
-14.290391921997070
-14.290391921997070
-14.275133132934570
-14.275133132934570
-14.275133132934570
-14.275133132934570
-14.259874343872070
-14.259874343872070
-14.259874343872070
-14.259874343872070
-14.259874343872070
-14.259874343872070
-14.259874343872070
-14.244615554809570
-14.244615554809570
-14.244615554809570
-14.244615554809570
-14.229356765747070
-14.229356765747070
-14.229356765747070
-14.214097976684570
-14.214097976684570
-14.214097976684570
-14.198839187622070
-14.198839187622070
-14.183580398559570
-14.183580398559570
-14.183580398559570
-14.183580398559570
-14.183580398559570
-14.183580398559570
-14.183580398559570
-14.183580398559570
-14.183580398559570
-14.183580398559570
-14.183580398559570
-14.168321609497070
-14.168321609497070
-14.153062820434570
-14.153062820434570
-14.153062820434570
-14.137804031372070
-14.137804031372070
-14.137804031372070
-14.122545242309570
-14.122545242309570
-14.122545242309570
-14.122545242309570
-14.122545242309570
-14.122545242309570
-14.122545242309570
-14.122545242309570
-14.107286453247070
-14.107286453247070
-14.107286453247070
-14.107286453247070
-14.107286453247070
-14.107286453247070
-14.107286453247070
-14.092027664184570
-14.092027664184570
-14.092027664184570
-14.076768875122070
-14.076768875122070
-14.076768875122070
-14.076768875122070
-14.061510086059570
-14.061510086059570
-14.061510086059570
-14.061510086059570
-14.061510086059570
-14.061510086059570
-14.046251296997070
-14.046251296997070
-14.046251296997070
-14.046251296997070
-14.046251296997070
-14.030992507934570
-14.030992507934570
-14.030992507934570
-14.030992507934570
-14.015733718872070
-14.015733718872070
-14.015733718872070
-14.000474929809570
-14.000474929809570
-14.000474929809570
-14.000474929809570
-14.000474929809570
-14.000474929809570
-13.985216140747070
-13.985216140747070
-13.985216140747070
-13.985216140747070
-13.985216140747070
-13.985216140747070
-13.985216140747070
-13.985216140747070
-13.969957351684570
-13.969957351684570
-13.969957351684570
-13.954698562622070
-13.954698562622070
-13.939439773559570
-13.939439773559570
-13.939439773559570
-13.939439773559570
-13.939439773559570
-13.939439773559570
-13.924180984497070
-13.939439773559570
-13.939439773559570
-13.924180984497070
-13.924180984497070
-13.924180984497070
-13.924180984497070
-13.908922195434570
-13.908922195434570
-13.908922195434570
-13.893663406372070
-13.893663406372070
-13.893663406372070
-13.878404617309570
-13.878404617309570
-13.878404617309570
-13.863145828247070
-13.863145828247070
-13.863145828247070
-13.863145828247070
-13.863145828247070
-13.863145828247070
-13.863145828247070
-13.863145828247070
-13.863145828247070
-13.863145828247070
-13.863145828247070
-13.847887039184570
-13.847887039184570
-13.847887039184570
-13.847887039184570
-13.847887039184570
-13.832628250122070
-13.832628250122070
-13.817369461059570
-13.817369461059570
-13.817369461059570
-13.817369461059570
-13.802110671997070
-13.802110671997070
-13.802110671997070
-13.802110671997070
-13.802110671997070
-13.786851882934570
-13.786851882934570
-13.786851882934570
-13.786851882934570
-13.786851882934570
-13.771593093872070
-13.771593093872070
-13.771593093872070
-13.756334304809570
-13.756334304809570
-13.756334304809570
-13.756334304809570
-13.756334304809570
-13.756334304809570
-13.741075515747070
-13.741075515747070
-13.756334304809570
-13.741075515747070
-13.741075515747070
-13.741075515747070
-13.741075515747070
-13.741075515747070
-13.725816726684570
-13.725816726684570
-13.725816726684570
-13.725816726684570
-13.725816726684570
-13.710557937622070
-13.710557937622070
-13.710557937622070
-13.710557937622070
-13.695299148559570
-13.695299148559570
-13.695299148559570
-13.695299148559570
-13.695299148559570
-13.695299148559570
-13.680040359497070
-13.680040359497070
-13.680040359497070
-13.680040359497070
-13.680040359497070
-13.664781570434570
-13.664781570434570
-13.664781570434570
-13.664781570434570
-13.664781570434570
-13.664781570434570
-13.649522781372070
-13.649522781372070
-13.649522781372070
-13.649522781372070
-13.634263992309570
-13.634263992309570
-13.619005203247070
-13.619005203247070
-13.619005203247070
-13.603746414184570
-13.603746414184570
-13.603746414184570
-13.603746414184570
-13.603746414184570
-13.588487625122070
-13.588487625122070
-13.588487625122070
-13.588487625122070
-13.588487625122070
-13.573228836059570
-13.573228836059570
-13.573228836059570
-13.557970046997070
-13.557970046997070
-13.557970046997070
-13.557970046997070
-13.557970046997070
-13.542711257934570
-13.542711257934570
-13.542711257934570
-13.542711257934570
-13.542711257934570
-13.542711257934570
-13.542711257934570
-13.542711257934570
-13.542711257934570
-13.527452468872070
-13.527452468872070
-13.527452468872070
-13.527452468872070
-13.527452468872070
-13.527452468872070
-13.527452468872070
-13.527452468872070
-13.512193679809570
-13.512193679809570
-13.496934890747070
-13.496934890747070
-13.496934890747070
-13.496934890747070
-13.481676101684570
-13.481676101684570
-13.481676101684570
-13.481676101684570
-13.481676101684570
-13.481676101684570
-13.481676101684570
-13.466417312622070
-13.466417312622070
-13.466417312622070
-13.466417312622070
-13.451158523559570
-13.451158523559570
-13.451158523559570
-13.451158523559570
-13.435899734497070
-13.435899734497070
-13.435899734497070
-13.435899734497070
-13.435899734497070
-13.435899734497070
-13.435899734497070
-13.420640945434570
-13.420640945434570
-13.420640945434570
-13.420640945434570
-13.420640945434570
-13.420640945434570
-13.405382156372070
-13.405382156372070
-13.405382156372070
-13.390123367309570
-13.390123367309570
-13.390123367309570
-13.390123367309570
-13.374864578247070
-13.374864578247070
-13.374864578247070
-13.374864578247070
-13.374864578247070
-13.374864578247070
-13.374864578247070
-13.374864578247070
-13.359605789184570
-13.359605789184570
-13.359605789184570
-13.359605789184570
-13.359605789184570
-13.344347000122070
-13.344347000122070
-13.344347000122070
-13.344347000122070
-13.329088211059570
-13.313829421997070
-13.313829421997070
-13.313829421997070
-13.313829421997070
-13.298570632934570
-13.298570632934570
-13.298570632934570
-13.298570632934570
-13.298570632934570
-13.298570632934570
-13.298570632934570
-13.298570632934570
-13.298570632934570
-13.298570632934570
-13.298570632934570
-13.283311843872070
-13.283311843872070
-13.283311843872070
-13.283311843872070
-13.268053054809570
-13.268053054809570
-13.268053054809570
-13.252794265747070
-13.252794265747070
-13.252794265747070
-13.252794265747070
-13.252794265747070
-13.237535476684570
-13.237535476684570
-13.237535476684570
-13.237535476684570
-13.237535476684570
-13.237535476684570
-13.222276687622070
-13.222276687622070
-13.222276687622070
-13.222276687622070
-13.222276687622070
-13.222276687622070
-13.207017898559570
-13.207017898559570
-13.207017898559570
-13.191759109497070
-13.191759109497070
-13.191759109497070
-13.191759109497070
-13.191759109497070
-13.191759109497070
-13.191759109497070
-13.191759109497070
-13.191759109497070
-13.176500320434570
-13.176500320434570
-13.176500320434570
-13.176500320434570
-13.161241531372070
-13.161241531372070
-13.161241531372070
-13.145982742309570
-13.145982742309570
-13.145982742309570
-13.130723953247070
-13.130723953247070
-13.130723953247070
-13.130723953247070
-13.130723953247070
-13.130723953247070
-13.115465164184570
-13.115465164184570
-13.115465164184570
-13.100206375122070
-13.100206375122070
-13.100206375122070
-13.100206375122070
-13.100206375122070
-13.100206375122070
-13.084947586059570
-13.084947586059570
-13.084947586059570
-13.084947586059570
-13.084947586059570
-13.084947586059570
-13.084947586059570
-13.069688796997070
-13.069688796997070
-13.069688796997070
-13.069688796997070
-13.054430007934570
-13.069688796997070
-13.054430007934570
-13.054430007934570
-13.054430007934570
-13.039171218872070
-13.039171218872070
-13.039171218872070
-13.039171218872070
-13.023912429809570
-13.023912429809570
-13.039171218872070
-13.023912429809570
-13.023912429809570
-13.023912429809570
-13.023912429809570
-13.023912429809570
-13.008653640747070
-13.008653640747070
-13.023912429809570
-13.008653640747070
-13.008653640747070
-13.008653640747070
-12.993394851684570
-12.993394851684570
-12.993394851684570
-12.993394851684570
-12.993394851684570
-12.993394851684570
-12.978136062622070
-12.978136062622070
-12.978136062622070
-12.978136062622070
-12.978136062622070
-12.962877273559570
-12.962877273559570
-12.962877273559570
-12.962877273559570
-12.947618484497070
-12.947618484497070
-12.932359695434570
-12.932359695434570
-12.932359695434570
-12.932359695434570
-12.932359695434570
-12.917100906372070
-12.917100906372070
-12.932359695434570
-12.932359695434570
-12.932359695434570
-12.932359695434570
-12.932359695434570
-12.932359695434570
-12.917100906372070
-12.917100906372070
-12.901842117309570
-12.901842117309570
-12.901842117309570
-12.901842117309570
-12.886583328247070
-12.886583328247070
-12.886583328247070
-12.886583328247070
-12.886583328247070
-12.886583328247070
-12.886583328247070
-12.871324539184570
-12.871324539184570
-12.871324539184570
-12.871324539184570
-12.856065750122070
-12.856065750122070
-12.856065750122070
-12.856065750122070
-12.856065750122070
-12.856065750122070
-12.840806961059570
-12.840806961059570
-12.840806961059570
-12.825548171997070
-12.825548171997070
-12.825548171997070
-12.810289382934570
-12.810289382934570
-12.810289382934570
-12.810289382934570
-12.795030593872070
-12.795030593872070
-12.795030593872070
-12.795030593872070
-12.779771804809570
-12.779771804809570
-12.779771804809570
-12.779771804809570
-12.779771804809570
-12.779771804809570
-12.764513015747070
-12.764513015747070
-12.779771804809570
-12.779771804809570
-12.779771804809570
-12.764513015747070
-12.764513015747070
-12.764513015747070
-12.764513015747070
-12.764513015747070
-12.749254226684570
-12.749254226684570
-12.733995437622070
-12.749254226684570
-12.733995437622070
-12.733995437622070
-12.733995437622070
-12.733995437622070
-12.733995437622070
-12.733995437622070
-12.733995437622070
-12.733995437622070
-12.733995437622070
-12.733995437622070
-12.718736648559570
-12.718736648559570
-12.718736648559570
-12.703477859497070
-12.703477859497070
-12.703477859497070
-12.688219070434570
-12.688219070434570
-12.688219070434570
-12.672960281372070
-12.672960281372070
-12.672960281372070
-12.657701492309570
-12.657701492309570
-12.657701492309570
-12.672960281372070
-12.657701492309570
-12.657701492309570
-12.657701492309570
-12.657701492309570
-12.657701492309570
-12.657701492309570
-12.642442703247070
-12.642442703247070
-12.642442703247070
-12.642442703247070
-12.642442703247070
-12.627183914184570
-12.627183914184570
-12.627183914184570
-12.627183914184570
-12.627183914184570
-12.611925125122070
-12.611925125122070
-12.627183914184570
-12.611925125122070
-12.611925125122070
-12.611925125122070
-12.611925125122070
-12.611925125122070
-12.611925125122070
-12.596666336059570
-12.596666336059570
-12.596666336059570
-12.596666336059570
-12.581407546997070
-12.581407546997070
-12.581407546997070
-12.581407546997070
-12.581407546997070
-12.581407546997070
-12.566148757934570
-12.566148757934570
-12.566148757934570
-12.566148757934570
-12.566148757934570
-12.550889968872070
-12.550889968872070
-12.535631179809570
-12.535631179809570
-12.535631179809570
-12.535631179809570
-12.520372390747070
-12.520372390747070
-12.520372390747070
-12.505113601684570
-12.505113601684570
-12.505113601684570
-12.505113601684570
-12.489854812622070
-12.505113601684570
-12.505113601684570
-12.505113601684570
-12.505113601684570
-12.489854812622070
-12.505113601684570
-12.505113601684570
-12.505113601684570
-12.505113601684570
-12.489854812622070
-12.489854812622070
-12.489854812622070
-12.489854812622070
-12.474596023559570
-12.474596023559570
-12.474596023559570
-12.459337234497070
-12.459337234497070
-12.459337234497070
-12.459337234497070
-12.459337234497070
-12.459337234497070
-12.459337234497070
-12.459337234497070
-12.444078445434570
-12.444078445434570
-12.444078445434570
-12.428819656372070
-12.428819656372070
-12.413560867309570
-12.413560867309570
-12.413560867309570
-12.413560867309570
-12.413560867309570
-12.413560867309570
-12.413560867309570
-12.398302078247070
-12.398302078247070
-12.398302078247070
-12.398302078247070
-12.398302078247070
-12.398302078247070
-12.383043289184570
-12.383043289184570
-12.367784500122070
-12.367784500122070
-12.367784500122070
-12.367784500122070
-12.352525711059570
-12.352525711059570
-12.352525711059570
-12.352525711059570
-12.367784500122070
-12.367784500122070
-12.352525711059570
-12.367784500122070
-12.367784500122070
-12.367784500122070
-12.367784500122070
-12.367784500122070
-12.352525711059570
-12.352525711059570
-12.337266921997070
-12.337266921997070
-12.322008132934570
-12.322008132934570
-12.322008132934570
-12.306749343872070
-12.306749343872070
-12.306749343872070
-12.306749343872070
-12.306749343872070
-12.306749343872070
-12.306749343872070
-12.306749343872070
-12.306749343872070
-12.306749343872070
-12.306749343872070
-12.306749343872070
-12.306749343872070
-12.306749343872070
-12.291490554809570
-12.291490554809570
-12.276231765747070
-12.276231765747070
-12.260972976684570
-12.260972976684570
-12.245714187622070
-12.245714187622070
-12.245714187622070
-12.245714187622070
-12.245714187622070
-12.245714187622070
-12.245714187622070
-12.245714187622070
-12.245714187622070
-12.245714187622070
-12.245714187622070
-12.230455398559570
-12.230455398559570
-12.230455398559570
-12.230455398559570
-12.215196609497070
-12.215196609497070
-12.215196609497070
-12.215196609497070
-12.215196609497070
-12.215196609497070
-12.199937820434570
-12.199937820434570
-12.199937820434570
-12.199937820434570
-12.199937820434570
-12.199937820434570
-12.184679031372070
-12.184679031372070
-12.184679031372070
-12.184679031372070
-12.184679031372070
-12.184679031372070
-12.169420242309570
-12.169420242309570
-12.169420242309570
-12.169420242309570
-12.169420242309570
-12.169420242309570
-12.154161453247070
-12.154161453247070
-12.154161453247070
-12.154161453247070
-12.138902664184570
-12.138902664184570
-12.138902664184570
-12.123643875122070
-12.123643875122070
-12.123643875122070
-12.108385086059570
-12.108385086059570
-12.108385086059570
-12.108385086059570
-12.108385086059570
-12.108385086059570
-12.108385086059570
-12.108385086059570
-12.108385086059570
-12.108385086059570
-12.093126296997070
-12.093126296997070
-12.093126296997070
-12.093126296997070
-12.077867507934570
-12.077867507934570
-12.077867507934570
-12.077867507934570
-12.077867507934570
-12.077867507934570
-12.093126296997070
-12.077867507934570
-12.062608718872070
-12.077867507934570
-12.062608718872070
-12.062608718872070
-12.062608718872070
-12.047349929809570
-12.047349929809570
-12.047349929809570
-12.047349929809570
-12.047349929809570
-12.047349929809570
-12.047349929809570
-12.047349929809570
-12.047349929809570
-12.032091140747070
-12.032091140747070
-12.032091140747070
-12.016832351684570
-12.016832351684570
-12.016832351684570
-12.016832351684570
-12.001573562622070
-12.001573562622070
-12.001573562622070
-12.001573562622070
-12.001573562622070
-11.986314773559570
-11.986314773559570
-11.971055984497070
-11.971055984497070
-11.971055984497070
-11.971055984497070
-11.955797195434570
-11.955797195434570
-11.955797195434570
-11.955797195434570
-11.955797195434570
-11.955797195434570
-11.955797195434570
-11.955797195434570
-11.955797195434570
-11.955797195434570
-11.955797195434570
-11.955797195434570
-11.955797195434570
-11.955797195434570
-11.940538406372070
-11.940538406372070
-11.940538406372070
-11.940538406372070
-11.940538406372070
-11.925279617309570
-11.925279617309570
-11.910020828247070
-11.910020828247070
-11.910020828247070
-11.910020828247070
-11.894762039184570
-11.894762039184570
-11.894762039184570
-11.894762039184570
-11.894762039184570
-11.894762039184570
-11.879503250122070
-11.879503250122070
-11.879503250122070
-11.879503250122070
-11.879503250122070
-11.879503250122070
-11.879503250122070
-11.879503250122070
-11.879503250122070
-11.864244461059570
-11.864244461059570
-11.864244461059570
-11.848985671997070
-11.848985671997070
-11.848985671997070
-11.833726882934570
-11.833726882934570
-11.833726882934570
-11.833726882934570
-11.833726882934570
-11.833726882934570
-11.833726882934570
-11.833726882934570
-11.833726882934570
-11.833726882934570
-11.818468093872070
-11.818468093872070
-11.818468093872070
-11.818468093872070
-11.803209304809570
-11.803209304809570
-11.803209304809570
-11.803209304809570
-11.803209304809570
-11.803209304809570
-11.803209304809570
-11.803209304809570
-11.803209304809570
-11.787950515747070
-11.803209304809570
-11.787950515747070
-11.787950515747070
-11.787950515747070
-11.772691726684570
-11.772691726684570
-11.772691726684570
-11.757432937622070
-11.772691726684570
-11.757432937622070
-11.757432937622070
-11.757432937622070
-11.757432937622070
-11.757432937622070
-11.757432937622070
-11.757432937622070
-11.757432937622070
-11.757432937622070
-11.742174148559570
-11.742174148559570
-11.742174148559570
-11.742174148559570
-11.726915359497070
-11.726915359497070
-11.726915359497070
-11.726915359497070
-11.726915359497070
-11.726915359497070
-11.711656570434570
-11.711656570434570
-11.711656570434570
-11.696397781372070
-11.696397781372070
-11.696397781372070
-11.696397781372070
-11.696397781372070
-11.696397781372070
-11.696397781372070
-11.696397781372070
-11.681138992309570
-11.681138992309570
-11.681138992309570
-11.681138992309570
-11.681138992309570
-11.681138992309570
-11.681138992309570
-11.665880203247070
-11.665880203247070
-11.665880203247070
-11.650621414184570
-11.650621414184570
-11.635362625122070
-11.635362625122070
-11.635362625122070
-11.635362625122070
-11.620103836059570
-11.620103836059570
-11.620103836059570
-11.635362625122070
-11.635362625122070
-11.620103836059570
-11.620103836059570
-11.620103836059570
-11.620103836059570
-11.620103836059570
-11.620103836059570
-11.604845046997070
-11.604845046997070
-11.604845046997070
-11.604845046997070
-11.604845046997070
-11.604845046997070
-11.604845046997070
-11.604845046997070
-11.604845046997070
-11.604845046997070
-11.604845046997070
-11.604845046997070
-11.589586257934570
-11.574327468872070
-11.574327468872070
-11.559068679809570
-11.559068679809570
-11.559068679809570
-11.559068679809570
-11.559068679809570
-11.559068679809570
-11.559068679809570
-11.559068679809570
-11.559068679809570
-11.559068679809570
-11.543809890747070
-11.543809890747070
-11.543809890747070
-11.528551101684570
-11.528551101684570
-11.528551101684570
-11.513292312622070
-11.513292312622070
-11.513292312622070
-11.498033523559570
-11.498033523559570
-11.498033523559570
-11.498033523559570
-11.498033523559570
-11.498033523559570
-11.482774734497070
-11.498033523559570
-11.498033523559570
-11.498033523559570
-11.498033523559570
-11.498033523559570
-11.498033523559570
-11.498033523559570
-11.498033523559570
-11.498033523559570
-11.482774734497070
-11.482774734497070
-11.482774734497070
-11.467515945434570
-11.467515945434570
-11.467515945434570
-11.452257156372070
-11.452257156372070
-11.452257156372070
-11.436998367309570
-11.436998367309570
-11.436998367309570
-11.436998367309570
-11.436998367309570
-11.452257156372070
-11.436998367309570
-11.436998367309570
-11.436998367309570
-11.436998367309570
-11.421739578247070
-11.421739578247070
-11.421739578247070
-11.421739578247070
-11.406480789184570
-11.406480789184570
-11.391222000122070
-11.406480789184570
-11.406480789184570
-11.391222000122070
-11.391222000122070
-11.391222000122070
-11.391222000122070
-11.391222000122070
-11.391222000122070
-11.391222000122070
-11.391222000122070
-11.391222000122070
-11.391222000122070
-11.391222000122070
-11.375963211059570
-11.375963211059570
-11.375963211059570
-11.375963211059570
-11.375963211059570
-11.360704421997070
-11.360704421997070
-11.360704421997070
-11.360704421997070
-11.360704421997070
-11.360704421997070
-11.360704421997070
-11.360704421997070
-11.345445632934570
-11.345445632934570
-11.345445632934570
-11.330186843872070
-11.330186843872070
-11.330186843872070
-11.330186843872070
-11.330186843872070
-11.314928054809570
-11.314928054809570
-11.314928054809570
-11.314928054809570
-11.314928054809570
-11.299669265747070
-11.299669265747070
-11.299669265747070
-11.299669265747070
-11.299669265747070
-11.299669265747070
-11.299669265747070
-11.299669265747070
-11.299669265747070
-11.299669265747070
-11.299669265747070
-11.284410476684570
-11.284410476684570
-11.269151687622070
-11.269151687622070
-11.253892898559570
-11.253892898559570
-11.253892898559570
-11.253892898559570
-11.253892898559570
-11.253892898559570
-11.253892898559570
-11.253892898559570
-11.238634109497070
-11.238634109497070
-11.238634109497070
-11.238634109497070
-11.238634109497070
-11.238634109497070
-11.238634109497070
-11.238634109497070
-11.238634109497070
-11.238634109497070
-11.238634109497070
-11.223375320434570
-11.223375320434570
-11.223375320434570
-11.208116531372070
-11.208116531372070
-11.208116531372070
-11.208116531372070
-11.208116531372070
-11.208116531372070
-11.208116531372070
-11.192857742309570
-11.192857742309570
-11.192857742309570
-11.192857742309570
-11.177598953247070
-11.177598953247070
-11.177598953247070
-11.177598953247070
-11.162340164184570
-11.162340164184570
-11.177598953247070
-11.177598953247070
-11.162340164184570
-11.162340164184570
-11.162340164184570
-11.162340164184570
-11.162340164184570
-11.162340164184570
-11.162340164184570
-11.147081375122070
-11.147081375122070
-11.147081375122070
-11.147081375122070
-11.131822586059570
-11.131822586059570
-11.116563796997070
-11.116563796997070
-11.116563796997070
-11.116563796997070
-11.116563796997070
-11.116563796997070
-11.116563796997070
-11.116563796997070
-11.116563796997070
-11.116563796997070
-11.116563796997070
-11.116563796997070
-11.116563796997070
-11.116563796997070
-11.116563796997070
-11.116563796997070
-11.116563796997070
-11.101305007934570
-11.101305007934570
-11.086046218872070
-11.086046218872070
-11.070787429809570
-11.070787429809570
-11.070787429809570
-11.070787429809570
-11.070787429809570
-11.055528640747070
-11.055528640747070
-11.055528640747070
-11.055528640747070
-11.055528640747070
-11.055528640747070
-11.055528640747070
-11.055528640747070
-11.055528640747070
-11.055528640747070
-11.055528640747070
-11.055528640747070
-11.055528640747070
-11.040269851684570
-11.040269851684570
-11.040269851684570
-11.040269851684570
-11.025011062622070
-11.025011062622070
-11.025011062622070
-11.025011062622070
-11.009752273559570
-11.009752273559570
-11.009752273559570
-11.009752273559570
-10.994493484497070
-10.994493484497070
-10.994493484497070
-10.994493484497070
-10.994493484497070
-10.994493484497070
-10.994493484497070
-10.994493484497070
-10.994493484497070
-10.979234695434570
-10.979234695434570
-10.979234695434570
-10.963975906372070
-10.963975906372070
-10.963975906372070
-10.963975906372070
-10.963975906372070
-10.963975906372070
-10.948717117309570
-10.948717117309570
-10.948717117309570
-10.963975906372070
-10.948717117309570
-10.948717117309570
-10.948717117309570
-10.948717117309570
-10.948717117309570
-10.933458328247070
-10.933458328247070
-10.933458328247070
-10.933458328247070
-10.918199539184570
-10.918199539184570
-10.918199539184570
-10.918199539184570
-10.902940750122070
-10.902940750122070
-10.902940750122070
-10.902940750122070
-10.902940750122070
-10.887681961059570
-10.887681961059570
-10.887681961059570
-10.902940750122070
-10.902940750122070
-10.887681961059570
-10.887681961059570
-10.887681961059570
-10.887681961059570
-10.887681961059570
-10.872423171997070
-10.872423171997070
-10.872423171997070
-10.872423171997070
-10.857164382934570
-10.857164382934570
-10.857164382934570
-10.857164382934570
-10.857164382934570
-10.857164382934570
-10.857164382934570
-10.857164382934570
-10.857164382934570
-10.841905593872070
-10.841905593872070
-10.841905593872070
-10.841905593872070
-10.826646804809570
-10.826646804809570
-10.826646804809570
-10.826646804809570
-10.826646804809570
-10.826646804809570
-10.811388015747070
-10.811388015747070
-10.811388015747070
-10.811388015747070
-10.811388015747070
-10.796129226684570
-10.796129226684570
-10.796129226684570
-10.780870437622070
-10.780870437622070
-10.780870437622070
-10.780870437622070
-10.780870437622070
-10.780870437622070
-10.780870437622070
-10.780870437622070
-10.780870437622070
-10.780870437622070
-10.796129226684570
-10.780870437622070
-10.780870437622070
-10.780870437622070
-10.780870437622070
-10.765611648559570
-10.765611648559570
-10.765611648559570
-10.750352859497070
-10.750352859497070
-10.735094070434570
-10.735094070434570
-10.735094070434570
-10.735094070434570
-10.719835281372070
-10.735094070434570
-10.719835281372070
-10.719835281372070
-10.735094070434570
-10.719835281372070
-10.719835281372070
-10.719835281372070
-10.735094070434570
-10.735094070434570
-10.735094070434570
-10.735094070434570
-10.719835281372070
-10.719835281372070
-10.719835281372070
-10.719835281372070
-10.704576492309570
-10.704576492309570
-10.704576492309570
-10.689317703247070
-10.689317703247070
-10.689317703247070
-10.689317703247070
-10.689317703247070
-10.689317703247070
-10.689317703247070
-10.689317703247070
-10.689317703247070
-10.689317703247070
-10.689317703247070
-10.674058914184570
-10.674058914184570
-10.674058914184570
-10.674058914184570
-10.674058914184570
-10.658800125122070
-10.658800125122070
-10.658800125122070
-10.643541336059570
-10.643541336059570
-10.628282546997070
-10.628282546997070
-10.628282546997070
-10.613023757934570
-10.628282546997070
-10.628282546997070
-10.628282546997070
-10.628282546997070
-10.628282546997070
-10.628282546997070
-10.628282546997070
-10.628282546997070
-10.613023757934570
-10.613023757934570
-10.613023757934570
-10.613023757934570
-10.597764968872070
-10.597764968872070
-10.597764968872070
-10.597764968872070
-10.597764968872070
-10.597764968872070
-10.597764968872070
-10.597764968872070
-10.597764968872070
-10.597764968872070
-10.582506179809570
-10.582506179809570
-10.567247390747070
-10.567247390747070
-10.567247390747070
-10.567247390747070
-10.567247390747070
-10.551988601684570
-10.551988601684570
-10.551988601684570
-10.551988601684570
-10.536729812622070
-10.536729812622070
-10.536729812622070
-10.536729812622070
-10.536729812622070
-10.536729812622070
-10.536729812622070
-10.536729812622070
-10.536729812622070
-10.536729812622070
-10.536729812622070
-10.536729812622070
-10.521471023559570
-10.536729812622070
-10.536729812622070
-10.521471023559570
-10.521471023559570
-10.521471023559570
-10.506212234497070
-10.506212234497070
-10.490953445434570
-10.506212234497070
-10.490953445434570
-10.490953445434570
-10.490953445434570
-10.490953445434570
-10.490953445434570
-10.490953445434570
-10.490953445434570
-10.490953445434570
-10.490953445434570
-10.475694656372070
-10.475694656372070
-10.475694656372070
-10.460435867309570
-10.460435867309570
-10.460435867309570
-10.460435867309570
-10.460435867309570
-10.460435867309570
-10.460435867309570
-10.460435867309570
-10.460435867309570
-10.460435867309570
-10.445177078247070
-10.445177078247070
-10.445177078247070
-10.445177078247070
-10.445177078247070
-10.445177078247070
-10.429918289184570
-10.429918289184570
-10.445177078247070
-10.429918289184570
-10.414659500122070
-10.414659500122070
-10.414659500122070
-10.414659500122070
-10.414659500122070
-10.414659500122070
-10.399400711059570
-10.414659500122070
-10.399400711059570
-10.399400711059570
-10.399400711059570
-10.399400711059570
-10.399400711059570
-10.399400711059570
-10.399400711059570
-10.399400711059570
-10.399400711059570
-10.399400711059570
-10.399400711059570
-10.384141921997070
-10.384141921997070
-10.384141921997070
-10.384141921997070
-10.368883132934570
-10.368883132934570
-10.368883132934570
-10.368883132934570
-10.368883132934570
-10.353624343872070
-10.353624343872070
-10.353624343872070
-10.353624343872070
-10.338365554809570
-10.338365554809570
-10.338365554809570
-10.338365554809570
-10.338365554809570
-10.338365554809570
-10.338365554809570
-10.338365554809570
-10.338365554809570
-10.338365554809570
-10.338365554809570
-10.338365554809570
-10.338365554809570
-10.338365554809570
-10.323106765747070
-10.323106765747070
-10.323106765747070
-10.323106765747070
-10.307847976684570
-10.323106765747070
-10.307847976684570
-10.307847976684570
-10.292589187622070
-10.292589187622070
-10.292589187622070
-10.277330398559570
-10.277330398559570
-10.277330398559570
-10.277330398559570
-10.277330398559570
-10.277330398559570
-10.292589187622070
-10.277330398559570
-10.277330398559570
-10.277330398559570
-10.277330398559570
-10.262071609497070
-10.262071609497070
-10.246812820434570
-10.246812820434570
-10.246812820434570
-10.231554031372070
-10.231554031372070
-10.231554031372070
-10.231554031372070
-10.246812820434570
-10.246812820434570
-10.246812820434570
-10.246812820434570
-10.246812820434570
-10.246812820434570
-10.246812820434570
-10.231554031372070
-10.231554031372070
-10.231554031372070
-10.216295242309570
-10.216295242309570
-10.216295242309570
-10.201036453247070
-10.201036453247070
-10.216295242309570
-10.201036453247070
-10.201036453247070
-10.201036453247070
-10.201036453247070
-10.201036453247070
-10.201036453247070
-10.201036453247070
-10.201036453247070
-10.201036453247070
-10.201036453247070
-10.185777664184570
-10.185777664184570
-10.185777664184570
-10.185777664184570
-10.185777664184570
-10.170518875122070
-10.170518875122070
-10.170518875122070
-10.170518875122070
-10.170518875122070
-10.170518875122070
-10.155260086059570
-10.155260086059570
-10.155260086059570
-10.155260086059570
-10.140001296997070
-10.155260086059570
-10.140001296997070
-10.140001296997070
-10.140001296997070
-10.140001296997070
-10.140001296997070
-10.140001296997070
-10.140001296997070
-10.140001296997070
-10.140001296997070
-10.124742507934570
-10.124742507934570
-10.124742507934570
-10.124742507934570
-10.124742507934570
-10.124742507934570
-10.109483718872070
-10.109483718872070
-10.109483718872070
-10.109483718872070
-10.109483718872070
-10.109483718872070
-10.109483718872070
-10.094224929809570
-10.094224929809570
-10.094224929809570
-10.078966140747070
-10.078966140747070
-10.078966140747070
-10.078966140747070
-10.078966140747070
-10.078966140747070
-10.078966140747070
-10.078966140747070
-10.063707351684570
-10.063707351684570
-10.063707351684570
-10.063707351684570
-10.063707351684570
-10.048448562622070
-10.048448562622070
-10.048448562622070
-10.048448562622070
-10.048448562622070
-10.048448562622070
-10.048448562622070
-10.048448562622070
-10.048448562622070
-10.048448562622070
-10.033189773559570
-10.033189773559570
-10.017930984497070
-10.017930984497070
-10.017930984497070
-10.017930984497070
-10.017930984497070
-10.017930984497070
-10.017930984497070
-10.017930984497070
-10.017930984497070
-10.017930984497070
-10.017930984497070
-10.002672195434570
-10.002672195434570
-10.002672195434570
-10.002672195434570
-9.987413406372070
-9.987413406372070
-9.987413406372070
-9.987413406372070
-9.987413406372070
-9.987413406372070
-9.987413406372070
-9.987413406372070
-9.987413406372070
-9.972154617309570
-9.972154617309570
-9.972154617309570
-9.972154617309570
-9.956895828247070
-9.956895828247070
-9.941637039184570
-9.941637039184570
-9.956895828247070
-9.941637039184570
-9.941637039184570
-9.941637039184570
-9.941637039184570
-9.941637039184570
-9.941637039184570
-9.941637039184570
-9.941637039184570
-9.941637039184570
-9.941637039184570
-9.941637039184570
-9.941637039184570
-9.926378250122070
-9.926378250122070
-9.926378250122070
-9.926378250122070
-9.911119461059570
-9.911119461059570
-9.911119461059570
-9.911119461059570
-9.911119461059570
-9.911119461059570
-9.911119461059570
-9.895860671997070
-9.895860671997070
-9.895860671997070
-9.895860671997070
-9.895860671997070
-9.880601882934570
-9.880601882934570
-9.880601882934570
-9.880601882934570
-9.865343093872070
-9.865343093872070
-9.865343093872070
-9.850084304809570
-9.865343093872070
-9.865343093872070
-9.865343093872070
-9.865343093872070
-9.865343093872070
-9.865343093872070
-9.865343093872070
-9.865343093872070
-9.850084304809570
-9.850084304809570
-9.850084304809570
-9.850084304809570
-9.850084304809570
-9.834825515747070
-9.850084304809570
-9.834825515747070
-9.850084304809570
-9.834825515747070
-9.834825515747070
-9.834825515747070
-9.834825515747070
-9.834825515747070
-9.819566726684570
-9.819566726684570
-9.819566726684570
-9.819566726684570
-9.819566726684570
-9.819566726684570
-9.819566726684570
-9.819566726684570
-9.804307937622070
-9.804307937622070
-9.789049148559570
-9.789049148559570
-9.789049148559570
-9.789049148559570
-9.789049148559570
-9.773790359497070
-9.773790359497070
-9.789049148559570
-9.789049148559570
-9.773790359497070
-9.773790359497070
-9.773790359497070
-9.773790359497070
-9.773790359497070
-9.758531570434570
-9.758531570434570
-9.758531570434570
-9.758531570434570
-9.743272781372070
-9.743272781372070
-9.743272781372070
-9.743272781372070
-9.743272781372070
-9.743272781372070
-9.728013992309570
-9.728013992309570
-9.728013992309570
-9.728013992309570
-9.728013992309570
-9.728013992309570
-9.728013992309570
-9.728013992309570
-9.728013992309570
-9.712755203247070
-9.712755203247070
-9.712755203247070
-9.712755203247070
-9.712755203247070
-9.712755203247070
-9.712755203247070
-9.697496414184570
-9.697496414184570
-9.712755203247070
-9.712755203247070
-9.697496414184570
-9.697496414184570
-9.712755203247070
-9.697496414184570
-9.697496414184570
-9.697496414184570
-9.697496414184570
-9.697496414184570
-9.697496414184570
-9.697496414184570
-9.682237625122070
-9.682237625122070
-9.682237625122070
-9.682237625122070
-9.666978836059570
-9.666978836059570
-9.651720046997070
-9.651720046997070
-9.651720046997070
-9.651720046997070
-9.651720046997070
-9.651720046997070
-9.636461257934570
-9.636461257934570
-9.636461257934570
-9.651720046997070
-9.651720046997070
-9.636461257934570
-9.636461257934570
-9.636461257934570
-9.651720046997070
-9.651720046997070
-9.636461257934570
-9.636461257934570
-9.621202468872070
-9.621202468872070
-9.605943679809570
-9.605943679809570
-9.605943679809570
-9.590684890747070
-9.590684890747070
-9.590684890747070
-9.605943679809570
-9.605943679809570
-9.605943679809570
-9.605943679809570
-9.605943679809570
-9.605943679809570
-9.605943679809570
-9.605943679809570
-9.605943679809570
-9.605943679809570
-9.590684890747070
-9.590684890747070
-9.590684890747070
-9.590684890747070
-9.575426101684570
-9.575426101684570
-9.575426101684570
-9.575426101684570
-9.560167312622070
-9.575426101684570
-9.560167312622070
-9.560167312622070
-9.560167312622070
-9.560167312622070
-9.560167312622070
-9.560167312622070
-9.560167312622070
-9.560167312622070
-9.560167312622070
-9.560167312622070
-9.560167312622070
-9.544908523559570
-9.544908523559570
-9.560167312622070
-9.544908523559570
-9.529649734497070
-9.529649734497070
-9.529649734497070
-9.514390945434570
-9.514390945434570
-9.514390945434570
-9.514390945434570
-9.514390945434570
-9.499132156372070
-9.514390945434570
-9.514390945434570
-9.514390945434570
-9.514390945434570
-9.514390945434570
-9.514390945434570
-9.499132156372070
-9.499132156372070
-9.499132156372070
-9.499132156372070
-9.499132156372070
-9.483873367309570
-9.483873367309570
-9.483873367309570
-9.483873367309570
-9.483873367309570
-9.483873367309570
-9.483873367309570
-9.483873367309570
-9.468614578247070
-9.468614578247070
-9.468614578247070
-9.468614578247070
-9.453355789184570
-9.453355789184570
-9.453355789184570
-9.453355789184570
-9.453355789184570
-9.453355789184570
-9.453355789184570
-9.453355789184570
-9.453355789184570
-9.453355789184570
-9.453355789184570
-9.453355789184570
-9.438097000122070
-9.438097000122070
-9.438097000122070
-9.422838211059570
-9.422838211059570
-9.422838211059570
-9.422838211059570
-9.407579421997070
-9.407579421997070
-9.407579421997070
-9.407579421997070
-9.407579421997070
-9.407579421997070
-9.407579421997070
-9.407579421997070
-9.407579421997070
-9.407579421997070
-9.407579421997070
-9.407579421997070
-9.407579421997070
-9.407579421997070
-9.392320632934570
-9.392320632934570
-9.377061843872070
-9.392320632934570
-9.377061843872070
-9.377061843872070
-9.377061843872070
-9.361803054809570
-9.361803054809570
-9.361803054809570
-9.361803054809570
-9.361803054809570
-9.361803054809570
-9.361803054809570
-9.361803054809570
-9.361803054809570
-9.361803054809570
-9.361803054809570
-9.361803054809570
-9.346544265747070
-9.346544265747070
-9.346544265747070
-9.346544265747070
-9.346544265747070
-9.346544265747070
-9.346544265747070
-9.346544265747070
-9.346544265747070
-9.331285476684570
-9.331285476684570
-9.331285476684570
-9.331285476684570
-9.316026687622070
-9.316026687622070
-9.316026687622070
-9.316026687622070
-9.316026687622070
-9.300767898559570
-9.300767898559570
-9.300767898559570
-9.300767898559570
-9.300767898559570
-9.300767898559570
-9.300767898559570
-9.316026687622070
-9.316026687622070
-9.300767898559570
-9.300767898559570
-9.300767898559570
-9.300767898559570
-9.285509109497070
-9.285509109497070
-9.285509109497070
-9.285509109497070
-9.270250320434570
-9.270250320434570
-9.270250320434570
-9.270250320434570
-9.254991531372070
-9.254991531372070
-9.270250320434570
-9.254991531372070
-9.254991531372070
-9.254991531372070
-9.254991531372070
-9.254991531372070
-9.254991531372070
-9.239732742309570
-9.239732742309570
-9.239732742309570
-9.224473953247070
-9.224473953247070
-9.224473953247070
-9.224473953247070
-9.224473953247070
-9.224473953247070
-9.209215164184570
-9.209215164184570
-9.209215164184570
-9.209215164184570
-9.209215164184570
-9.209215164184570
-9.209215164184570
-9.209215164184570
-9.209215164184570
-9.209215164184570
-9.209215164184570
-9.193956375122070
-9.193956375122070
-9.193956375122070
-9.193956375122070
-9.193956375122070
-9.193956375122070
-9.193956375122070
-9.178697586059570
-9.178697586059570
-9.178697586059570
-9.178697586059570
-9.178697586059570
-9.178697586059570
-9.178697586059570
-9.178697586059570
-9.178697586059570
-9.178697586059570
-9.178697586059570
-9.178697586059570
-9.178697586059570
-9.163438796997070
-9.163438796997070
-9.163438796997070
-9.163438796997070
-9.163438796997070
-9.163438796997070
-9.148180007934570
-9.148180007934570
-9.148180007934570
-9.148180007934570
-9.148180007934570
-9.148180007934570
-9.132921218872070
-9.132921218872070
-9.132921218872070
-9.132921218872070
-9.132921218872070
-9.117662429809570
-9.117662429809570
-9.117662429809570
-9.117662429809570
-9.117662429809570
-9.102403640747070
-9.117662429809570
-9.117662429809570
-9.117662429809570
-9.117662429809570
-9.117662429809570
-9.117662429809570
-9.117662429809570
-9.117662429809570
-9.117662429809570
-9.102403640747070
-9.117662429809570
-9.102403640747070
-9.102403640747070
-9.102403640747070
-9.102403640747070
-9.087144851684570
-9.087144851684570
-9.087144851684570
-9.071886062622070
-9.071886062622070
-9.071886062622070
-9.071886062622070
-9.071886062622070
-9.071886062622070
-9.071886062622070
-9.071886062622070
-9.071886062622070
-9.056627273559570
-9.071886062622070
-9.056627273559570
-9.056627273559570
-9.056627273559570
-9.056627273559570
-9.056627273559570
-9.056627273559570
-9.056627273559570
-9.041368484497070
-9.041368484497070
-9.041368484497070
-9.041368484497070
-9.026109695434570
-9.026109695434570
-9.026109695434570
-9.026109695434570
-9.026109695434570
-9.010850906372070
-9.010850906372070
-9.026109695434570
-9.026109695434570
-9.026109695434570
-9.010850906372070
-9.010850906372070
-9.010850906372070
-9.010850906372070
-9.010850906372070
-9.010850906372070
-8.995592117309570
-8.995592117309570
-8.995592117309570
-8.980333328247070
-8.980333328247070
-8.980333328247070
-8.980333328247070
-8.980333328247070
-8.980333328247070
-8.980333328247070
-8.980333328247070
-8.980333328247070
-8.980333328247070
-8.980333328247070
-8.980333328247070
-8.965074539184570
-8.965074539184570
-8.965074539184570
-8.965074539184570
-8.965074539184570
-8.949815750122070
-8.949815750122070
-8.949815750122070
-8.949815750122070
-8.949815750122070
-8.949815750122070
-8.934556961059570
-8.934556961059570
-8.949815750122070
-8.934556961059570
-8.934556961059570
-8.934556961059570
-8.934556961059570
-8.934556961059570
-8.934556961059570
-8.934556961059570
-8.919298171997070
-8.919298171997070
-8.919298171997070
-8.919298171997070
-8.919298171997070
-8.919298171997070
-8.919298171997070
-8.904039382934570
-8.904039382934570
-8.904039382934570
-8.904039382934570
-8.888780593872070
-8.904039382934570
-8.904039382934570
-8.888780593872070
-8.888780593872070
-8.888780593872070
-8.888780593872070
-8.888780593872070
-8.888780593872070
-8.888780593872070
-8.888780593872070
-8.888780593872070
-8.888780593872070
-8.888780593872070
-8.888780593872070
-8.888780593872070
-8.888780593872070
-8.873521804809570
-8.858263015747070
-8.858263015747070
-8.858263015747070
-8.858263015747070
-8.843004226684570
-8.843004226684570
-8.858263015747070
-8.858263015747070
-8.858263015747070
-8.858263015747070
-8.858263015747070
-8.858263015747070
-8.843004226684570
-8.843004226684570
-8.843004226684570
-8.843004226684570
-8.843004226684570
-8.843004226684570
-8.827745437622070
-8.827745437622070
-8.827745437622070
-8.812486648559570
-8.812486648559570
-8.827745437622070
-8.827745437622070
-8.827745437622070
-8.812486648559570
-8.812486648559570
-8.812486648559570
-8.812486648559570
-8.812486648559570
-8.812486648559570
-8.812486648559570
-8.812486648559570
-8.812486648559570
-8.797227859497070
-8.797227859497070
-8.797227859497070
-8.781969070434570
-8.781969070434570
-8.781969070434570
-8.781969070434570
-8.781969070434570
-8.766710281372070
-8.766710281372070
-8.781969070434570
-8.766710281372070
-8.766710281372070
-8.766710281372070
-8.766710281372070
-8.766710281372070
-8.766710281372070
-8.766710281372070
-8.766710281372070
-8.751451492309570
-8.751451492309570
-8.751451492309570
-8.751451492309570
-8.751451492309570
-8.751451492309570
-8.751451492309570
-8.751451492309570
-8.736192703247070
-8.736192703247070
-8.736192703247070
-8.720933914184570
-8.720933914184570
-8.720933914184570
-8.720933914184570
-8.720933914184570
-8.720933914184570
-8.720933914184570
-8.720933914184570
-8.705675125122070
-8.705675125122070
-8.720933914184570
-8.705675125122070
-8.705675125122070
-8.705675125122070
-8.705675125122070
-8.705675125122070
-8.705675125122070
-8.705675125122070
-8.705675125122070
-8.705675125122070
-8.705675125122070
-8.705675125122070
-8.705675125122070
-8.690416336059570
-8.690416336059570
-8.690416336059570
-8.690416336059570
-8.675157546997070
-8.675157546997070
-8.675157546997070
-8.675157546997070
-8.675157546997070
-8.675157546997070
-8.675157546997070
-8.675157546997070
-8.659898757934570
-8.659898757934570
-8.659898757934570
-8.659898757934570
-8.659898757934570
-8.659898757934570
-8.644639968872070
-8.644639968872070
-8.644639968872070
-8.644639968872070
-8.644639968872070
-8.644639968872070
-8.644639968872070
-8.644639968872070
-8.644639968872070
-8.644639968872070
-8.644639968872070
-8.629381179809570
-8.629381179809570
-8.629381179809570
-8.629381179809570
-8.629381179809570
-8.629381179809570
-8.629381179809570
-8.629381179809570
-8.629381179809570
-8.614122390747070
-8.614122390747070
-8.614122390747070
-8.598863601684570
-8.598863601684570
-8.598863601684570
-8.598863601684570
-8.598863601684570
-8.583604812622070
-8.598863601684570
-8.598863601684570
-8.598863601684570
-8.598863601684570
-8.598863601684570
-8.598863601684570
-8.598863601684570
-8.583604812622070
-8.598863601684570
-8.598863601684570
-8.598863601684570
-8.583604812622070
-8.583604812622070
-8.583604812622070
-8.583604812622070
-8.583604812622070
-8.583604812622070
-8.568346023559570
-8.568346023559570
-8.568346023559570
-8.568346023559570
-8.568346023559570
-8.568346023559570
-8.568346023559570
-8.553087234497070
-8.553087234497070
-8.537828445434570
-8.537828445434570
-8.537828445434570
-8.537828445434570
-8.537828445434570
-8.537828445434570
-8.537828445434570
-8.537828445434570
-8.537828445434570
-8.537828445434570
-8.522569656372070
-8.537828445434570
-8.522569656372070
-8.522569656372070
-8.522569656372070
-8.522569656372070
-8.507310867309570
-8.507310867309570
-8.507310867309570
-8.507310867309570
-8.492052078247070
-8.507310867309570
-8.507310867309570
-8.507310867309570
-8.507310867309570
-8.507310867309570
-8.507310867309570
-8.507310867309570
-8.507310867309570
-8.507310867309570
-8.507310867309570
-8.492052078247070
-8.492052078247070
-8.492052078247070
-8.492052078247070
-8.492052078247070
-8.476793289184570
-8.476793289184570
-8.476793289184570
-8.476793289184570
-8.476793289184570
-8.476793289184570
-8.476793289184570
-8.461534500122070
-8.461534500122070
-8.461534500122070
-8.461534500122070
-8.461534500122070
-8.446275711059570
-8.446275711059570
-8.446275711059570
-8.446275711059570
-8.446275711059570
-8.446275711059570
-8.446275711059570
-8.446275711059570
-8.446275711059570
-8.446275711059570
-8.446275711059570
-8.446275711059570
-8.446275711059570
-8.431016921997070
-8.431016921997070
-8.431016921997070
-8.431016921997070
-8.431016921997070
-8.431016921997070
-8.415758132934570
-8.415758132934570
-8.415758132934570
-8.400499343872070
-8.400499343872070
-8.400499343872070
-8.400499343872070
-8.400499343872070
-8.400499343872070
-8.400499343872070
-8.400499343872070
-8.400499343872070
-8.400499343872070
-8.400499343872070
-8.400499343872070
-8.385240554809570
-8.385240554809570
-8.385240554809570
-8.385240554809570
-8.385240554809570
-8.385240554809570
-8.385240554809570
-8.369981765747070
-8.369981765747070
-8.369981765747070
-8.369981765747070
-8.354722976684570
-8.354722976684570
-8.354722976684570
-8.354722976684570
-8.354722976684570
-8.339464187622070
-8.354722976684570
-8.354722976684570
-8.354722976684570
-8.354722976684570
-8.354722976684570
-8.354722976684570
-8.354722976684570
-8.354722976684570
-8.354722976684570
-8.354722976684570
-8.354722976684570
-8.354722976684570
-8.339464187622070
-8.339464187622070
-8.339464187622070
-8.339464187622070
-8.324205398559570
-8.324205398559570
-8.324205398559570
-8.308946609497070
-8.324205398559570
-8.324205398559570
-8.324205398559570
-8.324205398559570
-8.324205398559570
-8.308946609497070
-8.324205398559570
-8.324205398559570
-8.324205398559570
-8.324205398559570
-8.308946609497070
-8.308946609497070
-8.308946609497070
-8.293687820434570
-8.293687820434570
-8.293687820434570
-8.278429031372070
-8.278429031372070
-8.278429031372070
-8.278429031372070
-8.263170242309570
-8.278429031372070
-8.278429031372070
-8.278429031372070
-8.278429031372070
-8.278429031372070
-8.263170242309570
-8.263170242309570
-8.263170242309570
-8.263170242309570
-8.263170242309570
-8.263170242309570
-8.263170242309570
-8.263170242309570
-8.247911453247070
-8.247911453247070
-8.247911453247070
-8.247911453247070
-8.247911453247070
-8.232652664184570
-8.232652664184570
-8.232652664184570
-8.232652664184570
-8.232652664184570
-8.232652664184570
-8.232652664184570
-8.232652664184570
-8.232652664184570
-8.217393875122070
-8.217393875122070
-8.217393875122070
-8.217393875122070
-8.217393875122070
-8.232652664184570
-8.217393875122070
-8.217393875122070
-8.217393875122070
-8.217393875122070
-8.217393875122070
-8.217393875122070
-8.217393875122070
-8.202135086059570
-8.202135086059570
-8.202135086059570
-8.202135086059570
-8.202135086059570
-8.202135086059570
-8.202135086059570
-8.202135086059570
-8.186876296997070
-8.186876296997070
-8.186876296997070
-8.186876296997070
-8.171617507934570
-8.171617507934570
-8.171617507934570
-8.171617507934570
-8.156358718872070
-8.156358718872070
-8.156358718872070
-8.171617507934570
-8.156358718872070
-8.156358718872070
-8.156358718872070
-8.156358718872070
-8.171617507934570
-8.156358718872070
-8.156358718872070
-8.156358718872070
-8.156358718872070
-8.141099929809570
-8.141099929809570
-8.141099929809570
-8.125841140747070
-8.141099929809570
-8.141099929809570
-8.125841140747070
-8.125841140747070
-8.125841140747070
-8.141099929809570
-8.141099929809570
-8.125841140747070
-8.125841140747070
-8.141099929809570
-8.141099929809570
-8.125841140747070
-8.125841140747070
-8.125841140747070
-8.125841140747070
-8.125841140747070
-8.110582351684570
-8.110582351684570
-8.095323562622070
-8.095323562622070
-8.095323562622070
-8.095323562622070
-8.080064773559570
-8.080064773559570
-8.095323562622070
-8.080064773559570
-8.095323562622070
-8.095323562622070
-8.095323562622070
-8.095323562622070
-8.080064773559570
-8.080064773559570
-8.080064773559570
-8.080064773559570
-8.080064773559570
-8.080064773559570
-8.080064773559570
-8.080064773559570
-8.064805984497070
-8.064805984497070
-8.064805984497070
-8.049547195434570
-8.049547195434570
-8.049547195434570
-8.034288406372070
-8.034288406372070
-8.034288406372070
-8.034288406372070
-8.034288406372070
-8.034288406372070
-8.049547195434570
-8.049547195434570
-8.049547195434570
-8.049547195434570
-8.049547195434570
-8.049547195434570
-8.049547195434570
-8.049547195434570
-8.034288406372070
-8.034288406372070
-8.034288406372070
-8.034288406372070
-8.019029617309570
-8.019029617309570
-8.019029617309570
-8.019029617309570
-8.019029617309570
-8.019029617309570
-8.034288406372070
-8.019029617309570
-8.019029617309570
-8.003770828247070
-8.003770828247070
-8.003770828247070
-7.988512516021729
-7.988512516021729
-7.988512516021729
-7.973253726959229
-7.988512516021729
-7.973253726959229
-7.973253726959229
-7.988512516021729
-7.988512516021729
-7.988512516021729
-7.988512516021729
-7.988512516021729
-7.988512516021729
-7.988512516021729
-7.988512516021729
-7.988512516021729
-7.988512516021729
-7.988512516021729
-7.988512516021729
-7.973253726959229
-7.973253726959229
-7.957994937896729
-7.957994937896729
-7.957994937896729
-7.957994937896729
-7.942736148834229
-7.942736148834229
-7.942736148834229
-7.942736148834229
-7.942736148834229
-7.942736148834229
-7.942736148834229
-7.942736148834229
-7.942736148834229
-7.942736148834229
-7.942736148834229
-7.942736148834229
-7.957994937896729
-7.957994937896729
-7.942736148834229
-7.942736148834229
-7.942736148834229
-7.942736148834229
-7.942736148834229
-7.927477359771729
-7.927477359771729
-7.927477359771729
-7.927477359771729
-7.927477359771729
-7.912218570709229
-7.912218570709229
-7.912218570709229
-7.912218570709229
-7.912218570709229
-7.912218570709229
-7.896959781646729
-7.896959781646729
-7.896959781646729
-7.896959781646729
-7.896959781646729
-7.896959781646729
-7.896959781646729
-7.896959781646729
-7.896959781646729
-7.896959781646729
-7.881700992584229
-7.881700992584229
-7.881700992584229
-7.881700992584229
-7.881700992584229
-7.866442203521729
-7.881700992584229
-7.866442203521729
-7.881700992584229
-7.881700992584229
-7.866442203521729
-7.866442203521729
-7.881700992584229
-7.866442203521729
-7.866442203521729
-7.866442203521729
-7.851183414459229
-7.851183414459229
-7.835924625396729
-7.835924625396729
-7.835924625396729
-7.835924625396729
-7.820665836334229
-7.820665836334229
-7.820665836334229
-7.820665836334229
-7.820665836334229
-7.820665836334229
-7.820665836334229
-7.835924625396729
-7.820665836334229
-7.820665836334229
-7.835924625396729
-7.820665836334229
-7.820665836334229
-7.820665836334229
-7.820665836334229
-7.820665836334229
-7.820665836334229
-7.820665836334229
-7.820665836334229
-7.820665836334229
-7.820665836334229
-7.820665836334229
-7.820665836334229
-7.805407047271729
-7.820665836334229
-7.805407047271729
-7.805407047271729
-7.805407047271729
-7.805407047271729
-7.805407047271729
-7.790148258209229
-7.790148258209229
-7.790148258209229
-7.790148258209229
-7.790148258209229
-7.774889469146729
-7.774889469146729
-7.774889469146729
-7.774889469146729
-7.759630680084229
-7.759630680084229
-7.759630680084229
-7.759630680084229
-7.759630680084229
-7.759630680084229
-7.774889469146729
-7.759630680084229
-7.774889469146729
-7.774889469146729
-7.774889469146729
-7.774889469146729
-7.774889469146729
-7.774889469146729
-7.759630680084229
-7.759630680084229
-7.759630680084229
-7.759630680084229
-7.744371891021729
-7.744371891021729
-7.744371891021729
-7.744371891021729
-7.729113101959229
-7.729113101959229
-7.729113101959229
-7.729113101959229
-7.713854312896729
-7.713854312896729
-7.713854312896729
-7.713854312896729
-7.713854312896729
-7.713854312896729
-7.729113101959229
-7.729113101959229
-7.729113101959229
-7.729113101959229
-7.729113101959229
-7.729113101959229
-7.729113101959229
-7.729113101959229
-7.713854312896729
-7.713854312896729
-7.713854312896729
-7.713854312896729
-7.698595523834229
-7.698595523834229
-7.698595523834229
-7.698595523834229
-7.683336734771729
-7.683336734771729
-7.683336734771729
-7.683336734771729
-7.668077945709229
-7.668077945709229
-7.668077945709229
-7.683336734771729
-7.668077945709229
-7.668077945709229
-7.668077945709229
-7.668077945709229
-7.668077945709229
-7.668077945709229
-7.668077945709229
-7.668077945709229
-7.668077945709229
-7.668077945709229
-7.668077945709229
-7.668077945709229
-7.668077945709229
-7.652819156646729
-7.652819156646729
-7.652819156646729
-7.637560367584229
-7.637560367584229
-7.637560367584229
-7.637560367584229
-7.637560367584229
-7.637560367584229
-7.622301578521729
-7.622301578521729
-7.622301578521729
-7.622301578521729
-7.622301578521729
-7.622301578521729
-7.637560367584229
-7.637560367584229
-7.637560367584229
-7.637560367584229
-7.622301578521729
-7.622301578521729
-7.622301578521729
-7.622301578521729
-7.607042789459229
-7.607042789459229
-7.607042789459229
-7.607042789459229
-7.607042789459229
-7.607042789459229
-7.607042789459229
-7.607042789459229
-7.607042789459229
-7.591784000396729
-7.607042789459229
-7.591784000396729
-7.591784000396729
-7.607042789459229
-7.607042789459229
-7.591784000396729
-7.607042789459229
-7.591784000396729
-7.576525211334229
-7.591784000396729
-7.591784000396729
-7.576525211334229
-7.576525211334229
-7.591784000396729
-7.591784000396729
-7.591784000396729
-7.576525211334229
-7.576525211334229
-7.576525211334229
-7.576525211334229
-7.576525211334229
-7.561266422271729
-7.561266422271729
-7.561266422271729
-7.561266422271729
-7.561266422271729
-7.561266422271729
-7.561266422271729
-7.546007633209229
-7.546007633209229
-7.546007633209229
-7.546007633209229
-7.546007633209229
-7.530748844146729
-7.530748844146729
-7.530748844146729
-7.530748844146729
-7.530748844146729
-7.530748844146729
-7.515490055084229
-7.530748844146729
-7.530748844146729
-7.530748844146729
-7.515490055084229
-7.530748844146729
-7.515490055084229
-7.515490055084229
-7.515490055084229
-7.515490055084229
-7.515490055084229
-7.515490055084229
-7.500231266021729
-7.500231266021729
-7.500231266021729
-7.500231266021729
-7.500231266021729
-7.500231266021729
-7.500231266021729
-7.500231266021729
-7.500231266021729
-7.500231266021729
-7.500231266021729
-7.484972476959229
-7.484972476959229
-7.484972476959229
-7.484972476959229
-7.469713687896729
-7.469713687896729
-7.469713687896729
-7.469713687896729
-7.469713687896729
-7.469713687896729
-7.484972476959229
-7.484972476959229
-7.484972476959229
-7.484972476959229
-7.484972476959229
-7.484972476959229
-7.469713687896729
-7.469713687896729
-7.469713687896729
-7.469713687896729
-7.469713687896729
-7.454454898834229
-7.454454898834229
-7.454454898834229
-7.454454898834229
-7.454454898834229
-7.454454898834229
-7.439196109771729
-7.439196109771729
-7.439196109771729
-7.423937320709229
-7.423937320709229
-7.423937320709229
-7.423937320709229
-7.423937320709229
-7.423937320709229
-7.423937320709229
-7.423937320709229
-7.439196109771729
-7.423937320709229
-7.423937320709229
-7.423937320709229
-7.423937320709229
-7.423937320709229
-7.423937320709229
-7.408678531646729
-7.408678531646729
-7.408678531646729
-7.408678531646729
-7.408678531646729
-7.393419742584229
-7.393419742584229
-7.378160953521729
-7.393419742584229
-7.393419742584229
-7.393419742584229
-7.393419742584229
-7.393419742584229
-7.393419742584229
-7.393419742584229
-7.393419742584229
-7.393419742584229
-7.393419742584229
-7.393419742584229
-7.378160953521729
-7.378160953521729
-7.378160953521729
-7.378160953521729
-7.362902164459229
-7.362902164459229
-7.362902164459229
-7.362902164459229
-7.362902164459229
-7.362902164459229
-7.362902164459229
-7.362902164459229
-7.362902164459229
-7.362902164459229
-7.362902164459229
-7.362902164459229
-7.362902164459229
-7.362902164459229
-7.347643375396729
-7.362902164459229
-7.347643375396729
-7.347643375396729
-7.347643375396729
-7.332384586334229
-7.332384586334229
-7.332384586334229
-7.332384586334229
-7.332384586334229
-7.317125797271729
-7.332384586334229
-7.332384586334229
-7.332384586334229
-7.332384586334229
-7.332384586334229
-7.332384586334229
-7.332384586334229
-7.332384586334229
-7.332384586334229
-7.332384586334229
-7.332384586334229
-7.317125797271729
-7.317125797271729
-7.317125797271729
-7.301867008209229
-7.301867008209229
-7.301867008209229
-7.301867008209229
-7.301867008209229
-7.301867008209229
-7.301867008209229
-7.301867008209229
-7.301867008209229
-7.301867008209229
-7.286608219146729
-7.301867008209229
-7.301867008209229
-7.286608219146729
-7.301867008209229
-7.286608219146729
-7.286608219146729
-7.286608219146729
-7.286608219146729
-7.271349430084229
-7.271349430084229
-7.271349430084229
-7.271349430084229
-7.271349430084229
-7.271349430084229
-7.271349430084229
-7.271349430084229
-7.286608219146729
-7.271349430084229
-7.271349430084229
-7.271349430084229
-7.271349430084229
-7.271349430084229
-7.271349430084229
-7.256090641021729
-7.256090641021729
-7.256090641021729
-7.256090641021729
-7.256090641021729
-7.240831851959229
-7.240831851959229
-7.240831851959229
-7.240831851959229
-7.240831851959229
-7.240831851959229
-7.225573062896729
-7.225573062896729
-7.225573062896729
-7.225573062896729
-7.225573062896729
-7.225573062896729
-7.225573062896729
-7.225573062896729
-7.225573062896729
-7.210314273834229
-7.225573062896729
-7.225573062896729
-7.225573062896729
-7.225573062896729
-7.210314273834229
-7.210314273834229
-7.210314273834229
-7.210314273834229
-7.195055484771729
-7.195055484771729
-7.195055484771729
-7.195055484771729
-7.179796695709229
-7.195055484771729
-7.195055484771729
-7.195055484771729
-7.195055484771729
-7.195055484771729
-7.195055484771729
-7.195055484771729
-7.195055484771729
-7.195055484771729
-7.179796695709229
-7.179796695709229
-7.179796695709229
-7.179796695709229
-7.164537906646729
-7.164537906646729
-7.149279117584229
-7.149279117584229
-7.149279117584229
-7.149279117584229
-7.149279117584229
-7.149279117584229
-7.149279117584229
-7.164537906646729
-7.164537906646729
-7.164537906646729
-7.164537906646729
-7.164537906646729
-7.164537906646729
-7.164537906646729
-7.149279117584229
-7.149279117584229
-7.149279117584229
-7.149279117584229
-7.149279117584229
-7.134020328521729
-7.149279117584229
-7.149279117584229
-7.134020328521729
-7.134020328521729
-7.134020328521729
-7.118761539459229
-7.118761539459229
-7.118761539459229
-7.118761539459229
-7.118761539459229
-7.118761539459229
-7.118761539459229
-7.118761539459229
-7.118761539459229
-7.118761539459229
-7.118761539459229
-7.134020328521729
-7.134020328521729
-7.118761539459229
-7.118761539459229
-7.118761539459229
-7.118761539459229
-7.103502750396729
-7.103502750396729
-7.103502750396729
-7.103502750396729
-7.088243961334229
-7.088243961334229
-7.088243961334229
-7.088243961334229
-7.088243961334229
-7.088243961334229
-7.088243961334229
-7.088243961334229
-7.072985172271729
-7.072985172271729
-7.057726383209229
-7.057726383209229
-7.072985172271729
-7.072985172271729
-7.072985172271729
-7.072985172271729
-7.072985172271729
-7.072985172271729
-7.072985172271729
-7.072985172271729
-7.072985172271729
-7.072985172271729
-7.057726383209229
-7.057726383209229
-7.057726383209229
-7.042467594146729
-7.042467594146729
-7.042467594146729
-7.042467594146729
-7.042467594146729
-7.042467594146729
-7.042467594146729
-7.042467594146729
-7.042467594146729
-7.042467594146729
-7.042467594146729
-7.027208805084229
-7.027208805084229
-7.027208805084229
-7.027208805084229
-7.027208805084229
-7.027208805084229
-7.027208805084229
-7.027208805084229
-7.027208805084229
-7.027208805084229
-7.027208805084229
-7.027208805084229
-7.027208805084229
-7.027208805084229
-7.027208805084229
-7.027208805084229
-7.027208805084229
-7.027208805084229
-7.011950016021729
-7.011950016021729
-7.011950016021729
-7.011950016021729
-7.011950016021729
-7.011950016021729
-7.011950016021729
-6.996691226959229
-6.996691226959229
-6.996691226959229
-6.996691226959229
-6.996691226959229
-6.996691226959229
-6.996691226959229
-6.981432437896729
-6.981432437896729
-6.981432437896729
-6.981432437896729
-6.981432437896729
-6.981432437896729
-6.996691226959229
-6.981432437896729
-6.981432437896729
-6.981432437896729
-6.981432437896729
-6.981432437896729
-6.981432437896729
-6.981432437896729
-6.966173648834229
-6.966173648834229
-6.966173648834229
-6.966173648834229
-6.950914859771729
-6.950914859771729
-6.950914859771729
-6.950914859771729
-6.950914859771729
-6.950914859771729
-6.950914859771729
-6.950914859771729
-6.950914859771729
-6.935656070709229
-6.935656070709229
-6.950914859771729
-6.950914859771729
-6.950914859771729
-6.950914859771729
-6.950914859771729
-6.950914859771729
-6.935656070709229
-6.935656070709229
-6.935656070709229
-6.935656070709229
-6.935656070709229
-6.935656070709229
-6.935656070709229
-6.920397281646729
-6.920397281646729
-6.920397281646729
-6.920397281646729
-6.920397281646729
-6.920397281646729
-6.905138492584229
-6.905138492584229
-6.905138492584229
-6.905138492584229
-6.905138492584229
-6.905138492584229
-6.905138492584229
-6.889879703521729
-6.889879703521729
-6.905138492584229
-6.905138492584229
-6.905138492584229
-6.889879703521729
-6.889879703521729
-6.889879703521729
-6.889879703521729
-6.889879703521729
-6.874620914459229
-6.874620914459229
-6.874620914459229
-6.874620914459229
-6.874620914459229
-6.874620914459229
-6.874620914459229
-6.874620914459229
-6.889879703521729
-6.874620914459229
-6.874620914459229
-6.859362125396729
-6.859362125396729
-6.859362125396729
-6.859362125396729
-6.844103336334229
-6.844103336334229
-6.844103336334229
-6.844103336334229
-6.844103336334229
-6.844103336334229
-6.828844547271729
-6.844103336334229
-6.844103336334229
-6.844103336334229
-6.844103336334229
-6.844103336334229
-6.844103336334229
-6.844103336334229
-6.844103336334229
-6.844103336334229
-6.844103336334229
-6.828844547271729
-6.828844547271729
-6.828844547271729
-6.828844547271729
-6.828844547271729
-6.828844547271729
-6.828844547271729
-6.813585758209229
-6.828844547271729
-6.828844547271729
-6.828844547271729
-6.813585758209229
-6.813585758209229
-6.813585758209229
-6.813585758209229
-6.813585758209229
-6.813585758209229
-6.813585758209229
-6.813585758209229
-6.813585758209229
-6.798326969146729
-6.798326969146729
-6.798326969146729
-6.783068180084229
-6.783068180084229
-6.783068180084229
-6.783068180084229
-6.783068180084229
-6.798326969146729
-6.798326969146729
-6.783068180084229
-6.783068180084229
-6.783068180084229
-6.783068180084229
-6.783068180084229
-6.783068180084229
-6.783068180084229
-6.783068180084229
-6.767809391021729
-6.767809391021729
-6.767809391021729
-6.767809391021729
-6.767809391021729
-6.767809391021729
-6.767809391021729
-6.767809391021729
-6.767809391021729
-6.767809391021729
-6.767809391021729
-6.767809391021729
-6.767809391021729
-6.767809391021729
-6.767809391021729
-6.752550601959229
-6.767809391021729
-6.767809391021729
-6.752550601959229
-6.752550601959229
-6.752550601959229
-6.737291812896729
-6.752550601959229
-6.737291812896729
-6.737291812896729
-6.737291812896729
-6.737291812896729
-6.722033023834229
-6.722033023834229
-6.722033023834229
-6.722033023834229
-6.737291812896729
-6.722033023834229
-6.722033023834229
-6.722033023834229
-6.722033023834229
-6.722033023834229
-6.722033023834229
-6.722033023834229
-6.722033023834229
-6.722033023834229
-6.706774234771729
-6.706774234771729
-6.706774234771729
-6.706774234771729
-6.691515445709229
-6.691515445709229
-6.691515445709229
-6.691515445709229
-6.691515445709229
-6.676256656646729
-6.676256656646729
-6.691515445709229
-6.676256656646729
-6.676256656646729
-6.691515445709229
-6.691515445709229
-6.691515445709229
-6.691515445709229
-6.691515445709229
-6.691515445709229
-6.691515445709229
-6.691515445709229
-6.691515445709229
-6.691515445709229
-6.676256656646729
-6.676256656646729
-6.676256656646729
-6.676256656646729
-6.676256656646729
-6.660997867584229
-6.660997867584229
-6.660997867584229
-6.660997867584229
-6.660997867584229
-6.660997867584229
-6.660997867584229
-6.660997867584229
-6.660997867584229
-6.660997867584229
-6.660997867584229
-6.660997867584229
-6.645739078521729
-6.645739078521729
-6.645739078521729
-6.645739078521729
-6.645739078521729
-6.645739078521729
-6.630480289459229
-6.630480289459229
-6.630480289459229
-6.630480289459229
-6.630480289459229
-6.630480289459229
-6.615221500396729
-6.630480289459229
-6.630480289459229
-6.630480289459229
-6.630480289459229
-6.630480289459229
-6.630480289459229
-6.630480289459229
-6.630480289459229
-6.630480289459229
-6.630480289459229
-6.630480289459229
-6.615221500396729
-6.615221500396729
-6.615221500396729
-6.599962711334229
-6.615221500396729
-6.599962711334229
-6.599962711334229
-6.615221500396729
-6.599962711334229
-6.599962711334229
-6.599962711334229
-6.599962711334229
-6.599962711334229
-6.599962711334229
-6.584703922271729
-6.584703922271729
-6.584703922271729
-6.584703922271729
-6.584703922271729
-6.584703922271729
-6.584703922271729
-6.584703922271729
-6.584703922271729
-6.584703922271729
-6.584703922271729
-6.584703922271729
-6.569445133209229
-6.569445133209229
-6.569445133209229
-6.554186344146729
-6.569445133209229
-6.554186344146729
-6.554186344146729
-6.554186344146729
-6.554186344146729
-6.554186344146729
-6.554186344146729
-6.538927555084229
-6.554186344146729
-6.554186344146729
-6.538927555084229
-6.538927555084229
-6.554186344146729
-6.538927555084229
-6.554186344146729
-6.554186344146729
-6.554186344146729
-6.554186344146729
-6.538927555084229
-6.538927555084229
-6.538927555084229
-6.538927555084229
-6.523668766021729
-6.523668766021729
-6.523668766021729
-6.523668766021729
-6.523668766021729
-6.523668766021729
-6.538927555084229
-6.538927555084229
-6.538927555084229
-6.538927555084229
-6.538927555084229
-6.523668766021729
-6.523668766021729
-6.523668766021729
-6.508409976959229
-6.508409976959229
-6.508409976959229
-6.508409976959229
-6.508409976959229
-6.508409976959229
-6.508409976959229
-6.493151187896729
-6.493151187896729
-6.493151187896729
-6.493151187896729
-6.493151187896729
-6.493151187896729
-6.493151187896729
-6.493151187896729
-6.493151187896729
-6.493151187896729
-6.493151187896729
-6.477892398834229
-6.493151187896729
-6.477892398834229
-6.477892398834229
-6.477892398834229
-6.477892398834229
-6.477892398834229
-6.477892398834229
-6.477892398834229
-6.493151187896729
-6.477892398834229
-6.477892398834229
-6.493151187896729
-6.493151187896729
-6.493151187896729
-6.493151187896729
-6.477892398834229
-6.477892398834229
-6.477892398834229
-6.477892398834229
-6.477892398834229
-6.462633609771729
-6.462633609771729
-6.462633609771729
-6.462633609771729
-6.447374820709229
-6.447374820709229
-6.447374820709229
-6.447374820709229
-6.447374820709229
-6.447374820709229
-6.447374820709229
-6.432116031646729
-6.432116031646729
-6.447374820709229
-6.447374820709229
-6.447374820709229
-6.447374820709229
-6.432116031646729
-6.447374820709229
-6.432116031646729
-6.432116031646729
-6.432116031646729
-6.432116031646729
-6.416857242584229
-6.416857242584229
-6.416857242584229
-6.416857242584229
-6.416857242584229
-6.416857242584229
-6.401598453521729
-6.416857242584229
-6.401598453521729
-6.401598453521729
-6.401598453521729
-6.401598453521729
-6.386339664459229
-6.386339664459229
-6.386339664459229
-6.386339664459229
-6.386339664459229
-6.386339664459229
-6.386339664459229
-6.401598453521729
-6.401598453521729
-6.401598453521729
-6.401598453521729
-6.401598453521729
-6.401598453521729
-6.401598453521729
-6.401598453521729
-6.401598453521729
-6.401598453521729
-6.386339664459229
-6.386339664459229
-6.371080875396729
-6.371080875396729
-6.371080875396729
-6.371080875396729
-6.371080875396729
-6.371080875396729
-6.371080875396729
-6.371080875396729
-6.371080875396729
-6.371080875396729
-6.371080875396729
-6.371080875396729
-6.371080875396729
-6.355822086334229
-6.355822086334229
-6.355822086334229
-6.355822086334229
-6.355822086334229
-6.355822086334229
-6.355822086334229
-6.340563297271729
-6.340563297271729
-6.355822086334229
-6.340563297271729
-6.340563297271729
-6.340563297271729
-6.340563297271729
-6.340563297271729
-6.340563297271729
-6.340563297271729
-6.340563297271729
-6.340563297271729
-6.340563297271729
-6.340563297271729
-6.340563297271729
-6.340563297271729
-6.340563297271729
-6.340563297271729
-6.340563297271729
-6.340563297271729
-6.325304508209229
-6.325304508209229
-6.325304508209229
-6.325304508209229
-6.310045719146729
-6.310045719146729
-6.310045719146729
-6.310045719146729
-6.294786930084229
-6.294786930084229
-6.310045719146729
-6.310045719146729
-6.310045719146729
-6.310045719146729
-6.310045719146729
-6.310045719146729
-6.310045719146729
-6.310045719146729
-6.310045719146729
-6.310045719146729
-6.310045719146729
-6.294786930084229
-6.294786930084229
-6.294786930084229
-6.294786930084229
-6.279528141021729
-6.279528141021729
-6.279528141021729
-6.279528141021729
-6.279528141021729
-6.264269351959229
-6.279528141021729
-6.279528141021729
-6.279528141021729
-6.279528141021729
-6.279528141021729
-6.279528141021729
-6.279528141021729
-6.264269351959229
-6.264269351959229
-6.264269351959229
-6.249010562896729
-6.264269351959229
-6.249010562896729
-6.249010562896729
-6.249010562896729
-6.249010562896729
-6.249010562896729
-6.249010562896729
-6.249010562896729
-6.249010562896729
-6.249010562896729
-6.233751773834229
-6.233751773834229
-6.233751773834229
-6.233751773834229
-6.233751773834229
-6.249010562896729
-6.249010562896729
-6.249010562896729
-6.249010562896729
-6.249010562896729
-6.249010562896729
-6.249010562896729
-6.249010562896729
-6.233751773834229
-6.233751773834229
-6.218492984771729
-6.218492984771729
-6.218492984771729
-6.218492984771729
-6.203234195709229
-6.203234195709229
-6.203234195709229
-6.203234195709229
-6.203234195709229
-6.203234195709229
-6.203234195709229
-6.203234195709229
-6.218492984771729
-6.203234195709229
-6.203234195709229
-6.218492984771729
-6.203234195709229
-6.203234195709229
-6.203234195709229
-6.203234195709229
-6.203234195709229
-6.187975406646729
-6.187975406646729
-6.187975406646729
-6.187975406646729
-6.187975406646729
-6.187975406646729
-6.187975406646729
-6.187975406646729
-6.187975406646729
-6.187975406646729
-6.187975406646729
-6.187975406646729
-6.187975406646729
-6.187975406646729
-6.187975406646729
-6.187975406646729
-6.187975406646729
-6.187975406646729
-6.187975406646729
-6.187975406646729
-6.172716617584229
-6.172716617584229
-6.172716617584229
-6.172716617584229
-6.172716617584229
-6.172716617584229
-6.172716617584229
-6.157457828521729
-6.157457828521729
-6.157457828521729
-6.157457828521729
-6.142199039459229
-6.142199039459229
-6.142199039459229
-6.142199039459229
-6.142199039459229
-6.142199039459229
-6.142199039459229
-6.142199039459229
-6.142199039459229
-6.142199039459229
-6.142199039459229
-6.142199039459229
-6.142199039459229
-6.142199039459229
-6.142199039459229
-6.126940250396729
-6.126940250396729
-6.126940250396729
-6.126940250396729
-6.126940250396729
-6.126940250396729
-6.111681461334229
-6.111681461334229
-6.111681461334229
-6.126940250396729
-6.126940250396729
-6.126940250396729
-6.126940250396729
-6.111681461334229
-6.111681461334229
-6.111681461334229
-6.111681461334229
-6.111681461334229
-6.096422672271729
-6.096422672271729
-6.096422672271729
-6.096422672271729
-6.096422672271729
-6.096422672271729
-6.096422672271729
-6.096422672271729
-6.096422672271729
-6.096422672271729
-6.096422672271729
-6.096422672271729
-6.096422672271729
-6.096422672271729
-6.096422672271729
-6.081163883209229
-6.081163883209229
-6.096422672271729
-6.081163883209229
-6.081163883209229
-6.081163883209229
-6.081163883209229
-6.081163883209229
-6.065905094146729
-6.065905094146729
-6.065905094146729
-6.065905094146729
-6.065905094146729
-6.065905094146729
-6.065905094146729
-6.050646305084229
-6.050646305084229
-6.050646305084229
-6.050646305084229
-6.050646305084229
-6.050646305084229
-6.050646305084229
-6.050646305084229
-6.065905094146729
-6.065905094146729
-6.065905094146729
-6.065905094146729
-6.065905094146729
-6.050646305084229
-6.050646305084229
-6.050646305084229
-6.050646305084229
-6.035387516021729
-6.035387516021729
-6.035387516021729
-6.035387516021729
-6.020128726959229
-6.020128726959229
-6.020128726959229
-6.020128726959229
-6.020128726959229
-6.020128726959229
-6.020128726959229
-6.020128726959229
-6.020128726959229
-6.035387516021729
-6.035387516021729
-6.035387516021729
-6.035387516021729
-6.035387516021729
-6.035387516021729
-6.020128726959229
-6.020128726959229
-6.020128726959229
-6.004869937896729
-6.004869937896729
-6.004869937896729
-5.989611148834229
-5.989611148834229
-5.989611148834229
-5.989611148834229
-5.989611148834229
-5.989611148834229
-5.989611148834229
-5.989611148834229
-5.989611148834229
-6.004869937896729
-6.004869937896729
-5.989611148834229
-5.989611148834229
-5.989611148834229
-5.989611148834229
-5.989611148834229
-5.989611148834229
-5.989611148834229
-5.974352359771729
-5.974352359771729
-5.974352359771729
-5.959093570709229
-5.959093570709229
-5.959093570709229
-5.959093570709229
-5.959093570709229
-5.959093570709229
-5.959093570709229
-5.959093570709229
-5.959093570709229
-5.959093570709229
-5.959093570709229
-5.959093570709229
-5.959093570709229
-5.959093570709229
-5.959093570709229
-5.959093570709229
-5.959093570709229
-5.959093570709229
-5.959093570709229
-5.959093570709229
-5.943834781646729
-5.959093570709229
-5.959093570709229
-5.959093570709229
-5.943834781646729
-5.943834781646729
-5.943834781646729
-5.943834781646729
-5.943834781646729
-5.943834781646729
-5.943834781646729
-5.928575992584229
-5.928575992584229
-5.928575992584229
-5.928575992584229
-5.928575992584229
-5.913317203521729
-5.913317203521729
-5.913317203521729
-5.913317203521729
-5.913317203521729
-5.913317203521729
-5.913317203521729
-5.913317203521729
-5.928575992584229
-5.928575992584229
-5.928575992584229
-5.928575992584229
-5.928575992584229
-5.928575992584229
-5.928575992584229
-5.928575992584229
-5.913317203521729
-5.913317203521729
-5.913317203521729
-5.913317203521729
-5.898058414459229
-5.898058414459229
-5.898058414459229
-5.898058414459229
-5.882799625396729
-5.898058414459229
-5.882799625396729
-5.898058414459229
-5.882799625396729
-5.882799625396729
-5.882799625396729
-5.882799625396729
-5.882799625396729
-5.882799625396729
-5.867540836334229
-5.867540836334229
-5.867540836334229
-5.867540836334229
-5.867540836334229
-5.867540836334229
-5.867540836334229
-5.867540836334229
-5.867540836334229
-5.867540836334229
-5.867540836334229
-5.867540836334229
-5.867540836334229
-5.867540836334229
-5.867540836334229
-5.867540836334229
-5.867540836334229
-5.882799625396729
-5.867540836334229
-5.867540836334229
-5.867540836334229
-5.867540836334229
-5.867540836334229
-5.852282047271729
-5.852282047271729
-5.852282047271729
-5.837023258209229
-5.837023258209229
-5.852282047271729
-5.852282047271729
-5.837023258209229
-5.837023258209229
-5.837023258209229
-5.837023258209229
-5.837023258209229
-5.837023258209229
-5.837023258209229
-5.821764469146729
-5.821764469146729
-5.837023258209229
-5.837023258209229
-5.837023258209229
-5.837023258209229
-5.852282047271729
-5.837023258209229
-5.852282047271729
-5.837023258209229
-5.837023258209229
-5.821764469146729
-5.821764469146729
-5.821764469146729
-5.806505680084229
-5.806505680084229
-5.806505680084229
-5.806505680084229
-5.806505680084229
-5.806505680084229
-5.806505680084229
-5.806505680084229
-5.806505680084229
-5.806505680084229
-5.806505680084229
-5.806505680084229
-5.806505680084229
-5.791246891021729
-5.791246891021729
-5.791246891021729
-5.791246891021729
-5.806505680084229
-5.791246891021729
-5.791246891021729
-5.791246891021729
-5.791246891021729
-5.791246891021729
-5.791246891021729
-5.791246891021729
-5.791246891021729
-5.775988101959229
-5.775988101959229
-5.775988101959229
-5.775988101959229
-5.775988101959229
-5.775988101959229
-5.775988101959229
-5.775988101959229
-5.760729312896729
-5.760729312896729
-5.760729312896729
-5.760729312896729
-5.760729312896729
-5.760729312896729
-5.760729312896729
-5.760729312896729
-5.760729312896729
-5.760729312896729
-5.760729312896729
-5.760729312896729
-5.760729312896729
-5.760729312896729
-5.760729312896729
-5.760729312896729
-5.760729312896729
-5.745470523834229
-5.745470523834229
-5.745470523834229
-5.745470523834229
-5.745470523834229
-5.730211734771729
-5.730211734771729
-5.730211734771729
-5.730211734771729
-5.730211734771729
-5.745470523834229
-5.745470523834229
-5.745470523834229
-5.730211734771729
-5.745470523834229
-5.745470523834229
-5.730211734771729
-5.730211734771729
-5.730211734771729
-5.714952945709229
-5.714952945709229
-5.714952945709229
-5.714952945709229
-5.730211734771729
-5.714952945709229
-5.714952945709229
-5.714952945709229
-5.714952945709229
-5.714952945709229
-5.714952945709229
-5.714952945709229
-5.714952945709229
-5.714952945709229
-5.714952945709229
-5.714952945709229
-5.714952945709229
-5.714952945709229
-5.699694156646729
-5.699694156646729
-5.699694156646729
-5.699694156646729
-5.699694156646729
-5.684435367584229
-5.684435367584229
-5.684435367584229
-5.684435367584229
-5.684435367584229
-5.684435367584229
-5.684435367584229
-5.684435367584229
-5.669176578521729
-5.684435367584229
-5.684435367584229
-5.669176578521729
-5.669176578521729
-5.669176578521729
-5.669176578521729
-5.669176578521729
-5.669176578521729
-5.669176578521729
-5.669176578521729
-5.669176578521729
-5.669176578521729
-5.653917789459229
-5.653917789459229
-5.653917789459229
-5.653917789459229
-5.653917789459229
-5.653917789459229
-5.653917789459229
-5.653917789459229
-5.653917789459229
-5.669176578521729
-5.653917789459229
-5.653917789459229
-5.653917789459229
-5.653917789459229
-5.653917789459229
-5.638659000396729
-5.638659000396729
-5.638659000396729
-5.638659000396729
-5.638659000396729
-5.623400211334229
-5.623400211334229
-5.638659000396729
-5.638659000396729
-5.638659000396729
-5.638659000396729
-5.638659000396729
-5.638659000396729
-5.638659000396729
-5.638659000396729
-5.638659000396729
-5.638659000396729
-5.623400211334229
-5.623400211334229
-5.623400211334229
-5.623400211334229
-5.623400211334229
-5.623400211334229
-5.608141422271729
-5.608141422271729
-5.608141422271729
-5.608141422271729
-5.608141422271729
-5.608141422271729
-5.608141422271729
-5.608141422271729
-5.608141422271729
-5.608141422271729
-5.592882633209229
-5.608141422271729
-5.592882633209229
-5.592882633209229
-5.592882633209229
-5.592882633209229
-5.592882633209229
-5.592882633209229
-5.592882633209229
-5.592882633209229
-5.592882633209229
-5.592882633209229
-5.577623844146729
-5.577623844146729
-5.577623844146729
-5.577623844146729
-5.577623844146729
-5.577623844146729
-5.577623844146729
-5.577623844146729
-5.577623844146729
-5.577623844146729
-5.577623844146729
-5.577623844146729
-5.577623844146729
-5.577623844146729
-5.577623844146729
-5.577623844146729
-5.577623844146729
-5.577623844146729
-5.562365055084229
-5.562365055084229
-5.562365055084229
-5.562365055084229
-5.562365055084229
-5.547106266021729
-5.547106266021729
-5.547106266021729
-5.547106266021729
-5.531847476959229
-5.531847476959229
-5.531847476959229
-5.531847476959229
-5.531847476959229
-5.531847476959229
-5.531847476959229
-5.531847476959229
-5.547106266021729
-5.547106266021729
-5.547106266021729
-5.547106266021729
-5.547106266021729
-5.547106266021729
-5.547106266021729
-5.531847476959229
-5.531847476959229
-5.531847476959229
-5.531847476959229
-5.516588687896729
-5.516588687896729
-5.516588687896729
-5.516588687896729
-5.516588687896729
-5.516588687896729
-5.516588687896729
-5.501329898834229
-5.516588687896729
-5.501329898834229
-5.501329898834229
-5.501329898834229
-5.516588687896729
-5.501329898834229
-5.516588687896729
-5.501329898834229
-5.516588687896729
-5.516588687896729
-5.501329898834229
-5.501329898834229
-5.501329898834229
-5.501329898834229
-5.501329898834229
-5.501329898834229
-5.501329898834229
-5.486071109771729
-5.501329898834229
-5.501329898834229
-5.501329898834229
-5.501329898834229
-5.501329898834229
-5.501329898834229
-5.501329898834229
-5.486071109771729
-5.486071109771729
-5.486071109771729
-5.470812320709229
-5.470812320709229
-5.470812320709229
-5.470812320709229
-5.470812320709229
-5.470812320709229
-5.470812320709229
-5.470812320709229
-5.470812320709229
-5.470812320709229
-5.470812320709229
-5.470812320709229
-5.470812320709229
-5.470812320709229
-5.470812320709229
-5.470812320709229
-5.470812320709229
-5.470812320709229
-5.470812320709229
-5.470812320709229
-5.470812320709229
-5.470812320709229
-5.455553531646729
-5.455553531646729
-5.455553531646729
-5.455553531646729
-5.440294742584229
-5.440294742584229
-5.440294742584229
-5.440294742584229
-5.440294742584229
-5.440294742584229
-5.440294742584229
-5.440294742584229
-5.440294742584229
-5.440294742584229
-5.440294742584229
-5.440294742584229
-5.440294742584229
-5.440294742584229
-5.425035953521729
-5.425035953521729
-5.425035953521729
-5.425035953521729
-5.425035953521729
-5.425035953521729
-5.425035953521729
-5.425035953521729
-5.425035953521729
-5.425035953521729
-5.425035953521729
-5.409777164459229
-5.409777164459229
-5.425035953521729
-5.409777164459229
-5.409777164459229
-5.409777164459229
-5.409777164459229
-5.409777164459229
-5.409777164459229
-5.409777164459229
-5.409777164459229
-5.394518375396729
-5.394518375396729
-5.394518375396729
-5.409777164459229
-5.409777164459229
-5.409777164459229
-5.409777164459229
-5.394518375396729
-5.394518375396729
-5.394518375396729
-5.394518375396729
-5.394518375396729
-5.394518375396729
-5.379259586334229
-5.379259586334229
-5.379259586334229
-5.379259586334229
-5.379259586334229
-5.379259586334229
-5.364000797271729
-5.364000797271729
-5.379259586334229
-5.379259586334229
-5.379259586334229
-5.379259586334229
-5.379259586334229
-5.379259586334229
-5.379259586334229
-5.379259586334229
-5.379259586334229
-5.364000797271729
-5.364000797271729
-5.364000797271729
-5.364000797271729
-5.364000797271729
-5.348742008209229
-5.348742008209229
-5.364000797271729
-5.364000797271729
-5.364000797271729
-5.364000797271729
-5.364000797271729
-5.364000797271729
-5.364000797271729
-5.364000797271729
-5.364000797271729
-5.364000797271729
-5.364000797271729
-5.348742008209229
-5.348742008209229
-5.348742008209229
-5.348742008209229
-5.348742008209229
-5.333483219146729
-5.333483219146729
-5.333483219146729
-5.333483219146729
-5.333483219146729
-5.333483219146729
-5.333483219146729
-5.333483219146729
-5.333483219146729
-5.333483219146729
-5.333483219146729
-5.333483219146729
-5.333483219146729
-5.333483219146729
-5.333483219146729
-5.333483219146729
-5.333483219146729
-5.318224430084229
-5.318224430084229
-5.333483219146729
-5.318224430084229
-5.302965641021729
-5.302965641021729
-5.302965641021729
-5.287706851959229
-5.287706851959229
-5.287706851959229
-5.287706851959229
-5.287706851959229
-5.287706851959229
-5.302965641021729
-5.302965641021729
-5.302965641021729
-5.318224430084229
-5.318224430084229
-5.318224430084229
-5.318224430084229
-5.318224430084229
-5.302965641021729
-5.302965641021729
-5.302965641021729
-5.287706851959229
-5.287706851959229
-5.287706851959229
-5.287706851959229
-5.287706851959229
-5.272448062896729
-5.272448062896729
-5.287706851959229
-5.272448062896729
-5.287706851959229
-5.287706851959229
-5.287706851959229
-5.272448062896729
-5.272448062896729
-5.272448062896729
-5.272448062896729
-5.272448062896729
-5.272448062896729
-5.272448062896729
-5.272448062896729
-5.272448062896729
-5.272448062896729
-5.272448062896729
-5.272448062896729
-5.272448062896729
-5.257189273834229
-5.257189273834229
-5.257189273834229
-5.241930484771729
-5.241930484771729
-5.241930484771729
-5.241930484771729
-5.241930484771729
-5.241930484771729
-5.241930484771729
-5.241930484771729
-5.241930484771729
-5.257189273834229
-5.257189273834229
-5.257189273834229
-5.257189273834229
-5.257189273834229
-5.257189273834229
-5.241930484771729
-5.257189273834229
-5.241930484771729
-5.241930484771729
-5.241930484771729
-5.241930484771729
-5.241930484771729
-5.226671695709229
-5.226671695709229
-5.226671695709229
-5.226671695709229
-5.226671695709229
-5.226671695709229
-5.226671695709229
-5.211412906646729
-5.211412906646729
-5.211412906646729
-5.211412906646729
-5.226671695709229
-5.211412906646729
-5.211412906646729
-5.226671695709229
-5.226671695709229
-5.226671695709229
-5.211412906646729
-5.211412906646729
-5.211412906646729
-5.226671695709229
-5.211412906646729
-5.211412906646729
-5.211412906646729
-5.211412906646729
-5.211412906646729
-5.211412906646729
-5.196154117584229
-5.196154117584229
-5.196154117584229
-5.196154117584229
-5.196154117584229
-5.196154117584229
-5.196154117584229
-5.196154117584229
-5.196154117584229
-5.196154117584229
-5.196154117584229
-5.196154117584229
-5.196154117584229
-5.196154117584229
-5.180895328521729
-5.180895328521729
-5.165636539459229
-5.165636539459229
-5.165636539459229
-5.165636539459229
-5.165636539459229
-5.150377750396729
-5.165636539459229
-5.180895328521729
-5.180895328521729
-5.165636539459229
-5.165636539459229
-5.165636539459229
-5.165636539459229
-5.165636539459229
-5.165636539459229
-5.165636539459229
-5.165636539459229
-5.150377750396729
-5.150377750396729
-5.150377750396729
-5.150377750396729
-5.150377750396729
-5.150377750396729
-5.150377750396729
-5.150377750396729
-5.150377750396729
-5.150377750396729
-5.150377750396729
-5.135118961334229
-5.135118961334229
-5.135118961334229
-5.135118961334229
-5.135118961334229
-5.135118961334229
-5.135118961334229
-5.150377750396729
-5.150377750396729
-5.150377750396729
-5.150377750396729
-5.150377750396729
-5.150377750396729
-5.150377750396729
-5.135118961334229
-5.135118961334229
-5.119860172271729
-5.119860172271729
-5.119860172271729
-5.104601383209229
-5.104601383209229
-5.104601383209229
-5.119860172271729
-5.104601383209229
-5.104601383209229
-5.119860172271729
-5.119860172271729
-5.119860172271729
-5.119860172271729
-5.119860172271729
-5.119860172271729
-5.119860172271729
-5.119860172271729
-5.135118961334229
-5.119860172271729
-5.119860172271729
-5.119860172271729
-5.104601383209229
-5.104601383209229
-5.104601383209229
-5.104601383209229
-5.089342594146729
-5.089342594146729
-5.089342594146729
-5.089342594146729
-5.089342594146729
-5.089342594146729
-5.104601383209229
-5.104601383209229
-5.104601383209229
-5.104601383209229
-5.104601383209229
-5.104601383209229
-5.104601383209229
-5.104601383209229
-5.089342594146729
-5.089342594146729
-5.089342594146729
-5.074083805084229
-5.074083805084229
-5.074083805084229
-5.089342594146729
-5.074083805084229
-5.074083805084229
-5.074083805084229
-5.074083805084229
-5.058825016021729
-5.074083805084229
-5.074083805084229
-5.074083805084229
-5.058825016021729
-5.058825016021729
-5.043566226959229
-5.058825016021729
-5.058825016021729
-5.058825016021729
-5.043566226959229
-5.043566226959229
-5.043566226959229
-5.058825016021729
-5.058825016021729
-5.043566226959229
-5.058825016021729
-5.058825016021729
-5.058825016021729
-5.058825016021729
-5.043566226959229
-5.043566226959229
-5.043566226959229
-5.043566226959229
-5.043566226959229
-5.043566226959229
-5.028307437896729
-5.028307437896729
-5.028307437896729
-5.028307437896729
-5.028307437896729
-5.028307437896729
-5.028307437896729
-5.043566226959229
-5.043566226959229
-5.028307437896729
-5.043566226959229
-5.043566226959229
-5.028307437896729
-5.028307437896729
-5.028307437896729
-5.013048648834229
-5.013048648834229
-5.028307437896729
-5.013048648834229
-5.013048648834229
-5.013048648834229
-5.013048648834229
-5.013048648834229
-5.013048648834229
-5.013048648834229
-5.013048648834229
-5.013048648834229
-5.013048648834229
-5.013048648834229
-5.013048648834229
-4.997789859771729
-4.997789859771729
-4.997789859771729
-4.997789859771729
-5.013048648834229
-5.013048648834229
-4.997789859771729
-4.997789859771729
-5.013048648834229
-5.013048648834229
-5.013048648834229
-5.013048648834229
-5.013048648834229
-4.997789859771729
-4.997789859771729
-4.997789859771729
-4.997789859771729
-4.982531070709229
-4.982531070709229
-4.982531070709229
-4.982531070709229
-4.982531070709229
-4.982531070709229
-4.982531070709229
-4.967272281646729
-4.967272281646729
-4.967272281646729
-4.982531070709229
-4.967272281646729
-4.952013492584229
-4.952013492584229
-4.952013492584229
-4.952013492584229
-4.952013492584229
-4.967272281646729
-4.952013492584229
-4.967272281646729
-4.967272281646729
-4.967272281646729
-4.967272281646729
-4.967272281646729
-4.967272281646729
-4.967272281646729
-4.967272281646729
-4.952013492584229
-4.967272281646729
-4.952013492584229
-4.952013492584229
-4.952013492584229
-4.952013492584229
-4.952013492584229
-4.952013492584229
-4.952013492584229
-4.952013492584229
-4.952013492584229
-4.952013492584229
-4.952013492584229
-4.936754703521729
-4.936754703521729
-4.936754703521729
-4.936754703521729
-4.936754703521729
-4.936754703521729
-4.936754703521729
-4.936754703521729
-4.936754703521729
-4.936754703521729
-4.921495914459229
-4.936754703521729
-4.936754703521729
-4.921495914459229
-4.921495914459229
-4.921495914459229
-4.921495914459229
-4.906237125396729
-4.906237125396729
-4.906237125396729
-4.906237125396729
-4.906237125396729
-4.906237125396729
-4.906237125396729
-4.906237125396729
-4.906237125396729
-4.906237125396729
-4.906237125396729
-4.906237125396729
-4.906237125396729
-4.906237125396729
-4.906237125396729
-4.906237125396729
-4.906237125396729
-4.906237125396729
-4.890978336334229
-4.890978336334229
-4.890978336334229
-4.890978336334229
-4.890978336334229
-4.890978336334229
-4.890978336334229
-4.890978336334229
-4.906237125396729
-4.906237125396729
-4.906237125396729
-4.890978336334229
-4.890978336334229
-4.890978336334229
-4.890978336334229
-4.890978336334229
-4.890978336334229
-4.875719547271729
-4.875719547271729
-4.875719547271729
-4.875719547271729
-4.860460758209229
-4.860460758209229
-4.860460758209229
-4.860460758209229
-4.860460758209229
-4.860460758209229
-4.860460758209229
-4.875719547271729
-4.875719547271729
-4.860460758209229
-4.875719547271729
-4.875719547271729
-4.875719547271729
-4.860460758209229
-4.860460758209229
-4.860460758209229
-4.860460758209229
-4.860460758209229
-4.860460758209229
-4.860460758209229
-4.860460758209229
-4.860460758209229
-4.860460758209229
-4.860460758209229
-4.860460758209229
-4.860460758209229
-4.845201969146729
-4.845201969146729
-4.845201969146729
-4.845201969146729
-4.845201969146729
-4.845201969146729
-4.845201969146729
-4.845201969146729
-4.829943180084229
-4.845201969146729
-4.845201969146729
-4.845201969146729
-4.845201969146729
-4.845201969146729
-4.845201969146729
-4.845201969146729
-4.845201969146729
-4.829943180084229
-4.829943180084229
-4.829943180084229
-4.829943180084229
-4.829943180084229
-4.814684391021729
-4.814684391021729
-4.814684391021729
-4.814684391021729
-4.814684391021729
-4.814684391021729
-4.814684391021729
-4.799425601959229
-4.799425601959229
-4.799425601959229
-4.814684391021729
-4.814684391021729
-4.814684391021729
-4.814684391021729
-4.814684391021729
-4.814684391021729
-4.814684391021729
-4.814684391021729
-4.814684391021729
-4.814684391021729
-4.799425601959229
-4.799425601959229
-4.799425601959229
-4.799425601959229
-4.799425601959229
-4.799425601959229
-4.799425601959229
-4.799425601959229
-4.784166812896729
-4.784166812896729
-4.784166812896729
-4.799425601959229
-4.784166812896729
-4.784166812896729
-4.784166812896729
-4.784166812896729
-4.768908023834229
-4.784166812896729
-4.784166812896729
-4.784166812896729
-4.784166812896729
-4.784166812896729
-4.784166812896729
-4.784166812896729
-4.784166812896729
-4.784166812896729
-4.784166812896729
-4.784166812896729
-4.784166812896729
-4.784166812896729
-4.768908023834229
-4.768908023834229
-4.784166812896729
-4.768908023834229
-4.768908023834229
-4.768908023834229
-4.768908023834229
-4.768908023834229
-4.768908023834229
-4.768908023834229
-4.768908023834229
-4.768908023834229
-4.768908023834229
-4.768908023834229
-4.753649234771729
-4.753649234771729
-4.753649234771729
-4.738390445709229
-4.738390445709229
-4.738390445709229
-4.738390445709229
-4.738390445709229
-4.738390445709229
-4.738390445709229
-4.753649234771729
-4.753649234771729
-4.753649234771729
-4.753649234771729
-4.753649234771729
-4.753649234771729
-4.753649234771729
-4.738390445709229
-4.738390445709229
-4.753649234771729
-4.738390445709229
-4.738390445709229
-4.738390445709229
-4.738390445709229
-4.738390445709229
-4.738390445709229
-4.738390445709229
-4.723131656646729
-4.723131656646729
-4.723131656646729
-4.723131656646729
-4.723131656646729
-4.723131656646729
-4.723131656646729
-4.723131656646729
-4.723131656646729
-4.723131656646729
-4.707872867584229
-4.707872867584229
-4.707872867584229
-4.707872867584229
-4.707872867584229
-4.707872867584229
-4.707872867584229
-4.692614078521729
-4.692614078521729
-4.692614078521729
-4.692614078521729
-4.692614078521729
-4.707872867584229
-4.692614078521729
-4.692614078521729
-4.707872867584229
-4.707872867584229
-4.692614078521729
-4.692614078521729
-4.692614078521729
-4.692614078521729
-4.692614078521729
-4.692614078521729
-4.692614078521729
-4.692614078521729
-4.692614078521729
-4.692614078521729
-4.692614078521729
-4.692614078521729
-4.677355289459229
-4.677355289459229
-4.692614078521729
-4.677355289459229
-4.677355289459229
-4.677355289459229
-4.662096500396729
-4.677355289459229
-4.677355289459229
-4.677355289459229
-4.662096500396729
-4.662096500396729
-4.662096500396729
-4.662096500396729
-4.662096500396729
-4.662096500396729
-4.646837711334229
-4.646837711334229
-4.662096500396729
-4.662096500396729
-4.662096500396729
-4.662096500396729
-4.662096500396729
-4.662096500396729
-4.662096500396729
-4.662096500396729
-4.646837711334229
-4.646837711334229
-4.646837711334229
-4.646837711334229
-4.646837711334229
-4.646837711334229
-4.646837711334229
-4.646837711334229
-4.631578922271729
-4.631578922271729
-4.631578922271729
-4.646837711334229
-4.631578922271729
-4.631578922271729
-4.646837711334229
-4.631578922271729
-4.631578922271729
-4.646837711334229
-4.631578922271729
-4.631578922271729
-4.631578922271729
-4.631578922271729
-4.631578922271729
-4.631578922271729
-4.616320133209229
-4.616320133209229
-4.616320133209229
-4.616320133209229
-4.616320133209229
-4.616320133209229
-4.616320133209229
-4.616320133209229
-4.616320133209229
-4.616320133209229
-4.616320133209229
-4.616320133209229
-4.616320133209229
-4.616320133209229
-4.616320133209229
-4.616320133209229
-4.616320133209229
-4.616320133209229
-4.616320133209229
-4.616320133209229
-4.616320133209229
-4.616320133209229
-4.616320133209229
-4.616320133209229
-4.601061344146729
-4.601061344146729
-4.601061344146729
-4.601061344146729
-4.601061344146729
-4.585802555084229
-4.585802555084229
-4.601061344146729
-4.585802555084229
-4.585802555084229
-4.601061344146729
-4.601061344146729
-4.601061344146729
-4.585802555084229
-4.585802555084229
-4.585802555084229
-4.585802555084229
-4.585802555084229
-4.585802555084229
-4.585802555084229
-4.585802555084229
-4.585802555084229
-4.601061344146729
-4.585802555084229
-4.585802555084229
-4.585802555084229
-4.570543766021729
-4.570543766021729
-4.585802555084229
-4.570543766021729
-4.570543766021729
-4.570543766021729
-4.570543766021729
-4.570543766021729
-4.570543766021729
-4.555284976959229
-4.555284976959229
-4.555284976959229
-4.555284976959229
-4.570543766021729
-4.570543766021729
-4.555284976959229
-4.570543766021729
-4.570543766021729
-4.555284976959229
-4.570543766021729
-4.555284976959229
-4.555284976959229
-4.555284976959229
-4.540026187896729
-4.540026187896729
-4.555284976959229
-4.555284976959229
-4.540026187896729
-4.540026187896729
-4.540026187896729
-4.540026187896729
-4.555284976959229
-4.555284976959229
-4.555284976959229
-4.555284976959229
-4.555284976959229
-4.555284976959229
-4.555284976959229
-4.540026187896729
-4.555284976959229
-4.555284976959229
-4.540026187896729
-4.540026187896729
-4.540026187896729
-4.540026187896729
-4.524767398834229
-4.524767398834229
-4.524767398834229
-4.540026187896729
-4.524767398834229
-4.524767398834229
-4.524767398834229
-4.540026187896729
-4.524767398834229
-4.524767398834229
-4.524767398834229
-4.524767398834229
-4.524767398834229
-4.524767398834229
-4.524767398834229
-4.524767398834229
-4.524767398834229
-4.509508609771729
-4.509508609771729
-4.509508609771729
-4.509508609771729
-4.509508609771729
-4.494249820709229
-4.494249820709229
-4.478991031646729
-4.494249820709229
-4.478991031646729
-4.478991031646729
-4.478991031646729
-4.478991031646729
-4.494249820709229
-4.494249820709229
-4.494249820709229
-4.494249820709229
-4.494249820709229
-4.494249820709229
-4.494249820709229
-4.494249820709229
-4.494249820709229
-4.494249820709229
-4.494249820709229
-4.494249820709229
-4.478991031646729
-4.478991031646729
-4.478991031646729
-4.478991031646729
-4.478991031646729
-4.478991031646729
-4.478991031646729
-4.478991031646729
-4.478991031646729
-4.478991031646729
-4.478991031646729
-4.478991031646729
-4.478991031646729
-4.478991031646729
-4.478991031646729
-4.478991031646729
-4.478991031646729
-4.478991031646729
-4.478991031646729
-4.478991031646729
-4.478991031646729
-4.463732242584229
-4.463732242584229
-4.463732242584229
-4.463732242584229
-4.463732242584229
-4.463732242584229
-4.463732242584229
-4.448473453521729
-4.463732242584229
-4.463732242584229
-4.463732242584229
-4.463732242584229
-4.463732242584229
-4.448473453521729
-4.448473453521729
-4.448473453521729
-4.448473453521729
-4.448473453521729
-4.433214664459229
-4.433214664459229
-4.448473453521729
-4.448473453521729
-4.448473453521729
-4.448473453521729
-4.448473453521729
-4.448473453521729
-4.448473453521729
-4.448473453521729
-4.448473453521729
-4.448473453521729
-4.448473453521729
-4.448473453521729
-4.448473453521729
-4.448473453521729
-4.433214664459229
-4.433214664459229
-4.433214664459229
-4.417955875396729
-4.417955875396729
-4.417955875396729
-4.417955875396729
-4.402697086334229
-4.402697086334229
-4.417955875396729
-4.417955875396729
-4.402697086334229
-4.417955875396729
-4.417955875396729
-4.417955875396729
-4.417955875396729
-4.417955875396729
-4.417955875396729
-4.417955875396729
-4.417955875396729
-4.417955875396729
-4.417955875396729
-4.417955875396729
-4.417955875396729
-4.417955875396729
-4.417955875396729
-4.417955875396729
-4.417955875396729
-4.402697086334229
-4.402697086334229
-4.402697086334229
-4.387438297271729
-4.387438297271729
-4.402697086334229
-4.387438297271729
-4.387438297271729
-4.387438297271729
-4.387438297271729
-4.387438297271729
-4.387438297271729
-4.387438297271729
-4.387438297271729
-4.387438297271729
-4.387438297271729
-4.387438297271729
-4.387438297271729
-4.387438297271729
-4.387438297271729
-4.387438297271729
-4.387438297271729
-4.387438297271729
-4.387438297271729
-4.372179508209229
-4.372179508209229
-4.372179508209229
-4.372179508209229
-4.372179508209229
-4.372179508209229
-4.372179508209229
-4.372179508209229
-4.372179508209229
-4.372179508209229
-4.372179508209229
-4.372179508209229
-4.372179508209229
-4.372179508209229
-4.372179508209229
-4.372179508209229
-4.372179508209229
-4.372179508209229
-4.372179508209229
-4.372179508209229
-4.356920719146729
-4.356920719146729
-4.356920719146729
-4.356920719146729
-4.356920719146729
-4.356920719146729
-4.341661930084229
-4.341661930084229
-4.341661930084229
-4.341661930084229
-4.341661930084229
-4.356920719146729
-4.341661930084229
-4.341661930084229
-4.341661930084229
-4.341661930084229
-4.356920719146729
-4.341661930084229
-4.341661930084229
-4.341661930084229
-4.341661930084229
-4.341661930084229
-4.341661930084229
-4.341661930084229
-4.341661930084229
-4.341661930084229
-4.341661930084229
-4.326403141021729
-4.326403141021729
-4.326403141021729
-4.326403141021729
-4.326403141021729
-4.311144351959229
-4.311144351959229
-4.311144351959229
-4.326403141021729
-4.326403141021729
-4.326403141021729
-4.326403141021729
-4.326403141021729
-4.326403141021729
-4.326403141021729
-4.326403141021729
-4.326403141021729
-4.326403141021729
-4.326403141021729
-4.326403141021729
-4.311144351959229
-4.311144351959229
-4.311144351959229
-4.311144351959229
-4.295885562896729
-4.295885562896729
-4.295885562896729
-4.295885562896729
-4.295885562896729
-4.295885562896729
-4.280626773834229
-4.295885562896729
-4.295885562896729
-4.295885562896729
-4.311144351959229
-4.295885562896729
-4.295885562896729
-4.295885562896729
-4.295885562896729
-4.311144351959229
-4.295885562896729
-4.295885562896729
-4.295885562896729
-4.295885562896729
-4.295885562896729
-4.280626773834229
-4.295885562896729
-4.280626773834229
-4.280626773834229
-4.280626773834229
-4.280626773834229
-4.280626773834229
-4.280626773834229
-4.280626773834229
-4.280626773834229
-4.280626773834229
-4.280626773834229
-4.280626773834229
-4.280626773834229
-4.280626773834229
-4.280626773834229
-4.280626773834229
-4.280626773834229
-4.280626773834229
-4.280626773834229
-4.280626773834229
-4.280626773834229
-4.280626773834229
-4.265367984771729
-4.265367984771729
-4.265367984771729
-4.265367984771729
-4.265367984771729
-4.265367984771729
-4.250109195709229
-4.250109195709229
-4.250109195709229
-4.250109195709229
-4.234850406646729
-4.250109195709229
-4.250109195709229
-4.250109195709229
-4.250109195709229
-4.250109195709229
-4.250109195709229
-4.250109195709229
-4.250109195709229
-4.250109195709229
-4.250109195709229
-4.234850406646729
-4.234850406646729
-4.234850406646729
-4.234850406646729
-4.234850406646729
-4.234850406646729
-4.234850406646729
-4.234850406646729
-4.250109195709229
-4.250109195709229
-4.234850406646729
-4.234850406646729
-4.234850406646729
-4.234850406646729
-4.234850406646729
-4.234850406646729
-4.234850406646729
-4.234850406646729
-4.234850406646729
-4.234850406646729
-4.234850406646729
-4.219591617584229
-4.219591617584229
-4.219591617584229
-4.219591617584229
-4.219591617584229
-4.219591617584229
-4.204332828521729
-4.204332828521729
-4.204332828521729
-4.204332828521729
-4.204332828521729
-4.204332828521729
-4.204332828521729
-4.204332828521729
-4.204332828521729
-4.204332828521729
-4.219591617584229
-4.204332828521729
-4.204332828521729
-4.204332828521729
-4.204332828521729
-4.204332828521729
-4.204332828521729
-4.204332828521729
-4.204332828521729
-4.204332828521729
-4.204332828521729
-4.204332828521729
-4.204332828521729
-4.204332828521729
-4.204332828521729
-4.189074039459229
-4.189074039459229
-4.189074039459229
-4.189074039459229
-4.189074039459229
-4.173815250396729
-4.173815250396729
-4.173815250396729
-4.189074039459229
-4.189074039459229
-4.189074039459229
-4.173815250396729
-4.189074039459229
-4.189074039459229
-4.204332828521729
-4.189074039459229
-4.189074039459229
-4.189074039459229
-4.189074039459229
-4.189074039459229
-4.189074039459229
-4.189074039459229
-4.173815250396729
-4.189074039459229
-4.189074039459229
-4.173815250396729
-4.173815250396729
-4.173815250396729
-4.173815250396729
-4.173815250396729
-4.173815250396729
-4.173815250396729
-4.173815250396729
-4.158556461334229
-4.158556461334229
-4.173815250396729
-4.158556461334229
-4.158556461334229
-4.158556461334229
-4.158556461334229
-4.158556461334229
-4.173815250396729
-4.158556461334229
-4.158556461334229
-4.173815250396729
-4.158556461334229
-4.158556461334229
-4.158556461334229
-4.158556461334229
-4.158556461334229
-4.158556461334229
-4.143297672271729
-4.143297672271729
-4.143297672271729
-4.143297672271729
-4.143297672271729
-4.128038883209229
-4.128038883209229
-4.143297672271729
-4.128038883209229
-4.128038883209229
-4.128038883209229
-4.128038883209229
-4.128038883209229
-4.128038883209229
-4.128038883209229
-4.128038883209229
-4.128038883209229
-4.112780094146729
-4.128038883209229
-4.112780094146729
-4.112780094146729
-4.097521305084229
-4.112780094146729
-4.112780094146729
-4.097521305084229
-4.097521305084229
-4.112780094146729
-4.112780094146729
-4.112780094146729
-4.112780094146729
-4.112780094146729
-4.112780094146729
-4.112780094146729
-4.112780094146729
-4.112780094146729
-4.112780094146729
-4.112780094146729
-4.112780094146729
-4.112780094146729
-4.112780094146729
-4.112780094146729
-4.112780094146729
-4.097521305084229
-4.097521305084229
-4.112780094146729
-4.097521305084229
-4.097521305084229
-4.112780094146729
-4.112780094146729
-4.097521305084229
-4.097521305084229
-4.097521305084229
-4.097521305084229
-4.097521305084229
-4.112780094146729
-4.112780094146729
-4.097521305084229
-4.097521305084229
-4.097521305084229
-4.097521305084229
-4.097521305084229
-4.097521305084229
-4.097521305084229
-4.082262516021729
-4.082262516021729
-4.082262516021729
-4.082262516021729
-4.082262516021729
-4.082262516021729
-4.082262516021729
-4.082262516021729
-4.067003726959229
-4.067003726959229
-4.082262516021729
-4.082262516021729
-4.082262516021729
-4.082262516021729
-4.067003726959229
-4.067003726959229
-4.067003726959229
-4.067003726959229
-4.067003726959229
-4.067003726959229
-4.067003726959229
-4.051744937896729
-4.067003726959229
-4.067003726959229
-4.051744937896729
-4.067003726959229
-4.067003726959229
-4.051744937896729
-4.067003726959229
-4.067003726959229
-4.067003726959229
-4.067003726959229
-4.067003726959229
-4.067003726959229
-4.067003726959229
-4.067003726959229
-4.067003726959229
-4.067003726959229
-4.067003726959229
-4.051744937896729
-4.051744937896729
-4.051744937896729
-4.051744937896729
-4.036486148834229
-4.036486148834229
-4.036486148834229
-4.036486148834229
-4.036486148834229
-4.036486148834229
-4.036486148834229
-4.036486148834229
-4.051744937896729
-4.051744937896729
-4.051744937896729
-4.067003726959229
-4.051744937896729
-4.067003726959229
-4.051744937896729
-4.051744937896729
-4.051744937896729
-4.036486148834229
-4.036486148834229
-4.036486148834229
-4.021227359771729
-4.021227359771729
-4.021227359771729
-4.005968570709229
-4.005968570709229
-4.021227359771729
-4.021227359771729
-4.021227359771729
-4.021227359771729
-4.021227359771729
-4.021227359771729
-4.021227359771729
-4.021227359771729
-4.021227359771729
-4.021227359771729
-4.021227359771729
-4.005968570709229
-4.005968570709229
-4.005968570709229
-4.005968570709229
-4.005968570709229
-4.005968570709229
-4.005968570709229
-3.990709781646729
-3.990709781646729
-3.990709781646729
-3.990709781646729
-3.975450992584229
-3.990709781646729
-3.990709781646729
-3.990709781646729
-3.990709781646729
-3.990709781646729
-4.005968570709229
-3.990709781646729
-4.005968570709229
-3.990709781646729
-3.990709781646729
-3.990709781646729
-4.005968570709229
-4.005968570709229
-3.990709781646729
-3.990709781646729
-3.990709781646729
-3.990709781646729
-3.990709781646729
-3.990709781646729
-3.975450992584229
-3.975450992584229
-3.975450992584229
-3.975450992584229
-3.975450992584229
-3.975450992584229
-3.975450992584229
-3.975450992584229
-3.975450992584229
-3.975450992584229
-3.975450992584229
-3.975450992584229
-3.975450992584229
-3.975450992584229
-3.960192203521729
-3.960192203521729
-3.960192203521729
-3.960192203521729
-3.960192203521729
-3.960192203521729
-3.960192203521729
-3.960192203521729
-3.960192203521729
-3.975450992584229
-3.975450992584229
-3.960192203521729
-3.960192203521729
-3.975450992584229
-3.975450992584229
-3.975450992584229
-3.960192203521729
-3.960192203521729
-3.944933414459229
-3.944933414459229
-3.944933414459229
-3.944933414459229
-3.929674625396729
-3.929674625396729
-3.944933414459229
-3.944933414459229
-3.929674625396729
-3.929674625396729
-3.929674625396729
-3.944933414459229
-3.944933414459229
-3.929674625396729
-3.929674625396729
-3.944933414459229
-3.929674625396729
-3.929674625396729
-3.929674625396729
-3.929674625396729
-3.929674625396729
-3.929674625396729
-3.929674625396729
-3.929674625396729
-3.929674625396729
-3.929674625396729
-3.929674625396729
-3.929674625396729
-3.929674625396729
-3.929674625396729
-3.929674625396729
-3.929674625396729
-3.944933414459229
-3.929674625396729
-3.944933414459229
-3.929674625396729
-3.929674625396729
-3.929674625396729
-3.929674625396729
-3.914415836334229
-3.914415836334229
-3.914415836334229
-3.914415836334229
-3.914415836334229
-3.914415836334229
-3.914415836334229
-3.914415836334229
-3.914415836334229
-3.914415836334229
-3.914415836334229
-3.929674625396729
-3.929674625396729
-3.929674625396729
-3.914415836334229
-3.914415836334229
-3.914415836334229
-3.914415836334229
-3.914415836334229
-3.914415836334229
-3.899157047271729
-3.899157047271729
-3.899157047271729
-3.899157047271729
-3.899157047271729
-3.899157047271729
-3.899157047271729
-3.899157047271729
-3.899157047271729
-3.899157047271729
-3.899157047271729
-3.899157047271729
-3.899157047271729
-3.899157047271729
-3.899157047271729
-3.899157047271729
-3.899157047271729
-3.899157047271729
-3.899157047271729
-3.899157047271729
-3.899157047271729
-3.899157047271729
-3.883898258209229
-3.883898258209229
-3.883898258209229
-3.883898258209229
-3.868639469146729
-3.883898258209229
-3.883898258209229
-3.883898258209229
-3.883898258209229
-3.883898258209229
-3.883898258209229
-3.883898258209229
-3.883898258209229
-3.883898258209229
-3.883898258209229
-3.899157047271729
-3.883898258209229
-3.883898258209229
-3.883898258209229
-3.883898258209229
-3.868639469146729
-3.868639469146729
-3.868639469146729
-3.853380680084229
-3.853380680084229
-3.853380680084229
-3.853380680084229
-3.868639469146729
-3.853380680084229
-3.853380680084229
-3.853380680084229
-3.853380680084229
-3.868639469146729
-3.853380680084229
-3.853380680084229
-3.853380680084229
-3.853380680084229
-3.853380680084229
-3.853380680084229
-3.853380680084229
-3.853380680084229
-3.853380680084229
-3.853380680084229
-3.853380680084229
-3.838121891021729
-3.853380680084229
-3.838121891021729
-3.838121891021729
-3.838121891021729
-3.838121891021729
-3.853380680084229
-3.838121891021729
-3.853380680084229
-3.838121891021729
-3.853380680084229
-3.853380680084229
-3.853380680084229
-3.853380680084229
-3.853380680084229
-3.853380680084229
-3.853380680084229
-3.853380680084229
-3.838121891021729
-3.838121891021729
-3.838121891021729
-3.838121891021729
-3.822863101959229
-3.822863101959229
-3.822863101959229
-3.807604312896729
-3.807604312896729
-3.807604312896729
-3.807604312896729
-3.807604312896729
-3.807604312896729
-3.807604312896729
-3.807604312896729
-3.822863101959229
-3.822863101959229
-3.822863101959229
-3.822863101959229
-3.822863101959229
-3.822863101959229
-3.822863101959229
-3.822863101959229
-3.807604312896729
-3.822863101959229
-3.822863101959229
-3.807604312896729
-3.807604312896729
-3.807604312896729
-3.807604312896729
-3.807604312896729
-3.807604312896729
-3.807604312896729
-3.807604312896729
-3.792345523834229
-3.792345523834229
-3.792345523834229
-3.807604312896729
-3.807604312896729
-3.807604312896729
-3.792345523834229
-3.807604312896729
-3.792345523834229
-3.792345523834229
-3.792345523834229
-3.792345523834229
-3.792345523834229
-3.792345523834229
-3.792345523834229
-3.792345523834229
-3.777086734771729
-3.777086734771729
-3.792345523834229
-3.792345523834229
-3.777086734771729
-3.777086734771729
-3.777086734771729
-3.777086734771729
-3.777086734771729
-3.777086734771729
-3.761827945709229
-3.761827945709229
-3.761827945709229
-3.761827945709229
-3.777086734771729
-3.777086734771729
-3.777086734771729
-3.777086734771729
-3.777086734771729
-3.777086734771729
-3.792345523834229
-3.777086734771729
-3.777086734771729
-3.777086734771729
-3.777086734771729
-3.777086734771729
-3.777086734771729
-3.777086734771729
-3.761827945709229
-3.761827945709229
-3.761827945709229
-3.761827945709229
-3.761827945709229
-3.761827945709229
-3.761827945709229
-3.746569156646729
-3.746569156646729
-3.746569156646729
-3.746569156646729
-3.746569156646729
-3.746569156646729
-3.746569156646729
-3.746569156646729
-3.746569156646729
-3.746569156646729
-3.746569156646729
-3.746569156646729
-3.746569156646729
-3.746569156646729
-3.761827945709229
-3.761827945709229
-3.761827945709229
-3.746569156646729
-3.746569156646729
-3.746569156646729
-3.746569156646729
-3.746569156646729
-3.746569156646729
-3.746569156646729
-3.731310367584229
-3.731310367584229
-3.731310367584229
-3.731310367584229
-3.731310367584229
-3.746569156646729
-3.746569156646729
-3.731310367584229
-3.746569156646729
-3.746569156646729
-3.746569156646729
-3.746569156646729
-3.746569156646729
-3.746569156646729
-3.746569156646729
-3.731310367584229
-3.731310367584229
-3.716051578521729
-3.716051578521729
-3.716051578521729
-3.716051578521729
-3.700792789459229
-3.700792789459229
-3.700792789459229
-3.716051578521729
-3.716051578521729
-3.700792789459229
-3.700792789459229
-3.700792789459229
-3.716051578521729
-3.700792789459229
-3.700792789459229
-3.700792789459229
-3.700792789459229
-3.716051578521729
-3.716051578521729
-3.716051578521729
-3.716051578521729
-3.700792789459229
-3.700792789459229
-3.700792789459229
-3.700792789459229
-3.700792789459229
-3.700792789459229
-3.700792789459229
-3.700792789459229
-3.700792789459229
-3.700792789459229
-3.700792789459229
-3.700792789459229
-3.700792789459229
-3.700792789459229
-3.685534000396729
-3.685534000396729
-3.685534000396729
-3.700792789459229
-3.685534000396729
-3.685534000396729
-3.685534000396729
-3.685534000396729
-3.685534000396729
-3.685534000396729
-3.685534000396729
-3.685534000396729
-3.685534000396729
-3.685534000396729
-3.685534000396729
-3.685534000396729
-3.685534000396729
-3.685534000396729
-3.685534000396729
-3.685534000396729
-3.685534000396729
-3.670275211334229
-3.670275211334229
-3.655016422271729
-3.655016422271729
-3.655016422271729
-3.655016422271729
-3.655016422271729
-3.655016422271729
-3.655016422271729
-3.655016422271729
-3.655016422271729
-3.670275211334229
-3.670275211334229
-3.670275211334229
-3.670275211334229
-3.670275211334229
-3.670275211334229
-3.670275211334229
-3.670275211334229
-3.670275211334229
-3.670275211334229
-3.670275211334229
-3.670275211334229
-3.670275211334229
-3.655016422271729
-3.655016422271729
-3.655016422271729
-3.639757633209229
-3.639757633209229
-3.639757633209229
-3.655016422271729
-3.639757633209229
-3.639757633209229
-3.639757633209229
-3.639757633209229
-3.639757633209229
-3.639757633209229
-3.639757633209229
-3.639757633209229
-3.639757633209229
-3.639757633209229
-3.639757633209229
-3.655016422271729
-3.655016422271729
-3.655016422271729
-3.639757633209229
-3.639757633209229
-3.655016422271729
-3.639757633209229
-3.639757633209229
-3.639757633209229
-3.639757633209229
-3.624498844146729
-3.624498844146729
-3.639757633209229
-3.624498844146729
-3.624498844146729
-3.624498844146729
-3.624498844146729
-3.609240055084229
-3.624498844146729
-3.624498844146729
-3.609240055084229
-3.609240055084229
-3.609240055084229
-3.624498844146729
-3.624498844146729
-3.624498844146729
-3.624498844146729
-3.624498844146729
-3.639757633209229
-3.639757633209229
-3.624498844146729
-3.624498844146729
-3.624498844146729
-3.639757633209229
-3.624498844146729
-3.624498844146729
-3.624498844146729
-3.609240055084229
-3.609240055084229
-3.624498844146729
-3.624498844146729
-3.609240055084229
-3.609240055084229
-3.609240055084229
-3.609240055084229
-3.609240055084229
-3.609240055084229
-3.609240055084229
-3.609240055084229
-3.609240055084229
-3.609240055084229
-3.609240055084229
-3.593981266021729
-3.593981266021729
-3.593981266021729
-3.593981266021729
-3.593981266021729
-3.593981266021729
-3.593981266021729
-3.593981266021729
-3.593981266021729
-3.593981266021729
-3.593981266021729
-3.593981266021729
-3.593981266021729
-3.593981266021729
-3.593981266021729
-3.593981266021729
-3.593981266021729
-3.578722476959229
-3.578722476959229
-3.578722476959229
-3.578722476959229
-3.578722476959229
-3.578722476959229
-3.563463687896729
-3.563463687896729
-3.563463687896729
-3.563463687896729
-3.578722476959229
-3.563463687896729
-3.563463687896729
-3.578722476959229
-3.578722476959229
-3.578722476959229
-3.578722476959229
-3.578722476959229
-3.578722476959229
-3.578722476959229
-3.578722476959229
-3.578722476959229
-3.578722476959229
-3.578722476959229
-3.578722476959229
-3.563463687896729
-3.563463687896729
-3.563463687896729
-3.548204898834229
-3.548204898834229
-3.548204898834229
-3.548204898834229
-3.548204898834229
-3.548204898834229
-3.548204898834229
-3.548204898834229
-3.548204898834229
-3.548204898834229
-3.532946109771729
-3.548204898834229
-3.548204898834229
-3.548204898834229
-3.548204898834229
-3.532946109771729
-3.532946109771729
-3.548204898834229
-3.548204898834229
-3.548204898834229
-3.548204898834229
-3.548204898834229
-3.548204898834229
-3.548204898834229
-3.548204898834229
-3.548204898834229
-3.548204898834229
-3.548204898834229
-3.548204898834229
-3.548204898834229
-3.548204898834229
-3.548204898834229
-3.532946109771729
-3.532946109771729
-3.548204898834229
-3.532946109771729
-3.532946109771729
-3.532946109771729
-3.532946109771729
-3.532946109771729
-3.532946109771729
-3.532946109771729
-3.532946109771729
-3.532946109771729
-3.532946109771729
-3.532946109771729
-3.532946109771729
-3.532946109771729
-3.532946109771729
-3.517687320709229
-3.517687320709229
-3.517687320709229
-3.517687320709229
-3.517687320709229
-3.517687320709229
-3.517687320709229
-3.517687320709229
-3.517687320709229
-3.517687320709229
-3.517687320709229
-3.517687320709229
-3.517687320709229
-3.517687320709229
-3.517687320709229
-3.502428531646729
-3.502428531646729
-3.502428531646729
-3.502428531646729
-3.502428531646729
-3.502428531646729
-3.502428531646729
-3.487169742584229
-3.502428531646729
-3.487169742584229
-3.487169742584229
-3.487169742584229
-3.487169742584229
-3.487169742584229
-3.502428531646729
-3.502428531646729
-3.502428531646729
-3.487169742584229
-3.487169742584229
-3.487169742584229
-3.502428531646729
-3.502428531646729
-3.487169742584229
-3.487169742584229
-3.487169742584229
-3.487169742584229
-3.487169742584229
-3.487169742584229
-3.471910953521729
-3.471910953521729
-3.456652164459229
-3.471910953521729
-3.471910953521729
-3.471910953521729
-3.487169742584229
-3.487169742584229
-3.487169742584229
-3.471910953521729
-3.471910953521729
-3.487169742584229
-3.487169742584229
-3.487169742584229
-3.471910953521729
-3.471910953521729
-3.456652164459229
-3.456652164459229
-3.456652164459229
-3.456652164459229
-3.456652164459229
-3.456652164459229
-3.456652164459229
-3.471910953521729
-3.471910953521729
-3.471910953521729
-3.471910953521729
-3.471910953521729
-3.471910953521729
-3.471910953521729
-3.471910953521729
-3.456652164459229
-3.456652164459229
-3.471910953521729
-3.456652164459229
-3.456652164459229
-3.456652164459229
-3.441393375396729
-3.441393375396729
-3.456652164459229
-3.456652164459229
-3.441393375396729
-3.456652164459229
-3.456652164459229
-3.441393375396729
-3.441393375396729
-3.456652164459229
-3.441393375396729
-3.441393375396729
-3.441393375396729
-3.426134586334229
-3.426134586334229
-3.426134586334229
-3.426134586334229
-3.426134586334229
-3.426134586334229
-3.426134586334229
-3.441393375396729
-3.441393375396729
-3.441393375396729
-3.441393375396729
-3.441393375396729
-3.441393375396729
-3.441393375396729
-3.441393375396729
-3.426134586334229
-3.441393375396729
-3.441393375396729
-3.441393375396729
-3.426134586334229
-3.441393375396729
-3.441393375396729
-3.441393375396729
-3.441393375396729
-3.441393375396729
-3.426134586334229
-3.426134586334229
-3.426134586334229
-3.426134586334229
-3.426134586334229
-3.426134586334229
-3.410875797271729
-3.410875797271729
-3.410875797271729
-3.410875797271729
-3.410875797271729
-3.410875797271729
-3.410875797271729
-3.410875797271729
-3.410875797271729
-3.410875797271729
-3.410875797271729
-3.410875797271729
-3.426134586334229
-3.410875797271729
-3.410875797271729
-3.410875797271729
-3.410875797271729
-3.410875797271729
-3.410875797271729
-3.410875797271729
-3.426134586334229
-3.426134586334229
-3.426134586334229
-3.426134586334229
-3.426134586334229
-3.410875797271729
-3.410875797271729
-3.410875797271729
-3.410875797271729
-3.395617008209229
-3.395617008209229
-3.380358219146729
-3.395617008209229
-3.395617008209229
-3.395617008209229
-3.395617008209229
-3.395617008209229
-3.395617008209229
-3.395617008209229
-3.395617008209229
-3.395617008209229
-3.395617008209229
-3.395617008209229
-3.395617008209229
-3.395617008209229
-3.395617008209229
-3.380358219146729
-3.380358219146729
-3.380358219146729
-3.365099430084229
-3.380358219146729
-3.380358219146729
-3.380358219146729
-3.380358219146729
-3.380358219146729
-3.395617008209229
-3.395617008209229
-3.380358219146729
-3.395617008209229
-3.380358219146729
-3.380358219146729
-3.380358219146729
-3.380358219146729
-3.365099430084229
-3.365099430084229
-3.365099430084229
-3.365099430084229
-3.365099430084229
-3.365099430084229
-3.365099430084229
-3.380358219146729
-3.380358219146729
-3.365099430084229
-3.380358219146729
-3.365099430084229
-3.365099430084229
-3.349840641021729
-3.349840641021729
-3.365099430084229
-3.349840641021729
-3.349840641021729
-3.349840641021729
-3.365099430084229
-3.349840641021729
-3.349840641021729
-3.349840641021729
-3.349840641021729
-3.365099430084229
-3.365099430084229
-3.365099430084229
-3.365099430084229
-3.365099430084229
-3.365099430084229
-3.365099430084229
-3.365099430084229
-3.349840641021729
-3.349840641021729
-3.349840641021729
-3.349840641021729
-3.334581851959229
-3.334581851959229
-3.319323062896729
-3.319323062896729
-3.319323062896729
-3.319323062896729
-3.319323062896729
-3.319323062896729
-3.319323062896729
-3.319323062896729
-3.319323062896729
-3.334581851959229
-3.334581851959229
-3.334581851959229
-3.319323062896729
-3.319323062896729
-3.334581851959229
-3.334581851959229
-3.334581851959229
-3.334581851959229
-3.334581851959229
-3.334581851959229
-3.334581851959229
-3.334581851959229
-3.334581851959229
-3.334581851959229
-3.334581851959229
-3.319323062896729
-3.319323062896729
-3.319323062896729
-3.319323062896729
-3.319323062896729
-3.304064273834229
-3.319323062896729
-3.304064273834229
-3.304064273834229
-3.319323062896729
-3.319323062896729
-3.319323062896729
-3.319323062896729
-3.319323062896729
-3.319323062896729
-3.319323062896729
-3.319323062896729
-3.319323062896729
-3.319323062896729
-3.319323062896729
-3.304064273834229
-3.319323062896729
-3.319323062896729
-3.304064273834229
-3.304064273834229
-3.304064273834229
-3.304064273834229
-3.304064273834229
-3.304064273834229
-3.304064273834229
-3.304064273834229
-3.304064273834229
-3.304064273834229
-3.304064273834229
-3.304064273834229
-3.304064273834229
-3.304064273834229
-3.288805484771729
-3.288805484771729
-3.304064273834229
-3.288805484771729
-3.288805484771729
-3.288805484771729
-3.288805484771729
-3.288805484771729
-3.273546695709229
-3.288805484771729
-3.288805484771729
-3.288805484771729
-3.288805484771729
-3.288805484771729
-3.288805484771729
-3.288805484771729
-3.288805484771729
-3.288805484771729
-3.288805484771729
-3.288805484771729
-3.288805484771729
-3.288805484771729
-3.288805484771729
-3.288805484771729
-3.273546695709229
-3.273546695709229
-3.273546695709229
-3.273546695709229
-3.258287906646729
-3.273546695709229
-3.273546695709229
-3.273546695709229
-3.273546695709229
-3.273546695709229
-3.273546695709229
-3.273546695709229
-3.258287906646729
-3.258287906646729
-3.273546695709229
-3.273546695709229
-3.273546695709229
-3.273546695709229
-3.273546695709229
-3.273546695709229
-3.273546695709229
-3.273546695709229
-3.273546695709229
-3.258287906646729
-3.258287906646729
-3.258287906646729
-3.243029117584229
-3.243029117584229
-3.243029117584229
-3.243029117584229
-3.243029117584229
-3.243029117584229
-3.243029117584229
-3.243029117584229
-3.258287906646729
-3.258287906646729
-3.258287906646729
-3.258287906646729
-3.258287906646729
-3.258287906646729
-3.258287906646729
-3.243029117584229
-3.243029117584229
-3.243029117584229
-3.243029117584229
-3.243029117584229
-3.243029117584229
-3.243029117584229
-3.243029117584229
-3.227770328521729
-3.227770328521729
-3.227770328521729
-3.243029117584229
-3.243029117584229
-3.243029117584229
-3.243029117584229
-3.243029117584229
-3.258287906646729
-3.258287906646729
-3.243029117584229
-3.243029117584229
-3.243029117584229
-3.243029117584229
-3.243029117584229
-3.243029117584229
-3.243029117584229
-3.243029117584229
-3.243029117584229
-3.227770328521729
-3.227770328521729
-3.227770328521729
-3.227770328521729
-3.227770328521729
-3.227770328521729
-3.227770328521729
-3.227770328521729
-3.227770328521729
-3.227770328521729
-3.227770328521729
-3.227770328521729
-3.227770328521729
-3.227770328521729
-3.212511539459229
-3.212511539459229
-3.212511539459229
-3.212511539459229
-3.212511539459229
-3.197252750396729
-3.212511539459229
-3.212511539459229
-3.212511539459229
-3.212511539459229
-3.212511539459229
-3.212511539459229
-3.212511539459229
-3.212511539459229
-3.212511539459229
-3.212511539459229
-3.212511539459229
-3.212511539459229
-3.197252750396729
-3.197252750396729
-3.212511539459229
-3.212511539459229
-3.212511539459229
-3.212511539459229
-3.197252750396729
-3.197252750396729
-3.197252750396729
-3.212511539459229
-3.197252750396729
-3.197252750396729
-3.197252750396729
-3.197252750396729
-3.197252750396729
-3.197252750396729
-3.197252750396729
-3.181993961334229
-3.181993961334229
-3.181993961334229
-3.181993961334229
-3.181993961334229
-3.181993961334229
-3.181993961334229
-3.181993961334229
-3.181993961334229
-3.181993961334229
-3.181993961334229
-3.181993961334229
-3.181993961334229
-3.181993961334229
-3.181993961334229
-3.181993961334229
-3.181993961334229
-3.197252750396729
-3.181993961334229
-3.181993961334229
-3.181993961334229
-3.181993961334229
-3.181993961334229
-3.181993961334229
-3.166735172271729
-3.166735172271729
-3.166735172271729
-3.166735172271729
-3.166735172271729
-3.166735172271729
-3.166735172271729
-3.166735172271729
-3.166735172271729
-3.166735172271729
-3.166735172271729
-3.166735172271729
-3.181993961334229
-3.181993961334229
-3.166735172271729
-3.181993961334229
-3.181993961334229
-3.166735172271729
-3.166735172271729
-3.166735172271729
-3.166735172271729
-3.166735172271729
-3.166735172271729
-3.166735172271729
-3.166735172271729
-3.151476383209229
-3.151476383209229
-3.166735172271729
-3.151476383209229
-3.151476383209229
-3.136217594146729
-3.136217594146729
-3.151476383209229
-3.151476383209229
-3.136217594146729
-3.136217594146729
-3.151476383209229
-3.151476383209229
-3.136217594146729
-3.151476383209229
-3.136217594146729
-3.136217594146729
-3.136217594146729
-3.136217594146729
-3.136217594146729
-3.136217594146729
-3.136217594146729
-3.136217594146729
-3.136217594146729
-3.136217594146729
-3.136217594146729
-3.151476383209229
-3.151476383209229
-3.136217594146729
-3.151476383209229
-3.136217594146729
-3.136217594146729
-3.136217594146729
-3.136217594146729
-3.136217594146729
-3.120958805084229
-3.120958805084229
-3.120958805084229
-3.120958805084229
-3.120958805084229
-3.120958805084229
-3.120958805084229
-3.120958805084229
-3.120958805084229
-3.120958805084229
-3.120958805084229
-3.120958805084229
-3.120958805084229
-3.120958805084229
-3.136217594146729
-3.120958805084229
-3.120958805084229
-3.136217594146729
-3.136217594146729
-3.120958805084229
-3.120958805084229
-3.136217594146729
-3.120958805084229
-3.120958805084229
-3.120958805084229
-3.120958805084229
-3.105700016021729
-3.105700016021729
-3.105700016021729
-3.105700016021729
-3.120958805084229
-3.105700016021729
-3.105700016021729
-3.105700016021729
-3.105700016021729
-3.105700016021729
-3.105700016021729
-3.105700016021729
-3.105700016021729
-3.105700016021729
-3.105700016021729
-3.105700016021729
-3.105700016021729
-3.105700016021729
-3.090441226959229
-3.090441226959229
-3.090441226959229
-3.090441226959229
-3.090441226959229
-3.090441226959229
-3.090441226959229
-3.090441226959229
-3.090441226959229
-3.090441226959229
-3.090441226959229
-3.090441226959229
-3.090441226959229
-3.090441226959229
-3.090441226959229
-3.090441226959229
-3.090441226959229
-3.090441226959229
-3.090441226959229
-3.090441226959229
-3.090441226959229
-3.090441226959229
-3.090441226959229
-3.075182437896729
-3.090441226959229
-3.090441226959229
-3.075182437896729
-3.075182437896729
-3.075182437896729
-3.075182437896729
-3.059923648834229
-3.075182437896729
-3.075182437896729
-3.059923648834229
-3.059923648834229
-3.059923648834229
-3.059923648834229
-3.059923648834229
-3.075182437896729
-3.075182437896729
-3.075182437896729
-3.059923648834229
-3.075182437896729
-3.075182437896729
-3.075182437896729
-3.075182437896729
-3.075182437896729
-3.075182437896729
-3.075182437896729
-3.075182437896729
-3.075182437896729
-3.075182437896729
-3.059923648834229
-3.059923648834229
-3.059923648834229
-3.075182437896729
-3.075182437896729
-3.059923648834229
-3.059923648834229
-3.044664859771729
-3.044664859771729
-3.044664859771729
-3.044664859771729
-3.044664859771729
-3.029406070709229
-3.029406070709229
-3.044664859771729
-3.044664859771729
-3.044664859771729
-3.044664859771729
-3.044664859771729
-3.044664859771729
-3.059923648834229
-3.059923648834229
-3.059923648834229
-3.044664859771729
-3.044664859771729
-3.059923648834229
-3.059923648834229
-3.044664859771729
-3.044664859771729
-3.044664859771729
-3.044664859771729
-3.044664859771729
-3.044664859771729
-3.044664859771729
-3.044664859771729
-3.044664859771729
-3.044664859771729
-3.044664859771729
-3.044664859771729
-3.044664859771729
-3.044664859771729
-3.029406070709229
-3.029406070709229
-3.029406070709229
-3.014147281646729
-3.014147281646729
-3.014147281646729
-2.998888492584229
-2.998888492584229
-3.014147281646729
-3.014147281646729
-3.014147281646729
-3.014147281646729
-3.014147281646729
-3.029406070709229
-3.029406070709229
-3.029406070709229
-3.029406070709229
-3.029406070709229
-3.029406070709229
-3.029406070709229
-3.029406070709229
-3.029406070709229
-3.029406070709229
-3.014147281646729
-3.014147281646729
-3.029406070709229
-3.029406070709229
-3.014147281646729
-3.014147281646729
-3.014147281646729
-3.014147281646729
-3.014147281646729
-3.014147281646729
-3.014147281646729
-3.014147281646729
-3.014147281646729
-3.014147281646729
-3.014147281646729
-3.014147281646729
-3.014147281646729
-3.014147281646729
-3.014147281646729
-3.014147281646729
-3.014147281646729
-3.014147281646729
-3.014147281646729
-3.014147281646729
-2.998888492584229
-2.998888492584229
-3.014147281646729
-2.998888492584229
-2.983629703521729
-2.983629703521729
-2.998888492584229
-2.998888492584229
-2.983629703521729
-2.983629703521729
-2.983629703521729
-2.983629703521729
-2.998888492584229
-2.983629703521729
-2.983629703521729
-2.983629703521729
-2.983629703521729
-2.983629703521729
-2.983629703521729
-2.983629703521729
-2.983629703521729
-2.983629703521729
-2.983629703521729
-2.983629703521729
-2.983629703521729
-2.983629703521729
-2.983629703521729
-2.983629703521729
-2.983629703521729
-2.983629703521729
-2.983629703521729
-2.998888492584229
-2.998888492584229
-2.998888492584229
-2.998888492584229
-2.983629703521729
-2.983629703521729
-2.983629703521729
-2.983629703521729
-2.983629703521729
-2.983629703521729
-2.968370914459229
-2.968370914459229
-2.968370914459229
-2.968370914459229
-2.968370914459229
-2.983629703521729
-2.983629703521729
-2.983629703521729
-2.983629703521729
-2.983629703521729
-2.983629703521729
-2.983629703521729
-2.968370914459229
-2.968370914459229
-2.968370914459229
-2.968370914459229
-2.968370914459229
-2.968370914459229
-2.953112125396729
-2.968370914459229
-2.968370914459229
-2.968370914459229
-2.968370914459229
-2.968370914459229
-2.968370914459229
-2.968370914459229
-2.968370914459229
-2.968370914459229
-2.953112125396729
-2.953112125396729
-2.968370914459229
-2.968370914459229
-2.953112125396729
-2.953112125396729
-2.953112125396729
-2.953112125396729
-2.953112125396729
-2.953112125396729
-2.953112125396729
-2.953112125396729
-2.937853336334229
-2.937853336334229
-2.953112125396729
-2.953112125396729
-2.953112125396729
-2.953112125396729
-2.953112125396729
-2.953112125396729
-2.953112125396729
-2.937853336334229
-2.937853336334229
-2.937853336334229
-2.937853336334229
-2.937853336334229
-2.937853336334229
-2.922594547271729
-2.937853336334229
-2.922594547271729
-2.922594547271729
-2.922594547271729
-2.922594547271729
-2.922594547271729
-2.922594547271729
-2.922594547271729
-2.922594547271729
-2.937853336334229
-2.922594547271729
-2.922594547271729
-2.937853336334229
-2.922594547271729
-2.922594547271729
-2.922594547271729
-2.922594547271729
-2.922594547271729
-2.922594547271729
-2.922594547271729
-2.922594547271729
-2.922594547271729
-2.922594547271729
-2.937853336334229
-2.937853336334229
-2.937853336334229
-2.937853336334229
-2.937853336334229
-2.937853336334229
-2.922594547271729
-2.922594547271729
-2.922594547271729
-2.922594547271729
-2.922594547271729
-2.907335758209229
-2.907335758209229
-2.907335758209229
-2.907335758209229
-2.907335758209229
-2.907335758209229
-2.907335758209229
-2.907335758209229
-2.907335758209229
-2.922594547271729
-2.922594547271729
-2.907335758209229
-2.907335758209229
-2.907335758209229
-2.907335758209229
-2.892076969146729
-2.892076969146729
-2.892076969146729
-2.892076969146729
-2.892076969146729
-2.892076969146729
-2.892076969146729
-2.892076969146729
-2.907335758209229
-2.907335758209229
-2.907335758209229
-2.907335758209229
-2.892076969146729
-2.907335758209229
-2.907335758209229
-2.892076969146729
-2.892076969146729
-2.892076969146729
-2.892076969146729
-2.892076969146729
-2.907335758209229
-2.907335758209229
-2.907335758209229
-2.907335758209229
-2.907335758209229
-2.907335758209229
-2.907335758209229
-2.892076969146729
-2.892076969146729
-2.892076969146729
-2.892076969146729
-2.876818180084229
-2.876818180084229
-2.876818180084229
-2.876818180084229
-2.876818180084229
-2.876818180084229
-2.876818180084229
-2.876818180084229
-2.876818180084229
-2.876818180084229
-2.892076969146729
-2.876818180084229
-2.876818180084229
-2.892076969146729
-2.892076969146729
-2.876818180084229
-2.876818180084229
-2.892076969146729
-2.876818180084229
-2.876818180084229
-2.861559391021729
-2.861559391021729
-2.861559391021729
-2.861559391021729
-2.846300601959229
-2.846300601959229
-2.861559391021729
-2.861559391021729
-2.861559391021729
-2.861559391021729
-2.861559391021729
-2.861559391021729
-2.861559391021729
-2.876818180084229
-2.876818180084229
-2.876818180084229
-2.861559391021729
-2.861559391021729
-2.861559391021729
-2.861559391021729
-2.861559391021729
-2.861559391021729
-2.861559391021729
-2.861559391021729
-2.846300601959229
-2.846300601959229
-2.846300601959229
-2.846300601959229
-2.846300601959229
-2.831041812896729
-2.846300601959229
-2.846300601959229
-2.846300601959229
-2.846300601959229
-2.846300601959229
-2.861559391021729
-2.861559391021729
-2.861559391021729
-2.861559391021729
-2.861559391021729
-2.846300601959229
-2.846300601959229
-2.846300601959229
-2.846300601959229
-2.831041812896729
-2.831041812896729
-2.831041812896729
-2.831041812896729
-2.831041812896729
-2.831041812896729
-2.831041812896729
-2.831041812896729
-2.846300601959229
-2.846300601959229
-2.846300601959229
-2.846300601959229
-2.846300601959229
-2.846300601959229
-2.846300601959229
-2.846300601959229
-2.846300601959229
-2.846300601959229
-2.846300601959229
-2.846300601959229
-2.846300601959229
-2.846300601959229
-2.846300601959229
-2.831041812896729
-2.846300601959229
-2.831041812896729
-2.831041812896729
-2.831041812896729
-2.831041812896729
-2.831041812896729
-2.831041812896729
-2.831041812896729
-2.831041812896729
-2.831041812896729
-2.831041812896729
-2.831041812896729
-2.831041812896729
-2.815783023834229
-2.815783023834229
-2.815783023834229
-2.815783023834229
-2.800524234771729
-2.815783023834229
-2.800524234771729
-2.815783023834229
-2.815783023834229
-2.815783023834229
-2.800524234771729
-2.800524234771729
-2.815783023834229
-2.815783023834229
-2.815783023834229
-2.815783023834229
-2.815783023834229
-2.815783023834229
-2.815783023834229
-2.815783023834229
-2.815783023834229
-2.815783023834229
-2.815783023834229
-2.815783023834229
-2.815783023834229
-2.815783023834229
-2.815783023834229
-2.800524234771729
-2.800524234771729
-2.800524234771729
-2.785265445709229
-2.800524234771729
-2.800524234771729
-2.785265445709229
-2.785265445709229
-2.785265445709229
-2.785265445709229
-2.785265445709229
-2.785265445709229
-2.800524234771729
-2.785265445709229
-2.785265445709229
-2.785265445709229
-2.785265445709229
-2.785265445709229
-2.785265445709229
-2.785265445709229
-2.785265445709229
-2.785265445709229
-2.785265445709229
-2.785265445709229
-2.785265445709229
-2.785265445709229
-2.785265445709229
-2.785265445709229
-2.785265445709229
-2.785265445709229
-2.800524234771729
-2.800524234771729
-2.800524234771729
-2.785265445709229
-2.800524234771729
-2.800524234771729
-2.785265445709229
-2.785265445709229
-2.770006656646729
-2.770006656646729
-2.770006656646729
-2.754747867584229
-2.754747867584229
-2.754747867584229
-2.754747867584229
-2.770006656646729
-2.754747867584229
-2.754747867584229
-2.754747867584229
-2.770006656646729
-2.770006656646729
-2.770006656646729
-2.770006656646729
-2.785265445709229
-2.785265445709229
-2.785265445709229
-2.785265445709229
-2.785265445709229
-2.785265445709229
-2.785265445709229
-2.785265445709229
-2.785265445709229
-2.785265445709229
-2.770006656646729
-2.770006656646729
-2.770006656646729
-2.770006656646729
-2.754747867584229
-2.754747867584229
-2.754747867584229
-2.754747867584229
-2.754747867584229
-2.739489078521729
-2.739489078521729
-2.739489078521729
-2.739489078521729
-2.754747867584229
-2.754747867584229
-2.754747867584229
-2.754747867584229
-2.754747867584229
-2.754747867584229
-2.754747867584229
-2.754747867584229
-2.754747867584229
-2.754747867584229
-2.754747867584229
-2.754747867584229
-2.739489078521729
-2.739489078521729
-2.754747867584229
-2.754747867584229
-2.754747867584229
-2.739489078521729
-2.739489078521729
-2.739489078521729
-2.739489078521729
-2.739489078521729
-2.724230289459229
-2.724230289459229
-2.724230289459229
-2.724230289459229
-2.724230289459229
-2.724230289459229
-2.724230289459229
-2.724230289459229
-2.724230289459229
-2.724230289459229
-2.724230289459229
-2.724230289459229
-2.724230289459229
-2.724230289459229
-2.724230289459229
-2.739489078521729
-2.739489078521729
-2.724230289459229
-2.724230289459229
-2.724230289459229
-2.739489078521729
-2.724230289459229
-2.724230289459229
-2.724230289459229
-2.724230289459229
-2.724230289459229
-2.739489078521729
-2.724230289459229
-2.724230289459229
-2.724230289459229
-2.724230289459229
-2.739489078521729
-2.724230289459229
-2.724230289459229
-2.724230289459229
-2.724230289459229
-2.724230289459229
-2.724230289459229
-2.724230289459229
-2.708971500396729
-2.708971500396729
-2.708971500396729
-2.708971500396729
-2.708971500396729
-2.708971500396729
-2.708971500396729
-2.708971500396729
-2.708971500396729
-2.708971500396729
-2.708971500396729
-2.708971500396729
-2.708971500396729
-2.708971500396729
-2.708971500396729
-2.708971500396729
-2.693712711334229
-2.693712711334229
-2.708971500396729
-2.693712711334229
-2.693712711334229
-2.693712711334229
-2.693712711334229
-2.693712711334229
-2.693712711334229
-2.693712711334229
-2.693712711334229
-2.693712711334229
-2.708971500396729
-2.693712711334229
-2.693712711334229
-2.708971500396729
-2.708971500396729
-2.708971500396729
-2.708971500396729
-2.693712711334229
-2.693712711334229
-2.693712711334229
-2.693712711334229
-2.693712711334229
-2.693712711334229
-2.678453922271729
-2.693712711334229
-2.678453922271729
-2.678453922271729
-2.678453922271729
-2.678453922271729
-2.678453922271729
-2.678453922271729
-2.678453922271729
-2.678453922271729
-2.693712711334229
-2.693712711334229
-2.678453922271729
-2.693712711334229
-2.693712711334229
-2.693712711334229
-2.693712711334229
-2.678453922271729
-2.678453922271729
-2.678453922271729
-2.678453922271729
-2.678453922271729
-2.678453922271729
-2.678453922271729
-2.678453922271729
-2.678453922271729
-2.678453922271729
-2.678453922271729
-2.678453922271729
-2.678453922271729
-2.678453922271729
-2.678453922271729
-2.663195133209229
-2.663195133209229
-2.663195133209229
-2.663195133209229
-2.663195133209229
-2.663195133209229
-2.663195133209229
-2.663195133209229
-2.663195133209229
-2.663195133209229
-2.663195133209229
-2.663195133209229
-2.663195133209229
-2.663195133209229
-2.663195133209229
-2.663195133209229
-2.663195133209229
-2.663195133209229
-2.663195133209229
-2.663195133209229
-2.663195133209229
-2.663195133209229
-2.647936344146729
-2.647936344146729
-2.647936344146729
-2.663195133209229
-2.647936344146729
-2.647936344146729
-2.663195133209229
-2.663195133209229
-2.663195133209229
-2.663195133209229
-2.663195133209229
-2.663195133209229
-2.678453922271729
-2.678453922271729
-2.663195133209229
-2.663195133209229
-2.663195133209229
-2.663195133209229
-2.647936344146729
-2.647936344146729
-2.647936344146729
-2.632677555084229
-2.632677555084229
-2.632677555084229
-2.632677555084229
-2.617418766021729
-2.617418766021729
-2.617418766021729
-2.617418766021729
-2.617418766021729
-2.632677555084229
-2.632677555084229
-2.632677555084229
-2.632677555084229
-2.632677555084229
-2.632677555084229
-2.632677555084229
-2.632677555084229
-2.632677555084229
-2.632677555084229
-2.632677555084229
-2.632677555084229
-2.632677555084229
-2.632677555084229
-2.632677555084229
-2.632677555084229
-2.632677555084229
-2.617418766021729
-2.617418766021729
-2.617418766021729
-2.617418766021729
-2.617418766021729
-2.617418766021729
-2.617418766021729
-2.617418766021729
-2.617418766021729
-2.617418766021729
-2.632677555084229
-2.632677555084229
-2.632677555084229
-2.632677555084229
-2.617418766021729
-2.632677555084229
-2.632677555084229
-2.632677555084229
-2.617418766021729
-2.632677555084229
-2.632677555084229
-2.617418766021729
-2.617418766021729
-2.602159976959229
-2.602159976959229
-2.602159976959229
-2.602159976959229
-2.602159976959229
-2.602159976959229
-2.602159976959229
-2.602159976959229
-2.602159976959229
-2.602159976959229
-2.602159976959229
-2.617418766021729
-2.602159976959229
-2.602159976959229
-2.602159976959229
-2.602159976959229
-2.602159976959229
-2.602159976959229
-2.617418766021729
-2.617418766021729
-2.602159976959229
-2.602159976959229
-2.617418766021729
-2.617418766021729
-2.602159976959229
-2.602159976959229
-2.602159976959229
-2.602159976959229
-2.602159976959229
-2.602159976959229
-2.602159976959229
-2.602159976959229
-2.602159976959229
-2.602159976959229
-2.602159976959229
-2.602159976959229
-2.602159976959229
-2.602159976959229
-2.602159976959229
-2.602159976959229
-2.602159976959229
-2.602159976959229
-2.602159976959229
-2.602159976959229
-2.602159976959229
-2.602159976959229
-2.602159976959229
-2.586901187896729
-2.586901187896729
-2.586901187896729
-2.602159976959229
-2.602159976959229
-2.586901187896729
-2.586901187896729
-2.586901187896729
-2.586901187896729
-2.586901187896729
-2.586901187896729
-2.571642398834229
-2.571642398834229
-2.571642398834229
-2.586901187896729
-2.571642398834229
-2.571642398834229
-2.571642398834229
-2.571642398834229
-2.586901187896729
-2.586901187896729
-2.586901187896729
-2.586901187896729
-2.586901187896729
-2.571642398834229
-2.586901187896729
-2.586901187896729
-2.586901187896729
-2.571642398834229
-2.571642398834229
-2.571642398834229
-2.571642398834229
-2.571642398834229
-2.571642398834229
-2.571642398834229
-2.571642398834229
-2.571642398834229
-2.571642398834229
-2.556383609771729
-2.556383609771729
-2.556383609771729
-2.556383609771729
-2.556383609771729
-2.556383609771729
-2.556383609771729
-2.556383609771729
-2.556383609771729
-2.556383609771729
-2.556383609771729
-2.556383609771729
-2.556383609771729
-2.556383609771729
-2.556383609771729
-2.556383609771729
-2.556383609771729
-2.556383609771729
-2.556383609771729
-2.556383609771729
-2.556383609771729
-2.556383609771729
-2.556383609771729
-2.541124820709229
-2.541124820709229
-2.541124820709229
-2.541124820709229
-2.541124820709229
-2.541124820709229
-2.541124820709229
-2.541124820709229
-2.541124820709229
-2.541124820709229
-2.541124820709229
-2.541124820709229
-2.541124820709229
-2.556383609771729
-2.556383609771729
-2.556383609771729
-2.556383609771729
-2.556383609771729
-2.541124820709229
-2.541124820709229
-2.541124820709229
-2.541124820709229
-2.541124820709229
-2.541124820709229
-2.525866031646729
-2.525866031646729
-2.541124820709229
-2.525866031646729
-2.525866031646729
-2.525866031646729
-2.541124820709229
-2.541124820709229
-2.541124820709229
-2.525866031646729
-2.541124820709229
-2.541124820709229
-2.525866031646729
-2.525866031646729
-2.525866031646729
-2.525866031646729
-2.525866031646729
-2.525866031646729
-2.525866031646729
-2.525866031646729
-2.510607242584229
-2.510607242584229
-2.510607242584229
-2.510607242584229
-2.510607242584229
-2.510607242584229
-2.525866031646729
-2.510607242584229
-2.525866031646729
-2.525866031646729
-2.525866031646729
-2.525866031646729
-2.525866031646729
-2.525866031646729
-2.525866031646729
-2.525866031646729
-2.525866031646729
-2.525866031646729
-2.510607242584229
-2.510607242584229
-2.510607242584229
-2.510607242584229
-2.510607242584229
-2.510607242584229
-2.510607242584229
-2.525866031646729
-2.525866031646729
-2.510607242584229
-2.510607242584229
-2.510607242584229
-2.525866031646729
-2.510607242584229
-2.510607242584229
-2.510607242584229
-2.510607242584229
-2.510607242584229
-2.510607242584229
-2.495348453521729
-2.495348453521729
-2.495348453521729
-2.495348453521729
-2.495348453521729
-2.495348453521729
-2.495348453521729
-2.495348453521729
-2.495348453521729
-2.495348453521729
-2.495348453521729
-2.495348453521729
-2.495348453521729
-2.510607242584229
-2.510607242584229
-2.495348453521729
-2.495348453521729
-2.495348453521729
-2.495348453521729
-2.495348453521729
-2.495348453521729
-2.495348453521729
-2.495348453521729
-2.495348453521729
-2.480089664459229
-2.480089664459229
-2.480089664459229
-2.480089664459229
-2.480089664459229
-2.480089664459229
-2.480089664459229
-2.480089664459229
-2.480089664459229
-2.480089664459229
-2.495348453521729
-2.495348453521729
-2.495348453521729
-2.495348453521729
-2.495348453521729
-2.495348453521729
-2.495348453521729
-2.495348453521729
-2.495348453521729
-2.495348453521729
-2.495348453521729
-2.495348453521729
-2.480089664459229
-2.495348453521729
-2.495348453521729
-2.480089664459229
-2.480089664459229
-2.480089664459229
-2.480089664459229
-2.480089664459229
-2.480089664459229
-2.480089664459229
-2.480089664459229
-2.480089664459229
-2.464830875396729
-2.464830875396729
-2.464830875396729
-2.464830875396729
-2.464830875396729
-2.464830875396729
-2.464830875396729
-2.464830875396729
-2.464830875396729
-2.464830875396729
-2.480089664459229
-2.480089664459229
-2.464830875396729
-2.464830875396729
-2.464830875396729
-2.464830875396729
-2.464830875396729
-2.464830875396729
-2.464830875396729
-2.464830875396729
-2.449572086334229
-2.449572086334229
-2.449572086334229
-2.449572086334229
-2.449572086334229
-2.464830875396729
-2.464830875396729
-2.464830875396729
-2.464830875396729
-2.464830875396729
-2.464830875396729
-2.464830875396729
-2.464830875396729
-2.464830875396729
-2.464830875396729
-2.464830875396729
-2.464830875396729
-2.464830875396729
-2.464830875396729
-2.464830875396729
-2.464830875396729
-2.464830875396729
-2.449572086334229
-2.449572086334229
-2.449572086334229
-2.449572086334229
-2.434313297271729
-2.434313297271729
-2.434313297271729
-2.434313297271729
-2.434313297271729
-2.434313297271729
-2.434313297271729
-2.434313297271729
-2.434313297271729
-2.434313297271729
-2.449572086334229
-2.434313297271729
-2.434313297271729
-2.449572086334229
-2.449572086334229
-2.449572086334229
-2.449572086334229
-2.449572086334229
-2.449572086334229
-2.449572086334229
-2.449572086334229
-2.434313297271729
-2.434313297271729
-2.434313297271729
-2.434313297271729
-2.434313297271729
-2.434313297271729
-2.434313297271729
-2.434313297271729
-2.434313297271729
-2.434313297271729
-2.434313297271729
-2.434313297271729
-2.434313297271729
-2.419054508209229
-2.419054508209229
-2.434313297271729
-2.434313297271729
-2.419054508209229
-2.419054508209229
-2.419054508209229
-2.419054508209229
-2.419054508209229
-2.419054508209229
-2.419054508209229
-2.419054508209229
-2.434313297271729
-2.434313297271729
-2.434313297271729
-2.434313297271729
-2.434313297271729
-2.419054508209229
-2.419054508209229
-2.419054508209229
-2.419054508209229
-2.403795719146729
-2.403795719146729
-2.403795719146729
-2.403795719146729
-2.403795719146729
-2.403795719146729
-2.403795719146729
-2.403795719146729
-2.419054508209229
-2.403795719146729
-2.419054508209229
-2.419054508209229
-2.419054508209229
-2.419054508209229
-2.419054508209229
-2.419054508209229
-2.419054508209229
-2.419054508209229
-2.403795719146729
-2.388536930084229
-2.403795719146729
-2.403795719146729
-2.403795719146729
-2.403795719146729
-2.403795719146729
-2.403795719146729
-2.403795719146729
-2.403795719146729
-2.419054508209229
-2.403795719146729
-2.403795719146729
-2.403795719146729
-2.403795719146729
-2.403795719146729
-2.388536930084229
-2.388536930084229
-2.388536930084229
-2.388536930084229
-2.388536930084229
-2.388536930084229
-2.388536930084229
-2.388536930084229
-2.388536930084229
-2.388536930084229
-2.388536930084229
-2.388536930084229
-2.388536930084229
-2.388536930084229
-2.388536930084229
-2.388536930084229
-2.388536930084229
-2.388536930084229
-2.388536930084229
-2.388536930084229
-2.388536930084229
-2.403795719146729
-2.403795719146729
-2.403795719146729
-2.388536930084229
-2.388536930084229
-2.403795719146729
-2.388536930084229
-2.388536930084229
-2.388536930084229
-2.388536930084229
-2.373278141021729
-2.373278141021729
-2.373278141021729
-2.373278141021729
-2.373278141021729
-2.373278141021729
-2.373278141021729
-2.373278141021729
-2.373278141021729
-2.373278141021729
-2.373278141021729
-2.373278141021729
-2.373278141021729
-2.373278141021729
-2.373278141021729
-2.358019351959229
-2.358019351959229
-2.358019351959229
-2.373278141021729
-2.373278141021729
-2.358019351959229
-2.358019351959229
-2.358019351959229
-2.373278141021729
-2.373278141021729
-2.373278141021729
-2.373278141021729
-2.373278141021729
-2.373278141021729
-2.373278141021729
-2.373278141021729
-2.373278141021729
-2.373278141021729
-2.373278141021729
-2.358019351959229
-2.358019351959229
-2.373278141021729
-2.373278141021729
-2.358019351959229
-2.358019351959229
-2.358019351959229
-2.358019351959229
-2.358019351959229
-2.358019351959229
-2.358019351959229
-2.358019351959229
-2.358019351959229
-2.358019351959229
-2.358019351959229
-2.358019351959229
-2.358019351959229
-2.358019351959229
-2.358019351959229
-2.358019351959229
-2.358019351959229
-2.342760562896729
-2.358019351959229
-2.358019351959229
-2.358019351959229
-2.358019351959229
-2.358019351959229
-2.358019351959229
-2.342760562896729
-2.342760562896729
-2.342760562896729
-2.342760562896729
-2.342760562896729
-2.342760562896729
-2.342760562896729
-2.342760562896729
-2.342760562896729
-2.358019351959229
-2.358019351959229
-2.342760562896729
-2.358019351959229
-2.358019351959229
-2.358019351959229
-2.358019351959229
-2.342760562896729
-2.342760562896729
-2.342760562896729
-2.342760562896729
-2.342760562896729
-2.342760562896729
-2.342760562896729
-2.342760562896729
-2.342760562896729
-2.342760562896729
-2.342760562896729
-2.342760562896729
-2.342760562896729
-2.342760562896729
-2.327501773834229
-2.342760562896729
-2.342760562896729
-2.327501773834229
-2.327501773834229
-2.327501773834229
-2.327501773834229
-2.327501773834229
-2.327501773834229
-2.327501773834229
-2.327501773834229
-2.327501773834229
-2.342760562896729
-2.342760562896729
-2.342760562896729
-2.342760562896729
-2.327501773834229
-2.327501773834229
-2.327501773834229
-2.327501773834229
-2.327501773834229
-2.327501773834229
-2.327501773834229
-2.312242984771729
-2.312242984771729
-2.327501773834229
-2.327501773834229
-2.312242984771729
-2.312242984771729
-2.312242984771729
-2.327501773834229
-2.327501773834229
-2.327501773834229
-2.327501773834229
-2.327501773834229
-2.327501773834229
-2.327501773834229
-2.327501773834229
-2.327501773834229
-2.312242984771729
-2.312242984771729
-2.312242984771729
-2.296984195709229
-2.296984195709229
-2.296984195709229
-2.296984195709229
-2.296984195709229
-2.296984195709229
-2.296984195709229
-2.296984195709229
-2.296984195709229
-2.296984195709229
-2.296984195709229
-2.296984195709229
-2.296984195709229
-2.296984195709229
-2.296984195709229
-2.296984195709229
-2.296984195709229
-2.296984195709229
-2.296984195709229
-2.312242984771729
-2.296984195709229
-2.296984195709229
-2.296984195709229
-2.296984195709229
-2.296984195709229
-2.296984195709229
-2.312242984771729
-2.296984195709229
-2.296984195709229
-2.296984195709229
-2.296984195709229
-2.296984195709229
-2.296984195709229
-2.281725406646729
-2.296984195709229
-2.296984195709229
-2.281725406646729
-2.281725406646729
-2.281725406646729
-2.281725406646729
-2.281725406646729
-2.296984195709229
-2.281725406646729
-2.281725406646729
-2.296984195709229
-2.296984195709229
-2.296984195709229
-2.296984195709229
-2.296984195709229
-2.281725406646729
-2.296984195709229
-2.296984195709229
-2.296984195709229
-2.281725406646729
-2.281725406646729
-2.296984195709229
-2.296984195709229
-2.296984195709229
-2.296984195709229
-2.281725406646729
-2.281725406646729
-2.281725406646729
-2.281725406646729
-2.266466617584229
-2.281725406646729
-2.281725406646729
-2.266466617584229
-2.281725406646729
-2.281725406646729
-2.281725406646729
-2.281725406646729
-2.281725406646729
-2.266466617584229
-2.281725406646729
-2.266466617584229
-2.266466617584229
-2.266466617584229
-2.266466617584229
-2.281725406646729
-2.281725406646729
-2.281725406646729
-2.266466617584229
-2.281725406646729
-2.281725406646729
-2.281725406646729
-2.266466617584229
-2.266466617584229
-2.266466617584229
-2.266466617584229
-2.251207828521729
-2.251207828521729
-2.251207828521729
-2.251207828521729
-2.251207828521729
-2.251207828521729
-2.251207828521729
-2.251207828521729
-2.251207828521729
-2.266466617584229
-2.266466617584229
-2.266466617584229
-2.251207828521729
-2.251207828521729
-2.266466617584229
-2.251207828521729
-2.251207828521729
-2.251207828521729
-2.251207828521729
-2.251207828521729
-2.251207828521729
-2.235949039459229
-2.235949039459229
-2.235949039459229
-2.235949039459229
-2.220690250396729
-2.235949039459229
-2.235949039459229
-2.235949039459229
-2.235949039459229
-2.235949039459229
-2.235949039459229
-2.251207828521729
-2.251207828521729
-2.251207828521729
-2.251207828521729
-2.251207828521729
-2.251207828521729
-2.251207828521729
-2.251207828521729
-2.235949039459229
-2.235949039459229
-2.235949039459229
-2.235949039459229
-2.235949039459229
-2.235949039459229
-2.235949039459229
-2.235949039459229
-2.251207828521729
-2.251207828521729
-2.251207828521729
-2.251207828521729
-2.251207828521729
-2.235949039459229
-2.251207828521729
-2.251207828521729
-2.235949039459229
-2.235949039459229
-2.235949039459229
-2.235949039459229
-2.235949039459229
-2.235949039459229
-2.220690250396729
-2.220690250396729
-2.220690250396729
-2.220690250396729
-2.205431461334229
-2.205431461334229
-2.205431461334229
-2.220690250396729
-2.220690250396729
-2.220690250396729
-2.220690250396729
-2.220690250396729
-2.220690250396729
-2.235949039459229
-2.235949039459229
-2.220690250396729
-2.220690250396729
-2.235949039459229
-2.220690250396729
-2.220690250396729
-2.220690250396729
-2.220690250396729
-2.220690250396729
-2.205431461334229
-2.220690250396729
-2.220690250396729
-2.220690250396729
-2.220690250396729
-2.220690250396729
-2.220690250396729
-2.220690250396729
-2.220690250396729
-2.220690250396729
-2.205431461334229
-2.220690250396729
-2.205431461334229
-2.205431461334229
-2.205431461334229
-2.205431461334229
-2.205431461334229
-2.205431461334229
-2.205431461334229
-2.205431461334229
-2.205431461334229
-2.205431461334229
-2.205431461334229
-2.220690250396729
-2.205431461334229
-2.205431461334229
-2.205431461334229
-2.205431461334229
-2.205431461334229
-2.205431461334229
-2.205431461334229
-2.205431461334229
-2.205431461334229
-2.205431461334229
-2.205431461334229
-2.205431461334229
-2.205431461334229
-2.205431461334229
-2.205431461334229
-2.205431461334229
-2.205431461334229
-2.205431461334229
-2.190172672271729
-2.190172672271729
-2.190172672271729
-2.190172672271729
-2.190172672271729
-2.190172672271729
-2.190172672271729
-2.190172672271729
-2.190172672271729
-2.190172672271729
-2.205431461334229
-2.205431461334229
-2.205431461334229
-2.205431461334229
-2.205431461334229
-2.205431461334229
-2.220690250396729
-2.205431461334229
-2.205431461334229
-2.190172672271729
-2.190172672271729
-2.190172672271729
-2.190172672271729
-2.174913883209229
-2.174913883209229
-2.174913883209229
-2.174913883209229
-2.159655094146729
-2.159655094146729
-2.159655094146729
-2.174913883209229
-2.159655094146729
-2.159655094146729
-2.174913883209229
-2.174913883209229
-2.174913883209229
-2.190172672271729
-2.190172672271729
-2.190172672271729
-2.190172672271729
-2.190172672271729
-2.190172672271729
-2.190172672271729
-2.190172672271729
-2.190172672271729
-2.190172672271729
-2.190172672271729
-2.190172672271729
-2.174913883209229
-2.190172672271729
-2.174913883209229
-2.174913883209229
-2.174913883209229
-2.174913883209229
-2.174913883209229
-2.174913883209229
-2.174913883209229
-2.159655094146729
-2.159655094146729
-2.159655094146729
-2.159655094146729
-2.159655094146729
-2.144396305084229
-2.159655094146729
-2.159655094146729
-2.144396305084229
-2.144396305084229
-2.144396305084229
-2.159655094146729
-2.144396305084229
-2.144396305084229
-2.159655094146729
-2.159655094146729
-2.159655094146729
-2.159655094146729
-2.159655094146729
-2.159655094146729
-2.174913883209229
-2.174913883209229
-2.174913883209229
-2.159655094146729
-2.174913883209229
-2.174913883209229
-2.174913883209229
-2.159655094146729
-2.159655094146729
-2.159655094146729
-2.159655094146729
-2.159655094146729
-2.144396305084229
-2.144396305084229
-2.144396305084229
-2.144396305084229
-2.144396305084229
-2.144396305084229
-2.144396305084229
-2.144396305084229
-2.144396305084229
-2.144396305084229
-2.144396305084229
-2.144396305084229
-2.159655094146729
-2.159655094146729
-2.159655094146729
-2.144396305084229
-2.159655094146729
-2.159655094146729
-2.144396305084229
-2.144396305084229
-2.144396305084229
-2.144396305084229
-2.144396305084229
-2.144396305084229
-2.144396305084229
-2.129137516021729
-2.129137516021729
-2.129137516021729
-2.129137516021729
-2.129137516021729
-2.129137516021729
-2.129137516021729
-2.144396305084229
-2.144396305084229
-2.144396305084229
-2.144396305084229
-2.144396305084229
-2.144396305084229
-2.144396305084229
-2.144396305084229
-2.144396305084229
-2.144396305084229
-2.129137516021729
-2.129137516021729
-2.129137516021729
-2.129137516021729
-2.129137516021729
-2.113878726959229
-2.113878726959229
-2.113878726959229
-2.113878726959229
-2.129137516021729
-2.113878726959229
-2.113878726959229
-2.129137516021729
-2.129137516021729
-2.129137516021729
-2.144396305084229
-2.144396305084229
-2.129137516021729
-2.144396305084229
-2.129137516021729
-2.129137516021729
-2.129137516021729
-2.129137516021729
-2.113878726959229
-2.113878726959229
-2.113878726959229
-2.098619937896729
-2.113878726959229
-2.113878726959229
-2.113878726959229
-2.113878726959229
-2.113878726959229
-2.113878726959229
-2.113878726959229
-2.113878726959229
-2.129137516021729
-2.129137516021729
-2.113878726959229
-2.113878726959229
-2.113878726959229
-2.113878726959229
-2.129137516021729
-2.129137516021729
-2.129137516021729
-2.129137516021729
-2.129137516021729
-2.129137516021729
-2.113878726959229
-2.129137516021729
-2.113878726959229
-2.113878726959229
-2.113878726959229
-2.098619937896729
-2.098619937896729
-2.098619937896729
-2.113878726959229
-2.113878726959229
-2.113878726959229
-2.113878726959229
-2.113878726959229
-2.129137516021729
-2.129137516021729
-2.113878726959229
-2.113878726959229
-2.113878726959229
-2.113878726959229
-2.113878726959229
-2.098619937896729
-2.098619937896729
-2.098619937896729
-2.098619937896729
-2.098619937896729
-2.083361148834229
-2.083361148834229
-2.083361148834229
-2.083361148834229
-2.083361148834229
-2.083361148834229
-2.083361148834229
-2.083361148834229
-2.083361148834229
-2.083361148834229
-2.083361148834229
-2.083361148834229
-2.083361148834229
-2.083361148834229
-2.083361148834229
-2.083361148834229
-2.083361148834229
-2.083361148834229
-2.083361148834229
-2.083361148834229
-2.083361148834229
-2.098619937896729
-2.098619937896729
-2.098619937896729
-2.098619937896729
-2.098619937896729
-2.098619937896729
-2.098619937896729
-2.098619937896729
-2.098619937896729
-2.083361148834229
-2.083361148834229
-2.083361148834229
-2.083361148834229
-2.083361148834229
-2.083361148834229
-2.083361148834229
-2.068102359771729
-2.068102359771729
-2.083361148834229
-2.083361148834229
-2.083361148834229
-2.083361148834229
-2.068102359771729
-2.083361148834229
-2.083361148834229
-2.083361148834229
-2.083361148834229
-2.083361148834229
-2.068102359771729
-2.083361148834229
-2.083361148834229
-2.083361148834229
-2.083361148834229
-2.083361148834229
-2.068102359771729
-2.083361148834229
-2.083361148834229
-2.068102359771729
-2.068102359771729
-2.068102359771729
-2.083361148834229
-2.083361148834229
-2.068102359771729
-2.068102359771729
-2.068102359771729
-2.068102359771729
-2.068102359771729
-2.083361148834229
-2.068102359771729
-2.068102359771729
-2.068102359771729
-2.068102359771729
-2.068102359771729
-2.052843570709229
-2.052843570709229
-2.052843570709229
-2.052843570709229
-2.052843570709229
-2.052843570709229
-2.052843570709229
-2.052843570709229
-2.052843570709229
-2.052843570709229
-2.052843570709229
-2.052843570709229
-2.052843570709229
-2.052843570709229
-2.068102359771729
-2.052843570709229
-2.052843570709229
-2.068102359771729
-2.068102359771729
-2.052843570709229
-2.052843570709229
-2.052843570709229
-2.052843570709229
-2.052843570709229
-2.052843570709229
-2.068102359771729
-2.052843570709229
-2.052843570709229
-2.052843570709229
-2.052843570709229
-2.052843570709229
-2.068102359771729
-2.052843570709229
-2.052843570709229
-2.052843570709229
-2.068102359771729
-2.052843570709229
-2.052843570709229
-2.052843570709229
-2.052843570709229
-2.052843570709229
-2.052843570709229
-2.037584781646729
-2.037584781646729
-2.037584781646729
-2.037584781646729
-2.037584781646729
-2.022325992584229
-2.022325992584229
-2.037584781646729
-2.037584781646729
-2.037584781646729
-2.037584781646729
-2.037584781646729
-2.037584781646729
-2.037584781646729
-2.037584781646729
-2.037584781646729
-2.037584781646729
-2.037584781646729
-2.022325992584229
-2.022325992584229
-2.022325992584229
-2.022325992584229
-2.022325992584229
-2.022325992584229
-2.022325992584229
-2.022325992584229
-2.022325992584229
-2.022325992584229
-2.007067203521729
-2.022325992584229
-2.022325992584229
-2.022325992584229
-2.022325992584229
-2.022325992584229
-2.022325992584229
-2.022325992584229
-2.022325992584229
-2.037584781646729
-2.037584781646729
-2.037584781646729
-2.037584781646729
-2.037584781646729
-2.037584781646729
-2.037584781646729
-2.037584781646729
-2.037584781646729
-2.037584781646729
-2.022325992584229
-2.022325992584229
-2.022325992584229
-2.022325992584229
-2.022325992584229
-2.022325992584229
-2.022325992584229
-2.022325992584229
-2.022325992584229
-2.022325992584229
-2.022325992584229
-2.022325992584229
-2.022325992584229
-2.022325992584229
-2.022325992584229
-2.022325992584229
-2.022325992584229
-2.022325992584229
-2.022325992584229
-2.007067203521729
-2.007067203521729
-2.007067203521729
-2.007067203521729
-2.007067203521729
-2.007067203521729
-2.007067203521729
-2.007067203521729
-2.007067203521729
-2.007067203521729
-2.007067203521729
-2.007067203521729
-1.991808295249939
-2.007067203521729
-2.007067203521729
-2.007067203521729
-2.007067203521729
-2.007067203521729
-2.007067203521729
-2.007067203521729
-2.007067203521729
-2.007067203521729
-2.007067203521729
-2.007067203521729
-2.007067203521729
-2.007067203521729
-2.007067203521729
-2.007067203521729
-2.007067203521729
-2.007067203521729
-2.007067203521729
-2.007067203521729
-2.007067203521729
-2.007067203521729
-2.007067203521729
-2.007067203521729
-2.007067203521729
-2.007067203521729
-1.991808295249939
-1.991808295249939
-1.991808295249939
-1.991808295249939
-1.976549506187439
-1.976549506187439
-1.976549506187439
-1.976549506187439
-1.976549506187439
-1.976549506187439
-1.976549506187439
-1.976549506187439
-1.976549506187439
-1.991808295249939
-1.991808295249939
-1.991808295249939
-1.991808295249939
-2.007067203521729
-2.007067203521729
-2.007067203521729
-2.007067203521729
-1.991808295249939
-1.991808295249939
-1.991808295249939
-1.991808295249939
-1.991808295249939
-1.991808295249939
-1.976549506187439
-1.976549506187439
-1.976549506187439
-1.976549506187439
-1.961290717124939
-1.961290717124939
-1.961290717124939
-1.961290717124939
-1.961290717124939
-1.961290717124939
-1.976549506187439
-1.976549506187439
-1.976549506187439
-1.976549506187439
-1.976549506187439
-1.991808295249939
-1.991808295249939
-1.991808295249939
-1.976549506187439
-1.976549506187439
-1.991808295249939
-1.976549506187439
-1.976549506187439
-1.991808295249939
-1.976549506187439
-1.976549506187439
-1.976549506187439
-1.976549506187439
-1.961290717124939
-1.961290717124939
-1.961290717124939
-1.961290717124939
-1.961290717124939
-1.961290717124939
-1.961290717124939
-1.961290717124939
-1.976549506187439
-1.961290717124939
-1.961290717124939
-1.961290717124939
-1.961290717124939
-1.976549506187439
-1.961290717124939
-1.961290717124939
-1.961290717124939
-1.976549506187439
-1.961290717124939
-1.976549506187439
-1.976549506187439
-1.961290717124939
-1.961290717124939
-1.961290717124939
-1.961290717124939
-1.961290717124939
-1.946031928062439
-1.946031928062439
-1.946031928062439
-1.946031928062439
-1.946031928062439
-1.946031928062439
-1.946031928062439
-1.946031928062439
-1.961290717124939
-1.946031928062439
-1.961290717124939
-1.961290717124939
-1.961290717124939
-1.961290717124939
-1.961290717124939
-1.961290717124939
-1.961290717124939
-1.946031928062439
-1.946031928062439
-1.946031928062439
-1.946031928062439
-1.946031928062439
-1.946031928062439
-1.946031928062439
-1.946031928062439
-1.946031928062439
-1.946031928062439
-1.946031928062439
-1.946031928062439
-1.961290717124939
-1.961290717124939
-1.946031928062439
-1.946031928062439
-1.946031928062439
-1.946031928062439
-1.946031928062439
-1.946031928062439
-1.946031928062439
-1.930773138999939
-1.930773138999939
-1.930773138999939
-1.930773138999939
-1.930773138999939
-1.930773138999939
-1.930773138999939
-1.930773138999939
-1.930773138999939
-1.930773138999939
-1.930773138999939
-1.930773138999939
-1.930773138999939
-1.930773138999939
-1.930773138999939
-1.930773138999939
-1.930773138999939
-1.930773138999939
-1.930773138999939
-1.930773138999939
-1.930773138999939
-1.930773138999939
-1.930773138999939
-1.930773138999939
-1.930773138999939
-1.946031928062439
-1.946031928062439
-1.946031928062439
-1.946031928062439
-1.930773138999939
-1.946031928062439
-1.946031928062439
-1.946031928062439
-1.930773138999939
-1.930773138999939
-1.930773138999939
-1.930773138999939
-1.930773138999939
-1.930773138999939
-1.915514349937439
-1.915514349937439
-1.915514349937439
-1.930773138999939
-1.930773138999939
-1.915514349937439
-1.930773138999939
-1.930773138999939
-1.930773138999939
-1.930773138999939
-1.915514349937439
-1.915514349937439
-1.915514349937439
-1.915514349937439
-1.915514349937439
-1.915514349937439
-1.900255560874939
-1.915514349937439
-1.915514349937439
-1.915514349937439
-1.915514349937439
-1.915514349937439
-1.915514349937439
-1.915514349937439
-1.915514349937439
-1.915514349937439
-1.915514349937439
-1.930773138999939
-1.915514349937439
-1.915514349937439
-1.930773138999939
-1.915514349937439
-1.930773138999939
-1.915514349937439
-1.915514349937439
-1.915514349937439
-1.915514349937439
-1.900255560874939
-1.900255560874939
-1.900255560874939
-1.900255560874939
-1.900255560874939
-1.900255560874939
-1.900255560874939
-1.900255560874939
-1.900255560874939
-1.900255560874939
-1.900255560874939
-1.900255560874939
-1.900255560874939
-1.915514349937439
-1.900255560874939
-1.900255560874939
-1.915514349937439
-1.900255560874939
-1.900255560874939
-1.915514349937439
-1.900255560874939
-1.900255560874939
-1.915514349937439
-1.900255560874939
-1.915514349937439
-1.900255560874939
-1.900255560874939
-1.915514349937439
-1.900255560874939
-1.900255560874939
-1.900255560874939
-1.884996771812439
-1.884996771812439
-1.884996771812439
-1.884996771812439
-1.869737982749939
-1.869737982749939
-1.869737982749939
-1.869737982749939
-1.869737982749939
-1.869737982749939
-1.869737982749939
-1.884996771812439
-1.884996771812439
-1.884996771812439
-1.884996771812439
-1.900255560874939
-1.900255560874939
-1.900255560874939
-1.900255560874939
-1.900255560874939
-1.900255560874939
-1.900255560874939
-1.884996771812439
-1.900255560874939
-1.884996771812439
-1.884996771812439
-1.884996771812439
-1.884996771812439
-1.884996771812439
-1.869737982749939
-1.884996771812439
-1.884996771812439
-1.884996771812439
-1.869737982749939
-1.869737982749939
-1.869737982749939
-1.884996771812439
-1.884996771812439
-1.869737982749939
-1.869737982749939
-1.869737982749939
-1.869737982749939
-1.884996771812439
-1.884996771812439
-1.869737982749939
-1.869737982749939
-1.884996771812439
-1.884996771812439
-1.869737982749939
-1.869737982749939
-1.869737982749939
-1.869737982749939
-1.869737982749939
-1.869737982749939
-1.869737982749939
-1.869737982749939
-1.869737982749939
-1.869737982749939
-1.869737982749939
-1.869737982749939
-1.869737982749939
-1.869737982749939
-1.869737982749939
-1.869737982749939
-1.854479193687439
-1.854479193687439
-1.854479193687439
-1.854479193687439
-1.854479193687439
-1.854479193687439
-1.854479193687439
-1.854479193687439
-1.869737982749939
-1.869737982749939
-1.854479193687439
-1.869737982749939
-1.854479193687439
-1.854479193687439
-1.869737982749939
-1.854479193687439
-1.869737982749939
-1.869737982749939
-1.854479193687439
-1.854479193687439
-1.854479193687439
-1.854479193687439
-1.854479193687439
-1.854479193687439
-1.854479193687439
-1.854479193687439
-1.839220404624939
-1.839220404624939
-1.839220404624939
-1.839220404624939
-1.839220404624939
-1.839220404624939
-1.839220404624939
-1.839220404624939
-1.839220404624939
-1.854479193687439
-1.854479193687439
-1.854479193687439
-1.854479193687439
-1.854479193687439
-1.854479193687439
-1.854479193687439
-1.854479193687439
-1.854479193687439
-1.854479193687439
-1.854479193687439
-1.854479193687439
-1.839220404624939
-1.854479193687439
-1.854479193687439
-1.854479193687439
-1.854479193687439
-1.839220404624939
-1.839220404624939
-1.839220404624939
-1.854479193687439
-1.854479193687439
-1.839220404624939
-1.839220404624939
-1.839220404624939
-1.839220404624939
-1.839220404624939
-1.823961615562439
-1.839220404624939
-1.823961615562439
-1.823961615562439
-1.839220404624939
-1.823961615562439
-1.839220404624939
-1.839220404624939
-1.839220404624939
-1.839220404624939
-1.839220404624939
-1.854479193687439
-1.854479193687439
-1.839220404624939
-1.823961615562439
-1.823961615562439
-1.839220404624939
-1.839220404624939
-1.823961615562439
-1.823961615562439
-1.823961615562439
-1.823961615562439
-1.839220404624939
-1.823961615562439
-1.823961615562439
-1.823961615562439
-1.823961615562439
-1.823961615562439
-1.823961615562439
-1.823961615562439
-1.839220404624939
-1.839220404624939
-1.839220404624939
-1.823961615562439
-1.839220404624939
-1.839220404624939
-1.839220404624939
-1.823961615562439
-1.823961615562439
-1.823961615562439
-1.823961615562439
-1.823961615562439
-1.823961615562439
-1.823961615562439
-1.823961615562439
-1.823961615562439
-1.823961615562439
-1.823961615562439
-1.823961615562439
-1.808702826499939
-1.808702826499939
-1.823961615562439
-1.808702826499939
-1.808702826499939
-1.808702826499939
-1.808702826499939
-1.823961615562439
-1.808702826499939
-1.808702826499939
-1.808702826499939
-1.808702826499939
-1.808702826499939
-1.808702826499939
-1.808702826499939
-1.808702826499939
-1.808702826499939
-1.808702826499939
-1.823961615562439
-1.823961615562439
-1.823961615562439
-1.823961615562439
-1.823961615562439
-1.823961615562439
-1.823961615562439
-1.823961615562439
-1.808702826499939
-1.823961615562439
-1.823961615562439
-1.823961615562439
-1.823961615562439
-1.808702826499939
-1.808702826499939
-1.808702826499939
-1.793444037437439
-1.793444037437439
-1.793444037437439
-1.793444037437439
-1.793444037437439
-1.793444037437439
-1.793444037437439
-1.793444037437439
-1.793444037437439
-1.793444037437439
-1.793444037437439
-1.808702826499939
-1.793444037437439
-1.793444037437439
-1.793444037437439
-1.793444037437439
-1.793444037437439
-1.793444037437439
-1.793444037437439
-1.793444037437439
-1.793444037437439
-1.793444037437439
-1.793444037437439
-1.793444037437439
-1.793444037437439
-1.793444037437439
-1.793444037437439
-1.778185248374939
-1.778185248374939
-1.793444037437439
-1.793444037437439
-1.793444037437439
-1.778185248374939
-1.793444037437439
-1.793444037437439
-1.793444037437439
-1.793444037437439
-1.793444037437439
-1.793444037437439
-1.808702826499939
-1.808702826499939
-1.808702826499939
-1.793444037437439
-1.793444037437439
-1.793444037437439
-1.793444037437439
-1.793444037437439
-1.793444037437439
-1.778185248374939
-1.778185248374939
-1.778185248374939
-1.778185248374939
-1.778185248374939
-1.793444037437439
-1.793444037437439
-1.778185248374939
-1.778185248374939
-1.778185248374939
-1.778185248374939
-1.778185248374939
-1.778185248374939
-1.778185248374939
-1.762926459312439
-1.778185248374939
-1.778185248374939
-1.778185248374939
-1.778185248374939
-1.762926459312439
-1.778185248374939
-1.762926459312439
-1.778185248374939
-1.778185248374939
-1.778185248374939
-1.778185248374939
-1.778185248374939
-1.778185248374939
-1.778185248374939
-1.778185248374939
-1.778185248374939
-1.778185248374939
-1.778185248374939
-1.778185248374939
-1.778185248374939
-1.778185248374939
-1.778185248374939
-1.778185248374939
-1.778185248374939
-1.778185248374939
-1.778185248374939
-1.778185248374939
-1.762926459312439
-1.762926459312439
-1.762926459312439
-1.762926459312439
-1.762926459312439
-1.762926459312439
-1.762926459312439
-1.762926459312439
-1.762926459312439
-1.762926459312439
-1.747667670249939
-1.762926459312439
-1.762926459312439
-1.778185248374939
-1.762926459312439
-1.762926459312439
-1.762926459312439
-1.762926459312439
-1.762926459312439
-1.762926459312439
-1.762926459312439
-1.762926459312439
-1.762926459312439
-1.778185248374939
-1.762926459312439
-1.762926459312439
-1.762926459312439
-1.778185248374939
-1.778185248374939
-1.762926459312439
-1.762926459312439
-1.762926459312439
-1.762926459312439
-1.747667670249939
-1.747667670249939
-1.762926459312439
-1.762926459312439
-1.747667670249939
-1.747667670249939
-1.747667670249939
-1.762926459312439
-1.747667670249939
-1.747667670249939
-1.747667670249939
-1.747667670249939
-1.762926459312439
-1.762926459312439
-1.747667670249939
-1.747667670249939
-1.747667670249939
-1.747667670249939
-1.747667670249939
-1.747667670249939
-1.747667670249939
-1.747667670249939
-1.762926459312439
-1.762926459312439
-1.747667670249939
-1.762926459312439
-1.762926459312439
-1.747667670249939
-1.747667670249939
-1.747667670249939
-1.747667670249939
-1.747667670249939
-1.747667670249939
-1.747667670249939
-1.732408881187439
-1.732408881187439
-1.747667670249939
-1.747667670249939
-1.747667670249939
-1.747667670249939
-1.747667670249939
-1.747667670249939
-1.747667670249939
-1.732408881187439
-1.732408881187439
-1.732408881187439
-1.732408881187439
-1.732408881187439
-1.717150092124939
-1.717150092124939
-1.717150092124939
-1.717150092124939
-1.717150092124939
-1.717150092124939
-1.717150092124939
-1.717150092124939
-1.732408881187439
-1.732408881187439
-1.732408881187439
-1.732408881187439
-1.732408881187439
-1.732408881187439
-1.732408881187439
-1.732408881187439
-1.732408881187439
-1.732408881187439
-1.732408881187439
-1.732408881187439
-1.747667670249939
-1.732408881187439
-1.732408881187439
-1.732408881187439
-1.732408881187439
-1.732408881187439
-1.732408881187439
-1.732408881187439
-1.732408881187439
-1.732408881187439
-1.732408881187439
-1.732408881187439
-1.732408881187439
-1.732408881187439
-1.732408881187439
-1.717150092124939
-1.717150092124939
-1.732408881187439
-1.732408881187439
-1.717150092124939
-1.717150092124939
-1.717150092124939
-1.717150092124939
-1.717150092124939
-1.717150092124939
-1.701891303062439
-1.717150092124939
-1.717150092124939
-1.717150092124939
-1.717150092124939
-1.717150092124939
-1.717150092124939
-1.717150092124939
-1.717150092124939
-1.732408881187439
-1.732408881187439
-1.732408881187439
-1.732408881187439
-1.732408881187439
-1.732408881187439
-1.732408881187439
-1.717150092124939
-1.717150092124939
-1.717150092124939
-1.717150092124939
-1.717150092124939
-1.717150092124939
-1.701891303062439
-1.701891303062439
-1.717150092124939
-1.717150092124939
-1.717150092124939
-1.717150092124939
-1.717150092124939
-1.717150092124939
-1.717150092124939
-1.701891303062439
-1.701891303062439
-1.717150092124939
-1.717150092124939
-1.701891303062439
-1.701891303062439
-1.701891303062439
-1.701891303062439
-1.701891303062439
-1.701891303062439
-1.701891303062439
-1.701891303062439
-1.701891303062439
-1.686632513999939
-1.701891303062439
-1.701891303062439
-1.701891303062439
-1.701891303062439
-1.686632513999939
-1.701891303062439
-1.701891303062439
-1.701891303062439
-1.701891303062439
-1.701891303062439
-1.701891303062439
-1.701891303062439
-1.701891303062439
-1.701891303062439
-1.701891303062439
-1.701891303062439
-1.701891303062439
-1.701891303062439
-1.701891303062439
-1.701891303062439
-1.701891303062439
-1.701891303062439
-1.701891303062439
-1.701891303062439
-1.686632513999939
-1.701891303062439
-1.701891303062439
-1.686632513999939
-1.686632513999939
-1.686632513999939
-1.686632513999939
-1.686632513999939
-1.686632513999939
-1.671373724937439
-1.671373724937439
-1.671373724937439
-1.686632513999939
-1.686632513999939
-1.686632513999939
-1.686632513999939
-1.686632513999939
-1.686632513999939
-1.701891303062439
-1.686632513999939
-1.686632513999939
-1.686632513999939
-1.686632513999939
-1.686632513999939
-1.686632513999939
-1.686632513999939
-1.686632513999939
-1.686632513999939
-1.686632513999939
-1.686632513999939
-1.686632513999939
-1.686632513999939
-1.686632513999939
-1.686632513999939
-1.671373724937439
-1.671373724937439
-1.671373724937439
-1.671373724937439
-1.671373724937439
-1.671373724937439
-1.671373724937439
-1.671373724937439
-1.671373724937439
-1.671373724937439
-1.671373724937439
-1.656114935874939
-1.671373724937439
-1.671373724937439
-1.671373724937439
-1.671373724937439
-1.671373724937439
-1.671373724937439
-1.671373724937439
-1.671373724937439
-1.671373724937439
-1.671373724937439
-1.671373724937439
-1.671373724937439
-1.671373724937439
-1.671373724937439
-1.671373724937439
-1.671373724937439
-1.671373724937439
-1.671373724937439
-1.671373724937439
-1.671373724937439
-1.671373724937439
-1.671373724937439
-1.671373724937439
-1.671373724937439
-1.671373724937439
-1.671373724937439
-1.671373724937439
-1.671373724937439
-1.671373724937439
-1.671373724937439
-1.671373724937439
-1.656114935874939
-1.671373724937439
-1.671373724937439
-1.671373724937439
-1.671373724937439
-1.656114935874939
-1.656114935874939
-1.656114935874939
-1.671373724937439
-1.656114935874939
-1.656114935874939
-1.656114935874939
-1.656114935874939
-1.656114935874939
-1.656114935874939
-1.656114935874939
-1.656114935874939
-1.656114935874939
-1.656114935874939
-1.640856146812439
-1.640856146812439
-1.656114935874939
-1.656114935874939
-1.640856146812439
-1.640856146812439
-1.640856146812439
-1.656114935874939
-1.640856146812439
-1.656114935874939
-1.640856146812439
-1.640856146812439
-1.656114935874939
-1.656114935874939
-1.656114935874939
-1.656114935874939
-1.656114935874939
-1.656114935874939
-1.656114935874939
-1.656114935874939
-1.656114935874939
-1.640856146812439
-1.656114935874939
-1.656114935874939
-1.656114935874939
-1.640856146812439
-1.656114935874939
-1.656114935874939
-1.656114935874939
-1.656114935874939
-1.656114935874939
-1.656114935874939
-1.656114935874939
-1.656114935874939
-1.656114935874939
-1.640856146812439
-1.640856146812439
-1.640856146812439
-1.656114935874939
-1.656114935874939
-1.640856146812439
-1.640856146812439
-1.640856146812439
-1.640856146812439
-1.640856146812439
-1.640856146812439
-1.640856146812439
-1.640856146812439
-1.656114935874939
-1.640856146812439
-1.640856146812439
-1.640856146812439
-1.640856146812439
-1.640856146812439
-1.640856146812439
-1.640856146812439
-1.640856146812439
-1.640856146812439
-1.625597357749939
-1.625597357749939
-1.640856146812439
-1.640856146812439
-1.625597357749939
-1.625597357749939
-1.625597357749939
-1.625597357749939
-1.640856146812439
-1.640856146812439
-1.640856146812439
-1.640856146812439
-1.640856146812439
-1.640856146812439
-1.640856146812439
-1.640856146812439
-1.640856146812439
-1.640856146812439
-1.640856146812439
-1.640856146812439
-1.625597357749939
-1.625597357749939
-1.625597357749939
-1.625597357749939
-1.610338568687439
-1.625597357749939
-1.625597357749939
-1.625597357749939
-1.625597357749939
-1.625597357749939
-1.610338568687439
-1.610338568687439
-1.610338568687439
-1.610338568687439
-1.610338568687439
-1.610338568687439
-1.625597357749939
-1.625597357749939
-1.625597357749939
-1.625597357749939
-1.625597357749939
-1.625597357749939
-1.625597357749939
-1.625597357749939
-1.625597357749939
-1.625597357749939
-1.625597357749939
-1.625597357749939
-1.610338568687439
-1.610338568687439
-1.610338568687439
-1.610338568687439
-1.625597357749939
-1.625597357749939
-1.610338568687439
-1.610338568687439
-1.610338568687439
-1.625597357749939
-1.610338568687439
-1.610338568687439
-1.610338568687439
-1.625597357749939
-1.610338568687439
-1.625597357749939
-1.625597357749939
-1.610338568687439
-1.610338568687439
-1.610338568687439
-1.610338568687439
-1.610338568687439
-1.610338568687439
-1.610338568687439
-1.595079779624939
-1.595079779624939
-1.595079779624939
-1.595079779624939
-1.595079779624939
-1.595079779624939
-1.595079779624939
-1.595079779624939
-1.610338568687439
-1.610338568687439
-1.610338568687439
-1.610338568687439
-1.610338568687439
-1.610338568687439
-1.610338568687439
-1.610338568687439
-1.610338568687439
-1.610338568687439
-1.610338568687439
-1.610338568687439
-1.610338568687439
-1.610338568687439
-1.625597357749939
-1.625597357749939
-1.610338568687439
-1.610338568687439
-1.610338568687439
-1.610338568687439
-1.610338568687439
-1.595079779624939
-1.595079779624939
-1.595079779624939
-1.595079779624939
-1.595079779624939
-1.595079779624939
-1.595079779624939
-1.595079779624939
-1.595079779624939
-1.595079779624939
-1.610338568687439
-1.610338568687439
-1.610338568687439
-1.610338568687439
-1.595079779624939
-1.595079779624939
-1.595079779624939
-1.595079779624939
-1.595079779624939
-1.595079779624939
-1.595079779624939
-1.595079779624939
-1.579820990562439
-1.579820990562439
-1.579820990562439
-1.579820990562439
-1.579820990562439
-1.579820990562439
-1.579820990562439
-1.579820990562439
-1.579820990562439
-1.579820990562439
-1.579820990562439
-1.579820990562439
-1.579820990562439
-1.579820990562439
-1.579820990562439
-1.579820990562439
-1.579820990562439
-1.595079779624939
-1.579820990562439
-1.579820990562439
-1.579820990562439
-1.579820990562439
-1.579820990562439
-1.579820990562439
-1.564562201499939
-1.564562201499939
-1.564562201499939
-1.564562201499939
-1.579820990562439
-1.579820990562439
-1.579820990562439
-1.579820990562439
-1.595079779624939
-1.595079779624939
-1.595079779624939
-1.595079779624939
-1.595079779624939
-1.595079779624939
-1.595079779624939
-1.579820990562439
-1.579820990562439
-1.579820990562439
-1.579820990562439
-1.579820990562439
-1.564562201499939
-1.564562201499939
-1.564562201499939
-1.549303412437439
-1.549303412437439
-1.564562201499939
-1.549303412437439
-1.549303412437439
-1.549303412437439
-1.549303412437439
-1.549303412437439
-1.564562201499939
-1.564562201499939
-1.564562201499939
-1.579820990562439
-1.579820990562439
-1.579820990562439
-1.579820990562439
-1.579820990562439
-1.579820990562439
-1.579820990562439
-1.564562201499939
-1.564562201499939
-1.564562201499939
-1.549303412437439
-1.549303412437439
-1.564562201499939
-1.549303412437439
-1.549303412437439
-1.549303412437439
-1.549303412437439
-1.564562201499939
-1.564562201499939
-1.549303412437439
-1.564562201499939
-1.579820990562439
-1.579820990562439
-1.579820990562439
-1.579820990562439
-1.579820990562439
-1.579820990562439
-1.564562201499939
-1.564562201499939
-1.564562201499939
-1.549303412437439
-1.549303412437439
-1.549303412437439
-1.549303412437439
-1.549303412437439
-1.549303412437439
-1.549303412437439
-1.549303412437439
-1.549303412437439
-1.549303412437439
-1.549303412437439
-1.564562201499939
-1.549303412437439
-1.564562201499939
-1.564562201499939
-1.549303412437439
-1.549303412437439
-1.549303412437439
-1.564562201499939
-1.564562201499939
-1.549303412437439
-1.549303412437439
-1.549303412437439
-1.549303412437439
-1.549303412437439
-1.549303412437439
-1.549303412437439
-1.549303412437439
-1.549303412437439
-1.549303412437439
-1.564562201499939
-1.564562201499939
-1.564562201499939
-1.549303412437439
-1.564562201499939
-1.549303412437439
-1.549303412437439
-1.564562201499939
-1.549303412437439
-1.549303412437439
-1.549303412437439
-1.549303412437439
-1.534044623374939
-1.549303412437439
-1.534044623374939
-1.534044623374939
-1.534044623374939
-1.534044623374939
-1.534044623374939
-1.549303412437439
-1.549303412437439
-1.549303412437439
-1.549303412437439
-1.549303412437439
-1.549303412437439
-1.564562201499939
-1.549303412437439
-1.549303412437439
-1.549303412437439
-1.549303412437439
-1.549303412437439
-1.549303412437439
-1.534044623374939
-1.534044623374939
-1.534044623374939
-1.534044623374939
-1.534044623374939
-1.534044623374939
-1.534044623374939
-1.534044623374939
-1.534044623374939
-1.534044623374939
-1.534044623374939
-1.534044623374939
-1.534044623374939
-1.534044623374939
-1.518785834312439
-1.518785834312439
-1.518785834312439
-1.534044623374939
-1.518785834312439
-1.518785834312439
-1.518785834312439
-1.518785834312439
-1.534044623374939
-1.518785834312439
-1.518785834312439
-1.518785834312439
-1.518785834312439
-1.518785834312439
-1.518785834312439
-1.518785834312439
-1.518785834312439
-1.518785834312439
-1.518785834312439
-1.518785834312439
-1.534044623374939
-1.534044623374939
-1.518785834312439
-1.518785834312439
-1.518785834312439
-1.534044623374939
-1.518785834312439
-1.518785834312439
-1.518785834312439
-1.534044623374939
-1.518785834312439
-1.518785834312439
-1.518785834312439
-1.503527045249939
-1.503527045249939
-1.503527045249939
-1.503527045249939
-1.518785834312439
-1.518785834312439
-1.518785834312439
-1.518785834312439
-1.518785834312439
-1.518785834312439
-1.518785834312439
-1.518785834312439
-1.518785834312439
-1.518785834312439
-1.518785834312439
-1.518785834312439
-1.518785834312439
-1.518785834312439
-1.518785834312439
-1.518785834312439
-1.518785834312439
-1.503527045249939
-1.503527045249939
-1.503527045249939
-1.503527045249939
-1.503527045249939
-1.503527045249939
-1.488268256187439
-1.503527045249939
-1.503527045249939
-1.503527045249939
-1.503527045249939
-1.503527045249939
-1.503527045249939
-1.503527045249939
-1.503527045249939
-1.503527045249939
-1.503527045249939
-1.503527045249939
-1.503527045249939
-1.503527045249939
-1.503527045249939
-1.503527045249939
-1.503527045249939
-1.488268256187439
-1.488268256187439
-1.503527045249939
-1.503527045249939
-1.503527045249939
-1.503527045249939
-1.488268256187439
-1.488268256187439
-1.503527045249939
-1.518785834312439
-1.503527045249939
-1.503527045249939
-1.503527045249939
-1.503527045249939
-1.503527045249939
-1.503527045249939
-1.503527045249939
-1.503527045249939
-1.488268256187439
-1.488268256187439
-1.503527045249939
-1.503527045249939
-1.488268256187439
-1.488268256187439
-1.488268256187439
-1.488268256187439
-1.503527045249939
-1.503527045249939
-1.503527045249939
-1.488268256187439
-1.488268256187439
-1.503527045249939
-1.503527045249939
-1.503527045249939
-1.488268256187439
-1.488268256187439
-1.488268256187439
-1.488268256187439
-1.488268256187439
-1.488268256187439
-1.488268256187439
-1.488268256187439
-1.488268256187439
-1.488268256187439
-1.488268256187439
-1.488268256187439
-1.488268256187439
-1.488268256187439
-1.488268256187439
-1.473009467124939
-1.488268256187439
-1.488268256187439
-1.473009467124939
-1.473009467124939
-1.473009467124939
-1.488268256187439
-1.488268256187439
-1.488268256187439
-1.488268256187439
-1.488268256187439
-1.488268256187439
-1.503527045249939
-1.488268256187439
-1.488268256187439
-1.488268256187439
-1.488268256187439
-1.488268256187439
-1.488268256187439
-1.488268256187439
-1.473009467124939
-1.473009467124939
-1.473009467124939
-1.473009467124939
-1.473009467124939
-1.473009467124939
-1.457750678062439
-1.457750678062439
-1.473009467124939
-1.457750678062439
-1.473009467124939
-1.473009467124939
-1.473009467124939
-1.473009467124939
-1.473009467124939
-1.473009467124939
-1.488268256187439
-1.488268256187439
-1.473009467124939
-1.473009467124939
-1.473009467124939
-1.473009467124939
-1.473009467124939
-1.473009467124939
-1.473009467124939
-1.473009467124939
-1.473009467124939
-1.473009467124939
-1.473009467124939
-1.473009467124939
-1.457750678062439
-1.457750678062439
-1.473009467124939
-1.473009467124939
-1.473009467124939
-1.473009467124939
-1.473009467124939
-1.457750678062439
-1.473009467124939
-1.473009467124939
-1.473009467124939
-1.473009467124939
-1.473009467124939
-1.473009467124939
-1.473009467124939
-1.457750678062439
-1.457750678062439
-1.457750678062439
-1.457750678062439
-1.457750678062439
-1.457750678062439
-1.442491888999939
-1.457750678062439
-1.457750678062439
-1.457750678062439
-1.442491888999939
-1.457750678062439
-1.457750678062439
-1.457750678062439
-1.457750678062439
-1.457750678062439
-1.457750678062439
-1.457750678062439
-1.457750678062439
-1.457750678062439
-1.457750678062439
-1.457750678062439
-1.457750678062439
-1.457750678062439
-1.457750678062439
-1.457750678062439
-1.457750678062439
-1.457750678062439
-1.442491888999939
-1.457750678062439
-1.457750678062439
-1.457750678062439
-1.457750678062439
-1.442491888999939
-1.442491888999939
-1.457750678062439
-1.457750678062439
-1.457750678062439
-1.457750678062439
-1.457750678062439
-1.457750678062439
-1.457750678062439
-1.457750678062439
-1.457750678062439
-1.457750678062439
-1.457750678062439
-1.457750678062439
-1.442491888999939
-1.442491888999939
-1.442491888999939
-1.427233099937439
-1.427233099937439
-1.427233099937439
-1.427233099937439
-1.427233099937439
-1.427233099937439
-1.427233099937439
-1.427233099937439
-1.442491888999939
-1.442491888999939
-1.442491888999939
-1.457750678062439
-1.457750678062439
-1.457750678062439
-1.457750678062439
-1.457750678062439
-1.457750678062439
-1.457750678062439
-1.457750678062439
-1.457750678062439
-1.457750678062439
-1.442491888999939
-1.442491888999939
-1.442491888999939
-1.442491888999939
-1.442491888999939
-1.442491888999939
-1.442491888999939
-1.427233099937439
-1.442491888999939
-1.427233099937439
-1.427233099937439
-1.442491888999939
-1.442491888999939
-1.442491888999939
-1.442491888999939
-1.442491888999939
-1.442491888999939
-1.442491888999939
-1.442491888999939
-1.442491888999939
-1.427233099937439
-1.442491888999939
-1.442491888999939
-1.427233099937439
-1.427233099937439
-1.427233099937439
-1.427233099937439
-1.427233099937439
-1.427233099937439
-1.427233099937439
-1.427233099937439
-1.427233099937439
-1.427233099937439
-1.442491888999939
-1.442491888999939
-1.442491888999939
-1.442491888999939
-1.442491888999939
-1.442491888999939
-1.442491888999939
-1.442491888999939
-1.427233099937439
-1.427233099937439
-1.427233099937439
-1.427233099937439
-1.411974310874939
-1.411974310874939
-1.411974310874939
-1.411974310874939
-1.411974310874939
-1.427233099937439
-1.427233099937439
-1.427233099937439
-1.427233099937439
-1.427233099937439
-1.427233099937439
-1.427233099937439
-1.427233099937439
-1.427233099937439
-1.427233099937439
-1.411974310874939
-1.411974310874939
-1.411974310874939
-1.411974310874939
-1.411974310874939
-1.411974310874939
-1.411974310874939
-1.427233099937439
-1.427233099937439
-1.427233099937439
-1.427233099937439
-1.427233099937439
-1.427233099937439
-1.427233099937439
-1.427233099937439
-1.427233099937439
-1.411974310874939
-1.427233099937439
-1.427233099937439
-1.427233099937439
-1.427233099937439
-1.411974310874939
-1.411974310874939
-1.411974310874939
-1.411974310874939
-1.411974310874939
-1.411974310874939
-1.411974310874939
-1.411974310874939
-1.411974310874939
-1.411974310874939
-1.411974310874939
-1.411974310874939
-1.411974310874939
-1.411974310874939
-1.427233099937439
-1.411974310874939
-1.411974310874939
-1.411974310874939
-1.411974310874939
-1.427233099937439
-1.411974310874939
-1.396715521812439
-1.411974310874939
-1.411974310874939
-1.411974310874939
-1.411974310874939
-1.411974310874939
-1.411974310874939
-1.411974310874939
-1.411974310874939
-1.411974310874939
-1.411974310874939
-1.411974310874939
-1.411974310874939
-1.411974310874939
-1.411974310874939
-1.411974310874939
-1.411974310874939
-1.411974310874939
-1.411974310874939
-1.411974310874939
-1.411974310874939
-1.396715521812439
-1.411974310874939
-1.411974310874939
-1.411974310874939
-1.411974310874939
-1.396715521812439
-1.396715521812439
-1.396715521812439
-1.396715521812439
-1.396715521812439
-1.396715521812439
-1.396715521812439
-1.381456732749939
-1.396715521812439
-1.381456732749939
-1.396715521812439
-1.381456732749939
-1.381456732749939
-1.381456732749939
-1.381456732749939
-1.396715521812439
-1.396715521812439
-1.381456732749939
-1.381456732749939
-1.396715521812439
-1.396715521812439
-1.396715521812439
-1.396715521812439
-1.396715521812439
-1.396715521812439
-1.396715521812439
-1.396715521812439
-1.396715521812439
-1.396715521812439
-1.396715521812439
-1.381456732749939
-1.381456732749939
-1.381456732749939
-1.396715521812439
-1.381456732749939
-1.396715521812439
-1.396715521812439
-1.396715521812439
-1.396715521812439
-1.396715521812439
-1.396715521812439
-1.396715521812439
-1.396715521812439
-1.396715521812439
-1.396715521812439
-1.381456732749939
-1.381456732749939
-1.381456732749939
-1.381456732749939
-1.396715521812439
-1.396715521812439
-1.381456732749939
-1.396715521812439
-1.396715521812439
-1.396715521812439
-1.381456732749939
-1.396715521812439
-1.381456732749939
-1.381456732749939
-1.381456732749939
-1.381456732749939
-1.381456732749939
-1.381456732749939
-1.381456732749939
-1.366197943687439
-1.366197943687439
-1.366197943687439
-1.381456732749939
-1.381456732749939
-1.366197943687439
-1.366197943687439
-1.381456732749939
-1.381456732749939
-1.381456732749939
-1.381456732749939
-1.381456732749939
-1.396715521812439
-1.396715521812439
-1.381456732749939
-1.396715521812439
-1.396715521812439
-1.381456732749939
-1.381456732749939
-1.381456732749939
-1.381456732749939
-1.381456732749939
-1.366197943687439
-1.366197943687439
-1.366197943687439
-1.366197943687439
-1.366197943687439
-1.366197943687439
-1.366197943687439
-1.366197943687439
-1.366197943687439
-1.366197943687439
-1.366197943687439
-1.366197943687439
-1.366197943687439
-1.366197943687439
-1.366197943687439
-1.366197943687439
-1.350939154624939
-1.366197943687439
-1.366197943687439
-1.366197943687439
-1.366197943687439
-1.366197943687439
-1.366197943687439
-1.381456732749939
-1.381456732749939
-1.381456732749939
-1.366197943687439
-1.366197943687439
-1.366197943687439
-1.366197943687439
-1.366197943687439
-1.350939154624939
-1.366197943687439
-1.366197943687439
-1.366197943687439
-1.366197943687439
-1.366197943687439
-1.366197943687439
-1.366197943687439
-1.366197943687439
-1.366197943687439
-1.381456732749939
-1.381456732749939
-1.381456732749939
-1.366197943687439
-1.366197943687439
-1.366197943687439
-1.366197943687439
-1.366197943687439
-1.350939154624939
-1.350939154624939
-1.350939154624939
-1.350939154624939
-1.350939154624939
-1.350939154624939
-1.350939154624939
-1.350939154624939
-1.350939154624939
-1.366197943687439
-1.366197943687439
-1.366197943687439
-1.366197943687439
-1.366197943687439
-1.366197943687439
-1.366197943687439
-1.366197943687439
-1.350939154624939
-1.366197943687439
-1.366197943687439
-1.350939154624939
-1.350939154624939
-1.350939154624939
-1.350939154624939
-1.335680365562439
-1.350939154624939
-1.335680365562439
-1.335680365562439
-1.335680365562439
-1.350939154624939
-1.350939154624939
-1.335680365562439
-1.335680365562439
-1.335680365562439
-1.350939154624939
-1.335680365562439
-1.350939154624939
-1.350939154624939
-1.350939154624939
-1.350939154624939
-1.350939154624939
-1.350939154624939
-1.366197943687439
-1.366197943687439
-1.366197943687439
-1.350939154624939
-1.350939154624939
-1.366197943687439
-1.350939154624939
-1.335680365562439
-1.335680365562439
-1.335680365562439
-1.335680365562439
-1.335680365562439
-1.335680365562439
-1.335680365562439
-1.335680365562439
-1.335680365562439
-1.335680365562439
-1.335680365562439
-1.335680365562439
-1.335680365562439
-1.350939154624939
-1.335680365562439
-1.350939154624939
-1.350939154624939
-1.350939154624939
-1.335680365562439
-1.335680365562439
-1.350939154624939
-1.350939154624939
-1.335680365562439
-1.335680365562439
-1.335680365562439
-1.335680365562439
-1.335680365562439
-1.320421576499939
-1.320421576499939
-1.320421576499939
-1.320421576499939
-1.320421576499939
-1.320421576499939
-1.320421576499939
-1.320421576499939
-1.320421576499939
-1.320421576499939
-1.320421576499939
-1.320421576499939
-1.335680365562439
-1.335680365562439
-1.335680365562439
-1.335680365562439
-1.335680365562439
-1.335680365562439
-1.335680365562439
-1.335680365562439
-1.335680365562439
-1.335680365562439
-1.335680365562439
-1.335680365562439
-1.335680365562439
-1.335680365562439
-1.335680365562439
-1.335680365562439
-1.335680365562439
-1.335680365562439
-1.350939154624939
-1.335680365562439
-1.335680365562439
-1.335680365562439
-1.335680365562439
-1.335680365562439
-1.320421576499939
-1.320421576499939
-1.320421576499939
-1.320421576499939
-1.320421576499939
-1.320421576499939
-1.320421576499939
-1.320421576499939
-1.320421576499939
-1.320421576499939
-1.320421576499939
-1.320421576499939
-1.320421576499939
-1.320421576499939
-1.320421576499939
-1.320421576499939
-1.320421576499939
-1.320421576499939
-1.320421576499939
-1.320421576499939
-1.320421576499939
-1.320421576499939
-1.320421576499939
-1.305162787437439
-1.305162787437439
-1.305162787437439
-1.305162787437439
-1.305162787437439
-1.305162787437439
-1.305162787437439
-1.305162787437439
-1.305162787437439
-1.320421576499939
-1.305162787437439
-1.305162787437439
-1.305162787437439
-1.305162787437439
-1.305162787437439
-1.305162787437439
-1.305162787437439
-1.305162787437439
-1.305162787437439
-1.320421576499939
-1.320421576499939
-1.320421576499939
-1.320421576499939
-1.320421576499939
-1.320421576499939
-1.320421576499939
-1.320421576499939
-1.305162787437439
-1.305162787437439
-1.305162787437439
-1.305162787437439
-1.305162787437439
-1.289903998374939
-1.289903998374939
-1.289903998374939
-1.305162787437439
-1.305162787437439
-1.305162787437439
-1.305162787437439
-1.305162787437439
-1.305162787437439
-1.305162787437439
-1.305162787437439
-1.305162787437439
-1.305162787437439
-1.305162787437439
-1.305162787437439
-1.305162787437439
-1.305162787437439
-1.305162787437439
-1.305162787437439
-1.305162787437439
-1.305162787437439
-1.305162787437439
-1.305162787437439
-1.305162787437439
-1.305162787437439
-1.305162787437439
-1.305162787437439
-1.305162787437439
-1.305162787437439
-1.305162787437439
-1.305162787437439
-1.305162787437439
-1.289903998374939
-1.305162787437439
-1.305162787437439
-1.289903998374939
-1.289903998374939
-1.289903998374939
-1.289903998374939
-1.305162787437439
-1.289903998374939
-1.289903998374939
-1.289903998374939
-1.274645209312439
-1.289903998374939
-1.289903998374939
-1.289903998374939
-1.274645209312439
-1.274645209312439
-1.274645209312439
-1.274645209312439
-1.289903998374939
-1.289903998374939
-1.289903998374939
-1.289903998374939
-1.289903998374939
-1.289903998374939
-1.289903998374939
-1.289903998374939
-1.289903998374939
-1.289903998374939
-1.289903998374939
-1.289903998374939
-1.289903998374939
-1.289903998374939
-1.289903998374939
-1.289903998374939
-1.289903998374939
-1.274645209312439
-1.289903998374939
-1.289903998374939
-1.274645209312439
-1.274645209312439
-1.289903998374939
-1.274645209312439
-1.274645209312439
-1.274645209312439
-1.289903998374939
-1.289903998374939
-1.289903998374939
-1.289903998374939
-1.289903998374939
-1.289903998374939
-1.289903998374939
-1.289903998374939
-1.305162787437439
-1.289903998374939
-1.289903998374939
-1.289903998374939
-1.289903998374939
-1.289903998374939
-1.289903998374939
-1.289903998374939
-1.274645209312439
-1.274645209312439
-1.274645209312439
-1.274645209312439
-1.274645209312439
-1.274645209312439
-1.274645209312439
-1.289903998374939
-1.289903998374939
-1.289903998374939
-1.274645209312439
-1.274645209312439
-1.289903998374939
-1.289903998374939
-1.274645209312439
-1.274645209312439
-1.274645209312439
-1.274645209312439
-1.274645209312439
-1.259386420249939
-1.259386420249939
-1.259386420249939
-1.259386420249939
-1.259386420249939
-1.259386420249939
-1.259386420249939
-1.259386420249939
-1.259386420249939
-1.259386420249939
-1.274645209312439
-1.274645209312439
-1.274645209312439
-1.274645209312439
-1.274645209312439
-1.274645209312439
-1.274645209312439
-1.274645209312439
-1.274645209312439
-1.274645209312439
-1.274645209312439
-1.274645209312439
-1.274645209312439
-1.259386420249939
-1.259386420249939
-1.259386420249939
-1.274645209312439
-1.274645209312439
-1.274645209312439
-1.274645209312439
-1.274645209312439
-1.274645209312439
-1.274645209312439
-1.274645209312439
-1.274645209312439
-1.274645209312439
-1.274645209312439
-1.274645209312439
-1.274645209312439
-1.274645209312439
-1.274645209312439
-1.259386420249939
-1.244127631187439
-1.259386420249939
-1.259386420249939
-1.244127631187439
-1.244127631187439
-1.244127631187439
-1.244127631187439
-1.259386420249939
-1.259386420249939
-1.259386420249939
-1.274645209312439
-1.274645209312439
-1.274645209312439
-1.274645209312439
-1.274645209312439
-1.274645209312439
-1.274645209312439
-1.274645209312439
-1.274645209312439
-1.259386420249939
-1.259386420249939
-1.259386420249939
-1.259386420249939
-1.259386420249939
-1.259386420249939
-1.244127631187439
-1.244127631187439
-1.244127631187439
-1.244127631187439
-1.259386420249939
-1.259386420249939
-1.259386420249939
-1.259386420249939
-1.259386420249939
-1.259386420249939
-1.259386420249939
-1.259386420249939
-1.244127631187439
-1.244127631187439
-1.244127631187439
-1.244127631187439
-1.244127631187439
-1.244127631187439
-1.244127631187439
-1.244127631187439
-1.244127631187439
-1.244127631187439
-1.244127631187439
-1.244127631187439
-1.244127631187439
-1.259386420249939
-1.259386420249939
-1.244127631187439
-1.244127631187439
-1.259386420249939
-1.244127631187439
-1.244127631187439
-1.244127631187439
-1.244127631187439
-1.244127631187439
-1.228868842124939
-1.228868842124939
-1.228868842124939
-1.228868842124939
-1.228868842124939
-1.213610053062439
-1.228868842124939
-1.228868842124939
-1.228868842124939
-1.244127631187439
-1.228868842124939
-1.244127631187439
-1.244127631187439
-1.244127631187439
-1.244127631187439
-1.244127631187439
-1.259386420249939
-1.244127631187439
-1.244127631187439
-1.244127631187439
-1.244127631187439
-1.244127631187439
-1.244127631187439
-1.244127631187439
-1.244127631187439
-1.228868842124939
-1.228868842124939
-1.244127631187439
-1.244127631187439
-1.244127631187439
-1.228868842124939
-1.228868842124939
-1.228868842124939
-1.228868842124939
-1.228868842124939
-1.228868842124939
-1.228868842124939
-1.213610053062439
-1.213610053062439
-1.213610053062439
-1.213610053062439
-1.213610053062439
-1.213610053062439
-1.213610053062439
-1.213610053062439
-1.213610053062439
-1.228868842124939
-1.228868842124939
-1.228868842124939
-1.228868842124939
-1.228868842124939
-1.228868842124939
-1.228868842124939
-1.244127631187439
-1.244127631187439
-1.244127631187439
-1.228868842124939
-1.228868842124939
-1.228868842124939
-1.244127631187439
-1.244127631187439
-1.244127631187439
-1.228868842124939
-1.228868842124939
-1.228868842124939
-1.228868842124939
-1.213610053062439
-1.213610053062439
-1.213610053062439
-1.213610053062439
-1.213610053062439
-1.213610053062439
-1.228868842124939
-1.228868842124939
-1.228868842124939
-1.228868842124939
-1.228868842124939
-1.228868842124939
-1.228868842124939
-1.213610053062439
-1.213610053062439
-1.213610053062439
-1.213610053062439
-1.213610053062439
-1.213610053062439
-1.213610053062439
-1.213610053062439
-1.213610053062439
-1.213610053062439
-1.213610053062439
-1.213610053062439
-1.213610053062439
-1.213610053062439
-1.213610053062439
-1.213610053062439
-1.213610053062439
-1.213610053062439
-1.228868842124939
-1.213610053062439
-1.213610053062439
-1.213610053062439
-1.213610053062439
-1.213610053062439
-1.213610053062439
-1.213610053062439
-1.213610053062439
-1.213610053062439
-1.213610053062439
-1.228868842124939
-1.228868842124939
-1.213610053062439
-1.213610053062439
-1.213610053062439
-1.213610053062439
-1.213610053062439
-1.213610053062439
-1.198351263999939
-1.213610053062439
-1.213610053062439
-1.213610053062439
-1.213610053062439
-1.213610053062439
-1.213610053062439
-1.213610053062439
-1.213610053062439
-1.213610053062439
-1.213610053062439
-1.213610053062439
-1.213610053062439
-1.213610053062439
-1.213610053062439
-1.213610053062439
-1.228868842124939
-1.213610053062439
-1.213610053062439
-1.213610053062439
-1.213610053062439
-1.213610053062439
-1.213610053062439
-1.213610053062439
-1.213610053062439
-1.213610053062439
-1.198351263999939
-1.198351263999939
-1.213610053062439
-1.213610053062439
-1.213610053062439
-1.213610053062439
-1.213610053062439
-1.213610053062439
-1.213610053062439
-1.213610053062439
-1.213610053062439
-1.213610053062439
-1.198351263999939
-1.198351263999939
-1.198351263999939
-1.183092474937439
-1.183092474937439
-1.198351263999939
-1.198351263999939
-1.198351263999939
-1.198351263999939
-1.198351263999939
-1.198351263999939
-1.198351263999939
-1.198351263999939
-1.198351263999939
-1.213610053062439
-1.213610053062439
-1.198351263999939
-1.198351263999939
-1.198351263999939
-1.198351263999939
-1.198351263999939
-1.183092474937439
-1.183092474937439
-1.183092474937439
-1.183092474937439
-1.183092474937439
-1.183092474937439
-1.183092474937439
-1.198351263999939
-1.198351263999939
-1.183092474937439
-1.198351263999939
-1.198351263999939
-1.198351263999939
-1.198351263999939
-1.198351263999939
-1.198351263999939
-1.198351263999939
-1.198351263999939
-1.198351263999939
-1.198351263999939
-1.183092474937439
-1.183092474937439
-1.198351263999939
-1.198351263999939
-1.198351263999939
-1.198351263999939
-1.198351263999939
-1.198351263999939
-1.198351263999939
-1.198351263999939
-1.198351263999939
-1.198351263999939
-1.183092474937439
-1.183092474937439
-1.167833685874939
-1.183092474937439
-1.183092474937439
-1.167833685874939
-1.167833685874939
-1.167833685874939
-1.167833685874939
-1.183092474937439
-1.183092474937439
-1.183092474937439
-1.183092474937439
-1.183092474937439
-1.183092474937439
-1.198351263999939
-1.198351263999939
-1.198351263999939
-1.183092474937439
-1.183092474937439
-1.183092474937439
-1.198351263999939
-1.183092474937439
-1.183092474937439
-1.183092474937439
-1.183092474937439
-1.183092474937439
-1.183092474937439
-1.183092474937439
-1.183092474937439
-1.183092474937439
-1.183092474937439
-1.183092474937439
-1.183092474937439
-1.183092474937439
-1.183092474937439
-1.183092474937439
-1.183092474937439
-1.183092474937439
-1.183092474937439
-1.183092474937439
-1.183092474937439
-1.183092474937439
-1.183092474937439
-1.183092474937439
-1.183092474937439
-1.183092474937439
-1.183092474937439
-1.183092474937439
-1.183092474937439
-1.167833685874939
-1.167833685874939
-1.167833685874939
-1.167833685874939
-1.167833685874939
-1.167833685874939
-1.167833685874939
-1.167833685874939
-1.167833685874939
-1.167833685874939
-1.167833685874939
-1.167833685874939
-1.183092474937439
-1.183092474937439
-1.183092474937439
-1.183092474937439
-1.183092474937439
-1.183092474937439
-1.183092474937439
-1.167833685874939
-1.167833685874939
-1.167833685874939
-1.167833685874939
-1.167833685874939
-1.167833685874939
-1.152574896812439
-1.167833685874939
-1.167833685874939
-1.152574896812439
-1.167833685874939
-1.167833685874939
-1.167833685874939
-1.167833685874939
-1.167833685874939
-1.167833685874939
-1.167833685874939
-1.167833685874939
-1.167833685874939
-1.167833685874939
-1.167833685874939
-1.167833685874939
-1.183092474937439
-1.167833685874939
-1.167833685874939
-1.167833685874939
-1.183092474937439
-1.183092474937439
-1.167833685874939
-1.167833685874939
-1.167833685874939
-1.183092474937439
-1.167833685874939
-1.167833685874939
-1.167833685874939
-1.152574896812439
-1.167833685874939
-1.167833685874939
-1.152574896812439
-1.152574896812439
-1.152574896812439
-1.152574896812439
-1.167833685874939
-1.152574896812439
-1.152574896812439
-1.152574896812439
-1.152574896812439
-1.152574896812439
-1.152574896812439
-1.152574896812439
-1.152574896812439
-1.152574896812439
-1.167833685874939
-1.167833685874939
-1.167833685874939
-1.167833685874939
-1.167833685874939
-1.167833685874939
-1.167833685874939
-1.152574896812439
-1.167833685874939
-1.152574896812439
-1.152574896812439
-1.152574896812439
-1.152574896812439
-1.137316107749939
-1.137316107749939
-1.137316107749939
-1.152574896812439
-1.137316107749939
-1.137316107749939
-1.137316107749939
-1.137316107749939
-1.152574896812439
-1.152574896812439
-1.152574896812439
-1.152574896812439
-1.152574896812439
-1.152574896812439
-1.152574896812439
-1.167833685874939
-1.152574896812439
-1.152574896812439
-1.152574896812439
-1.152574896812439
-1.152574896812439
-1.167833685874939
-1.167833685874939
-1.152574896812439
-1.152574896812439
-1.152574896812439
-1.152574896812439
-1.167833685874939
-1.152574896812439
-1.152574896812439
-1.152574896812439
-1.152574896812439
-1.152574896812439
-1.152574896812439
-1.152574896812439
-1.137316107749939
-1.137316107749939
-1.137316107749939
-1.137316107749939
-1.137316107749939
-1.137316107749939
-1.137316107749939
-1.137316107749939
-1.137316107749939
-1.137316107749939
-1.137316107749939
-1.152574896812439
-1.152574896812439
-1.152574896812439
-1.152574896812439
-1.152574896812439
-1.152574896812439
-1.152574896812439
-1.152574896812439
-1.152574896812439
-1.137316107749939
-1.137316107749939
-1.137316107749939
-1.137316107749939
-1.137316107749939
-1.122057318687439
-1.122057318687439
-1.122057318687439
-1.122057318687439
-1.122057318687439
-1.122057318687439
-1.122057318687439
-1.122057318687439
-1.122057318687439
-1.122057318687439
-1.122057318687439
-1.137316107749939
-1.122057318687439
-1.137316107749939
-1.137316107749939
-1.137316107749939
-1.137316107749939
-1.137316107749939
-1.137316107749939
-1.137316107749939
-1.137316107749939
-1.137316107749939
-1.137316107749939
-1.122057318687439
-1.122057318687439
-1.122057318687439
-1.122057318687439
-1.122057318687439
-1.122057318687439
-1.122057318687439
-1.122057318687439
-1.137316107749939
-1.137316107749939
-1.137316107749939
-1.137316107749939
-1.137316107749939
-1.137316107749939
-1.137316107749939
-1.137316107749939
-1.137316107749939
-1.137316107749939
-1.137316107749939
-1.137316107749939
-1.122057318687439
-1.122057318687439
-1.122057318687439
-1.122057318687439
-1.106798529624939
-1.106798529624939
-1.106798529624939
-1.106798529624939
-1.122057318687439
-1.122057318687439
-1.122057318687439
-1.122057318687439
-1.137316107749939
-1.137316107749939
-1.137316107749939
-1.137316107749939
-1.137316107749939
-1.137316107749939
-1.137316107749939
-1.137316107749939
-1.137316107749939
-1.137316107749939
-1.122057318687439
-1.122057318687439
-1.106798529624939
-1.122057318687439
-1.106798529624939
-1.106798529624939
-1.106798529624939
-1.106798529624939
-1.106798529624939
-1.106798529624939
-1.106798529624939
-1.106798529624939
-1.122057318687439
-1.106798529624939
-1.106798529624939
-1.106798529624939
-1.106798529624939
-1.122057318687439
-1.122057318687439
-1.122057318687439
-1.122057318687439
-1.122057318687439
-1.122057318687439
-1.137316107749939
-1.137316107749939
-1.137316107749939
-1.137316107749939
-1.122057318687439
-1.122057318687439
-1.122057318687439
-1.122057318687439
-1.106798529624939
-1.106798529624939
-1.106798529624939
-1.106798529624939
-1.091539740562439
-1.091539740562439
-1.091539740562439
-1.091539740562439
-1.091539740562439
-1.091539740562439
-1.106798529624939
-1.106798529624939
-1.106798529624939
-1.122057318687439
-1.122057318687439
-1.122057318687439
-1.122057318687439
-1.122057318687439
-1.122057318687439
-1.106798529624939
-1.106798529624939
-1.106798529624939
-1.106798529624939
-1.106798529624939
-1.091539740562439
-1.091539740562439
-1.091539740562439
-1.091539740562439
-1.091539740562439
-1.091539740562439
-1.106798529624939
-1.106798529624939
-1.106798529624939
-1.106798529624939
-1.106798529624939
-1.106798529624939
-1.106798529624939
-1.106798529624939
-1.106798529624939
-1.106798529624939
-1.106798529624939
-1.106798529624939
-1.106798529624939
-1.106798529624939
-1.106798529624939
-1.106798529624939
-1.106798529624939
-1.091539740562439
-1.106798529624939
-1.106798529624939
-1.106798529624939
-1.106798529624939
-1.091539740562439
-1.091539740562439
-1.091539740562439
-1.091539740562439
-1.091539740562439
-1.091539740562439
-1.091539740562439
-1.091539740562439
-1.091539740562439
-1.106798529624939
-1.091539740562439
-1.091539740562439
-1.091539740562439
-1.091539740562439
-1.091539740562439
-1.091539740562439
-1.091539740562439
-1.091539740562439
-1.091539740562439
-1.106798529624939
-1.106798529624939
-1.091539740562439
-1.091539740562439
-1.091539740562439
-1.091539740562439
-1.091539740562439
-1.091539740562439
-1.091539740562439
-1.076280951499939
-1.076280951499939
-1.091539740562439
-1.091539740562439
-1.091539740562439
-1.076280951499939
-1.091539740562439
-1.091539740562439
-1.091539740562439
-1.091539740562439
-1.091539740562439
-1.091539740562439
-1.106798529624939
-1.091539740562439
-1.091539740562439
-1.091539740562439
-1.091539740562439
-1.091539740562439
-1.076280951499939
-1.091539740562439
-1.076280951499939
-1.076280951499939
-1.076280951499939
-1.076280951499939
-1.091539740562439
-1.091539740562439
-1.091539740562439
-1.091539740562439
-1.091539740562439
-1.091539740562439
-1.091539740562439
-1.091539740562439
-1.091539740562439
-1.091539740562439
-1.091539740562439
-1.091539740562439
-1.091539740562439
-1.091539740562439
-1.091539740562439
-1.091539740562439
-1.076280951499939
-1.076280951499939
-1.076280951499939
-1.076280951499939
-1.076280951499939
-1.076280951499939
-1.076280951499939
-1.076280951499939
-1.076280951499939
-1.076280951499939
-1.076280951499939
-1.076280951499939
-1.076280951499939
-1.061022162437439
-1.061022162437439
-1.076280951499939
-1.076280951499939
-1.061022162437439
-1.076280951499939
-1.076280951499939
-1.076280951499939
-1.091539740562439
-1.091539740562439
-1.091539740562439
-1.091539740562439
-1.091539740562439
-1.106798529624939
-1.106798529624939
-1.091539740562439
-1.091539740562439
-1.091539740562439
-1.076280951499939
-1.076280951499939
-1.076280951499939
-1.061022162437439
-1.061022162437439
-1.061022162437439
-1.076280951499939
-1.076280951499939
-1.076280951499939
-1.076280951499939
-1.076280951499939
-1.076280951499939
-1.076280951499939
-1.076280951499939
-1.076280951499939
-1.076280951499939
-1.076280951499939
-1.076280951499939
-1.076280951499939
-1.076280951499939
-1.076280951499939
-1.076280951499939
-1.061022162437439
-1.061022162437439
-1.061022162437439
-1.076280951499939
-1.076280951499939
-1.061022162437439
-1.061022162437439
-1.076280951499939
-1.076280951499939
-1.076280951499939
-1.076280951499939
-1.076280951499939
-1.076280951499939
-1.061022162437439
-1.076280951499939
-1.076280951499939
-1.061022162437439
-1.061022162437439
-1.061022162437439
-1.061022162437439
-1.061022162437439
-1.061022162437439
-1.061022162437439
-1.061022162437439
-1.076280951499939
-1.076280951499939
-1.061022162437439
-1.061022162437439
-1.061022162437439
-1.061022162437439
-1.061022162437439
-1.061022162437439
-1.045763373374939
-1.045763373374939
-1.045763373374939
-1.045763373374939
-1.045763373374939
-1.045763373374939
-1.045763373374939
-1.045763373374939
-1.045763373374939
-1.045763373374939
-1.045763373374939
-1.045763373374939
-1.061022162437439
-1.045763373374939
-1.045763373374939
-1.061022162437439
-1.061022162437439
-1.061022162437439
-1.045763373374939
-1.045763373374939
-1.061022162437439
-1.061022162437439
-1.061022162437439
-1.061022162437439
-1.061022162437439
-1.061022162437439
-1.061022162437439
-1.061022162437439
-1.045763373374939
-1.045763373374939
-1.061022162437439
-1.045763373374939
-1.045763373374939
-1.045763373374939
-1.045763373374939
-1.045763373374939
-1.045763373374939
-1.045763373374939
-1.045763373374939
-1.045763373374939
-1.045763373374939
-1.045763373374939
-1.045763373374939
-1.045763373374939
-1.045763373374939
-1.045763373374939
-1.045763373374939
-1.045763373374939
-1.061022162437439
-1.061022162437439
-1.061022162437439
-1.061022162437439
-1.061022162437439
-1.045763373374939
-1.045763373374939
-1.061022162437439
-1.061022162437439
-1.061022162437439
-1.061022162437439
-1.045763373374939
-1.061022162437439
-1.061022162437439
-1.061022162437439
-1.061022162437439
-1.061022162437439
-1.061022162437439
-1.061022162437439
-1.061022162437439
-1.045763373374939
-1.045763373374939
-1.045763373374939
-1.045763373374939
-1.030504584312439
-1.030504584312439
-1.030504584312439
-1.030504584312439
-1.030504584312439
-1.030504584312439
-1.030504584312439
-1.030504584312439
-1.045763373374939
-1.045763373374939
-1.045763373374939
-1.045763373374939
-1.045763373374939
-1.045763373374939
-1.045763373374939
-1.045763373374939
-1.045763373374939
-1.045763373374939
-1.045763373374939
-1.030504584312439
-1.030504584312439
-1.045763373374939
-1.030504584312439
-1.030504584312439
-1.030504584312439
-1.030504584312439
-1.030504584312439
-1.030504584312439
-1.045763373374939
-1.045763373374939
-1.030504584312439
-1.045763373374939
-1.045763373374939
-1.045763373374939
-1.045763373374939
-1.045763373374939
-1.045763373374939
-1.030504584312439
-1.030504584312439
-1.030504584312439
-1.030504584312439
-1.030504584312439
-1.030504584312439
-1.030504584312439
-1.030504584312439
-1.030504584312439
-1.030504584312439
-1.030504584312439
-1.045763373374939
-1.045763373374939
-1.045763373374939
-1.045763373374939
-1.045763373374939
-1.045763373374939
-1.045763373374939
-1.045763373374939
-1.030504584312439
-1.030504584312439
-1.030504584312439
-1.030504584312439
-1.030504584312439
-1.030504584312439
-1.030504584312439
-1.030504584312439
-1.030504584312439
-1.030504584312439
-1.030504584312439
-1.030504584312439
-1.030504584312439
-1.030504584312439
-1.030504584312439
-1.030504584312439
-1.030504584312439
-1.030504584312439
-1.030504584312439
-1.030504584312439
-1.030504584312439
-1.030504584312439
-1.030504584312439
-1.030504584312439
-1.030504584312439
-1.030504584312439
-1.030504584312439
-1.030504584312439
-1.030504584312439
-1.030504584312439
-1.045763373374939
-1.045763373374939
-1.045763373374939
-1.030504584312439
-1.045763373374939
-1.030504584312439
-1.030504584312439
-1.015245795249939
-1.030504584312439
-1.015245795249939
-1.015245795249939
-1.015245795249939
-1.015245795249939
-1.015245795249939
-1.015245795249939
-1.015245795249939
-1.015245795249939
-1.015245795249939
-1.015245795249939
-1.015245795249939
-1.015245795249939
-1.015245795249939
-1.015245795249939
-1.015245795249939
-1.015245795249939
-1.015245795249939
-1.015245795249939
-1.015245795249939
-1.015245795249939
-1.015245795249939
-1.015245795249939
-1.015245795249939
-1.015245795249939
-1.015245795249939
-1.030504584312439
-1.030504584312439
-1.015245795249939
-1.015245795249939
-1.030504584312439
-1.030504584312439
-1.030504584312439
-1.015245795249939
-0.999987065792084
-0.999987065792084
-1.015245795249939
-0.999987065792084
-0.999987065792084
-0.999987065792084
-0.999987065792084
-0.999987065792084
-1.015245795249939
-1.015245795249939
-1.015245795249939
-1.015245795249939
-1.015245795249939
-1.030504584312439
-1.030504584312439
-1.030504584312439
-1.015245795249939
-1.015245795249939
-1.015245795249939
-1.015245795249939
-1.015245795249939
-0.999987065792084
-0.999987065792084
-0.999987065792084
-0.999987065792084
-0.999987065792084
-0.999987065792084
-0.999987065792084
-0.999987065792084
-0.999987065792084
-0.999987065792084
-0.999987065792084
-0.999987065792084
-0.999987065792084
-0.999987065792084
-0.999987065792084
-1.015245795249939
-1.015245795249939
-0.999987065792084
-0.999987065792084
-0.999987065792084
-0.999987065792084
-0.999987065792084
-0.999987065792084
-0.999987065792084
-0.999987065792084
-0.999987065792084
-1.015245795249939
-1.015245795249939
-1.015245795249939
-1.015245795249939
-1.015245795249939
-0.999987065792084
-0.999987065792084
-0.999987065792084
-0.999987065792084
-0.984728276729584
-0.984728276729584
-0.984728276729584
-0.984728276729584
-0.984728276729584
-0.984728276729584
-0.984728276729584
-0.984728276729584
-0.984728276729584
-0.984728276729584
-0.999987065792084
-0.999987065792084
-0.999987065792084
-0.999987065792084
-1.015245795249939
-1.030504584312439
-1.015245795249939
-1.015245795249939
-1.015245795249939
-1.015245795249939
-1.015245795249939
-1.015245795249939
-0.999987065792084
-0.984728276729584
-0.984728276729584
-0.984728276729584
-0.984728276729584
-0.984728276729584
-0.969469487667084
-0.984728276729584
-0.984728276729584
-0.984728276729584
-0.999987065792084
-0.999987065792084
-0.999987065792084
-0.999987065792084
-0.999987065792084
-0.999987065792084
-0.999987065792084
-0.984728276729584
-0.984728276729584
-0.984728276729584
-0.999987065792084
-0.984728276729584
-0.984728276729584
-0.984728276729584
-0.984728276729584
-0.984728276729584
-0.984728276729584
-0.984728276729584
-0.984728276729584
-0.984728276729584
-0.984728276729584
-0.984728276729584
-0.969469487667084
-0.984728276729584
-0.984728276729584
-0.984728276729584
-0.984728276729584
-0.984728276729584
-0.984728276729584
-0.984728276729584
-0.984728276729584
-0.984728276729584
-0.984728276729584
-0.984728276729584
-0.984728276729584
-0.984728276729584
-0.984728276729584
-0.984728276729584
-0.969469487667084
-0.969469487667084
-0.984728276729584
-0.984728276729584
-0.984728276729584
-0.984728276729584
-0.984728276729584
-0.984728276729584
-0.984728276729584
-0.984728276729584
-0.984728276729584
-0.984728276729584
-0.984728276729584
-0.969469487667084
-0.984728276729584
-0.984728276729584
-0.984728276729584
-0.984728276729584
-0.984728276729584
-0.984728276729584
-0.984728276729584
-0.984728276729584
-0.984728276729584
-0.984728276729584
-0.984728276729584
-0.984728276729584
-0.969469487667084
-0.984728276729584
-0.984728276729584
-0.984728276729584
-0.984728276729584
-0.969469487667084
-0.984728276729584
-0.969469487667084
-0.969469487667084
-0.969469487667084
-0.984728276729584
-0.969469487667084
-0.984728276729584
-0.969469487667084
-0.984728276729584
-0.984728276729584
-0.984728276729584
-0.984728276729584
-0.984728276729584
-0.984728276729584
-0.984728276729584
-0.984728276729584
-0.984728276729584
-0.984728276729584
-0.984728276729584
-0.984728276729584
-0.984728276729584
-0.984728276729584
-0.969469487667084
-0.969469487667084
-0.969469487667084
-0.969469487667084
-0.969469487667084
-0.969469487667084
-0.969469487667084
-0.969469487667084
-0.969469487667084
-0.969469487667084
-0.984728276729584
-0.969469487667084
-0.969469487667084
-0.969469487667084
-0.969469487667084
-0.969469487667084
-0.969469487667084
-0.969469487667084
-0.969469487667084
-0.969469487667084
-0.969469487667084
-0.969469487667084
-0.969469487667084
-0.969469487667084
-0.969469487667084
-0.969469487667084
-0.984728276729584
-0.984728276729584
-0.984728276729584
-0.984728276729584
-0.984728276729584
-0.984728276729584
-0.969469487667084
-0.969469487667084
-0.969469487667084
-0.969469487667084
-0.969469487667084
-0.969469487667084
-0.954210698604584
-0.969469487667084
-0.969469487667084
-0.969469487667084
-0.969469487667084
-0.969469487667084
-0.969469487667084
-0.969469487667084
-0.969469487667084
-0.969469487667084
-0.969469487667084
-0.969469487667084
-0.954210698604584
-0.954210698604584
-0.954210698604584
-0.969469487667084
-0.954210698604584
-0.954210698604584
-0.954210698604584
-0.954210698604584
-0.954210698604584
-0.954210698604584
-0.954210698604584
-0.954210698604584
-0.954210698604584
-0.969469487667084
-0.969469487667084
-0.969469487667084
-0.969469487667084
-0.984728276729584
-0.969469487667084
-0.984728276729584
-0.984728276729584
-0.984728276729584
-0.969469487667084
-0.969469487667084
-0.969469487667084
-0.969469487667084
-0.969469487667084
-0.954210698604584
-0.954210698604584
-0.954210698604584
-0.954210698604584
-0.954210698604584
-0.954210698604584
-0.954210698604584
-0.954210698604584
-0.954210698604584
-0.954210698604584
-0.954210698604584
-0.954210698604584
-0.969469487667084
-0.969469487667084
-0.969469487667084
-0.954210698604584
-0.954210698604584
-0.954210698604584
-0.954210698604584
-0.954210698604584
-0.954210698604584
-0.954210698604584
-0.954210698604584
-0.954210698604584
-0.954210698604584
-0.954210698604584
-0.954210698604584
-0.954210698604584
-0.954210698604584
-0.954210698604584
-0.954210698604584
-0.954210698604584
-0.954210698604584
-0.954210698604584
-0.954210698604584
-0.954210698604584
-0.938951909542084
-0.938951909542084
-0.954210698604584
-0.954210698604584
-0.954210698604584
-0.954210698604584
-0.954210698604584
-0.954210698604584
-0.954210698604584
-0.954210698604584
-0.954210698604584
-0.954210698604584
-0.954210698604584
-0.954210698604584
-0.954210698604584
-0.954210698604584
-0.954210698604584
-0.954210698604584
-0.938951909542084
-0.938951909542084
-0.954210698604584
-0.938951909542084
-0.938951909542084
-0.938951909542084
-0.938951909542084
-0.938951909542084
-0.938951909542084
-0.938951909542084
-0.938951909542084
-0.938951909542084
-0.938951909542084
-0.938951909542084
-0.938951909542084
-0.938951909542084
-0.938951909542084
-0.938951909542084
-0.954210698604584
-0.954210698604584
-0.954210698604584
-0.938951909542084
-0.954210698604584
-0.938951909542084
-0.938951909542084
-0.938951909542084
-0.938951909542084
-0.938951909542084
-0.938951909542084
-0.923693120479584
-0.923693120479584
-0.923693120479584
-0.923693120479584
-0.908434331417084
-0.923693120479584
-0.923693120479584
-0.923693120479584
-0.923693120479584
-0.923693120479584
-0.923693120479584
-0.938951909542084
-0.938951909542084
-0.938951909542084
-0.938951909542084
-0.938951909542084
-0.938951909542084
-0.938951909542084
-0.954210698604584
-0.938951909542084
-0.923693120479584
-0.938951909542084
-0.938951909542084
-0.938951909542084
-0.923693120479584
-0.923693120479584
-0.923693120479584
-0.923693120479584
-0.938951909542084
-0.938951909542084
-0.938951909542084
-0.923693120479584
-0.923693120479584
-0.938951909542084
-0.938951909542084
-0.938951909542084
-0.938951909542084
-0.938951909542084
-0.938951909542084
-0.938951909542084
-0.938951909542084
-0.938951909542084
-0.938951909542084
-0.938951909542084
-0.938951909542084
-0.938951909542084
-0.938951909542084
-0.938951909542084
-0.938951909542084
-0.938951909542084
-0.938951909542084
-0.923693120479584
-0.923693120479584
-0.923693120479584
-0.938951909542084
-0.938951909542084
-0.923693120479584
-0.938951909542084
-0.938951909542084
-0.923693120479584
-0.938951909542084
-0.938951909542084
-0.923693120479584
-0.923693120479584
-0.923693120479584
-0.923693120479584
-0.923693120479584
-0.923693120479584
-0.923693120479584
-0.923693120479584
-0.923693120479584
-0.938951909542084
-0.923693120479584
-0.923693120479584
-0.923693120479584
-0.923693120479584
-0.923693120479584
-0.923693120479584
-0.923693120479584
-0.908434331417084
-0.908434331417084
-0.923693120479584
-0.923693120479584
-0.908434331417084
-0.908434331417084
-0.908434331417084
-0.908434331417084
-0.923693120479584
-0.923693120479584
-0.923693120479584
-0.923693120479584
-0.923693120479584
-0.923693120479584
-0.938951909542084
-0.923693120479584
-0.923693120479584
-0.923693120479584
-0.938951909542084
-0.938951909542084
-0.923693120479584
-0.923693120479584
-0.923693120479584
-0.923693120479584
-0.923693120479584
-0.923693120479584
-0.908434331417084
-0.893175542354584
-0.893175542354584
-0.908434331417084
-0.908434331417084
-0.893175542354584
-0.893175542354584
-0.908434331417084
-0.908434331417084
-0.923693120479584
-0.923693120479584
-0.923693120479584
-0.923693120479584
-0.923693120479584
-0.923693120479584
-0.923693120479584
-0.923693120479584
-0.923693120479584
-0.923693120479584
-0.923693120479584
-0.923693120479584
-0.923693120479584
-0.923693120479584
-0.923693120479584
-0.923693120479584
-0.923693120479584
-0.923693120479584
-0.923693120479584
-0.923693120479584
-0.923693120479584
-0.908434331417084
-0.908434331417084
-0.908434331417084
-0.908434331417084
-0.908434331417084
-0.908434331417084
-0.908434331417084
-0.908434331417084
-0.908434331417084
-0.908434331417084
-0.908434331417084
-0.908434331417084
-0.923693120479584
-0.923693120479584
-0.908434331417084
-0.908434331417084
-0.908434331417084
-0.908434331417084
-0.908434331417084
-0.908434331417084
-0.908434331417084
-0.908434331417084
-0.908434331417084
-0.908434331417084
-0.908434331417084
-0.908434331417084
-0.893175542354584
-0.908434331417084
-0.908434331417084
-0.908434331417084
-0.908434331417084
-0.893175542354584
-0.908434331417084
-0.908434331417084
-0.908434331417084
-0.908434331417084
-0.893175542354584
-0.908434331417084
-0.908434331417084
-0.908434331417084
-0.908434331417084
-0.893175542354584
-0.893175542354584
-0.893175542354584
-0.893175542354584
-0.893175542354584
-0.893175542354584
-0.893175542354584
-0.893175542354584
-0.893175542354584
-0.893175542354584
-0.893175542354584
-0.893175542354584
-0.893175542354584
-0.908434331417084
-0.908434331417084
-0.908434331417084
-0.908434331417084
-0.908434331417084
-0.908434331417084
-0.908434331417084
-0.908434331417084
-0.893175542354584
-0.893175542354584
-0.893175542354584
-0.908434331417084
-0.893175542354584
-0.893175542354584
-0.893175542354584
-0.893175542354584
-0.893175542354584
-0.893175542354584
-0.893175542354584
-0.893175542354584
-0.893175542354584
-0.893175542354584
-0.893175542354584
-0.893175542354584
-0.893175542354584
-0.877916753292084
-0.877916753292084
-0.893175542354584
-0.877916753292084
-0.893175542354584
-0.893175542354584
-0.893175542354584
-0.893175542354584
-0.908434331417084
-0.908434331417084
-0.908434331417084
-0.908434331417084
-0.893175542354584
-0.893175542354584
-0.893175542354584
-0.893175542354584
-0.893175542354584
-0.877916753292084
-0.877916753292084
-0.893175542354584
-0.877916753292084
-0.893175542354584
-0.893175542354584
-0.893175542354584
-0.877916753292084
-0.877916753292084
-0.877916753292084
-0.877916753292084
-0.877916753292084
-0.877916753292084
-0.877916753292084
-0.877916753292084
-0.877916753292084
-0.877916753292084
-0.877916753292084
-0.893175542354584
-0.893175542354584
-0.893175542354584
-0.893175542354584
-0.893175542354584
-0.908434331417084
-0.908434331417084
-0.893175542354584
-0.893175542354584
-0.893175542354584
-0.893175542354584
-0.893175542354584
-0.893175542354584
-0.893175542354584
-0.893175542354584
-0.893175542354584
-0.893175542354584
-0.877916753292084
-0.877916753292084
-0.893175542354584
-0.893175542354584
-0.877916753292084
-0.877916753292084
-0.877916753292084
-0.877916753292084
-0.877916753292084
-0.877916753292084
-0.877916753292084
-0.877916753292084
-0.877916753292084
-0.877916753292084
-0.877916753292084
-0.877916753292084
-0.877916753292084
-0.877916753292084
-0.893175542354584
-0.893175542354584
-0.893175542354584
-0.893175542354584
-0.893175542354584
-0.877916753292084
-0.877916753292084
-0.877916753292084
-0.877916753292084
-0.877916753292084
-0.877916753292084
-0.877916753292084
-0.877916753292084
-0.877916753292084
-0.877916753292084
-0.877916753292084
-0.893175542354584
-0.893175542354584
-0.877916753292084
-0.877916753292084
-0.877916753292084
-0.877916753292084
-0.893175542354584
-0.877916753292084
-0.877916753292084
-0.877916753292084
-0.877916753292084
-0.877916753292084
-0.877916753292084
-0.877916753292084
-0.877916753292084
-0.877916753292084
-0.877916753292084
-0.862657964229584
-0.877916753292084
-0.877916753292084
-0.877916753292084
-0.877916753292084
-0.877916753292084
-0.877916753292084
-0.877916753292084
-0.877916753292084
-0.877916753292084
-0.877916753292084
-0.877916753292084
-0.877916753292084
-0.877916753292084
-0.877916753292084
-0.862657964229584
-0.877916753292084
-0.862657964229584
-0.877916753292084
-0.877916753292084
-0.862657964229584
-0.862657964229584
-0.877916753292084
-0.877916753292084
-0.877916753292084
-0.877916753292084
-0.877916753292084
-0.877916753292084
-0.877916753292084
-0.877916753292084
-0.877916753292084
-0.877916753292084
-0.877916753292084
-0.877916753292084
-0.877916753292084
-0.877916753292084
-0.877916753292084
-0.877916753292084
-0.877916753292084
-0.877916753292084
-0.877916753292084
-0.862657964229584
-0.862657964229584
-0.862657964229584
-0.862657964229584
-0.862657964229584
-0.862657964229584
-0.862657964229584
-0.862657964229584
-0.862657964229584
-0.862657964229584
-0.862657964229584
-0.862657964229584
-0.862657964229584
-0.862657964229584
-0.862657964229584
-0.862657964229584
-0.862657964229584
-0.862657964229584
-0.862657964229584
-0.862657964229584
-0.862657964229584
-0.862657964229584
-0.862657964229584
-0.862657964229584
-0.862657964229584
-0.862657964229584
-0.877916753292084
-0.877916753292084
-0.862657964229584
-0.862657964229584
-0.862657964229584
-0.862657964229584
-0.847399175167084
-0.847399175167084
-0.847399175167084
-0.847399175167084
-0.847399175167084
-0.847399175167084
-0.847399175167084
-0.847399175167084
-0.847399175167084
-0.847399175167084
-0.847399175167084
-0.847399175167084
-0.847399175167084
-0.862657964229584
-0.877916753292084
-0.862657964229584
-0.862657964229584
-0.862657964229584
-0.877916753292084
-0.877916753292084
-0.862657964229584
-0.877916753292084
-0.862657964229584
-0.862657964229584
-0.862657964229584
-0.862657964229584
-0.862657964229584
-0.847399175167084
-0.847399175167084
-0.847399175167084
-0.847399175167084
-0.847399175167084
-0.847399175167084
-0.847399175167084
-0.847399175167084
-0.847399175167084
-0.847399175167084
-0.847399175167084
-0.862657964229584
-0.862657964229584
-0.862657964229584
-0.862657964229584
-0.862657964229584
-0.847399175167084
-0.847399175167084
-0.847399175167084
-0.847399175167084
-0.847399175167084
-0.847399175167084
-0.847399175167084
-0.832140386104584
-0.847399175167084
-0.847399175167084
-0.847399175167084
-0.847399175167084
-0.847399175167084
-0.847399175167084
-0.847399175167084
-0.847399175167084
-0.847399175167084
-0.847399175167084
-0.847399175167084
-0.847399175167084
-0.862657964229584
-0.862657964229584
-0.862657964229584
-0.862657964229584
-0.862657964229584
-0.847399175167084
-0.862657964229584
-0.862657964229584
-0.862657964229584
-0.847399175167084
-0.847399175167084
-0.847399175167084
-0.847399175167084
-0.847399175167084
-0.847399175167084
-0.832140386104584
-0.832140386104584
-0.832140386104584
-0.832140386104584
-0.832140386104584
-0.832140386104584
-0.832140386104584
-0.832140386104584
-0.847399175167084
-0.847399175167084
-0.847399175167084
-0.847399175167084
-0.862657964229584
-0.862657964229584
-0.862657964229584
-0.862657964229584
-0.862657964229584
-0.862657964229584
-0.862657964229584
-0.847399175167084
-0.847399175167084
-0.847399175167084
-0.847399175167084
-0.832140386104584
-0.832140386104584
-0.847399175167084
-0.832140386104584
-0.832140386104584
-0.832140386104584
-0.832140386104584
-0.847399175167084
-0.832140386104584
-0.832140386104584
-0.832140386104584
-0.847399175167084
-0.832140386104584
-0.832140386104584
-0.832140386104584
-0.816881597042084
-0.832140386104584
-0.832140386104584
-0.832140386104584
-0.832140386104584
-0.832140386104584
-0.832140386104584
-0.832140386104584
-0.847399175167084
-0.847399175167084
-0.847399175167084
-0.847399175167084
-0.832140386104584
-0.832140386104584
-0.847399175167084
-0.832140386104584
-0.847399175167084
-0.847399175167084
-0.847399175167084
-0.832140386104584
-0.832140386104584
-0.847399175167084
-0.832140386104584
-0.832140386104584
-0.816881597042084
-0.832140386104584
-0.832140386104584
-0.832140386104584
-0.832140386104584
-0.832140386104584
-0.832140386104584
-0.832140386104584
-0.832140386104584
-0.832140386104584
-0.832140386104584
-0.832140386104584
-0.832140386104584
-0.832140386104584
-0.832140386104584
-0.832140386104584
-0.847399175167084
-0.832140386104584
-0.832140386104584
-0.832140386104584
-0.832140386104584
-0.847399175167084
-0.832140386104584
-0.816881597042084
-0.816881597042084
-0.816881597042084
-0.816881597042084
-0.816881597042084
-0.816881597042084
-0.816881597042084
-0.816881597042084
-0.816881597042084
-0.816881597042084
-0.832140386104584
-0.832140386104584
-0.832140386104584
-0.832140386104584
-0.832140386104584
-0.832140386104584
-0.832140386104584
-0.816881597042084
-0.816881597042084
-0.816881597042084
-0.816881597042084
-0.816881597042084
-0.816881597042084
-0.816881597042084
-0.801622807979584
-0.816881597042084
-0.816881597042084
-0.816881597042084
-0.816881597042084
-0.816881597042084
-0.816881597042084
-0.832140386104584
-0.832140386104584
-0.832140386104584
-0.816881597042084
-0.832140386104584
-0.832140386104584
-0.816881597042084
-0.816881597042084
-0.832140386104584
-0.816881597042084
-0.816881597042084
-0.816881597042084
-0.816881597042084
-0.816881597042084
-0.832140386104584
-0.816881597042084
-0.816881597042084
-0.816881597042084
-0.816881597042084
-0.832140386104584
-0.832140386104584
-0.816881597042084
-0.816881597042084
-0.816881597042084
-0.816881597042084
-0.816881597042084
-0.816881597042084
-0.816881597042084
-0.816881597042084
-0.816881597042084
-0.816881597042084
-0.816881597042084
-0.816881597042084
-0.816881597042084
-0.832140386104584
-0.832140386104584
-0.832140386104584
-0.832140386104584
-0.832140386104584
-0.832140386104584
-0.832140386104584
-0.832140386104584
-0.832140386104584
-0.816881597042084
-0.816881597042084
-0.801622807979584
-0.801622807979584
-0.801622807979584
-0.801622807979584
-0.801622807979584
-0.801622807979584
-0.801622807979584
-0.801622807979584
-0.801622807979584
-0.801622807979584
-0.816881597042084
-0.816881597042084
-0.816881597042084
-0.816881597042084
-0.816881597042084
-0.816881597042084
-0.816881597042084
-0.816881597042084
-0.816881597042084
-0.816881597042084
-0.816881597042084
-0.816881597042084
-0.816881597042084
-0.816881597042084
-0.816881597042084
-0.801622807979584
-0.816881597042084
-0.816881597042084
-0.801622807979584
-0.801622807979584
-0.801622807979584
-0.801622807979584
-0.816881597042084
-0.816881597042084
-0.801622807979584
-0.801622807979584
-0.801622807979584
-0.801622807979584
-0.816881597042084
-0.816881597042084
-0.816881597042084
-0.816881597042084
-0.816881597042084
-0.801622807979584
-0.816881597042084
-0.801622807979584
-0.801622807979584
-0.801622807979584
-0.801622807979584
-0.801622807979584
-0.801622807979584
-0.801622807979584
-0.801622807979584
-0.816881597042084
-0.816881597042084
-0.801622807979584
-0.816881597042084
-0.816881597042084
-0.816881597042084
-0.832140386104584
-0.832140386104584
-0.816881597042084
-0.816881597042084
-0.801622807979584
-0.801622807979584
-0.801622807979584
-0.801622807979584
-0.801622807979584
-0.786364018917084
-0.786364018917084
-0.786364018917084
-0.801622807979584
-0.801622807979584
-0.786364018917084
-0.786364018917084
-0.801622807979584
-0.786364018917084
-0.801622807979584
-0.801622807979584
-0.801622807979584
-0.801622807979584
-0.801622807979584
-0.816881597042084
-0.816881597042084
-0.801622807979584
-0.801622807979584
-0.816881597042084
-0.801622807979584
-0.801622807979584
-0.801622807979584
-0.801622807979584
-0.816881597042084
-0.801622807979584
-0.801622807979584
-0.801622807979584
-0.801622807979584
-0.786364018917084
-0.786364018917084
-0.801622807979584
-0.786364018917084
-0.786364018917084
-0.771105229854584
-0.786364018917084
-0.786364018917084
-0.786364018917084
-0.786364018917084
-0.786364018917084
-0.786364018917084
-0.786364018917084
-0.801622807979584
-0.786364018917084
-0.786364018917084
-0.786364018917084
-0.786364018917084
-0.786364018917084
-0.786364018917084
-0.786364018917084
-0.786364018917084
-0.786364018917084
-0.786364018917084
-0.786364018917084
-0.786364018917084
-0.786364018917084
-0.786364018917084
-0.801622807979584
-0.801622807979584
-0.801622807979584
-0.786364018917084
-0.801622807979584
-0.801622807979584
-0.801622807979584
-0.801622807979584
-0.786364018917084
-0.786364018917084
-0.786364018917084
-0.786364018917084
-0.786364018917084
-0.786364018917084
-0.771105229854584
-0.771105229854584
-0.771105229854584
-0.771105229854584
-0.771105229854584
-0.771105229854584
-0.771105229854584
-0.771105229854584
-0.786364018917084
-0.786364018917084
-0.786364018917084
-0.786364018917084
-0.786364018917084
-0.801622807979584
-0.801622807979584
-0.786364018917084
-0.801622807979584
-0.801622807979584
-0.801622807979584
-0.801622807979584
-0.801622807979584
-0.801622807979584
-0.801622807979584
-0.801622807979584
-0.786364018917084
-0.786364018917084
-0.786364018917084
-0.786364018917084
-0.786364018917084
-0.786364018917084
-0.786364018917084
-0.771105229854584
-0.771105229854584
-0.771105229854584
-0.771105229854584
-0.771105229854584
-0.771105229854584
-0.771105229854584
-0.771105229854584
-0.771105229854584
-0.786364018917084
-0.786364018917084
-0.786364018917084
-0.786364018917084
-0.786364018917084
-0.786364018917084
-0.786364018917084
-0.786364018917084
-0.771105229854584
-0.771105229854584
-0.771105229854584
-0.771105229854584
-0.786364018917084
-0.771105229854584
-0.771105229854584
-0.771105229854584
-0.786364018917084
-0.771105229854584
-0.771105229854584
-0.771105229854584
-0.771105229854584
-0.771105229854584
-0.771105229854584
-0.771105229854584
-0.771105229854584
-0.771105229854584
-0.771105229854584
-0.771105229854584
-0.771105229854584
-0.771105229854584
-0.771105229854584
-0.771105229854584
-0.771105229854584
-0.771105229854584
-0.771105229854584
-0.771105229854584
-0.786364018917084
-0.786364018917084
-0.771105229854584
-0.786364018917084
-0.771105229854584
-0.771105229854584
-0.786364018917084
-0.786364018917084
-0.786364018917084
-0.786364018917084
-0.786364018917084
-0.771105229854584
-0.786364018917084
-0.786364018917084
-0.786364018917084
-0.786364018917084
-0.771105229854584
-0.771105229854584
-0.771105229854584
-0.771105229854584
-0.771105229854584
-0.771105229854584
-0.755846440792084
-0.755846440792084
-0.771105229854584
-0.771105229854584
-0.771105229854584
-0.771105229854584
-0.771105229854584
-0.771105229854584
-0.771105229854584
-0.771105229854584
-0.771105229854584
-0.771105229854584
-0.771105229854584
-0.771105229854584
-0.771105229854584
-0.771105229854584
-0.771105229854584
-0.771105229854584
-0.771105229854584
-0.771105229854584
-0.771105229854584
-0.771105229854584
-0.771105229854584
-0.771105229854584
-0.755846440792084
-0.755846440792084
-0.755846440792084
-0.755846440792084
-0.755846440792084
-0.771105229854584
-0.771105229854584
-0.771105229854584
-0.771105229854584
-0.771105229854584
-0.771105229854584
-0.771105229854584
-0.771105229854584
-0.771105229854584
-0.755846440792084
-0.771105229854584
-0.771105229854584
-0.755846440792084
-0.771105229854584
-0.771105229854584
-0.755846440792084
-0.771105229854584
-0.771105229854584
-0.771105229854584
-0.771105229854584
-0.771105229854584
-0.771105229854584
-0.771105229854584
-0.771105229854584
-0.771105229854584
-0.771105229854584
-0.771105229854584
-0.771105229854584
-0.771105229854584
-0.755846440792084
-0.755846440792084
-0.755846440792084
-0.740587651729584
-0.740587651729584
-0.755846440792084
-0.740587651729584
-0.740587651729584
-0.740587651729584
-0.740587651729584
-0.740587651729584
-0.755846440792084
-0.771105229854584
-0.771105229854584
-0.771105229854584
-0.771105229854584
-0.771105229854584
-0.771105229854584
-0.771105229854584
-0.771105229854584
-0.755846440792084
-0.755846440792084
-0.755846440792084
-0.755846440792084
-0.755846440792084
-0.755846440792084
-0.755846440792084
-0.755846440792084
-0.755846440792084
-0.755846440792084
-0.755846440792084
-0.771105229854584
-0.755846440792084
-0.755846440792084
-0.771105229854584
-0.771105229854584
-0.755846440792084
-0.755846440792084
-0.755846440792084
-0.755846440792084
-0.755846440792084
-0.755846440792084
-0.755846440792084
-0.755846440792084
-0.755846440792084
-0.755846440792084
-0.755846440792084
-0.755846440792084
-0.755846440792084
-0.755846440792084
-0.755846440792084
-0.755846440792084
-0.755846440792084
-0.755846440792084
-0.755846440792084
-0.755846440792084
-0.755846440792084
-0.755846440792084
-0.755846440792084
-0.755846440792084
-0.755846440792084
-0.755846440792084
-0.755846440792084
-0.755846440792084
-0.755846440792084
-0.755846440792084
-0.755846440792084
-0.755846440792084
-0.755846440792084
-0.755846440792084
-0.771105229854584
-0.755846440792084
-0.755846440792084
-0.755846440792084
-0.755846440792084
-0.755846440792084
-0.755846440792084
-0.755846440792084
-0.755846440792084
-0.755846440792084
-0.740587651729584
-0.740587651729584
-0.740587651729584
-0.755846440792084
-0.755846440792084
-0.740587651729584
-0.740587651729584
-0.740587651729584
-0.755846440792084
-0.755846440792084
-0.740587651729584
-0.740587651729584
-0.740587651729584
-0.740587651729584
-0.740587651729584
-0.755846440792084
-0.755846440792084
-0.755846440792084
-0.740587651729584
-0.740587651729584
-0.755846440792084
-0.755846440792084
-0.740587651729584
-0.740587651729584
-0.740587651729584
-0.740587651729584
-0.740587651729584
-0.740587651729584
-0.740587651729584
-0.740587651729584
-0.740587651729584
-0.740587651729584
-0.740587651729584
-0.740587651729584
-0.740587651729584
-0.740587651729584
-0.725328862667084
-0.725328862667084
-0.740587651729584
-0.740587651729584
-0.740587651729584
-0.725328862667084
-0.725328862667084
-0.740587651729584
-0.755846440792084
-0.740587651729584
-0.740587651729584
-0.740587651729584
-0.740587651729584
-0.755846440792084
-0.755846440792084
-0.740587651729584
-0.740587651729584
-0.740587651729584
-0.740587651729584
-0.740587651729584
-0.740587651729584
-0.740587651729584
-0.740587651729584
-0.740587651729584
-0.740587651729584
-0.740587651729584
-0.740587651729584
-0.740587651729584
-0.740587651729584
-0.740587651729584
-0.740587651729584
-0.740587651729584
-0.740587651729584
-0.740587651729584
-0.740587651729584
-0.740587651729584
-0.740587651729584
-0.740587651729584
-0.740587651729584
-0.740587651729584
-0.740587651729584
-0.740587651729584
-0.740587651729584
-0.740587651729584
-0.740587651729584
-0.740587651729584
-0.740587651729584
-0.725328862667084
-0.740587651729584
-0.725328862667084
-0.725328862667084
-0.725328862667084
-0.725328862667084
-0.725328862667084
-0.725328862667084
-0.725328862667084
-0.725328862667084
-0.740587651729584
-0.725328862667084
-0.725328862667084
-0.740587651729584
-0.740587651729584
-0.740587651729584
-0.740587651729584
-0.740587651729584
-0.740587651729584
-0.740587651729584
-0.725328862667084
-0.725328862667084
-0.725328862667084
-0.725328862667084
-0.725328862667084
-0.725328862667084
-0.725328862667084
-0.710070073604584
-0.725328862667084
-0.740587651729584
-0.740587651729584
-0.725328862667084
-0.725328862667084
-0.725328862667084
-0.740587651729584
-0.740587651729584
-0.740587651729584
-0.740587651729584
-0.740587651729584
-0.725328862667084
-0.740587651729584
-0.740587651729584
-0.740587651729584
-0.740587651729584
-0.740587651729584
-0.740587651729584
-0.740587651729584
-0.740587651729584
-0.725328862667084
-0.725328862667084
-0.725328862667084
-0.710070073604584
-0.710070073604584
-0.710070073604584
-0.710070073604584
-0.710070073604584
-0.694811284542084
-0.710070073604584
-0.710070073604584
-0.710070073604584
-0.710070073604584
-0.710070073604584
-0.710070073604584
-0.725328862667084
-0.725328862667084
-0.725328862667084
-0.725328862667084
-0.725328862667084
-0.725328862667084
-0.725328862667084
-0.710070073604584
-0.710070073604584
-0.710070073604584
-0.725328862667084
-0.710070073604584
-0.710070073604584
-0.710070073604584
-0.725328862667084
-0.725328862667084
-0.725328862667084
-0.710070073604584
-0.725328862667084
-0.725328862667084
-0.725328862667084
-0.710070073604584
-0.710070073604584
-0.710070073604584
-0.710070073604584
-0.710070073604584
-0.710070073604584
-0.710070073604584
-0.710070073604584
-0.710070073604584
-0.725328862667084
-0.725328862667084
-0.725328862667084
-0.725328862667084
-0.725328862667084
-0.725328862667084
-0.740587651729584
-0.725328862667084
-0.725328862667084
-0.725328862667084
-0.725328862667084
-0.725328862667084
-0.725328862667084
-0.710070073604584
-0.710070073604584
-0.710070073604584
-0.710070073604584
-0.710070073604584
-0.710070073604584
-0.710070073604584
-0.710070073604584
-0.710070073604584
-0.710070073604584
-0.710070073604584
-0.710070073604584
-0.710070073604584
-0.710070073604584
-0.710070073604584
-0.710070073604584
-0.710070073604584
-0.710070073604584
-0.710070073604584
-0.710070073604584
-0.710070073604584
-0.710070073604584
-0.710070073604584
-0.710070073604584
-0.710070073604584
-0.710070073604584
-0.710070073604584
-0.710070073604584
-0.710070073604584
-0.710070073604584
-0.710070073604584
-0.725328862667084
-0.725328862667084
-0.710070073604584
-0.710070073604584
-0.710070073604584
-0.710070073604584
-0.710070073604584
-0.710070073604584
-0.710070073604584
-0.710070073604584
-0.710070073604584
-0.710070073604584
-0.710070073604584
-0.710070073604584
-0.710070073604584
-0.710070073604584
-0.725328862667084
-0.725328862667084
-0.725328862667084
-0.725328862667084
-0.710070073604584
-0.710070073604584
-0.710070073604584
-0.694811284542084
-0.694811284542084
-0.694811284542084
-0.694811284542084
-0.694811284542084
-0.710070073604584
-0.710070073604584
-0.710070073604584
-0.710070073604584
-0.710070073604584
-0.710070073604584
-0.710070073604584
-0.725328862667084
-0.725328862667084
-0.710070073604584
-0.710070073604584
-0.710070073604584
-0.710070073604584
-0.725328862667084
-0.710070073604584
-0.710070073604584
-0.710070073604584
-0.710070073604584
-0.710070073604584
-0.710070073604584
-0.710070073604584
-0.710070073604584
-0.710070073604584
-0.710070073604584
-0.710070073604584
-0.710070073604584
-0.710070073604584
-0.710070073604584
-0.710070073604584
-0.694811284542084
-0.694811284542084
-0.694811284542084
-0.694811284542084
-0.694811284542084
-0.694811284542084
-0.694811284542084
-0.694811284542084
-0.694811284542084
-0.694811284542084
-0.694811284542084
-0.694811284542084
-0.710070073604584
-0.694811284542084
-0.710070073604584
-0.694811284542084
-0.710070073604584
-0.694811284542084
-0.694811284542084
-0.710070073604584
-0.694811284542084
-0.694811284542084
-0.694811284542084
-0.694811284542084
-0.694811284542084
-0.694811284542084
-0.694811284542084
-0.694811284542084
-0.710070073604584
-0.694811284542084
-0.694811284542084
-0.710070073604584
-0.710070073604584
-0.710070073604584
-0.710070073604584
-0.694811284542084
-0.694811284542084
-0.694811284542084
-0.694811284542084
-0.694811284542084
-0.694811284542084
-0.694811284542084
-0.694811284542084
-0.694811284542084
-0.694811284542084
-0.694811284542084
-0.694811284542084
-0.694811284542084
-0.694811284542084
-0.694811284542084
-0.694811284542084
-0.694811284542084
-0.694811284542084
-0.694811284542084
-0.694811284542084
-0.694811284542084
-0.694811284542084
-0.694811284542084
-0.694811284542084
-0.694811284542084
-0.694811284542084
-0.694811284542084
-0.694811284542084
-0.694811284542084
-0.694811284542084
-0.694811284542084
-0.710070073604584
-0.710070073604584
-0.694811284542084
-0.694811284542084
-0.694811284542084
-0.710070073604584
-0.710070073604584
-0.694811284542084
-0.694811284542084
-0.694811284542084
-0.694811284542084
-0.694811284542084
-0.694811284542084
-0.694811284542084
-0.679552495479584
-0.694811284542084
-0.694811284542084
-0.679552495479584
-0.694811284542084
-0.694811284542084
-0.679552495479584
-0.679552495479584
-0.694811284542084
-0.694811284542084
-0.694811284542084
-0.694811284542084
-0.679552495479584
-0.694811284542084
-0.694811284542084
-0.694811284542084
-0.694811284542084
-0.694811284542084
-0.679552495479584
-0.694811284542084
-0.694811284542084
-0.694811284542084
-0.694811284542084
-0.679552495479584
-0.679552495479584
-0.694811284542084
-0.694811284542084
-0.694811284542084
-0.694811284542084
-0.679552495479584
-0.679552495479584
-0.679552495479584
-0.679552495479584
-0.679552495479584
-0.679552495479584
-0.679552495479584
-0.679552495479584
-0.679552495479584
-0.694811284542084
-0.679552495479584
-0.679552495479584
-0.679552495479584
-0.679552495479584
-0.679552495479584
-0.679552495479584
-0.679552495479584
-0.679552495479584
-0.679552495479584
-0.664293706417084
-0.679552495479584
-0.679552495479584
-0.679552495479584
-0.664293706417084
-0.664293706417084
-0.679552495479584
-0.679552495479584
-0.679552495479584
-0.679552495479584
-0.679552495479584
-0.679552495479584
-0.679552495479584
-0.679552495479584
-0.679552495479584
-0.679552495479584
-0.694811284542084
-0.679552495479584
-0.679552495479584
-0.679552495479584
-0.679552495479584
-0.679552495479584
-0.679552495479584
-0.679552495479584
-0.679552495479584
-0.679552495479584
-0.679552495479584
-0.679552495479584
-0.664293706417084
-0.664293706417084
-0.679552495479584
-0.679552495479584
-0.679552495479584
-0.679552495479584
-0.664293706417084
-0.664293706417084
-0.679552495479584
-0.679552495479584
-0.679552495479584
-0.679552495479584
-0.679552495479584
-0.679552495479584
-0.679552495479584
-0.679552495479584
-0.679552495479584
-0.679552495479584
-0.679552495479584
-0.679552495479584
-0.679552495479584
-0.664293706417084
-0.664293706417084
-0.664293706417084
-0.664293706417084
-0.664293706417084
-0.664293706417084
-0.649034917354584
-0.649034917354584
-0.664293706417084
-0.664293706417084
-0.649034917354584
-0.649034917354584
-0.664293706417084
-0.664293706417084
-0.679552495479584
-0.679552495479584
-0.679552495479584
-0.679552495479584
-0.679552495479584
-0.679552495479584
-0.679552495479584
-0.679552495479584
-0.664293706417084
-0.664293706417084
-0.664293706417084
-0.664293706417084
-0.664293706417084
-0.649034917354584
-0.649034917354584
-0.649034917354584
-0.649034917354584
-0.649034917354584
-0.649034917354584
-0.649034917354584
-0.664293706417084
-0.664293706417084
-0.664293706417084
-0.664293706417084
-0.664293706417084
-0.679552495479584
-0.679552495479584
-0.679552495479584
-0.679552495479584
-0.679552495479584
-0.679552495479584
-0.679552495479584
-0.679552495479584
-0.679552495479584
-0.679552495479584
-0.679552495479584
-0.679552495479584
-0.679552495479584
-0.664293706417084
-0.664293706417084
-0.664293706417084
-0.664293706417084
-0.664293706417084
-0.664293706417084
-0.664293706417084
-0.664293706417084
-0.664293706417084
-0.664293706417084
-0.664293706417084
-0.664293706417084
-0.664293706417084
-0.664293706417084
-0.664293706417084
-0.679552495479584
-0.679552495479584
-0.664293706417084
-0.679552495479584
-0.679552495479584
-0.664293706417084
-0.664293706417084
-0.664293706417084
-0.664293706417084
-0.664293706417084
-0.649034917354584
-0.649034917354584
-0.664293706417084
-0.649034917354584
-0.649034917354584
-0.649034917354584
-0.649034917354584
-0.649034917354584
-0.649034917354584
-0.649034917354584
-0.649034917354584
-0.649034917354584
-0.649034917354584
-0.649034917354584
-0.649034917354584
-0.649034917354584
-0.664293706417084
-0.664293706417084
-0.649034917354584
-0.649034917354584
-0.664293706417084
-0.664293706417084
-0.664293706417084
-0.664293706417084
-0.664293706417084
-0.664293706417084
-0.664293706417084
-0.664293706417084
-0.664293706417084
-0.664293706417084
-0.664293706417084
-0.664293706417084
-0.664293706417084
-0.664293706417084
-0.664293706417084
-0.664293706417084
-0.664293706417084
-0.649034917354584
-0.649034917354584
-0.649034917354584
-0.664293706417084
-0.664293706417084
-0.649034917354584
-0.664293706417084
-0.664293706417084
-0.664293706417084
-0.664293706417084
-0.664293706417084
-0.664293706417084
-0.664293706417084
-0.649034917354584
-0.664293706417084
-0.664293706417084
-0.649034917354584
-0.649034917354584
-0.649034917354584
-0.649034917354584
-0.649034917354584
-0.649034917354584
-0.649034917354584
-0.664293706417084
-0.664293706417084
-0.649034917354584
-0.664293706417084
-0.664293706417084
-0.649034917354584
-0.649034917354584
-0.664293706417084
-0.649034917354584
-0.649034917354584
-0.649034917354584
-0.649034917354584
-0.649034917354584
-0.633776128292084
-0.649034917354584
-0.649034917354584
-0.633776128292084
-0.633776128292084
-0.649034917354584
-0.649034917354584
-0.649034917354584
-0.649034917354584
-0.664293706417084
-0.664293706417084
-0.664293706417084
-0.664293706417084
-0.664293706417084
-0.664293706417084
-0.664293706417084
-0.664293706417084
-0.664293706417084
-0.664293706417084
-0.649034917354584
-0.649034917354584
-0.649034917354584
-0.649034917354584
-0.649034917354584
-0.649034917354584
-0.649034917354584
-0.649034917354584
-0.649034917354584
-0.649034917354584
-0.649034917354584
-0.649034917354584
-0.649034917354584
-0.649034917354584
-0.649034917354584
-0.633776128292084
-0.633776128292084
-0.633776128292084
-0.649034917354584
-0.633776128292084
-0.633776128292084
-0.649034917354584
-0.649034917354584
-0.649034917354584
-0.649034917354584
-0.633776128292084
-0.633776128292084
-0.649034917354584
-0.649034917354584
-0.649034917354584
-0.633776128292084
-0.633776128292084
-0.649034917354584
-0.649034917354584
-0.649034917354584
-0.649034917354584
-0.649034917354584
-0.649034917354584
-0.633776128292084
-0.649034917354584
-0.649034917354584
-0.649034917354584
-0.649034917354584
-0.633776128292084
-0.633776128292084
-0.649034917354584
-0.649034917354584
-0.649034917354584
-0.633776128292084
-0.633776128292084
-0.633776128292084
-0.633776128292084
-0.633776128292084
-0.633776128292084
-0.633776128292084
-0.618517339229584
-0.618517339229584
-0.633776128292084
-0.633776128292084
-0.633776128292084
-0.633776128292084
-0.633776128292084
-0.633776128292084
-0.633776128292084
-0.649034917354584
-0.649034917354584
-0.633776128292084
-0.649034917354584
-0.649034917354584
-0.649034917354584
-0.649034917354584
-0.633776128292084
-0.633776128292084
-0.633776128292084
-0.633776128292084
-0.633776128292084
-0.633776128292084
-0.633776128292084
-0.633776128292084
-0.633776128292084
-0.633776128292084
-0.633776128292084
-0.649034917354584
-0.649034917354584
-0.649034917354584
-0.649034917354584
-0.649034917354584
-0.649034917354584
-0.633776128292084
-0.633776128292084
-0.649034917354584
-0.649034917354584
-0.649034917354584
-0.633776128292084
-0.649034917354584
-0.633776128292084
-0.633776128292084
-0.633776128292084
-0.633776128292084
-0.633776128292084
-0.633776128292084
-0.633776128292084
-0.649034917354584
-0.649034917354584
-0.649034917354584
-0.649034917354584
-0.649034917354584
-0.649034917354584
-0.633776128292084
-0.649034917354584
-0.649034917354584
-0.649034917354584
-0.633776128292084
-0.633776128292084
-0.633776128292084
-0.633776128292084
-0.633776128292084
-0.633776128292084
-0.633776128292084
-0.633776128292084
-0.633776128292084
-0.633776128292084
-0.633776128292084
-0.633776128292084
-0.633776128292084
-0.633776128292084
-0.633776128292084
-0.633776128292084
-0.633776128292084
-0.618517339229584
-0.618517339229584
-0.633776128292084
-0.633776128292084
-0.633776128292084
-0.633776128292084
-0.649034917354584
-0.649034917354584
-0.649034917354584
-0.649034917354584
-0.649034917354584
-0.649034917354584
-0.649034917354584
-0.633776128292084
-0.649034917354584
-0.649034917354584
-0.633776128292084
-0.633776128292084
-0.633776128292084
-0.633776128292084
-0.633776128292084
-0.633776128292084
-0.633776128292084
-0.633776128292084
-0.633776128292084
-0.633776128292084
-0.633776128292084
-0.633776128292084
-0.633776128292084
-0.633776128292084
-0.633776128292084
-0.633776128292084
-0.633776128292084
-0.633776128292084
-0.633776128292084
-0.633776128292084
-0.633776128292084
-0.633776128292084
-0.633776128292084
-0.633776128292084
-0.618517339229584
-0.618517339229584
-0.618517339229584
-0.618517339229584
-0.618517339229584
-0.618517339229584
-0.618517339229584
-0.618517339229584
-0.618517339229584
-0.618517339229584
-0.618517339229584
-0.618517339229584
-0.618517339229584
-0.633776128292084
-0.618517339229584
-0.633776128292084
-0.633776128292084
-0.633776128292084
-0.618517339229584
-0.633776128292084
-0.633776128292084
-0.633776128292084
-0.618517339229584
-0.618517339229584
-0.618517339229584
-0.618517339229584
-0.618517339229584
-0.618517339229584
-0.618517339229584
-0.618517339229584
-0.618517339229584
-0.633776128292084
-0.633776128292084
-0.633776128292084
-0.633776128292084
-0.633776128292084
-0.633776128292084
-0.633776128292084
-0.633776128292084
-0.633776128292084
-0.633776128292084
-0.618517339229584
-0.618517339229584
-0.618517339229584
-0.618517339229584
-0.618517339229584
-0.618517339229584
-0.618517339229584
-0.618517339229584
-0.618517339229584
-0.618517339229584
-0.633776128292084
-0.633776128292084
-0.633776128292084
-0.618517339229584
-0.633776128292084
-0.618517339229584
-0.633776128292084
-0.618517339229584
-0.618517339229584
-0.618517339229584
-0.603258550167084
-0.603258550167084
-0.603258550167084
-0.618517339229584
-0.618517339229584
-0.603258550167084
-0.603258550167084
-0.603258550167084
-0.618517339229584
-0.603258550167084
-0.603258550167084
-0.603258550167084
-0.603258550167084
-0.603258550167084
-0.618517339229584
-0.603258550167084
-0.603258550167084
-0.603258550167084
-0.618517339229584
-0.618517339229584
-0.618517339229584
-0.618517339229584
-0.603258550167084
-0.603258550167084
-0.618517339229584
-0.618517339229584
-0.618517339229584
-0.603258550167084
-0.618517339229584
-0.618517339229584
-0.618517339229584
-0.618517339229584
-0.603258550167084
-0.603258550167084
-0.603258550167084
-0.618517339229584
-0.618517339229584
-0.603258550167084
-0.603258550167084
-0.603258550167084
-0.618517339229584
-0.618517339229584
-0.618517339229584
-0.603258550167084
-0.618517339229584
-0.618517339229584
-0.618517339229584
-0.618517339229584
-0.603258550167084
-0.603258550167084
-0.603258550167084
-0.603258550167084
-0.618517339229584
-0.618517339229584
-0.603258550167084
-0.603258550167084
-0.618517339229584
-0.618517339229584
-0.618517339229584
-0.618517339229584
-0.618517339229584
-0.618517339229584
-0.618517339229584
-0.603258550167084
-0.618517339229584
-0.618517339229584
-0.603258550167084
-0.603258550167084
-0.603258550167084
-0.603258550167084
-0.603258550167084
-0.603258550167084
-0.603258550167084
-0.618517339229584
-0.618517339229584
-0.603258550167084
-0.618517339229584
-0.618517339229584
-0.618517339229584
-0.618517339229584
-0.618517339229584
-0.618517339229584
-0.618517339229584
-0.618517339229584
-0.603258550167084
-0.618517339229584
-0.618517339229584
-0.618517339229584
-0.618517339229584
-0.618517339229584
-0.618517339229584
-0.618517339229584
-0.618517339229584
-0.618517339229584
-0.618517339229584
-0.618517339229584
-0.603258550167084
-0.603258550167084
-0.603258550167084
-0.603258550167084
-0.603258550167084
-0.603258550167084
-0.587999761104584
-0.603258550167084
-0.603258550167084
-0.603258550167084
-0.587999761104584
-0.603258550167084
-0.603258550167084
-0.603258550167084
-0.603258550167084
-0.603258550167084
-0.603258550167084
-0.603258550167084
-0.618517339229584
-0.618517339229584
-0.618517339229584
-0.618517339229584
-0.618517339229584
-0.618517339229584
-0.618517339229584
-0.603258550167084
-0.603258550167084
-0.603258550167084
-0.587999761104584
-0.587999761104584
-0.587999761104584
-0.587999761104584
-0.587999761104584
-0.587999761104584
-0.587999761104584
-0.603258550167084
-0.603258550167084
-0.603258550167084
-0.603258550167084
-0.603258550167084
-0.618517339229584
-0.618517339229584
-0.618517339229584
-0.603258550167084
-0.618517339229584
-0.618517339229584
-0.603258550167084
-0.603258550167084
-0.587999761104584
-0.587999761104584
-0.587999761104584
-0.572740972042084
-0.572740972042084
-0.572740972042084
-0.572740972042084
-0.572740972042084
-0.572740972042084
-0.587999761104584
-0.587999761104584
-0.587999761104584
-0.587999761104584
-0.587999761104584
-0.603258550167084
-0.603258550167084
-0.618517339229584
-0.618517339229584
-0.618517339229584
-0.618517339229584
-0.618517339229584
-0.618517339229584
-0.603258550167084
-0.603258550167084
-0.603258550167084
-0.587999761104584
-0.587999761104584
-0.587999761104584
-0.587999761104584
-0.587999761104584
-0.587999761104584
-0.587999761104584
-0.587999761104584
-0.587999761104584
-0.587999761104584
-0.587999761104584
-0.587999761104584
-0.572740972042084
-0.587999761104584
-0.587999761104584
-0.587999761104584
-0.587999761104584
-0.587999761104584
-0.587999761104584
-0.603258550167084
-0.587999761104584
-0.603258550167084
-0.603258550167084
-0.603258550167084
-0.603258550167084
-0.603258550167084
-0.603258550167084
-0.603258550167084
-0.603258550167084
-0.587999761104584
-0.603258550167084
-0.587999761104584
-0.587999761104584
-0.587999761104584
-0.587999761104584
-0.587999761104584
-0.587999761104584
-0.587999761104584
-0.587999761104584
-0.587999761104584
-0.587999761104584
-0.587999761104584
-0.587999761104584
-0.587999761104584
-0.587999761104584
-0.587999761104584
-0.587999761104584
-0.587999761104584
-0.587999761104584
-0.603258550167084
-0.587999761104584
-0.587999761104584
-0.587999761104584
-0.587999761104584
-0.587999761104584
-0.587999761104584
-0.587999761104584
-0.587999761104584
-0.587999761104584
-0.587999761104584
-0.587999761104584
-0.587999761104584
-0.587999761104584
-0.587999761104584
-0.587999761104584
-0.587999761104584
-0.587999761104584
-0.587999761104584
-0.587999761104584
-0.587999761104584
-0.587999761104584
-0.587999761104584
-0.572740972042084
-0.587999761104584
-0.587999761104584
-0.572740972042084
-0.587999761104584
-0.587999761104584
-0.572740972042084
-0.572740972042084
-0.572740972042084
-0.587999761104584
-0.587999761104584
-0.587999761104584
-0.587999761104584
-0.587999761104584
-0.587999761104584
-0.587999761104584
-0.587999761104584
-0.587999761104584
-0.572740972042084
-0.572740972042084
-0.587999761104584
-0.572740972042084
-0.572740972042084
-0.572740972042084
-0.572740972042084
-0.557482182979584
-0.557482182979584
-0.557482182979584
-0.557482182979584
-0.557482182979584
-0.572740972042084
-0.572740972042084
-0.572740972042084
-0.572740972042084
-0.572740972042084
-0.587999761104584
-0.587999761104584
-0.587999761104584
-0.587999761104584
-0.587999761104584
-0.587999761104584
-0.587999761104584
-0.587999761104584
-0.572740972042084
-0.572740972042084
-0.572740972042084
-0.572740972042084
-0.572740972042084
-0.572740972042084
-0.572740972042084
-0.572740972042084
-0.587999761104584
-0.587999761104584
-0.587999761104584
-0.587999761104584
-0.572740972042084
-0.572740972042084
-0.572740972042084
-0.572740972042084
-0.572740972042084
-0.572740972042084
-0.572740972042084
-0.572740972042084
-0.572740972042084
-0.572740972042084
-0.572740972042084
-0.572740972042084
-0.572740972042084
-0.572740972042084
-0.572740972042084
-0.572740972042084
-0.572740972042084
-0.557482182979584
-0.572740972042084
-0.572740972042084
-0.572740972042084
-0.572740972042084
-0.557482182979584
-0.557482182979584
-0.557482182979584
-0.572740972042084
-0.572740972042084
-0.557482182979584
-0.557482182979584
-0.572740972042084
-0.572740972042084
-0.572740972042084
-0.572740972042084
-0.572740972042084
-0.572740972042084
-0.587999761104584
-0.572740972042084
-0.587999761104584
-0.587999761104584
-0.587999761104584
-0.587999761104584
-0.587999761104584
-0.587999761104584
-0.572740972042084
-0.572740972042084
-0.572740972042084
-0.587999761104584
-0.587999761104584
-0.572740972042084
-0.572740972042084
-0.572740972042084
-0.572740972042084
-0.572740972042084
-0.572740972042084
-0.572740972042084
-0.557482182979584
-0.557482182979584
-0.557482182979584
-0.557482182979584
-0.572740972042084
-0.557482182979584
-0.557482182979584
-0.572740972042084
-0.572740972042084
-0.572740972042084
-0.572740972042084
-0.572740972042084
-0.572740972042084
-0.572740972042084
-0.572740972042084
-0.572740972042084
-0.587999761104584
-0.587999761104584
-0.587999761104584
-0.572740972042084
-0.572740972042084
-0.572740972042084
-0.572740972042084
-0.572740972042084
-0.572740972042084
-0.557482182979584
-0.557482182979584
-0.557482182979584
-0.557482182979584
-0.572740972042084
-0.557482182979584
-0.557482182979584
-0.557482182979584
-0.572740972042084
-0.572740972042084
-0.572740972042084
-0.572740972042084
-0.572740972042084
-0.572740972042084
-0.572740972042084
-0.572740972042084
-0.572740972042084
-0.572740972042084
-0.572740972042084
-0.572740972042084
-0.557482182979584
-0.557482182979584
-0.557482182979584
-0.557482182979584
-0.572740972042084
-0.557482182979584
-0.557482182979584
-0.557482182979584
-0.557482182979584
-0.557482182979584
-0.557482182979584
-0.557482182979584
-0.557482182979584
-0.557482182979584
-0.557482182979584
-0.572740972042084
-0.572740972042084
-0.572740972042084
-0.572740972042084
-0.572740972042084
-0.557482182979584
-0.557482182979584
-0.557482182979584
-0.557482182979584
-0.557482182979584
-0.557482182979584
-0.557482182979584
-0.542223393917084
-0.557482182979584
-0.557482182979584
-0.557482182979584
-0.557482182979584
-0.557482182979584
-0.557482182979584
-0.557482182979584
-0.557482182979584
-0.557482182979584
-0.557482182979584
-0.557482182979584
-0.557482182979584
-0.557482182979584
-0.542223393917084
-0.557482182979584
-0.557482182979584
-0.542223393917084
-0.542223393917084
-0.557482182979584
-0.557482182979584
-0.557482182979584
-0.557482182979584
-0.557482182979584
-0.557482182979584
-0.557482182979584
-0.557482182979584
-0.557482182979584
-0.557482182979584
-0.557482182979584
-0.557482182979584
-0.557482182979584
-0.557482182979584
-0.557482182979584
-0.572740972042084
-0.572740972042084
-0.572740972042084
-0.572740972042084
-0.557482182979584
-0.557482182979584
-0.557482182979584
-0.572740972042084
-0.557482182979584
-0.557482182979584
-0.557482182979584
-0.557482182979584
-0.557482182979584
-0.542223393917084
-0.542223393917084
-0.557482182979584
-0.542223393917084
-0.542223393917084
-0.542223393917084
-0.542223393917084
-0.542223393917084
-0.542223393917084
-0.557482182979584
-0.557482182979584
-0.542223393917084
-0.557482182979584
-0.557482182979584
-0.557482182979584
-0.557482182979584
-0.542223393917084
-0.542223393917084
-0.557482182979584
-0.557482182979584
-0.542223393917084
-0.542223393917084
-0.542223393917084
-0.526964604854584
-0.542223393917084
-0.542223393917084
-0.542223393917084
-0.542223393917084
-0.542223393917084
-0.557482182979584
-0.557482182979584
-0.542223393917084
-0.542223393917084
-0.557482182979584
-0.557482182979584
-0.557482182979584
-0.557482182979584
-0.557482182979584
-0.557482182979584
-0.557482182979584
-0.557482182979584
-0.557482182979584
-0.557482182979584
-0.557482182979584
-0.557482182979584
-0.557482182979584
-0.557482182979584
-0.557482182979584
-0.557482182979584
-0.557482182979584
-0.557482182979584
-0.557482182979584
-0.557482182979584
-0.542223393917084
-0.542223393917084
-0.557482182979584
-0.542223393917084
-0.542223393917084
-0.542223393917084
-0.542223393917084
-0.542223393917084
-0.542223393917084
-0.542223393917084
-0.542223393917084
-0.526964604854584
-0.526964604854584
-0.526964604854584
-0.542223393917084
-0.542223393917084
-0.542223393917084
-0.542223393917084
-0.542223393917084
-0.542223393917084
-0.542223393917084
-0.542223393917084
-0.542223393917084
-0.542223393917084
-0.542223393917084
-0.542223393917084
-0.542223393917084
-0.542223393917084
-0.542223393917084
-0.542223393917084
-0.542223393917084
-0.542223393917084
-0.542223393917084
-0.542223393917084
-0.542223393917084
-0.542223393917084
-0.542223393917084
-0.542223393917084
-0.542223393917084
-0.542223393917084
-0.542223393917084
-0.542223393917084
-0.542223393917084
-0.542223393917084
-0.542223393917084
-0.542223393917084
-0.542223393917084
-0.542223393917084
-0.542223393917084
-0.542223393917084
-0.542223393917084
-0.557482182979584
-0.557482182979584
-0.557482182979584
-0.557482182979584
-0.557482182979584
-0.557482182979584
-0.557482182979584
-0.557482182979584
-0.542223393917084
-0.542223393917084
-0.542223393917084
-0.542223393917084
-0.542223393917084
-0.526964604854584
-0.526964604854584
-0.526964604854584
-0.526964604854584
-0.526964604854584
-0.526964604854584
-0.526964604854584
-0.542223393917084
-0.542223393917084
-0.542223393917084
-0.542223393917084
-0.542223393917084
-0.542223393917084
-0.542223393917084
-0.557482182979584
-0.542223393917084
-0.542223393917084
-0.542223393917084
-0.542223393917084
-0.542223393917084
-0.542223393917084
-0.542223393917084
-0.542223393917084
-0.542223393917084
-0.542223393917084
-0.542223393917084
-0.542223393917084
-0.542223393917084
-0.542223393917084
-0.542223393917084
-0.542223393917084
-0.526964604854584
-0.542223393917084
-0.542223393917084
-0.526964604854584
-0.526964604854584
-0.526964604854584
-0.526964604854584
-0.526964604854584
-0.511705815792084
-0.511705815792084
-0.526964604854584
-0.526964604854584
-0.526964604854584
-0.526964604854584
-0.526964604854584
-0.542223393917084
-0.542223393917084
-0.542223393917084
-0.542223393917084
-0.542223393917084
-0.542223393917084
-0.542223393917084
-0.542223393917084
-0.526964604854584
-0.526964604854584
-0.511705815792084
-0.526964604854584
-0.526964604854584
-0.511705815792084
-0.511705815792084
-0.526964604854584
-0.526964604854584
-0.526964604854584
-0.526964604854584
-0.526964604854584
-0.526964604854584
-0.526964604854584
-0.542223393917084
-0.542223393917084
-0.542223393917084
-0.526964604854584
-0.526964604854584
-0.542223393917084
-0.542223393917084
-0.526964604854584
-0.526964604854584
-0.511705815792084
-0.526964604854584
-0.526964604854584
-0.526964604854584
-0.526964604854584
-0.526964604854584
-0.526964604854584
-0.526964604854584
-0.526964604854584
-0.542223393917084
-0.542223393917084
-0.526964604854584
-0.526964604854584
-0.526964604854584
-0.526964604854584
-0.526964604854584
-0.526964604854584
-0.526964604854584
-0.511705815792084
-0.511705815792084
-0.511705815792084
-0.511705815792084
-0.511705815792084
-0.511705815792084
-0.511705815792084
-0.511705815792084
-0.511705815792084
-0.526964604854584
-0.526964604854584
-0.526964604854584
-0.526964604854584
-0.526964604854584
-0.526964604854584
-0.526964604854584
-0.526964604854584
-0.526964604854584
-0.526964604854584
-0.526964604854584
-0.526964604854584
-0.542223393917084
-0.526964604854584
-0.526964604854584
-0.526964604854584
-0.526964604854584
-0.526964604854584
-0.526964604854584
-0.526964604854584
-0.526964604854584
-0.526964604854584
-0.526964604854584
-0.526964604854584
-0.526964604854584
-0.526964604854584
-0.526964604854584
-0.526964604854584
-0.511705815792084
-0.511705815792084
-0.526964604854584
-0.526964604854584
-0.526964604854584
-0.511705815792084
-0.511705815792084
-0.526964604854584
-0.526964604854584
-0.511705815792084
-0.511705815792084
-0.511705815792084
-0.511705815792084
-0.511705815792084
-0.511705815792084
-0.511705815792084
-0.511705815792084
-0.511705815792084
-0.511705815792084
-0.511705815792084
-0.526964604854584
-0.511705815792084
-0.511705815792084
-0.511705815792084
-0.511705815792084
-0.511705815792084
-0.511705815792084
-0.511705815792084
-0.526964604854584
-0.526964604854584
-0.511705815792084
-0.511705815792084
-0.511705815792084
-0.511705815792084
-0.511705815792084
-0.511705815792084
-0.511705815792084
-0.511705815792084
-0.511705815792084
-0.511705815792084
-0.526964604854584
-0.511705815792084
-0.511705815792084
-0.526964604854584
-0.526964604854584
-0.526964604854584
-0.526964604854584
-0.526964604854584
-0.526964604854584
-0.542223393917084
-0.526964604854584
-0.526964604854584
-0.526964604854584
-0.511705815792084
-0.511705815792084
-0.511705815792084
-0.511705815792084
-0.496447026729584
-0.496447026729584
-0.511705815792084
-0.511705815792084
-0.511705815792084
-0.511705815792084
-0.511705815792084
-0.511705815792084
-0.511705815792084
-0.526964604854584
-0.526964604854584
-0.526964604854584
-0.511705815792084
-0.511705815792084
-0.526964604854584
-0.526964604854584
-0.526964604854584
-0.511705815792084
-0.511705815792084
-0.511705815792084
-0.511705815792084
-0.511705815792084
-0.511705815792084
-0.511705815792084
-0.511705815792084
-0.511705815792084
-0.511705815792084
-0.526964604854584
-0.511705815792084
-0.511705815792084
-0.526964604854584
-0.526964604854584
-0.511705815792084
-0.511705815792084
-0.511705815792084
-0.511705815792084
-0.511705815792084
-0.511705815792084
-0.511705815792084
-0.511705815792084
-0.511705815792084
-0.511705815792084
-0.511705815792084
-0.511705815792084
-0.511705815792084
-0.511705815792084
-0.526964604854584
-0.511705815792084
-0.511705815792084
-0.511705815792084
-0.511705815792084
-0.511705815792084
-0.511705815792084
-0.511705815792084
-0.511705815792084
-0.511705815792084
-0.511705815792084
-0.511705815792084
-0.511705815792084
-0.496447026729584
-0.496447026729584
-0.496447026729584
-0.496447026729584
-0.496447026729584
-0.496447026729584
-0.496447026729584
-0.496447026729584
-0.496447026729584
-0.496447026729584
-0.511705815792084
-0.511705815792084
-0.511705815792084
-0.511705815792084
-0.511705815792084
-0.511705815792084
-0.511705815792084
-0.511705815792084
-0.511705815792084
-0.511705815792084
-0.496447026729584
-0.496447026729584
-0.496447026729584
-0.496447026729584
-0.496447026729584
-0.496447026729584
-0.496447026729584
-0.496447026729584
-0.496447026729584
-0.496447026729584
-0.496447026729584
-0.496447026729584
-0.496447026729584
-0.511705815792084
-0.496447026729584
-0.496447026729584
-0.511705815792084
-0.511705815792084
-0.511705815792084
-0.496447026729584
-0.511705815792084
-0.511705815792084
-0.511705815792084
-0.511705815792084
-0.496447026729584
-0.511705815792084
-0.511705815792084
-0.496447026729584
-0.496447026729584
-0.511705815792084
-0.511705815792084
-0.511705815792084
-0.511705815792084
-0.511705815792084
-0.511705815792084
-0.511705815792084
-0.511705815792084
-0.511705815792084
-0.496447026729584
-0.496447026729584
-0.496447026729584
-0.496447026729584
-0.496447026729584
-0.496447026729584
-0.511705815792084
-0.511705815792084
-0.511705815792084
-0.511705815792084
-0.511705815792084
-0.526964604854584
-0.511705815792084
-0.511705815792084
-0.526964604854584
-0.526964604854584
-0.511705815792084
-0.511705815792084
-0.511705815792084
-0.511705815792084
-0.511705815792084
-0.496447026729584
-0.496447026729584
-0.496447026729584
-0.481188237667084
-0.481188237667084
-0.481188237667084
-0.481188237667084
-0.481188237667084
-0.481188237667084
-0.496447026729584
-0.496447026729584
-0.496447026729584
-0.511705815792084
-0.511705815792084
-0.511705815792084
-0.511705815792084
-0.511705815792084
-0.511705815792084
-0.511705815792084
-0.511705815792084
-0.511705815792084
-0.496447026729584
-0.496447026729584
-0.496447026729584
-0.496447026729584
-0.496447026729584
-0.496447026729584
-0.496447026729584
-0.481188237667084
-0.481188237667084
-0.496447026729584
-0.496447026729584
-0.481188237667084
-0.481188237667084
-0.496447026729584
-0.496447026729584
-0.511705815792084
-0.496447026729584
-0.496447026729584
-0.496447026729584
-0.496447026729584
-0.496447026729584
-0.496447026729584
-0.496447026729584
-0.496447026729584
-0.496447026729584
-0.496447026729584
-0.496447026729584
-0.496447026729584
-0.496447026729584
-0.496447026729584
-0.496447026729584
-0.496447026729584
-0.496447026729584
-0.496447026729584
-0.496447026729584
-0.496447026729584
-0.496447026729584
-0.496447026729584
-0.496447026729584
-0.496447026729584
-0.511705815792084
-0.511705815792084
-0.511705815792084
-0.511705815792084
-0.511705815792084
-0.496447026729584
-0.511705815792084
-0.511705815792084
-0.496447026729584
-0.496447026729584
-0.496447026729584
-0.496447026729584
-0.496447026729584
-0.496447026729584
-0.496447026729584
-0.496447026729584
-0.481188237667084
-0.481188237667084
-0.481188237667084
-0.481188237667084
-0.481188237667084
-0.496447026729584
-0.481188237667084
-0.496447026729584
-0.496447026729584
-0.496447026729584
-0.496447026729584
-0.481188237667084
-0.481188237667084
-0.481188237667084
-0.496447026729584
-0.481188237667084
-0.481188237667084
-0.481188237667084
-0.496447026729584
-0.496447026729584
-0.496447026729584
-0.496447026729584
-0.496447026729584
-0.496447026729584
-0.496447026729584
-0.481188237667084
-0.481188237667084
-0.481188237667084
-0.481188237667084
-0.481188237667084
-0.481188237667084
-0.496447026729584
-0.481188237667084
-0.481188237667084
-0.481188237667084
-0.481188237667084
-0.481188237667084
-0.481188237667084
-0.481188237667084
-0.481188237667084
-0.481188237667084
-0.465929448604584
-0.465929448604584
-0.481188237667084
-0.481188237667084
-0.481188237667084
-0.481188237667084
-0.481188237667084
-0.496447026729584
-0.496447026729584
-0.496447026729584
-0.496447026729584
-0.481188237667084
-0.481188237667084
-0.481188237667084
-0.481188237667084
-0.481188237667084
-0.481188237667084
-0.481188237667084
-0.481188237667084
-0.481188237667084
-0.481188237667084
-0.496447026729584
-0.481188237667084
-0.481188237667084
-0.481188237667084
-0.481188237667084
-0.481188237667084
-0.481188237667084
-0.481188237667084
-0.481188237667084
-0.481188237667084
-0.481188237667084
-0.481188237667084
-0.481188237667084
-0.481188237667084
-0.481188237667084
-0.481188237667084
-0.481188237667084
-0.481188237667084
-0.481188237667084
-0.481188237667084
-0.481188237667084
-0.481188237667084
-0.481188237667084
-0.496447026729584
-0.481188237667084
-0.481188237667084
-0.481188237667084
-0.481188237667084
-0.481188237667084
-0.481188237667084
-0.481188237667084
-0.481188237667084
-0.481188237667084
-0.465929448604584
-0.481188237667084
-0.481188237667084
-0.481188237667084
-0.481188237667084
-0.481188237667084
-0.481188237667084
-0.481188237667084
-0.481188237667084
-0.481188237667084
-0.481188237667084
-0.481188237667084
-0.481188237667084
-0.481188237667084
-0.496447026729584
-0.481188237667084
-0.481188237667084
-0.481188237667084
-0.481188237667084
-0.481188237667084
-0.481188237667084
-0.481188237667084
-0.481188237667084
-0.481188237667084
-0.481188237667084
-0.481188237667084
-0.465929448604584
-0.465929448604584
-0.465929448604584
-0.481188237667084
-0.481188237667084
-0.481188237667084
-0.481188237667084
-0.481188237667084
-0.481188237667084
-0.481188237667084
-0.481188237667084
-0.481188237667084
-0.481188237667084
-0.481188237667084
-0.481188237667084
-0.481188237667084
-0.481188237667084
-0.481188237667084
-0.465929448604584
-0.465929448604584
-0.481188237667084
-0.481188237667084
-0.481188237667084
-0.465929448604584
-0.465929448604584
-0.481188237667084
-0.481188237667084
-0.481188237667084
-0.465929448604584
-0.465929448604584
-0.481188237667084
-0.481188237667084
-0.481188237667084
-0.481188237667084
-0.481188237667084
-0.481188237667084
-0.481188237667084
-0.481188237667084
-0.481188237667084
-0.465929448604584
-0.481188237667084
-0.465929448604584
-0.465929448604584
-0.465929448604584
-0.465929448604584
-0.465929448604584
-0.465929448604584
-0.465929448604584
-0.465929448604584
-0.465929448604584
-0.465929448604584
-0.465929448604584
-0.465929448604584
-0.465929448604584
-0.465929448604584
-0.465929448604584
-0.465929448604584
-0.465929448604584
-0.481188237667084
-0.481188237667084
-0.481188237667084
-0.481188237667084
-0.481188237667084
-0.481188237667084
-0.496447026729584
-0.481188237667084
-0.481188237667084
-0.481188237667084
-0.481188237667084
-0.481188237667084
-0.481188237667084
-0.481188237667084
-0.481188237667084
-0.465929448604584
-0.465929448604584
-0.465929448604584
-0.465929448604584
-0.465929448604584
-0.465929448604584
-0.465929448604584
-0.450670659542084
-0.450670659542084
-0.465929448604584
-0.465929448604584
-0.465929448604584
-0.465929448604584
-0.465929448604584
-0.465929448604584
-0.481188237667084
-0.481188237667084
-0.481188237667084
-0.481188237667084
-0.481188237667084
-0.481188237667084
-0.481188237667084
-0.481188237667084
-0.465929448604584
-0.465929448604584
-0.465929448604584
-0.465929448604584
-0.465929448604584
-0.465929448604584
-0.465929448604584
-0.465929448604584
-0.465929448604584
-0.465929448604584
-0.465929448604584
-0.465929448604584
-0.465929448604584
-0.465929448604584
-0.465929448604584
-0.465929448604584
-0.465929448604584
-0.465929448604584
-0.465929448604584
-0.465929448604584
-0.465929448604584
-0.465929448604584
-0.465929448604584
-0.465929448604584
-0.465929448604584
-0.465929448604584
-0.465929448604584
-0.465929448604584
-0.465929448604584
-0.465929448604584
-0.465929448604584
-0.465929448604584
-0.465929448604584
-0.465929448604584
-0.481188237667084
-0.481188237667084
-0.481188237667084
-0.481188237667084
-0.465929448604584
-0.481188237667084
-0.481188237667084
-0.481188237667084
-0.481188237667084
-0.465929448604584
-0.465929448604584
-0.465929448604584
-0.465929448604584
-0.465929448604584
-0.465929448604584
-0.465929448604584
-0.465929448604584
-0.465929448604584
-0.465929448604584
-0.450670659542084
-0.465929448604584
-0.465929448604584
-0.465929448604584
-0.465929448604584
-0.450670659542084
-0.465929448604584
-0.450670659542084
-0.465929448604584
-0.465929448604584
-0.465929448604584
-0.450670659542084
-0.465929448604584
-0.465929448604584
-0.465929448604584
-0.465929448604584
-0.465929448604584
-0.465929448604584
-0.465929448604584
-0.465929448604584
-0.465929448604584
-0.450670659542084
-0.450670659542084
-0.450670659542084
-0.450670659542084
-0.450670659542084
-0.450670659542084
-0.450670659542084
-0.450670659542084
-0.450670659542084
-0.450670659542084
-0.450670659542084
-0.450670659542084
-0.450670659542084
-0.465929448604584
-0.465929448604584
-0.465929448604584
-0.465929448604584
-0.481188237667084
-0.481188237667084
-0.465929448604584
-0.465929448604584
-0.465929448604584
-0.465929448604584
-0.465929448604584
-0.450670659542084
-0.465929448604584
-0.450670659542084
-0.450670659542084
-0.450670659542084
-0.450670659542084
-0.450670659542084
-0.450670659542084
-0.450670659542084
-0.450670659542084
-0.450670659542084
-0.450670659542084
-0.450670659542084
-0.465929448604584
-0.450670659542084
-0.450670659542084
-0.450670659542084
-0.450670659542084
-0.465929448604584
-0.450670659542084
-0.450670659542084
-0.450670659542084
-0.465929448604584
-0.465929448604584
-0.450670659542084
-0.465929448604584
-0.465929448604584
-0.465929448604584
-0.465929448604584
-0.465929448604584
-0.450670659542084
-0.450670659542084
-0.465929448604584
-0.465929448604584
-0.465929448604584
-0.465929448604584
-0.465929448604584
-0.450670659542084
-0.465929448604584
-0.465929448604584
-0.465929448604584
-0.450670659542084
-0.450670659542084
-0.450670659542084
-0.450670659542084
-0.450670659542084
-0.450670659542084
-0.450670659542084
-0.450670659542084
-0.450670659542084
-0.450670659542084
-0.450670659542084
-0.450670659542084
-0.450670659542084
-0.450670659542084
-0.465929448604584
-0.465929448604584
-0.465929448604584
-0.465929448604584
-0.465929448604584
-0.465929448604584
-0.465929448604584
-0.465929448604584
-0.465929448604584
-0.465929448604584
-0.450670659542084
-0.450670659542084
-0.450670659542084
-0.450670659542084
-0.450670659542084
-0.450670659542084
-0.450670659542084
-0.450670659542084
-0.450670659542084
-0.450670659542084
-0.450670659542084
-0.450670659542084
-0.450670659542084
-0.450670659542084
-0.450670659542084
-0.435411870479584
-0.435411870479584
-0.450670659542084
-0.450670659542084
-0.450670659542084
-0.450670659542084
-0.450670659542084
-0.450670659542084
-0.450670659542084
-0.450670659542084
-0.450670659542084
-0.450670659542084
-0.450670659542084
-0.450670659542084
-0.450670659542084
-0.450670659542084
-0.450670659542084
-0.450670659542084
-0.450670659542084
-0.465929448604584
-0.450670659542084
-0.450670659542084
-0.450670659542084
-0.450670659542084
-0.465929448604584
-0.465929448604584
-0.450670659542084
-0.450670659542084
-0.450670659542084
-0.450670659542084
-0.465929448604584
-0.450670659542084
-0.450670659542084
-0.450670659542084
-0.450670659542084
-0.435411870479584
-0.435411870479584
-0.435411870479584
-0.435411870479584
-0.435411870479584
-0.435411870479584
-0.420153081417084
-0.435411870479584
-0.435411870479584
-0.435411870479584
-0.435411870479584
-0.435411870479584
-0.435411870479584
-0.435411870479584
-0.435411870479584
-0.450670659542084
-0.450670659542084
-0.435411870479584
-0.450670659542084
-0.450670659542084
-0.450670659542084
-0.450670659542084
-0.450670659542084
-0.450670659542084
-0.450670659542084
-0.450670659542084
-0.450670659542084
-0.435411870479584
-0.435411870479584
-0.435411870479584
-0.435411870479584
-0.435411870479584
-0.435411870479584
-0.435411870479584
-0.435411870479584
-0.450670659542084
-0.450670659542084
-0.450670659542084
-0.450670659542084
-0.450670659542084
-0.450670659542084
-0.450670659542084
-0.450670659542084
-0.450670659542084
-0.450670659542084
-0.450670659542084
-0.450670659542084
-0.450670659542084
-0.450670659542084
-0.450670659542084
-0.435411870479584
-0.450670659542084
-0.435411870479584
-0.450670659542084
-0.435411870479584
-0.435411870479584
-0.435411870479584
-0.435411870479584
-0.435411870479584
-0.450670659542084
-0.450670659542084
-0.450670659542084
-0.450670659542084
-0.450670659542084
-0.450670659542084
-0.450670659542084
-0.465929448604584
-0.450670659542084
-0.450670659542084
-0.435411870479584
-0.450670659542084
-0.450670659542084
-0.435411870479584
-0.435411870479584
-0.435411870479584
-0.435411870479584
-0.435411870479584
-0.435411870479584
-0.435411870479584
-0.435411870479584
-0.435411870479584
-0.435411870479584
-0.435411870479584
-0.435411870479584
-0.435411870479584
-0.435411870479584
-0.435411870479584
-0.435411870479584
-0.435411870479584
-0.435411870479584
-0.435411870479584
-0.435411870479584
-0.435411870479584
-0.435411870479584
-0.435411870479584
-0.420153081417084
-0.420153081417084
-0.435411870479584
-0.435411870479584
-0.435411870479584
-0.420153081417084
-0.420153081417084
-0.420153081417084
-0.435411870479584
-0.435411870479584
-0.435411870479584
-0.435411870479584
-0.435411870479584
-0.435411870479584
-0.435411870479584
-0.450670659542084
-0.435411870479584
-0.435411870479584
-0.435411870479584
-0.435411870479584
-0.450670659542084
-0.435411870479584
-0.435411870479584
-0.435411870479584
-0.435411870479584
-0.435411870479584
-0.435411870479584
-0.435411870479584
-0.435411870479584
-0.435411870479584
-0.435411870479584
-0.435411870479584
-0.435411870479584
-0.435411870479584
-0.435411870479584
-0.435411870479584
-0.435411870479584
-0.435411870479584
-0.435411870479584
-0.435411870479584
-0.435411870479584
-0.435411870479584
-0.435411870479584
-0.420153081417084
-0.420153081417084
-0.420153081417084
-0.435411870479584
-0.420153081417084
-0.420153081417084
-0.420153081417084
-0.420153081417084
-0.420153081417084
-0.420153081417084
-0.420153081417084
-0.420153081417084
-0.420153081417084
-0.435411870479584
-0.435411870479584
-0.435411870479584
-0.450670659542084
-0.450670659542084
-0.450670659542084
-0.450670659542084
-0.435411870479584
-0.435411870479584
-0.435411870479584
-0.435411870479584
-0.420153081417084
-0.420153081417084
-0.420153081417084
-0.420153081417084
-0.420153081417084
-0.420153081417084
-0.435411870479584
-0.435411870479584
-0.435411870479584
-0.435411870479584
-0.435411870479584
-0.435411870479584
-0.435411870479584
-0.435411870479584
-0.420153081417084
-0.435411870479584
-0.435411870479584
-0.435411870479584
-0.435411870479584
-0.420153081417084
-0.435411870479584
-0.435411870479584
-0.435411870479584
-0.420153081417084
-0.435411870479584
-0.435411870479584
-0.420153081417084
-0.420153081417084
-0.420153081417084
-0.420153081417084
-0.420153081417084
-0.420153081417084
-0.435411870479584
-0.435411870479584
-0.420153081417084
-0.435411870479584
-0.435411870479584
-0.435411870479584
-0.435411870479584
-0.420153081417084
-0.435411870479584
-0.420153081417084
-0.420153081417084
-0.420153081417084
-0.420153081417084
-0.420153081417084
-0.420153081417084
-0.420153081417084
-0.420153081417084
-0.420153081417084
-0.420153081417084
-0.420153081417084
-0.435411870479584
-0.420153081417084
-0.420153081417084
-0.420153081417084
-0.420153081417084
-0.420153081417084
-0.420153081417084
-0.420153081417084
-0.420153081417084
-0.420153081417084
-0.420153081417084
-0.420153081417084
-0.420153081417084
-0.420153081417084
-0.420153081417084
-0.420153081417084
-0.420153081417084
-0.404894292354584
-0.404894292354584
-0.404894292354584
-0.420153081417084
-0.420153081417084
-0.420153081417084
-0.420153081417084
-0.420153081417084
-0.420153081417084
-0.435411870479584
-0.435411870479584
-0.435411870479584
-0.435411870479584
-0.420153081417084
-0.435411870479584
-0.435411870479584
-0.435411870479584
-0.435411870479584
-0.435411870479584
-0.435411870479584
-0.435411870479584
-0.435411870479584
-0.420153081417084
-0.420153081417084
-0.435411870479584
-0.420153081417084
-0.420153081417084
-0.420153081417084
-0.420153081417084
-0.420153081417084
-0.435411870479584
-0.435411870479584
-0.420153081417084
-0.420153081417084
-0.420153081417084
-0.420153081417084
-0.420153081417084
-0.404894292354584
-0.404894292354584
-0.420153081417084
-0.404894292354584
-0.420153081417084
-0.420153081417084
-0.420153081417084
-0.420153081417084
-0.420153081417084
-0.420153081417084
-0.420153081417084
-0.420153081417084
-0.420153081417084
-0.420153081417084
-0.420153081417084
-0.420153081417084
-0.420153081417084
-0.420153081417084
-0.420153081417084
-0.420153081417084
-0.420153081417084
-0.420153081417084
-0.435411870479584
-0.420153081417084
-0.420153081417084
-0.420153081417084
-0.420153081417084
-0.420153081417084
-0.420153081417084
-0.420153081417084
-0.420153081417084
-0.420153081417084
-0.420153081417084
-0.420153081417084
-0.435411870479584
-0.435411870479584
-0.420153081417084
-0.420153081417084
-0.420153081417084
-0.435411870479584
-0.420153081417084
-0.420153081417084
-0.420153081417084
-0.420153081417084
-0.420153081417084
-0.420153081417084
-0.420153081417084
-0.404894292354584
-0.404894292354584
-0.404894292354584
-0.404894292354584
-0.404894292354584
-0.404894292354584
-0.404894292354584
-0.404894292354584
-0.404894292354584
-0.404894292354584
-0.420153081417084
-0.420153081417084
-0.420153081417084
-0.420153081417084
-0.420153081417084
-0.420153081417084
-0.420153081417084
-0.420153081417084
-0.404894292354584
-0.404894292354584
-0.404894292354584
-0.420153081417084
-0.420153081417084
-0.404894292354584
-0.404894292354584
-0.420153081417084
-0.420153081417084
-0.404894292354584
-0.404894292354584
-0.404894292354584
-0.404894292354584
-0.404894292354584
-0.404894292354584
-0.404894292354584
-0.404894292354584
-0.420153081417084
-0.404894292354584
-0.404894292354584
-0.404894292354584
-0.404894292354584
-0.420153081417084
-0.420153081417084
-0.404894292354584
-0.420153081417084
-0.420153081417084
-0.420153081417084
-0.420153081417084
-0.420153081417084
-0.420153081417084
-0.404894292354584
-0.404894292354584
-0.404894292354584
-0.404894292354584
-0.389635503292084
-0.389635503292084
-0.404894292354584
-0.404894292354584
-0.404894292354584
-0.389635503292084
-0.404894292354584
-0.404894292354584
-0.404894292354584
-0.404894292354584
-0.404894292354584
-0.420153081417084
-0.420153081417084
-0.420153081417084
-0.420153081417084
-0.420153081417084
-0.404894292354584
-0.420153081417084
-0.420153081417084
-0.420153081417084
-0.420153081417084
-0.404894292354584
-0.404894292354584
-0.420153081417084
-0.404894292354584
-0.389635503292084
-0.404894292354584
-0.404894292354584
-0.404894292354584
-0.389635503292084
-0.389635503292084
-0.404894292354584
-0.404894292354584
-0.404894292354584
-0.404894292354584
-0.404894292354584
-0.404894292354584
-0.404894292354584
-0.404894292354584
-0.404894292354584
-0.404894292354584
-0.404894292354584
-0.404894292354584
-0.404894292354584
-0.404894292354584
-0.404894292354584
-0.404894292354584
-0.404894292354584
-0.404894292354584
-0.404894292354584
-0.404894292354584
-0.404894292354584
-0.404894292354584
-0.404894292354584
-0.404894292354584
-0.404894292354584
-0.389635503292084
-0.404894292354584
-0.404894292354584
-0.404894292354584
-0.389635503292084
-0.389635503292084
-0.404894292354584
-0.404894292354584
-0.404894292354584
-0.404894292354584
-0.404894292354584
-0.404894292354584
-0.404894292354584
-0.420153081417084
-0.420153081417084
-0.404894292354584
-0.404894292354584
-0.404894292354584
-0.389635503292084
-0.404894292354584
-0.404894292354584
-0.389635503292084
-0.389635503292084
-0.389635503292084
-0.389635503292084
-0.404894292354584
-0.404894292354584
-0.404894292354584
-0.404894292354584
-0.404894292354584
-0.404894292354584
-0.404894292354584
-0.420153081417084
-0.404894292354584
-0.404894292354584
-0.404894292354584
-0.404894292354584
-0.404894292354584
-0.404894292354584
-0.389635503292084
-0.389635503292084
-0.389635503292084
-0.404894292354584
-0.404894292354584
-0.389635503292084
-0.389635503292084
-0.389635503292084
-0.404894292354584
-0.404894292354584
-0.404894292354584
-0.404894292354584
-0.404894292354584
-0.404894292354584
-0.404894292354584
-0.404894292354584
-0.404894292354584
-0.404894292354584
-0.389635503292084
-0.389635503292084
-0.404894292354584
-0.404894292354584
-0.389635503292084
-0.389635503292084
-0.389635503292084
-0.389635503292084
-0.404894292354584
-0.404894292354584
-0.404894292354584
-0.404894292354584
-0.404894292354584
-0.404894292354584
-0.404894292354584
-0.404894292354584
-0.404894292354584
-0.404894292354584
-0.404894292354584
-0.389635503292084
-0.389635503292084
-0.389635503292084
-0.389635503292084
-0.389635503292084
-0.374376714229584
-0.374376714229584
-0.389635503292084
-0.389635503292084
-0.374376714229584
-0.389635503292084
-0.374376714229584
-0.389635503292084
-0.389635503292084
-0.389635503292084
-0.389635503292084
-0.389635503292084
-0.389635503292084
-0.389635503292084
-0.404894292354584
-0.389635503292084
-0.404894292354584
-0.404894292354584
-0.404894292354584
-0.404894292354584
-0.404894292354584
-0.404894292354584
-0.389635503292084
-0.389635503292084
-0.389635503292084
-0.389635503292084
-0.389635503292084
-0.389635503292084
-0.389635503292084
-0.389635503292084
-0.389635503292084
-0.389635503292084
-0.389635503292084
-0.389635503292084
-0.389635503292084
-0.389635503292084
-0.389635503292084
-0.389635503292084
-0.389635503292084
-0.389635503292084
-0.404894292354584
-0.389635503292084
-0.389635503292084
-0.404894292354584
-0.404894292354584
-0.404894292354584
-0.404894292354584
-0.389635503292084
-0.389635503292084
-0.389635503292084
-0.389635503292084
-0.389635503292084
-0.389635503292084
-0.374376714229584
-0.389635503292084
-0.389635503292084
-0.389635503292084
-0.389635503292084
-0.389635503292084
-0.389635503292084
-0.389635503292084
-0.404894292354584
-0.389635503292084
-0.389635503292084
-0.389635503292084
-0.389635503292084
-0.389635503292084
-0.389635503292084
-0.389635503292084
-0.389635503292084
-0.389635503292084
-0.389635503292084
-0.389635503292084
-0.404894292354584
-0.389635503292084
-0.389635503292084
-0.389635503292084
-0.389635503292084
-0.389635503292084
-0.374376714229584
-0.374376714229584
-0.374376714229584
-0.374376714229584
-0.374376714229584
-0.374376714229584
-0.374376714229584
-0.389635503292084
-0.389635503292084
-0.374376714229584
-0.389635503292084
-0.389635503292084
-0.389635503292084
-0.389635503292084
-0.389635503292084
-0.389635503292084
-0.374376714229584
-0.374376714229584
-0.374376714229584
-0.389635503292084
-0.374376714229584
-0.374376714229584
-0.389635503292084
-0.389635503292084
-0.389635503292084
-0.389635503292084
-0.389635503292084
-0.404894292354584
-0.404894292354584
-0.404894292354584
-0.404894292354584
-0.389635503292084
-0.404894292354584
-0.389635503292084
-0.389635503292084
-0.389635503292084
-0.389635503292084
-0.389635503292084
-0.389635503292084
-0.374376714229584
-0.374376714229584
-0.374376714229584
-0.374376714229584
-0.374376714229584
-0.389635503292084
-0.374376714229584
-0.374376714229584
-0.389635503292084
-0.374376714229584
-0.374376714229584
-0.374376714229584
-0.374376714229584
-0.374376714229584
-0.374376714229584
-0.374376714229584
-0.374376714229584
-0.389635503292084
-0.374376714229584
-0.389635503292084
-0.389635503292084
-0.404894292354584
-0.404894292354584
-0.404894292354584
-0.420153081417084
-0.420153081417084
-0.404894292354584
-0.404894292354584
-0.404894292354584
-0.404894292354584
-0.404894292354584
-0.389635503292084
-0.389635503292084
-0.389635503292084
-0.374376714229584
-0.374376714229584
-0.374376714229584
-0.374376714229584
-0.359117925167084
-0.359117925167084
-0.374376714229584
-0.374376714229584
-0.389635503292084
-0.389635503292084
-0.389635503292084
-0.389635503292084
-0.389635503292084
-0.389635503292084
-0.389635503292084
-0.389635503292084
-0.389635503292084
-0.389635503292084
-0.389635503292084
-0.389635503292084
-0.389635503292084
-0.389635503292084
-0.389635503292084
-0.389635503292084
-0.374376714229584
-0.374376714229584
-0.389635503292084
-0.389635503292084
-0.374376714229584
-0.374376714229584
-0.374376714229584
-0.374376714229584
-0.389635503292084
-0.389635503292084
-0.374376714229584
-0.374376714229584
-0.374376714229584
-0.374376714229584
-0.374376714229584
-0.374376714229584
-0.374376714229584
-0.374376714229584
-0.374376714229584
-0.374376714229584
-0.389635503292084
-0.389635503292084
-0.389635503292084
-0.389635503292084
-0.389635503292084
-0.389635503292084
-0.374376714229584
-0.374376714229584
-0.374376714229584
-0.374376714229584
-0.374376714229584
-0.359117925167084
-0.374376714229584
-0.374376714229584
-0.374376714229584
-0.374376714229584
-0.374376714229584
-0.389635503292084
-0.389635503292084
-0.389635503292084
-0.389635503292084
-0.389635503292084
-0.389635503292084
-0.389635503292084
-0.374376714229584
-0.374376714229584
-0.374376714229584
-0.359117925167084
-0.359117925167084
-0.359117925167084
-0.359117925167084
-0.359117925167084
-0.359117925167084
-0.359117925167084
-0.359117925167084
-0.359117925167084
-0.374376714229584
-0.374376714229584
-0.374376714229584
-0.374376714229584
-0.389635503292084
-0.389635503292084
-0.389635503292084
-0.389635503292084
-0.389635503292084
-0.389635503292084
-0.389635503292084
-0.389635503292084
-0.389635503292084
-0.389635503292084
-0.389635503292084
-0.374376714229584
-0.374376714229584
-0.374376714229584
-0.374376714229584
-0.374376714229584
-0.374376714229584
-0.359117925167084
-0.359117925167084
-0.359117925167084
-0.374376714229584
-0.374376714229584
-0.374376714229584
-0.374376714229584
-0.374376714229584
-0.389635503292084
-0.389635503292084
-0.389635503292084
-0.374376714229584
-0.389635503292084
-0.374376714229584
-0.374376714229584
-0.374376714229584
-0.374376714229584
-0.374376714229584
-0.359117925167084
-0.374376714229584
-0.374376714229584
-0.374376714229584
-0.374376714229584
-0.374376714229584
-0.374376714229584
-0.374376714229584
-0.374376714229584
-0.374376714229584
-0.374376714229584
-0.374376714229584
-0.374376714229584
-0.389635503292084
-0.389635503292084
-0.374376714229584
-0.374376714229584
-0.374376714229584
-0.374376714229584
-0.374376714229584
-0.374376714229584
-0.374376714229584
-0.374376714229584
-0.374376714229584
-0.374376714229584
-0.359117925167084
-0.374376714229584
-0.374376714229584
-0.359117925167084
-0.374376714229584
-0.374376714229584
-0.359117925167084
-0.359117925167084
-0.359117925167084
-0.374376714229584
-0.374376714229584
-0.359117925167084
-0.374376714229584
-0.374376714229584
-0.359117925167084
-0.374376714229584
-0.374376714229584
-0.374376714229584
-0.359117925167084
-0.359117925167084
-0.359117925167084
-0.359117925167084
-0.359117925167084
-0.359117925167084
-0.359117925167084
-0.359117925167084
-0.343859136104584
-0.359117925167084
-0.359117925167084
-0.343859136104584
-0.359117925167084
-0.359117925167084
-0.359117925167084
-0.359117925167084
-0.359117925167084
-0.359117925167084
-0.359117925167084
-0.374376714229584
-0.374376714229584
-0.374376714229584
-0.374376714229584
-0.374376714229584
-0.374376714229584
-0.374376714229584
-0.374376714229584
-0.374376714229584
-0.374376714229584
-0.359117925167084
-0.374376714229584
-0.359117925167084
-0.359117925167084
-0.359117925167084
-0.374376714229584
-0.374376714229584
-0.374376714229584
-0.359117925167084
-0.374376714229584
-0.374376714229584
-0.374376714229584
-0.374376714229584
-0.359117925167084
-0.359117925167084
-0.359117925167084
-0.359117925167084
-0.359117925167084
-0.359117925167084
-0.343859136104584
-0.359117925167084
-0.359117925167084
-0.359117925167084
-0.359117925167084
-0.374376714229584
-0.359117925167084
-0.359117925167084
-0.374376714229584
-0.374376714229584
-0.374376714229584
-0.374376714229584
-0.374376714229584
-0.374376714229584
-0.374376714229584
-0.359117925167084
-0.374376714229584
-0.359117925167084
-0.359117925167084
-0.359117925167084
-0.359117925167084
-0.359117925167084
-0.359117925167084
-0.359117925167084
-0.359117925167084
-0.359117925167084
-0.359117925167084
-0.359117925167084
-0.359117925167084
-0.343859136104584
-0.343859136104584
-0.359117925167084
-0.359117925167084
-0.343859136104584
-0.359117925167084
-0.359117925167084
-0.359117925167084
-0.359117925167084
-0.359117925167084
-0.359117925167084
-0.359117925167084
-0.343859136104584
-0.343859136104584
-0.359117925167084
-0.359117925167084
-0.359117925167084
-0.359117925167084
-0.359117925167084
-0.359117925167084
-0.374376714229584
-0.374376714229584
-0.374376714229584
-0.359117925167084
-0.374376714229584
-0.374376714229584
-0.374376714229584
-0.359117925167084
-0.359117925167084
-0.359117925167084
-0.359117925167084
-0.343859136104584
-0.343859136104584
-0.343859136104584
-0.359117925167084
-0.343859136104584
-0.343859136104584
-0.359117925167084
-0.359117925167084
-0.359117925167084
-0.359117925167084
-0.359117925167084
-0.359117925167084
-0.343859136104584
-0.343859136104584
-0.359117925167084
-0.359117925167084
-0.359117925167084
-0.359117925167084
-0.343859136104584
-0.359117925167084
-0.359117925167084
-0.359117925167084
-0.359117925167084
-0.359117925167084
-0.359117925167084
-0.359117925167084
-0.359117925167084
-0.359117925167084
-0.359117925167084
-0.343859136104584
-0.359117925167084
-0.359117925167084
-0.359117925167084
-0.359117925167084
-0.359117925167084
-0.359117925167084
-0.359117925167084
-0.359117925167084
-0.359117925167084
-0.359117925167084
-0.359117925167084
-0.359117925167084
-0.359117925167084
-0.343859136104584
-0.343859136104584
-0.359117925167084
-0.343859136104584
-0.343859136104584
-0.359117925167084
-0.359117925167084
-0.359117925167084
-0.359117925167084
-0.359117925167084
-0.359117925167084
-0.374376714229584
-0.374376714229584
-0.374376714229584
-0.374376714229584
-0.359117925167084
-0.374376714229584
-0.374376714229584
-0.359117925167084
-0.343859136104584
-0.343859136104584
-0.343859136104584
-0.343859136104584
-0.343859136104584
-0.343859136104584
-0.343859136104584
-0.343859136104584
-0.343859136104584
-0.343859136104584
-0.359117925167084
-0.359117925167084
-0.359117925167084
-0.359117925167084
-0.359117925167084
-0.359117925167084
-0.374376714229584
-0.374376714229584
-0.374376714229584
-0.374376714229584
-0.374376714229584
-0.359117925167084
-0.359117925167084
-0.359117925167084
-0.359117925167084
-0.359117925167084
-0.343859136104584
-0.343859136104584
-0.343859136104584
-0.343859136104584
-0.343859136104584
-0.343859136104584
-0.343859136104584
-0.359117925167084
-0.343859136104584
-0.359117925167084
-0.343859136104584
-0.343859136104584
-0.343859136104584
-0.343859136104584
-0.343859136104584
-0.343859136104584
-0.343859136104584
-0.343859136104584
-0.343859136104584
-0.343859136104584
-0.343859136104584
-0.359117925167084
-0.359117925167084
-0.343859136104584
-0.343859136104584
-0.343859136104584
-0.359117925167084
-0.343859136104584
-0.343859136104584
-0.343859136104584
-0.343859136104584
-0.343859136104584
-0.343859136104584
-0.359117925167084
-0.343859136104584
-0.343859136104584
-0.359117925167084
-0.359117925167084
-0.359117925167084
-0.359117925167084
-0.359117925167084
-0.359117925167084
-0.359117925167084
-0.343859136104584
-0.343859136104584
-0.359117925167084
-0.343859136104584
-0.343859136104584
-0.343859136104584
-0.343859136104584
-0.343859136104584
-0.343859136104584
-0.343859136104584
-0.343859136104584
-0.343859136104584
-0.359117925167084
-0.359117925167084
-0.359117925167084
-0.343859136104584
-0.343859136104584
-0.343859136104584
-0.343859136104584
-0.343859136104584
-0.343859136104584
-0.343859136104584
-0.343859136104584
-0.343859136104584
-0.359117925167084
-0.359117925167084
-0.359117925167084
-0.359117925167084
-0.359117925167084
-0.359117925167084
-0.343859136104584
-0.343859136104584
-0.343859136104584
-0.343859136104584
-0.343859136104584
-0.343859136104584
-0.343859136104584
-0.343859136104584
-0.328600347042084
-0.343859136104584
-0.343859136104584
-0.343859136104584
-0.343859136104584
-0.343859136104584
-0.343859136104584
-0.343859136104584
-0.343859136104584
-0.343859136104584
-0.343859136104584
-0.343859136104584
-0.328600347042084
-0.343859136104584
-0.328600347042084
-0.328600347042084
-0.343859136104584
-0.343859136104584
-0.343859136104584
-0.343859136104584
-0.343859136104584
-0.343859136104584
-0.343859136104584
-0.343859136104584
-0.343859136104584
-0.343859136104584
-0.328600347042084
-0.343859136104584
-0.343859136104584
-0.343859136104584
-0.328600347042084
-0.328600347042084
-0.343859136104584
-0.343859136104584
-0.343859136104584
-0.343859136104584
-0.343859136104584
-0.343859136104584
-0.343859136104584
-0.343859136104584
-0.343859136104584
-0.343859136104584
-0.328600347042084
-0.328600347042084
-0.343859136104584
-0.343859136104584
-0.328600347042084
-0.328600347042084
-0.343859136104584
-0.343859136104584
-0.343859136104584
-0.359117925167084
-0.359117925167084
-0.343859136104584
-0.359117925167084
-0.359117925167084
-0.343859136104584
-0.343859136104584
-0.343859136104584
-0.343859136104584
-0.328600347042084
-0.328600347042084
-0.328600347042084
-0.328600347042084
-0.328600347042084
-0.328600347042084
-0.328600347042084
-0.328600347042084
-0.328600347042084
-0.328600347042084
-0.343859136104584
-0.343859136104584
-0.343859136104584
-0.343859136104584
-0.343859136104584
-0.328600347042084
-0.328600347042084
-0.328600347042084
-0.328600347042084
-0.328600347042084
-0.328600347042084
-0.328600347042084
-0.328600347042084
-0.328600347042084
-0.328600347042084
-0.328600347042084
-0.328600347042084
-0.343859136104584
-0.343859136104584
-0.343859136104584
-0.343859136104584
-0.343859136104584
-0.359117925167084
-0.343859136104584
-0.343859136104584
-0.343859136104584
-0.343859136104584
-0.343859136104584
-0.343859136104584
-0.343859136104584
-0.343859136104584
-0.343859136104584
-0.343859136104584
-0.343859136104584
-0.343859136104584
-0.328600347042084
-0.343859136104584
-0.343859136104584
-0.343859136104584
-0.343859136104584
-0.343859136104584
-0.343859136104584
-0.343859136104584
-0.343859136104584
-0.343859136104584
-0.343859136104584
-0.343859136104584
-0.343859136104584
-0.343859136104584
-0.328600347042084
-0.328600347042084
-0.328600347042084
-0.328600347042084
-0.328600347042084
-0.313341557979584
-0.313341557979584
-0.328600347042084
-0.328600347042084
-0.328600347042084
-0.328600347042084
-0.328600347042084
-0.328600347042084
-0.328600347042084
-0.328600347042084
-0.328600347042084
-0.328600347042084
-0.328600347042084
-0.343859136104584
-0.343859136104584
-0.328600347042084
-0.328600347042084
-0.328600347042084
-0.328600347042084
-0.328600347042084
-0.328600347042084
-0.328600347042084
-0.328600347042084
-0.328600347042084
-0.328600347042084
-0.328600347042084
-0.328600347042084
-0.328600347042084
-0.328600347042084
-0.328600347042084
-0.328600347042084
-0.328600347042084
-0.328600347042084
-0.343859136104584
-0.343859136104584
-0.328600347042084
-0.328600347042084
-0.328600347042084
-0.328600347042084
-0.328600347042084
-0.343859136104584
-0.343859136104584
-0.343859136104584
-0.328600347042084
-0.328600347042084
-0.343859136104584
-0.328600347042084
-0.328600347042084
-0.328600347042084
-0.328600347042084
-0.328600347042084
-0.328600347042084
-0.328600347042084
-0.328600347042084
-0.328600347042084
-0.328600347042084
-0.328600347042084
-0.328600347042084
-0.328600347042084
-0.328600347042084
-0.328600347042084
-0.328600347042084
-0.328600347042084
-0.328600347042084
-0.328600347042084
-0.328600347042084
-0.328600347042084
-0.328600347042084
-0.313341557979584
-0.328600347042084
-0.328600347042084
-0.328600347042084
-0.328600347042084
-0.328600347042084
-0.328600347042084
-0.328600347042084
-0.343859136104584
-0.343859136104584
-0.343859136104584
-0.343859136104584
-0.343859136104584
-0.343859136104584
-0.343859136104584
-0.343859136104584
-0.343859136104584
-0.343859136104584
-0.328600347042084
-0.328600347042084
-0.328600347042084
-0.328600347042084
-0.328600347042084
-0.313341557979584
-0.313341557979584
-0.313341557979584
-0.313341557979584
-0.328600347042084
-0.328600347042084
-0.328600347042084
-0.328600347042084
-0.328600347042084
-0.328600347042084
-0.328600347042084
-0.328600347042084
-0.343859136104584
-0.328600347042084
-0.328600347042084
-0.328600347042084
-0.343859136104584
-0.328600347042084
-0.328600347042084
-0.313341557979584
-0.328600347042084
-0.328600347042084
-0.313341557979584
-0.313341557979584
-0.313341557979584
-0.313341557979584
-0.313341557979584
-0.313341557979584
-0.313341557979584
-0.313341557979584
-0.313341557979584
-0.313341557979584
-0.313341557979584
-0.328600347042084
-0.328600347042084
-0.328600347042084
-0.328600347042084
-0.328600347042084
-0.328600347042084
-0.328600347042084
-0.328600347042084
-0.313341557979584
-0.313341557979584
-0.328600347042084
-0.328600347042084
-0.328600347042084
-0.313341557979584
-0.313341557979584
-0.328600347042084
-0.328600347042084
-0.328600347042084
-0.328600347042084
-0.328600347042084
-0.328600347042084
-0.328600347042084
-0.328600347042084
-0.328600347042084
-0.328600347042084
-0.328600347042084
-0.328600347042084
-0.328600347042084
-0.313341557979584
-0.328600347042084
-0.313341557979584
-0.328600347042084
-0.313341557979584
-0.313341557979584
-0.313341557979584
-0.313341557979584
-0.328600347042084
-0.328600347042084
-0.328600347042084
-0.313341557979584
-0.328600347042084
-0.343859136104584
-0.343859136104584
-0.343859136104584
-0.328600347042084
-0.328600347042084
-0.328600347042084
-0.343859136104584
-0.343859136104584
-0.328600347042084
-0.328600347042084
-0.328600347042084
-0.313341557979584
-0.313341557979584
-0.313341557979584
-0.313341557979584
-0.313341557979584
-0.313341557979584
-0.313341557979584
-0.313341557979584
-0.313341557979584
-0.313341557979584
-0.313341557979584
-0.328600347042084
-0.328600347042084
-0.328600347042084
-0.328600347042084
-0.328600347042084
-0.328600347042084
-0.328600347042084
-0.328600347042084
-0.328600347042084
-0.343859136104584
-0.343859136104584
-0.343859136104584
-0.343859136104584
-0.328600347042084
-0.328600347042084
-0.328600347042084
-0.328600347042084
-0.328600347042084
-0.328600347042084
-0.328600347042084
-0.313341557979584
-0.313341557979584
-0.313341557979584
-0.313341557979584
-0.313341557979584
-0.313341557979584
-0.313341557979584
-0.313341557979584
-0.328600347042084
-0.328600347042084
-0.328600347042084
-0.328600347042084
-0.328600347042084
-0.328600347042084
-0.328600347042084
-0.328600347042084
-0.328600347042084
-0.328600347042084
-0.328600347042084
-0.328600347042084
-0.313341557979584
-0.313341557979584
-0.313341557979584
-0.313341557979584
-0.313341557979584
-0.313341557979584
-0.313341557979584
-0.313341557979584
-0.313341557979584
-0.313341557979584
-0.313341557979584
-0.313341557979584
-0.313341557979584
-0.313341557979584
-0.328600347042084
-0.328600347042084
-0.328600347042084
-0.343859136104584
-0.343859136104584
-0.343859136104584
-0.343859136104584
-0.343859136104584
-0.343859136104584
-0.328600347042084
-0.328600347042084
-0.328600347042084
-0.328600347042084
-0.313341557979584
-0.313341557979584
-0.313341557979584
-0.298082768917084
-0.313341557979584
-0.313341557979584
-0.298082768917084
-0.298082768917084
-0.298082768917084
-0.298082768917084
-0.298082768917084
-0.298082768917084
-0.313341557979584
-0.313341557979584
-0.313341557979584
-0.328600347042084
-0.328600347042084
-0.328600347042084
-0.328600347042084
-0.328600347042084
-0.343859136104584
-0.328600347042084
-0.328600347042084
-0.313341557979584
-0.313341557979584
-0.313341557979584
-0.313341557979584
-0.313341557979584
-0.298082768917084
-0.298082768917084
-0.298082768917084
-0.298082768917084
-0.298082768917084
-0.298082768917084
-0.298082768917084
-0.298082768917084
-0.313341557979584
-0.313341557979584
-0.313341557979584
-0.328600347042084
-0.313341557979584
-0.328600347042084
-0.328600347042084
-0.328600347042084
-0.328600347042084
-0.328600347042084
-0.328600347042084
-0.328600347042084
-0.313341557979584
-0.313341557979584
-0.298082768917084
-0.298082768917084
-0.298082768917084
-0.298082768917084
-0.298082768917084
-0.298082768917084
-0.298082768917084
-0.298082768917084
-0.298082768917084
-0.313341557979584
-0.313341557979584
-0.313341557979584
-0.313341557979584
-0.313341557979584
-0.313341557979584
-0.328600347042084
-0.328600347042084
-0.328600347042084
-0.313341557979584
-0.298082768917084
-0.313341557979584
-0.313341557979584
-0.313341557979584
-0.298082768917084
-0.298082768917084
-0.298082768917084
-0.298082768917084
-0.313341557979584
-0.298082768917084
-0.298082768917084
-0.298082768917084
-0.298082768917084
-0.313341557979584
-0.313341557979584
-0.298082768917084
-0.298082768917084
-0.298082768917084
-0.313341557979584
-0.313341557979584
-0.313341557979584
-0.313341557979584
-0.313341557979584
-0.328600347042084
-0.313341557979584
-0.313341557979584
-0.313341557979584
-0.313341557979584
-0.313341557979584
-0.313341557979584
-0.313341557979584
-0.313341557979584
-0.313341557979584
-0.313341557979584
-0.313341557979584
-0.313341557979584
-0.313341557979584
-0.313341557979584
-0.313341557979584
-0.313341557979584
-0.313341557979584
-0.313341557979584
-0.313341557979584
-0.313341557979584
-0.313341557979584
-0.298082768917084
-0.298082768917084
-0.313341557979584
-0.313341557979584
-0.313341557979584
-0.298082768917084
-0.313341557979584
-0.313341557979584
-0.313341557979584
-0.313341557979584
-0.328600347042084
-0.313341557979584
-0.313341557979584
-0.313341557979584
-0.313341557979584
-0.313341557979584
-0.313341557979584
-0.298082768917084
-0.298082768917084
-0.298082768917084
-0.298082768917084
-0.298082768917084
-0.298082768917084
-0.282823979854584
-0.298082768917084
-0.298082768917084
-0.298082768917084
-0.298082768917084
-0.298082768917084
-0.298082768917084
-0.313341557979584
-0.328600347042084
-0.313341557979584
-0.313341557979584
-0.313341557979584
-0.313341557979584
-0.328600347042084
-0.313341557979584
-0.313341557979584
-0.298082768917084
-0.298082768917084
-0.313341557979584
-0.313341557979584
-0.298082768917084
-0.282823979854584
-0.282823979854584
-0.298082768917084
-0.298082768917084
-0.282823979854584
-0.282823979854584
-0.298082768917084
-0.298082768917084
-0.298082768917084
-0.298082768917084
-0.298082768917084
-0.298082768917084
-0.313341557979584
-0.298082768917084
-0.298082768917084
-0.298082768917084
-0.313341557979584
-0.313341557979584
-0.313341557979584
-0.298082768917084
-0.298082768917084
-0.313341557979584
-0.313341557979584
-0.313341557979584
-0.313341557979584
-0.298082768917084
-0.298082768917084
-0.298082768917084
-0.313341557979584
-0.298082768917084
-0.282823979854584
-0.282823979854584
-0.298082768917084
-0.298082768917084
-0.298082768917084
-0.298082768917084
-0.313341557979584
-0.313341557979584
-0.313341557979584
-0.313341557979584
-0.313341557979584
-0.313341557979584
-0.313341557979584
-0.313341557979584
-0.313341557979584
-0.298082768917084
-0.298082768917084
-0.298082768917084
-0.298082768917084
-0.298082768917084
-0.298082768917084
-0.298082768917084
-0.298082768917084
-0.298082768917084
-0.313341557979584
-0.298082768917084
-0.298082768917084
-0.298082768917084
-0.298082768917084
-0.298082768917084
-0.298082768917084
-0.298082768917084
-0.298082768917084
-0.298082768917084
-0.298082768917084
-0.298082768917084
-0.298082768917084
-0.298082768917084
-0.298082768917084
-0.298082768917084
-0.313341557979584
-0.313341557979584
-0.313341557979584
-0.313341557979584
-0.313341557979584
-0.298082768917084
-0.298082768917084
-0.313341557979584
-0.313341557979584
-0.313341557979584
-0.298082768917084
-0.298082768917084
-0.298082768917084
-0.298082768917084
-0.298082768917084
-0.298082768917084
-0.282823979854584
-0.282823979854584
-0.298082768917084
-0.298082768917084
-0.298082768917084
-0.298082768917084
-0.298082768917084
-0.298082768917084
-0.298082768917084
-0.298082768917084
-0.313341557979584
-0.313341557979584
-0.313341557979584
-0.313341557979584
-0.313341557979584
-0.313341557979584
-0.313341557979584
-0.298082768917084
-0.298082768917084
-0.313341557979584
-0.298082768917084
-0.298082768917084
-0.298082768917084
-0.298082768917084
-0.282823979854584
-0.298082768917084
-0.298082768917084
-0.298082768917084
-0.282823979854584
-0.282823979854584
-0.298082768917084
-0.282823979854584
-0.282823979854584
-0.298082768917084
-0.298082768917084
-0.298082768917084
-0.298082768917084
-0.282823979854584
-0.298082768917084
-0.298082768917084
-0.298082768917084
-0.298082768917084
-0.298082768917084
-0.282823979854584
-0.298082768917084
-0.298082768917084
-0.298082768917084
-0.282823979854584
-0.282823979854584
-0.282823979854584
-0.282823979854584
-0.282823979854584
-0.282823979854584
-0.282823979854584
-0.282823979854584
-0.298082768917084
-0.298082768917084
-0.298082768917084
-0.298082768917084
-0.298082768917084
-0.298082768917084
-0.298082768917084
-0.298082768917084
-0.298082768917084
-0.298082768917084
-0.298082768917084
-0.298082768917084
-0.298082768917084
-0.298082768917084
-0.282823979854584
-0.298082768917084
-0.298082768917084
-0.298082768917084
-0.298082768917084
-0.298082768917084
-0.298082768917084
-0.298082768917084
-0.298082768917084
-0.298082768917084
-0.282823979854584
-0.298082768917084
-0.298082768917084
-0.282823979854584
-0.298082768917084
-0.298082768917084
-0.298082768917084
-0.298082768917084
-0.298082768917084
-0.298082768917084
-0.298082768917084
-0.298082768917084
-0.298082768917084
-0.282823979854584
-0.298082768917084
-0.282823979854584
-0.282823979854584
-0.298082768917084
-0.298082768917084
-0.282823979854584
-0.282823979854584
-0.298082768917084
-0.298082768917084
-0.298082768917084
-0.298082768917084
-0.298082768917084
-0.298082768917084
-0.298082768917084
-0.298082768917084
-0.298082768917084
-0.298082768917084
-0.298082768917084
-0.298082768917084
-0.282823979854584
-0.282823979854584
-0.282823979854584
-0.282823979854584
-0.282823979854584
-0.282823979854584
-0.282823979854584
-0.282823979854584
-0.282823979854584
-0.298082768917084
-0.282823979854584
-0.282823979854584
-0.282823979854584
-0.282823979854584
-0.282823979854584
-0.282823979854584
-0.267565190792084
-0.267565190792084
-0.282823979854584
-0.282823979854584
-0.282823979854584
-0.282823979854584
-0.282823979854584
-0.282823979854584
-0.282823979854584
-0.298082768917084
-0.298082768917084
-0.298082768917084
-0.298082768917084
-0.298082768917084
-0.298082768917084
-0.298082768917084
-0.298082768917084
-0.298082768917084
-0.298082768917084
-0.282823979854584
-0.282823979854584
-0.282823979854584
-0.282823979854584
-0.298082768917084
-0.282823979854584
-0.282823979854584
-0.298082768917084
-0.298082768917084
-0.298082768917084
-0.298082768917084
-0.298082768917084
-0.298082768917084
-0.298082768917084
-0.298082768917084
-0.282823979854584
-0.298082768917084
-0.298082768917084
-0.298082768917084
-0.282823979854584
-0.282823979854584
-0.282823979854584
-0.282823979854584
-0.282823979854584
-0.282823979854584
-0.267565190792084
-0.282823979854584
-0.282823979854584
-0.282823979854584
-0.282823979854584
-0.282823979854584
-0.282823979854584
-0.282823979854584
-0.282823979854584
-0.282823979854584
-0.282823979854584
-0.282823979854584
-0.282823979854584
-0.298082768917084
-0.298082768917084
-0.282823979854584
-0.282823979854584
-0.298082768917084
-0.298082768917084
-0.282823979854584
-0.298082768917084
-0.298082768917084
-0.298082768917084
-0.298082768917084
-0.282823979854584
-0.282823979854584
-0.282823979854584
-0.282823979854584
-0.282823979854584
-0.282823979854584
-0.282823979854584
-0.282823979854584
-0.282823979854584
-0.282823979854584
-0.282823979854584
-0.282823979854584
-0.267565190792084
-0.267565190792084
-0.282823979854584
-0.282823979854584
-0.282823979854584
-0.282823979854584
-0.282823979854584
-0.298082768917084
-0.298082768917084
-0.298082768917084
-0.298082768917084
-0.298082768917084
-0.298082768917084
-0.298082768917084
-0.298082768917084
-0.298082768917084
-0.298082768917084
-0.282823979854584
-0.282823979854584
-0.282823979854584
-0.282823979854584
-0.282823979854584
-0.282823979854584
-0.267565190792084
-0.267565190792084
-0.267565190792084
-0.282823979854584
-0.282823979854584
-0.282823979854584
-0.282823979854584
-0.282823979854584
-0.282823979854584
-0.298082768917084
-0.298082768917084
-0.298082768917084
-0.298082768917084
-0.298082768917084
-0.298082768917084
-0.298082768917084
-0.298082768917084
-0.282823979854584
-0.282823979854584
-0.282823979854584
-0.282823979854584
-0.267565190792084
-0.267565190792084
-0.282823979854584
-0.282823979854584
-0.282823979854584
-0.267565190792084
-0.282823979854584
-0.282823979854584
-0.282823979854584
-0.282823979854584
-0.282823979854584
-0.282823979854584
-0.282823979854584
-0.282823979854584
-0.282823979854584
-0.282823979854584
-0.282823979854584
-0.282823979854584
-0.282823979854584
-0.282823979854584
-0.282823979854584
-0.282823979854584
-0.282823979854584
-0.267565190792084
-0.282823979854584
-0.282823979854584
-0.267565190792084
-0.282823979854584
-0.282823979854584
-0.282823979854584
-0.282823979854584
-0.282823979854584
-0.282823979854584
-0.282823979854584
-0.298082768917084
-0.282823979854584
-0.282823979854584
-0.282823979854584
-0.282823979854584
-0.282823979854584
-0.282823979854584
-0.267565190792084
-0.267565190792084
-0.267565190792084
-0.267565190792084
-0.267565190792084
-0.267565190792084
-0.267565190792084
-0.267565190792084
-0.282823979854584
-0.282823979854584
-0.282823979854584
-0.282823979854584
-0.282823979854584
-0.282823979854584
-0.282823979854584
-0.282823979854584
-0.282823979854584
-0.282823979854584
-0.282823979854584
-0.282823979854584
-0.282823979854584
-0.267565190792084
-0.267565190792084
-0.267565190792084
-0.267565190792084
-0.267565190792084
-0.267565190792084
-0.267565190792084
-0.267565190792084
-0.267565190792084
-0.267565190792084
-0.267565190792084
-0.267565190792084
-0.267565190792084
-0.267565190792084
-0.267565190792084
-0.267565190792084
-0.267565190792084
-0.267565190792084
-0.282823979854584
-0.267565190792084
-0.267565190792084
-0.282823979854584
-0.282823979854584
-0.282823979854584
-0.282823979854584
-0.282823979854584
-0.282823979854584
-0.282823979854584
-0.282823979854584
-0.267565190792084
-0.267565190792084
-0.267565190792084
-0.267565190792084
-0.267565190792084
-0.267565190792084
-0.267565190792084
-0.267565190792084
-0.267565190792084
-0.267565190792084
-0.267565190792084
-0.282823979854584
-0.282823979854584
-0.282823979854584
-0.282823979854584
-0.282823979854584
-0.282823979854584
-0.282823979854584
-0.282823979854584
-0.282823979854584
-0.282823979854584
-0.267565190792084
-0.267565190792084
-0.282823979854584
-0.282823979854584
-0.282823979854584
-0.282823979854584
-0.282823979854584
-0.282823979854584
-0.282823979854584
-0.282823979854584
-0.282823979854584
-0.282823979854584
-0.282823979854584
-0.282823979854584
-0.282823979854584
-0.282823979854584
-0.282823979854584
-0.282823979854584
-0.267565190792084
-0.267565190792084
-0.267565190792084
-0.267565190792084
-0.267565190792084
-0.252306401729584
-0.252306401729584
-0.252306401729584
-0.267565190792084
-0.267565190792084
-0.267565190792084
-0.267565190792084
-0.267565190792084
-0.267565190792084
-0.282823979854584
-0.282823979854584
-0.282823979854584
-0.282823979854584
-0.282823979854584
-0.282823979854584
-0.282823979854584
-0.282823979854584
-0.282823979854584
-0.267565190792084
-0.267565190792084
-0.267565190792084
-0.267565190792084
-0.267565190792084
-0.252306401729584
-0.252306401729584
-0.252306401729584
-0.252306401729584
-0.252306401729584
-0.252306401729584
-0.267565190792084
-0.267565190792084
-0.267565190792084
-0.267565190792084
-0.282823979854584
-0.282823979854584
-0.298082768917084
-0.298082768917084
-0.282823979854584
-0.282823979854584
-0.282823979854584
-0.282823979854584
-0.282823979854584
-0.282823979854584
-0.267565190792084
-0.267565190792084
-0.267565190792084
-0.252306401729584
-0.267565190792084
-0.267565190792084
-0.267565190792084
-0.252306401729584
-0.252306401729584
-0.252306401729584
-0.267565190792084
-0.267565190792084
-0.267565190792084
-0.267565190792084
-0.267565190792084
-0.252306401729584
-0.267565190792084
-0.267565190792084
-0.267565190792084
-0.252306401729584
-0.267565190792084
-0.267565190792084
-0.252306401729584
-0.252306401729584
-0.267565190792084
-0.267565190792084
-0.267565190792084
-0.267565190792084
-0.267565190792084
-0.267565190792084
-0.267565190792084
-0.267565190792084
-0.267565190792084
-0.267565190792084
-0.267565190792084
-0.267565190792084
-0.267565190792084
-0.252306401729584
-0.252306401729584
-0.252306401729584
-0.267565190792084
-0.252306401729584
-0.252306401729584
-0.267565190792084
-0.267565190792084
-0.267565190792084
-0.267565190792084
-0.267565190792084
-0.282823979854584
-0.267565190792084
-0.282823979854584
-0.282823979854584
-0.282823979854584
-0.282823979854584
-0.282823979854584
-0.267565190792084
-0.267565190792084
-0.267565190792084
-0.267565190792084
-0.267565190792084
-0.267565190792084
-0.252306401729584
-0.252306401729584
-0.267565190792084
-0.267565190792084
-0.267565190792084
-0.267565190792084
-0.267565190792084
-0.267565190792084
-0.267565190792084
-0.267565190792084
-0.267565190792084
-0.267565190792084
-0.267565190792084
-0.267565190792084
-0.252306401729584
-0.252306401729584
-0.267565190792084
-0.267565190792084
-0.267565190792084
-0.252306401729584
-0.267565190792084
-0.267565190792084
-0.267565190792084
-0.267565190792084
-0.267565190792084
-0.267565190792084
-0.267565190792084
-0.267565190792084
-0.282823979854584
-0.267565190792084
-0.267565190792084
-0.267565190792084
-0.267565190792084
-0.267565190792084
-0.267565190792084
-0.267565190792084
-0.267565190792084
-0.267565190792084
-0.282823979854584
-0.282823979854584
-0.282823979854584
-0.267565190792084
-0.267565190792084
-0.267565190792084
-0.267565190792084
-0.267565190792084
-0.267565190792084
-0.252306401729584
-0.267565190792084
-0.267565190792084
-0.267565190792084
-0.267565190792084
-0.267565190792084
-0.267565190792084
-0.267565190792084
-0.267565190792084
-0.267565190792084
-0.267565190792084
-0.267565190792084
-0.282823979854584
-0.267565190792084
-0.267565190792084
-0.267565190792084
-0.267565190792084
-0.267565190792084
-0.267565190792084
-0.267565190792084
-0.267565190792084
-0.267565190792084
-0.267565190792084
-0.267565190792084
-0.267565190792084
-0.267565190792084
-0.267565190792084
-0.267565190792084
-0.267565190792084
-0.267565190792084
-0.252306401729584
-0.267565190792084
-0.267565190792084
-0.267565190792084
-0.267565190792084
-0.267565190792084
-0.267565190792084
-0.267565190792084
-0.267565190792084
-0.267565190792084
-0.267565190792084
-0.267565190792084
-0.267565190792084
-0.267565190792084
-0.267565190792084
-0.252306401729584
-0.252306401729584
-0.267565190792084
-0.267565190792084
-0.252306401729584
-0.252306401729584
-0.267565190792084
-0.267565190792084
-0.267565190792084
-0.267565190792084
-0.267565190792084
-0.267565190792084
-0.267565190792084
-0.267565190792084
-0.267565190792084
[truncated: 544,062 more chars]
