# Supplementary material for: Small Size of Recorded Neuronal Structures Confines the Accuracy in Direct Axonal Voltage Measurements
Source: eNeuro. 2021 Aug 2;8(4):ENEURO.0059-21.2021. doi: 10.1523/ENEURO.0059-21.2021 (PMC8342265; doi:10.1523/ENEURO.0059-21.2021)
Supplement: Extended Data 1 — NEURON codes producing data shown in Figures 2, 5, 8. Download Extended Data 1, ZIP file. [file enu-eN-NWR-0059-21-s01.zip › realistic amplifier model/1_amplifier construction/compensations in CC mode/R1=10_C1=2o7_R2=500_C2=32_woBB_woCPN.dat]

-0.007398199290037
-0.007398199290037
-0.007398199290037
-0.007398199290037
-0.007398199290037
0.007860589772463
-0.007398199290037
-0.007398199290037
-0.007398199290037
-0.007398199290037
0.007860589772463
0.007860589772463
0.007860589772463
0.007860589772463
0.007860589772463
0.007860589772463
0.007860589772463
-0.007398199290037
0.007860589772463
0.007860589772463
0.007860589772463
-0.007398199290037
-0.007398199290037
0.007860589772463
0.007860589772463
0.007860589772463
0.007860589772463
0.007860589772463
0.007860589772463
0.007860589772463
0.007860589772463
0.007860589772463
-0.007398199290037
-0.007398199290037
0.007860589772463
0.007860589772463
0.007860589772463
0.007860589772463
0.007860589772463
0.007860589772463
-0.007398199290037
-0.007398199290037
0.007860589772463
-0.007398199290037
-0.007398199290037
-0.007398199290037
0.007860589772463
0.007860589772463
0.007860589772463
-0.007398199290037
0.007860589772463
-0.007398199290037
-0.007398199290037
-0.007398199290037
-0.007398199290037
-0.007398199290037
-0.007398199290037
-0.007398199290037
-0.007398199290037
-0.007398199290037
-0.007398199290037
0.007860589772463
0.007860589772463
-0.007398199290037
-0.007398199290037
0.007860589772463
0.007860589772463
-0.007398199290037
0.007860589772463
0.007860589772463
0.007860589772463
0.007860589772463
-0.007398199290037
-0.007398199290037
-0.007398199290037
-0.007398199290037
-0.007398199290037
-0.007398199290037
-0.007398199290037
-0.007398199290037
0.007860589772463
-0.007398199290037
-0.007398199290037
-0.007398199290037
-0.007398199290037
-0.007398199290037
-0.007398199290037
-0.007398199290037
0.007860589772463
-0.007398199290037
-0.007398199290037
-0.007398199290037
-0.007398199290037
-0.007398199290037
-0.007398199290037
-0.007398199290037
-0.007398199290037
-0.007398199290037
-0.007398199290037
-0.007398199290037
0.007860589772463
-0.007398199290037
-0.007398199290037
0.007860589772463
-0.007398199290037
0.007860589772463
0.007860589772463
-0.007398199290037
0.007860589772463
-0.007398199290037
0.007860589772463
0.007860589772463
0.007860589772463
0.007860589772463
0.007860589772463
0.007860589772463
0.007860589772463
0.007860589772463
0.007860589772463
0.007860589772463
-0.007398199290037
0.007860589772463
0.007860589772463
0.007860589772463
-0.007398199290037
-0.007398199290037
0.007860589772463
-0.007398199290037
-0.007398199290037
-0.007398199290037
-0.007398199290037
-0.007398199290037
0.007860589772463
-0.007398199290037
-0.007398199290037
-0.007398199290037
-0.007398199290037
0.007860589772463
-0.007398199290037
-0.007398199290037
-0.007398199290037
-0.007398199290037
-0.007398199290037
-0.007398199290037
-0.007398199290037
0.007860589772463
0.007860589772463
-0.007398199290037
0.007860589772463
0.007860589772463
0.007860589772463
-0.007398199290037
0.007860589772463
-0.007398199290037
0.007860589772463
-0.007398199290037
-0.007398199290037
-0.007398199290037
-0.007398199290037
-0.007398199290037
-0.007398199290037
-0.007398199290037
-0.007398199290037
-0.007398199290037
-0.007398199290037
-0.007398199290037
-0.007398199290037
-0.007398199290037
-0.007398199290037
0.007860589772463
-0.007398199290037
-0.007398199290037
-0.007398199290037
0.007860589772463
-0.007398199290037
-0.007398199290037
0.007860589772463
0.007860589772463
-0.007398199290037
0.007860589772463
-0.007398199290037
-0.007398199290037
-0.007398199290037
-0.007398199290037
0.007860589772463
0.007860589772463
0.007860589772463
0.007860589772463
0.007860589772463
0.007860589772463
0.007860589772463
0.007860589772463
0.007860589772463
0.007860589772463
0.007860589772463
0.007860589772463
-0.007398199290037
-0.007398199290037
0.007860589772463
0.007860589772463
0.007860589772463
-0.007398199290037
-0.007398199290037
-0.007398199290037
0.007860589772463
0.007860589772463
-0.007398199290037
0.007860589772463
0.007860589772463
0.007860589772463
0.007860589772463
-0.007398199290037
0.007860589772463
0.007860589772463
0.007860589772463
0.007860589772463
0.007860589772463
0.007860589772463
0.007860589772463
0.007860589772463
0.007860589772463
0.007860589772463
0.007860589772463
0.007860589772463
0.007860589772463
0.007860589772463
0.007860589772463
0.007860589772463
-0.007398199290037
0.007860589772463
-0.007398199290037
-0.007398199290037
-0.007398199290037
-0.007398199290037
-0.007398199290037
-0.007398199290037
0.007860589772463
-0.007398199290037
-0.007398199290037
0.007860589772463
-0.007398199290037
-0.007398199290037
0.007860589772463
0.007860589772463
-0.007398199290037
0.007860589772463
0.007860589772463
0.007860589772463
0.007860589772463
0.007860589772463
0.007860589772463
0.007860589772463
-0.007398199290037
-0.007398199290037
-0.007398199290037
-0.007398199290037
-0.007398199290037
-0.007398199290037
0.007860589772463
-0.007398199290037
-0.007398199290037
0.007860589772463
0.007860589772463
-0.007398199290037
0.007860589772463
0.007860589772463
0.007860589772463
-0.007398199290037
-0.007398199290037
0.007860589772463
0.007860589772463
-0.007398199290037
-0.007398199290037
0.007860589772463
0.007860589772463
-0.007398199290037
-0.007398199290037
-0.007398199290037
-0.007398199290037
0.007860589772463
0.007860589772463
0.007860589772463
-0.007398199290037
-0.007398199290037
0.007860589772463
-0.007398199290037
-0.007398199290037
0.007860589772463
-0.007398199290037
0.007860589772463
-0.007398199290037
-0.007398199290037
-0.007398199290037
-0.007398199290037
-0.007398199290037
-0.007398199290037
-0.007398199290037
-0.007398199290037
-0.007398199290037
0.007860589772463
-0.007398199290037
-0.007398199290037
-0.007398199290037
0.007860589772463
-0.007398199290037
-0.007398199290037
-0.007398199290037
-0.007398199290037
-0.007398199290037
-0.007398199290037
-0.007398199290037
0.007860589772463
-0.007398199290037
-0.007398199290037
0.007860589772463
0.007860589772463
0.007860589772463
-0.007398199290037
0.007860589772463
0.007860589772463
0.007860589772463
0.007860589772463
0.007860589772463
0.007860589772463
0.007860589772463
0.007860589772463
0.007860589772463
0.007860589772463
-0.007398199290037
0.007860589772463
0.007860589772463
-0.007398199290037
-0.007398199290037
-0.007398199290037
0.007860589772463
0.007860589772463
0.007860589772463
0.007860589772463
0.007860589772463
0.007860589772463
0.007860589772463
-0.007398199290037
0.007860589772463
0.007860589772463
-0.007398199290037
0.007860589772463
0.007860589772463
-0.007398199290037
0.007860589772463
0.007860589772463
0.007860589772463
0.007860589772463
0.007860589772463
0.007860589772463
0.007860589772463
0.007860589772463
0.007860589772463
0.007860589772463
0.007860589772463
0.007860589772463
0.007860589772463
0.007860589772463
0.007860589772463
0.007860589772463
0.007860589772463
0.007860589772463
0.007860589772463
0.007860589772463
0.007860589772463
0.007860589772463
0.007860589772463
-0.007398199290037
-0.007398199290037
0.007860589772463
-0.007398199290037
-0.007398199290037
-0.007398199290037
0.007860589772463
0.007860589772463
-0.007398199290037
-0.007398199290037
0.007860589772463
0.007860589772463
0.007860589772463
0.007860589772463
0.007860589772463
0.007860589772463
0.007860589772463
0.007860589772463
0.007860589772463
-0.007398199290037
0.007860589772463
0.007860589772463
0.007860589772463
-0.007398199290037
-0.007398199290037
-0.007398199290037
-0.007398199290037
-0.007398199290037
0.007860589772463
0.007860589772463
-0.007398199290037
-0.007398199290037
0.007860589772463
0.007860589772463
-0.007398199290037
-0.007398199290037
-0.007398199290037
-0.007398199290037
-0.007398199290037
-0.007398199290037
-0.007398199290037
-0.007398199290037
-0.007398199290037
-0.007398199290037
-0.007398199290037
-0.007398199290037
0.007860589772463
-0.007398199290037
-0.007398199290037
-0.007398199290037
-0.007398199290037
-0.007398199290037
0.007860589772463
0.007860589772463
-0.007398199290037
0.007860589772463
0.007860589772463
-0.007398199290037
-0.007398199290037
0.007860589772463
0.007860589772463
0.007860589772463
-0.007398199290037
0.007860589772463
0.007860589772463
-0.007398199290037
-0.007398199290037
0.007860589772463
-0.007398199290037
-0.007398199290037
-0.007398199290037
0.007860589772463
-0.007398199290037
-0.007398199290037
0.007860589772463
0.007860589772463
-0.007398199290037
-0.007398199290037
-0.007398199290037
-0.007398199290037
0.007860589772463
-0.007398199290037
-0.007398199290037
-0.007398199290037
-0.007398199290037
0.007860589772463
-0.007398199290037
-0.007398199290037
-0.007398199290037
0.007860589772463
0.007860589772463
-0.007398199290037
-0.007398199290037
-0.007398199290037
0.007860589772463
0.007860589772463
0.007860589772463
0.007860589772463
-0.007398199290037
0.007860589772463
0.007860589772463
0.007860589772463
0.007860589772463
-0.007398199290037
0.007860589772463
0.007860589772463
0.007860589772463
-0.007398199290037
-0.007398199290037
0.007860589772463
0.007860589772463
0.007860589772463
-0.007398199290037
-0.007398199290037
-0.007398199290037
-0.007398199290037
-0.007398199290037
-0.007398199290037
-0.007398199290037
-0.007398199290037
-0.007398199290037
-0.007398199290037
-0.007398199290037
-0.007398199290037
-0.007398199290037
0.007860589772463
-0.007398199290037
0.007860589772463
0.007860589772463
-0.007398199290037
-0.007398199290037
0.007860589772463
0.007860589772463
0.007860589772463
0.007860589772463
0.007860589772463
0.007860589772463
0.007860589772463
0.007860589772463
0.007860589772463
0.007860589772463
0.007860589772463
-0.007398199290037
0.007860589772463
0.007860589772463
0.007860589772463
-0.007398199290037
-0.007398199290037
0.007860589772463
0.007860589772463
0.007860589772463
0.007860589772463
0.007860589772463
-0.007398199290037
0.007860589772463
0.007860589772463
0.007860589772463
-0.007398199290037
-0.007398199290037
0.007860589772463
0.007860589772463
-0.007398199290037
0.007860589772463
0.007860589772463
0.007860589772463
-0.007398199290037
-0.007398199290037
0.007860589772463
0.007860589772463
-0.007398199290037
0.007860589772463
0.007860589772463
0.007860589772463
0.007860589772463
0.007860589772463
0.007860589772463
0.007860589772463
0.007860589772463
0.007860589772463
0.007860589772463
0.007860589772463
0.007860589772463
0.007860589772463
0.007860589772463
0.007860589772463
0.007860589772463
0.007860589772463
-0.007398199290037
0.007860589772463
0.007860589772463
0.007860589772463
-0.007398199290037
-0.007398199290037
-0.007398199290037
0.007860589772463
-0.007398199290037
-0.007398199290037
-0.007398199290037
0.007860589772463
0.007860589772463
-0.007398199290037
-0.007398199290037
0.007860589772463
0.007860589772463
-0.007398199290037
0.007860589772463
0.007860589772463
0.007860589772463
-0.007398199290037
0.007860589772463
0.007860589772463
0.007860589772463
0.007860589772463
-0.007398199290037
0.007860589772463
0.007860589772463
-0.007398199290037
-0.007398199290037
0.007860589772463
0.007860589772463
0.007860589772463
0.007860589772463
0.007860589772463
0.007860589772463
0.007860589772463
0.007860589772463
0.007860589772463
0.007860589772463
0.007860589772463
0.007860589772463
-0.007398199290037
-0.007398199290037
0.007860589772463
0.007860589772463
0.007860589772463
-0.007398199290037
0.007860589772463
0.007860589772463
0.007860589772463
-0.007398199290037
0.007860589772463
0.007860589772463
0.007860589772463
0.007860589772463
0.007860589772463
0.007860589772463
0.007860589772463
0.007860589772463
0.007860589772463
0.007860589772463
0.007860589772463
-0.007398199290037
0.007860589772463
0.007860589772463
0.007860589772463
0.007860589772463
0.007860589772463
0.007860589772463
0.007860589772463
0.007860589772463
0.007860589772463
0.007860589772463
0.007860589772463
0.007860589772463
0.007860589772463
0.007860589772463
0.007860589772463
0.007860589772463
-0.007398199290037
0.007860589772463
0.007860589772463
0.007860589772463
-0.007398199290037
0.007860589772463
0.007860589772463
0.007860589772463
-0.007398199290037
-0.007398199290037
0.007860589772463
0.007860589772463
-0.007398199290037
-0.007398199290037
-0.007398199290037
-0.007398199290037
-0.007398199290037
-0.007398199290037
-0.007398199290037
-0.007398199290037
-0.007398199290037
-0.007398199290037
-0.007398199290037
-0.007398199290037
-0.007398199290037
0.007860589772463
-0.007398199290037
-0.007398199290037
-0.007398199290037
-0.007398199290037
0.007860589772463
0.007860589772463
-0.007398199290037
-0.007398199290037
0.007860589772463
0.007860589772463
-0.007398199290037
0.007860589772463
0.007860589772463
0.007860589772463
-0.007398199290037
-0.007398199290037
0.007860589772463
0.007860589772463
0.007860589772463
0.007860589772463
-0.007398199290037
0.007860589772463
0.007860589772463
0.007860589772463
0.007860589772463
0.007860589772463
0.007860589772463
0.007860589772463
0.007860589772463
0.007860589772463
0.007860589772463
0.007860589772463
0.007860589772463
-0.007398199290037
-0.007398199290037
0.007860589772463
0.007860589772463
-0.007398199290037
-0.007398199290037
-0.007398199290037
0.007860589772463
-0.007398199290037
-0.007398199290037
-0.007398199290037
-0.007398199290037
-0.007398199290037
0.007860589772463
0.007860589772463
0.007860589772463
-0.007398199290037
-0.007398199290037
0.007860589772463
0.007860589772463
-0.007398199290037
0.007860589772463
-0.007398199290037
-0.007398199290037
-0.007398199290037
-0.007398199290037
-0.007398199290037
-0.007398199290037
-0.007398199290037
-0.007398199290037
-0.007398199290037
-0.007398199290037
-0.007398199290037
-0.007398199290037
-0.007398199290037
-0.007398199290037
-0.007398199290037
-0.007398199290037
-0.007398199290037
-0.007398199290037
-0.007398199290037
0.007860589772463
-0.007398199290037
-0.007398199290037
-0.007398199290037
0.007860589772463
0.007860589772463
0.007860589772463
0.007860589772463
-0.007398199290037
0.007860589772463
-0.007398199290037
0.007860589772463
0.007860589772463
-0.007398199290037
0.007860589772463
-0.007398199290037
-0.007398199290037
-0.007398199290037
0.007860589772463
-0.007398199290037
0.007860589772463
0.007860589772463
-0.007398199290037
0.007860589772463
0.007860589772463
0.007860589772463
0.007860589772463
0.007860589772463
0.007860589772463
0.007860589772463
-0.007398199290037
-0.007398199290037
-0.007398199290037
0.007860589772463
0.007860589772463
0.007860589772463
-0.007398199290037
0.007860589772463
0.007860589772463
-0.007398199290037
-0.007398199290037
0.007860589772463
0.007860589772463
0.007860589772463
0.007860589772463
0.007860589772463
0.007860589772463
-0.007398199290037
-0.007398199290037
0.007860589772463
0.007860589772463
0.007860589772463
-0.007398199290037
0.007860589772463
0.007860589772463
0.007860589772463
0.007860589772463
0.007860589772463
0.007860589772463
0.007860589772463
0.007860589772463
0.007860589772463
0.007860589772463
0.007860589772463
0.007860589772463
0.007860589772463
0.007860589772463
0.007860589772463
0.007860589772463
0.007860589772463
-0.007398199290037
0.007860589772463
0.007860589772463
0.007860589772463
-0.007398199290037
0.007860589772463
0.007860589772463
0.007860589772463
-0.007398199290037
-0.007398199290037
-0.007398199290037
-0.007398199290037
-0.007398199290037
0.007860589772463
-0.007398199290037
-0.007398199290037
-0.007398199290037
0.007860589772463
0.007860589772463
-0.007398199290037
-0.007398199290037
-0.007398199290037
0.007860589772463
0.007860589772463
-0.007398199290037
0.007860589772463
-0.007398199290037
-0.007398199290037
-0.007398199290037
-0.007398199290037
-0.007398199290037
-0.007398199290037
-0.007398199290037
-0.007398199290037
-0.007398199290037
-0.007398199290037
-0.007398199290037
-0.007398199290037
-0.007398199290037
-0.007398199290037
0.007860589772463
0.007860589772463
-0.007398199290037
-0.007398199290037
0.007860589772463
0.007860589772463
-0.007398199290037
-0.007398199290037
-0.007398199290037
0.007860589772463
0.007860589772463
-0.007398199290037
-0.007398199290037
0.007860589772463
0.007860589772463
0.007860589772463
0.007860589772463
0.007860589772463
-0.007398199290037
-0.007398199290037
0.007860589772463
0.007860589772463
-0.007398199290037
-0.007398199290037
0.007860589772463
0.007860589772463
0.007860589772463
0.007860589772463
0.007860589772463
0.007860589772463
0.007860589772463
0.007860589772463
0.007860589772463
0.007860589772463
-0.007398199290037
0.007860589772463
0.007860589772463
-0.007398199290037
0.007860589772463
0.007860589772463
0.007860589772463
0.007860589772463
-0.007398199290037
0.007860589772463
0.007860589772463
0.007860589772463
-0.007398199290037
0.007860589772463
0.007860589772463
0.007860589772463
-0.007398199290037
-0.007398199290037
0.007860589772463
0.007860589772463
0.007860589772463
-0.007398199290037
-0.007398199290037
-0.007398199290037
-0.007398199290037
-0.007398199290037
-0.007398199290037
-0.007398199290037
0.007860589772463
-0.007398199290037
0.007860589772463
0.007860589772463
0.007860589772463
0.007860589772463
0.007860589772463
0.007860589772463
0.007860589772463
0.007860589772463
-0.007398199290037
0.007860589772463
0.007860589772463
-0.007398199290037
-0.007398199290037
0.007860589772463
0.007860589772463
0.007860589772463
-0.007398199290037
-0.007398199290037
-0.007398199290037
-0.007398199290037
-0.007398199290037
0.007860589772463
-0.007398199290037
-0.007398199290037
0.007860589772463
0.007860589772463
-0.007398199290037
-0.007398199290037
-0.007398199290037
0.007860589772463
-0.007398199290037
-0.007398199290037
0.007860589772463
-0.007398199290037
-0.007398199290037
-0.007398199290037
0.007860589772463
-0.007398199290037
0.007860589772463
-0.007398199290037
-0.007398199290037
0.007860589772463
0.007860589772463
0.007860589772463
0.007860589772463
0.007860589772463
0.007860589772463
0.007860589772463
0.007860589772463
0.007860589772463
-0.007398199290037
0.007860589772463
0.007860589772463
0.007860589772463
0.007860589772463
0.007860589772463
0.007860589772463
0.007860589772463
0.007860589772463
0.007860589772463
0.007860589772463
0.007860589772463
0.007860589772463
0.007860589772463
0.007860589772463
-0.007398199290037
0.007860589772463
-0.007398199290037
0.007860589772463
-0.007398199290037
-0.007398199290037
-0.007398199290037
0.007860589772463
-0.007398199290037
0.007860589772463
0.007860589772463
-0.007398199290037
-0.007398199290037
-0.007398199290037
0.007860589772463
0.007860589772463
-0.007398199290037
0.007860589772463
0.007860589772463
0.007860589772463
0.007860589772463
0.007860589772463
0.007860589772463
0.007860589772463
0.007860589772463
0.007860589772463
0.007860589772463
0.007860589772463
0.007860589772463
0.007860589772463
0.007860589772463
0.007860589772463
-0.007398199290037
-0.007398199290037
0.007860589772463
0.007860589772463
-0.007398199290037
-0.007398199290037
0.007860589772463
0.007860589772463
-0.007398199290037
0.007860589772463
0.007860589772463
0.007860589772463
0.007860589772463
0.007860589772463
0.007860589772463
0.007860589772463
0.007860589772463
0.007860589772463
0.007860589772463
0.007860589772463
0.007860589772463
0.007860589772463
0.007860589772463
-0.007398199290037
0.007860589772463
0.007860589772463
0.007860589772463
-0.007398199290037
0.007860589772463
0.007860589772463
0.007860589772463
0.007860589772463
0.007860589772463
-0.007398199290037
0.007860589772463
0.007860589772463
0.007860589772463
0.007860589772463
0.007860589772463
0.007860589772463
-0.007398199290037
-0.007398199290037
0.007860589772463
0.007860589772463
0.007860589772463
0.007860589772463
0.007860589772463
0.007860589772463
0.007860589772463
0.007860589772463
0.007860589772463
0.007860589772463
0.007860589772463
0.007860589772463
0.007860589772463
0.007860589772463
0.007860589772463
0.007860589772463
-0.007398199290037
0.007860589772463
0.007860589772463
0.007860589772463
0.007860589772463
0.007860589772463
-0.007398199290037
0.007860589772463
0.007860589772463
0.007860589772463
0.007860589772463
0.007860589772463
0.007860589772463
0.007860589772463
0.007860589772463
0.007860589772463
0.007860589772463
0.007860589772463
0.007860589772463
0.007860589772463
0.007860589772463
0.007860589772463
0.007860589772463
0.007860589772463
0.007860589772463
0.007860589772463
0.007860589772463
-0.007398199290037
-0.007398199290037
-0.007398199290037
-0.007398199290037
-0.007398199290037
-0.007398199290037
-0.007398199290037
-0.007398199290037
-0.007398199290037
-0.007398199290037
0.007860589772463
-0.007398199290037
0.007860589772463
0.007860589772463
-0.007398199290037
-0.007398199290037
0.007860589772463
-0.007398199290037
-0.007398199290037
-0.007398199290037
-0.007398199290037
-0.007398199290037
-0.007398199290037
-0.007398199290037
-0.007398199290037
-0.007398199290037
-0.007398199290037
-0.007398199290037
-0.007398199290037
-0.007398199290037
-0.007398199290037
-0.007398199290037
-0.007398199290037
-0.007398199290037
-0.007398199290037
-0.007398199290037
-0.007398199290037
0.007860589772463
-0.007398199290037
-0.007398199290037
-0.007398199290037
-0.007398199290037
-0.007398199290037
-0.007398199290037
-0.007398199290037
-0.007398199290037
-0.007398199290037
-0.007398199290037
-0.007398199290037
-0.007398199290037
-0.007398199290037
-0.007398199290037
-0.007398199290037
-0.007398199290037
-0.007398199290037
-0.007398199290037
-0.007398199290037
-0.007398199290037
-0.007398199290037
-0.007398199290037
-0.007398199290037
-0.007398199290037
-0.007398199290037
-0.007398199290037
-0.007398199290037
-0.007398199290037
-0.007398199290037
-0.007398199290037
-0.007398199290037
-0.007398199290037
-0.007398199290037
-0.007398199290037
-0.007398199290037
-0.007398199290037
0.007860589772463
-0.007398199290037
-0.007398199290037
-0.007398199290037
-0.007398199290037
-0.007398199290037
-0.007398199290037
0.007860589772463
0.007860589772463
-0.007398199290037
-0.007398199290037
-0.007398199290037
0.007860589772463
-0.007398199290037
-0.007398199290037
-0.007398199290037
-0.007398199290037
-0.007398199290037
-0.007398199290037
-0.007398199290037
-0.007398199290037
-0.007398199290037
-0.007398199290037
-0.007398199290037
-0.007398199290037
-0.007398199290037
-0.007398199290037
-0.007398199290037
-0.007398199290037
-0.007398199290037
-0.007398199290037
-0.007398199290037
-0.007398199290037
-0.007398199290037
-0.007398199290037
-0.007398199290037
-0.007398199290037
-0.007398199290037
-0.007398199290037
-0.007398199290037
0.007860589772463
0.007860589772463
-0.007398199290037
0.007860589772463
0.007860589772463
-0.007398199290037
0.007860589772463
0.007860589772463
-0.007398199290037
-0.007398199290037
-0.007398199290037
-0.007398199290037
-0.007398199290037
-0.007398199290037
-0.007398199290037
0.007860589772463
-0.007398199290037
-0.007398199290037
0.007860589772463
0.007860589772463
0.007860589772463
0.007860589772463
0.007860589772463
0.007860589772463
0.007860589772463
-0.007398199290037
-0.007398199290037
0.007860589772463
-0.007398199290037
0.007860589772463
0.007860589772463
-0.007398199290037
-0.007398199290037
-0.007398199290037
-0.007398199290037
-0.007398199290037
-0.007398199290037
-0.007398199290037
0.007860589772463
-0.007398199290037
-0.007398199290037
-0.007398199290037
0.007860589772463
0.007860589772463
0.007860589772463
-0.007398199290037
0.007860589772463
-0.007398199290037
-0.007398199290037
-0.007398199290037
0.007860589772463
-0.007398199290037
-0.007398199290037
-0.007398199290037
-0.007398199290037
-0.007398199290037
0.007860589772463
-0.007398199290037
-0.007398199290037
-0.007398199290037
-0.007398199290037
-0.007398199290037
-0.007398199290037
-0.007398199290037
0.007860589772463
0.007860589772463
-0.007398199290037
-0.007398199290037
0.007860589772463
0.007860589772463
-0.007398199290037
-0.007398199290037
0.007860589772463
0.007860589772463
-0.007398199290037
-0.007398199290037
-0.007398199290037
-0.007398199290037
-0.007398199290037
-0.007398199290037
-0.007398199290037
-0.007398199290037
-0.007398199290037
-0.007398199290037
-0.007398199290037
-0.007398199290037
-0.007398199290037
-0.007398199290037
-0.007398199290037
0.007860589772463
0.007860589772463
0.007860589772463
0.007860589772463
0.007860589772463
0.007860589772463
0.007860589772463
-0.007398199290037
0.007860589772463
0.007860589772463
0.007860589772463
0.007860589772463
-0.007398199290037
0.007860589772463
0.007860589772463
0.007860589772463
0.007860589772463
-0.007398199290037
-0.007398199290037
-0.007398199290037
0.007860589772463
-0.007398199290037
0.007860589772463
-0.007398199290037
-0.007398199290037
-0.007398199290037
0.007860589772463
-0.007398199290037
-0.007398199290037
-0.007398199290037
-0.007398199290037
-0.007398199290037
0.007860589772463
-0.007398199290037
-0.007398199290037
0.007860589772463
-0.007398199290037
-0.007398199290037
-0.007398199290037
-0.007398199290037
0.007860589772463
-0.007398199290037
-0.007398199290037
-0.007398199290037
-0.007398199290037
-0.007398199290037
-0.007398199290037
-0.007398199290037
-0.007398199290037
-0.007398199290037
-0.007398199290037
-0.007398199290037
-0.007398199290037
-0.007398199290037
-0.007398199290037
-0.007398199290037
-0.007398199290037
-0.007398199290037
0.007860589772463
-0.007398199290037
-0.007398199290037
-0.007398199290037
-0.007398199290037
-0.007398199290037
0.007860589772463
-0.007398199290037
-0.007398199290037
-0.007398199290037
-0.007398199290037
-0.007398199290037
0.007860589772463
-0.007398199290037
-0.007398199290037
-0.007398199290037
0.007860589772463
0.007860589772463
-0.007398199290037
-0.007398199290037
0.007860589772463
0.007860589772463
-0.007398199290037
0.007860589772463
-0.007398199290037
-0.007398199290037
-0.007398199290037
0.007860589772463
0.007860589772463
0.007860589772463
-0.007398199290037
0.007860589772463
0.007860589772463
0.007860589772463
0.007860589772463
0.007860589772463
0.007860589772463
0.007860589772463
0.007860589772463
0.007860589772463
0.007860589772463
0.007860589772463
0.007860589772463
0.007860589772463
0.007860589772463
0.007860589772463
0.007860589772463
0.007860589772463
0.007860589772463
0.007860589772463
-0.007398199290037
0.007860589772463
0.007860589772463
-0.007398199290037
-0.007398199290037
-0.007398199290037
-0.007398199290037
0.007860589772463
-0.007398199290037
-0.007398199290037
0.007860589772463
0.007860589772463
-0.007398199290037
-0.007398199290037
0.007860589772463
0.007860589772463
-0.007398199290037
0.007860589772463
0.007860589772463
-0.007398199290037
-0.007398199290037
-0.007398199290037
-0.007398199290037
0.007860589772463
0.007860589772463
0.007860589772463
-0.007398199290037
-0.007398199290037
0.007860589772463
0.007860589772463
-0.007398199290037
-0.007398199290037
-0.007398199290037
0.007860589772463
0.007860589772463
0.007860589772463
0.007860589772463
0.007860589772463
-0.007398199290037
-0.007398199290037
0.007860589772463
0.007860589772463
0.007860589772463
0.007860589772463
0.007860589772463
0.007860589772463
0.007860589772463
0.007860589772463
0.007860589772463
0.007860589772463
0.007860589772463
0.007860589772463
0.007860589772463
0.007860589772463
-0.007398199290037
-0.007398199290037
0.007860589772463
0.007860589772463
-0.007398199290037
-0.007398199290037
0.007860589772463
0.007860589772463
0.007860589772463
0.007860589772463
0.007860589772463
0.007860589772463
0.007860589772463
0.007860589772463
0.007860589772463
0.007860589772463
-0.007398199290037
0.007860589772463
0.007860589772463
-0.007398199290037
0.007860589772463
0.007860589772463
-0.007398199290037
-0.007398199290037
-0.007398199290037
-0.007398199290037
0.007860589772463
0.007860589772463
0.007860589772463
-0.007398199290037
0.007860589772463
-0.007398199290037
-0.007398199290037
-0.007398199290037
-0.007398199290037
-0.007398199290037
-0.007398199290037
-0.007398199290037
-0.007398199290037
-0.007398199290037
0.007860589772463
-0.007398199290037
-0.007398199290037
-0.007398199290037
-0.007398199290037
0.007860589772463
-0.007398199290037
-0.007398199290037
-0.007398199290037
-0.007398199290037
0.007860589772463
-0.007398199290037
-0.007398199290037
-0.007398199290037
-0.007398199290037
0.007860589772463
-0.007398199290037
-0.007398199290037
0.007860589772463
-0.007398199290037
0.007860589772463
0.007860589772463
-0.007398199290037
-0.007398199290037
0.007860589772463
0.007860589772463
-0.007398199290037
0.007860589772463
-0.007398199290037
-0.007398199290037
0.007860589772463
-0.007398199290037
-0.007398199290037
0.007860589772463
0.007860589772463
0.007860589772463
0.007860589772463
0.007860589772463
0.007860589772463
0.007860589772463
0.007860589772463
0.007860589772463
0.007860589772463
-0.007398199290037
0.007860589772463
0.007860589772463
-0.007398199290037
-0.007398199290037
0.007860589772463
-0.007398199290037
-0.007398199290037
0.007860589772463
-0.007398199290037
-0.007398199290037
0.007860589772463
-0.007398199290037
0.007860589772463
0.007860589772463
0.007860589772463
0.007860589772463
-0.007398199290037
0.007860589772463
0.007860589772463
0.007860589772463
0.007860589772463
0.007860589772463
0.007860589772463
-0.007398199290037
0.007860589772463
0.007860589772463
0.007860589772463
-0.007398199290037
0.007860589772463
0.007860589772463
0.007860589772463
0.007860589772463
0.007860589772463
0.007860589772463
0.007860589772463
0.007860589772463
0.007860589772463
0.007860589772463
0.007860589772463
-0.007398199290037
-0.007398199290037
-0.007398199290037
0.007860589772463
-0.007398199290037
-0.007398199290037
0.007860589772463
0.007860589772463
-0.007398199290037
0.007860589772463
0.007860589772463
-0.007398199290037
-0.007398199290037
0.007860589772463
0.007860589772463
-0.007398199290037
-0.007398199290037
0.007860589772463
-0.007398199290037
-0.007398199290037
-0.007398199290037
-0.007398199290037
0.007860589772463
-0.007398199290037
-0.007398199290037
0.007860589772463
0.007860589772463
0.007860589772463
-0.007398199290037
-0.007398199290037
0.007860589772463
-0.007398199290037
-0.007398199290037
-0.007398199290037
0.007860589772463
-0.007398199290037
-0.007398199290037
0.007860589772463
-0.007398199290037
-0.007398199290037
-0.007398199290037
-0.007398199290037
-0.007398199290037
-0.007398199290037
-0.007398199290037
-0.007398199290037
-0.007398199290037
-0.007398199290037
-0.007398199290037
-0.007398199290037
-0.007398199290037
-0.007398199290037
-0.007398199290037
-0.007398199290037
-0.007398199290037
0.007860589772463
0.007860589772463
-0.007398199290037
-0.007398199290037
-0.007398199290037
0.007860589772463
-0.007398199290037
-0.007398199290037
-0.007398199290037
-0.007398199290037
-0.007398199290037
-0.007398199290037
-0.007398199290037
-0.007398199290037
-0.007398199290037
-0.007398199290037
-0.007398199290037
0.007860589772463
0.007860589772463
-0.007398199290037
0.007860589772463
0.007860589772463
-0.007398199290037
0.007860589772463
0.007860589772463
0.007860589772463
-0.007398199290037
-0.007398199290037
0.007860589772463
0.007860589772463
-0.007398199290037
-0.007398199290037
0.007860589772463
0.007860589772463
0.007860589772463
-0.007398199290037
-0.007398199290037
0.007860589772463
-0.007398199290037
0.007860589772463
0.007860589772463
-0.007398199290037
-0.007398199290037
0.007860589772463
0.007860589772463
0.007860589772463
0.007860589772463
0.007860589772463
-0.007398199290037
0.007860589772463
-0.007398199290037
0.007860589772463
0.007860589772463
-0.007398199290037
-0.007398199290037
-0.007398199290037
-0.007398199290037
-0.007398199290037
-0.007398199290037
-0.007398199290037
-0.007398199290037
-0.007398199290037
-0.007398199290037
0.007860589772463
-0.007398199290037
-0.007398199290037
0.007860589772463
0.007860589772463
-0.007398199290037
-0.007398199290037
-0.007398199290037
-0.007398199290037
0.007860589772463
-0.007398199290037
-0.007398199290037
-0.007398199290037
-0.007398199290037
0.007860589772463
0.007860589772463
-0.007398199290037
-0.007398199290037
0.007860589772463
0.007860589772463
0.007860589772463
0.007860589772463
0.007860589772463
0.007860589772463
0.007860589772463
-0.007398199290037
0.007860589772463
-0.007398199290037
-0.007398199290037
0.007860589772463
-0.007398199290037
0.007860589772463
0.007860589772463
0.007860589772463
0.007860589772463
0.007860589772463
-0.007398199290037
-0.007398199290037
0.007860589772463
-0.007398199290037
-0.007398199290037
-0.007398199290037
-0.007398199290037
-0.007398199290037
-0.007398199290037
-0.007398199290037
0.007860589772463
-0.007398199290037
-0.007398199290037
-0.007398199290037
0.007860589772463
-0.007398199290037
0.007860589772463
-0.007398199290037
0.007860589772463
-0.007398199290037
0.007860589772463
0.007860589772463
-0.007398199290037
0.007860589772463
0.007860589772463
0.007860589772463
-0.007398199290037
-0.007398199290037
0.007860589772463
0.007860589772463
-0.007398199290037
-0.007398199290037
-0.007398199290037
0.007860589772463
-0.007398199290037
-0.007398199290037
-0.007398199290037
-0.007398199290037
-0.007398199290037
-0.007398199290037
-0.007398199290037
-0.007398199290037
0.007860589772463
-0.007398199290037
-0.007398199290037
-0.007398199290037
-0.007398199290037
-0.007398199290037
-0.007398199290037
-0.007398199290037
-0.007398199290037
-0.007398199290037
0.007860589772463
0.007860589772463
-0.007398199290037
-0.007398199290037
-0.007398199290037
-0.007398199290037
0.007860589772463
-0.007398199290037
0.007860589772463
0.007860589772463
-0.007398199290037
0.007860589772463
0.007860589772463
0.007860589772463
-0.007398199290037
0.007860589772463
0.007860589772463
0.007860589772463
-0.007398199290037
-0.007398199290037
0.007860589772463
-0.007398199290037
-0.007398199290037
0.007860589772463
0.007860589772463
-0.007398199290037
0.007860589772463
0.007860589772463
-0.007398199290037
-0.007398199290037
-0.007398199290037
0.007860589772463
0.007860589772463
-0.007398199290037
-0.007398199290037
-0.007398199290037
0.007860589772463
-0.007398199290037
-0.007398199290037
-0.007398199290037
-0.007398199290037
-0.007398199290037
-0.007398199290037
-0.007398199290037
-0.007398199290037
-0.007398199290037
-0.007398199290037
-0.007398199290037
-0.007398199290037
0.007860589772463
0.007860589772463
-0.007398199290037
-0.007398199290037
-0.007398199290037
0.007860589772463
-0.007398199290037
-0.007398199290037
-0.007398199290037
-0.007398199290037
-0.007398199290037
-0.007398199290037
-0.007398199290037
-0.007398199290037
-0.007398199290037
-0.007398199290037
-0.007398199290037
-0.007398199290037
-0.007398199290037
-0.007398199290037
0.007860589772463
-0.007398199290037
-0.007398199290037
-0.007398199290037
-0.007398199290037
0.007860589772463
0.007860589772463
-0.007398199290037
-0.007398199290037
0.007860589772463
0.007860589772463
0.007860589772463
0.007860589772463
0.007860589772463
0.007860589772463
0.007860589772463
0.007860589772463
0.007860589772463
0.007860589772463
-0.007398199290037
0.007860589772463
0.007860589772463
-0.007398199290037
-0.007398199290037
-0.007398199290037
-0.007398199290037
-0.007398199290037
-0.007398199290037
-0.007398199290037
-0.007398199290037
-0.007398199290037
0.007860589772463
-0.007398199290037
-0.007398199290037
-0.007398199290037
0.007860589772463
-0.007398199290037
-0.007398199290037
0.007860589772463
0.007860589772463
-0.007398199290037
-0.007398199290037
0.007860589772463
0.007860589772463
0.007860589772463
0.007860589772463
-0.007398199290037
0.007860589772463
0.007860589772463
0.007860589772463
-0.007398199290037
0.007860589772463
-0.007398199290037
-0.007398199290037
0.007860589772463
0.007860589772463
-0.007398199290037
-0.007398199290037
0.007860589772463
0.007860589772463
-0.007398199290037
-0.007398199290037
0.007860589772463
0.007860589772463
0.007860589772463
0.007860589772463
-0.007398199290037
-0.007398199290037
0.007860589772463
0.007860589772463
-0.007398199290037
-0.007398199290037
0.007860589772463
0.007860589772463
0.007860589772463
-0.007398199290037
-0.007398199290037
0.007860589772463
0.007860589772463
-0.007398199290037
0.007860589772463
0.007860589772463
0.007860589772463
-0.007398199290037
0.007860589772463
0.007860589772463
0.007860589772463
0.007860589772463
0.007860589772463
0.007860589772463
0.007860589772463
0.007860589772463
0.007860589772463
0.007860589772463
0.007860589772463
0.007860589772463
0.007860589772463
0.007860589772463
0.007860589772463
0.007860589772463
0.007860589772463
0.007860589772463
0.007860589772463
0.007860589772463
0.007860589772463
0.007860589772463
0.007860589772463
0.007860589772463
0.007860589772463
0.007860589772463
0.007860589772463
0.007860589772463
0.007860589772463
0.007860589772463
0.007860589772463
0.007860589772463
0.007860589772463
0.007860589772463
0.007860589772463
0.007860589772463
0.007860589772463
0.007860589772463
0.007860589772463
0.007860589772463
0.007860589772463
-0.007398199290037
-0.007398199290037
0.007860589772463
0.007860589772463
-0.007398199290037
-0.007398199290037
-0.007398199290037
-0.007398199290037
-0.007398199290037
-0.007398199290037
-0.007398199290037
-0.007398199290037
-0.007398199290037
-0.007398199290037
0.007860589772463
-0.007398199290037
-0.007398199290037
0.007860589772463
0.007860589772463
0.007860589772463
0.007860589772463
-0.007398199290037
0.007860589772463
0.007860589772463
-0.007398199290037
-0.007398199290037
-0.007398199290037
-0.007398199290037
0.007860589772463
-0.007398199290037
-0.007398199290037
0.007860589772463
-0.007398199290037
-0.007398199290037
0.007860589772463
-0.007398199290037
-0.007398199290037
0.007860589772463
0.007860589772463
-0.007398199290037
-0.007398199290037
0.007860589772463
0.007860589772463
0.007860589772463
0.007860589772463
0.007860589772463
0.007860589772463
-0.007398199290037
-0.007398199290037
0.007860589772463
-0.007398199290037
0.007860589772463
-0.007398199290037
-0.007398199290037
0.007860589772463
0.007860589772463
-0.007398199290037
-0.007398199290037
0.007860589772463
0.007860589772463
-0.007398199290037
-0.007398199290037
-0.007398199290037
-0.007398199290037
0.007860589772463
-0.007398199290037
-0.007398199290037
-0.007398199290037
-0.007398199290037
-0.007398199290037
-0.007398199290037
0.007860589772463
-0.007398199290037
-0.007398199290037
-0.007398199290037
-0.007398199290037
-0.007398199290037
-0.007398199290037
-0.007398199290037
-0.007398199290037
0.007860589772463
0.007860589772463
-0.007398199290037
-0.007398199290037
-0.007398199290037
-0.007398199290037
-0.007398199290037
-0.007398199290037
-0.007398199290037
-0.007398199290037
-0.007398199290037
-0.007398199290037
-0.007398199290037
-0.007398199290037
0.007860589772463
0.007860589772463
-0.007398199290037
-0.007398199290037
-0.007398199290037
0.007860589772463
0.007860589772463
0.007860589772463
0.007860589772463
0.007860589772463
-0.007398199290037
0.007860589772463
0.007860589772463
-0.007398199290037
-0.007398199290037
0.007860589772463
0.007860589772463
0.007860589772463
0.007860589772463
0.007860589772463
0.007860589772463
0.007860589772463
0.007860589772463
0.007860589772463
0.007860589772463
0.007860589772463
0.007860589772463
0.007860589772463
0.007860589772463
0.007860589772463
0.007860589772463
0.007860589772463
0.007860589772463
-0.007398199290037
-0.007398199290037
0.007860589772463
0.007860589772463
-0.007398199290037
-0.007398199290037
0.007860589772463
-0.007398199290037
-0.007398199290037
0.007860589772463
-0.007398199290037
0.007860589772463
0.007860589772463
-0.007398199290037
0.007860589772463
0.007860589772463
0.007860589772463
-0.007398199290037
0.007860589772463
0.007860589772463
-0.007398199290037
-0.007398199290037
-0.007398199290037
0.007860589772463
-0.007398199290037
0.007860589772463
0.007860589772463
0.007860589772463
0.007860589772463
0.007860589772463
-0.007398199290037
-0.007398199290037
0.007860589772463
0.007860589772463
-0.007398199290037
-0.007398199290037
0.007860589772463
0.007860589772463
0.007860589772463
-0.007398199290037
-0.007398199290037
-0.007398199290037
0.007860589772463
0.007860589772463
0.007860589772463
0.007860589772463
0.007860589772463
0.007860589772463
0.007860589772463
0.007860589772463
0.007860589772463
-0.007398199290037
0.007860589772463
0.007860589772463
-0.007398199290037
-0.007398199290037
-0.007398199290037
-0.007398199290037
0.007860589772463
0.007860589772463
0.007860589772463
-0.007398199290037
0.007860589772463
0.007860589772463
0.007860589772463
0.007860589772463
-0.007398199290037
-0.007398199290037
0.007860589772463
-0.007398199290037
-0.007398199290037
-0.007398199290037
0.007860589772463
0.007860589772463
-0.007398199290037
-0.007398199290037
0.007860589772463
0.007860589772463
0.007860589772463
0.007860589772463
0.007860589772463
-0.007398199290037
-0.007398199290037
-0.007398199290037
0.007860589772463
-0.007398199290037
-0.007398199290037
-0.007398199290037
0.007860589772463
-0.007398199290037
-0.007398199290037
0.007860589772463
-0.007398199290037
-0.007398199290037
-0.007398199290037
0.007860589772463
-0.007398199290037
-0.007398199290037
-0.007398199290037
-0.007398199290037
-0.007398199290037
-0.007398199290037
0.007860589772463
-0.007398199290037
-0.007398199290037
-0.007398199290037
0.007860589772463
0.007860589772463
-0.007398199290037
0.007860589772463
0.007860589772463
0.007860589772463
0.007860589772463
-0.007398199290037
0.007860589772463
0.007860589772463
-0.007398199290037
-0.007398199290037
-0.007398199290037
-0.007398199290037
-0.007398199290037
-0.007398199290037
-0.007398199290037
-0.007398199290037
-0.007398199290037
0.007860589772463
-0.007398199290037
-0.007398199290037
0.007860589772463
0.007860589772463
0.007860589772463
-0.007398199290037
-0.007398199290037
0.007860589772463
0.007860589772463
-0.007398199290037
0.007860589772463
-0.007398199290037
-0.007398199290037
0.007860589772463
0.007860589772463
0.007860589772463
-0.007398199290037
-0.007398199290037
-0.007398199290037
0.007860589772463
-0.007398199290037
-0.007398199290037
-0.007398199290037
-0.007398199290037
0.007860589772463
-0.007398199290037
-0.007398199290037
-0.007398199290037
-0.007398199290037
0.007860589772463
0.007860589772463
0.007860589772463
0.007860589772463
-0.007398199290037
0.007860589772463
-0.007398199290037
-0.007398199290037
0.007860589772463
0.007860589772463
-0.007398199290037
-0.007398199290037
-0.007398199290037
0.007860589772463
0.007860589772463
-0.007398199290037
-0.007398199290037
-0.007398199290037
-0.007398199290037
-0.007398199290037
-0.007398199290037
-0.007398199290037
-0.007398199290037
-0.007398199290037
-0.007398199290037
-0.007398199290037
-0.007398199290037
-0.022656988352537
-1.853711724281311
-3.501660823822022
-2.845532894134522
-2.815015316009522
-3.394849300384522
-3.913648128509522
-4.081494808197022
-3.867871761322022
-3.577954769134522
-3.410108089447022
-3.333814144134522
-3.333814144134522
-3.349072933197022
-3.318555355072022
-3.257520198822022
-3.211743831634522
-3.165967464447022
-3.135449886322022
-3.104932308197022
-3.089673519134522
-3.074414730072022
-3.059155941009522
-3.043897151947022
-3.013379573822022
-3.013379573822022
-3.013379573822022
-2.998120784759522
-2.998120784759522
-2.998120784759522
-2.998120784759522
-2.998120784759522
-2.998120784759522
-2.998120784759522
-2.998120784759522
-3.013379573822022
-3.013379573822022
-3.028638362884522
-3.028638362884522
-3.043897151947022
-3.043897151947022
-3.059155941009522
-3.074414730072022
-3.089673519134522
-3.089673519134522
-3.104932308197022
-3.120191097259522
-3.135449886322022
-3.150708675384522
-3.165967464447022
-3.181226253509522
-3.196485042572022
-3.211743831634522
-3.227002620697022
-3.242261409759522
-3.257520198822022
-3.272778987884522
-3.288037776947022
-3.303296566009522
-3.318555355072022
-3.349072933197022
-3.364331722259522
-3.379590511322022
-3.379590511322022
-3.410108089447022
-3.425366878509522
-3.440625667572022
-3.455884456634522
-3.471143245697022
-3.501660823822022
-3.516919612884522
-3.532178401947022
-3.562695980072022
-3.577954769134522
-3.593213558197022
-3.608472347259522
-3.638989925384522
-3.654248714447022
-3.669507503509522
-3.684766292572022
-3.700025081634522
-3.730542659759522
-3.745801448822022
-3.761060237884522
-3.776319026947022
-3.806836605072022
-3.822095394134522
-3.837354183197022
-3.852612972259522
-3.883130550384522
-3.898389339447022
-3.913648128509522
-3.944165706634522
-3.959424495697022
-3.974683284759522
-3.989942073822022
-4.020459651947022
-4.020459651947022
-4.050977230072022
-4.081494808197022
-4.096753597259522
-4.112012386322022
-4.127271175384522
-4.142529964447022
-4.173047542572022
-4.188306331634522
-4.203565120697022
-4.234082698822022
-4.249341487884522
-4.264600276947022
-4.279859066009522
-4.295117855072022
-4.310376644134522
-4.340894222259522
-4.356153011322022
-4.371411800384522
-4.386670589447022
-4.417188167572022
-4.432446956634522
-4.447705745697022
-4.478223323822022
-4.493482112884522
-4.508740901947022
-4.523999691009522
-4.554517269134522
-4.569776058197022
-4.585034847259522
-4.600293636322022
-4.615552425384522
-4.646070003509522
-4.661328792572022
-4.676587581634522
-4.691846370697022
-4.722363948822022
-4.737622737884522
-4.768140316009522
-4.783399105072022
-4.798657894134522
-4.813916683197022
-4.829175472259522
-4.859693050384522
-4.874951839447022
-4.905469417572022
-4.920728206634522
-4.935986995697022
-4.951245784759522
-4.981763362884522
-4.997022151947022
-5.012280941009522
-5.027539730072022
-5.058057308197022
-5.073316097259522
-5.088574886322022
-5.103833675384522
-5.134351253509522
-5.149610042572022
-5.164868831634522
-5.180127620697022
-5.195386409759522
-5.225903987884522
-5.241162776947022
-5.256421566009522
-5.286939144134522
-5.302197933197022
-5.317456722259522
-5.332715511322022
-5.363233089447022
-5.378491878509522
-5.393750667572022
-5.409009456634522
-5.424268245697022
-5.454785823822022
-5.470044612884522
-5.485303401947022
-5.500562191009522
-5.531079769134522
-5.546338558197022
-5.561597347259522
-5.592114925384522
-5.592114925384522
-5.622632503509522
-5.637891292572022
-5.653150081634522
-5.668408870697022
-5.698926448822022
-5.714185237884522
-5.729444026947022
-5.759961605072022
-5.775220394134522
-5.790479183197022
-5.805737972259522
-5.820996761322022
-5.851514339447022
-5.866773128509522
-5.882031917572022
-5.897290706634522
-5.927808284759522
-5.943067073822022
-5.958325862884522
-5.988843441009522
-6.004102230072022
-6.019361019134522
-6.049878597259522
-6.065137386322022
-6.080396175384522
-6.095654964447022
-6.126172542572022
-6.126172542572022
-6.156690120697022
-6.171948909759522
-6.202466487884522
-6.217725276947022
-6.232984066009522
-6.248242855072022
-6.278760433197022
-6.294019222259522
-6.294019222259522
-6.324536800384522
-6.339795589447022
-6.355054378509522
-6.385571956634522
-6.400830745697022
-6.416089534759522
-6.446607112884522
-6.461865901947022
-6.477124691009522
-6.492383480072022
-6.522901058197022
-6.538159847259522
-6.553418636322022
-6.583936214447022
-6.599195003509522
-6.614453792572022
-6.629712581634522
-6.660230159759522
-6.675488948822022
-6.690747737884522
-6.706006526947022
-6.736524105072022
-6.751782894134522
-6.767041683197022
-6.782300472259522
-6.797559261322022
-6.828076839447022
-6.843335628509522
-6.858594417572022
-6.873853206634522
-6.904370784759522
-6.919629573822022
-6.934888362884522
-6.950147151947022
-6.965405941009522
-6.995923519134522
-7.011182308197022
-7.026441097259522
-7.041699886322022
-7.072217464447022
-7.087476253509522
-7.102735042572022
-7.117993831634522
-7.133252620697022
-7.163770198822022
-7.179028987884522
-7.194287776947022
-7.209546566009522
-7.240064144134522
-7.255322933197022
-7.270581722259522
-7.301099300384522
-7.301099300384522
-7.331616878509522
-7.346875667572022
-7.362134456634522
-7.377393245697022
-7.407910823822022
-7.423169612884522
-7.438428401947022
-7.453687191009522
-7.468945980072022
-7.499463558197022
-7.514722347259522
-7.529981136322022
-7.545239925384522
-7.560498714447022
-7.591016292572022
-7.606275081634522
-7.621533870697022
-7.652051448822022
-7.667310237884522
-7.682569026947022
-7.697827816009522
-7.728345394134522
-7.743604183197022
-7.758862972259522
-7.774121761322022
-7.804639339447022
-7.819898128509522
-7.835156917572022
-7.850415706634522
-7.880933284759522
-7.896192073822022
-7.911450862884522
-7.926709651947022
-7.941968441009522
-7.972486019134522
-7.987744808197022
-8.003004074096680
-8.018262863159180
-8.033521652221680
-8.064039230346680
-8.079298019409180
-8.094556808471680
-8.109815597534180
-8.140333175659180
-8.155591964721680
-8.170850753784180
-8.186109542846680
-8.201368331909180
-8.216627120971680
-8.247144699096680
-8.262403488159180
-8.277662277221680
-8.292921066284180
-8.323438644409180
-8.338697433471680
-8.353956222534180
-8.369215011596680
-8.399732589721680
-8.414991378784180
-8.430250167846680
-8.445508956909180
-8.460767745971680
-8.491285324096680
-8.506544113159180
-8.521802902221680
-8.537061691284180
-8.552320480346680
-8.582838058471680
-8.598096847534180
-8.613355636596680
-8.628614425659180
-8.643873214721680
-8.674390792846680
-8.689649581909180
-8.704908370971680
-8.720167160034180
-8.750684738159180
-8.765943527221680
-8.781202316284180
-8.796461105346680
-8.811719894409180
-8.826978683471680
-8.857496261596680
-8.872755050659180
-8.888013839721680
-8.903272628784180
-8.933790206909180
-8.949048995971680
-8.964307785034180
-8.979566574096680
-9.010084152221680
-9.025342941284180
-9.040601730346680
-9.055860519409180
-9.071119308471680
-9.101636886596680
-9.116895675659180
-9.132154464721680
-9.147413253784180
-9.162672042846680
-9.177930831909180
-9.193189620971680
-9.223707199096680
-9.238965988159180
-9.254224777221680
-9.269483566284180
-9.300001144409180
-9.315259933471680
-9.330518722534180
-9.345777511596680
-9.376295089721680
-9.391553878784180
-9.406812667846680
-9.422071456909180
-9.452589035034180
-9.467847824096680
-9.483106613159180
-9.498365402221680
-9.513624191284180
-9.544141769409180
-9.559400558471680
-9.574659347534180
-9.589918136596680
-9.605176925659180
-9.620435714721680
-9.650953292846680
-9.666212081909180
-9.681470870971680
-9.696729660034180
-9.727247238159180
-9.742506027221680
-9.757764816284180
-9.773023605346680
-9.803541183471680
-9.818799972534180
-9.834058761596680
-9.849317550659180
-9.879835128784180
-9.895093917846680
-9.910352706909180
-9.925611495971680
-9.940870285034180
-9.956129074096680
-9.971387863159180
-10.001905441284180
-10.017164230346680
-10.032423019409180
-10.047681808471680
-10.062940597534180
-10.078199386596680
-10.093458175659180
-10.123975753784180
-10.139234542846680
-10.154493331909180
-10.169752120971680
-10.185010910034180
-10.215528488159180
-10.230787277221680
-10.246046066284180
-10.261304855346680
-10.276563644409180
-10.307081222534180
-10.322340011596680
-10.337598800659180
-10.368116378784180
-10.368116378784180
-10.383375167846680
-10.413892745971680
-10.429151535034180
-10.444410324096680
-10.459669113159180
-10.490186691284180
-10.505445480346680
-10.520704269409180
-10.535963058471680
-10.551221847534180
-10.581739425659180
-10.596998214721680
-10.612257003784180
-10.627515792846680
-10.658033370971680
-10.673292160034180
-10.688550949096680
-10.703809738159180
-10.719068527221680
-10.734327316284180
-10.749586105346680
-10.780103683471680
-10.795362472534180
-10.810621261596680
-10.825880050659180
-10.856397628784180
-10.871656417846680
-10.886915206909180
-10.902173995971680
-10.917432785034180
-10.932691574096680
-10.963209152221680
-10.978467941284180
-10.993726730346680
-11.008985519409180
-11.024244308471680
-11.054761886596680
-11.070020675659180
-11.085279464721680
-11.100538253784180
-11.131055831909180
-11.146314620971680
-11.161573410034180
-11.176832199096680
-11.192090988159180
-11.207349777221680
-11.222608566284180
-11.237867355346680
-11.268384933471680
-11.283643722534180
-11.298902511596680
-11.314161300659180
-11.329420089721680
-11.344678878784180
-11.375196456909180
-11.390455245971680
-11.405714035034180
-11.420972824096680
-11.436231613159180
-11.466749191284180
-11.482007980346680
-11.497266769409180
-11.512525558471680
-11.527784347534180
-11.558301925659180
-11.573560714721680
-11.588819503784180
-11.604078292846680
-11.619337081909180
-11.649854660034180
-11.665113449096680
-11.680372238159180
-11.695631027221680
-11.710889816284180
-11.726148605346680
-11.741407394409180
-11.771924972534180
-11.787183761596680
-11.802442550659180
-11.817701339721680
-11.832960128784180
-11.848218917846680
-11.878736495971680
-11.893995285034180
-11.909254074096680
-11.924512863159180
-11.955030441284180
-11.955030441284180
-11.985548019409180
-12.000806808471680
-12.016065597534180
-12.031324386596680
-12.046583175659180
-12.061841964721680
-12.092359542846680
-12.107618331909180
-12.122877120971680
-12.138135910034180
-12.153394699096680
-12.183912277221680
-12.199171066284180
-12.214429855346680
-12.229688644409180
-12.244947433471680
-12.260206222534180
-12.290723800659180
-12.305982589721680
-12.321241378784180
-12.336500167846680
-12.351758956909180
-12.367017745971680
-12.397535324096680
-12.412794113159180
-12.428052902221680
-12.443311691284180
-12.458570480346680
-12.473829269409180
-12.489088058471680
-12.519605636596680
-12.534864425659180
-12.550123214721680
-12.565382003784180
-12.580640792846680
-12.595899581909180
-12.626417160034180
-12.641675949096680
-12.656934738159180
-12.672193527221680
-12.687452316284180
-12.702711105346680
-12.733228683471680
-12.748487472534180
-12.763746261596680
-12.779005050659180
-12.794263839721680
-12.809522628784180
-12.824781417846680
-12.840040206909180
-12.870557785034180
-12.885816574096680
-12.901075363159180
-12.916334152221680
-12.931592941284180
-12.962110519409180
-12.977369308471680
-12.992628097534180
-13.007886886596680
-13.023145675659180
-13.053663253784180
-13.068922042846680
-13.084180831909180
-13.099439620971680
-13.114698410034180
-13.129957199096680
-13.160474777221680
-13.175733566284180
-13.190992355346680
-13.206251144409180
-13.221509933471680
-13.236768722534180
-13.252027511596680
-13.282545089721680
-13.282545089721680
-13.297803878784180
-13.328321456909180
-13.343580245971680
-13.358839035034180
-13.374097824096680
-13.404615402221680
-13.419874191284180
-13.435132980346680
-13.450391769409180
-13.465650558471680
-13.480909347534180
-13.496168136596680
-13.526685714721680
-13.526685714721680
-13.557203292846680
-13.572462081909180
-13.587720870971680
-13.602979660034180
-13.618238449096680
-13.633497238159180
-13.664014816284180
-13.679273605346680
-13.694532394409180
-13.709791183471680
-13.725049972534180
-13.740308761596680
-13.755567550659180
-13.770826339721680
-13.801343917846680
-13.816602706909180
-13.831861495971680
-13.847120285034180
-13.862379074096680
-13.892896652221680
-13.908155441284180
-13.923414230346680
-13.938673019409180
-13.953931808471680
-13.969190597534180
-13.984449386596680
-14.014966964721680
-14.030225753784180
-14.045484542846680
-14.060743331909180
-14.076002120971680
-14.091260910034180
-14.106519699096680
-14.137037277221680
-14.137037277221680
-14.167554855346680
-14.182813644409180
-14.198072433471680
-14.213331222534180
-14.243848800659180
-14.243848800659180
-14.274366378784180
-14.289625167846680
-14.304883956909180
-14.335401535034180
-14.335401535034180
-14.350660324096680
-14.381177902221680
-14.396436691284180
-14.411695480346680
-14.426954269409180
-14.442213058471680
-14.457471847534180
-14.487989425659180
-14.487989425659180
-14.518507003784180
-14.533765792846680
-14.549024581909180
-14.564283370971680
-14.594800949096680
-14.594800949096680
-14.625318527221680
-14.640577316284180
-14.640577316284180
-14.671094894409180
-14.686353683471680
-14.701612472534180
-14.716871261596680
-14.732130050659180
-14.747388839721680
-14.777906417846680
-14.793165206909180
-14.808423995971680
-14.823682785034180
-14.838941574096680
-14.854200363159180
-14.869459152221680
-14.884717941284180
-14.899976730346680
-14.930494308471680
-14.945753097534180
-14.961011886596680
-14.976270675659180
-14.991529464721680
-15.006788253784180
-15.037305831909180
-15.052564620971680
-15.067823410034180
-15.083082199096680
-15.098340988159180
-15.113599777221680
-15.144117355346680
-15.144117355346680
-15.159376144409180
-15.189893722534180
-15.205152511596680
-15.220411300659180
-15.235670089721680
-15.250928878784180
-15.266187667846680
-15.296705245971680
-15.311964035034180
-15.327222824096680
-15.342481613159180
-15.357740402221680
-15.388257980346680
-15.403516769409180
-15.418775558471680
-15.434034347534180
-15.449293136596680
-15.464551925659180
-15.479810714721680
-15.495069503784180
-15.510328292846680
-15.540845870971680
-15.556104660034180
-15.571363449096680
-15.586622238159180
-15.601881027221680
-15.617139816284180
-15.632398605346680
-15.647657394409180
-15.662916183471680
-15.693433761596680
-15.708692550659180
-15.723951339721680
-15.739210128784180
-15.754468917846680
-15.769727706909180
-15.784986495971680
-15.800245285034180
-15.830762863159180
-15.846021652221680
-15.861280441284180
-15.876539230346680
-15.907056808471680
-15.922315597534180
-15.907056808471680
-14.121778488159180
-12.565382003784180
-13.099439620971680
-13.252027511596680
-12.595899581909180
-12.046583175659180
-11.970289230346680
-12.199171066284180
-12.473829269409180
-12.656934738159180
-12.763746261596680
-12.794263839721680
-12.809522628784180
-12.855298995971680
-12.931592941284180
-12.992628097534180
-13.053663253784180
-13.099439620971680
-13.145215988159180
-13.175733566284180
-13.206251144409180
-13.252027511596680
-13.282545089721680
-13.313062667846680
-13.328321456909180
-13.358839035034180
-13.389356613159180
-13.404615402221680
-13.419874191284180
-13.450391769409180
-13.465650558471680
-13.480909347534180
-13.496168136596680
-13.496168136596680
-13.511426925659180
-13.526685714721680
-13.541944503784180
-13.541944503784180
-13.541944503784180
-13.557203292846680
-13.572462081909180
-13.572462081909180
-13.572462081909180
-13.587720870971680
-13.587720870971680
-13.587720870971680
-13.587720870971680
-13.587720870971680
-13.587720870971680
-13.602979660034180
-13.602979660034180
-13.602979660034180
-13.602979660034180
-13.602979660034180
-13.602979660034180
-13.602979660034180
-13.602979660034180
-13.602979660034180
-13.602979660034180
-13.602979660034180
-13.602979660034180
-13.602979660034180
-13.602979660034180
-13.602979660034180
-13.602979660034180
-13.602979660034180
-13.602979660034180
-13.602979660034180
-13.587720870971680
-13.587720870971680
-13.587720870971680
-13.587720870971680
-13.587720870971680
-13.587720870971680
-13.587720870971680
-13.587720870971680
-13.587720870971680
-13.587720870971680
-13.587720870971680
-13.572462081909180
-13.572462081909180
-13.572462081909180
-13.572462081909180
-13.572462081909180
-13.572462081909180
-13.557203292846680
-13.557203292846680
-13.557203292846680
-13.557203292846680
-13.557203292846680
-13.557203292846680
-13.557203292846680
-13.541944503784180
-13.541944503784180
-13.541944503784180
-13.541944503784180
-13.541944503784180
-13.541944503784180
-13.541944503784180
-13.526685714721680
-13.526685714721680
-13.526685714721680
-13.526685714721680
-13.511426925659180
-13.526685714721680
-13.511426925659180
-13.511426925659180
-13.511426925659180
-13.511426925659180
-13.496168136596680
-13.496168136596680
-13.496168136596680
-13.496168136596680
-13.496168136596680
-13.480909347534180
-13.496168136596680
-13.480909347534180
-13.480909347534180
-13.480909347534180
-13.480909347534180
-13.465650558471680
-13.465650558471680
-13.480909347534180
-13.465650558471680
-13.465650558471680
-13.465650558471680
-13.465650558471680
-13.450391769409180
-13.450391769409180
-13.450391769409180
-13.450391769409180
-13.450391769409180
-13.435132980346680
-13.435132980346680
-13.435132980346680
-13.435132980346680
-13.435132980346680
-13.435132980346680
-13.419874191284180
-13.419874191284180
-13.419874191284180
-13.419874191284180
-13.419874191284180
-13.419874191284180
-13.404615402221680
-13.404615402221680
-13.404615402221680
-13.404615402221680
-13.404615402221680
-13.404615402221680
-13.389356613159180
-13.389356613159180
-13.389356613159180
-13.389356613159180
-13.389356613159180
-13.389356613159180
-13.374097824096680
-13.374097824096680
-13.374097824096680
-13.374097824096680
-13.374097824096680
-13.374097824096680
-13.358839035034180
-13.358839035034180
-13.358839035034180
-13.358839035034180
-13.358839035034180
-13.343580245971680
-13.343580245971680
-13.343580245971680
-13.343580245971680
-13.343580245971680
-13.343580245971680
-13.343580245971680
-13.328321456909180
-13.328321456909180
-13.328321456909180
-13.328321456909180
-13.313062667846680
-13.313062667846680
-13.313062667846680
-13.313062667846680
-13.313062667846680
-13.297803878784180
-13.297803878784180
-13.297803878784180
-13.297803878784180
-13.297803878784180
-13.297803878784180
-13.282545089721680
-13.297803878784180
-13.282545089721680
-13.282545089721680
-13.282545089721680
-13.282545089721680
-13.282545089721680
-13.282545089721680
-13.282545089721680
-13.267286300659180
-13.267286300659180
-13.267286300659180
-13.267286300659180
-13.267286300659180
-13.267286300659180
-13.252027511596680
-13.252027511596680
-13.252027511596680
-13.252027511596680
-13.252027511596680
-13.252027511596680
-13.236768722534180
-13.236768722534180
-13.236768722534180
-13.236768722534180
-13.236768722534180
-13.236768722534180
-13.221509933471680
-13.221509933471680
-13.221509933471680
-13.206251144409180
-13.206251144409180
-13.206251144409180
-13.206251144409180
-13.206251144409180
-13.206251144409180
-13.206251144409180
-13.206251144409180
-13.206251144409180
-13.190992355346680
-13.190992355346680
-13.190992355346680
-13.190992355346680
-13.190992355346680
-13.190992355346680
-13.190992355346680
-13.175733566284180
-13.175733566284180
-13.175733566284180
-13.175733566284180
-13.160474777221680
-13.160474777221680
-13.160474777221680
-13.160474777221680
-13.160474777221680
-13.145215988159180
-13.145215988159180
-13.145215988159180
-13.145215988159180
-13.145215988159180
-13.129957199096680
-13.129957199096680
-13.129957199096680
-13.129957199096680
-13.129957199096680
-13.129957199096680
-13.129957199096680
-13.114698410034180
-13.114698410034180
-13.114698410034180
-13.114698410034180
-13.114698410034180
-13.114698410034180
-13.114698410034180
-13.099439620971680
-13.099439620971680
-13.099439620971680
-13.099439620971680
-13.099439620971680
-13.084180831909180
-13.084180831909180
-13.084180831909180
-13.084180831909180
-13.068922042846680
-13.068922042846680
-13.068922042846680
-13.068922042846680
-13.068922042846680
-13.053663253784180
-13.053663253784180
-13.053663253784180
-13.053663253784180
-13.053663253784180
-13.053663253784180
-13.053663253784180
-13.053663253784180
-13.038404464721680
-13.038404464721680
-13.038404464721680
-13.038404464721680
-13.038404464721680
-13.023145675659180
-13.038404464721680
-13.023145675659180
-13.023145675659180
-13.023145675659180
-13.023145675659180
-13.023145675659180
-13.007886886596680
-13.007886886596680
-13.007886886596680
-13.007886886596680
-13.007886886596680
-13.007886886596680
-13.007886886596680
-12.992628097534180
-12.992628097534180
-12.992628097534180
-12.992628097534180
-12.992628097534180
-12.992628097534180
-12.977369308471680
-12.977369308471680
-12.977369308471680
-12.977369308471680
-12.977369308471680
-12.962110519409180
-12.962110519409180
-12.962110519409180
-12.962110519409180
-12.962110519409180
-12.946851730346680
-12.946851730346680
-12.946851730346680
-12.946851730346680
-12.946851730346680
-12.946851730346680
-12.946851730346680
-12.946851730346680
-12.931592941284180
-12.931592941284180
-12.931592941284180
-12.931592941284180
-12.931592941284180
-12.931592941284180
-12.931592941284180
-12.916334152221680
-12.916334152221680
-12.916334152221680
-12.916334152221680
-12.901075363159180
-12.901075363159180
-12.901075363159180
-12.901075363159180
-12.901075363159180
-12.885816574096680
-12.885816574096680
-12.885816574096680
-12.885816574096680
-12.885816574096680
-12.885816574096680
-12.885816574096680
-12.870557785034180
-12.870557785034180
-12.870557785034180
-12.870557785034180
-12.870557785034180
-12.870557785034180
-12.855298995971680
-12.855298995971680
-12.855298995971680
-12.855298995971680
-12.855298995971680
-12.855298995971680
-12.840040206909180
-12.840040206909180
-12.840040206909180
-12.840040206909180
-12.840040206909180
-12.840040206909180
-12.824781417846680
-12.824781417846680
-12.824781417846680
-12.824781417846680
-12.824781417846680
-12.809522628784180
-12.809522628784180
-12.809522628784180
-12.809522628784180
-12.809522628784180
-12.809522628784180
-12.809522628784180
-12.809522628784180
-12.794263839721680
-12.809522628784180
-12.794263839721680
-12.794263839721680
-12.794263839721680
-12.794263839721680
-12.794263839721680
-12.779005050659180
-12.779005050659180
-12.779005050659180
-12.779005050659180
-12.763746261596680
-12.763746261596680
-12.763746261596680
-12.763746261596680
-12.763746261596680
-12.763746261596680
-12.748487472534180
-12.748487472534180
-12.748487472534180
-12.748487472534180
-12.748487472534180
-12.748487472534180
-12.733228683471680
-12.733228683471680
-12.733228683471680
-12.733228683471680
-12.733228683471680
-12.733228683471680
-12.733228683471680
-12.717969894409180
-12.717969894409180
-12.717969894409180
-12.717969894409180
-12.717969894409180
-12.702711105346680
-12.702711105346680
-12.702711105346680
-12.702711105346680
-12.702711105346680
-12.702711105346680
-12.702711105346680
-12.687452316284180
-12.687452316284180
-12.687452316284180
-12.687452316284180
-12.687452316284180
-12.687452316284180
-12.687452316284180
-12.672193527221680
-12.672193527221680
-12.672193527221680
-12.672193527221680
-12.672193527221680
-12.656934738159180
-12.656934738159180
-12.656934738159180
-12.656934738159180
-12.656934738159180
-12.656934738159180
-12.656934738159180
-12.641675949096680
-12.641675949096680
-12.641675949096680
-12.641675949096680
-12.641675949096680
-12.626417160034180
-12.626417160034180
-12.626417160034180
-12.626417160034180
-12.626417160034180
-12.626417160034180
-12.611158370971680
-12.611158370971680
-12.611158370971680
-12.611158370971680
-12.611158370971680
-12.611158370971680
-12.595899581909180
-12.595899581909180
-12.595899581909180
-12.595899581909180
-12.595899581909180
-12.595899581909180
-12.580640792846680
-12.580640792846680
-12.580640792846680
-12.580640792846680
-12.580640792846680
-12.580640792846680
-12.580640792846680
-12.580640792846680
-12.565382003784180
-12.565382003784180
-12.565382003784180
-12.565382003784180
-12.565382003784180
-12.565382003784180
-12.550123214721680
-12.550123214721680
-12.550123214721680
-12.550123214721680
-12.550123214721680
-12.534864425659180
-12.534864425659180
-12.534864425659180
-12.534864425659180
-12.534864425659180
-12.534864425659180
-12.534864425659180
-12.519605636596680
-12.519605636596680
-12.519605636596680
-12.519605636596680
-12.519605636596680
-12.519605636596680
-12.504346847534180
-12.504346847534180
-12.504346847534180
-12.504346847534180
-12.504346847534180
-12.504346847534180
-12.489088058471680
-12.489088058471680
-12.489088058471680
-12.473829269409180
-12.473829269409180
-12.473829269409180
-12.473829269409180
-12.473829269409180
-12.473829269409180
-12.473829269409180
-12.473829269409180
-12.473829269409180
-12.458570480346680
-12.458570480346680
-12.458570480346680
-12.458570480346680
-12.458570480346680
-12.458570480346680
-12.443311691284180
-12.458570480346680
-12.443311691284180
-12.443311691284180
-12.443311691284180
-12.443311691284180
-12.428052902221680
-12.428052902221680
-12.428052902221680
-12.428052902221680
-12.428052902221680
-12.412794113159180
-12.412794113159180
-12.412794113159180
-12.412794113159180
-12.412794113159180
-12.412794113159180
-12.397535324096680
-12.397535324096680
-12.397535324096680
-12.397535324096680
-12.397535324096680
-12.397535324096680
-12.397535324096680
-12.397535324096680
-12.382276535034180
-12.382276535034180
-12.382276535034180
-12.382276535034180
-12.382276535034180
-12.367017745971680
-12.367017745971680
-12.367017745971680
-12.367017745971680
-12.367017745971680
-12.367017745971680
-12.367017745971680
-12.351758956909180
-12.351758956909180
-12.351758956909180
-12.351758956909180
-12.351758956909180
-12.351758956909180
-12.336500167846680
-12.336500167846680
-12.336500167846680
-12.336500167846680
-12.336500167846680
-12.336500167846680
-12.321241378784180
-12.336500167846680
-12.321241378784180
-12.321241378784180
-12.321241378784180
-12.321241378784180
-12.305982589721680
-12.305982589721680
-12.305982589721680
-12.305982589721680
-12.305982589721680
-12.305982589721680
-12.305982589721680
-12.305982589721680
-12.290723800659180
-12.290723800659180
-12.290723800659180
-12.290723800659180
-12.290723800659180
-12.290723800659180
-12.275465011596680
-12.290723800659180
-12.275465011596680
-12.275465011596680
-12.275465011596680
-12.275465011596680
-12.275465011596680
-12.275465011596680
-12.260206222534180
-12.260206222534180
-12.260206222534180
-12.260206222534180
-12.260206222534180
-12.244947433471680
-12.244947433471680
-12.244947433471680
-12.244947433471680
-12.244947433471680
-12.244947433471680
-12.244947433471680
-12.229688644409180
-12.229688644409180
-12.229688644409180
-12.229688644409180
-12.229688644409180
-12.229688644409180
-12.214429855346680
-12.214429855346680
-12.214429855346680
-12.214429855346680
-12.214429855346680
-12.214429855346680
-12.199171066284180
-12.199171066284180
-12.199171066284180
-12.199171066284180
-12.199171066284180
-12.199171066284180
-12.183912277221680
-12.183912277221680
-12.183912277221680
-12.183912277221680
-12.183912277221680
-12.168653488159180
-12.168653488159180
-12.168653488159180
-12.168653488159180
-12.168653488159180
-12.168653488159180
-12.168653488159180
-12.153394699096680
-12.153394699096680
-12.153394699096680
-12.153394699096680
-12.153394699096680
-12.153394699096680
-12.153394699096680
-12.153394699096680
-12.138135910034180
-12.138135910034180
-12.138135910034180
-12.122877120971680
-12.138135910034180
-12.122877120971680
-12.122877120971680
-12.122877120971680
-12.122877120971680
-12.122877120971680
-12.122877120971680
-12.107618331909180
-12.107618331909180
-12.107618331909180
-12.107618331909180
-12.107618331909180
-12.107618331909180
-12.092359542846680
-12.092359542846680
-12.092359542846680
-12.092359542846680
-12.092359542846680
-12.092359542846680
-12.077100753784180
-12.077100753784180
-12.077100753784180
-12.077100753784180
-12.077100753784180
-12.077100753784180
-12.061841964721680
-12.061841964721680
-12.061841964721680
-12.061841964721680
-12.061841964721680
-12.061841964721680
-12.061841964721680
-12.046583175659180
-12.046583175659180
-12.046583175659180
-12.046583175659180
-12.046583175659180
-12.046583175659180
-12.046583175659180
-12.046583175659180
-12.031324386596680
-12.031324386596680
-12.031324386596680
-12.031324386596680
-12.031324386596680
-12.031324386596680
-12.016065597534180
-12.016065597534180
-12.016065597534180
-12.016065597534180
-12.016065597534180
-12.016065597534180
-12.016065597534180
-12.000806808471680
-12.000806808471680
-12.000806808471680
-12.000806808471680
-12.000806808471680
-12.000806808471680
-12.000806808471680
-11.985548019409180
-11.985548019409180
-11.985548019409180
-11.985548019409180
-11.985548019409180
-11.985548019409180
-11.970289230346680
-11.970289230346680
-11.970289230346680
-11.970289230346680
-11.970289230346680
-11.970289230346680
-11.970289230346680
-11.970289230346680
-11.970289230346680
-11.970289230346680
-11.955030441284180
-11.955030441284180
-11.955030441284180
-11.955030441284180
-11.955030441284180
-11.939771652221680
-11.939771652221680
-11.939771652221680
-11.939771652221680
-11.939771652221680
-11.924512863159180
-11.924512863159180
-11.924512863159180
-11.924512863159180
-11.924512863159180
-11.924512863159180
-11.924512863159180
-11.924512863159180
-11.909254074096680
-11.909254074096680
-11.909254074096680
-11.909254074096680
-11.909254074096680
-11.893995285034180
-11.909254074096680
-11.893995285034180
-11.893995285034180
-11.893995285034180
-11.893995285034180
-11.893995285034180
-11.878736495971680
-11.878736495971680
-11.878736495971680
-11.878736495971680
-11.878736495971680
-11.878736495971680
-11.878736495971680
-11.863477706909180
-11.863477706909180
-11.863477706909180
-11.863477706909180
-11.863477706909180
-11.863477706909180
-11.848218917846680
-11.848218917846680
-11.848218917846680
-11.848218917846680
-11.848218917846680
-11.848218917846680
-11.832960128784180
-11.832960128784180
-11.832960128784180
-11.832960128784180
-11.832960128784180
-11.832960128784180
-11.817701339721680
-11.817701339721680
-11.817701339721680
-11.817701339721680
-11.817701339721680
-11.817701339721680
-11.802442550659180
-11.802442550659180
-11.802442550659180
-11.802442550659180
-11.802442550659180
-11.802442550659180
-11.802442550659180
-11.787183761596680
-11.787183761596680
-11.787183761596680
-11.787183761596680
-11.787183761596680
-11.787183761596680
-11.787183761596680
-11.787183761596680
-11.771924972534180
-11.771924972534180
-11.771924972534180
-11.771924972534180
-11.771924972534180
-11.756666183471680
-11.756666183471680
-11.756666183471680
-11.756666183471680
-11.756666183471680
-11.756666183471680
-11.756666183471680
-11.741407394409180
-11.756666183471680
-11.756666183471680
-11.741407394409180
-11.741407394409180
-11.741407394409180
-11.741407394409180
-11.741407394409180
-11.726148605346680
-11.726148605346680
-11.726148605346680
-11.726148605346680
-11.726148605346680
-11.726148605346680
-11.710889816284180
-11.710889816284180
-11.710889816284180
-11.710889816284180
-11.710889816284180
-11.710889816284180
-11.695631027221680
-11.695631027221680
-11.695631027221680
-11.695631027221680
-11.695631027221680
-11.695631027221680
-11.680372238159180
-11.680372238159180
-11.680372238159180
-11.680372238159180
-11.680372238159180
-11.680372238159180
-11.680372238159180
-11.680372238159180
-11.680372238159180
-11.665113449096680
-11.665113449096680
-11.665113449096680
-11.665113449096680
-11.665113449096680
-11.649854660034180
-11.649854660034180
-11.649854660034180
-11.649854660034180
-11.649854660034180
-11.649854660034180
-11.634595870971680
-11.634595870971680
-11.634595870971680
-11.634595870971680
-11.634595870971680
-11.634595870971680
-11.634595870971680
-11.619337081909180
-11.619337081909180
-11.619337081909180
-11.619337081909180
-11.619337081909180
-11.604078292846680
-11.604078292846680
-11.604078292846680
-11.604078292846680
-11.604078292846680
-11.604078292846680
-11.588819503784180
-11.588819503784180
-11.588819503784180
-11.588819503784180
-11.588819503784180
-11.588819503784180
-11.588819503784180
-11.573560714721680
-11.588819503784180
-11.573560714721680
-11.573560714721680
-11.573560714721680
-11.573560714721680
-11.573560714721680
-11.573560714721680
-11.558301925659180
-11.558301925659180
-11.558301925659180
-11.558301925659180
-11.558301925659180
-11.558301925659180
-11.558301925659180
-11.543043136596680
-11.543043136596680
-11.543043136596680
-11.543043136596680
-11.543043136596680
-11.543043136596680
-11.543043136596680
-11.527784347534180
-11.527784347534180
-11.527784347534180
-11.527784347534180
-11.527784347534180
-11.527784347534180
-11.512525558471680
-11.512525558471680
-11.512525558471680
-11.512525558471680
-11.512525558471680
-11.512525558471680
-11.512525558471680
-11.512525558471680
-11.497266769409180
-11.497266769409180
-11.497266769409180
-11.497266769409180
-11.497266769409180
-11.497266769409180
-11.482007980346680
-11.482007980346680
-11.482007980346680
-11.482007980346680
-11.482007980346680
-11.482007980346680
-11.466749191284180
-11.466749191284180
-11.466749191284180
-11.466749191284180
-11.466749191284180
-11.466749191284180
-11.466749191284180
-11.466749191284180
-11.451490402221680
-11.451490402221680
-11.451490402221680
-11.451490402221680
-11.451490402221680
-11.451490402221680
-11.451490402221680
-11.436231613159180
-11.436231613159180
-11.436231613159180
-11.436231613159180
-11.436231613159180
-11.436231613159180
-11.420972824096680
-11.420972824096680
-11.420972824096680
-11.420972824096680
-11.420972824096680
-11.420972824096680
-11.420972824096680
-11.420972824096680
-11.405714035034180
-11.405714035034180
-11.405714035034180
-11.405714035034180
-11.405714035034180
-11.405714035034180
-11.390455245971680
-11.390455245971680
-11.390455245971680
-11.390455245971680
-11.390455245971680
-11.390455245971680
-11.390455245971680
-11.375196456909180
-11.375196456909180
-11.375196456909180
-11.375196456909180
-11.375196456909180
-11.359937667846680
-11.359937667846680
-11.359937667846680
-11.359937667846680
-11.359937667846680
-11.359937667846680
-11.359937667846680
-11.344678878784180
-11.344678878784180
-11.344678878784180
-11.344678878784180
-11.344678878784180
-11.344678878784180
-11.329420089721680
-11.329420089721680
-11.329420089721680
-11.329420089721680
-11.329420089721680
-11.329420089721680
-11.329420089721680
-11.329420089721680
-11.314161300659180
-11.314161300659180
-11.314161300659180
-11.314161300659180
-11.314161300659180
-11.298902511596680
-11.298902511596680
-11.298902511596680
-11.298902511596680
-11.298902511596680
-11.298902511596680
-11.298902511596680
-11.283643722534180
-11.283643722534180
-11.283643722534180
-11.283643722534180
-11.283643722534180
-11.283643722534180
-11.283643722534180
-11.283643722534180
-11.268384933471680
-11.268384933471680
-11.268384933471680
-11.268384933471680
-11.268384933471680
-11.253126144409180
-11.253126144409180
-11.253126144409180
-11.253126144409180
-11.253126144409180
-11.253126144409180
-11.253126144409180
-11.253126144409180
-11.237867355346680
-11.253126144409180
-11.237867355346680
-11.237867355346680
-11.237867355346680
-11.237867355346680
-11.237867355346680
-11.237867355346680
-11.237867355346680
-11.237867355346680
-11.222608566284180
-11.222608566284180
-11.222608566284180
-11.222608566284180
-11.222608566284180
-11.222608566284180
-11.222608566284180
-11.207349777221680
-11.207349777221680
-11.207349777221680
-11.207349777221680
-11.207349777221680
-11.207349777221680
-11.207349777221680
-11.192090988159180
-11.192090988159180
-11.192090988159180
-11.192090988159180
-11.192090988159180
-11.192090988159180
-11.192090988159180
-11.192090988159180
-11.176832199096680
-11.176832199096680
-11.176832199096680
-11.176832199096680
-11.176832199096680
-11.176832199096680
-11.161573410034180
-11.161573410034180
-11.161573410034180
-11.161573410034180
-11.161573410034180
-11.161573410034180
-11.161573410034180
-11.146314620971680
-11.146314620971680
-11.146314620971680
-11.146314620971680
-11.146314620971680
-11.146314620971680
-11.131055831909180
-11.131055831909180
-11.131055831909180
-11.131055831909180
-11.131055831909180
-11.131055831909180
-11.115797042846680
-11.115797042846680
-11.115797042846680
-11.115797042846680
-11.115797042846680
-11.115797042846680
-11.115797042846680
-11.115797042846680
-11.100538253784180
-11.100538253784180
-11.100538253784180
-11.100538253784180
-11.100538253784180
-11.100538253784180
-11.100538253784180
-11.085279464721680
-11.085279464721680
-11.085279464721680
-11.085279464721680
-11.085279464721680
-11.085279464721680
-11.085279464721680
-11.085279464721680
-11.070020675659180
-11.085279464721680
-11.070020675659180
-11.070020675659180
-11.070020675659180
-11.070020675659180
-11.054761886596680
-11.054761886596680
-11.054761886596680
-11.054761886596680
-11.054761886596680
-11.039503097534180
-11.054761886596680
-11.039503097534180
-11.039503097534180
-11.039503097534180
-11.039503097534180
-11.039503097534180
-11.024244308471680
-11.024244308471680
-11.024244308471680
-11.024244308471680
-11.024244308471680
-11.024244308471680
-11.024244308471680
-11.024244308471680
-11.024244308471680
-11.024244308471680
-11.008985519409180
-11.008985519409180
-11.008985519409180
-11.008985519409180
-11.008985519409180
-10.993726730346680
-10.993726730346680
-10.993726730346680
-10.993726730346680
-10.993726730346680
-10.978467941284180
-10.993726730346680
-10.978467941284180
-10.978467941284180
-10.978467941284180
-10.978467941284180
-10.978467941284180
-10.978467941284180
-10.978467941284180
-10.978467941284180
-10.963209152221680
-10.963209152221680
-10.963209152221680
-10.963209152221680
-10.963209152221680
-10.963209152221680
-10.963209152221680
-10.947950363159180
-10.947950363159180
-10.947950363159180
-10.947950363159180
-10.947950363159180
-10.932691574096680
-10.932691574096680
-10.932691574096680
-10.932691574096680
-10.932691574096680
-10.932691574096680
-10.932691574096680
-10.917432785034180
-10.917432785034180
-10.917432785034180
-10.917432785034180
-10.917432785034180
-10.917432785034180
-10.917432785034180
-10.917432785034180
-10.902173995971680
-10.902173995971680
-10.902173995971680
-10.902173995971680
-10.902173995971680
-10.902173995971680
-10.902173995971680
-10.902173995971680
-10.886915206909180
-10.886915206909180
-10.886915206909180
-10.886915206909180
-10.871656417846680
-10.886915206909180
-10.871656417846680
-10.871656417846680
-10.871656417846680
-10.871656417846680
-10.871656417846680
-10.871656417846680
-10.871656417846680
-10.871656417846680
-10.871656417846680
-10.856397628784180
-10.856397628784180
-10.856397628784180
-10.856397628784180
-10.856397628784180
-10.856397628784180
-10.841138839721680
-10.841138839721680
-10.841138839721680
-10.841138839721680
-10.841138839721680
-10.841138839721680
-10.841138839721680
-10.841138839721680
-10.825880050659180
-10.825880050659180
-10.825880050659180
-10.825880050659180
-10.825880050659180
-10.825880050659180
-10.825880050659180
-10.810621261596680
-10.810621261596680
-10.810621261596680
-10.810621261596680
-10.810621261596680
-10.810621261596680
-10.795362472534180
-10.795362472534180
-10.795362472534180
-10.795362472534180
-10.795362472534180
-10.795362472534180
-10.780103683471680
-10.780103683471680
-10.780103683471680
-10.780103683471680
-10.780103683471680
-10.780103683471680
-10.780103683471680
-10.780103683471680
-10.764844894409180
-10.764844894409180
-10.764844894409180
-10.764844894409180
-10.764844894409180
-10.764844894409180
-10.764844894409180
-10.749586105346680
-10.764844894409180
-10.749586105346680
-10.749586105346680
-10.749586105346680
-10.749586105346680
-10.734327316284180
-10.734327316284180
-10.734327316284180
-10.734327316284180
-10.734327316284180
-10.734327316284180
-10.734327316284180
-10.734327316284180
-10.719068527221680
-10.719068527221680
-10.719068527221680
-10.719068527221680
-10.719068527221680
-10.719068527221680
-10.719068527221680
-10.719068527221680
-10.719068527221680
-10.703809738159180
-10.703809738159180
-10.703809738159180
-10.703809738159180
-10.703809738159180
-10.703809738159180
-10.703809738159180
-10.703809738159180
-10.688550949096680
-10.688550949096680
-10.688550949096680
-10.688550949096680
-10.688550949096680
-10.688550949096680
-10.688550949096680
-10.673292160034180
-10.673292160034180
-10.673292160034180
-10.673292160034180
-10.673292160034180
-10.673292160034180
-10.673292160034180
-10.673292160034180
-10.673292160034180
-10.658033370971680
-10.673292160034180
-10.658033370971680
-10.658033370971680
-10.658033370971680
-10.658033370971680
-10.658033370971680
-10.658033370971680
-10.642774581909180
-10.642774581909180
-10.642774581909180
-10.642774581909180
-10.642774581909180
-10.627515792846680
-10.627515792846680
-10.627515792846680
-10.627515792846680
-10.627515792846680
-10.627515792846680
-10.627515792846680
-10.627515792846680
-10.612257003784180
-10.612257003784180
-10.612257003784180
-10.612257003784180
-10.612257003784180
-10.612257003784180
-10.612257003784180
-10.596998214721680
-10.596998214721680
-10.596998214721680
-10.596998214721680
-10.596998214721680
-10.596998214721680
-10.596998214721680
-10.596998214721680
-10.581739425659180
-10.581739425659180
-10.581739425659180
-10.581739425659180
-10.581739425659180
-10.581739425659180
-10.566480636596680
-10.566480636596680
-10.566480636596680
-10.566480636596680
-10.566480636596680
-10.566480636596680
-10.566480636596680
-10.551221847534180
-10.551221847534180
-10.551221847534180
-10.551221847534180
-10.551221847534180
-10.551221847534180
-10.551221847534180
-10.551221847534180
-10.535963058471680
-10.535963058471680
-10.535963058471680
-10.535963058471680
-10.535963058471680
-10.535963058471680
-10.520704269409180
-10.520704269409180
-10.520704269409180
-10.520704269409180
-10.520704269409180
-10.520704269409180
-10.520704269409180
-10.520704269409180
-10.505445480346680
-10.505445480346680
-10.505445480346680
-10.505445480346680
-10.505445480346680
-10.505445480346680
-10.490186691284180
-10.490186691284180
-10.490186691284180
-10.490186691284180
-10.490186691284180
-10.490186691284180
-10.490186691284180
-10.474927902221680
-10.490186691284180
-10.474927902221680
-10.474927902221680
-10.474927902221680
-10.474927902221680
-10.474927902221680
-10.474927902221680
-10.459669113159180
-10.459669113159180
-10.459669113159180
-10.459669113159180
-10.459669113159180
-10.459669113159180
-10.459669113159180
-10.444410324096680
-10.444410324096680
-10.444410324096680
-10.444410324096680
-10.444410324096680
-10.444410324096680
-10.444410324096680
-10.444410324096680
-10.444410324096680
-10.429151535034180
-10.429151535034180
-10.429151535034180
-10.429151535034180
-10.429151535034180
-10.429151535034180
-10.429151535034180
-10.413892745971680
-10.413892745971680
-10.413892745971680
-10.413892745971680
-10.413892745971680
-10.413892745971680
-10.413892745971680
-10.398633956909180
-10.398633956909180
-10.398633956909180
-10.398633956909180
-10.398633956909180
-10.398633956909180
-10.398633956909180
-10.398633956909180
-10.398633956909180
-10.383375167846680
-10.383375167846680
-10.383375167846680
-10.383375167846680
-10.383375167846680
-10.383375167846680
-10.368116378784180
-10.368116378784180
-10.368116378784180
-10.368116378784180
-10.368116378784180
-10.368116378784180
-10.368116378784180
-10.368116378784180
-10.352857589721680
-10.352857589721680
-10.352857589721680
-10.352857589721680
-10.352857589721680
-10.352857589721680
-10.352857589721680
-10.352857589721680
-10.337598800659180
-10.337598800659180
-10.337598800659180
-10.337598800659180
-10.337598800659180
-10.337598800659180
-10.337598800659180
-10.337598800659180
-10.322340011596680
-10.322340011596680
-10.322340011596680
-10.322340011596680
-10.322340011596680
-10.322340011596680
-10.322340011596680
-10.322340011596680
-10.307081222534180
-10.307081222534180
-10.307081222534180
-10.307081222534180
-10.307081222534180
-10.307081222534180
-10.307081222534180
-10.291822433471680
-10.291822433471680
-10.291822433471680
-10.291822433471680
-10.291822433471680
-10.291822433471680
-10.276563644409180
-10.276563644409180
-10.276563644409180
-10.276563644409180
-10.276563644409180
-10.276563644409180
-10.276563644409180
-10.276563644409180
-10.276563644409180
-10.261304855346680
-10.261304855346680
-10.261304855346680
-10.261304855346680
-10.261304855346680
-10.261304855346680
-10.261304855346680
-10.246046066284180
-10.246046066284180
-10.246046066284180
-10.246046066284180
-10.246046066284180
-10.246046066284180
-10.246046066284180
-10.230787277221680
-10.230787277221680
-10.230787277221680
-10.230787277221680
-10.230787277221680
-10.230787277221680
-10.215528488159180
-10.215528488159180
-10.215528488159180
-10.215528488159180
-10.215528488159180
-10.215528488159180
-10.215528488159180
-10.215528488159180
-10.215528488159180
-10.200269699096680
-10.200269699096680
-10.200269699096680
-10.200269699096680
-10.200269699096680
-10.200269699096680
-10.200269699096680
-10.200269699096680
-10.200269699096680
-10.185010910034180
-10.185010910034180
-10.185010910034180
-10.185010910034180
-10.185010910034180
-10.185010910034180
-10.169752120971680
-10.169752120971680
-10.169752120971680
-10.169752120971680
-10.169752120971680
-10.169752120971680
-10.169752120971680
-10.169752120971680
-10.169752120971680
-10.169752120971680
-10.154493331909180
-10.169752120971680
-10.154493331909180
-10.154493331909180
-10.154493331909180
-10.154493331909180
-10.154493331909180
-10.154493331909180
-10.139234542846680
-10.139234542846680
-10.139234542846680
-10.139234542846680
-10.139234542846680
-10.139234542846680
-10.139234542846680
-10.139234542846680
-10.123975753784180
-10.123975753784180
-10.123975753784180
-10.123975753784180
-10.123975753784180
-10.108716964721680
-10.123975753784180
-10.108716964721680
-10.108716964721680
-10.108716964721680
-10.108716964721680
-10.108716964721680
-10.108716964721680
-10.108716964721680
-10.093458175659180
-10.093458175659180
-10.093458175659180
-10.093458175659180
-10.093458175659180
-10.093458175659180
-10.093458175659180
-10.093458175659180
-10.078199386596680
-10.078199386596680
-10.078199386596680
-10.078199386596680
-10.078199386596680
-10.078199386596680
-10.062940597534180
-10.062940597534180
-10.062940597534180
-10.062940597534180
-10.062940597534180
-10.062940597534180
-10.062940597534180
-10.062940597534180
-10.062940597534180
-10.047681808471680
-10.047681808471680
-10.047681808471680
-10.047681808471680
-10.047681808471680
-10.047681808471680
-10.032423019409180
-10.032423019409180
-10.032423019409180
-10.032423019409180
-10.032423019409180
-10.032423019409180
-10.032423019409180
-10.032423019409180
-10.017164230346680
-10.017164230346680
-10.017164230346680
-10.017164230346680
-10.017164230346680
-10.017164230346680
-10.017164230346680
-10.001905441284180
-10.017164230346680
-10.001905441284180
-10.001905441284180
-10.001905441284180
-10.001905441284180
-10.001905441284180
-10.001905441284180
-9.986646652221680
-10.001905441284180
-10.001905441284180
-9.986646652221680
-9.986646652221680
-9.986646652221680
-9.986646652221680
-9.986646652221680
-9.986646652221680
-9.971387863159180
-9.971387863159180
-9.971387863159180
-9.971387863159180
-9.971387863159180
-9.971387863159180
-9.956129074096680
-9.971387863159180
-9.956129074096680
-9.956129074096680
-9.956129074096680
-9.956129074096680
-9.956129074096680
-9.956129074096680
-9.956129074096680
-9.940870285034180
-9.956129074096680
-9.940870285034180
-9.940870285034180
-9.940870285034180
-9.940870285034180
-9.940870285034180
-9.925611495971680
-9.925611495971680
-9.925611495971680
-9.925611495971680
-9.925611495971680
-9.925611495971680
-9.925611495971680
-9.925611495971680
-9.910352706909180
-9.910352706909180
-9.910352706909180
-9.910352706909180
-9.910352706909180
-9.910352706909180
-9.910352706909180
-9.910352706909180
-9.910352706909180
-9.910352706909180
-9.895093917846680
-9.895093917846680
-9.895093917846680
-9.895093917846680
-9.895093917846680
-9.879835128784180
-9.895093917846680
-9.895093917846680
-9.879835128784180
-9.879835128784180
-9.879835128784180
-9.879835128784180
-9.879835128784180
-9.879835128784180
-9.879835128784180
-9.879835128784180
-9.864576339721680
-9.864576339721680
-9.864576339721680
-9.864576339721680
-9.864576339721680
-9.864576339721680
-9.864576339721680
-9.849317550659180
-9.849317550659180
-9.849317550659180
-9.849317550659180
-9.849317550659180
-9.849317550659180
-9.849317550659180
-9.849317550659180
-9.849317550659180
-9.834058761596680
-9.834058761596680
-9.834058761596680
-9.834058761596680
-9.834058761596680
-9.834058761596680
-9.834058761596680
-9.834058761596680
-9.834058761596680
-9.834058761596680
-9.818799972534180
-9.818799972534180
-9.818799972534180
-9.818799972534180
-9.818799972534180
-9.818799972534180
-9.818799972534180
-9.803541183471680
-9.803541183471680
-9.803541183471680
-9.803541183471680
-9.788282394409180
-9.788282394409180
-9.788282394409180
-9.788282394409180
-9.788282394409180
-9.788282394409180
-9.788282394409180
-9.788282394409180
-9.773023605346680
-9.773023605346680
-9.773023605346680
-9.773023605346680
-9.773023605346680
-9.773023605346680
-9.773023605346680
-9.773023605346680
-9.773023605346680
-9.757764816284180
-9.773023605346680
-9.757764816284180
-9.757764816284180
-9.757764816284180
-9.757764816284180
-9.757764816284180
-9.757764816284180
-9.742506027221680
-9.742506027221680
-9.742506027221680
-9.742506027221680
-9.742506027221680
-9.742506027221680
-9.742506027221680
-9.742506027221680
-9.742506027221680
-9.727247238159180
-9.727247238159180
-9.727247238159180
-9.727247238159180
-9.727247238159180
-9.727247238159180
-9.711988449096680
-9.711988449096680
-9.711988449096680
-9.711988449096680
-9.711988449096680
-9.696729660034180
-9.696729660034180
-9.696729660034180
-9.696729660034180
-9.696729660034180
-9.696729660034180
-9.696729660034180
-9.696729660034180
-9.696729660034180
-9.681470870971680
-9.681470870971680
-9.681470870971680
-9.681470870971680
-9.681470870971680
-9.681470870971680
-9.681470870971680
-9.681470870971680
-9.681470870971680
-9.666212081909180
-9.666212081909180
-9.666212081909180
-9.666212081909180
-9.666212081909180
-9.666212081909180
-9.666212081909180
-9.666212081909180
-9.650953292846680
-9.650953292846680
-9.650953292846680
-9.650953292846680
-9.650953292846680
-9.650953292846680
-9.650953292846680
-9.650953292846680
-9.635694503784180
-9.635694503784180
-9.635694503784180
-9.635694503784180
-9.635694503784180
-9.635694503784180
-9.635694503784180
-9.620435714721680
-9.620435714721680
-9.620435714721680
-9.620435714721680
-9.620435714721680
-9.620435714721680
-9.620435714721680
-9.620435714721680
-9.620435714721680
-9.620435714721680
-9.620435714721680
-9.605176925659180
-9.605176925659180
-9.605176925659180
-9.605176925659180
-9.589918136596680
-9.605176925659180
-9.589918136596680
-9.589918136596680
-9.589918136596680
-9.589918136596680
-9.589918136596680
-9.589918136596680
-9.589918136596680
-9.589918136596680
-9.589918136596680
-9.589918136596680
-9.574659347534180
-9.589918136596680
-9.574659347534180
-9.574659347534180
-9.574659347534180
-9.574659347534180
-9.574659347534180
-9.559400558471680
-9.559400558471680
-9.559400558471680
-9.559400558471680
-9.559400558471680
-9.559400558471680
-9.559400558471680
-9.559400558471680
-9.559400558471680
-9.544141769409180
-9.544141769409180
-9.544141769409180
-9.544141769409180
-9.544141769409180
-9.544141769409180
-9.528882980346680
-9.528882980346680
-9.528882980346680
-9.528882980346680
-9.528882980346680
-9.528882980346680
-9.528882980346680
-9.528882980346680
-9.513624191284180
-9.513624191284180
-9.513624191284180
-9.513624191284180
-9.513624191284180
-9.513624191284180
-9.513624191284180
-9.513624191284180
-9.498365402221680
-9.498365402221680
-9.498365402221680
-9.498365402221680
-9.498365402221680
-9.498365402221680
-9.498365402221680
-9.498365402221680
-9.498365402221680
-9.498365402221680
-9.498365402221680
-9.483106613159180
-9.483106613159180
-9.483106613159180
-9.483106613159180
-9.483106613159180
-9.483106613159180
-9.483106613159180
-9.483106613159180
-9.483106613159180
-9.467847824096680
-9.467847824096680
-9.467847824096680
-9.467847824096680
-9.467847824096680
-9.467847824096680
-9.467847824096680
-9.467847824096680
-9.452589035034180
-9.452589035034180
-9.452589035034180
-9.452589035034180
-9.452589035034180
-9.452589035034180
-9.452589035034180
-9.452589035034180
-9.437330245971680
-9.437330245971680
-9.437330245971680
-9.437330245971680
-9.437330245971680
-9.437330245971680
-9.437330245971680
-9.422071456909180
-9.437330245971680
-9.437330245971680
-9.422071456909180
-9.422071456909180
-9.422071456909180
-9.422071456909180
-9.422071456909180
-9.406812667846680
-9.406812667846680
-9.406812667846680
-9.406812667846680
-9.406812667846680
-9.406812667846680
-9.406812667846680
-9.406812667846680
-9.406812667846680
-9.391553878784180
-9.391553878784180
-9.391553878784180
-9.391553878784180
-9.391553878784180
-9.391553878784180
-9.391553878784180
-9.376295089721680
-9.376295089721680
-9.376295089721680
-9.376295089721680
-9.376295089721680
-9.376295089721680
-9.376295089721680
-9.376295089721680
-9.376295089721680
-9.361036300659180
-9.361036300659180
-9.361036300659180
-9.361036300659180
-9.361036300659180
-9.361036300659180
-9.361036300659180
-9.361036300659180
-9.361036300659180
-9.361036300659180
-9.345777511596680
-9.345777511596680
-9.345777511596680
-9.345777511596680
-9.345777511596680
-9.345777511596680
-9.345777511596680
-9.330518722534180
-9.330518722534180
-9.330518722534180
-9.330518722534180
-9.330518722534180
-9.330518722534180
-9.330518722534180
-9.330518722534180
-9.330518722534180
-9.330518722534180
-9.315259933471680
-9.315259933471680
-9.315259933471680
-9.315259933471680
-9.315259933471680
-9.300001144409180
-9.300001144409180
-9.300001144409180
-9.300001144409180
-9.300001144409180
-9.300001144409180
-9.284742355346680
-9.284742355346680
-9.300001144409180
-9.300001144409180
-9.284742355346680
-9.284742355346680
-9.284742355346680
-9.284742355346680
-9.284742355346680
-9.284742355346680
-9.284742355346680
-9.284742355346680
-9.269483566284180
-9.269483566284180
-9.269483566284180
-9.269483566284180
-9.269483566284180
-9.269483566284180
-9.269483566284180
-9.269483566284180
-9.269483566284180
-9.254224777221680
-9.254224777221680
-9.254224777221680
-9.254224777221680
-9.254224777221680
-9.254224777221680
-9.238965988159180
-9.238965988159180
-9.238965988159180
-9.238965988159180
-9.238965988159180
-9.238965988159180
-9.238965988159180
-9.238965988159180
-9.238965988159180
-9.238965988159180
-9.223707199096680
-9.223707199096680
-9.223707199096680
-9.223707199096680
-9.223707199096680
-9.223707199096680
-9.223707199096680
-9.223707199096680
-9.208448410034180
-9.208448410034180
-9.208448410034180
-9.208448410034180
-9.208448410034180
-9.208448410034180
-9.208448410034180
-9.193189620971680
-9.193189620971680
-9.193189620971680
-9.193189620971680
-9.193189620971680
-9.193189620971680
-9.193189620971680
-9.193189620971680
-9.177930831909180
-9.177930831909180
-9.177930831909180
-9.177930831909180
-9.177930831909180
-9.177930831909180
-9.177930831909180
-9.177930831909180
-9.177930831909180
-9.177930831909180
-9.177930831909180
-9.162672042846680
-9.162672042846680
-9.162672042846680
-9.162672042846680
-9.162672042846680
-9.162672042846680
-9.162672042846680
-9.162672042846680
-9.147413253784180
-9.147413253784180
-9.147413253784180
-9.147413253784180
-9.147413253784180
-9.147413253784180
-9.147413253784180
-9.147413253784180
-9.147413253784180
-9.132154464721680
-9.147413253784180
-9.132154464721680
-9.132154464721680
-9.132154464721680
-9.132154464721680
-9.132154464721680
-9.132154464721680
-9.132154464721680
-9.116895675659180
-9.116895675659180
-9.116895675659180
-9.116895675659180
-9.116895675659180
-9.116895675659180
-9.116895675659180
-9.116895675659180
-9.101636886596680
-9.101636886596680
-9.101636886596680
-9.101636886596680
-9.101636886596680
-9.101636886596680
-9.101636886596680
-9.101636886596680
-9.101636886596680
-9.086378097534180
-9.101636886596680
-9.086378097534180
-9.086378097534180
-9.086378097534180
-9.086378097534180
-9.086378097534180
-9.086378097534180
-9.086378097534180
-9.086378097534180
-9.086378097534180
-9.071119308471680
-9.071119308471680
-9.071119308471680
-9.071119308471680
-9.071119308471680
-9.071119308471680
-9.071119308471680
-9.055860519409180
-9.055860519409180
-9.055860519409180
-9.055860519409180
-9.055860519409180
-9.055860519409180
-9.055860519409180
-9.055860519409180
-9.040601730346680
-9.055860519409180
-9.040601730346680
-9.040601730346680
-9.040601730346680
-9.040601730346680
-9.040601730346680
-9.040601730346680
-9.025342941284180
-9.025342941284180
-9.025342941284180
-9.025342941284180
-9.025342941284180
-9.025342941284180
-9.025342941284180
-9.010084152221680
-9.025342941284180
-9.010084152221680
-9.010084152221680
-9.010084152221680
-9.010084152221680
-9.010084152221680
-9.010084152221680
-8.994825363159180
-8.994825363159180
-8.994825363159180
-8.994825363159180
-8.994825363159180
-8.994825363159180
-8.994825363159180
-8.979566574096680
-8.994825363159180
-8.979566574096680
-8.979566574096680
-8.979566574096680
-8.979566574096680
-8.979566574096680
-8.979566574096680
-8.979566574096680
-8.979566574096680
-8.979566574096680
-8.979566574096680
-8.964307785034180
-8.964307785034180
-8.964307785034180
-8.964307785034180
-8.964307785034180
-8.949048995971680
-8.964307785034180
-8.949048995971680
-8.949048995971680
-8.949048995971680
-8.949048995971680
-8.949048995971680
-8.949048995971680
-8.933790206909180
-8.933790206909180
-8.949048995971680
-8.933790206909180
-8.933790206909180
-8.933790206909180
-8.933790206909180
-8.933790206909180
-8.933790206909180
-8.933790206909180
-8.918531417846680
-8.918531417846680
-8.918531417846680
-8.918531417846680
-8.918531417846680
-8.918531417846680
-8.918531417846680
-8.918531417846680
-8.918531417846680
-8.903272628784180
-8.903272628784180
-8.903272628784180
-8.903272628784180
-8.903272628784180
-8.903272628784180
-8.903272628784180
-8.903272628784180
-8.888013839721680
-8.888013839721680
-8.903272628784180
-8.888013839721680
-8.888013839721680
-8.888013839721680
-8.888013839721680
-8.888013839721680
-8.888013839721680
-8.872755050659180
-8.888013839721680
-8.888013839721680
-8.872755050659180
-8.872755050659180
-8.872755050659180
-8.872755050659180
-8.872755050659180
-8.872755050659180
-8.857496261596680
-8.857496261596680
-8.857496261596680
-8.857496261596680
-8.857496261596680
-8.857496261596680
-8.857496261596680
-8.857496261596680
-8.857496261596680
-8.857496261596680
-8.857496261596680
-8.842237472534180
-8.842237472534180
-8.842237472534180
-8.842237472534180
-8.842237472534180
-8.842237472534180
-8.842237472534180
-8.842237472534180
-8.842237472534180
-8.826978683471680
-8.826978683471680
-8.826978683471680
-8.826978683471680
-8.826978683471680
-8.826978683471680
-8.826978683471680
-8.826978683471680
-8.811719894409180
-8.811719894409180
-8.811719894409180
-8.811719894409180
-8.811719894409180
-8.811719894409180
-8.811719894409180
-8.796461105346680
-8.796461105346680
-8.796461105346680
-8.796461105346680
-8.796461105346680
-8.796461105346680
-8.796461105346680
-8.796461105346680
-8.796461105346680
-8.796461105346680
-8.796461105346680
-8.781202316284180
-8.781202316284180
-8.781202316284180
-8.781202316284180
-8.781202316284180
-8.781202316284180
-8.781202316284180
-8.781202316284180
-8.765943527221680
-8.765943527221680
-8.765943527221680
-8.765943527221680
-8.765943527221680
-8.765943527221680
-8.765943527221680
-8.765943527221680
-8.765943527221680
-8.765943527221680
-8.750684738159180
-8.750684738159180
-8.750684738159180
-8.750684738159180
-8.750684738159180
-8.750684738159180
-8.735425949096680
-8.750684738159180
-8.735425949096680
-8.735425949096680
-8.735425949096680
-8.735425949096680
-8.735425949096680
-8.735425949096680
-8.735425949096680
-8.720167160034180
-8.735425949096680
-8.735425949096680
-8.720167160034180
-8.720167160034180
-8.720167160034180
-8.720167160034180
-8.720167160034180
-8.720167160034180
-8.720167160034180
-8.720167160034180
-8.704908370971680
-8.704908370971680
-8.704908370971680
-8.704908370971680
-8.704908370971680
-8.704908370971680
-8.704908370971680
-8.704908370971680
-8.689649581909180
-8.689649581909180
-8.689649581909180
-8.689649581909180
-8.689649581909180
-8.689649581909180
-8.689649581909180
-8.689649581909180
-8.689649581909180
-8.689649581909180
-8.674390792846680
-8.674390792846680
-8.674390792846680
-8.674390792846680
-8.674390792846680
-8.674390792846680
-8.674390792846680
-8.674390792846680
-8.659132003784180
-8.674390792846680
-8.659132003784180
-8.659132003784180
-8.659132003784180
-8.659132003784180
-8.659132003784180
-8.659132003784180
-8.659132003784180
-8.659132003784180
-8.659132003784180
-8.659132003784180
-8.643873214721680
-8.643873214721680
-8.643873214721680
-8.643873214721680
-8.643873214721680
-8.643873214721680
-8.643873214721680
-8.643873214721680
-8.628614425659180
-8.628614425659180
-8.628614425659180
-8.628614425659180
-8.628614425659180
-8.613355636596680
-8.628614425659180
-8.613355636596680
-8.613355636596680
-8.613355636596680
-8.613355636596680
-8.613355636596680
-8.613355636596680
-8.613355636596680
-8.598096847534180
-8.598096847534180
-8.598096847534180
-8.598096847534180
-8.598096847534180
-8.598096847534180
-8.598096847534180
-8.598096847534180
-8.598096847534180
-8.598096847534180
-8.598096847534180
-8.582838058471680
-8.582838058471680
-8.582838058471680
-8.582838058471680
-8.582838058471680
-8.582838058471680
-8.582838058471680
-8.582838058471680
-8.582838058471680
-8.567579269409180
-8.567579269409180
-8.582838058471680
-8.567579269409180
-8.567579269409180
-8.567579269409180
-8.567579269409180
-8.567579269409180
-8.567579269409180
-8.567579269409180
-8.567579269409180
-8.552320480346680
-8.567579269409180
-8.552320480346680
-8.552320480346680
-8.552320480346680
-8.552320480346680
-8.537061691284180
-8.552320480346680
-8.552320480346680
-8.537061691284180
-8.537061691284180
-8.537061691284180
-8.537061691284180
-8.537061691284180
-8.537061691284180
-8.537061691284180
-8.537061691284180
-8.521802902221680
-8.521802902221680
-8.521802902221680
-8.521802902221680
-8.521802902221680
-8.521802902221680
-8.521802902221680
-8.521802902221680
-8.521802902221680
-8.506544113159180
-8.506544113159180
-8.506544113159180
-8.506544113159180
-8.506544113159180
-8.506544113159180
-8.506544113159180
-8.506544113159180
-8.506544113159180
-8.506544113159180
-8.491285324096680
-8.491285324096680
-8.491285324096680
-8.491285324096680
-8.491285324096680
-8.491285324096680
-8.491285324096680
-8.491285324096680
-8.491285324096680
-8.491285324096680
-8.476026535034180
-8.476026535034180
-8.476026535034180
-8.476026535034180
-8.476026535034180
-8.476026535034180
-8.476026535034180
-8.476026535034180
-8.460767745971680
-8.460767745971680
-8.460767745971680
-8.460767745971680
-8.460767745971680
-8.460767745971680
-8.460767745971680
-8.460767745971680
-8.460767745971680
-8.445508956909180
-8.445508956909180
-8.445508956909180
-8.445508956909180
-8.445508956909180
-8.445508956909180
-8.445508956909180
-8.445508956909180
-8.430250167846680
-8.445508956909180
-8.445508956909180
-8.430250167846680
-8.430250167846680
-8.430250167846680
-8.430250167846680
-8.430250167846680
-8.430250167846680
-8.430250167846680
-8.430250167846680
-8.430250167846680
-8.430250167846680
-8.414991378784180
-8.414991378784180
-8.414991378784180
-8.414991378784180
-8.414991378784180
-8.414991378784180
-8.414991378784180
-8.414991378784180
-8.399732589721680
-8.399732589721680
-8.399732589721680
-8.399732589721680
-8.399732589721680
-8.399732589721680
-8.399732589721680
-8.399732589721680
-8.399732589721680
-8.399732589721680
-8.384473800659180
-8.384473800659180
-8.384473800659180
-8.384473800659180
-8.384473800659180
-8.384473800659180
-8.369215011596680
-8.369215011596680
-8.369215011596680
-8.369215011596680
-8.369215011596680
-8.369215011596680
-8.369215011596680
-8.369215011596680
-8.369215011596680
-8.369215011596680
-8.353956222534180
-8.353956222534180
-8.353956222534180
-8.353956222534180
-8.353956222534180
-8.353956222534180
-8.353956222534180
-8.338697433471680
-8.338697433471680
-8.338697433471680
-8.338697433471680
-8.338697433471680
-8.338697433471680
-8.338697433471680
-8.338697433471680
-8.323438644409180
-8.323438644409180
-8.323438644409180
-8.323438644409180
-8.323438644409180
-8.323438644409180
-8.323438644409180
-8.323438644409180
-8.323438644409180
-8.308179855346680
-8.323438644409180
-8.308179855346680
-8.308179855346680
-8.308179855346680
-8.308179855346680
-8.308179855346680
-8.308179855346680
-8.308179855346680
-8.308179855346680
-8.308179855346680
-8.308179855346680
-8.292921066284180
-8.292921066284180
-8.292921066284180
-8.292921066284180
-8.292921066284180
-8.292921066284180
-8.292921066284180
-8.292921066284180
-8.292921066284180
-8.277662277221680
-8.277662277221680
-8.277662277221680
-8.277662277221680
-8.277662277221680
-8.277662277221680
-8.277662277221680
-8.277662277221680
-8.277662277221680
-8.277662277221680
-8.277662277221680
-8.262403488159180
-8.262403488159180
-8.262403488159180
-8.262403488159180
-8.262403488159180
-8.262403488159180
-8.262403488159180
-8.262403488159180
-8.262403488159180
-8.247144699096680
-8.247144699096680
-8.247144699096680
-8.247144699096680
-8.247144699096680
-8.247144699096680
-8.247144699096680
-8.247144699096680
-8.231885910034180
-8.231885910034180
-8.231885910034180
-8.231885910034180
-8.231885910034180
-8.231885910034180
-8.216627120971680
-8.231885910034180
-8.231885910034180
-8.231885910034180
-8.216627120971680
-8.216627120971680
-8.216627120971680
-8.216627120971680
-8.216627120971680
-8.216627120971680
-8.216627120971680
-8.216627120971680
-8.201368331909180
-8.216627120971680
-8.216627120971680
-8.201368331909180
-8.201368331909180
-8.201368331909180
-8.201368331909180
-8.201368331909180
-8.201368331909180
-8.201368331909180
-8.201368331909180
-8.186109542846680
-8.186109542846680
-8.201368331909180
-8.186109542846680
-8.186109542846680
-8.186109542846680
-8.186109542846680
-8.186109542846680
-8.186109542846680
-8.186109542846680
-8.186109542846680
-8.170850753784180
-8.170850753784180
-8.170850753784180
-8.170850753784180
-8.170850753784180
-8.170850753784180
-8.170850753784180
-8.155591964721680
-8.155591964721680
-8.155591964721680
-8.155591964721680
-8.155591964721680
-8.155591964721680
-8.155591964721680
-8.155591964721680
-8.140333175659180
-8.140333175659180
-8.140333175659180
-8.140333175659180
-8.140333175659180
-8.140333175659180
-8.140333175659180
-8.140333175659180
-8.140333175659180
-8.140333175659180
-8.140333175659180
-8.125074386596680
-8.125074386596680
-8.125074386596680
-8.125074386596680
-8.125074386596680
-8.125074386596680
-8.125074386596680
-8.125074386596680
-8.125074386596680
-8.109815597534180
-8.109815597534180
-8.109815597534180
-8.109815597534180
-8.109815597534180
-8.109815597534180
-8.109815597534180
-8.109815597534180
-8.109815597534180
-8.109815597534180
-8.109815597534180
-8.109815597534180
-8.109815597534180
-8.094556808471680
-8.094556808471680
-8.094556808471680
-8.094556808471680
-8.094556808471680
-8.094556808471680
-8.094556808471680
-8.094556808471680
-8.079298019409180
-8.079298019409180
-8.079298019409180
-8.079298019409180
-8.079298019409180
-8.079298019409180
-8.079298019409180
-8.079298019409180
-8.064039230346680
-8.064039230346680
-8.064039230346680
-8.064039230346680
-8.064039230346680
-8.064039230346680
-8.064039230346680
-8.064039230346680
-8.064039230346680
-8.064039230346680
-8.064039230346680
-8.064039230346680
-8.064039230346680
-8.048780441284180
-8.048780441284180
-8.048780441284180
-8.048780441284180
-8.048780441284180
-8.048780441284180
-8.048780441284180
-8.048780441284180
-8.048780441284180
-8.048780441284180
-8.033521652221680
-8.033521652221680
-8.033521652221680
-8.033521652221680
-8.033521652221680
-8.033521652221680
-8.018262863159180
-8.018262863159180
-8.018262863159180
-8.018262863159180
-8.018262863159180
-8.018262863159180
-8.018262863159180
-8.018262863159180
-8.018262863159180
-8.003004074096680
-8.003004074096680
-8.003004074096680
-8.003004074096680
-8.003004074096680
-8.003004074096680
-8.003004074096680
-8.003004074096680
-8.003004074096680
-7.987744808197022
-7.987744808197022
-7.987744808197022
-7.987744808197022
-7.987744808197022
-7.987744808197022
-7.987744808197022
-7.987744808197022
-7.987744808197022
-7.987744808197022
-7.987744808197022
-7.987744808197022
-7.972486019134522
-7.972486019134522
-7.972486019134522
-7.972486019134522
-7.972486019134522
-7.972486019134522
-7.972486019134522
-7.972486019134522
-7.957227230072022
-7.957227230072022
-7.972486019134522
-7.957227230072022
-7.957227230072022
-7.957227230072022
-7.957227230072022
-7.957227230072022
-7.957227230072022
-7.957227230072022
-7.957227230072022
-7.957227230072022
-7.941968441009522
-7.957227230072022
-7.941968441009522
-7.941968441009522
-7.941968441009522
-7.941968441009522
-7.941968441009522
-7.941968441009522
-7.941968441009522
-7.926709651947022
-7.941968441009522
-7.926709651947022
-7.926709651947022
-7.926709651947022
-7.926709651947022
-7.926709651947022
-7.926709651947022
-7.926709651947022
-7.926709651947022
-7.926709651947022
-7.911450862884522
-7.926709651947022
-7.911450862884522
-7.911450862884522
-7.911450862884522
-7.911450862884522
-7.896192073822022
-7.911450862884522
-7.911450862884522
-7.896192073822022
-7.896192073822022
-7.896192073822022
-7.896192073822022
-7.896192073822022
-7.896192073822022
-7.896192073822022
-7.896192073822022
-7.896192073822022
-7.880933284759522
-7.880933284759522
-7.880933284759522
-7.880933284759522
-7.880933284759522
-7.880933284759522
-7.880933284759522
-7.880933284759522
-7.880933284759522
-7.880933284759522
-7.880933284759522
-7.865674495697022
-7.865674495697022
-7.865674495697022
-7.865674495697022
-7.865674495697022
-7.865674495697022
-7.865674495697022
-7.865674495697022
-7.865674495697022
-7.865674495697022
-7.865674495697022
-7.865674495697022
-7.850415706634522
-7.850415706634522
-7.850415706634522
-7.850415706634522
-7.850415706634522
-7.850415706634522
-7.850415706634522
-7.835156917572022
-7.835156917572022
-7.835156917572022
-7.835156917572022
-7.835156917572022
-7.835156917572022
-7.835156917572022
-7.835156917572022
-7.819898128509522
-7.819898128509522
-7.819898128509522
-7.819898128509522
-7.819898128509522
-7.819898128509522
-7.819898128509522
-7.819898128509522
-7.819898128509522
-7.804639339447022
-7.819898128509522
-7.819898128509522
-7.804639339447022
-7.819898128509522
-7.819898128509522
-7.804639339447022
-7.804639339447022
-7.804639339447022
-7.804639339447022
-7.804639339447022
-7.804639339447022
-7.789380550384522
-7.789380550384522
-7.789380550384522
-7.789380550384522
-7.789380550384522
-7.789380550384522
-7.789380550384522
-7.789380550384522
-7.789380550384522
-7.789380550384522
-7.789380550384522
-7.789380550384522
-7.789380550384522
-7.774121761322022
-7.774121761322022
-7.774121761322022
-7.774121761322022
-7.774121761322022
-7.774121761322022
-7.774121761322022
-7.774121761322022
-7.758862972259522
-7.758862972259522
-7.758862972259522
-7.758862972259522
-7.758862972259522
-7.758862972259522
-7.758862972259522
-7.758862972259522
-7.758862972259522
-7.758862972259522
-7.758862972259522
-7.743604183197022
-7.743604183197022
-7.743604183197022
-7.743604183197022
-7.743604183197022
-7.728345394134522
-7.743604183197022
-7.743604183197022
-7.743604183197022
-7.728345394134522
-7.728345394134522
-7.728345394134522
-7.728345394134522
-7.728345394134522
-7.728345394134522
-7.728345394134522
-7.728345394134522
-7.728345394134522
-7.728345394134522
-7.728345394134522
-7.713086605072022
-7.713086605072022
-7.713086605072022
-7.713086605072022
-7.713086605072022
-7.713086605072022
-7.713086605072022
-7.713086605072022
-7.713086605072022
-7.697827816009522
-7.713086605072022
-7.697827816009522
-7.697827816009522
-7.697827816009522
-7.697827816009522
-7.697827816009522
-7.697827816009522
-7.697827816009522
-7.697827816009522
-7.682569026947022
-7.682569026947022
-7.682569026947022
-7.682569026947022
-7.682569026947022
-7.682569026947022
-7.682569026947022
-7.682569026947022
-7.682569026947022
-7.682569026947022
-7.667310237884522
-7.667310237884522
-7.667310237884522
-7.667310237884522
-7.667310237884522
-7.667310237884522
-7.667310237884522
-7.667310237884522
-7.652051448822022
-7.652051448822022
-7.652051448822022
-7.652051448822022
-7.652051448822022
-7.652051448822022
-7.652051448822022
-7.652051448822022
-7.652051448822022
-7.652051448822022
-7.652051448822022
-7.652051448822022
-7.636792659759522
-7.652051448822022
-7.636792659759522
-7.636792659759522
-7.636792659759522
-7.636792659759522
-7.636792659759522
-7.636792659759522
-7.636792659759522
-7.636792659759522
-7.621533870697022
-7.636792659759522
-7.621533870697022
-7.636792659759522
-7.621533870697022
-7.621533870697022
-7.621533870697022
-7.621533870697022
-7.621533870697022
-7.621533870697022
-7.621533870697022
-7.606275081634522
-7.606275081634522
-7.606275081634522
-7.606275081634522
-7.606275081634522
-7.606275081634522
-7.606275081634522
-7.606275081634522
-7.606275081634522
-7.606275081634522
-7.591016292572022
-7.606275081634522
-7.591016292572022
-7.591016292572022
-7.591016292572022
-7.591016292572022
-7.591016292572022
-7.591016292572022
-7.591016292572022
-7.591016292572022
-7.575757503509522
-7.575757503509522
-7.575757503509522
-7.575757503509522
-7.575757503509522
-7.575757503509522
-7.575757503509522
-7.560498714447022
-7.575757503509522
-7.575757503509522
-7.560498714447022
-7.560498714447022
-7.560498714447022
-7.560498714447022
-7.560498714447022
-7.560498714447022
-7.560498714447022
-7.560498714447022
-7.560498714447022
-7.560498714447022
-7.560498714447022
-7.545239925384522
-7.545239925384522
-7.545239925384522
-7.545239925384522
-7.545239925384522
-7.545239925384522
-7.545239925384522
-7.545239925384522
-7.545239925384522
-7.529981136322022
-7.529981136322022
-7.529981136322022
-7.529981136322022
-7.529981136322022
-7.529981136322022
-7.529981136322022
-7.529981136322022
-7.529981136322022
-7.514722347259522
-7.529981136322022
-7.514722347259522
-7.514722347259522
-7.514722347259522
-7.514722347259522
-7.514722347259522
-7.514722347259522
-7.514722347259522
-7.514722347259522
-7.514722347259522
-7.514722347259522
-7.514722347259522
-7.514722347259522
-7.499463558197022
-7.499463558197022
-7.499463558197022
-7.499463558197022
-7.499463558197022
-7.499463558197022
-7.499463558197022
-7.499463558197022
-7.499463558197022
-7.484204769134522
-7.484204769134522
-7.484204769134522
-7.484204769134522
-7.484204769134522
-7.484204769134522
-7.484204769134522
-7.484204769134522
-7.484204769134522
-7.484204769134522
-7.484204769134522
-7.468945980072022
-7.468945980072022
-7.468945980072022
-7.468945980072022
-7.468945980072022
-7.468945980072022
-7.468945980072022
-7.468945980072022
-7.468945980072022
-7.468945980072022
-7.453687191009522
-7.468945980072022
-7.453687191009522
-7.453687191009522
-7.453687191009522
-7.453687191009522
-7.453687191009522
-7.453687191009522
-7.453687191009522
-7.453687191009522
-7.438428401947022
-7.438428401947022
-7.438428401947022
-7.438428401947022
-7.438428401947022
-7.438428401947022
-7.438428401947022
-7.438428401947022
-7.438428401947022
-7.438428401947022
-7.423169612884522
-7.423169612884522
-7.423169612884522
-7.423169612884522
-7.423169612884522
-7.423169612884522
-7.423169612884522
-7.423169612884522
-7.423169612884522
-7.423169612884522
-7.423169612884522
-7.407910823822022
-7.407910823822022
-7.423169612884522
-7.407910823822022
-7.407910823822022
-7.407910823822022
-7.407910823822022
-7.407910823822022
-7.407910823822022
-7.392652034759522
-7.407910823822022
-7.392652034759522
-7.392652034759522
-7.392652034759522
-7.392652034759522
-7.392652034759522
-7.392652034759522
-7.392652034759522
-7.392652034759522
-7.377393245697022
-7.392652034759522
-7.377393245697022
-7.377393245697022
-7.377393245697022
-7.377393245697022
-7.377393245697022
-7.377393245697022
-7.377393245697022
-7.377393245697022
-7.377393245697022
-7.362134456634522
-7.362134456634522
-7.377393245697022
-7.362134456634522
-7.362134456634522
-7.362134456634522
-7.362134456634522
-7.362134456634522
-7.362134456634522
-7.362134456634522
-7.346875667572022
-7.346875667572022
-7.362134456634522
-7.346875667572022
-7.346875667572022
-7.346875667572022
-7.346875667572022
-7.346875667572022
-7.346875667572022
-7.346875667572022
-7.346875667572022
-7.346875667572022
-7.346875667572022
-7.331616878509522
-7.331616878509522
-7.331616878509522
-7.331616878509522
-7.331616878509522
-7.331616878509522
-7.331616878509522
-7.331616878509522
-7.331616878509522
-7.331616878509522
-7.316358089447022
-7.331616878509522
-7.316358089447022
-7.316358089447022
-7.316358089447022
-7.316358089447022
-7.316358089447022
-7.316358089447022
-7.316358089447022
-7.301099300384522
-7.316358089447022
-7.301099300384522
-7.301099300384522
-7.301099300384522
-7.301099300384522
-7.301099300384522
-7.301099300384522
-7.301099300384522
-7.301099300384522
-7.301099300384522
-7.301099300384522
-7.301099300384522
-7.301099300384522
-7.285840511322022
-7.285840511322022
-7.285840511322022
-7.285840511322022
-7.285840511322022
-7.285840511322022
-7.285840511322022
-7.285840511322022
-7.285840511322022
-7.285840511322022
-7.285840511322022
-7.270581722259522
-7.270581722259522
-7.270581722259522
-7.270581722259522
-7.270581722259522
-7.270581722259522
-7.270581722259522
-7.255322933197022
-7.255322933197022
-7.255322933197022
-7.255322933197022
-7.255322933197022
-7.255322933197022
-7.255322933197022
-7.255322933197022
-7.255322933197022
-7.255322933197022
-7.240064144134522
-7.240064144134522
-7.240064144134522
-7.240064144134522
-7.240064144134522
-7.240064144134522
-7.240064144134522
-7.240064144134522
-7.240064144134522
-7.240064144134522
-7.240064144134522
-7.224805355072022
-7.224805355072022
-7.224805355072022
-7.224805355072022
-7.224805355072022
-7.224805355072022
-7.224805355072022
-7.224805355072022
-7.224805355072022
-7.224805355072022
-7.224805355072022
-7.224805355072022
-7.209546566009522
-7.209546566009522
-7.224805355072022
-7.209546566009522
-7.224805355072022
-7.209546566009522
-7.209546566009522
-7.209546566009522
-7.209546566009522
-7.209546566009522
-7.209546566009522
-7.209546566009522
-7.194287776947022
-7.194287776947022
-7.194287776947022
-7.194287776947022
-7.194287776947022
-7.194287776947022
-7.194287776947022
-7.194287776947022
-7.194287776947022
-7.194287776947022
-7.194287776947022
-7.194287776947022
-7.179028987884522
-7.179028987884522
-7.179028987884522
-7.179028987884522
-7.179028987884522
-7.179028987884522
-7.179028987884522
-7.179028987884522
-7.179028987884522
-7.179028987884522
-7.163770198822022
-7.163770198822022
-7.163770198822022
-7.163770198822022
-7.163770198822022
-7.163770198822022
-7.163770198822022
-7.163770198822022
-7.163770198822022
-7.163770198822022
-7.163770198822022
-7.148511409759522
-7.163770198822022
-7.148511409759522
-7.148511409759522
-7.148511409759522
-7.148511409759522
-7.148511409759522
-7.148511409759522
-7.148511409759522
-7.148511409759522
-7.133252620697022
-7.133252620697022
-7.133252620697022
-7.133252620697022
-7.133252620697022
-7.133252620697022
-7.133252620697022
-7.133252620697022
-7.133252620697022
-7.133252620697022
-7.133252620697022
-7.133252620697022
-7.117993831634522
-7.117993831634522
-7.117993831634522
-7.117993831634522
-7.117993831634522
-7.117993831634522
-7.117993831634522
-7.117993831634522
-7.102735042572022
-7.102735042572022
-7.117993831634522
-7.102735042572022
-7.102735042572022
-7.102735042572022
-7.102735042572022
-7.102735042572022
-7.102735042572022
-7.102735042572022
-7.102735042572022
-7.102735042572022
-7.102735042572022
-7.087476253509522
-7.102735042572022
-7.087476253509522
-7.087476253509522
-7.087476253509522
-7.087476253509522
-7.087476253509522
-7.087476253509522
-7.087476253509522
-7.087476253509522
-7.087476253509522
-7.072217464447022
-7.072217464447022
-7.072217464447022
-7.072217464447022
-7.072217464447022
-7.072217464447022
-7.072217464447022
-7.072217464447022
-7.072217464447022
-7.056958675384522
-7.072217464447022
-7.056958675384522
-7.056958675384522
-7.056958675384522
-7.056958675384522
-7.056958675384522
-7.056958675384522
-7.041699886322022
-7.041699886322022
-7.041699886322022
-7.041699886322022
-7.041699886322022
-7.041699886322022
-7.041699886322022
-7.041699886322022
-7.041699886322022
-7.041699886322022
-7.041699886322022
-7.041699886322022
-7.041699886322022
-7.041699886322022
-7.041699886322022
-7.041699886322022
-7.041699886322022
-7.026441097259522
-7.041699886322022
-7.026441097259522
-7.026441097259522
-7.026441097259522
-7.026441097259522
-7.026441097259522
-7.026441097259522
-7.026441097259522
-7.026441097259522
-7.011182308197022
-7.011182308197022
-7.011182308197022
-7.011182308197022
-7.011182308197022
-7.011182308197022
-7.011182308197022
-7.011182308197022
-7.011182308197022
-6.995923519134522
-6.995923519134522
-6.995923519134522
-6.995923519134522
-6.995923519134522
-6.995923519134522
-6.995923519134522
-6.995923519134522
-6.995923519134522
-6.980664730072022
-6.995923519134522
-6.995923519134522
-6.980664730072022
-6.980664730072022
-6.980664730072022
-6.980664730072022
-6.980664730072022
-6.980664730072022
-6.980664730072022
-6.980664730072022
-6.980664730072022
-6.980664730072022
-6.980664730072022
-6.980664730072022
-6.965405941009522
-6.965405941009522
-6.980664730072022
-6.965405941009522
-6.965405941009522
-6.965405941009522
-6.965405941009522
-6.965405941009522
-6.965405941009522
-6.965405941009522
-6.950147151947022
-6.950147151947022
-6.950147151947022
-6.950147151947022
-6.950147151947022
-6.950147151947022
-6.950147151947022
-6.950147151947022
-6.950147151947022
-6.950147151947022
-6.950147151947022
-6.950147151947022
-6.934888362884522
-6.934888362884522
-6.934888362884522
-6.934888362884522
-6.934888362884522
-6.934888362884522
-6.934888362884522
-6.934888362884522
-6.934888362884522
-6.934888362884522
-6.934888362884522
-6.919629573822022
-6.919629573822022
-6.919629573822022
-6.919629573822022
-6.919629573822022
-6.919629573822022
-6.919629573822022
-6.919629573822022
-6.919629573822022
-6.919629573822022
-6.919629573822022
-6.919629573822022
-6.919629573822022
-6.919629573822022
-6.919629573822022
-6.904370784759522
-6.904370784759522
-6.904370784759522
-6.904370784759522
-6.904370784759522
-6.904370784759522
-6.904370784759522
-6.904370784759522
-6.889111995697022
-6.889111995697022
-6.904370784759522
-6.889111995697022
-6.889111995697022
-6.889111995697022
-6.889111995697022
-6.889111995697022
-6.889111995697022
-6.889111995697022
-6.889111995697022
-6.889111995697022
-6.889111995697022
-6.889111995697022
-6.873853206634522
-6.873853206634522
-6.873853206634522
-6.873853206634522
-6.873853206634522
-6.873853206634522
-6.873853206634522
-6.873853206634522
-6.873853206634522
-6.873853206634522
-6.873853206634522
-6.858594417572022
-6.858594417572022
-6.858594417572022
-6.858594417572022
-6.858594417572022
-6.858594417572022
-6.858594417572022
-6.843335628509522
-6.858594417572022
-6.858594417572022
-6.843335628509522
-6.843335628509522
-6.843335628509522
-6.843335628509522
-6.843335628509522
-6.843335628509522
-6.843335628509522
-6.843335628509522
-6.843335628509522
-6.828076839447022
-6.828076839447022
-6.828076839447022
-6.828076839447022
-6.828076839447022
-6.828076839447022
-6.828076839447022
-6.828076839447022
-6.828076839447022
-6.828076839447022
-6.828076839447022
-6.828076839447022
-6.812818050384522
-6.812818050384522
-6.828076839447022
-6.812818050384522
-6.812818050384522
-6.812818050384522
-6.812818050384522
-6.812818050384522
-6.812818050384522
-6.812818050384522
-6.812818050384522
-6.797559261322022
-6.812818050384522
-6.812818050384522
-6.797559261322022
-6.797559261322022
-6.797559261322022
-6.797559261322022
-6.797559261322022
-6.797559261322022
-6.797559261322022
-6.797559261322022
-6.782300472259522
-6.797559261322022
-6.782300472259522
-6.782300472259522
-6.782300472259522
-6.782300472259522
-6.782300472259522
-6.782300472259522
-6.782300472259522
-6.782300472259522
-6.782300472259522
-6.782300472259522
-6.782300472259522
-6.767041683197022
-6.767041683197022
-6.767041683197022
-6.767041683197022
-6.767041683197022
-6.767041683197022
-6.767041683197022
-6.767041683197022
-6.767041683197022
-6.767041683197022
-6.751782894134522
-6.751782894134522
-6.751782894134522
-6.751782894134522
-6.751782894134522
-6.751782894134522
-6.751782894134522
-6.751782894134522
-6.751782894134522
-6.751782894134522
-6.751782894134522
-6.751782894134522
-6.751782894134522
-6.751782894134522
-6.736524105072022
-6.736524105072022
-6.736524105072022
-6.736524105072022
-6.736524105072022
-6.736524105072022
-6.736524105072022
-6.736524105072022
-6.736524105072022
-6.736524105072022
-6.736524105072022
-6.721265316009522
-6.721265316009522
-6.721265316009522
-6.721265316009522
-6.721265316009522
-6.721265316009522
-6.721265316009522
-6.721265316009522
-6.721265316009522
-6.721265316009522
-6.721265316009522
-6.721265316009522
-6.721265316009522
-6.706006526947022
-6.706006526947022
-6.721265316009522
-6.706006526947022
-6.706006526947022
-6.706006526947022
-6.706006526947022
-6.706006526947022
-6.706006526947022
-6.706006526947022
-6.706006526947022
-6.706006526947022
-6.690747737884522
-6.690747737884522
-6.690747737884522
-6.690747737884522
-6.690747737884522
-6.690747737884522
-6.690747737884522
-6.690747737884522
-6.690747737884522
-6.690747737884522
-6.690747737884522
-6.675488948822022
-6.690747737884522
-6.690747737884522
-6.675488948822022
-6.675488948822022
-6.675488948822022
-6.675488948822022
-6.675488948822022
-6.675488948822022
-6.675488948822022
-6.675488948822022
-6.660230159759522
-6.660230159759522
-6.660230159759522
-6.660230159759522
-6.660230159759522
-6.660230159759522
-6.660230159759522
-6.660230159759522
-6.660230159759522
-6.660230159759522
-6.660230159759522
-6.660230159759522
-6.644971370697022
-6.644971370697022
-6.660230159759522
-6.660230159759522
-6.644971370697022
-6.644971370697022
-6.644971370697022
-6.644971370697022
-6.644971370697022
-6.644971370697022
-6.644971370697022
-6.644971370697022
-6.644971370697022
-6.644971370697022
-6.644971370697022
-6.629712581634522
-6.629712581634522
-6.629712581634522
-6.629712581634522
-6.629712581634522
-6.629712581634522
-6.629712581634522
-6.629712581634522
-6.629712581634522
-6.614453792572022
-6.614453792572022
-6.614453792572022
-6.614453792572022
-6.614453792572022
-6.614453792572022
-6.614453792572022
-6.614453792572022
-6.614453792572022
-6.614453792572022
-6.614453792572022
-6.614453792572022
-6.614453792572022
-6.614453792572022
-6.599195003509522
-6.599195003509522
-6.614453792572022
-6.599195003509522
-6.599195003509522
-6.599195003509522
-6.599195003509522
-6.599195003509522
-6.599195003509522
-6.599195003509522
-6.599195003509522
-6.583936214447022
-6.583936214447022
-6.583936214447022
-6.583936214447022
-6.583936214447022
-6.583936214447022
-6.583936214447022
-6.583936214447022
-6.583936214447022
-6.568677425384522
-6.568677425384522
-6.583936214447022
-6.568677425384522
-6.568677425384522
-6.568677425384522
-6.568677425384522
-6.568677425384522
-6.568677425384522
-6.553418636322022
-6.568677425384522
-6.553418636322022
-6.553418636322022
-6.553418636322022
-6.553418636322022
-6.553418636322022
-6.553418636322022
-6.553418636322022
-6.553418636322022
-6.553418636322022
-6.553418636322022
-6.553418636322022
-6.553418636322022
-6.553418636322022
-6.538159847259522
-6.553418636322022
-6.538159847259522
-6.538159847259522
-6.538159847259522
-6.538159847259522
-6.538159847259522
-6.538159847259522
-6.522901058197022
-6.522901058197022
-6.538159847259522
-6.522901058197022
-6.522901058197022
-6.522901058197022
-6.522901058197022
-6.522901058197022
-6.522901058197022
-6.522901058197022
-6.522901058197022
-6.522901058197022
-6.507642269134522
-6.522901058197022
-6.522901058197022
-6.507642269134522
-6.507642269134522
-6.507642269134522
-6.507642269134522
-6.507642269134522
-6.507642269134522
-6.507642269134522
-6.507642269134522
-6.507642269134522
-6.507642269134522
-6.492383480072022
-6.492383480072022
-6.492383480072022
-6.492383480072022
-6.492383480072022
-6.492383480072022
-6.492383480072022
-6.492383480072022
-6.492383480072022
-6.492383480072022
-6.492383480072022
-6.492383480072022
-6.492383480072022
-6.492383480072022
-6.492383480072022
-6.492383480072022
-6.477124691009522
-6.477124691009522
-6.477124691009522
-6.477124691009522
-6.477124691009522
-6.477124691009522
-6.477124691009522
-6.477124691009522
-6.477124691009522
-6.477124691009522
-6.477124691009522
-6.477124691009522
-6.461865901947022
-6.461865901947022
-6.461865901947022
-6.461865901947022
-6.461865901947022
-6.461865901947022
-6.461865901947022
-6.461865901947022
-6.461865901947022
-6.446607112884522
-6.461865901947022
-6.446607112884522
-6.446607112884522
-6.446607112884522
-6.446607112884522
-6.446607112884522
-6.446607112884522
-6.446607112884522
-6.446607112884522
-6.446607112884522
-6.446607112884522
-6.446607112884522
-6.446607112884522
-6.431348323822022
-6.431348323822022
-6.431348323822022
-6.431348323822022
-6.431348323822022
-6.431348323822022
-6.431348323822022
-6.431348323822022
-6.431348323822022
-6.431348323822022
-6.431348323822022
-6.431348323822022
-6.431348323822022
-6.431348323822022
-6.431348323822022
-6.416089534759522
-6.416089534759522
-6.416089534759522
-6.416089534759522
-6.416089534759522
-6.416089534759522
-6.416089534759522
-6.416089534759522
-6.416089534759522
-6.400830745697022
-6.400830745697022
-6.400830745697022
-6.400830745697022
-6.400830745697022
-6.400830745697022
-6.400830745697022
-6.400830745697022
-6.400830745697022
-6.385571956634522
-6.400830745697022
-6.385571956634522
-6.385571956634522
-6.385571956634522
-6.385571956634522
-6.385571956634522
-6.385571956634522
-6.385571956634522
-6.385571956634522
-6.385571956634522
-6.385571956634522
-6.385571956634522
-6.385571956634522
-6.370313167572022
-6.385571956634522
-6.385571956634522
-6.370313167572022
-6.370313167572022
-6.370313167572022
-6.370313167572022
-6.370313167572022
-6.370313167572022
-6.370313167572022
-6.370313167572022
-6.370313167572022
-6.355054378509522
-6.355054378509522
-6.355054378509522
-6.355054378509522
-6.355054378509522
-6.355054378509522
-6.355054378509522
-6.355054378509522
-6.355054378509522
-6.355054378509522
-6.355054378509522
-6.355054378509522
-6.355054378509522
-6.355054378509522
-6.339795589447022
-6.339795589447022
-6.339795589447022
-6.339795589447022
-6.339795589447022
-6.339795589447022
-6.339795589447022
-6.339795589447022
-6.339795589447022
-6.324536800384522
-6.324536800384522
-6.339795589447022
-6.324536800384522
-6.324536800384522
-6.324536800384522
-6.324536800384522
-6.324536800384522
-6.324536800384522
-6.324536800384522
-6.324536800384522
-6.324536800384522
-6.324536800384522
-6.324536800384522
-6.324536800384522
-6.324536800384522
-6.324536800384522
-6.324536800384522
-6.309278011322022
-6.309278011322022
-6.309278011322022
-6.309278011322022
-6.309278011322022
-6.309278011322022
-6.309278011322022
-6.309278011322022
-6.309278011322022
-6.309278011322022
-6.309278011322022
-6.309278011322022
-6.294019222259522
-6.294019222259522
-6.294019222259522
-6.294019222259522
-6.294019222259522
-6.294019222259522
-6.294019222259522
-6.294019222259522
-6.294019222259522
-6.294019222259522
-6.294019222259522
-6.278760433197022
-6.278760433197022
-6.278760433197022
-6.278760433197022
-6.278760433197022
-6.278760433197022
-6.278760433197022
-6.278760433197022
-6.278760433197022
-6.278760433197022
-6.278760433197022
-6.263501644134522
-6.263501644134522
-6.263501644134522
-6.263501644134522
-6.263501644134522
-6.263501644134522
-6.263501644134522
-6.263501644134522
-6.263501644134522
-6.263501644134522
-6.263501644134522
-6.263501644134522
-6.263501644134522
-6.248242855072022
-6.248242855072022
-6.248242855072022
-6.248242855072022
-6.248242855072022
-6.248242855072022
-6.248242855072022
-6.248242855072022
-6.248242855072022
-6.248242855072022
-6.232984066009522
-6.248242855072022
-6.232984066009522
-6.232984066009522
-6.232984066009522
-6.232984066009522
-6.232984066009522
-6.232984066009522
-6.232984066009522
-6.232984066009522
-6.232984066009522
-6.232984066009522
-6.232984066009522
-6.217725276947022
-6.217725276947022
-6.217725276947022
-6.217725276947022
-6.217725276947022
-6.217725276947022
-6.217725276947022
-6.217725276947022
-6.217725276947022
-6.217725276947022
-6.217725276947022
-6.202466487884522
-6.202466487884522
-6.217725276947022
-6.202466487884522
-6.217725276947022
-6.202466487884522
-6.202466487884522
-6.202466487884522
-6.202466487884522
-6.202466487884522
-6.202466487884522
-6.202466487884522
-6.187207698822022
-6.202466487884522
-6.202466487884522
-6.187207698822022
-6.187207698822022
-6.187207698822022
-6.187207698822022
-6.187207698822022
-6.187207698822022
-6.187207698822022
-6.187207698822022
-6.187207698822022
-6.171948909759522
-6.171948909759522
-6.171948909759522
-6.171948909759522
-6.171948909759522
-6.171948909759522
-6.171948909759522
-6.171948909759522
-6.171948909759522
-6.171948909759522
-6.171948909759522
-6.156690120697022
-6.171948909759522
-6.171948909759522
-6.156690120697022
-6.171948909759522
-6.171948909759522
-6.156690120697022
-6.156690120697022
-6.156690120697022
-6.156690120697022
-6.156690120697022
-6.156690120697022
-6.156690120697022
-6.156690120697022
-6.156690120697022
-6.156690120697022
-6.156690120697022
-6.141431331634522
-6.141431331634522
-6.156690120697022
-6.141431331634522
-6.141431331634522
-6.141431331634522
-6.141431331634522
-6.141431331634522
-6.141431331634522
-6.141431331634522
-6.141431331634522
-6.141431331634522
-6.141431331634522
-6.141431331634522
-6.141431331634522
-6.126172542572022
-6.126172542572022
-6.126172542572022
-6.126172542572022
-6.126172542572022
-6.126172542572022
-6.126172542572022
-6.126172542572022
-6.126172542572022
-6.126172542572022
-6.110913753509522
-6.110913753509522
-6.110913753509522
-6.110913753509522
-6.110913753509522
-6.110913753509522
-6.110913753509522
-6.110913753509522
-6.110913753509522
-6.110913753509522
-6.110913753509522
-6.110913753509522
-6.110913753509522
-6.110913753509522
-6.110913753509522
-6.110913753509522
-6.095654964447022
-6.095654964447022
-6.095654964447022
-6.095654964447022
-6.095654964447022
-6.095654964447022
-6.095654964447022
-6.095654964447022
-6.095654964447022
-6.080396175384522
-6.080396175384522
-6.080396175384522
-6.080396175384522
-6.080396175384522
-6.080396175384522
-6.080396175384522
-6.080396175384522
-6.080396175384522
-6.080396175384522
-6.080396175384522
-6.080396175384522
-6.080396175384522
-6.080396175384522
-6.080396175384522
-6.080396175384522
-6.080396175384522
-6.065137386322022
-6.065137386322022
-6.065137386322022
-6.065137386322022
-6.065137386322022
-6.065137386322022
-6.065137386322022
-6.065137386322022
-6.065137386322022
-6.049878597259522
-6.049878597259522
-6.065137386322022
-6.049878597259522
-6.049878597259522
-6.049878597259522
-6.049878597259522
-6.049878597259522
-6.049878597259522
-6.049878597259522
-6.049878597259522
-6.049878597259522
-6.049878597259522
-6.049878597259522
-6.049878597259522
-6.049878597259522
-6.034619808197022
-6.034619808197022
-6.034619808197022
-6.034619808197022
-6.034619808197022
-6.034619808197022
-6.034619808197022
-6.034619808197022
-6.034619808197022
-6.034619808197022
-6.019361019134522
-6.019361019134522
-6.019361019134522
-6.019361019134522
-6.019361019134522
-6.019361019134522
-6.019361019134522
-6.019361019134522
-6.019361019134522
-6.019361019134522
-6.019361019134522
-6.019361019134522
-6.019361019134522
-6.019361019134522
-6.019361019134522
-6.004102230072022
-6.004102230072022
-6.004102230072022
-6.004102230072022
-6.004102230072022
-6.004102230072022
-6.004102230072022
-6.004102230072022
-6.004102230072022
-6.004102230072022
-6.004102230072022
-6.004102230072022
-6.004102230072022
-5.988843441009522
-5.988843441009522
-6.004102230072022
-5.988843441009522
-5.988843441009522
-5.988843441009522
-5.988843441009522
-5.988843441009522
-5.988843441009522
-5.988843441009522
-5.988843441009522
-5.988843441009522
-5.988843441009522
-5.973584651947022
-5.973584651947022
-5.973584651947022
-5.973584651947022
-5.973584651947022
-5.973584651947022
-5.973584651947022
-5.973584651947022
-5.973584651947022
-5.973584651947022
-5.973584651947022
-5.958325862884522
-5.958325862884522
-5.958325862884522
-5.958325862884522
-5.958325862884522
-5.958325862884522
-5.958325862884522
-5.958325862884522
-5.958325862884522
-5.958325862884522
-5.943067073822022
-5.943067073822022
-5.943067073822022
-5.943067073822022
-5.943067073822022
-5.943067073822022
-5.943067073822022
-5.943067073822022
-5.943067073822022
-5.943067073822022
-5.943067073822022
-5.943067073822022
-5.927808284759522
-5.927808284759522
-5.927808284759522
-5.927808284759522
-5.927808284759522
-5.927808284759522
-5.927808284759522
-5.927808284759522
-5.927808284759522
-5.927808284759522
-5.927808284759522
-5.927808284759522
-5.927808284759522
-5.912549495697022
-5.912549495697022
-5.927808284759522
-5.912549495697022
-5.912549495697022
-5.912549495697022
-5.912549495697022
-5.912549495697022
-5.912549495697022
-5.912549495697022
-5.912549495697022
-5.912549495697022
-5.912549495697022
-5.912549495697022
-5.912549495697022
-5.912549495697022
-5.897290706634522
-5.912549495697022
-5.897290706634522
-5.897290706634522
-5.897290706634522
-5.897290706634522
-5.897290706634522
-5.897290706634522
-5.897290706634522
-5.897290706634522
-5.897290706634522
-5.897290706634522
-5.897290706634522
-5.882031917572022
-5.897290706634522
-5.897290706634522
-5.882031917572022
-5.897290706634522
-5.882031917572022
-5.882031917572022
-5.882031917572022
-5.882031917572022
-5.882031917572022
-5.882031917572022
-5.882031917572022
-5.866773128509522
-5.882031917572022
-5.882031917572022
-5.866773128509522
-5.866773128509522
-5.866773128509522
-5.866773128509522
-5.866773128509522
-5.866773128509522
-5.866773128509522
-5.866773128509522
-5.851514339447022
-5.866773128509522
-5.866773128509522
-5.851514339447022
-5.851514339447022
-5.851514339447022
-5.851514339447022
-5.851514339447022
-5.851514339447022
-5.851514339447022
-5.851514339447022
-5.851514339447022
-5.851514339447022
-5.851514339447022
-5.836255550384522
-5.836255550384522
-5.851514339447022
-5.836255550384522
-5.836255550384522
-5.836255550384522
-5.836255550384522
-5.836255550384522
-5.836255550384522
-5.836255550384522
-5.836255550384522
-5.836255550384522
-5.820996761322022
-5.820996761322022
-5.836255550384522
-5.820996761322022
-5.820996761322022
-5.836255550384522
-5.820996761322022
-5.820996761322022
-5.820996761322022
-5.820996761322022
-5.820996761322022
-5.820996761322022
-5.805737972259522
-5.820996761322022
-5.820996761322022
-5.805737972259522
-5.805737972259522
-5.820996761322022
-5.805737972259522
-5.820996761322022
-5.805737972259522
-5.805737972259522
-5.805737972259522
-5.805737972259522
-5.805737972259522
-5.805737972259522
-5.805737972259522
-5.805737972259522
-5.805737972259522
-5.805737972259522
-5.805737972259522
-5.805737972259522
-5.790479183197022
-5.790479183197022
-5.790479183197022
-5.790479183197022
-5.790479183197022
-5.790479183197022
-5.790479183197022
-5.790479183197022
-5.790479183197022
-5.790479183197022
-5.790479183197022
-5.775220394134522
-5.790479183197022
-5.775220394134522
-5.775220394134522
-5.775220394134522
-5.775220394134522
-5.775220394134522
-5.775220394134522
-5.775220394134522
-5.775220394134522
-5.775220394134522
-5.775220394134522
-5.775220394134522
-5.775220394134522
-5.775220394134522
-5.759961605072022
-5.759961605072022
-5.759961605072022
-5.759961605072022
-5.759961605072022
-5.759961605072022
-5.759961605072022
-5.759961605072022
-5.759961605072022
-5.759961605072022
-5.759961605072022
-5.759961605072022
-5.744702816009522
-5.744702816009522
-5.759961605072022
-5.744702816009522
-5.744702816009522
-5.744702816009522
-5.744702816009522
-5.744702816009522
-5.744702816009522
-5.729444026947022
-5.744702816009522
-5.729444026947022
-5.729444026947022
-5.729444026947022
-5.729444026947022
-5.729444026947022
-5.744702816009522
-5.729444026947022
-5.729444026947022
-5.729444026947022
-5.729444026947022
-5.729444026947022
-5.729444026947022
-5.729444026947022
-5.729444026947022
-5.729444026947022
-5.729444026947022
-5.729444026947022
-5.729444026947022
-5.714185237884522
-5.729444026947022
-5.729444026947022
-5.714185237884522
-5.714185237884522
-5.714185237884522
-5.714185237884522
-5.714185237884522
-5.714185237884522
-5.714185237884522
-5.714185237884522
-5.714185237884522
-5.714185237884522
-5.714185237884522
-5.698926448822022
-5.698926448822022
-5.698926448822022
-5.698926448822022
-5.698926448822022
-5.698926448822022
-5.698926448822022
-5.698926448822022
-5.698926448822022
-5.698926448822022
-5.698926448822022
-5.698926448822022
-5.698926448822022
-5.698926448822022
-5.698926448822022
-5.683667659759522
-5.683667659759522
-5.683667659759522
-5.683667659759522
-5.683667659759522
-5.683667659759522
-5.683667659759522
-5.668408870697022
-5.668408870697022
-5.668408870697022
-5.668408870697022
-5.668408870697022
-5.668408870697022
-5.668408870697022
-5.668408870697022
-5.668408870697022
-5.668408870697022
-5.668408870697022
-5.668408870697022
-5.668408870697022
-5.668408870697022
-5.668408870697022
-5.668408870697022
-5.653150081634522
-5.653150081634522
-5.668408870697022
-5.653150081634522
-5.653150081634522
-5.653150081634522
-5.653150081634522
-5.653150081634522
-5.653150081634522
-5.653150081634522
-5.653150081634522
-5.637891292572022
-5.653150081634522
-5.653150081634522
-5.653150081634522
-5.637891292572022
-5.637891292572022
-5.637891292572022
-5.637891292572022
-5.637891292572022
-5.637891292572022
-5.637891292572022
-5.637891292572022
-5.637891292572022
-5.622632503509522
-5.637891292572022
-5.637891292572022
-5.622632503509522
-5.622632503509522
-5.622632503509522
-5.622632503509522
-5.622632503509522
-5.622632503509522
-5.622632503509522
-5.622632503509522
-5.622632503509522
-5.622632503509522
-5.622632503509522
-5.622632503509522
-5.622632503509522
-5.622632503509522
-5.622632503509522
-5.622632503509522
-5.607373714447022
-5.607373714447022
-5.607373714447022
-5.607373714447022
-5.607373714447022
-5.607373714447022
-5.607373714447022
-5.607373714447022
-5.607373714447022
-5.607373714447022
-5.607373714447022
-5.607373714447022
-5.607373714447022
-5.592114925384522
-5.592114925384522
-5.592114925384522
-5.592114925384522
-5.592114925384522
-5.592114925384522
-5.592114925384522
-5.592114925384522
-5.592114925384522
-5.592114925384522
-5.592114925384522
-5.592114925384522
-5.592114925384522
-5.576856136322022
-5.576856136322022
-5.576856136322022
-5.592114925384522
-5.576856136322022
-5.576856136322022
-5.576856136322022
-5.576856136322022
-5.576856136322022
-5.576856136322022
-5.576856136322022
-5.561597347259522
-5.561597347259522
-5.576856136322022
-5.561597347259522
-5.561597347259522
-5.576856136322022
-5.561597347259522
-5.561597347259522
-5.561597347259522
-5.561597347259522
-5.561597347259522
-5.561597347259522
-5.561597347259522
-5.561597347259522
-5.561597347259522
-5.561597347259522
-5.561597347259522
-5.561597347259522
-5.561597347259522
-5.561597347259522
-5.546338558197022
-5.561597347259522
-5.546338558197022
-5.546338558197022
-5.546338558197022
-5.546338558197022
-5.546338558197022
-5.546338558197022
-5.546338558197022
-5.546338558197022
-5.546338558197022
-5.546338558197022
-5.546338558197022
-5.531079769134522
-5.531079769134522
-5.531079769134522
-5.531079769134522
-5.531079769134522
-5.531079769134522
-5.531079769134522
-5.531079769134522
-5.531079769134522
-5.531079769134522
-5.531079769134522
-5.531079769134522
-5.531079769134522
-5.531079769134522
-5.531079769134522
-5.515820980072022
-5.515820980072022
-5.515820980072022
-5.515820980072022
-5.515820980072022
-5.515820980072022
-5.515820980072022
-5.515820980072022
-5.515820980072022
-5.515820980072022
-5.515820980072022
-5.500562191009522
-5.515820980072022
-5.500562191009522
-5.500562191009522
-5.500562191009522
-5.500562191009522
-5.500562191009522
-5.500562191009522
-5.500562191009522
-5.500562191009522
-5.500562191009522
-5.500562191009522
-5.500562191009522
-5.500562191009522
-5.500562191009522
-5.485303401947022
-5.500562191009522
-5.500562191009522
-5.500562191009522
-5.485303401947022
-5.500562191009522
-5.485303401947022
-5.485303401947022
-5.485303401947022
-5.485303401947022
-5.485303401947022
-5.485303401947022
-5.485303401947022
-5.485303401947022
-5.485303401947022
-5.485303401947022
-5.470044612884522
-5.485303401947022
-5.470044612884522
-5.470044612884522
-5.470044612884522
-5.470044612884522
-5.470044612884522
-5.470044612884522
-5.470044612884522
-5.470044612884522
-5.470044612884522
-5.470044612884522
-5.470044612884522
-5.470044612884522
-5.470044612884522
-5.470044612884522
-5.454785823822022
-5.454785823822022
-5.454785823822022
-5.454785823822022
-5.454785823822022
-5.454785823822022
-5.454785823822022
-5.454785823822022
-5.454785823822022
-5.454785823822022
-5.454785823822022
-5.454785823822022
-5.454785823822022
-5.454785823822022
-5.454785823822022
-5.439527034759522
-5.439527034759522
-5.439527034759522
-5.439527034759522
-5.439527034759522
-5.439527034759522
-5.439527034759522
-5.439527034759522
-5.439527034759522
-5.439527034759522
-5.424268245697022
-5.439527034759522
-5.439527034759522
-5.424268245697022
-5.424268245697022
-5.424268245697022
-5.424268245697022
-5.424268245697022
-5.424268245697022
-5.424268245697022
-5.424268245697022
-5.424268245697022
-5.424268245697022
-5.424268245697022
-5.424268245697022
-5.409009456634522
-5.409009456634522
-5.409009456634522
-5.409009456634522
-5.409009456634522
-5.409009456634522
-5.409009456634522
-5.409009456634522
-5.409009456634522
-5.409009456634522
-5.409009456634522
-5.409009456634522
-5.409009456634522
-5.409009456634522
-5.409009456634522
-5.409009456634522
-5.393750667572022
-5.393750667572022
-5.393750667572022
-5.393750667572022
-5.393750667572022
-5.393750667572022
-5.393750667572022
-5.393750667572022
-5.393750667572022
-5.393750667572022
-5.393750667572022
-5.393750667572022
-5.393750667572022
-5.378491878509522
-5.393750667572022
-5.393750667572022
-5.378491878509522
-5.378491878509522
-5.378491878509522
-5.378491878509522
-5.378491878509522
-5.378491878509522
-5.378491878509522
-5.378491878509522
-5.378491878509522
-5.378491878509522
-5.378491878509522
-5.378491878509522
-5.363233089447022
-5.378491878509522
-5.363233089447022
-5.363233089447022
-5.363233089447022
-5.363233089447022
-5.363233089447022
-5.363233089447022
-5.363233089447022
-5.363233089447022
-5.363233089447022
-5.347974300384522
-5.347974300384522
-5.347974300384522
-5.363233089447022
-5.347974300384522
-5.363233089447022
-5.347974300384522
-5.347974300384522
-5.347974300384522
-5.347974300384522
-5.347974300384522
-5.347974300384522
-5.347974300384522
-5.347974300384522
-5.347974300384522
-5.347974300384522
-5.347974300384522
-5.347974300384522
-5.347974300384522
-5.332715511322022
-5.347974300384522
-5.332715511322022
-5.332715511322022
-5.332715511322022
-5.332715511322022
-5.332715511322022
-5.332715511322022
-5.332715511322022
-5.332715511322022
-5.332715511322022
-5.332715511322022
-5.332715511322022
-5.317456722259522
-5.317456722259522
-5.317456722259522
-5.317456722259522
-5.317456722259522
-5.317456722259522
-5.317456722259522
-5.317456722259522
-5.317456722259522
-5.317456722259522
-5.317456722259522
-5.317456722259522
-5.317456722259522
-5.317456722259522
-5.302197933197022
-5.302197933197022
-5.302197933197022
-5.302197933197022
-5.302197933197022
-5.302197933197022
-5.302197933197022
-5.302197933197022
-5.302197933197022
-5.302197933197022
-5.302197933197022
-5.302197933197022
-5.302197933197022
-5.286939144134522
-5.286939144134522
-5.302197933197022
-5.286939144134522
-5.286939144134522
-5.302197933197022
-5.286939144134522
-5.286939144134522
-5.286939144134522
-5.286939144134522
-5.286939144134522
-5.286939144134522
-5.286939144134522
-5.286939144134522
-5.286939144134522
-5.286939144134522
-5.286939144134522
-5.271680355072022
-5.271680355072022
-5.271680355072022
-5.271680355072022
-5.271680355072022
-5.271680355072022
-5.271680355072022
-5.271680355072022
-5.271680355072022
-5.271680355072022
-5.271680355072022
-5.271680355072022
-5.271680355072022
-5.271680355072022
-5.256421566009522
-5.256421566009522
-5.256421566009522
-5.256421566009522
-5.256421566009522
-5.256421566009522
-5.256421566009522
-5.256421566009522
-5.256421566009522
-5.256421566009522
-5.241162776947022
-5.241162776947022
-5.256421566009522
-5.241162776947022
-5.241162776947022
-5.241162776947022
-5.241162776947022
-5.241162776947022
-5.241162776947022
-5.241162776947022
-5.241162776947022
-5.241162776947022
-5.241162776947022
-5.241162776947022
-5.241162776947022
-5.241162776947022
-5.241162776947022
-5.241162776947022
-5.241162776947022
-5.225903987884522
-5.225903987884522
-5.225903987884522
-5.225903987884522
-5.225903987884522
-5.225903987884522
-5.225903987884522
-5.225903987884522
-5.225903987884522
-5.225903987884522
-5.225903987884522
-5.225903987884522
-5.225903987884522
-5.210645198822022
-5.225903987884522
-5.225903987884522
-5.210645198822022
-5.210645198822022
-5.210645198822022
-5.210645198822022
-5.210645198822022
-5.210645198822022
-5.210645198822022
-5.210645198822022
-5.210645198822022
-5.210645198822022
-5.210645198822022
-5.210645198822022
-5.210645198822022
-5.210645198822022
-5.210645198822022
-5.210645198822022
-5.210645198822022
-5.210645198822022
-5.195386409759522
-5.195386409759522
-5.195386409759522
-5.210645198822022
-5.195386409759522
-5.195386409759522
-5.195386409759522
-5.195386409759522
-5.195386409759522
-5.195386409759522
-5.195386409759522
-5.180127620697022
-5.180127620697022
-5.180127620697022
-5.180127620697022
-5.180127620697022
-5.180127620697022
-5.180127620697022
-5.180127620697022
-5.180127620697022
-5.180127620697022
-5.180127620697022
-5.180127620697022
-5.180127620697022
-5.180127620697022
-5.180127620697022
-5.180127620697022
-5.180127620697022
-5.180127620697022
-5.180127620697022
-5.164868831634522
-5.164868831634522
-5.164868831634522
-5.164868831634522
-5.164868831634522
-5.164868831634522
-5.164868831634522
-5.164868831634522
-5.164868831634522
-5.164868831634522
-5.164868831634522
-5.164868831634522
-5.164868831634522
-5.164868831634522
-5.164868831634522
-5.149610042572022
-5.149610042572022
-5.149610042572022
-5.149610042572022
-5.149610042572022
-5.149610042572022
-5.149610042572022
-5.149610042572022
-5.149610042572022
-5.149610042572022
-5.149610042572022
-5.149610042572022
-5.134351253509522
-5.149610042572022
-5.134351253509522
-5.134351253509522
-5.134351253509522
-5.134351253509522
-5.134351253509522
-5.134351253509522
-5.134351253509522
-5.134351253509522
-5.134351253509522
-5.134351253509522
-5.134351253509522
-5.134351253509522
-5.134351253509522
-5.134351253509522
-5.134351253509522
-5.119092464447022
-5.134351253509522
-5.134351253509522
-5.119092464447022
-5.119092464447022
-5.119092464447022
-5.119092464447022
-5.119092464447022
-5.119092464447022
-5.119092464447022
-5.119092464447022
-5.119092464447022
-5.119092464447022
-5.119092464447022
-5.119092464447022
-5.103833675384522
-5.119092464447022
-5.119092464447022
-5.103833675384522
-5.119092464447022
-5.119092464447022
-5.103833675384522
-5.103833675384522
-5.103833675384522
-5.103833675384522
-5.103833675384522
-5.103833675384522
-5.103833675384522
-5.103833675384522
-5.103833675384522
-5.088574886322022
-5.103833675384522
-5.088574886322022
-5.088574886322022
-5.088574886322022
-5.088574886322022
-5.088574886322022
-5.088574886322022
-5.088574886322022
-5.088574886322022
-5.088574886322022
-5.088574886322022
-5.088574886322022
-5.088574886322022
-5.073316097259522
-5.088574886322022
-5.088574886322022
-5.073316097259522
-5.073316097259522
-5.073316097259522
-5.073316097259522
-5.073316097259522
-5.073316097259522
-5.073316097259522
-5.073316097259522
-5.073316097259522
-5.073316097259522
-5.073316097259522
-5.073316097259522
-5.073316097259522
-5.073316097259522
-5.058057308197022
-5.058057308197022
-5.058057308197022
-5.058057308197022
-5.058057308197022
-5.058057308197022
-5.058057308197022
-5.058057308197022
-5.058057308197022
-5.058057308197022
-5.058057308197022
-5.058057308197022
-5.058057308197022
-5.058057308197022
-5.058057308197022
-5.058057308197022
-5.058057308197022
-5.058057308197022
-5.042798519134522
-5.042798519134522
-5.042798519134522
-5.042798519134522
-5.042798519134522
-5.042798519134522
-5.042798519134522
-5.042798519134522
-5.042798519134522
-5.042798519134522
-5.042798519134522
-5.042798519134522
-5.042798519134522
-5.027539730072022
-5.027539730072022
-5.027539730072022
-5.027539730072022
-5.027539730072022
-5.027539730072022
-5.027539730072022
-5.027539730072022
-5.027539730072022
-5.027539730072022
-5.027539730072022
-5.027539730072022
-5.027539730072022
-5.027539730072022
-5.027539730072022
-5.012280941009522
-5.012280941009522
-5.012280941009522
-5.012280941009522
-5.012280941009522
-5.012280941009522
-5.012280941009522
-5.012280941009522
-5.012280941009522
-5.012280941009522
-5.012280941009522
-5.012280941009522
-5.012280941009522
-5.012280941009522
-5.012280941009522
-5.012280941009522
-4.997022151947022
-4.997022151947022
-4.997022151947022
-5.012280941009522
-4.997022151947022
-4.997022151947022
-4.997022151947022
-4.997022151947022
-4.997022151947022
-4.997022151947022
-4.997022151947022
-4.997022151947022
-4.997022151947022
-4.997022151947022
-4.981763362884522
-4.997022151947022
-4.981763362884522
-4.981763362884522
-4.981763362884522
-4.981763362884522
-4.981763362884522
-4.981763362884522
-4.981763362884522
-4.981763362884522
-4.981763362884522
-4.981763362884522
-4.981763362884522
-4.981763362884522
-4.966504573822022
-4.966504573822022
-4.966504573822022
-4.966504573822022
-4.966504573822022
-4.966504573822022
-4.966504573822022
-4.966504573822022
-4.966504573822022
-4.966504573822022
-4.966504573822022
-4.966504573822022
-4.966504573822022
-4.966504573822022
-4.966504573822022
-4.951245784759522
-4.951245784759522
-4.951245784759522
-4.951245784759522
-4.951245784759522
-4.951245784759522
-4.951245784759522
-4.951245784759522
-4.951245784759522
-4.951245784759522
-4.951245784759522
-4.951245784759522
-4.951245784759522
-4.951245784759522
-4.935986995697022
-4.951245784759522
-4.951245784759522
-4.935986995697022
-4.935986995697022
-4.935986995697022
-4.935986995697022
-4.935986995697022
-4.935986995697022
-4.935986995697022
-4.935986995697022
-4.935986995697022
-4.935986995697022
-4.935986995697022
-4.935986995697022
-4.935986995697022
-4.935986995697022
-4.935986995697022
-4.935986995697022
-4.920728206634522
-4.920728206634522
-4.920728206634522
-4.935986995697022
-4.920728206634522
-4.920728206634522
-4.920728206634522
-4.920728206634522
-4.920728206634522
-4.920728206634522
-4.920728206634522
-4.920728206634522
-4.920728206634522
-4.920728206634522
-4.920728206634522
-4.905469417572022
-4.905469417572022
-4.905469417572022
-4.905469417572022
-4.905469417572022
-4.905469417572022
-4.905469417572022
-4.905469417572022
-4.905469417572022
-4.905469417572022
-4.905469417572022
-4.905469417572022
-4.905469417572022
-4.905469417572022
-4.905469417572022
-4.905469417572022
-4.890210628509522
-4.890210628509522
-4.890210628509522
-4.890210628509522
-4.890210628509522
-4.890210628509522
-4.890210628509522
-4.890210628509522
-4.890210628509522
-4.890210628509522
-4.890210628509522
-4.890210628509522
-4.890210628509522
-4.890210628509522
-4.890210628509522
-4.874951839447022
-4.874951839447022
-4.874951839447022
-4.874951839447022
-4.874951839447022
-4.874951839447022
-4.874951839447022
-4.874951839447022
-4.874951839447022
-4.874951839447022
-4.874951839447022
-4.874951839447022
-4.874951839447022
-4.874951839447022
-4.874951839447022
-4.874951839447022
-4.874951839447022
-4.874951839447022
-4.859693050384522
-4.859693050384522
-4.859693050384522
-4.859693050384522
-4.859693050384522
-4.859693050384522
-4.859693050384522
-4.859693050384522
-4.859693050384522
-4.859693050384522
-4.859693050384522
-4.859693050384522
-4.859693050384522
-4.859693050384522
-4.859693050384522
-4.844434261322022
-4.844434261322022
-4.844434261322022
-4.844434261322022
-4.844434261322022
-4.844434261322022
-4.844434261322022
-4.844434261322022
-4.844434261322022
-4.844434261322022
-4.844434261322022
-4.844434261322022
-4.844434261322022
-4.844434261322022
-4.844434261322022
-4.844434261322022
-4.829175472259522
-4.829175472259522
-4.829175472259522
-4.829175472259522
-4.829175472259522
-4.829175472259522
-4.829175472259522
-4.829175472259522
-4.829175472259522
-4.829175472259522
-4.829175472259522
-4.829175472259522
-4.829175472259522
-4.829175472259522
-4.829175472259522
-4.829175472259522
-4.813916683197022
-4.813916683197022
-4.813916683197022
-4.813916683197022
-4.813916683197022
-4.813916683197022
-4.813916683197022
-4.813916683197022
-4.813916683197022
-4.813916683197022
-4.813916683197022
-4.813916683197022
-4.813916683197022
-4.813916683197022
-4.813916683197022
-4.798657894134522
-4.798657894134522
-4.798657894134522
-4.798657894134522
-4.798657894134522
-4.798657894134522
-4.798657894134522
-4.798657894134522
-4.798657894134522
-4.798657894134522
-4.798657894134522
-4.798657894134522
-4.783399105072022
-4.798657894134522
-4.798657894134522
-4.783399105072022
-4.798657894134522
-4.783399105072022
-4.783399105072022
-4.783399105072022
-4.783399105072022
-4.783399105072022
-4.783399105072022
-4.783399105072022
-4.783399105072022
-4.783399105072022
-4.783399105072022
-4.783399105072022
-4.783399105072022
-4.783399105072022
-4.783399105072022
-4.783399105072022
-4.783399105072022
-4.783399105072022
-4.783399105072022
-4.783399105072022
-4.768140316009522
-4.783399105072022
-4.768140316009522
-4.768140316009522
-4.768140316009522
-4.768140316009522
-4.768140316009522
-4.768140316009522
-4.752881526947022
-4.768140316009522
-4.768140316009522
-4.768140316009522
-4.752881526947022
-4.752881526947022
-4.752881526947022
-4.768140316009522
-4.752881526947022
-4.752881526947022
-4.752881526947022
-4.752881526947022
-4.752881526947022
-4.752881526947022
-4.752881526947022
-4.752881526947022
-4.752881526947022
-4.752881526947022
-4.752881526947022
-4.752881526947022
-4.752881526947022
-4.752881526947022
-4.752881526947022
-4.737622737884522
-4.752881526947022
-4.752881526947022
-4.737622737884522
-4.737622737884522
-4.752881526947022
-4.737622737884522
-4.737622737884522
-4.737622737884522
-4.737622737884522
-4.737622737884522
-4.737622737884522
-4.737622737884522
-4.737622737884522
-4.737622737884522
-4.737622737884522
-4.722363948822022
-4.737622737884522
-4.722363948822022
-4.722363948822022
-4.722363948822022
-4.722363948822022
-4.722363948822022
-4.722363948822022
-4.722363948822022
-4.722363948822022
-4.722363948822022
-4.722363948822022
-4.722363948822022
-4.722363948822022
-4.707105159759522
-4.707105159759522
-4.707105159759522
-4.707105159759522
-4.707105159759522
-4.707105159759522
-4.707105159759522
-4.707105159759522
-4.707105159759522
-4.707105159759522
-4.707105159759522
-4.707105159759522
-4.707105159759522
-4.691846370697022
-4.691846370697022
-4.691846370697022
-4.707105159759522
-4.691846370697022
-4.691846370697022
-4.691846370697022
-4.691846370697022
-4.691846370697022
-4.691846370697022
-4.691846370697022
-4.691846370697022
-4.691846370697022
-4.691846370697022
-4.691846370697022
-4.691846370697022
-4.691846370697022
-4.691846370697022
-4.691846370697022
-4.691846370697022
-4.691846370697022
-4.691846370697022
-4.691846370697022
-4.691846370697022
-4.691846370697022
-4.691846370697022
-4.691846370697022
-4.691846370697022
-4.676587581634522
-4.691846370697022
-4.676587581634522
-4.676587581634522
-4.676587581634522
-4.676587581634522
-4.676587581634522
-4.676587581634522
-4.676587581634522
-4.676587581634522
-4.676587581634522
-4.676587581634522
-4.661328792572022
-4.676587581634522
-4.676587581634522
-4.661328792572022
-4.661328792572022
-4.661328792572022
-4.661328792572022
-4.661328792572022
-4.661328792572022
-4.661328792572022
-4.661328792572022
-4.661328792572022
-4.661328792572022
-4.661328792572022
-4.661328792572022
-4.661328792572022
-4.646070003509522
-4.646070003509522
-4.646070003509522
-4.646070003509522
-4.646070003509522
-4.646070003509522
-4.646070003509522
-4.646070003509522
-4.646070003509522
-4.646070003509522
-4.646070003509522
-4.646070003509522
-4.646070003509522
-4.646070003509522
-4.646070003509522
-4.646070003509522
-4.630811214447022
-4.646070003509522
-4.630811214447022
-4.630811214447022
-4.630811214447022
-4.630811214447022
-4.630811214447022
-4.630811214447022
-4.630811214447022
-4.630811214447022
-4.630811214447022
-4.630811214447022
-4.630811214447022
-4.630811214447022
-4.630811214447022
-4.615552425384522
-4.615552425384522
-4.630811214447022
-4.630811214447022
-4.615552425384522
-4.630811214447022
-4.630811214447022
-4.630811214447022
-4.630811214447022
-4.615552425384522
-4.615552425384522
-4.615552425384522
-4.615552425384522
-4.615552425384522
-4.615552425384522
-4.615552425384522
-4.615552425384522
-4.615552425384522
-4.600293636322022
-4.600293636322022
-4.615552425384522
-4.600293636322022
-4.600293636322022
-4.600293636322022
-4.600293636322022
-4.600293636322022
-4.600293636322022
-4.600293636322022
-4.600293636322022
-4.600293636322022
-4.600293636322022
-4.600293636322022
-4.600293636322022
-4.600293636322022
-4.600293636322022
-4.585034847259522
-4.585034847259522
-4.585034847259522
-4.600293636322022
-4.585034847259522
-4.585034847259522
-4.585034847259522
-4.585034847259522
-4.585034847259522
-4.585034847259522
-4.585034847259522
-4.585034847259522
-4.585034847259522
-4.585034847259522
-4.585034847259522
-4.585034847259522
-4.585034847259522
-4.585034847259522
-4.585034847259522
-4.585034847259522
-4.585034847259522
-4.569776058197022
-4.569776058197022
-4.585034847259522
-4.569776058197022
-4.569776058197022
-4.569776058197022
-4.569776058197022
-4.569776058197022
-4.569776058197022
-4.569776058197022
-4.569776058197022
-4.569776058197022
-4.569776058197022
-4.569776058197022
-4.569776058197022
-4.569776058197022
-4.569776058197022
-4.569776058197022
-4.569776058197022
-4.554517269134522
-4.569776058197022
-4.554517269134522
-4.554517269134522
-4.554517269134522
-4.554517269134522
-4.554517269134522
-4.554517269134522
-4.554517269134522
-4.554517269134522
-4.554517269134522
-4.554517269134522
-4.554517269134522
-4.539258480072022
-4.539258480072022
-4.539258480072022
-4.539258480072022
-4.539258480072022
-4.539258480072022
-4.539258480072022
-4.539258480072022
-4.539258480072022
-4.539258480072022
-4.539258480072022
-4.539258480072022
-4.523999691009522
-4.539258480072022
-4.539258480072022
-4.523999691009522
-4.523999691009522
-4.523999691009522
-4.523999691009522
-4.523999691009522
-4.523999691009522
-4.523999691009522
-4.523999691009522
-4.523999691009522
-4.523999691009522
-4.523999691009522
-4.523999691009522
-4.523999691009522
-4.523999691009522
-4.523999691009522
-4.523999691009522
-4.523999691009522
-4.508740901947022
-4.523999691009522
-4.508740901947022
-4.523999691009522
-4.508740901947022
-4.508740901947022
-4.508740901947022
-4.508740901947022
-4.508740901947022
-4.508740901947022
-4.508740901947022
-4.508740901947022
-4.508740901947022
-4.508740901947022
-4.508740901947022
-4.508740901947022
-4.493482112884522
-4.493482112884522
-4.508740901947022
-4.493482112884522
-4.493482112884522
-4.493482112884522
-4.493482112884522
-4.493482112884522
-4.493482112884522
-4.493482112884522
-4.493482112884522
-4.493482112884522
-4.493482112884522
-4.493482112884522
-4.493482112884522
-4.493482112884522
-4.493482112884522
-4.493482112884522
-4.478223323822022
-4.478223323822022
-4.478223323822022
-4.478223323822022
-4.478223323822022
-4.478223323822022
-4.478223323822022
-4.478223323822022
-4.478223323822022
-4.478223323822022
-4.478223323822022
-4.478223323822022
-4.478223323822022
-4.462964534759522
-4.478223323822022
-4.478223323822022
-4.478223323822022
-4.478223323822022
-4.462964534759522
-4.462964534759522
-4.462964534759522
-4.462964534759522
-4.462964534759522
-4.462964534759522
-4.462964534759522
-4.462964534759522
-4.462964534759522
-4.462964534759522
-4.462964534759522
-4.462964534759522
-4.462964534759522
-4.462964534759522
-4.462964534759522
-4.447705745697022
-4.447705745697022
-4.447705745697022
-4.447705745697022
-4.447705745697022
-4.447705745697022
-4.447705745697022
-4.447705745697022
-4.447705745697022
-4.447705745697022
-4.447705745697022
-4.447705745697022
-4.447705745697022
-4.447705745697022
-4.447705745697022
-4.432446956634522
-4.447705745697022
-4.447705745697022
-4.432446956634522
-4.432446956634522
-4.432446956634522
-4.432446956634522
-4.432446956634522
-4.432446956634522
-4.432446956634522
-4.432446956634522
-4.432446956634522
-4.432446956634522
-4.432446956634522
-4.432446956634522
-4.432446956634522
-4.432446956634522
-4.432446956634522
-4.432446956634522
-4.432446956634522
-4.432446956634522
-4.432446956634522
-4.432446956634522
-4.432446956634522
-4.432446956634522
-4.417188167572022
-4.417188167572022
-4.417188167572022
-4.417188167572022
-4.417188167572022
-4.417188167572022
-4.417188167572022
-4.417188167572022
-4.417188167572022
-4.417188167572022
-4.417188167572022
-4.417188167572022
-4.401929378509522
-4.401929378509522
-4.401929378509522
-4.401929378509522
-4.401929378509522
-4.401929378509522
-4.401929378509522
-4.401929378509522
-4.401929378509522
-4.401929378509522
-4.401929378509522
-4.401929378509522
-4.401929378509522
-4.401929378509522
-4.401929378509522
-4.401929378509522
-4.386670589447022
-4.401929378509522
-4.401929378509522
-4.401929378509522
-4.401929378509522
-4.401929378509522
-4.401929378509522
-4.401929378509522
-4.401929378509522
-4.386670589447022
-4.401929378509522
-4.386670589447022
-4.386670589447022
-4.386670589447022
-4.386670589447022
-4.386670589447022
-4.386670589447022
-4.386670589447022
-4.386670589447022
-4.386670589447022
-4.386670589447022
-4.386670589447022
-4.371411800384522
-4.371411800384522
-4.371411800384522
-4.371411800384522
-4.371411800384522
-4.371411800384522
-4.371411800384522
-4.371411800384522
-4.371411800384522
-4.371411800384522
-4.371411800384522
-4.371411800384522
-4.371411800384522
-4.371411800384522
-4.371411800384522
-4.371411800384522
-4.371411800384522
-4.356153011322022
-4.371411800384522
-4.356153011322022
-4.356153011322022
-4.356153011322022
-4.356153011322022
-4.356153011322022
-4.356153011322022
-4.356153011322022
-4.356153011322022
-4.356153011322022
-4.356153011322022
-4.356153011322022
-4.356153011322022
-4.356153011322022
-4.356153011322022
-4.356153011322022
-4.340894222259522
-4.340894222259522
-4.340894222259522
-4.340894222259522
-4.340894222259522
-4.340894222259522
-4.340894222259522
-4.340894222259522
-4.340894222259522
-4.340894222259522
-4.340894222259522
-4.340894222259522
-4.340894222259522
-4.325635433197022
-4.325635433197022
-4.340894222259522
-4.340894222259522
-4.325635433197022
-4.325635433197022
-4.325635433197022
-4.325635433197022
-4.325635433197022
-4.325635433197022
-4.325635433197022
-4.325635433197022
-4.325635433197022
-4.325635433197022
-4.310376644134522
-4.325635433197022
-4.310376644134522
-4.310376644134522
-4.325635433197022
-4.310376644134522
-4.310376644134522
-4.310376644134522
-4.310376644134522
-4.310376644134522
-4.310376644134522
-4.310376644134522
-4.310376644134522
-4.310376644134522
-4.310376644134522
-4.310376644134522
-4.310376644134522
-4.310376644134522
-4.310376644134522
-4.310376644134522
-4.310376644134522
-4.310376644134522
-4.310376644134522
-4.310376644134522
-4.310376644134522
-4.310376644134522
-4.295117855072022
-4.310376644134522
-4.295117855072022
-4.295117855072022
-4.295117855072022
-4.295117855072022
-4.295117855072022
-4.295117855072022
-4.295117855072022
-4.295117855072022
-4.295117855072022
-4.295117855072022
-4.295117855072022
-4.295117855072022
-4.295117855072022
-4.295117855072022
-4.295117855072022
-4.295117855072022
-4.295117855072022
-4.295117855072022
-4.295117855072022
-4.295117855072022
-4.295117855072022
-4.295117855072022
-4.295117855072022
-4.295117855072022
-4.279859066009522
-4.295117855072022
-4.279859066009522
-4.279859066009522
-4.279859066009522
-4.279859066009522
-4.279859066009522
-4.279859066009522
-4.279859066009522
-4.279859066009522
-4.279859066009522
-4.279859066009522
-4.279859066009522
-4.279859066009522
-4.279859066009522
-4.279859066009522
-4.279859066009522
-4.279859066009522
-4.264600276947022
-4.279859066009522
-4.264600276947022
-4.264600276947022
-4.264600276947022
-4.264600276947022
-4.264600276947022
-4.264600276947022
-4.264600276947022
-4.264600276947022
-4.264600276947022
-4.249341487884522
-4.264600276947022
-4.264600276947022
-4.249341487884522
-4.249341487884522
-4.249341487884522
-4.249341487884522
-4.249341487884522
-4.249341487884522
-4.249341487884522
-4.249341487884522
-4.249341487884522
-4.249341487884522
-4.249341487884522
-4.249341487884522
-4.249341487884522
-4.249341487884522
-4.234082698822022
-4.234082698822022
-4.249341487884522
-4.234082698822022
-4.234082698822022
-4.234082698822022
-4.234082698822022
-4.234082698822022
-4.234082698822022
-4.234082698822022
-4.234082698822022
-4.234082698822022
-4.234082698822022
-4.234082698822022
-4.234082698822022
-4.234082698822022
-4.234082698822022
-4.234082698822022
-4.234082698822022
-4.234082698822022
-4.218823909759522
-4.234082698822022
-4.218823909759522
-4.218823909759522
-4.218823909759522
-4.234082698822022
-4.218823909759522
-4.218823909759522
-4.218823909759522
-4.218823909759522
-4.218823909759522
-4.218823909759522
-4.218823909759522
-4.218823909759522
-4.218823909759522
-4.218823909759522
-4.218823909759522
-4.218823909759522
-4.218823909759522
-4.218823909759522
-4.218823909759522
-4.218823909759522
-4.218823909759522
-4.218823909759522
-4.203565120697022
-4.203565120697022
-4.203565120697022
-4.203565120697022
-4.203565120697022
-4.203565120697022
-4.203565120697022
-4.203565120697022
-4.203565120697022
-4.203565120697022
-4.203565120697022
-4.203565120697022
-4.203565120697022
-4.188306331634522
-4.188306331634522
-4.203565120697022
-4.203565120697022
-4.188306331634522
-4.188306331634522
-4.188306331634522
-4.188306331634522
-4.188306331634522
-4.188306331634522
-4.188306331634522
-4.188306331634522
-4.188306331634522
-4.173047542572022
-4.188306331634522
-4.188306331634522
-4.173047542572022
-4.173047542572022
-4.188306331634522
-4.188306331634522
-4.173047542572022
-4.173047542572022
-4.173047542572022
-4.173047542572022
-4.173047542572022
-4.173047542572022
-4.173047542572022
-4.173047542572022
-4.173047542572022
-4.173047542572022
-4.173047542572022
-4.173047542572022
-4.173047542572022
-4.173047542572022
-4.173047542572022
-4.157788753509522
-4.157788753509522
-4.173047542572022
-4.157788753509522
-4.157788753509522
-4.157788753509522
-4.157788753509522
-4.157788753509522
-4.157788753509522
-4.157788753509522
-4.157788753509522
-4.157788753509522
-4.142529964447022
-4.142529964447022
-4.157788753509522
-4.142529964447022
-4.142529964447022
-4.142529964447022
-4.142529964447022
-4.142529964447022
-4.142529964447022
-4.142529964447022
-4.142529964447022
-4.142529964447022
-4.142529964447022
-4.142529964447022
-4.142529964447022
-4.142529964447022
-4.142529964447022
-4.142529964447022
-4.142529964447022
-4.142529964447022
-4.127271175384522
-4.142529964447022
-4.142529964447022
-4.127271175384522
-4.127271175384522
-4.127271175384522
-4.127271175384522
-4.127271175384522
-4.127271175384522
-4.127271175384522
-4.127271175384522
-4.127271175384522
-4.127271175384522
-4.127271175384522
-4.127271175384522
-4.127271175384522
-4.127271175384522
-4.127271175384522
-4.127271175384522
-4.127271175384522
-4.127271175384522
-4.127271175384522
-4.127271175384522
-4.127271175384522
-4.127271175384522
-4.127271175384522
-4.127271175384522
-4.127271175384522
-4.112012386322022
-4.112012386322022
-4.112012386322022
-4.112012386322022
-4.112012386322022
-4.112012386322022
-4.112012386322022
-4.112012386322022
-4.112012386322022
-4.112012386322022
-4.112012386322022
-4.112012386322022
-4.112012386322022
-4.112012386322022
-4.112012386322022
-4.112012386322022
-4.096753597259522
-4.096753597259522
-4.096753597259522
-4.096753597259522
-4.096753597259522
-4.096753597259522
-4.096753597259522
-4.096753597259522
-4.096753597259522
-4.096753597259522
-4.096753597259522
-4.096753597259522
-4.096753597259522
-4.096753597259522
-4.096753597259522
-4.081494808197022
-4.096753597259522
-4.096753597259522
-4.096753597259522
-4.096753597259522
-4.096753597259522
-4.081494808197022
-4.096753597259522
-4.081494808197022
-4.081494808197022
-4.081494808197022
-4.081494808197022
-4.081494808197022
-4.081494808197022
-4.081494808197022
-4.081494808197022
-4.081494808197022
-4.081494808197022
-4.081494808197022
-4.081494808197022
-4.081494808197022
-4.081494808197022
-4.081494808197022
-4.081494808197022
-4.081494808197022
-4.081494808197022
-4.066236019134522
-4.081494808197022
-4.081494808197022
-4.066236019134522
-4.066236019134522
-4.066236019134522
-4.066236019134522
-4.066236019134522
-4.066236019134522
-4.066236019134522
-4.066236019134522
-4.066236019134522
-4.066236019134522
-4.066236019134522
-4.066236019134522
-4.050977230072022
-4.066236019134522
-4.050977230072022
-4.050977230072022
-4.050977230072022
-4.050977230072022
-4.050977230072022
-4.050977230072022
-4.050977230072022
-4.050977230072022
-4.050977230072022
-4.050977230072022
-4.050977230072022
-4.050977230072022
-4.050977230072022
-4.035718441009522
-4.050977230072022
-4.050977230072022
-4.035718441009522
-4.050977230072022
-4.035718441009522
-4.035718441009522
-4.050977230072022
-4.035718441009522
-4.035718441009522
-4.035718441009522
-4.035718441009522
-4.035718441009522
-4.035718441009522
-4.035718441009522
-4.035718441009522
-4.035718441009522
-4.035718441009522
-4.035718441009522
-4.035718441009522
-4.035718441009522
-4.035718441009522
-4.035718441009522
-4.035718441009522
-4.035718441009522
-4.035718441009522
-4.035718441009522
-4.035718441009522
-4.020459651947022
-4.020459651947022
-4.035718441009522
-4.020459651947022
-4.020459651947022
-4.020459651947022
-4.020459651947022
-4.020459651947022
-4.020459651947022
-4.020459651947022
-4.020459651947022
-4.020459651947022
-4.005200862884522
-4.020459651947022
-4.020459651947022
-4.020459651947022
-4.020459651947022
-4.020459651947022
-4.020459651947022
-4.005200862884522
-4.005200862884522
-4.005200862884522
-4.005200862884522
-4.005200862884522
-4.005200862884522
-4.005200862884522
-4.005200862884522
-4.005200862884522
-4.005200862884522
-4.005200862884522
-4.005200862884522
-4.005200862884522
-4.005200862884522
-3.989942073822022
-3.989942073822022
-4.005200862884522
-4.005200862884522
-3.989942073822022
-3.989942073822022
-3.989942073822022
-3.989942073822022
-3.989942073822022
-3.989942073822022
-3.989942073822022
-3.989942073822022
-3.989942073822022
-3.989942073822022
-3.989942073822022
-3.989942073822022
-3.989942073822022
-3.989942073822022
-3.989942073822022
-3.989942073822022
-3.989942073822022
-3.989942073822022
-3.974683284759522
-3.989942073822022
-3.989942073822022
-3.974683284759522
-3.974683284759522
-3.974683284759522
-3.974683284759522
-3.974683284759522
-3.974683284759522
-3.974683284759522
-3.974683284759522
-3.974683284759522
-3.974683284759522
-3.974683284759522
-3.974683284759522
-3.974683284759522
-3.974683284759522
-3.974683284759522
-3.974683284759522
-3.974683284759522
-3.959424495697022
-3.974683284759522
-3.974683284759522
-3.959424495697022
-3.959424495697022
-3.959424495697022
-3.959424495697022
-3.959424495697022
-3.959424495697022
-3.959424495697022
-3.959424495697022
-3.959424495697022
-3.959424495697022
-3.959424495697022
-3.959424495697022
-3.959424495697022
-3.959424495697022
-3.959424495697022
-3.959424495697022
-3.959424495697022
-3.959424495697022
-3.944165706634522
-3.944165706634522
-3.944165706634522
-3.944165706634522
-3.944165706634522
-3.944165706634522
-3.944165706634522
-3.944165706634522
-3.944165706634522
-3.944165706634522
-3.944165706634522
-3.944165706634522
-3.944165706634522
-3.944165706634522
-3.944165706634522
-3.944165706634522
-3.944165706634522
-3.944165706634522
-3.944165706634522
-3.944165706634522
-3.928906917572022
-3.928906917572022
-3.928906917572022
-3.928906917572022
-3.928906917572022
-3.928906917572022
-3.928906917572022
-3.928906917572022
-3.928906917572022
-3.928906917572022
-3.928906917572022
-3.928906917572022
-3.928906917572022
-3.928906917572022
-3.928906917572022
-3.928906917572022
-3.913648128509522
-3.928906917572022
-3.928906917572022
-3.913648128509522
-3.913648128509522
-3.913648128509522
-3.913648128509522
-3.913648128509522
-3.913648128509522
-3.913648128509522
-3.913648128509522
-3.913648128509522
-3.913648128509522
-3.913648128509522
-3.913648128509522
-3.913648128509522
-3.913648128509522
-3.898389339447022
-3.913648128509522
-3.913648128509522
-3.913648128509522
-3.913648128509522
-3.898389339447022
-3.898389339447022
-3.913648128509522
-3.898389339447022
-3.898389339447022
-3.898389339447022
-3.898389339447022
-3.898389339447022
-3.898389339447022
-3.898389339447022
-3.898389339447022
-3.898389339447022
-3.898389339447022
-3.898389339447022
-3.898389339447022
-3.898389339447022
-3.883130550384522
-3.898389339447022
-3.883130550384522
-3.883130550384522
-3.898389339447022
-3.883130550384522
-3.883130550384522
-3.883130550384522
-3.898389339447022
-3.898389339447022
-3.883130550384522
-3.883130550384522
-3.883130550384522
-3.883130550384522
-3.883130550384522
-3.883130550384522
-3.883130550384522
-3.883130550384522
-3.883130550384522
-3.883130550384522
-3.883130550384522
-3.883130550384522
-3.883130550384522
-3.883130550384522
-3.883130550384522
-3.867871761322022
-3.867871761322022
-3.867871761322022
-3.867871761322022
-3.867871761322022
-3.867871761322022
-3.867871761322022
-3.867871761322022
-3.867871761322022
-3.867871761322022
-3.867871761322022
-3.867871761322022
-3.867871761322022
-3.867871761322022
-3.867871761322022
-3.867871761322022
-3.867871761322022
-3.867871761322022
-3.867871761322022
-3.867871761322022
-3.867871761322022
-3.867871761322022
-3.867871761322022
-3.867871761322022
-3.867871761322022
-3.852612972259522
-3.867871761322022
-3.852612972259522
-3.852612972259522
-3.852612972259522
-3.852612972259522
-3.852612972259522
-3.852612972259522
-3.852612972259522
-3.852612972259522
-3.852612972259522
-3.852612972259522
-3.852612972259522
-3.852612972259522
-3.852612972259522
-3.852612972259522
-3.837354183197022
-3.837354183197022
-3.837354183197022
-3.837354183197022
-3.837354183197022
-3.837354183197022
-3.837354183197022
-3.837354183197022
-3.837354183197022
-3.837354183197022
-3.837354183197022
-3.837354183197022
-3.837354183197022
-3.837354183197022
-3.837354183197022
-3.837354183197022
-3.822095394134522
-3.837354183197022
-3.837354183197022
-3.837354183197022
-3.837354183197022
-3.822095394134522
-3.822095394134522
-3.822095394134522
-3.837354183197022
-3.822095394134522
-3.837354183197022
-3.822095394134522
-3.822095394134522
-3.822095394134522
-3.822095394134522
-3.822095394134522
-3.822095394134522
-3.822095394134522
-3.822095394134522
-3.822095394134522
-3.822095394134522
-3.822095394134522
-3.822095394134522
-3.822095394134522
-3.822095394134522
-3.822095394134522
-3.822095394134522
-3.822095394134522
-3.822095394134522
-3.806836605072022
-3.806836605072022
-3.806836605072022
-3.806836605072022
-3.806836605072022
-3.806836605072022
-3.806836605072022
-3.806836605072022
-3.806836605072022
-3.806836605072022
-3.806836605072022
-3.806836605072022
-3.806836605072022
-3.806836605072022
-3.791577816009522
-3.791577816009522
-3.806836605072022
-3.791577816009522
-3.791577816009522
-3.791577816009522
-3.791577816009522
-3.791577816009522
-3.791577816009522
-3.791577816009522
-3.791577816009522
-3.791577816009522
-3.791577816009522
-3.791577816009522
-3.791577816009522
-3.791577816009522
-3.791577816009522
-3.791577816009522
-3.791577816009522
-3.791577816009522
-3.791577816009522
-3.791577816009522
-3.776319026947022
-3.776319026947022
-3.776319026947022
-3.776319026947022
-3.776319026947022
-3.776319026947022
-3.776319026947022
-3.791577816009522
-3.776319026947022
-3.776319026947022
-3.776319026947022
-3.776319026947022
-3.776319026947022
-3.776319026947022
-3.776319026947022
-3.776319026947022
-3.776319026947022
-3.776319026947022
-3.776319026947022
-3.776319026947022
-3.776319026947022
-3.776319026947022
-3.776319026947022
-3.776319026947022
-3.761060237884522
-3.761060237884522
-3.761060237884522
-3.761060237884522
-3.761060237884522
-3.761060237884522
-3.761060237884522
-3.761060237884522
-3.761060237884522
-3.761060237884522
-3.761060237884522
-3.761060237884522
-3.761060237884522
-3.761060237884522
-3.761060237884522
-3.745801448822022
-3.745801448822022
-3.761060237884522
-3.761060237884522
-3.745801448822022
-3.745801448822022
-3.745801448822022
-3.745801448822022
-3.745801448822022
-3.745801448822022
-3.745801448822022
-3.745801448822022
-3.745801448822022
-3.745801448822022
-3.745801448822022
-3.745801448822022
-3.745801448822022
-3.745801448822022
-3.745801448822022
-3.745801448822022
-3.745801448822022
-3.745801448822022
-3.745801448822022
-3.745801448822022
-3.745801448822022
-3.730542659759522
-3.730542659759522
-3.730542659759522
-3.730542659759522
-3.730542659759522
-3.730542659759522
-3.730542659759522
-3.730542659759522
-3.730542659759522
-3.730542659759522
-3.730542659759522
-3.730542659759522
-3.730542659759522
-3.730542659759522
-3.730542659759522
-3.730542659759522
-3.730542659759522
-3.730542659759522
-3.730542659759522
-3.730542659759522
-3.715283870697022
-3.715283870697022
-3.715283870697022
-3.730542659759522
-3.715283870697022
-3.730542659759522
-3.715283870697022
-3.715283870697022
-3.715283870697022
-3.715283870697022
-3.715283870697022
-3.715283870697022
-3.715283870697022
-3.715283870697022
-3.715283870697022
-3.715283870697022
-3.715283870697022
-3.715283870697022
-3.715283870697022
-3.700025081634522
-3.715283870697022
-3.715283870697022
-3.700025081634522
-3.700025081634522
-3.700025081634522
-3.700025081634522
-3.700025081634522
-3.700025081634522
-3.700025081634522
-3.700025081634522
-3.700025081634522
-3.700025081634522
-3.700025081634522
-3.700025081634522
-3.700025081634522
-3.700025081634522
-3.700025081634522
-3.700025081634522
-3.700025081634522
-3.700025081634522
-3.700025081634522
-3.700025081634522
-3.684766292572022
-3.700025081634522
-3.684766292572022
-3.684766292572022
-3.684766292572022
-3.684766292572022
-3.684766292572022
-3.684766292572022
-3.684766292572022
-3.684766292572022
-3.684766292572022
-3.684766292572022
-3.684766292572022
-3.684766292572022
-3.684766292572022
-3.684766292572022
-3.669507503509522
-3.684766292572022
-3.669507503509522
-3.669507503509522
-3.684766292572022
-3.669507503509522
-3.669507503509522
-3.669507503509522
-3.669507503509522
-3.669507503509522
-3.669507503509522
-3.669507503509522
-3.669507503509522
-3.669507503509522
-3.669507503509522
-3.669507503509522
-3.669507503509522
-3.669507503509522
-3.669507503509522
-3.669507503509522
-3.669507503509522
-3.654248714447022
-3.669507503509522
-3.669507503509522
-3.669507503509522
-3.654248714447022
-3.669507503509522
-3.669507503509522
-3.654248714447022
-3.654248714447022
-3.654248714447022
-3.654248714447022
-3.654248714447022
-3.654248714447022
-3.654248714447022
-3.654248714447022
-3.654248714447022
-3.654248714447022
-3.654248714447022
-3.654248714447022
-3.654248714447022
-3.654248714447022
-3.654248714447022
-3.654248714447022
-3.654248714447022
-3.654248714447022
-3.654248714447022
-3.654248714447022
-3.654248714447022
-3.638989925384522
-3.638989925384522
-3.638989925384522
-3.638989925384522
-3.638989925384522
-3.638989925384522
-3.638989925384522
-3.638989925384522
-3.638989925384522
-3.638989925384522
-3.638989925384522
-3.638989925384522
-3.638989925384522
-3.638989925384522
-3.638989925384522
-3.638989925384522
-3.638989925384522
-3.638989925384522
-3.638989925384522
-3.638989925384522
-3.638989925384522
-3.638989925384522
-3.623731136322022
-3.623731136322022
-3.623731136322022
-3.623731136322022
-3.623731136322022
-3.623731136322022
-3.623731136322022
-3.623731136322022
-3.623731136322022
-3.623731136322022
-3.623731136322022
-3.623731136322022
-3.623731136322022
-3.623731136322022
-3.623731136322022
-3.623731136322022
-3.623731136322022
-3.623731136322022
-3.608472347259522
-3.623731136322022
-3.623731136322022
-3.623731136322022
-3.608472347259522
-3.608472347259522
-3.608472347259522
-3.608472347259522
-3.608472347259522
-3.608472347259522
-3.608472347259522
-3.608472347259522
-3.608472347259522
-3.608472347259522
-3.608472347259522
-3.608472347259522
-3.608472347259522
-3.608472347259522
-3.608472347259522
-3.608472347259522
-3.608472347259522
-3.593213558197022
-3.608472347259522
-3.608472347259522
-3.593213558197022
-3.608472347259522
-3.593213558197022
-3.593213558197022
-3.593213558197022
-3.593213558197022
-3.593213558197022
-3.593213558197022
-3.593213558197022
-3.593213558197022
-3.593213558197022
-3.593213558197022
-3.593213558197022
-3.593213558197022
-3.593213558197022
-3.593213558197022
-3.577954769134522
-3.577954769134522
-3.593213558197022
-3.577954769134522
-3.577954769134522
-3.577954769134522
-3.577954769134522
-3.577954769134522
-3.577954769134522
-3.577954769134522
-3.577954769134522
-3.577954769134522
-3.577954769134522
-3.577954769134522
-3.577954769134522
-3.577954769134522
-3.577954769134522
-3.577954769134522
-3.577954769134522
-3.577954769134522
-3.577954769134522
-3.577954769134522
-3.577954769134522
-3.562695980072022
-3.562695980072022
-3.562695980072022
-3.562695980072022
-3.562695980072022
-3.562695980072022
-3.562695980072022
-3.562695980072022
-3.562695980072022
-3.562695980072022
-3.562695980072022
-3.562695980072022
-3.562695980072022
-3.562695980072022
-3.562695980072022
-3.562695980072022
-3.562695980072022
-3.562695980072022
-3.562695980072022
-3.562695980072022
-3.562695980072022
-3.562695980072022
-3.562695980072022
-3.547437191009522
-3.547437191009522
-3.562695980072022
-3.547437191009522
-3.547437191009522
-3.547437191009522
-3.547437191009522
-3.547437191009522
-3.547437191009522
-3.547437191009522
-3.547437191009522
-3.547437191009522
-3.547437191009522
-3.547437191009522
-3.547437191009522
-3.547437191009522
-3.547437191009522
-3.547437191009522
-3.547437191009522
-3.547437191009522
-3.547437191009522
-3.547437191009522
-3.547437191009522
-3.532178401947022
-3.532178401947022
-3.532178401947022
-3.532178401947022
-3.532178401947022
-3.532178401947022
-3.532178401947022
-3.532178401947022
-3.532178401947022
-3.532178401947022
-3.532178401947022
-3.532178401947022
-3.532178401947022
-3.532178401947022
-3.532178401947022
-3.532178401947022
-3.532178401947022
-3.532178401947022
-3.532178401947022
-3.532178401947022
-3.532178401947022
-3.532178401947022
-3.516919612884522
-3.516919612884522
-3.516919612884522
-3.516919612884522
-3.516919612884522
-3.516919612884522
-3.516919612884522
-3.516919612884522
-3.516919612884522
-3.516919612884522
-3.516919612884522
-3.516919612884522
-3.516919612884522
-3.516919612884522
-3.516919612884522
-3.516919612884522
-3.516919612884522
-3.516919612884522
-3.516919612884522
-3.516919612884522
-3.501660823822022
-3.516919612884522
-3.516919612884522
-3.501660823822022
-3.501660823822022
-3.501660823822022
-3.501660823822022
-3.501660823822022
-3.501660823822022
-3.501660823822022
-3.501660823822022
-3.501660823822022
-3.501660823822022
-3.501660823822022
-3.501660823822022
-3.501660823822022
-3.501660823822022
-3.501660823822022
-3.501660823822022
-3.501660823822022
-3.501660823822022
-3.501660823822022
-3.501660823822022
-3.486402034759522
-3.486402034759522
-3.501660823822022
-3.486402034759522
-3.486402034759522
-3.486402034759522
-3.486402034759522
-3.486402034759522
-3.501660823822022
-3.486402034759522
-3.486402034759522
-3.486402034759522
-3.486402034759522
-3.486402034759522
-3.486402034759522
-3.486402034759522
-3.486402034759522
-3.486402034759522
-3.486402034759522
-3.486402034759522
-3.486402034759522
-3.486402034759522
-3.486402034759522
-3.471143245697022
-3.471143245697022
-3.486402034759522
-3.471143245697022
-3.471143245697022
-3.486402034759522
-3.471143245697022
-3.471143245697022
-3.471143245697022
-3.471143245697022
-3.471143245697022
-3.471143245697022
-3.471143245697022
-3.471143245697022
-3.471143245697022
-3.471143245697022
-3.471143245697022
-3.471143245697022
-3.455884456634522
-3.471143245697022
-3.471143245697022
-3.455884456634522
-3.455884456634522
-3.455884456634522
-3.455884456634522
-3.455884456634522
-3.455884456634522
-3.455884456634522
-3.455884456634522
-3.455884456634522
-3.455884456634522
-3.455884456634522
-3.455884456634522
-3.455884456634522
-3.455884456634522
-3.455884456634522
-3.455884456634522
-3.455884456634522
-3.440625667572022
-3.440625667572022
-3.455884456634522
-3.440625667572022
-3.440625667572022
-3.455884456634522
-3.440625667572022
-3.440625667572022
-3.440625667572022
-3.440625667572022
-3.440625667572022
-3.440625667572022
-3.440625667572022
-3.440625667572022
-3.440625667572022
-3.440625667572022
-3.440625667572022
-3.440625667572022
-3.440625667572022
-3.440625667572022
-3.440625667572022
-3.440625667572022
-3.440625667572022
-3.440625667572022
-3.425366878509522
-3.440625667572022
-3.440625667572022
-3.425366878509522
-3.440625667572022
-3.440625667572022
-3.425366878509522
-3.425366878509522
-3.440625667572022
-3.425366878509522
-3.440625667572022
-3.440625667572022
-3.425366878509522
-3.425366878509522
-3.425366878509522
-3.425366878509522
-3.440625667572022
-3.425366878509522
-3.425366878509522
-3.425366878509522
-3.425366878509522
-3.425366878509522
-3.425366878509522
-3.425366878509522
-3.425366878509522
-3.425366878509522
-3.425366878509522
-3.425366878509522
-3.425366878509522
-3.425366878509522
-3.425366878509522
-3.425366878509522
-3.425366878509522
-3.425366878509522
-3.425366878509522
-3.410108089447022
-3.425366878509522
-3.410108089447022
-3.410108089447022
-3.410108089447022
-3.410108089447022
-3.410108089447022
-3.410108089447022
-3.410108089447022
-3.410108089447022
-3.410108089447022
-3.410108089447022
-3.410108089447022
-3.410108089447022
-3.410108089447022
-3.410108089447022
-3.410108089447022
-3.410108089447022
-3.410108089447022
-3.394849300384522
-3.410108089447022
-3.410108089447022
-3.410108089447022
-3.394849300384522
-3.394849300384522
-3.394849300384522
-3.394849300384522
-3.394849300384522
-3.394849300384522
-3.394849300384522
-3.394849300384522
-3.394849300384522
-3.394849300384522
-3.394849300384522
-3.394849300384522
-3.394849300384522
-3.394849300384522
-3.394849300384522
-3.394849300384522
-3.394849300384522
-3.394849300384522
-3.394849300384522
-3.394849300384522
-3.379590511322022
-3.379590511322022
-3.379590511322022
-3.379590511322022
-3.379590511322022
-3.379590511322022
-3.379590511322022
-3.379590511322022
-3.379590511322022
-3.379590511322022
-3.379590511322022
-3.379590511322022
-3.379590511322022
-3.379590511322022
-3.379590511322022
-3.379590511322022
-3.379590511322022
-3.379590511322022
-3.379590511322022
-3.364331722259522
-3.379590511322022
-3.379590511322022
-3.379590511322022
-3.379590511322022
-3.364331722259522
-3.379590511322022
-3.379590511322022
-3.364331722259522
-3.364331722259522
-3.364331722259522
-3.364331722259522
-3.364331722259522
-3.364331722259522
-3.364331722259522
-3.364331722259522
-3.364331722259522
-3.364331722259522
-3.349072933197022
-3.349072933197022
-3.364331722259522
-3.364331722259522
-3.349072933197022
-3.349072933197022
-3.349072933197022
-3.349072933197022
-3.349072933197022
-3.349072933197022
-3.349072933197022
-3.349072933197022
-3.349072933197022
-3.349072933197022
-3.349072933197022
-3.349072933197022
-3.349072933197022
-3.349072933197022
-3.349072933197022
-3.349072933197022
-3.349072933197022
-3.349072933197022
-3.349072933197022
-3.349072933197022
-3.349072933197022
-3.349072933197022
-3.349072933197022
-3.349072933197022
-3.349072933197022
-3.349072933197022
-3.349072933197022
-3.333814144134522
-3.333814144134522
-3.333814144134522
-3.333814144134522
-3.333814144134522
-3.333814144134522
-3.333814144134522
-3.333814144134522
-3.333814144134522
-3.333814144134522
-3.333814144134522
-3.333814144134522
-3.333814144134522
-3.333814144134522
-3.333814144134522
-3.333814144134522
-3.318555355072022
-3.333814144134522
-3.333814144134522
-3.318555355072022
-3.333814144134522
-3.318555355072022
-3.318555355072022
-3.318555355072022
-3.333814144134522
-3.318555355072022
-3.318555355072022
-3.318555355072022
-3.318555355072022
-3.318555355072022
-3.318555355072022
-3.318555355072022
-3.318555355072022
-3.318555355072022
-3.318555355072022
-3.318555355072022
-3.318555355072022
-3.318555355072022
-3.318555355072022
-3.318555355072022
-3.318555355072022
-3.318555355072022
-3.318555355072022
-3.318555355072022
-3.318555355072022
-3.318555355072022
-3.318555355072022
-3.318555355072022
-3.303296566009522
-3.318555355072022
-3.303296566009522
-3.303296566009522
-3.303296566009522
-3.303296566009522
-3.303296566009522
-3.303296566009522
-3.303296566009522
-3.303296566009522
-3.303296566009522
-3.303296566009522
-3.303296566009522
-3.303296566009522
-3.303296566009522
-3.303296566009522
-3.303296566009522
-3.303296566009522
-3.303296566009522
-3.303296566009522
-3.303296566009522
-3.303296566009522
-3.303296566009522
-3.303296566009522
-3.303296566009522
-3.303296566009522
-3.303296566009522
-3.288037776947022
-3.288037776947022
-3.288037776947022
-3.288037776947022
-3.288037776947022
-3.288037776947022
-3.288037776947022
-3.288037776947022
-3.288037776947022
-3.288037776947022
-3.288037776947022
-3.288037776947022
-3.288037776947022
-3.288037776947022
-3.288037776947022
-3.272778987884522
-3.272778987884522
-3.288037776947022
-3.272778987884522
-3.288037776947022
-3.272778987884522
-3.272778987884522
-3.272778987884522
-3.272778987884522
-3.272778987884522
-3.272778987884522
-3.272778987884522
-3.272778987884522
-3.272778987884522
-3.272778987884522
-3.272778987884522
-3.272778987884522
-3.272778987884522
-3.272778987884522
-3.272778987884522
-3.272778987884522
-3.257520198822022
-3.257520198822022
-3.257520198822022
-3.257520198822022
-3.257520198822022
-3.257520198822022
-3.257520198822022
-3.272778987884522
-3.257520198822022
-3.257520198822022
-3.257520198822022
-3.272778987884522
-3.272778987884522
-3.272778987884522
-3.257520198822022
-3.257520198822022
-3.257520198822022
-3.272778987884522
-3.272778987884522
-3.257520198822022
-3.257520198822022
-3.257520198822022
-3.257520198822022
-3.257520198822022
-3.257520198822022
-3.257520198822022
-3.242261409759522
-3.257520198822022
-3.242261409759522
-3.242261409759522
-3.242261409759522
-3.242261409759522
-3.242261409759522
-3.242261409759522
-3.242261409759522
-3.242261409759522
-3.242261409759522
-3.242261409759522
-3.242261409759522
-3.242261409759522
-3.242261409759522
-3.242261409759522
-3.242261409759522
-3.242261409759522
-3.227002620697022
-3.242261409759522
-3.242261409759522
-3.242261409759522
-3.227002620697022
-3.242261409759522
-3.227002620697022
-3.227002620697022
-3.227002620697022
-3.227002620697022
-3.227002620697022
-3.227002620697022
-3.227002620697022
-3.227002620697022
-3.227002620697022
-3.227002620697022
-3.227002620697022
-3.227002620697022
-3.227002620697022
-3.227002620697022
-3.227002620697022
-3.211743831634522
-3.211743831634522
-3.227002620697022
-3.227002620697022
-3.211743831634522
-3.211743831634522
-3.211743831634522
-3.227002620697022
-3.227002620697022
-3.211743831634522
-3.211743831634522
-3.211743831634522
-3.227002620697022
-3.211743831634522
-3.211743831634522
-3.211743831634522
-3.211743831634522
-3.211743831634522
-3.227002620697022
-3.211743831634522
-3.211743831634522
-3.211743831634522
-3.211743831634522
-3.211743831634522
-3.211743831634522
-3.211743831634522
-3.211743831634522
-3.211743831634522
-3.211743831634522
-3.211743831634522
-3.211743831634522
-3.211743831634522
-3.211743831634522
-3.211743831634522
-3.211743831634522
-3.211743831634522
-3.211743831634522
-3.211743831634522
-3.196485042572022
-3.196485042572022
-3.196485042572022
-3.196485042572022
-3.196485042572022
-3.196485042572022
-3.196485042572022
-3.196485042572022
-3.196485042572022
-3.196485042572022
-3.196485042572022
-3.196485042572022
-3.196485042572022
-3.196485042572022
-3.181226253509522
-3.181226253509522
-3.196485042572022
-3.196485042572022
-3.181226253509522
-3.181226253509522
-3.181226253509522
-3.181226253509522
-3.181226253509522
-3.181226253509522
-3.181226253509522
-3.181226253509522
-3.181226253509522
-3.181226253509522
-3.181226253509522
-3.181226253509522
-3.181226253509522
-3.181226253509522
-3.181226253509522
-3.181226253509522
-3.181226253509522
-3.181226253509522
-3.181226253509522
-3.181226253509522
-3.181226253509522
-3.181226253509522
-3.165967464447022
-3.181226253509522
-3.181226253509522
-3.181226253509522
-3.165967464447022
-3.165967464447022
-3.181226253509522
-3.181226253509522
-3.165967464447022
-3.165967464447022
-3.165967464447022
-3.165967464447022
-3.165967464447022
-3.165967464447022
-3.165967464447022
-3.165967464447022
-3.165967464447022
-3.165967464447022
-3.165967464447022
-3.165967464447022
-3.165967464447022
-3.165967464447022
-3.165967464447022
-3.165967464447022
-3.150708675384522
-3.165967464447022
-3.165967464447022
-3.150708675384522
-3.165967464447022
-3.165967464447022
-3.150708675384522
-3.150708675384522
-3.150708675384522
-3.150708675384522
-3.150708675384522
-3.150708675384522
-3.150708675384522
-3.150708675384522
-3.150708675384522
-3.150708675384522
-3.150708675384522
-3.150708675384522
-3.150708675384522
-3.150708675384522
-3.150708675384522
-3.150708675384522
-3.150708675384522
-3.150708675384522
-3.150708675384522
-3.135449886322022
-3.135449886322022
-3.150708675384522
-3.135449886322022
-3.135449886322022
-3.135449886322022
-3.150708675384522
-3.150708675384522
-3.135449886322022
-3.135449886322022
-3.135449886322022
-3.135449886322022
-3.135449886322022
-3.135449886322022
-3.135449886322022
-3.135449886322022
-3.135449886322022
-3.135449886322022
-3.135449886322022
-3.120191097259522
-3.135449886322022
-3.135449886322022
-3.120191097259522
-3.135449886322022
-3.135449886322022
-3.120191097259522
-3.135449886322022
-3.135449886322022
-3.120191097259522
-3.120191097259522
-3.120191097259522
-3.120191097259522
-3.120191097259522
-3.120191097259522
-3.120191097259522
-3.120191097259522
-3.120191097259522
-3.120191097259522
-3.120191097259522
-3.120191097259522
-3.120191097259522
-3.120191097259522
-3.120191097259522
-3.120191097259522
-3.120191097259522
-3.120191097259522
-3.120191097259522
-3.120191097259522
-3.104932308197022
-3.120191097259522
-3.120191097259522
-3.120191097259522
-3.120191097259522
-3.104932308197022
-3.104932308197022
-3.104932308197022
-3.104932308197022
-3.104932308197022
-3.104932308197022
-3.104932308197022
-3.104932308197022
-3.104932308197022
-3.104932308197022
-3.104932308197022
-3.104932308197022
-3.104932308197022
-3.104932308197022
-3.104932308197022
-3.104932308197022
-3.104932308197022
-3.104932308197022
-3.104932308197022
-3.104932308197022
-3.104932308197022
-3.104932308197022
-3.104932308197022
-3.104932308197022
-3.104932308197022
-3.089673519134522
-3.089673519134522
-3.089673519134522
-3.104932308197022
-3.089673519134522
-3.089673519134522
-3.089673519134522
-3.089673519134522
-3.089673519134522
-3.089673519134522
-3.089673519134522
-3.089673519134522
-3.089673519134522
-3.089673519134522
-3.089673519134522
-3.089673519134522
-3.089673519134522
-3.089673519134522
-3.089673519134522
-3.089673519134522
-3.089673519134522
-3.089673519134522
-3.089673519134522
-3.089673519134522
-3.074414730072022
-3.074414730072022
-3.089673519134522
-3.074414730072022
-3.074414730072022
-3.074414730072022
-3.074414730072022
-3.074414730072022
-3.074414730072022
-3.074414730072022
-3.074414730072022
-3.074414730072022
-3.074414730072022
-3.074414730072022
-3.074414730072022
-3.074414730072022
-3.074414730072022
-3.074414730072022
-3.074414730072022
-3.074414730072022
-3.074414730072022
-3.074414730072022
-3.074414730072022
-3.074414730072022
-3.074414730072022
-3.074414730072022
-3.074414730072022
-3.059155941009522
-3.074414730072022
-3.059155941009522
-3.059155941009522
-3.059155941009522
-3.059155941009522
-3.059155941009522
-3.059155941009522
-3.059155941009522
-3.059155941009522
-3.059155941009522
-3.059155941009522
-3.059155941009522
-3.059155941009522
-3.059155941009522
-3.059155941009522
-3.059155941009522
-3.059155941009522
-3.059155941009522
-3.059155941009522
-3.059155941009522
-3.059155941009522
-3.059155941009522
-3.043897151947022
-3.043897151947022
-3.043897151947022
-3.043897151947022
-3.059155941009522
-3.043897151947022
-3.043897151947022
-3.043897151947022
-3.043897151947022
-3.043897151947022
-3.043897151947022
-3.043897151947022
-3.043897151947022
-3.043897151947022
-3.028638362884522
-3.043897151947022
-3.043897151947022
-3.043897151947022
-3.043897151947022
-3.028638362884522
-3.043897151947022
-3.043897151947022
-3.043897151947022
-3.043897151947022
-3.043897151947022
-3.043897151947022
-3.028638362884522
-3.028638362884522
-3.043897151947022
-3.043897151947022
-3.028638362884522
-3.028638362884522
-3.028638362884522
-3.028638362884522
-3.028638362884522
-3.028638362884522
-3.028638362884522
-3.028638362884522
-3.028638362884522
-3.028638362884522
-3.028638362884522
-3.028638362884522
-3.028638362884522
-3.028638362884522
-3.028638362884522
-3.028638362884522
-3.028638362884522
-3.028638362884522
-3.028638362884522
-3.028638362884522
-3.028638362884522
-3.028638362884522
-3.028638362884522
-3.028638362884522
-3.028638362884522
-3.028638362884522
-3.013379573822022
-3.013379573822022
-3.013379573822022
-3.013379573822022
-3.013379573822022
-3.013379573822022
-3.013379573822022
-3.013379573822022
-3.013379573822022
-3.013379573822022
-3.013379573822022
-3.013379573822022
-3.013379573822022
-3.013379573822022
-3.013379573822022
-3.013379573822022
-3.013379573822022
-3.013379573822022
-3.013379573822022
-3.013379573822022
-3.013379573822022
-3.013379573822022
-2.998120784759522
-3.013379573822022
-3.013379573822022
-2.998120784759522
-2.998120784759522
-2.998120784759522
-2.998120784759522
-2.998120784759522
-2.998120784759522
-2.998120784759522
-2.998120784759522
-2.998120784759522
-2.998120784759522
-2.998120784759522
-2.998120784759522
-2.998120784759522
-2.998120784759522
-2.998120784759522
-2.998120784759522
-2.998120784759522
-2.998120784759522
-2.998120784759522
-2.998120784759522
-2.998120784759522
-2.998120784759522
-2.998120784759522
-2.998120784759522
-2.998120784759522
-2.998120784759522
-2.998120784759522
-2.998120784759522
-2.998120784759522
-2.982861995697022
-2.982861995697022
-2.982861995697022
-2.982861995697022
-2.982861995697022
-2.982861995697022
-2.982861995697022
-2.982861995697022
-2.982861995697022
-2.982861995697022
-2.982861995697022
-2.982861995697022
-2.982861995697022
-2.982861995697022
-2.982861995697022
-2.982861995697022
-2.982861995697022
-2.982861995697022
-2.982861995697022
-2.982861995697022
-2.982861995697022
-2.982861995697022
-2.982861995697022
-2.967603206634522
-2.967603206634522
-2.982861995697022
-2.982861995697022
-2.982861995697022
-2.982861995697022
-2.967603206634522
-2.967603206634522
-2.967603206634522
-2.967603206634522
-2.967603206634522
-2.967603206634522
-2.967603206634522
-2.967603206634522
-2.967603206634522
-2.967603206634522
-2.967603206634522
-2.967603206634522
-2.967603206634522
-2.967603206634522
-2.967603206634522
-2.967603206634522
-2.967603206634522
-2.967603206634522
-2.967603206634522
-2.967603206634522
-2.967603206634522
-2.967603206634522
-2.967603206634522
-2.967603206634522
-2.952344417572022
-2.967603206634522
-2.952344417572022
-2.952344417572022
-2.952344417572022
-2.952344417572022
-2.952344417572022
-2.952344417572022
-2.952344417572022
-2.952344417572022
-2.952344417572022
-2.952344417572022
-2.952344417572022
-2.952344417572022
-2.937085628509522
-2.952344417572022
-2.952344417572022
-2.952344417572022
-2.937085628509522
-2.952344417572022
-2.952344417572022
-2.952344417572022
-2.952344417572022
-2.937085628509522
-2.937085628509522
-2.937085628509522
-2.937085628509522
-2.937085628509522
-2.937085628509522
-2.937085628509522
-2.937085628509522
-2.937085628509522
-2.937085628509522
-2.937085628509522
-2.937085628509522
-2.937085628509522
-2.937085628509522
-2.937085628509522
-2.937085628509522
-2.937085628509522
-2.937085628509522
-2.937085628509522
-2.937085628509522
-2.937085628509522
-2.937085628509522
-2.937085628509522
-2.937085628509522
-2.937085628509522
-2.937085628509522
-2.937085628509522
-2.921826839447022
-2.921826839447022
-2.921826839447022
-2.937085628509522
-2.921826839447022
-2.921826839447022
-2.921826839447022
-2.921826839447022
-2.921826839447022
-2.921826839447022
-2.921826839447022
-2.921826839447022
-2.921826839447022
-2.921826839447022
-2.921826839447022
-2.921826839447022
-2.921826839447022
-2.921826839447022
-2.921826839447022
-2.921826839447022
-2.906568050384522
-2.921826839447022
-2.906568050384522
-2.906568050384522
-2.906568050384522
-2.906568050384522
-2.906568050384522
-2.906568050384522
-2.906568050384522
-2.906568050384522
-2.906568050384522
-2.906568050384522
-2.906568050384522
-2.906568050384522
-2.906568050384522
-2.906568050384522
-2.906568050384522
-2.906568050384522
-2.906568050384522
-2.906568050384522
-2.906568050384522
-2.906568050384522
-2.906568050384522
-2.906568050384522
-2.891309261322022
-2.906568050384522
-2.891309261322022
-2.891309261322022
-2.906568050384522
-2.891309261322022
-2.906568050384522
-2.891309261322022
-2.891309261322022
-2.891309261322022
-2.891309261322022
-2.906568050384522
-2.906568050384522
-2.891309261322022
-2.891309261322022
-2.891309261322022
-2.891309261322022
-2.906568050384522
-2.891309261322022
-2.891309261322022
-2.891309261322022
-2.891309261322022
-2.891309261322022
-2.891309261322022
-2.891309261322022
-2.891309261322022
-2.891309261322022
-2.891309261322022
-2.891309261322022
-2.891309261322022
-2.891309261322022
-2.876050472259522
-2.876050472259522
-2.891309261322022
-2.876050472259522
-2.876050472259522
-2.876050472259522
-2.876050472259522
-2.876050472259522
-2.876050472259522
-2.876050472259522
-2.876050472259522
-2.876050472259522
-2.876050472259522
-2.876050472259522
-2.876050472259522
-2.876050472259522
-2.876050472259522
-2.876050472259522
-2.876050472259522
-2.876050472259522
-2.876050472259522
-2.876050472259522
-2.876050472259522
-2.876050472259522
-2.876050472259522
-2.876050472259522
-2.860791683197022
-2.876050472259522
-2.876050472259522
-2.876050472259522
-2.876050472259522
-2.876050472259522
-2.876050472259522
-2.876050472259522
-2.860791683197022
-2.860791683197022
-2.860791683197022
-2.860791683197022
-2.860791683197022
-2.860791683197022
-2.860791683197022
-2.860791683197022
-2.860791683197022
-2.860791683197022
-2.860791683197022
-2.860791683197022
-2.860791683197022
-2.860791683197022
-2.860791683197022
-2.860791683197022
-2.860791683197022
-2.860791683197022
-2.860791683197022
-2.860791683197022
-2.860791683197022
-2.860791683197022
-2.860791683197022
-2.845532894134522
-2.845532894134522
-2.860791683197022
-2.845532894134522
-2.845532894134522
-2.845532894134522
-2.845532894134522
-2.845532894134522
-2.845532894134522
-2.845532894134522
-2.845532894134522
-2.845532894134522
-2.845532894134522
-2.845532894134522
-2.845532894134522
-2.845532894134522
-2.845532894134522
-2.845532894134522
-2.845532894134522
-2.845532894134522
-2.845532894134522
-2.845532894134522
-2.845532894134522
-2.845532894134522
-2.845532894134522
-2.845532894134522
-2.845532894134522
-2.845532894134522
-2.845532894134522
-2.845532894134522
-2.845532894134522
-2.845532894134522
-2.830274105072022
-2.830274105072022
-2.830274105072022
-2.830274105072022
-2.830274105072022
-2.830274105072022
-2.830274105072022
-2.830274105072022
-2.830274105072022
-2.830274105072022
-2.830274105072022
-2.830274105072022
-2.830274105072022
-2.830274105072022
-2.830274105072022
-2.815015316009522
-2.830274105072022
-2.830274105072022
-2.815015316009522
-2.830274105072022
-2.830274105072022
-2.830274105072022
-2.830274105072022
-2.830274105072022
-2.830274105072022
-2.830274105072022
-2.815015316009522
-2.815015316009522
-2.815015316009522
-2.815015316009522
-2.815015316009522
-2.815015316009522
-2.815015316009522
-2.815015316009522
-2.815015316009522
-2.815015316009522
-2.815015316009522
-2.815015316009522
-2.815015316009522
-2.815015316009522
-2.815015316009522
-2.815015316009522
-2.815015316009522
-2.815015316009522
-2.815015316009522
-2.815015316009522
-2.815015316009522
-2.815015316009522
-2.815015316009522
-2.815015316009522
-2.815015316009522
-2.815015316009522
-2.815015316009522
-2.799756526947022
-2.815015316009522
-2.815015316009522
-2.815015316009522
-2.799756526947022
-2.799756526947022
-2.799756526947022
-2.799756526947022
-2.799756526947022
-2.799756526947022
-2.799756526947022
-2.799756526947022
-2.799756526947022
-2.799756526947022
-2.799756526947022
-2.799756526947022
-2.799756526947022
-2.799756526947022
-2.784497737884522
-2.799756526947022
-2.799756526947022
-2.784497737884522
-2.784497737884522
-2.784497737884522
-2.784497737884522
-2.784497737884522
-2.784497737884522
-2.784497737884522
-2.784497737884522
-2.784497737884522
-2.784497737884522
-2.784497737884522
-2.784497737884522
-2.784497737884522
-2.784497737884522
-2.784497737884522
-2.784497737884522
-2.784497737884522
-2.784497737884522
-2.784497737884522
-2.784497737884522
-2.784497737884522
-2.784497737884522
-2.784497737884522
-2.784497737884522
-2.784497737884522
-2.784497737884522
-2.784497737884522
-2.784497737884522
-2.784497737884522
-2.784497737884522
-2.784497737884522
-2.784497737884522
-2.784497737884522
-2.784497737884522
-2.784497737884522
-2.784497737884522
-2.769238948822022
-2.769238948822022
-2.769238948822022
-2.784497737884522
-2.769238948822022
-2.769238948822022
-2.769238948822022
-2.769238948822022
-2.769238948822022
-2.769238948822022
-2.769238948822022
-2.769238948822022
-2.769238948822022
-2.769238948822022
-2.769238948822022
-2.769238948822022
-2.769238948822022
-2.769238948822022
-2.769238948822022
-2.769238948822022
-2.769238948822022
-2.769238948822022
-2.769238948822022
-2.753980159759522
-2.769238948822022
-2.753980159759522
-2.753980159759522
-2.753980159759522
-2.753980159759522
-2.753980159759522
-2.753980159759522
-2.753980159759522
-2.753980159759522
-2.753980159759522
-2.753980159759522
-2.753980159759522
-2.753980159759522
-2.753980159759522
-2.753980159759522
-2.753980159759522
-2.753980159759522
-2.753980159759522
-2.753980159759522
-2.753980159759522
-2.753980159759522
-2.753980159759522
-2.753980159759522
-2.753980159759522
-2.753980159759522
-2.753980159759522
-2.753980159759522
-2.753980159759522
-2.738721370697022
-2.738721370697022
-2.753980159759522
-2.738721370697022
-2.738721370697022
-2.753980159759522
-2.738721370697022
-2.753980159759522
-2.738721370697022
-2.738721370697022
-2.738721370697022
-2.738721370697022
-2.738721370697022
-2.738721370697022
-2.738721370697022
-2.738721370697022
-2.738721370697022
-2.738721370697022
-2.738721370697022
-2.738721370697022
-2.738721370697022
-2.738721370697022
-2.738721370697022
-2.738721370697022
-2.738721370697022
-2.738721370697022
-2.738721370697022
-2.738721370697022
-2.738721370697022
-2.738721370697022
-2.738721370697022
-2.723462581634522
-2.723462581634522
-2.723462581634522
-2.738721370697022
-2.723462581634522
-2.723462581634522
-2.723462581634522
-2.723462581634522
-2.723462581634522
-2.723462581634522
-2.723462581634522
-2.723462581634522
-2.723462581634522
-2.723462581634522
-2.723462581634522
-2.723462581634522
-2.723462581634522
-2.723462581634522
-2.723462581634522
-2.723462581634522
-2.723462581634522
-2.723462581634522
-2.723462581634522
-2.723462581634522
-2.723462581634522
-2.723462581634522
-2.723462581634522
-2.708203792572022
-2.708203792572022
-2.723462581634522
-2.708203792572022
-2.723462581634522
-2.723462581634522
-2.708203792572022
-2.708203792572022
-2.723462581634522
-2.708203792572022
-2.708203792572022
-2.723462581634522
-2.708203792572022
-2.708203792572022
-2.708203792572022
-2.708203792572022
-2.708203792572022
-2.708203792572022
-2.708203792572022
-2.708203792572022
-2.708203792572022
-2.708203792572022
-2.708203792572022
-2.692945003509522
-2.692945003509522
-2.708203792572022
-2.708203792572022
-2.692945003509522
-2.692945003509522
-2.692945003509522
-2.692945003509522
-2.692945003509522
-2.692945003509522
-2.692945003509522
-2.692945003509522
-2.692945003509522
-2.692945003509522
-2.692945003509522
-2.692945003509522
-2.692945003509522
-2.692945003509522
-2.692945003509522
-2.692945003509522
-2.692945003509522
-2.692945003509522
-2.692945003509522
-2.692945003509522
-2.692945003509522
-2.692945003509522
-2.692945003509522
-2.692945003509522
-2.692945003509522
-2.692945003509522
-2.692945003509522
-2.692945003509522
-2.692945003509522
-2.692945003509522
-2.692945003509522
-2.677686214447022
-2.692945003509522
-2.677686214447022
-2.677686214447022
-2.692945003509522
-2.677686214447022
-2.677686214447022
-2.677686214447022
-2.677686214447022
-2.677686214447022
-2.677686214447022
-2.677686214447022
-2.677686214447022
-2.677686214447022
-2.677686214447022
-2.677686214447022
-2.677686214447022
-2.677686214447022
-2.677686214447022
-2.677686214447022
-2.677686214447022
-2.677686214447022
-2.677686214447022
-2.677686214447022
-2.677686214447022
-2.677686214447022
-2.662427425384522
-2.677686214447022
-2.662427425384522
-2.662427425384522
-2.677686214447022
-2.662427425384522
-2.662427425384522
-2.662427425384522
-2.662427425384522
-2.662427425384522
-2.662427425384522
-2.662427425384522
-2.662427425384522
-2.662427425384522
-2.662427425384522
-2.662427425384522
-2.662427425384522
-2.662427425384522
-2.662427425384522
-2.662427425384522
-2.662427425384522
-2.662427425384522
-2.662427425384522
-2.662427425384522
-2.662427425384522
-2.662427425384522
-2.662427425384522
-2.662427425384522
-2.662427425384522
-2.662427425384522
-2.662427425384522
-2.662427425384522
-2.662427425384522
-2.647168636322022
-2.662427425384522
-2.662427425384522
-2.662427425384522
-2.647168636322022
-2.647168636322022
-2.647168636322022
-2.647168636322022
-2.647168636322022
-2.647168636322022
-2.647168636322022
-2.647168636322022
-2.647168636322022
-2.647168636322022
-2.647168636322022
-2.647168636322022
-2.647168636322022
-2.647168636322022
-2.647168636322022
-2.647168636322022
-2.647168636322022
-2.631909847259522
-2.647168636322022
-2.647168636322022
-2.647168636322022
-2.631909847259522
-2.631909847259522
-2.631909847259522
-2.631909847259522
-2.631909847259522
-2.631909847259522
-2.631909847259522
-2.631909847259522
-2.631909847259522
-2.631909847259522
-2.631909847259522
-2.631909847259522
-2.631909847259522
-2.631909847259522
-2.631909847259522
-2.631909847259522
-2.631909847259522
-2.631909847259522
-2.631909847259522
-2.631909847259522
-2.631909847259522
-2.631909847259522
-2.631909847259522
-2.631909847259522
-2.631909847259522
-2.631909847259522
-2.631909847259522
-2.631909847259522
-2.631909847259522
-2.631909847259522
-2.631909847259522
-2.631909847259522
-2.631909847259522
-2.631909847259522
-2.631909847259522
-2.631909847259522
-2.631909847259522
-2.631909847259522
-2.616651058197022
-2.616651058197022
-2.631909847259522
-2.616651058197022
-2.616651058197022
-2.616651058197022
-2.616651058197022
-2.616651058197022
-2.616651058197022
-2.616651058197022
-2.616651058197022
-2.616651058197022
-2.616651058197022
-2.616651058197022
-2.616651058197022
-2.616651058197022
-2.616651058197022
-2.616651058197022
-2.601392269134522
-2.601392269134522
-2.601392269134522
-2.616651058197022
-2.616651058197022
-2.601392269134522
-2.601392269134522
-2.616651058197022
-2.601392269134522
-2.601392269134522
-2.601392269134522
-2.601392269134522
-2.601392269134522
-2.601392269134522
-2.601392269134522
-2.601392269134522
-2.601392269134522
-2.601392269134522
-2.601392269134522
-2.601392269134522
-2.601392269134522
-2.601392269134522
-2.601392269134522
-2.601392269134522
-2.601392269134522
-2.601392269134522
-2.601392269134522
-2.601392269134522
-2.601392269134522
-2.601392269134522
-2.601392269134522
-2.586133480072022
-2.601392269134522
-2.601392269134522
-2.601392269134522
-2.586133480072022
-2.601392269134522
-2.586133480072022
-2.601392269134522
-2.601392269134522
-2.586133480072022
-2.586133480072022
-2.601392269134522
-2.586133480072022
-2.586133480072022
-2.601392269134522
-2.601392269134522
-2.586133480072022
-2.586133480072022
-2.586133480072022
-2.586133480072022
-2.586133480072022
-2.586133480072022
-2.586133480072022
-2.586133480072022
-2.586133480072022
-2.586133480072022
-2.586133480072022
-2.586133480072022
-2.570874691009522
-2.586133480072022
-2.586133480072022
-2.586133480072022
-2.570874691009522
-2.570874691009522
-2.586133480072022
-2.586133480072022
-2.570874691009522
-2.570874691009522
-2.570874691009522
-2.570874691009522
-2.570874691009522
-2.570874691009522
-2.570874691009522
-2.570874691009522
-2.570874691009522
-2.570874691009522
-2.570874691009522
-2.570874691009522
-2.570874691009522
-2.570874691009522
-2.570874691009522
-2.570874691009522
-2.570874691009522
-2.570874691009522
-2.570874691009522
-2.570874691009522
-2.570874691009522
-2.570874691009522
-2.570874691009522
-2.555615901947022
-2.570874691009522
-2.570874691009522
-2.555615901947022
-2.570874691009522
-2.570874691009522
-2.555615901947022
-2.570874691009522
-2.570874691009522
-2.555615901947022
-2.555615901947022
-2.555615901947022
-2.555615901947022
-2.555615901947022
-2.555615901947022
-2.555615901947022
-2.555615901947022
-2.555615901947022
-2.555615901947022
-2.555615901947022
-2.555615901947022
-2.555615901947022
-2.555615901947022
-2.555615901947022
-2.555615901947022
-2.555615901947022
-2.555615901947022
-2.555615901947022
-2.555615901947022
-2.555615901947022
-2.555615901947022
-2.540357112884522
-2.555615901947022
-2.555615901947022
-2.540357112884522
-2.540357112884522
-2.555615901947022
-2.540357112884522
-2.540357112884522
-2.540357112884522
-2.540357112884522
-2.540357112884522
-2.540357112884522
-2.540357112884522
-2.540357112884522
-2.540357112884522
-2.540357112884522
-2.540357112884522
-2.540357112884522
-2.540357112884522
-2.540357112884522
-2.540357112884522
-2.540357112884522
-2.540357112884522
-2.540357112884522
-2.540357112884522
-2.540357112884522
-2.540357112884522
-2.540357112884522
-2.540357112884522
-2.525098323822022
-2.525098323822022
-2.525098323822022
-2.525098323822022
-2.540357112884522
-2.525098323822022
-2.525098323822022
-2.525098323822022
-2.525098323822022
-2.525098323822022
-2.525098323822022
-2.525098323822022
-2.525098323822022
-2.525098323822022
-2.525098323822022
-2.525098323822022
-2.525098323822022
-2.525098323822022
-2.525098323822022
-2.525098323822022
-2.525098323822022
-2.525098323822022
-2.525098323822022
-2.525098323822022
-2.525098323822022
-2.525098323822022
-2.525098323822022
-2.525098323822022
-2.525098323822022
-2.525098323822022
-2.525098323822022
-2.525098323822022
-2.525098323822022
-2.509839534759522
-2.525098323822022
-2.525098323822022
-2.509839534759522
-2.525098323822022
-2.509839534759522
-2.509839534759522
-2.509839534759522
-2.509839534759522
-2.509839534759522
-2.509839534759522
-2.509839534759522
-2.509839534759522
-2.509839534759522
-2.509839534759522
-2.509839534759522
-2.509839534759522
-2.509839534759522
-2.509839534759522
-2.509839534759522
-2.509839534759522
-2.509839534759522
-2.509839534759522
-2.509839534759522
-2.509839534759522
-2.509839534759522
-2.509839534759522
-2.494580745697022
-2.509839534759522
-2.509839534759522
-2.509839534759522
-2.494580745697022
-2.494580745697022
-2.494580745697022
-2.494580745697022
-2.494580745697022
-2.494580745697022
-2.494580745697022
-2.494580745697022
-2.494580745697022
-2.494580745697022
-2.494580745697022
-2.494580745697022
-2.494580745697022
-2.494580745697022
-2.494580745697022
-2.494580745697022
-2.494580745697022
-2.494580745697022
-2.479321956634522
-2.494580745697022
-2.494580745697022
-2.494580745697022
-2.494580745697022
-2.494580745697022
-2.494580745697022
-2.494580745697022
-2.494580745697022
-2.479321956634522
-2.494580745697022
-2.494580745697022
-2.479321956634522
-2.479321956634522
-2.479321956634522
-2.479321956634522
-2.494580745697022
-2.479321956634522
-2.479321956634522
-2.494580745697022
-2.479321956634522
-2.479321956634522
-2.479321956634522
-2.479321956634522
-2.479321956634522
-2.479321956634522
-2.479321956634522
-2.479321956634522
-2.479321956634522
-2.479321956634522
-2.479321956634522
-2.479321956634522
-2.479321956634522
-2.479321956634522
-2.479321956634522
-2.479321956634522
-2.479321956634522
-2.479321956634522
-2.479321956634522
-2.479321956634522
-2.479321956634522
-2.479321956634522
-2.464063167572022
-2.479321956634522
-2.479321956634522
-2.464063167572022
-2.464063167572022
-2.464063167572022
-2.464063167572022
-2.464063167572022
-2.464063167572022
-2.464063167572022
-2.464063167572022
-2.464063167572022
-2.464063167572022
-2.464063167572022
-2.464063167572022
-2.464063167572022
-2.464063167572022
-2.464063167572022
-2.464063167572022
-2.464063167572022
-2.464063167572022
-2.464063167572022
-2.464063167572022
-2.464063167572022
-2.464063167572022
-2.464063167572022
-2.464063167572022
-2.464063167572022
-2.464063167572022
-2.464063167572022
-2.464063167572022
-2.464063167572022
-2.464063167572022
-2.464063167572022
-2.464063167572022
-2.464063167572022
-2.464063167572022
-2.464063167572022
-2.464063167572022
-2.464063167572022
-2.464063167572022
-2.448804378509522
-2.464063167572022
-2.464063167572022
-2.464063167572022
-2.464063167572022
-2.448804378509522
-2.448804378509522
-2.464063167572022
-2.448804378509522
-2.448804378509522
-2.448804378509522
-2.448804378509522
-2.448804378509522
-2.448804378509522
-2.448804378509522
-2.448804378509522
-2.448804378509522
-2.448804378509522
-2.448804378509522
-2.448804378509522
-2.448804378509522
-2.448804378509522
-2.448804378509522
-2.448804378509522
-2.448804378509522
-2.448804378509522
-2.448804378509522
-2.448804378509522
-2.448804378509522
-2.433545589447022
-2.433545589447022
-2.448804378509522
-2.433545589447022
-2.433545589447022
-2.433545589447022
-2.433545589447022
-2.448804378509522
-2.433545589447022
-2.433545589447022
-2.433545589447022
-2.433545589447022
-2.433545589447022
-2.433545589447022
-2.433545589447022
-2.433545589447022
-2.433545589447022
-2.433545589447022
-2.433545589447022
-2.433545589447022
-2.433545589447022
-2.433545589447022
-2.433545589447022
-2.433545589447022
-2.433545589447022
-2.433545589447022
-2.433545589447022
-2.433545589447022
-2.433545589447022
-2.418286800384522
-2.433545589447022
-2.433545589447022
-2.418286800384522
-2.418286800384522
-2.418286800384522
-2.418286800384522
-2.418286800384522
-2.418286800384522
-2.418286800384522
-2.418286800384522
-2.418286800384522
-2.418286800384522
-2.418286800384522
-2.418286800384522
-2.418286800384522
-2.418286800384522
-2.418286800384522
-2.418286800384522
-2.418286800384522
-2.418286800384522
-2.418286800384522
-2.418286800384522
-2.418286800384522
-2.418286800384522
-2.418286800384522
-2.418286800384522
-2.418286800384522
-2.418286800384522
-2.418286800384522
-2.403028011322022
-2.418286800384522
-2.403028011322022
-2.403028011322022
-2.418286800384522
-2.403028011322022
-2.403028011322022
-2.418286800384522
-2.418286800384522
-2.418286800384522
-2.403028011322022
-2.418286800384522
-2.418286800384522
-2.418286800384522
-2.418286800384522
-2.403028011322022
-2.418286800384522
-2.403028011322022
-2.403028011322022
-2.403028011322022
-2.403028011322022
-2.403028011322022
-2.403028011322022
-2.403028011322022
-2.403028011322022
-2.403028011322022
-2.403028011322022
-2.403028011322022
-2.403028011322022
-2.403028011322022
-2.403028011322022
-2.403028011322022
-2.403028011322022
-2.387769222259522
-2.403028011322022
-2.403028011322022
-2.403028011322022
-2.403028011322022
-2.387769222259522
-2.387769222259522
-2.387769222259522
-2.403028011322022
-2.387769222259522
-2.387769222259522
-2.387769222259522
-2.403028011322022
-2.403028011322022
-2.387769222259522
-2.387769222259522
-2.387769222259522
-2.403028011322022
-2.403028011322022
-2.403028011322022
-2.387769222259522
-2.387769222259522
-2.387769222259522
-2.387769222259522
-2.387769222259522
-2.387769222259522
-2.387769222259522
-2.387769222259522
-2.387769222259522
-2.387769222259522
-2.387769222259522
-2.387769222259522
-2.387769222259522
-2.387769222259522
-2.387769222259522
-2.387769222259522
-2.387769222259522
-2.387769222259522
-2.387769222259522
-2.387769222259522
-2.387769222259522
-2.387769222259522
-2.387769222259522
-2.372510433197022
-2.372510433197022
-2.372510433197022
-2.372510433197022
-2.372510433197022
-2.372510433197022
-2.372510433197022
-2.372510433197022
-2.372510433197022
-2.372510433197022
-2.372510433197022
-2.372510433197022
-2.372510433197022
-2.372510433197022
-2.372510433197022
-2.372510433197022
-2.372510433197022
-2.372510433197022
-2.357251644134522
-2.357251644134522
-2.357251644134522
-2.357251644134522
-2.372510433197022
-2.372510433197022
-2.372510433197022
-2.357251644134522
-2.372510433197022
-2.372510433197022
-2.357251644134522
-2.357251644134522
-2.357251644134522
-2.357251644134522
-2.357251644134522
-2.357251644134522
-2.357251644134522
-2.357251644134522
-2.357251644134522
-2.357251644134522
-2.357251644134522
-2.357251644134522
-2.357251644134522
-2.357251644134522
-2.357251644134522
-2.357251644134522
-2.357251644134522
-2.357251644134522
-2.357251644134522
-2.357251644134522
-2.357251644134522
-2.357251644134522
-2.357251644134522
-2.357251644134522
-2.357251644134522
-2.357251644134522
-2.357251644134522
-2.357251644134522
-2.357251644134522
-2.357251644134522
-2.357251644134522
-2.357251644134522
-2.341992855072022
-2.357251644134522
-2.357251644134522
-2.357251644134522
-2.357251644134522
-2.341992855072022
-2.341992855072022
-2.341992855072022
-2.357251644134522
-2.341992855072022
-2.341992855072022
-2.341992855072022
-2.341992855072022
-2.341992855072022
-2.341992855072022
-2.341992855072022
-2.341992855072022
-2.341992855072022
-2.341992855072022
-2.341992855072022
-2.341992855072022
-2.341992855072022
-2.341992855072022
-2.341992855072022
-2.341992855072022
-2.341992855072022
-2.341992855072022
-2.341992855072022
-2.341992855072022
-2.341992855072022
-2.341992855072022
-2.341992855072022
-2.341992855072022
-2.341992855072022
-2.326734066009522
-2.341992855072022
-2.326734066009522
-2.326734066009522
-2.326734066009522
-2.326734066009522
-2.326734066009522
-2.326734066009522
-2.326734066009522
-2.326734066009522
-2.326734066009522
-2.326734066009522
-2.326734066009522
-2.326734066009522
-2.326734066009522
-2.326734066009522
-2.326734066009522
-2.326734066009522
-2.311475276947022
-2.326734066009522
-2.326734066009522
-2.326734066009522
-2.311475276947022
-2.311475276947022
-2.326734066009522
-2.326734066009522
-2.326734066009522
-2.326734066009522
-2.326734066009522
-2.326734066009522
-2.326734066009522
-2.326734066009522
-2.311475276947022
-2.311475276947022
-2.311475276947022
-2.311475276947022
-2.311475276947022
-2.311475276947022
-2.311475276947022
-2.311475276947022
-2.311475276947022
-2.311475276947022
-2.311475276947022
-2.311475276947022
-2.311475276947022
-2.311475276947022
-2.311475276947022
-2.311475276947022
-2.311475276947022
-2.311475276947022
-2.311475276947022
-2.311475276947022
-2.311475276947022
-2.311475276947022
-2.311475276947022
-2.311475276947022
-2.311475276947022
-2.311475276947022
-2.311475276947022
-2.311475276947022
-2.311475276947022
-2.311475276947022
-2.311475276947022
-2.311475276947022
-2.311475276947022
-2.311475276947022
-2.311475276947022
-2.311475276947022
-2.311475276947022
-2.311475276947022
-2.311475276947022
-2.311475276947022
-2.311475276947022
-2.296216487884522
-2.296216487884522
-2.296216487884522
-2.311475276947022
-2.296216487884522
-2.296216487884522
-2.296216487884522
-2.296216487884522
-2.296216487884522
-2.296216487884522
-2.296216487884522
-2.296216487884522
-2.296216487884522
-2.296216487884522
-2.296216487884522
-2.296216487884522
-2.296216487884522
-2.296216487884522
-2.296216487884522
-2.296216487884522
-2.296216487884522
-2.296216487884522
-2.296216487884522
-2.296216487884522
-2.296216487884522
-2.280957698822022
-2.296216487884522
-2.296216487884522
-2.296216487884522
-2.280957698822022
-2.296216487884522
-2.296216487884522
-2.296216487884522
-2.296216487884522
-2.280957698822022
-2.296216487884522
-2.296216487884522
-2.280957698822022
-2.296216487884522
-2.280957698822022
-2.280957698822022
-2.280957698822022
-2.280957698822022
-2.280957698822022
-2.280957698822022
-2.280957698822022
-2.280957698822022
-2.280957698822022
-2.280957698822022
-2.280957698822022
-2.280957698822022
-2.280957698822022
-2.280957698822022
-2.280957698822022
-2.280957698822022
-2.280957698822022
-2.265698909759522
-2.280957698822022
-2.280957698822022
-2.265698909759522
-2.280957698822022
-2.265698909759522
-2.265698909759522
-2.280957698822022
-2.265698909759522
-2.265698909759522
-2.265698909759522
-2.265698909759522
-2.265698909759522
-2.265698909759522
-2.265698909759522
-2.265698909759522
-2.265698909759522
-2.265698909759522
-2.265698909759522
-2.265698909759522
-2.265698909759522
-2.265698909759522
-2.265698909759522
-2.265698909759522
-2.265698909759522
-2.265698909759522
-2.265698909759522
-2.265698909759522
-2.250440120697022
-2.265698909759522
-2.265698909759522
-2.265698909759522
-2.250440120697022
-2.265698909759522
-2.265698909759522
-2.250440120697022
-2.265698909759522
-2.250440120697022
-2.250440120697022
-2.250440120697022
-2.250440120697022
-2.250440120697022
-2.250440120697022
-2.250440120697022
-2.265698909759522
-2.265698909759522
-2.250440120697022
-2.250440120697022
-2.250440120697022
-2.250440120697022
-2.250440120697022
-2.250440120697022
-2.250440120697022
-2.250440120697022
-2.250440120697022
-2.250440120697022
-2.250440120697022
-2.250440120697022
-2.250440120697022
-2.250440120697022
-2.250440120697022
-2.250440120697022
-2.250440120697022
-2.250440120697022
-2.250440120697022
-2.250440120697022
-2.250440120697022
-2.250440120697022
-2.250440120697022
-2.235181331634522
-2.235181331634522
-2.250440120697022
-2.235181331634522
-2.235181331634522
-2.250440120697022
-2.250440120697022
-2.235181331634522
-2.235181331634522
-2.235181331634522
-2.235181331634522
-2.235181331634522
-2.235181331634522
-2.235181331634522
-2.235181331634522
-2.235181331634522
-2.235181331634522
-2.235181331634522
-2.235181331634522
-2.235181331634522
-2.235181331634522
-2.235181331634522
-2.235181331634522
-2.235181331634522
-2.235181331634522
-2.235181331634522
-2.235181331634522
-2.235181331634522
-2.235181331634522
-2.235181331634522
-2.235181331634522
-2.235181331634522
-2.235181331634522
-2.235181331634522
-2.235181331634522
-2.235181331634522
-2.235181331634522
-2.235181331634522
-2.235181331634522
-2.235181331634522
-2.235181331634522
-2.235181331634522
-2.235181331634522
-2.235181331634522
-2.235181331634522
-2.235181331634522
-2.235181331634522
-2.235181331634522
-2.219922542572022
-2.219922542572022
-2.219922542572022
-2.219922542572022
-2.235181331634522
-2.219922542572022
-2.219922542572022
-2.219922542572022
-2.219922542572022
-2.219922542572022
-2.219922542572022
-2.219922542572022
-2.219922542572022
-2.219922542572022
-2.219922542572022
-2.219922542572022
-2.219922542572022
-2.219922542572022
-2.219922542572022
-2.219922542572022
-2.219922542572022
-2.219922542572022
-2.219922542572022
-2.219922542572022
-2.219922542572022
-2.219922542572022
-2.219922542572022
-2.219922542572022
-2.219922542572022
-2.204663753509522
-2.204663753509522
-2.219922542572022
-2.204663753509522
-2.204663753509522
-2.204663753509522
-2.204663753509522
-2.204663753509522
-2.204663753509522
-2.204663753509522
-2.204663753509522
-2.204663753509522
-2.204663753509522
-2.204663753509522
-2.204663753509522
-2.204663753509522
-2.204663753509522
-2.204663753509522
-2.204663753509522
-2.204663753509522
-2.204663753509522
-2.204663753509522
-2.204663753509522
-2.204663753509522
-2.204663753509522
-2.204663753509522
-2.204663753509522
-2.204663753509522
-2.204663753509522
-2.204663753509522
-2.189404964447022
-2.189404964447022
-2.189404964447022
-2.204663753509522
-2.189404964447022
-2.189404964447022
-2.204663753509522
-2.204663753509522
-2.189404964447022
-2.189404964447022
-2.189404964447022
-2.189404964447022
-2.189404964447022
-2.189404964447022
-2.189404964447022
-2.189404964447022
-2.189404964447022
-2.189404964447022
-2.189404964447022
-2.189404964447022
-2.189404964447022
-2.189404964447022
-2.189404964447022
-2.189404964447022
-2.189404964447022
-2.189404964447022
-2.189404964447022
-2.189404964447022
-2.189404964447022
-2.189404964447022
-2.174146175384522
-2.174146175384522
-2.174146175384522
-2.174146175384522
-2.189404964447022
-2.174146175384522
-2.174146175384522
-2.174146175384522
-2.189404964447022
-2.189404964447022
-2.174146175384522
-2.174146175384522
-2.189404964447022
-2.174146175384522
-2.174146175384522
-2.174146175384522
-2.189404964447022
-2.174146175384522
-2.174146175384522
-2.174146175384522
-2.174146175384522
-2.174146175384522
-2.174146175384522
-2.174146175384522
-2.174146175384522
-2.174146175384522
-2.174146175384522
-2.174146175384522
-2.174146175384522
-2.174146175384522
-2.174146175384522
-2.174146175384522
-2.174146175384522
-2.174146175384522
-2.174146175384522
-2.174146175384522
-2.174146175384522
-2.174146175384522
-2.174146175384522
-2.174146175384522
-2.174146175384522
-2.174146175384522
-2.174146175384522
-2.174146175384522
-2.174146175384522
-2.174146175384522
-2.158887386322022
-2.158887386322022
-2.158887386322022
-2.174146175384522
-2.158887386322022
-2.158887386322022
-2.158887386322022
-2.158887386322022
-2.158887386322022
-2.158887386322022
-2.158887386322022
-2.158887386322022
-2.158887386322022
-2.158887386322022
-2.158887386322022
-2.158887386322022
-2.158887386322022
-2.158887386322022
-2.158887386322022
-2.158887386322022
-2.158887386322022
-2.158887386322022
-2.158887386322022
-2.158887386322022
-2.158887386322022
-2.158887386322022
-2.158887386322022
-2.158887386322022
-2.158887386322022
-2.143628597259522
-2.143628597259522
-2.158887386322022
-2.158887386322022
-2.143628597259522
-2.143628597259522
-2.158887386322022
-2.143628597259522
-2.158887386322022
-2.158887386322022
-2.143628597259522
-2.143628597259522
-2.143628597259522
-2.143628597259522
-2.143628597259522
-2.143628597259522
-2.143628597259522
-2.143628597259522
-2.143628597259522
-2.143628597259522
-2.143628597259522
-2.143628597259522
-2.143628597259522
-2.143628597259522
-2.143628597259522
-2.143628597259522
-2.143628597259522
-2.143628597259522
-2.143628597259522
-2.143628597259522
-2.143628597259522
-2.143628597259522
-2.143628597259522
-2.143628597259522
-2.143628597259522
-2.143628597259522
-2.143628597259522
-2.143628597259522
-2.128369808197022
-2.143628597259522
-2.143628597259522
-2.143628597259522
-2.143628597259522
-2.143628597259522
-2.143628597259522
-2.143628597259522
-2.143628597259522
-2.128369808197022
-2.128369808197022
-2.128369808197022
-2.128369808197022
-2.128369808197022
-2.128369808197022
-2.128369808197022
-2.128369808197022
-2.128369808197022
-2.128369808197022
-2.128369808197022
-2.128369808197022
-2.128369808197022
-2.128369808197022
-2.128369808197022
-2.128369808197022
-2.128369808197022
-2.128369808197022
-2.128369808197022
-2.128369808197022
-2.128369808197022
-2.128369808197022
-2.128369808197022
-2.128369808197022
-2.128369808197022
-2.128369808197022
-2.128369808197022
-2.128369808197022
-2.128369808197022
-2.128369808197022
-2.128369808197022
-2.128369808197022
-2.128369808197022
-2.128369808197022
-2.113111019134522
-2.128369808197022
-2.128369808197022
-2.128369808197022
-2.113111019134522
-2.113111019134522
-2.113111019134522
-2.113111019134522
-2.113111019134522
-2.113111019134522
-2.113111019134522
-2.113111019134522
-2.113111019134522
-2.113111019134522
-2.113111019134522
-2.113111019134522
-2.113111019134522
-2.113111019134522
-2.113111019134522
-2.113111019134522
-2.113111019134522
-2.113111019134522
-2.113111019134522
-2.113111019134522
-2.113111019134522
-2.113111019134522
-2.113111019134522
-2.113111019134522
-2.113111019134522
-2.113111019134522
-2.113111019134522
-2.113111019134522
-2.113111019134522
-2.113111019134522
-2.113111019134522
-2.113111019134522
-2.113111019134522
-2.113111019134522
-2.113111019134522
-2.113111019134522
-2.113111019134522
-2.113111019134522
-2.097852230072022
-2.097852230072022
-2.097852230072022
-2.097852230072022
-2.097852230072022
-2.097852230072022
-2.097852230072022
-2.097852230072022
-2.097852230072022
-2.097852230072022
-2.097852230072022
-2.097852230072022
-2.097852230072022
-2.097852230072022
-2.097852230072022
-2.097852230072022
-2.097852230072022
-2.097852230072022
-2.097852230072022
-2.097852230072022
-2.097852230072022
-2.097852230072022
-2.097852230072022
-2.097852230072022
-2.097852230072022
-2.097852230072022
-2.097852230072022
-2.097852230072022
-2.097852230072022
-2.097852230072022
-2.097852230072022
-2.097852230072022
-2.082593441009522
-2.082593441009522
-2.097852230072022
-2.097852230072022
-2.082593441009522
-2.082593441009522
-2.082593441009522
-2.082593441009522
-2.082593441009522
-2.082593441009522
-2.082593441009522
-2.082593441009522
-2.082593441009522
-2.082593441009522
-2.082593441009522
-2.082593441009522
-2.082593441009522
-2.082593441009522
-2.082593441009522
-2.082593441009522
-2.082593441009522
-2.082593441009522
-2.082593441009522
-2.082593441009522
-2.082593441009522
-2.082593441009522
-2.082593441009522
-2.082593441009522
-2.082593441009522
-2.082593441009522
-2.082593441009522
-2.082593441009522
-2.082593441009522
-2.082593441009522
-2.082593441009522
-2.082593441009522
-2.082593441009522
-2.067334651947022
-2.067334651947022
-2.067334651947022
-2.067334651947022
-2.067334651947022
-2.067334651947022
-2.067334651947022
-2.067334651947022
-2.067334651947022
-2.067334651947022
-2.067334651947022
-2.067334651947022
-2.067334651947022
-2.067334651947022
-2.067334651947022
-2.067334651947022
-2.067334651947022
-2.067334651947022
-2.067334651947022
-2.067334651947022
-2.067334651947022
-2.067334651947022
-2.067334651947022
-2.067334651947022
-2.067334651947022
-2.067334651947022
-2.067334651947022
-2.067334651947022
-2.067334651947022
-2.067334651947022
-2.067334651947022
-2.067334651947022
-2.067334651947022
-2.067334651947022
-2.067334651947022
-2.067334651947022
-2.052075862884522
-2.052075862884522
-2.067334651947022
-2.067334651947022
-2.067334651947022
-2.052075862884522
-2.052075862884522
-2.067334651947022
-2.067334651947022
-2.052075862884522
-2.067334651947022
-2.067334651947022
-2.052075862884522
-2.052075862884522
-2.052075862884522
-2.052075862884522
-2.052075862884522
-2.052075862884522
-2.052075862884522
-2.052075862884522
-2.052075862884522
-2.052075862884522
-2.052075862884522
-2.052075862884522
-2.052075862884522
-2.052075862884522
-2.036817073822022
-2.036817073822022
-2.052075862884522
-2.052075862884522
-2.052075862884522
-2.052075862884522
-2.036817073822022
-2.052075862884522
-2.052075862884522
-2.052075862884522
-2.052075862884522
-2.036817073822022
-2.036817073822022
-2.052075862884522
-2.052075862884522
-2.036817073822022
-2.036817073822022
-2.036817073822022
-2.036817073822022
-2.036817073822022
-2.036817073822022
-2.036817073822022
-2.036817073822022
-2.036817073822022
-2.036817073822022
-2.036817073822022
-2.036817073822022
-2.036817073822022
-2.036817073822022
-2.036817073822022
-2.036817073822022
-2.036817073822022
-2.036817073822022
-2.036817073822022
-2.036817073822022
-2.036817073822022
-2.036817073822022
-2.036817073822022
-2.021558284759522
-2.036817073822022
-2.036817073822022
-2.021558284759522
-2.036817073822022
-2.036817073822022
-2.036817073822022
-2.021558284759522
-2.036817073822022
-2.021558284759522
-2.021558284759522
-2.021558284759522
-2.021558284759522
-2.036817073822022
-2.021558284759522
-2.021558284759522
-2.036817073822022
-2.036817073822022
-2.036817073822022
-2.021558284759522
-2.021558284759522
-2.036817073822022
-2.036817073822022
-2.021558284759522
-2.021558284759522
-2.021558284759522
-2.021558284759522
-2.021558284759522
-2.021558284759522
-2.021558284759522
-2.021558284759522
-2.021558284759522
-2.021558284759522
-2.021558284759522
-2.021558284759522
-2.021558284759522
-2.021558284759522
-2.021558284759522
-2.021558284759522
-2.021558284759522
-2.021558284759522
-2.021558284759522
-2.021558284759522
-2.021558284759522
-2.021558284759522
-2.021558284759522
-2.021558284759522
-2.021558284759522
-2.021558284759522
-2.021558284759522
-2.021558284759522
-2.021558284759522
-2.021558284759522
-2.021558284759522
-2.021558284759522
-2.021558284759522
-2.021558284759522
-2.021558284759522
-2.021558284759522
-2.006299495697022
-2.021558284759522
-2.021558284759522
-2.006299495697022
-2.006299495697022
-2.006299495697022
-2.021558284759522
-2.006299495697022
-2.021558284759522
-2.006299495697022
-2.006299495697022
-2.006299495697022
-2.006299495697022
-2.006299495697022
-2.006299495697022
-2.006299495697022
-2.006299495697022
-2.006299495697022
-2.006299495697022
-2.006299495697022
-2.006299495697022
-2.006299495697022
-2.006299495697022
-1.991040825843811
-2.006299495697022
-2.006299495697022
-2.006299495697022
-2.006299495697022
-1.991040825843811
-1.991040825843811
-1.991040825843811
-1.991040825843811
-1.991040825843811
-2.006299495697022
-1.991040825843811
-1.991040825843811
-1.991040825843811
-1.991040825843811
-1.991040825843811
-1.991040825843811
-1.991040825843811
-1.991040825843811
-1.991040825843811
-1.991040825843811
-1.991040825843811
-1.991040825843811
-1.991040825843811
-1.991040825843811
-1.991040825843811
-1.991040825843811
-1.991040825843811
-1.991040825843811
-1.991040825843811
-1.991040825843811
-1.991040825843811
-1.991040825843811
-1.991040825843811
-1.991040825843811
-1.991040825843811
-1.991040825843811
-1.991040825843811
-1.991040825843811
-1.991040825843811
-1.991040825843811
-1.991040825843811
-1.991040825843811
-1.991040825843811
-1.991040825843811
-1.991040825843811
-1.991040825843811
-1.975782036781311
-1.991040825843811
-1.975782036781311
-1.975782036781311
-1.991040825843811
-1.991040825843811
-1.991040825843811
-1.975782036781311
-1.975782036781311
-1.975782036781311
-1.975782036781311
-1.975782036781311
-1.975782036781311
-1.975782036781311
-1.975782036781311
-1.975782036781311
-1.975782036781311
-1.975782036781311
-1.975782036781311
-1.975782036781311
-1.975782036781311
-1.975782036781311
-1.960523247718811
-1.975782036781311
-1.975782036781311
-1.960523247718811
-1.960523247718811
-1.975782036781311
-1.960523247718811
-1.960523247718811
-1.975782036781311
-1.975782036781311
-1.975782036781311
-1.960523247718811
-1.960523247718811
-1.975782036781311
-1.975782036781311
-1.960523247718811
-1.975782036781311
-1.975782036781311
-1.960523247718811
-1.960523247718811
-1.975782036781311
-1.960523247718811
-1.960523247718811
-1.960523247718811
-1.960523247718811
-1.960523247718811
-1.960523247718811
-1.960523247718811
-1.960523247718811
-1.960523247718811
-1.960523247718811
-1.960523247718811
-1.960523247718811
-1.960523247718811
-1.960523247718811
-1.960523247718811
-1.960523247718811
-1.960523247718811
-1.960523247718811
-1.960523247718811
-1.960523247718811
-1.960523247718811
-1.945264458656311
-1.960523247718811
-1.960523247718811
-1.960523247718811
-1.945264458656311
-1.945264458656311
-1.945264458656311
-1.960523247718811
-1.945264458656311
-1.945264458656311
-1.945264458656311
-1.960523247718811
-1.945264458656311
-1.945264458656311
-1.945264458656311
-1.945264458656311
-1.960523247718811
-1.960523247718811
-1.960523247718811
-1.945264458656311
-1.945264458656311
-1.945264458656311
-1.945264458656311
-1.945264458656311
-1.945264458656311
-1.945264458656311
-1.945264458656311
-1.945264458656311
-1.945264458656311
-1.945264458656311
-1.945264458656311
-1.945264458656311
-1.945264458656311
-1.945264458656311
-1.945264458656311
-1.945264458656311
-1.945264458656311
-1.945264458656311
-1.945264458656311
-1.945264458656311
-1.945264458656311
-1.945264458656311
-1.945264458656311
-1.945264458656311
-1.945264458656311
-1.945264458656311
-1.945264458656311
-1.945264458656311
-1.945264458656311
-1.945264458656311
-1.945264458656311
-1.945264458656311
-1.930005669593811
-1.930005669593811
-1.945264458656311
-1.945264458656311
-1.945264458656311
-1.930005669593811
-1.930005669593811
-1.945264458656311
-1.945264458656311
-1.930005669593811
-1.930005669593811
-1.930005669593811
-1.930005669593811
-1.930005669593811
-1.930005669593811
-1.930005669593811
-1.930005669593811
-1.930005669593811
-1.930005669593811
-1.930005669593811
-1.930005669593811
-1.930005669593811
-1.930005669593811
-1.930005669593811
-1.930005669593811
-1.930005669593811
-1.930005669593811
-1.930005669593811
-1.930005669593811
-1.930005669593811
-1.930005669593811
-1.930005669593811
-1.930005669593811
-1.930005669593811
-1.930005669593811
-1.930005669593811
-1.930005669593811
-1.930005669593811
-1.930005669593811
-1.914746880531311
-1.930005669593811
-1.914746880531311
-1.914746880531311
-1.914746880531311
-1.914746880531311
-1.914746880531311
-1.914746880531311
-1.914746880531311
-1.914746880531311
-1.914746880531311
-1.914746880531311
-1.914746880531311
-1.914746880531311
-1.914746880531311
-1.914746880531311
-1.914746880531311
-1.914746880531311
-1.914746880531311
-1.914746880531311
-1.914746880531311
-1.914746880531311
-1.914746880531311
-1.914746880531311
-1.914746880531311
-1.914746880531311
-1.914746880531311
-1.914746880531311
-1.914746880531311
-1.914746880531311
-1.914746880531311
-1.914746880531311
-1.914746880531311
-1.914746880531311
-1.914746880531311
-1.914746880531311
-1.914746880531311
-1.914746880531311
-1.899488091468811
-1.914746880531311
-1.914746880531311
-1.899488091468811
-1.899488091468811
-1.914746880531311
-1.899488091468811
-1.899488091468811
-1.899488091468811
-1.899488091468811
-1.914746880531311
-1.914746880531311
-1.899488091468811
-1.899488091468811
-1.899488091468811
-1.899488091468811
-1.899488091468811
-1.899488091468811
-1.899488091468811
-1.899488091468811
-1.899488091468811
-1.899488091468811
-1.899488091468811
-1.899488091468811
-1.899488091468811
-1.899488091468811
-1.899488091468811
-1.899488091468811
-1.899488091468811
-1.899488091468811
-1.899488091468811
-1.899488091468811
-1.899488091468811
-1.899488091468811
-1.884229302406311
-1.884229302406311
-1.884229302406311
-1.899488091468811
-1.884229302406311
-1.884229302406311
-1.884229302406311
-1.899488091468811
-1.884229302406311
-1.899488091468811
-1.899488091468811
-1.899488091468811
-1.884229302406311
-1.884229302406311
-1.899488091468811
-1.884229302406311
-1.884229302406311
-1.899488091468811
-1.884229302406311
-1.884229302406311
-1.884229302406311
-1.884229302406311
-1.884229302406311
-1.884229302406311
-1.884229302406311
-1.884229302406311
-1.884229302406311
-1.884229302406311
-1.884229302406311
-1.884229302406311
-1.884229302406311
-1.884229302406311
-1.884229302406311
-1.884229302406311
-1.884229302406311
-1.884229302406311
-1.884229302406311
-1.884229302406311
-1.868970513343811
-1.884229302406311
-1.884229302406311
-1.884229302406311
-1.884229302406311
-1.868970513343811
-1.884229302406311
-1.884229302406311
-1.868970513343811
-1.868970513343811
-1.868970513343811
-1.868970513343811
-1.868970513343811
-1.868970513343811
-1.868970513343811
-1.868970513343811
-1.868970513343811
-1.868970513343811
-1.868970513343811
-1.884229302406311
-1.868970513343811
-1.884229302406311
-1.884229302406311
-1.868970513343811
-1.868970513343811
-1.868970513343811
-1.868970513343811
-1.868970513343811
-1.868970513343811
-1.868970513343811
-1.868970513343811
-1.868970513343811
-1.868970513343811
-1.868970513343811
-1.868970513343811
-1.868970513343811
-1.868970513343811
-1.868970513343811
-1.868970513343811
-1.868970513343811
-1.868970513343811
-1.868970513343811
-1.868970513343811
-1.868970513343811
-1.868970513343811
-1.868970513343811
-1.868970513343811
-1.868970513343811
-1.868970513343811
-1.853711724281311
-1.868970513343811
-1.868970513343811
-1.853711724281311
-1.853711724281311
-1.853711724281311
-1.853711724281311
-1.853711724281311
-1.853711724281311
-1.853711724281311
-1.853711724281311
-1.853711724281311
-1.853711724281311
-1.853711724281311
-1.853711724281311
-1.853711724281311
-1.853711724281311
-1.853711724281311
-1.853711724281311
-1.853711724281311
-1.853711724281311
-1.853711724281311
-1.853711724281311
-1.853711724281311
-1.853711724281311
-1.853711724281311
-1.853711724281311
-1.853711724281311
-1.853711724281311
-1.853711724281311
-1.853711724281311
-1.853711724281311
-1.853711724281311
-1.853711724281311
-1.853711724281311
-1.853711724281311
-1.853711724281311
-1.853711724281311
-1.853711724281311
-1.853711724281311
-1.853711724281311
-1.838452935218811
-1.853711724281311
-1.853711724281311
-1.838452935218811
-1.853711724281311
-1.838452935218811
-1.838452935218811
-1.838452935218811
-1.838452935218811
-1.838452935218811
-1.853711724281311
-1.838452935218811
-1.838452935218811
-1.838452935218811
-1.838452935218811
-1.838452935218811
-1.838452935218811
-1.838452935218811
-1.838452935218811
-1.838452935218811
-1.838452935218811
-1.838452935218811
-1.838452935218811
-1.838452935218811
-1.838452935218811
-1.838452935218811
-1.838452935218811
-1.838452935218811
-1.838452935218811
-1.838452935218811
-1.838452935218811
-1.838452935218811
-1.838452935218811
-1.838452935218811
-1.838452935218811
-1.838452935218811
-1.838452935218811
-1.838452935218811
-1.838452935218811
-1.838452935218811
-1.838452935218811
-1.838452935218811
-1.838452935218811
-1.838452935218811
-1.838452935218811
-1.838452935218811
-1.838452935218811
-1.838452935218811
-1.838452935218811
-1.838452935218811
-1.838452935218811
-1.838452935218811
-1.823194146156311
-1.823194146156311
-1.838452935218811
-1.823194146156311
-1.823194146156311
-1.823194146156311
-1.823194146156311
-1.823194146156311
-1.823194146156311
-1.823194146156311
-1.823194146156311
-1.823194146156311
-1.823194146156311
-1.823194146156311
-1.823194146156311
-1.823194146156311
-1.823194146156311
-1.823194146156311
-1.823194146156311
-1.823194146156311
-1.823194146156311
-1.823194146156311
-1.823194146156311
-1.823194146156311
-1.807935357093811
-1.823194146156311
-1.823194146156311
-1.823194146156311
-1.823194146156311
-1.823194146156311
-1.823194146156311
-1.823194146156311
-1.807935357093811
-1.807935357093811
-1.823194146156311
-1.823194146156311
-1.807935357093811
-1.807935357093811
-1.807935357093811
-1.807935357093811
-1.823194146156311
-1.807935357093811
-1.807935357093811
-1.807935357093811
-1.807935357093811
-1.823194146156311
-1.823194146156311
-1.807935357093811
-1.807935357093811
-1.807935357093811
-1.823194146156311
-1.823194146156311
-1.807935357093811
-1.807935357093811
-1.823194146156311
-1.823194146156311
-1.807935357093811
-1.823194146156311
-1.807935357093811
-1.807935357093811
-1.807935357093811
-1.807935357093811
-1.807935357093811
-1.823194146156311
-1.807935357093811
-1.807935357093811
-1.807935357093811
-1.807935357093811
-1.807935357093811
-1.807935357093811
-1.807935357093811
-1.807935357093811
-1.807935357093811
-1.807935357093811
-1.807935357093811
-1.807935357093811
-1.792676568031311
-1.807935357093811
-1.807935357093811
-1.792676568031311
-1.807935357093811
-1.807935357093811
-1.792676568031311
-1.792676568031311
-1.792676568031311
-1.792676568031311
-1.792676568031311
-1.792676568031311
-1.792676568031311
-1.792676568031311
-1.792676568031311
-1.792676568031311
-1.792676568031311
-1.792676568031311
-1.792676568031311
-1.792676568031311
-1.792676568031311
-1.792676568031311
-1.792676568031311
-1.792676568031311
-1.792676568031311
-1.792676568031311
-1.792676568031311
-1.792676568031311
-1.792676568031311
-1.792676568031311
-1.792676568031311
-1.792676568031311
-1.792676568031311
-1.792676568031311
-1.792676568031311
-1.792676568031311
-1.792676568031311
-1.792676568031311
-1.792676568031311
-1.792676568031311
-1.792676568031311
-1.792676568031311
-1.792676568031311
-1.792676568031311
-1.777417778968811
-1.792676568031311
-1.777417778968811
-1.777417778968811
-1.777417778968811
-1.777417778968811
-1.777417778968811
-1.777417778968811
-1.777417778968811
-1.777417778968811
-1.777417778968811
-1.777417778968811
-1.777417778968811
-1.777417778968811
-1.777417778968811
-1.777417778968811
-1.777417778968811
-1.777417778968811
-1.777417778968811
-1.777417778968811
-1.777417778968811
-1.777417778968811
-1.777417778968811
-1.777417778968811
-1.777417778968811
-1.777417778968811
-1.777417778968811
-1.777417778968811
-1.777417778968811
-1.777417778968811
-1.777417778968811
-1.777417778968811
-1.777417778968811
-1.777417778968811
-1.777417778968811
-1.777417778968811
-1.777417778968811
-1.777417778968811
-1.762158989906311
-1.777417778968811
-1.777417778968811
-1.777417778968811
-1.777417778968811
-1.777417778968811
-1.777417778968811
-1.777417778968811
-1.777417778968811
-1.777417778968811
-1.777417778968811
-1.777417778968811
-1.777417778968811
-1.777417778968811
-1.762158989906311
-1.762158989906311
-1.762158989906311
-1.762158989906311
-1.762158989906311
-1.762158989906311
-1.762158989906311
-1.762158989906311
-1.762158989906311
-1.762158989906311
-1.762158989906311
-1.762158989906311
-1.762158989906311
-1.762158989906311
-1.762158989906311
-1.762158989906311
-1.762158989906311
-1.762158989906311
-1.762158989906311
-1.762158989906311
-1.762158989906311
-1.762158989906311
-1.762158989906311
-1.762158989906311
-1.762158989906311
-1.762158989906311
-1.762158989906311
-1.762158989906311
-1.762158989906311
-1.762158989906311
-1.762158989906311
-1.762158989906311
-1.762158989906311
-1.762158989906311
-1.762158989906311
-1.762158989906311
-1.762158989906311
-1.762158989906311
-1.762158989906311
-1.762158989906311
-1.762158989906311
-1.762158989906311
-1.762158989906311
-1.762158989906311
-1.762158989906311
-1.762158989906311
-1.762158989906311
-1.762158989906311
-1.762158989906311
-1.762158989906311
-1.762158989906311
-1.746900200843811
-1.762158989906311
-1.762158989906311
-1.746900200843811
-1.746900200843811
-1.746900200843811
-1.746900200843811
-1.746900200843811
-1.746900200843811
-1.746900200843811
-1.746900200843811
-1.746900200843811
-1.746900200843811
-1.746900200843811
-1.746900200843811
-1.746900200843811
-1.746900200843811
-1.746900200843811
-1.746900200843811
-1.746900200843811
-1.746900200843811
-1.746900200843811
-1.746900200843811
-1.746900200843811
-1.746900200843811
-1.746900200843811
-1.746900200843811
-1.746900200843811
-1.746900200843811
-1.746900200843811
-1.746900200843811
-1.731641411781311
-1.746900200843811
-1.746900200843811
-1.746900200843811
-1.731641411781311
-1.731641411781311
-1.731641411781311
-1.731641411781311
-1.731641411781311
-1.731641411781311
-1.746900200843811
-1.731641411781311
-1.731641411781311
-1.731641411781311
-1.731641411781311
-1.731641411781311
-1.731641411781311
-1.731641411781311
-1.731641411781311
-1.731641411781311
-1.731641411781311
-1.731641411781311
-1.731641411781311
-1.731641411781311
-1.731641411781311
-1.731641411781311
-1.731641411781311
-1.731641411781311
-1.731641411781311
-1.731641411781311
-1.731641411781311
-1.731641411781311
-1.731641411781311
-1.731641411781311
-1.731641411781311
-1.731641411781311
-1.731641411781311
-1.731641411781311
-1.731641411781311
-1.731641411781311
-1.731641411781311
-1.731641411781311
-1.731641411781311
-1.731641411781311
-1.716382622718811
-1.731641411781311
-1.731641411781311
-1.716382622718811
-1.731641411781311
-1.731641411781311
-1.716382622718811
-1.716382622718811
-1.716382622718811
-1.716382622718811
-1.731641411781311
-1.716382622718811
-1.716382622718811
-1.716382622718811
-1.716382622718811
-1.716382622718811
-1.716382622718811
-1.716382622718811
-1.716382622718811
-1.716382622718811
-1.716382622718811
-1.716382622718811
-1.716382622718811
-1.716382622718811
-1.716382622718811
-1.716382622718811
-1.716382622718811
-1.716382622718811
-1.716382622718811
-1.716382622718811
-1.716382622718811
-1.716382622718811
-1.716382622718811
-1.716382622718811
-1.716382622718811
-1.716382622718811
-1.701123833656311
-1.716382622718811
-1.716382622718811
-1.716382622718811
-1.716382622718811
-1.716382622718811
-1.716382622718811
-1.716382622718811
-1.716382622718811
-1.716382622718811
-1.716382622718811
-1.701123833656311
-1.701123833656311
-1.716382622718811
-1.716382622718811
-1.701123833656311
-1.716382622718811
-1.716382622718811
-1.701123833656311
-1.716382622718811
-1.701123833656311
-1.716382622718811
-1.716382622718811
-1.701123833656311
-1.716382622718811
-1.716382622718811
-1.701123833656311
-1.716382622718811
-1.701123833656311
-1.701123833656311
-1.701123833656311
-1.701123833656311
-1.701123833656311
-1.701123833656311
-1.701123833656311
-1.701123833656311
-1.701123833656311
-1.701123833656311
-1.701123833656311
-1.701123833656311
-1.701123833656311
-1.701123833656311
-1.701123833656311
-1.701123833656311
-1.701123833656311
-1.701123833656311
-1.701123833656311
-1.701123833656311
-1.701123833656311
-1.701123833656311
-1.701123833656311
-1.701123833656311
-1.701123833656311
-1.701123833656311
-1.701123833656311
-1.701123833656311
-1.701123833656311
-1.701123833656311
-1.701123833656311
-1.701123833656311
-1.701123833656311
-1.701123833656311
-1.701123833656311
-1.701123833656311
-1.701123833656311
-1.701123833656311
-1.701123833656311
-1.701123833656311
-1.701123833656311
-1.701123833656311
-1.701123833656311
-1.701123833656311
-1.685865044593811
-1.701123833656311
-1.701123833656311
-1.685865044593811
-1.701123833656311
-1.685865044593811
-1.685865044593811
-1.685865044593811
-1.685865044593811
-1.685865044593811
-1.685865044593811
-1.685865044593811
-1.685865044593811
-1.685865044593811
-1.685865044593811
-1.685865044593811
-1.685865044593811
-1.685865044593811
-1.685865044593811
-1.685865044593811
-1.685865044593811
-1.685865044593811
-1.685865044593811
-1.685865044593811
-1.685865044593811
-1.685865044593811
-1.685865044593811
-1.685865044593811
-1.685865044593811
-1.685865044593811
-1.685865044593811
-1.685865044593811
-1.685865044593811
-1.685865044593811
-1.685865044593811
-1.670606255531311
-1.685865044593811
-1.685865044593811
-1.685865044593811
-1.685865044593811
-1.685865044593811
-1.685865044593811
-1.685865044593811
-1.685865044593811
-1.685865044593811
-1.685865044593811
-1.670606255531311
-1.670606255531311
-1.685865044593811
-1.670606255531311
-1.670606255531311
-1.670606255531311
-1.670606255531311
-1.670606255531311
-1.670606255531311
-1.670606255531311
-1.670606255531311
-1.670606255531311
-1.670606255531311
-1.670606255531311
-1.670606255531311
-1.670606255531311
-1.670606255531311
-1.670606255531311
-1.670606255531311
-1.670606255531311
-1.670606255531311
-1.670606255531311
-1.670606255531311
-1.670606255531311
-1.670606255531311
-1.670606255531311
-1.670606255531311
-1.670606255531311
-1.670606255531311
-1.670606255531311
-1.670606255531311
-1.670606255531311
-1.670606255531311
-1.670606255531311
-1.670606255531311
-1.670606255531311
-1.670606255531311
-1.670606255531311
-1.655347466468811
-1.655347466468811
-1.670606255531311
-1.670606255531311
-1.670606255531311
-1.670606255531311
-1.655347466468811
-1.670606255531311
-1.670606255531311
-1.670606255531311
-1.670606255531311
-1.670606255531311
-1.655347466468811
-1.670606255531311
-1.670606255531311
-1.655347466468811
-1.655347466468811
-1.655347466468811
-1.655347466468811
-1.670606255531311
-1.655347466468811
-1.655347466468811
-1.655347466468811
-1.655347466468811
-1.655347466468811
-1.655347466468811
-1.655347466468811
-1.655347466468811
-1.655347466468811
-1.655347466468811
-1.655347466468811
-1.655347466468811
-1.655347466468811
-1.655347466468811
-1.655347466468811
-1.655347466468811
-1.655347466468811
-1.655347466468811
-1.655347466468811
-1.655347466468811
-1.655347466468811
-1.640088677406311
-1.655347466468811
-1.655347466468811
-1.640088677406311
-1.655347466468811
-1.655347466468811
-1.640088677406311
-1.640088677406311
-1.640088677406311
-1.640088677406311
-1.640088677406311
-1.640088677406311
-1.640088677406311
-1.655347466468811
-1.640088677406311
-1.640088677406311
-1.640088677406311
-1.640088677406311
-1.640088677406311
-1.640088677406311
-1.640088677406311
-1.640088677406311
-1.640088677406311
-1.640088677406311
-1.640088677406311
-1.640088677406311
-1.640088677406311
-1.640088677406311
-1.640088677406311
-1.640088677406311
-1.640088677406311
-1.640088677406311
-1.640088677406311
-1.640088677406311
-1.640088677406311
-1.640088677406311
-1.640088677406311
-1.640088677406311
-1.640088677406311
-1.640088677406311
-1.640088677406311
-1.640088677406311
-1.640088677406311
-1.640088677406311
-1.640088677406311
-1.640088677406311
-1.624829888343811
-1.640088677406311
-1.640088677406311
-1.640088677406311
-1.624829888343811
-1.640088677406311
-1.640088677406311
-1.624829888343811
-1.640088677406311
-1.640088677406311
-1.640088677406311
-1.624829888343811
-1.624829888343811
-1.640088677406311
-1.640088677406311
-1.624829888343811
-1.624829888343811
-1.624829888343811
-1.624829888343811
-1.624829888343811
-1.624829888343811
-1.624829888343811
-1.624829888343811
-1.624829888343811
-1.624829888343811
-1.624829888343811
-1.624829888343811
-1.624829888343811
-1.624829888343811
-1.624829888343811
-1.624829888343811
-1.624829888343811
-1.624829888343811
-1.624829888343811
-1.624829888343811
-1.624829888343811
-1.624829888343811
-1.624829888343811
-1.624829888343811
-1.624829888343811
-1.624829888343811
-1.624829888343811
-1.624829888343811
-1.624829888343811
-1.624829888343811
-1.624829888343811
-1.624829888343811
-1.624829888343811
-1.624829888343811
-1.609571099281311
-1.624829888343811
-1.624829888343811
-1.609571099281311
-1.624829888343811
-1.624829888343811
-1.624829888343811
-1.609571099281311
-1.624829888343811
-1.624829888343811
-1.609571099281311
-1.624829888343811
-1.609571099281311
-1.609571099281311
-1.609571099281311
-1.609571099281311
-1.609571099281311
-1.609571099281311
-1.609571099281311
-1.609571099281311
-1.609571099281311
-1.609571099281311
-1.609571099281311
-1.609571099281311
-1.609571099281311
-1.609571099281311
-1.624829888343811
-1.609571099281311
-1.609571099281311
-1.609571099281311
-1.609571099281311
-1.609571099281311
-1.609571099281311
-1.609571099281311
-1.609571099281311
-1.609571099281311
-1.609571099281311
-1.609571099281311
-1.609571099281311
-1.609571099281311
-1.609571099281311
-1.609571099281311
-1.609571099281311
-1.594312310218811
-1.609571099281311
-1.609571099281311
-1.609571099281311
-1.594312310218811
-1.594312310218811
-1.609571099281311
-1.594312310218811
-1.594312310218811
-1.609571099281311
-1.594312310218811
-1.594312310218811
-1.594312310218811
-1.594312310218811
-1.594312310218811
-1.594312310218811
-1.594312310218811
-1.594312310218811
-1.594312310218811
-1.594312310218811
-1.594312310218811
-1.594312310218811
-1.594312310218811
-1.594312310218811
-1.594312310218811
-1.594312310218811
-1.594312310218811
-1.594312310218811
-1.594312310218811
-1.594312310218811
-1.594312310218811
-1.594312310218811
-1.594312310218811
-1.594312310218811
-1.594312310218811
-1.594312310218811
-1.594312310218811
-1.594312310218811
-1.594312310218811
-1.594312310218811
-1.594312310218811
-1.594312310218811
-1.594312310218811
-1.594312310218811
-1.594312310218811
-1.594312310218811
-1.594312310218811
-1.594312310218811
-1.594312310218811
-1.594312310218811
-1.594312310218811
-1.579053521156311
-1.594312310218811
-1.594312310218811
-1.594312310218811
-1.594312310218811
-1.594312310218811
-1.579053521156311
-1.594312310218811
-1.594312310218811
-1.594312310218811
-1.579053521156311
-1.594312310218811
-1.594312310218811
-1.594312310218811
-1.579053521156311
-1.579053521156311
-1.579053521156311
-1.579053521156311
-1.579053521156311
-1.579053521156311
-1.579053521156311
-1.579053521156311
-1.579053521156311
-1.579053521156311
-1.579053521156311
-1.579053521156311
-1.579053521156311
-1.579053521156311
-1.579053521156311
-1.579053521156311
-1.579053521156311
-1.579053521156311
-1.579053521156311
-1.579053521156311
-1.579053521156311
-1.579053521156311
-1.579053521156311
-1.579053521156311
-1.563794732093811
-1.579053521156311
-1.579053521156311
-1.563794732093811
-1.579053521156311
-1.579053521156311
-1.579053521156311
-1.579053521156311
-1.579053521156311
-1.579053521156311
-1.579053521156311
-1.563794732093811
-1.579053521156311
-1.579053521156311
-1.563794732093811
-1.563794732093811
-1.563794732093811
-1.563794732093811
-1.563794732093811
-1.563794732093811
-1.563794732093811
-1.563794732093811
-1.563794732093811
-1.563794732093811
-1.563794732093811
-1.563794732093811
-1.563794732093811
-1.563794732093811
-1.563794732093811
-1.563794732093811
-1.563794732093811
-1.563794732093811
-1.563794732093811
-1.563794732093811
-1.563794732093811
-1.563794732093811
-1.563794732093811
-1.563794732093811
-1.563794732093811
-1.563794732093811
-1.563794732093811
-1.563794732093811
-1.563794732093811
-1.563794732093811
-1.563794732093811
-1.563794732093811
-1.563794732093811
-1.563794732093811
-1.563794732093811
-1.563794732093811
-1.563794732093811
-1.563794732093811
-1.563794732093811
-1.563794732093811
-1.563794732093811
-1.563794732093811
-1.563794732093811
-1.563794732093811
-1.548535943031311
-1.563794732093811
-1.563794732093811
-1.548535943031311
-1.563794732093811
-1.548535943031311
-1.548535943031311
-1.563794732093811
-1.563794732093811
-1.563794732093811
-1.563794732093811
-1.548535943031311
-1.548535943031311
-1.563794732093811
-1.548535943031311
-1.548535943031311
-1.548535943031311
-1.548535943031311
-1.548535943031311
-1.548535943031311
-1.548535943031311
-1.548535943031311
-1.548535943031311
-1.548535943031311
-1.548535943031311
-1.548535943031311
-1.548535943031311
-1.548535943031311
-1.548535943031311
-1.548535943031311
-1.548535943031311
-1.548535943031311
-1.548535943031311
-1.548535943031311
-1.548535943031311
-1.548535943031311
-1.548535943031311
-1.548535943031311
-1.548535943031311
-1.548535943031311
-1.548535943031311
-1.548535943031311
-1.548535943031311
-1.548535943031311
-1.548535943031311
-1.548535943031311
-1.548535943031311
-1.548535943031311
-1.548535943031311
-1.548535943031311
-1.548535943031311
-1.548535943031311
-1.548535943031311
-1.548535943031311
-1.548535943031311
-1.548535943031311
-1.548535943031311
-1.548535943031311
-1.533277153968811
-1.548535943031311
-1.548535943031311
-1.533277153968811
-1.548535943031311
-1.533277153968811
-1.533277153968811
-1.533277153968811
-1.533277153968811
-1.548535943031311
-1.548535943031311
-1.533277153968811
-1.533277153968811
-1.548535943031311
-1.548535943031311
-1.533277153968811
-1.533277153968811
-1.548535943031311
-1.548535943031311
-1.533277153968811
-1.533277153968811
-1.548535943031311
-1.533277153968811
-1.548535943031311
-1.533277153968811
-1.533277153968811
-1.533277153968811
-1.533277153968811
-1.533277153968811
-1.533277153968811
-1.533277153968811
-1.533277153968811
-1.533277153968811
-1.533277153968811
-1.533277153968811
-1.533277153968811
-1.533277153968811
-1.533277153968811
-1.533277153968811
-1.533277153968811
-1.533277153968811
-1.533277153968811
-1.533277153968811
-1.533277153968811
-1.518018364906311
-1.533277153968811
-1.533277153968811
-1.533277153968811
-1.518018364906311
-1.518018364906311
-1.533277153968811
-1.533277153968811
-1.518018364906311
-1.518018364906311
-1.518018364906311
-1.518018364906311
-1.533277153968811
-1.518018364906311
-1.518018364906311
-1.518018364906311
-1.518018364906311
-1.518018364906311
-1.518018364906311
-1.518018364906311
-1.518018364906311
-1.518018364906311
-1.518018364906311
-1.518018364906311
-1.518018364906311
-1.518018364906311
-1.518018364906311
-1.518018364906311
-1.518018364906311
-1.518018364906311
-1.518018364906311
-1.518018364906311
-1.518018364906311
-1.518018364906311
-1.518018364906311
-1.518018364906311
-1.518018364906311
-1.518018364906311
-1.518018364906311
-1.518018364906311
-1.518018364906311
-1.518018364906311
-1.518018364906311
-1.518018364906311
-1.518018364906311
-1.518018364906311
-1.518018364906311
-1.518018364906311
-1.518018364906311
-1.518018364906311
-1.518018364906311
-1.518018364906311
-1.518018364906311
-1.502759575843811
-1.518018364906311
-1.518018364906311
-1.502759575843811
-1.502759575843811
-1.502759575843811
-1.518018364906311
-1.518018364906311
-1.518018364906311
-1.502759575843811
-1.502759575843811
-1.518018364906311
-1.518018364906311
-1.518018364906311
-1.518018364906311
-1.502759575843811
-1.502759575843811
-1.502759575843811
-1.502759575843811
-1.502759575843811
-1.518018364906311
-1.502759575843811
-1.502759575843811
-1.502759575843811
-1.502759575843811
-1.502759575843811
-1.502759575843811
-1.502759575843811
-1.502759575843811
-1.502759575843811
-1.502759575843811
-1.502759575843811
-1.502759575843811
-1.502759575843811
-1.502759575843811
-1.502759575843811
-1.502759575843811
-1.502759575843811
-1.502759575843811
-1.502759575843811
-1.502759575843811
-1.502759575843811
-1.502759575843811
-1.502759575843811
-1.502759575843811
-1.502759575843811
-1.502759575843811
-1.502759575843811
-1.502759575843811
-1.502759575843811
-1.502759575843811
-1.502759575843811
-1.502759575843811
-1.487500786781311
-1.502759575843811
-1.487500786781311
-1.487500786781311
-1.502759575843811
-1.487500786781311
-1.487500786781311
-1.487500786781311
-1.487500786781311
-1.502759575843811
-1.487500786781311
-1.487500786781311
-1.487500786781311
-1.487500786781311
-1.502759575843811
-1.502759575843811
-1.502759575843811
-1.487500786781311
-1.487500786781311
-1.487500786781311
-1.502759575843811
-1.487500786781311
-1.487500786781311
-1.487500786781311
-1.487500786781311
-1.502759575843811
-1.487500786781311
-1.487500786781311
-1.487500786781311
-1.487500786781311
-1.487500786781311
-1.487500786781311
-1.487500786781311
-1.487500786781311
-1.487500786781311
-1.487500786781311
-1.487500786781311
-1.487500786781311
-1.487500786781311
-1.487500786781311
-1.487500786781311
-1.487500786781311
-1.487500786781311
-1.487500786781311
-1.487500786781311
-1.487500786781311
-1.487500786781311
-1.487500786781311
-1.487500786781311
-1.472241997718811
-1.487500786781311
-1.472241997718811
-1.472241997718811
-1.487500786781311
-1.487500786781311
-1.472241997718811
-1.472241997718811
-1.472241997718811
-1.472241997718811
-1.472241997718811
-1.472241997718811
-1.472241997718811
-1.472241997718811
-1.472241997718811
-1.472241997718811
-1.472241997718811
-1.472241997718811
-1.472241997718811
-1.472241997718811
-1.472241997718811
-1.472241997718811
-1.472241997718811
-1.472241997718811
-1.472241997718811
-1.472241997718811
-1.472241997718811
-1.472241997718811
-1.472241997718811
-1.472241997718811
-1.472241997718811
-1.472241997718811
-1.472241997718811
-1.472241997718811
-1.472241997718811
-1.472241997718811
-1.472241997718811
-1.472241997718811
-1.472241997718811
-1.472241997718811
-1.472241997718811
-1.472241997718811
-1.472241997718811
-1.472241997718811
-1.472241997718811
-1.472241997718811
-1.472241997718811
-1.472241997718811
-1.472241997718811
-1.472241997718811
-1.472241997718811
-1.472241997718811
-1.472241997718811
-1.472241997718811
-1.472241997718811
-1.472241997718811
-1.472241997718811
-1.472241997718811
-1.472241997718811
-1.472241997718811
-1.472241997718811
-1.472241997718811
-1.472241997718811
-1.472241997718811
-1.456983208656311
-1.456983208656311
-1.472241997718811
-1.472241997718811
-1.456983208656311
-1.456983208656311
-1.456983208656311
-1.456983208656311
-1.456983208656311
-1.456983208656311
-1.456983208656311
-1.456983208656311
-1.456983208656311
-1.456983208656311
-1.456983208656311
-1.456983208656311
-1.456983208656311
-1.456983208656311
-1.456983208656311
-1.456983208656311
-1.456983208656311
-1.456983208656311
-1.456983208656311
-1.456983208656311
-1.456983208656311
-1.456983208656311
-1.456983208656311
-1.456983208656311
-1.456983208656311
-1.456983208656311
-1.456983208656311
-1.456983208656311
-1.456983208656311
-1.456983208656311
-1.456983208656311
-1.456983208656311
-1.456983208656311
-1.456983208656311
-1.456983208656311
-1.456983208656311
-1.456983208656311
-1.456983208656311
-1.456983208656311
-1.456983208656311
-1.456983208656311
-1.456983208656311
-1.456983208656311
-1.456983208656311
-1.456983208656311
-1.441724419593811
-1.456983208656311
-1.456983208656311
-1.441724419593811
-1.441724419593811
-1.441724419593811
-1.441724419593811
-1.441724419593811
-1.441724419593811
-1.441724419593811
-1.441724419593811
-1.441724419593811
-1.441724419593811
-1.441724419593811
-1.441724419593811
-1.441724419593811
-1.441724419593811
-1.456983208656311
-1.441724419593811
-1.441724419593811
-1.441724419593811
-1.441724419593811
-1.441724419593811
-1.441724419593811
-1.441724419593811
-1.441724419593811
-1.441724419593811
-1.441724419593811
-1.441724419593811
-1.441724419593811
-1.441724419593811
-1.441724419593811
-1.441724419593811
-1.441724419593811
-1.441724419593811
-1.441724419593811
-1.441724419593811
-1.441724419593811
-1.441724419593811
-1.426465630531311
-1.441724419593811
-1.441724419593811
-1.426465630531311
-1.426465630531311
-1.426465630531311
-1.426465630531311
-1.426465630531311
-1.441724419593811
-1.441724419593811
-1.426465630531311
-1.426465630531311
-1.426465630531311
-1.441724419593811
-1.426465630531311
-1.426465630531311
-1.426465630531311
-1.426465630531311
-1.441724419593811
-1.441724419593811
-1.426465630531311
-1.426465630531311
-1.441724419593811
-1.426465630531311
-1.441724419593811
-1.426465630531311
-1.426465630531311
-1.426465630531311
-1.426465630531311
-1.426465630531311
-1.426465630531311
-1.426465630531311
-1.426465630531311
-1.441724419593811
-1.426465630531311
-1.426465630531311
-1.426465630531311
-1.441724419593811
-1.426465630531311
-1.426465630531311
-1.426465630531311
-1.426465630531311
-1.426465630531311
-1.426465630531311
-1.426465630531311
-1.426465630531311
-1.426465630531311
-1.426465630531311
-1.426465630531311
-1.426465630531311
-1.426465630531311
-1.426465630531311
-1.426465630531311
-1.426465630531311
-1.426465630531311
-1.426465630531311
-1.426465630531311
-1.426465630531311
-1.426465630531311
-1.426465630531311
-1.426465630531311
-1.426465630531311
-1.426465630531311
-1.426465630531311
-1.426465630531311
-1.426465630531311
-1.426465630531311
-1.426465630531311
-1.426465630531311
-1.426465630531311
-1.426465630531311
-1.426465630531311
-1.411206841468811
-1.426465630531311
-1.426465630531311
-1.426465630531311
-1.411206841468811
-1.426465630531311
-1.426465630531311
-1.426465630531311
-1.426465630531311
-1.411206841468811
-1.411206841468811
-1.426465630531311
-1.411206841468811
-1.411206841468811
-1.411206841468811
-1.411206841468811
-1.411206841468811
-1.411206841468811
-1.411206841468811
-1.411206841468811
-1.411206841468811
-1.411206841468811
-1.411206841468811
-1.411206841468811
-1.411206841468811
-1.411206841468811
-1.411206841468811
-1.411206841468811
-1.411206841468811
-1.411206841468811
-1.411206841468811
-1.411206841468811
-1.411206841468811
-1.411206841468811
-1.411206841468811
-1.411206841468811
-1.411206841468811
-1.395948052406311
-1.411206841468811
-1.411206841468811
-1.411206841468811
-1.395948052406311
-1.395948052406311
-1.395948052406311
-1.411206841468811
-1.411206841468811
-1.395948052406311
-1.395948052406311
-1.395948052406311
-1.411206841468811
-1.411206841468811
-1.395948052406311
-1.395948052406311
-1.395948052406311
-1.395948052406311
-1.411206841468811
-1.411206841468811
-1.395948052406311
-1.395948052406311
-1.395948052406311
-1.395948052406311
-1.395948052406311
-1.395948052406311
-1.411206841468811
-1.411206841468811
-1.395948052406311
-1.395948052406311
-1.395948052406311
-1.395948052406311
-1.395948052406311
-1.395948052406311
-1.395948052406311
-1.395948052406311
-1.395948052406311
-1.395948052406311
-1.395948052406311
-1.395948052406311
-1.395948052406311
-1.395948052406311
-1.395948052406311
-1.395948052406311
-1.395948052406311
-1.395948052406311
-1.395948052406311
-1.395948052406311
-1.395948052406311
-1.395948052406311
-1.395948052406311
-1.395948052406311
-1.395948052406311
-1.395948052406311
-1.395948052406311
-1.395948052406311
-1.395948052406311
-1.395948052406311
-1.395948052406311
-1.395948052406311
-1.395948052406311
-1.395948052406311
-1.380689263343811
-1.395948052406311
-1.395948052406311
-1.395948052406311
-1.395948052406311
-1.380689263343811
-1.380689263343811
-1.395948052406311
-1.395948052406311
-1.380689263343811
-1.380689263343811
-1.395948052406311
-1.380689263343811
-1.395948052406311
-1.395948052406311
-1.395948052406311
-1.380689263343811
-1.380689263343811
-1.395948052406311
-1.395948052406311
-1.395948052406311
-1.380689263343811
-1.380689263343811
-1.380689263343811
-1.380689263343811
-1.380689263343811
-1.380689263343811
-1.380689263343811
-1.380689263343811
-1.380689263343811
-1.380689263343811
-1.380689263343811
-1.380689263343811
-1.380689263343811
-1.380689263343811
-1.380689263343811
-1.380689263343811
-1.380689263343811
-1.380689263343811
-1.380689263343811
-1.380689263343811
-1.380689263343811
-1.380689263343811
-1.380689263343811
-1.380689263343811
-1.380689263343811
-1.380689263343811
-1.380689263343811
-1.380689263343811
-1.365430474281311
-1.380689263343811
-1.380689263343811
-1.365430474281311
-1.365430474281311
-1.365430474281311
-1.365430474281311
-1.380689263343811
-1.380689263343811
-1.380689263343811
-1.380689263343811
-1.380689263343811
-1.380689263343811
-1.380689263343811
-1.380689263343811
-1.380689263343811
-1.380689263343811
-1.380689263343811
-1.380689263343811
-1.380689263343811
-1.380689263343811
-1.365430474281311
-1.380689263343811
-1.380689263343811
-1.365430474281311
-1.365430474281311
-1.365430474281311
-1.365430474281311
-1.365430474281311
-1.365430474281311
-1.365430474281311
-1.365430474281311
-1.365430474281311
-1.365430474281311
-1.365430474281311
-1.365430474281311
-1.365430474281311
-1.365430474281311
-1.365430474281311
-1.365430474281311
-1.365430474281311
-1.365430474281311
-1.365430474281311
-1.365430474281311
-1.365430474281311
-1.365430474281311
-1.365430474281311
-1.365430474281311
-1.365430474281311
-1.365430474281311
-1.365430474281311
-1.365430474281311
-1.365430474281311
-1.365430474281311
-1.365430474281311
-1.365430474281311
-1.365430474281311
-1.365430474281311
-1.365430474281311
-1.365430474281311
-1.365430474281311
-1.365430474281311
-1.365430474281311
-1.365430474281311
-1.365430474281311
-1.365430474281311
-1.365430474281311
-1.365430474281311
-1.365430474281311
-1.365430474281311
-1.365430474281311
-1.365430474281311
-1.365430474281311
-1.365430474281311
-1.350171685218811
-1.365430474281311
-1.350171685218811
-1.350171685218811
-1.350171685218811
-1.350171685218811
-1.350171685218811
-1.350171685218811
-1.350171685218811
-1.350171685218811
-1.350171685218811
-1.350171685218811
-1.350171685218811
-1.350171685218811
-1.350171685218811
-1.350171685218811
-1.350171685218811
-1.365430474281311
-1.350171685218811
-1.350171685218811
-1.350171685218811
-1.365430474281311
-1.350171685218811
-1.350171685218811
-1.350171685218811
-1.350171685218811
-1.350171685218811
-1.350171685218811
-1.350171685218811
-1.350171685218811
-1.350171685218811
-1.350171685218811
-1.350171685218811
-1.350171685218811
-1.350171685218811
-1.350171685218811
-1.350171685218811
-1.350171685218811
-1.350171685218811
-1.350171685218811
-1.350171685218811
-1.350171685218811
-1.350171685218811
-1.350171685218811
-1.334912896156311
-1.334912896156311
-1.334912896156311
-1.350171685218811
-1.350171685218811
-1.350171685218811
-1.350171685218811
-1.350171685218811
-1.350171685218811
-1.350171685218811
-1.350171685218811
-1.350171685218811
-1.350171685218811
-1.350171685218811
-1.350171685218811
-1.350171685218811
-1.350171685218811
-1.350171685218811
-1.350171685218811
-1.334912896156311
-1.350171685218811
-1.350171685218811
-1.334912896156311
-1.350171685218811
-1.334912896156311
-1.334912896156311
-1.334912896156311
-1.334912896156311
-1.334912896156311
-1.334912896156311
-1.334912896156311
-1.334912896156311
-1.334912896156311
-1.334912896156311
-1.334912896156311
-1.334912896156311
-1.334912896156311
-1.334912896156311
-1.334912896156311
-1.334912896156311
-1.334912896156311
-1.334912896156311
-1.334912896156311
-1.334912896156311
-1.334912896156311
-1.334912896156311
-1.334912896156311
-1.334912896156311
-1.334912896156311
-1.334912896156311
-1.334912896156311
-1.334912896156311
-1.334912896156311
-1.334912896156311
-1.334912896156311
-1.334912896156311
-1.334912896156311
-1.334912896156311
-1.334912896156311
-1.334912896156311
-1.334912896156311
-1.334912896156311
-1.334912896156311
-1.319654107093811
-1.334912896156311
-1.334912896156311
-1.334912896156311
-1.334912896156311
-1.334912896156311
-1.334912896156311
-1.334912896156311
-1.334912896156311
-1.334912896156311
-1.334912896156311
-1.334912896156311
-1.319654107093811
-1.334912896156311
-1.334912896156311
-1.334912896156311
-1.334912896156311
-1.319654107093811
-1.319654107093811
-1.334912896156311
-1.334912896156311
-1.334912896156311
-1.319654107093811
-1.319654107093811
-1.334912896156311
-1.334912896156311
-1.334912896156311
-1.319654107093811
-1.319654107093811
-1.334912896156311
-1.319654107093811
-1.319654107093811
-1.319654107093811
-1.319654107093811
-1.319654107093811
-1.319654107093811
-1.319654107093811
-1.319654107093811
-1.319654107093811
-1.319654107093811
-1.319654107093811
-1.319654107093811
-1.319654107093811
-1.319654107093811
-1.319654107093811
-1.319654107093811
-1.319654107093811
-1.319654107093811
-1.319654107093811
-1.319654107093811
-1.319654107093811
-1.319654107093811
-1.319654107093811
-1.319654107093811
-1.319654107093811
-1.319654107093811
-1.319654107093811
-1.319654107093811
-1.319654107093811
-1.319654107093811
-1.319654107093811
-1.319654107093811
-1.319654107093811
-1.319654107093811
-1.319654107093811
-1.319654107093811
-1.319654107093811
-1.319654107093811
-1.319654107093811
-1.304395318031311
-1.319654107093811
-1.304395318031311
-1.319654107093811
-1.319654107093811
-1.319654107093811
-1.304395318031311
-1.319654107093811
-1.319654107093811
-1.304395318031311
-1.319654107093811
-1.304395318031311
-1.304395318031311
-1.304395318031311
-1.304395318031311
-1.304395318031311
-1.304395318031311
-1.304395318031311
-1.304395318031311
-1.304395318031311
-1.304395318031311
-1.304395318031311
-1.304395318031311
-1.304395318031311
-1.304395318031311
-1.304395318031311
-1.289136528968811
-1.304395318031311
-1.304395318031311
-1.304395318031311
-1.304395318031311
-1.304395318031311
-1.304395318031311
-1.304395318031311
-1.304395318031311
-1.304395318031311
-1.304395318031311
-1.304395318031311
-1.304395318031311
-1.304395318031311
-1.304395318031311
-1.304395318031311
-1.304395318031311
-1.304395318031311
-1.304395318031311
-1.304395318031311
-1.304395318031311
-1.304395318031311
-1.304395318031311
-1.304395318031311
-1.304395318031311
-1.304395318031311
-1.304395318031311
-1.304395318031311
-1.304395318031311
-1.304395318031311
-1.304395318031311
-1.304395318031311
-1.304395318031311
-1.304395318031311
-1.304395318031311
-1.289136528968811
-1.289136528968811
-1.304395318031311
-1.289136528968811
-1.304395318031311
-1.304395318031311
-1.289136528968811
-1.304395318031311
-1.304395318031311
-1.289136528968811
-1.304395318031311
-1.289136528968811
-1.289136528968811
-1.289136528968811
-1.289136528968811
-1.289136528968811
-1.289136528968811
-1.289136528968811
-1.289136528968811
-1.289136528968811
-1.289136528968811
-1.289136528968811
-1.289136528968811
-1.289136528968811
-1.289136528968811
-1.289136528968811
-1.289136528968811
-1.289136528968811
-1.289136528968811
-1.289136528968811
-1.289136528968811
-1.289136528968811
-1.289136528968811
-1.289136528968811
-1.289136528968811
-1.289136528968811
-1.289136528968811
-1.289136528968811
-1.289136528968811
-1.289136528968811
-1.289136528968811
-1.289136528968811
-1.289136528968811
-1.289136528968811
-1.289136528968811
-1.289136528968811
-1.289136528968811
-1.289136528968811
-1.289136528968811
-1.289136528968811
-1.289136528968811
-1.289136528968811
-1.289136528968811
-1.273877739906311
-1.289136528968811
-1.273877739906311
-1.273877739906311
-1.289136528968811
-1.273877739906311
-1.273877739906311
-1.289136528968811
-1.273877739906311
-1.273877739906311
-1.289136528968811
-1.273877739906311
-1.289136528968811
-1.273877739906311
-1.273877739906311
-1.289136528968811
-1.289136528968811
-1.273877739906311
-1.289136528968811
-1.289136528968811
-1.273877739906311
-1.273877739906311
-1.273877739906311
-1.273877739906311
-1.289136528968811
-1.273877739906311
-1.273877739906311
-1.273877739906311
-1.289136528968811
-1.273877739906311
-1.273877739906311
-1.273877739906311
-1.273877739906311
-1.289136528968811
-1.273877739906311
-1.273877739906311
-1.273877739906311
-1.273877739906311
-1.273877739906311
-1.273877739906311
-1.273877739906311
-1.273877739906311
-1.273877739906311
-1.273877739906311
-1.289136528968811
-1.273877739906311
-1.273877739906311
-1.273877739906311
-1.273877739906311
-1.273877739906311
-1.273877739906311
-1.273877739906311
-1.273877739906311
-1.273877739906311
-1.273877739906311
-1.273877739906311
-1.273877739906311
-1.273877739906311
-1.273877739906311
-1.273877739906311
-1.273877739906311
-1.273877739906311
-1.273877739906311
-1.273877739906311
-1.273877739906311
-1.273877739906311
-1.273877739906311
-1.273877739906311
-1.273877739906311
-1.273877739906311
-1.273877739906311
-1.273877739906311
-1.273877739906311
-1.273877739906311
-1.258618950843811
-1.258618950843811
-1.273877739906311
-1.258618950843811
-1.258618950843811
-1.258618950843811
-1.258618950843811
-1.258618950843811
-1.258618950843811
-1.258618950843811
-1.258618950843811
-1.258618950843811
-1.258618950843811
-1.258618950843811
-1.258618950843811
-1.258618950843811
-1.258618950843811
-1.258618950843811
-1.258618950843811
-1.258618950843811
-1.258618950843811
-1.258618950843811
-1.258618950843811
-1.258618950843811
-1.258618950843811
-1.258618950843811
-1.258618950843811
-1.258618950843811
-1.258618950843811
-1.258618950843811
-1.258618950843811
-1.258618950843811
-1.258618950843811
-1.258618950843811
-1.258618950843811
-1.258618950843811
-1.243360161781311
-1.258618950843811
-1.258618950843811
-1.258618950843811
-1.258618950843811
-1.243360161781311
-1.243360161781311
-1.258618950843811
-1.243360161781311
-1.258618950843811
-1.258618950843811
-1.243360161781311
-1.258618950843811
-1.258618950843811
-1.243360161781311
-1.258618950843811
-1.258618950843811
-1.243360161781311
-1.258618950843811
-1.258618950843811
-1.243360161781311
-1.243360161781311
-1.243360161781311
-1.243360161781311
-1.243360161781311
-1.243360161781311
-1.243360161781311
-1.258618950843811
-1.243360161781311
-1.243360161781311
-1.258618950843811
-1.243360161781311
-1.243360161781311
-1.258618950843811
-1.243360161781311
-1.243360161781311
-1.243360161781311
-1.243360161781311
-1.243360161781311
-1.243360161781311
-1.243360161781311
-1.243360161781311
-1.243360161781311
-1.243360161781311
-1.243360161781311
-1.243360161781311
-1.243360161781311
-1.243360161781311
-1.243360161781311
-1.243360161781311
-1.243360161781311
-1.243360161781311
-1.243360161781311
-1.243360161781311
-1.243360161781311
-1.243360161781311
-1.243360161781311
-1.243360161781311
-1.243360161781311
-1.243360161781311
-1.243360161781311
-1.243360161781311
-1.243360161781311
-1.243360161781311
-1.228101372718811
-1.243360161781311
-1.243360161781311
-1.243360161781311
-1.243360161781311
-1.228101372718811
-1.228101372718811
-1.243360161781311
-1.243360161781311
-1.228101372718811
-1.228101372718811
-1.243360161781311
-1.243360161781311
-1.243360161781311
-1.228101372718811
-1.243360161781311
-1.228101372718811
-1.228101372718811
-1.228101372718811
-1.228101372718811
-1.243360161781311
-1.228101372718811
-1.228101372718811
-1.243360161781311
-1.243360161781311
-1.243360161781311
-1.228101372718811
-1.243360161781311
-1.243360161781311
-1.243360161781311
-1.228101372718811
-1.228101372718811
-1.243360161781311
-1.228101372718811
-1.228101372718811
-1.228101372718811
-1.243360161781311
-1.228101372718811
-1.228101372718811
-1.228101372718811
-1.228101372718811
-1.228101372718811
-1.243360161781311
-1.228101372718811
-1.228101372718811
-1.228101372718811
-1.228101372718811
-1.228101372718811
-1.228101372718811
-1.228101372718811
-1.228101372718811
-1.228101372718811
-1.228101372718811
-1.228101372718811
-1.228101372718811
-1.228101372718811
-1.228101372718811
-1.228101372718811
-1.228101372718811
-1.228101372718811
-1.228101372718811
-1.228101372718811
-1.228101372718811
-1.228101372718811
-1.228101372718811
-1.228101372718811
-1.212842583656311
-1.212842583656311
-1.228101372718811
-1.228101372718811
-1.228101372718811
-1.228101372718811
-1.212842583656311
-1.228101372718811
-1.228101372718811
-1.228101372718811
-1.228101372718811
-1.212842583656311
-1.212842583656311
-1.228101372718811
-1.228101372718811
-1.212842583656311
-1.212842583656311
-1.212842583656311
-1.212842583656311
-1.212842583656311
-1.212842583656311
-1.212842583656311
-1.212842583656311
-1.212842583656311
-1.212842583656311
-1.212842583656311
-1.212842583656311
-1.212842583656311
-1.212842583656311
-1.212842583656311
-1.212842583656311
-1.212842583656311
-1.212842583656311
-1.212842583656311
-1.228101372718811
-1.212842583656311
-1.212842583656311
-1.228101372718811
-1.212842583656311
-1.212842583656311
-1.228101372718811
-1.212842583656311
-1.212842583656311
-1.212842583656311
-1.212842583656311
-1.228101372718811
-1.212842583656311
-1.212842583656311
-1.212842583656311
-1.212842583656311
-1.212842583656311
-1.212842583656311
-1.212842583656311
-1.212842583656311
-1.212842583656311
-1.212842583656311
-1.212842583656311
-1.212842583656311
-1.212842583656311
-1.212842583656311
-1.212842583656311
-1.212842583656311
-1.197583794593811
-1.212842583656311
-1.212842583656311
-1.212842583656311
-1.212842583656311
-1.212842583656311
-1.212842583656311
-1.212842583656311
-1.197583794593811
-1.212842583656311
-1.212842583656311
-1.212842583656311
-1.212842583656311
-1.212842583656311
-1.212842583656311
-1.212842583656311
-1.212842583656311
-1.197583794593811
-1.197583794593811
-1.197583794593811
-1.212842583656311
-1.197583794593811
-1.197583794593811
-1.197583794593811
-1.197583794593811
-1.197583794593811
-1.197583794593811
-1.197583794593811
-1.197583794593811
-1.197583794593811
-1.197583794593811
-1.197583794593811
-1.197583794593811
-1.197583794593811
-1.197583794593811
-1.197583794593811
-1.197583794593811
-1.197583794593811
-1.197583794593811
-1.197583794593811
-1.197583794593811
-1.197583794593811
-1.197583794593811
-1.197583794593811
-1.197583794593811
-1.197583794593811
-1.197583794593811
-1.197583794593811
-1.197583794593811
-1.197583794593811
-1.197583794593811
-1.197583794593811
-1.197583794593811
-1.197583794593811
-1.197583794593811
-1.197583794593811
-1.197583794593811
-1.197583794593811
-1.197583794593811
-1.197583794593811
-1.197583794593811
-1.197583794593811
-1.197583794593811
-1.197583794593811
-1.197583794593811
-1.197583794593811
-1.197583794593811
-1.197583794593811
-1.197583794593811
-1.197583794593811
-1.197583794593811
-1.197583794593811
-1.197583794593811
-1.197583794593811
-1.197583794593811
-1.197583794593811
-1.197583794593811
-1.197583794593811
-1.197583794593811
-1.197583794593811
-1.197583794593811
-1.197583794593811
-1.197583794593811
-1.197583794593811
-1.182325005531311
-1.197583794593811
-1.197583794593811
-1.197583794593811
-1.182325005531311
-1.197583794593811
-1.182325005531311
-1.197583794593811
-1.197583794593811
-1.182325005531311
-1.182325005531311
-1.182325005531311
-1.197583794593811
-1.197583794593811
-1.182325005531311
-1.182325005531311
-1.182325005531311
-1.182325005531311
-1.182325005531311
-1.182325005531311
-1.182325005531311
-1.182325005531311
-1.182325005531311
-1.182325005531311
-1.182325005531311
-1.182325005531311
-1.182325005531311
-1.182325005531311
-1.182325005531311
-1.182325005531311
-1.182325005531311
-1.182325005531311
-1.182325005531311
-1.182325005531311
-1.182325005531311
-1.182325005531311
-1.182325005531311
-1.182325005531311
-1.182325005531311
-1.182325005531311
-1.182325005531311
-1.182325005531311
-1.182325005531311
-1.182325005531311
-1.182325005531311
-1.182325005531311
-1.182325005531311
-1.182325005531311
-1.182325005531311
-1.182325005531311
-1.182325005531311
-1.182325005531311
-1.167066216468811
-1.182325005531311
-1.182325005531311
-1.167066216468811
-1.167066216468811
-1.182325005531311
-1.167066216468811
-1.167066216468811
-1.182325005531311
-1.182325005531311
-1.182325005531311
-1.182325005531311
-1.167066216468811
-1.182325005531311
-1.167066216468811
-1.167066216468811
-1.182325005531311
-1.167066216468811
-1.182325005531311
-1.182325005531311
-1.182325005531311
-1.167066216468811
-1.167066216468811
-1.167066216468811
-1.167066216468811
-1.167066216468811
-1.167066216468811
-1.167066216468811
-1.167066216468811
-1.167066216468811
-1.167066216468811
-1.167066216468811
-1.167066216468811
-1.167066216468811
-1.167066216468811
-1.167066216468811
-1.167066216468811
-1.167066216468811
-1.167066216468811
-1.167066216468811
-1.167066216468811
-1.167066216468811
-1.167066216468811
-1.167066216468811
-1.167066216468811
-1.167066216468811
-1.167066216468811
-1.151807427406311
-1.167066216468811
-1.167066216468811
-1.151807427406311
-1.167066216468811
-1.167066216468811
-1.167066216468811
-1.167066216468811
-1.167066216468811
-1.151807427406311
-1.167066216468811
-1.167066216468811
-1.167066216468811
-1.167066216468811
-1.167066216468811
-1.151807427406311
-1.167066216468811
-1.167066216468811
-1.151807427406311
-1.167066216468811
-1.167066216468811
-1.151807427406311
-1.167066216468811
-1.151807427406311
-1.151807427406311
-1.167066216468811
-1.167066216468811
-1.167066216468811
-1.167066216468811
-1.167066216468811
-1.167066216468811
-1.167066216468811
-1.167066216468811
-1.167066216468811
-1.167066216468811
-1.167066216468811
-1.151807427406311
-1.167066216468811
-1.167066216468811
-1.151807427406311
-1.151807427406311
-1.167066216468811
-1.151807427406311
-1.151807427406311
-1.151807427406311
-1.151807427406311
-1.151807427406311
-1.151807427406311
-1.151807427406311
-1.151807427406311
-1.151807427406311
-1.151807427406311
-1.151807427406311
-1.151807427406311
-1.151807427406311
-1.151807427406311
-1.151807427406311
-1.151807427406311
-1.151807427406311
-1.151807427406311
-1.151807427406311
-1.151807427406311
-1.151807427406311
-1.151807427406311
-1.151807427406311
-1.151807427406311
-1.151807427406311
-1.151807427406311
-1.151807427406311
-1.151807427406311
-1.136548638343811
-1.136548638343811
-1.151807427406311
-1.151807427406311
-1.151807427406311
-1.151807427406311
-1.151807427406311
-1.151807427406311
-1.151807427406311
-1.151807427406311
-1.151807427406311
-1.151807427406311
-1.151807427406311
-1.151807427406311
-1.151807427406311
-1.151807427406311
-1.151807427406311
-1.151807427406311
-1.151807427406311
-1.151807427406311
-1.151807427406311
-1.151807427406311
-1.151807427406311
-1.151807427406311
-1.151807427406311
-1.151807427406311
-1.151807427406311
-1.151807427406311
-1.151807427406311
-1.151807427406311
-1.151807427406311
-1.151807427406311
-1.151807427406311
-1.136548638343811
-1.136548638343811
-1.136548638343811
-1.151807427406311
-1.151807427406311
-1.136548638343811
-1.151807427406311
-1.136548638343811
-1.136548638343811
-1.151807427406311
-1.136548638343811
-1.136548638343811
-1.151807427406311
-1.136548638343811
-1.136548638343811
-1.151807427406311
-1.151807427406311
-1.136548638343811
-1.136548638343811
-1.136548638343811
-1.136548638343811
-1.151807427406311
-1.136548638343811
-1.136548638343811
-1.136548638343811
-1.136548638343811
-1.136548638343811
-1.151807427406311
-1.136548638343811
-1.136548638343811
-1.136548638343811
-1.136548638343811
-1.136548638343811
-1.136548638343811
-1.136548638343811
-1.136548638343811
-1.136548638343811
-1.136548638343811
-1.136548638343811
-1.136548638343811
-1.136548638343811
-1.136548638343811
-1.136548638343811
-1.136548638343811
-1.136548638343811
-1.136548638343811
-1.136548638343811
-1.136548638343811
-1.136548638343811
-1.136548638343811
-1.136548638343811
-1.136548638343811
-1.121289849281311
-1.136548638343811
-1.136548638343811
-1.136548638343811
-1.136548638343811
-1.136548638343811
-1.136548638343811
-1.136548638343811
-1.136548638343811
-1.136548638343811
-1.136548638343811
-1.136548638343811
-1.136548638343811
-1.136548638343811
-1.136548638343811
-1.136548638343811
-1.121289849281311
-1.121289849281311
-1.121289849281311
-1.121289849281311
-1.121289849281311
-1.121289849281311
-1.121289849281311
-1.136548638343811
-1.136548638343811
-1.121289849281311
-1.121289849281311
-1.121289849281311
-1.121289849281311
-1.121289849281311
-1.121289849281311
-1.121289849281311
-1.121289849281311
-1.121289849281311
-1.121289849281311
-1.121289849281311
-1.121289849281311
-1.121289849281311
-1.121289849281311
-1.121289849281311
-1.121289849281311
-1.121289849281311
-1.121289849281311
-1.121289849281311
-1.121289849281311
-1.121289849281311
-1.121289849281311
-1.121289849281311
-1.121289849281311
-1.121289849281311
-1.121289849281311
-1.121289849281311
-1.121289849281311
-1.121289849281311
-1.121289849281311
-1.121289849281311
-1.121289849281311
-1.121289849281311
-1.121289849281311
-1.121289849281311
-1.121289849281311
-1.121289849281311
-1.121289849281311
-1.121289849281311
-1.121289849281311
-1.121289849281311
-1.121289849281311
-1.121289849281311
-1.121289849281311
-1.121289849281311
-1.106031060218811
-1.121289849281311
-1.121289849281311
-1.121289849281311
-1.121289849281311
-1.121289849281311
-1.106031060218811
-1.106031060218811
-1.106031060218811
-1.106031060218811
-1.106031060218811
-1.106031060218811
-1.106031060218811
-1.106031060218811
-1.106031060218811
-1.106031060218811
-1.106031060218811
-1.106031060218811
-1.106031060218811
-1.106031060218811
-1.106031060218811
-1.106031060218811
-1.106031060218811
-1.106031060218811
-1.106031060218811
-1.106031060218811
-1.106031060218811
-1.106031060218811
-1.106031060218811
-1.106031060218811
-1.106031060218811
-1.106031060218811
-1.106031060218811
-1.106031060218811
-1.106031060218811
-1.106031060218811
-1.106031060218811
-1.106031060218811
-1.106031060218811
-1.106031060218811
-1.106031060218811
-1.106031060218811
-1.106031060218811
-1.106031060218811
-1.106031060218811
-1.106031060218811
-1.106031060218811
-1.106031060218811
-1.106031060218811
-1.106031060218811
-1.106031060218811
-1.106031060218811
-1.106031060218811
-1.106031060218811
-1.106031060218811
-1.106031060218811
-1.106031060218811
-1.106031060218811
-1.106031060218811
-1.106031060218811
-1.106031060218811
-1.106031060218811
-1.106031060218811
-1.106031060218811
-1.106031060218811
-1.106031060218811
-1.106031060218811
-1.106031060218811
-1.106031060218811
-1.106031060218811
-1.106031060218811
-1.106031060218811
-1.106031060218811
-1.106031060218811
-1.106031060218811
-1.106031060218811
-1.106031060218811
-1.106031060218811
-1.106031060218811
-1.106031060218811
-1.106031060218811
-1.090772271156311
-1.106031060218811
-1.106031060218811
-1.106031060218811
-1.106031060218811
-1.106031060218811
-1.106031060218811
-1.106031060218811
-1.106031060218811
-1.106031060218811
-1.106031060218811
-1.106031060218811
-1.090772271156311
-1.106031060218811
-1.106031060218811
-1.090772271156311
-1.106031060218811
-1.090772271156311
-1.090772271156311
-1.090772271156311
-1.090772271156311
-1.090772271156311
-1.090772271156311
-1.090772271156311
-1.090772271156311
-1.090772271156311
-1.090772271156311
-1.106031060218811
-1.090772271156311
-1.090772271156311
-1.090772271156311
-1.106031060218811
-1.090772271156311
-1.090772271156311
-1.090772271156311
-1.090772271156311
-1.090772271156311
-1.090772271156311
-1.090772271156311
-1.090772271156311
-1.090772271156311
-1.090772271156311
-1.090772271156311
-1.090772271156311
-1.090772271156311
-1.090772271156311
-1.090772271156311
-1.090772271156311
-1.090772271156311
-1.090772271156311
-1.090772271156311
-1.090772271156311
-1.090772271156311
-1.090772271156311
-1.090772271156311
-1.090772271156311
-1.090772271156311
-1.090772271156311
-1.090772271156311
-1.090772271156311
-1.090772271156311
-1.090772271156311
-1.090772271156311
-1.090772271156311
-1.090772271156311
-1.090772271156311
-1.090772271156311
-1.090772271156311
-1.090772271156311
-1.090772271156311
-1.090772271156311
-1.090772271156311
-1.090772271156311
-1.090772271156311
-1.090772271156311
-1.090772271156311
-1.075513482093811
-1.090772271156311
-1.090772271156311
-1.090772271156311
-1.090772271156311
-1.090772271156311
-1.090772271156311
-1.090772271156311
-1.090772271156311
-1.090772271156311
-1.090772271156311
-1.075513482093811
-1.075513482093811
-1.090772271156311
-1.075513482093811
-1.075513482093811
-1.075513482093811
-1.075513482093811
-1.090772271156311
-1.090772271156311
-1.075513482093811
-1.075513482093811
-1.075513482093811
-1.075513482093811
-1.075513482093811
-1.075513482093811
-1.075513482093811
-1.075513482093811
-1.075513482093811
-1.075513482093811
-1.075513482093811
-1.075513482093811
-1.075513482093811
-1.075513482093811
-1.075513482093811
-1.075513482093811
-1.075513482093811
-1.075513482093811
-1.075513482093811
-1.075513482093811
-1.075513482093811
-1.075513482093811
-1.075513482093811
-1.075513482093811
-1.075513482093811
-1.075513482093811
-1.075513482093811
-1.075513482093811
-1.075513482093811
-1.075513482093811
-1.075513482093811
-1.075513482093811
-1.075513482093811
-1.075513482093811
-1.075513482093811
-1.075513482093811
-1.075513482093811
-1.075513482093811
-1.075513482093811
-1.075513482093811
-1.075513482093811
-1.075513482093811
-1.075513482093811
-1.075513482093811
-1.075513482093811
-1.075513482093811
-1.075513482093811
-1.075513482093811
-1.075513482093811
-1.075513482093811
-1.060254693031311
-1.075513482093811
-1.075513482093811
-1.060254693031311
-1.060254693031311
-1.060254693031311
-1.075513482093811
-1.075513482093811
-1.060254693031311
-1.060254693031311
-1.060254693031311
-1.060254693031311
-1.060254693031311
-1.060254693031311
-1.060254693031311
-1.060254693031311
-1.060254693031311
-1.060254693031311
-1.060254693031311
-1.060254693031311
-1.060254693031311
-1.060254693031311
-1.060254693031311
-1.060254693031311
-1.060254693031311
-1.060254693031311
-1.060254693031311
-1.060254693031311
-1.060254693031311
-1.060254693031311
-1.060254693031311
-1.060254693031311
-1.060254693031311
-1.060254693031311
-1.060254693031311
-1.060254693031311
-1.060254693031311
-1.060254693031311
-1.060254693031311
-1.060254693031311
-1.060254693031311
-1.060254693031311
-1.060254693031311
-1.060254693031311
-1.060254693031311
-1.060254693031311
-1.060254693031311
-1.060254693031311
-1.060254693031311
-1.060254693031311
-1.060254693031311
-1.044995903968811
-1.060254693031311
-1.060254693031311
-1.060254693031311
-1.060254693031311
-1.060254693031311
-1.060254693031311
-1.060254693031311
-1.060254693031311
-1.060254693031311
-1.060254693031311
-1.060254693031311
-1.060254693031311
-1.060254693031311
-1.060254693031311
-1.060254693031311
-1.060254693031311
-1.060254693031311
-1.060254693031311
-1.060254693031311
-1.044995903968811
-1.044995903968811
-1.060254693031311
-1.044995903968811
-1.060254693031311
-1.060254693031311
-1.044995903968811
-1.044995903968811
-1.060254693031311
-1.060254693031311
-1.044995903968811
-1.060254693031311
-1.060254693031311
-1.044995903968811
-1.044995903968811
-1.044995903968811
-1.060254693031311
-1.060254693031311
-1.044995903968811
-1.060254693031311
-1.060254693031311
-1.044995903968811
-1.044995903968811
-1.044995903968811
-1.044995903968811
-1.044995903968811
-1.044995903968811
-1.044995903968811
-1.044995903968811
-1.044995903968811
-1.044995903968811
-1.044995903968811
-1.044995903968811
-1.044995903968811
-1.044995903968811
-1.044995903968811
-1.044995903968811
-1.044995903968811
-1.044995903968811
-1.044995903968811
-1.044995903968811
-1.044995903968811
-1.044995903968811
-1.044995903968811
-1.044995903968811
-1.044995903968811
-1.044995903968811
-1.044995903968811
-1.044995903968811
-1.029737114906311
-1.044995903968811
-1.044995903968811
-1.044995903968811
-1.044995903968811
-1.029737114906311
-1.044995903968811
-1.044995903968811
-1.029737114906311
-1.044995903968811
-1.044995903968811
-1.029737114906311
-1.044995903968811
-1.029737114906311
-1.029737114906311
-1.029737114906311
-1.029737114906311
-1.029737114906311
-1.029737114906311
-1.029737114906311
-1.029737114906311
-1.029737114906311
-1.044995903968811
-1.044995903968811
-1.044995903968811
-1.044995903968811
-1.044995903968811
-1.044995903968811
-1.029737114906311
-1.044995903968811
-1.044995903968811
-1.044995903968811
-1.029737114906311
-1.029737114906311
-1.029737114906311
-1.029737114906311
-1.029737114906311
-1.029737114906311
-1.029737114906311
-1.029737114906311
-1.029737114906311
-1.029737114906311
-1.029737114906311
-1.029737114906311
-1.029737114906311
-1.029737114906311
-1.029737114906311
-1.029737114906311
-1.029737114906311
-1.029737114906311
-1.029737114906311
-1.029737114906311
-1.029737114906311
-1.029737114906311
-1.029737114906311
-1.029737114906311
-1.029737114906311
-1.029737114906311
-1.029737114906311
-1.029737114906311
-1.029737114906311
-1.029737114906311
-1.029737114906311
-1.029737114906311
-1.029737114906311
-1.029737114906311
-1.029737114906311
-1.029737114906311
-1.029737114906311
-1.029737114906311
-1.029737114906311
-1.029737114906311
-1.029737114906311
-1.029737114906311
-1.029737114906311
-1.029737114906311
-1.029737114906311
-1.029737114906311
-1.029737114906311
-1.029737114906311
-1.029737114906311
-1.029737114906311
-1.029737114906311
-1.029737114906311
-1.029737114906311
-1.029737114906311
-1.029737114906311
-1.029737114906311
-1.029737114906311
-1.029737114906311
-1.029737114906311
-1.029737114906311
-1.029737114906311
-1.029737114906311
-1.029737114906311
-1.029737114906311
-1.029737114906311
-1.029737114906311
-1.029737114906311
-1.029737114906311
-1.029737114906311
-1.029737114906311
-1.029737114906311
-1.029737114906311
-1.029737114906311
-1.029737114906311
-1.029737114906311
-1.029737114906311
-1.029737114906311
-1.029737114906311
-1.029737114906311
-1.029737114906311
-1.029737114906311
-1.029737114906311
-1.029737114906311
-1.029737114906311
-1.029737114906311
-1.029737114906311
-1.029737114906311
-1.014478325843811
-1.029737114906311
-1.029737114906311
-1.029737114906311
-1.014478325843811
-1.014478325843811
-1.014478325843811
-1.014478325843811
-1.014478325843811
-1.014478325843811
-1.014478325843811
-1.014478325843811
-1.014478325843811
-1.014478325843811
-1.014478325843811
-1.014478325843811
-1.014478325843811
-1.014478325843811
-1.014478325843811
-1.014478325843811
-1.014478325843811
-1.014478325843811
-1.014478325843811
-1.014478325843811
-1.014478325843811
-1.014478325843811
-1.014478325843811
-1.014478325843811
-1.014478325843811
-1.014478325843811
-1.014478325843811
-1.014478325843811
-1.014478325843811
-1.014478325843811
-1.014478325843811
-1.014478325843811
-1.014478325843811
-1.014478325843811
-1.014478325843811
-1.014478325843811
-1.014478325843811
-1.014478325843811
-1.014478325843811
-1.014478325843811
-1.014478325843811
-1.014478325843811
-1.014478325843811
-1.014478325843811
-1.014478325843811
-1.014478325843811
-1.014478325843811
-1.014478325843811
-1.014478325843811
-1.014478325843811
-1.014478325843811
-1.014478325843811
-1.014478325843811
-1.014478325843811
-1.014478325843811
-1.014478325843811
-1.014478325843811
-1.014478325843811
-1.014478325843811
-1.014478325843811
-0.999219477176666
-0.999219477176666
-1.014478325843811
-0.999219477176666
-0.999219477176666
-0.999219477176666
-0.999219477176666
-0.999219477176666
-0.999219477176666
-0.999219477176666
-0.999219477176666
-0.999219477176666
-0.999219477176666
-0.999219477176666
-0.999219477176666
-0.999219477176666
-0.999219477176666
-0.999219477176666
-0.999219477176666
-0.999219477176666
-1.014478325843811
-0.999219477176666
-0.999219477176666
-1.014478325843811
-1.014478325843811
-0.999219477176666
-0.999219477176666
-0.999219477176666
-0.999219477176666
-0.999219477176666
-0.999219477176666
-0.999219477176666
-0.999219477176666
-0.999219477176666
-0.999219477176666
-0.999219477176666
-0.999219477176666
-0.999219477176666
-0.999219477176666
-0.999219477176666
-0.999219477176666
-0.999219477176666
-0.999219477176666
-0.999219477176666
-0.999219477176666
-0.999219477176666
-0.999219477176666
-0.999219477176666
-0.999219477176666
-0.999219477176666
-0.999219477176666
-0.999219477176666
-0.999219477176666
-0.999219477176666
-0.999219477176666
-0.999219477176666
-0.999219477176666
-0.999219477176666
-0.999219477176666
-0.999219477176666
-0.999219477176666
-0.999219477176666
-0.999219477176666
-0.999219477176666
-0.983960688114166
-0.999219477176666
-0.999219477176666
-0.983960688114166
-0.983960688114166
-0.983960688114166
-0.999219477176666
-0.983960688114166
-0.983960688114166
-0.999219477176666
-0.983960688114166
-0.983960688114166
-0.983960688114166
-0.999219477176666
-0.983960688114166
-0.983960688114166
-0.999219477176666
-0.983960688114166
-0.999219477176666
-0.999219477176666
-0.999219477176666
-0.983960688114166
-0.983960688114166
-0.983960688114166
-0.983960688114166
-0.999219477176666
-0.983960688114166
-0.983960688114166
-0.983960688114166
-0.983960688114166
-0.983960688114166
-0.983960688114166
-0.983960688114166
-0.983960688114166
-0.983960688114166
-0.983960688114166
-0.983960688114166
-0.983960688114166
-0.983960688114166
-0.983960688114166
-0.983960688114166
-0.983960688114166
-0.983960688114166
-0.983960688114166
-0.983960688114166
-0.983960688114166
-0.983960688114166
-0.983960688114166
-0.983960688114166
-0.983960688114166
-0.983960688114166
-0.983960688114166
-0.983960688114166
-0.983960688114166
-0.983960688114166
-0.983960688114166
-0.983960688114166
-0.983960688114166
-0.983960688114166
-0.983960688114166
-0.983960688114166
-0.983960688114166
-0.983960688114166
-0.983960688114166
-0.983960688114166
-0.983960688114166
-0.983960688114166
-0.983960688114166
-0.983960688114166
-0.983960688114166
-0.983960688114166
-0.983960688114166
-0.983960688114166
-0.983960688114166
-0.983960688114166
-0.983960688114166
-0.983960688114166
-0.968701899051666
-0.983960688114166
-0.983960688114166
-0.983960688114166
-0.983960688114166
-0.983960688114166
-0.983960688114166
-0.983960688114166
-0.983960688114166
-0.983960688114166
-0.968701899051666
-0.968701899051666
-0.983960688114166
-0.983960688114166
-0.968701899051666
-0.968701899051666
-0.983960688114166
-0.983960688114166
-0.983960688114166
-0.983960688114166
-0.983960688114166
-0.983960688114166
-0.983960688114166
-0.968701899051666
-0.983960688114166
-0.968701899051666
-0.968701899051666
-0.968701899051666
-0.968701899051666
-0.968701899051666
-0.968701899051666
-0.968701899051666
-0.968701899051666
-0.968701899051666
-0.968701899051666
-0.968701899051666
-0.968701899051666
-0.968701899051666
-0.968701899051666
-0.968701899051666
-0.968701899051666
-0.968701899051666
-0.968701899051666
-0.968701899051666
-0.968701899051666
-0.968701899051666
-0.968701899051666
-0.968701899051666
-0.953443109989166
-0.968701899051666
-0.968701899051666
-0.968701899051666
-0.968701899051666
-0.968701899051666
-0.968701899051666
-0.968701899051666
-0.968701899051666
-0.968701899051666
-0.968701899051666
-0.968701899051666
-0.953443109989166
-0.968701899051666
-0.968701899051666
-0.953443109989166
-0.968701899051666
-0.953443109989166
-0.953443109989166
-0.968701899051666
-0.953443109989166
-0.968701899051666
-0.968701899051666
-0.953443109989166
-0.968701899051666
-0.968701899051666
-0.968701899051666
-0.968701899051666
-0.968701899051666
-0.968701899051666
-0.968701899051666
-0.968701899051666
-0.968701899051666
-0.968701899051666
-0.968701899051666
-0.968701899051666
-0.968701899051666
-0.968701899051666
-0.968701899051666
-0.968701899051666
-0.968701899051666
-0.953443109989166
-0.968701899051666
-0.968701899051666
-0.953443109989166
-0.968701899051666
-0.953443109989166
-0.953443109989166
-0.968701899051666
-0.968701899051666
-0.968701899051666
-0.953443109989166
-0.968701899051666
-0.968701899051666
-0.968701899051666
-0.968701899051666
-0.968701899051666
-0.968701899051666
-0.968701899051666
-0.968701899051666
-0.953443109989166
-0.953443109989166
-0.968701899051666
-0.968701899051666
-0.953443109989166
-0.953443109989166
-0.953443109989166
-0.953443109989166
-0.953443109989166
-0.953443109989166
-0.953443109989166
-0.953443109989166
-0.968701899051666
-0.953443109989166
-0.953443109989166
-0.953443109989166
-0.953443109989166
-0.953443109989166
-0.953443109989166
-0.953443109989166
-0.953443109989166
-0.953443109989166
-0.953443109989166
-0.953443109989166
-0.953443109989166
-0.953443109989166
-0.953443109989166
-0.953443109989166
-0.953443109989166
-0.953443109989166
-0.953443109989166
-0.953443109989166
-0.953443109989166
-0.953443109989166
-0.953443109989166
-0.953443109989166
-0.953443109989166
-0.953443109989166
-0.953443109989166
-0.953443109989166
-0.953443109989166
-0.953443109989166
-0.938184320926666
-0.953443109989166
-0.953443109989166
-0.953443109989166
-0.953443109989166
-0.953443109989166
-0.953443109989166
-0.953443109989166
-0.953443109989166
-0.953443109989166
-0.953443109989166
-0.953443109989166
-0.953443109989166
-0.953443109989166
-0.953443109989166
-0.953443109989166
-0.953443109989166
-0.953443109989166
-0.953443109989166
-0.953443109989166
-0.953443109989166
-0.938184320926666
-0.938184320926666
-0.938184320926666
-0.953443109989166
-0.938184320926666
-0.938184320926666
-0.938184320926666
-0.938184320926666
-0.938184320926666
-0.938184320926666
-0.938184320926666
-0.938184320926666
-0.938184320926666
-0.938184320926666
-0.938184320926666
-0.938184320926666
-0.938184320926666
-0.938184320926666
-0.938184320926666
-0.938184320926666
-0.938184320926666
-0.938184320926666
-0.938184320926666
-0.938184320926666
-0.938184320926666
-0.938184320926666
-0.953443109989166
-0.938184320926666
-0.938184320926666
-0.938184320926666
-0.953443109989166
-0.953443109989166
-0.938184320926666
-0.938184320926666
-0.938184320926666
-0.938184320926666
-0.938184320926666
-0.938184320926666
-0.938184320926666
-0.938184320926666
-0.938184320926666
-0.938184320926666
-0.938184320926666
-0.938184320926666
-0.938184320926666
-0.938184320926666
-0.938184320926666
-0.938184320926666
-0.938184320926666
-0.938184320926666
-0.938184320926666
-0.938184320926666
-0.938184320926666
-0.938184320926666
-0.938184320926666
-0.938184320926666
-0.938184320926666
-0.938184320926666
-0.938184320926666
-0.938184320926666
-0.938184320926666
-0.938184320926666
-0.938184320926666
-0.938184320926666
-0.938184320926666
-0.938184320926666
-0.938184320926666
-0.938184320926666
-0.938184320926666
-0.938184320926666
-0.938184320926666
-0.938184320926666
-0.938184320926666
-0.938184320926666
-0.938184320926666
-0.938184320926666
-0.938184320926666
-0.938184320926666
-0.938184320926666
-0.938184320926666
-0.938184320926666
-0.938184320926666
-0.938184320926666
-0.938184320926666
-0.938184320926666
-0.938184320926666
-0.938184320926666
-0.938184320926666
-0.938184320926666
-0.938184320926666
-0.938184320926666
-0.938184320926666
-0.938184320926666
-0.938184320926666
-0.938184320926666
-0.938184320926666
-0.922925531864166
-0.922925531864166
-0.938184320926666
-0.938184320926666
-0.922925531864166
-0.922925531864166
-0.922925531864166
-0.938184320926666
-0.922925531864166
-0.922925531864166
-0.938184320926666
-0.922925531864166
-0.922925531864166
-0.922925531864166
-0.922925531864166
-0.922925531864166
-0.922925531864166
-0.922925531864166
-0.922925531864166
-0.922925531864166
-0.922925531864166
-0.922925531864166
-0.922925531864166
-0.922925531864166
-0.922925531864166
-0.938184320926666
-0.922925531864166
-0.922925531864166
-0.922925531864166
-0.922925531864166
-0.922925531864166
-0.922925531864166
-0.922925531864166
-0.922925531864166
-0.922925531864166
-0.922925531864166
-0.922925531864166
-0.922925531864166
-0.922925531864166
-0.922925531864166
-0.922925531864166
-0.922925531864166
-0.922925531864166
-0.922925531864166
-0.922925531864166
-0.922925531864166
-0.922925531864166
-0.922925531864166
-0.922925531864166
-0.922925531864166
-0.922925531864166
-0.922925531864166
-0.922925531864166
-0.922925531864166
-0.922925531864166
-0.922925531864166
-0.922925531864166
-0.922925531864166
-0.922925531864166
-0.922925531864166
-0.922925531864166
-0.922925531864166
-0.922925531864166
-0.922925531864166
-0.922925531864166
-0.922925531864166
-0.922925531864166
-0.922925531864166
-0.922925531864166
-0.922925531864166
-0.922925531864166
-0.922925531864166
-0.922925531864166
-0.922925531864166
-0.922925531864166
-0.922925531864166
-0.922925531864166
-0.922925531864166
-0.907666742801666
-0.922925531864166
-0.922925531864166
-0.922925531864166
-0.907666742801666
-0.907666742801666
-0.922925531864166
-0.922925531864166
-0.922925531864166
-0.907666742801666
-0.907666742801666
-0.907666742801666
-0.922925531864166
-0.907666742801666
-0.922925531864166
-0.922925531864166
-0.922925531864166
-0.922925531864166
-0.922925531864166
-0.922925531864166
-0.922925531864166
-0.922925531864166
-0.907666742801666
-0.907666742801666
-0.922925531864166
-0.907666742801666
-0.907666742801666
-0.907666742801666
-0.922925531864166
-0.907666742801666
-0.907666742801666
-0.907666742801666
-0.907666742801666
-0.907666742801666
-0.907666742801666
-0.907666742801666
-0.907666742801666
-0.907666742801666
-0.907666742801666
-0.907666742801666
-0.907666742801666
-0.907666742801666
-0.907666742801666
-0.907666742801666
-0.907666742801666
-0.922925531864166
-0.907666742801666
-0.907666742801666
-0.907666742801666
-0.907666742801666
-0.907666742801666
-0.907666742801666
-0.907666742801666
-0.907666742801666
-0.907666742801666
-0.907666742801666
-0.907666742801666
-0.907666742801666
-0.907666742801666
-0.907666742801666
-0.907666742801666
-0.907666742801666
-0.907666742801666
-0.907666742801666
-0.907666742801666
-0.907666742801666
-0.907666742801666
-0.907666742801666
-0.907666742801666
-0.907666742801666
-0.907666742801666
-0.907666742801666
-0.907666742801666
-0.907666742801666
-0.907666742801666
-0.907666742801666
-0.907666742801666
-0.907666742801666
-0.907666742801666
-0.907666742801666
-0.907666742801666
-0.892407953739166
-0.892407953739166
-0.907666742801666
-0.892407953739166
-0.892407953739166
-0.892407953739166
-0.892407953739166
-0.892407953739166
-0.892407953739166
-0.892407953739166
-0.892407953739166
-0.892407953739166
-0.892407953739166
-0.892407953739166
-0.892407953739166
-0.892407953739166
-0.892407953739166
-0.892407953739166
-0.892407953739166
-0.892407953739166
-0.892407953739166
-0.892407953739166
-0.892407953739166
-0.892407953739166
-0.892407953739166
-0.892407953739166
-0.892407953739166
-0.892407953739166
-0.892407953739166
-0.892407953739166
-0.892407953739166
-0.892407953739166
-0.892407953739166
-0.892407953739166
-0.892407953739166
-0.892407953739166
-0.892407953739166
-0.892407953739166
-0.892407953739166
-0.892407953739166
-0.892407953739166
-0.892407953739166
-0.892407953739166
-0.892407953739166
-0.892407953739166
-0.892407953739166
-0.892407953739166
-0.892407953739166
-0.892407953739166
-0.892407953739166
-0.892407953739166
-0.892407953739166
-0.892407953739166
-0.892407953739166
-0.892407953739166
-0.892407953739166
-0.892407953739166
-0.892407953739166
-0.892407953739166
-0.892407953739166
-0.892407953739166
-0.892407953739166
-0.892407953739166
-0.892407953739166
-0.892407953739166
-0.892407953739166
-0.892407953739166
-0.892407953739166
-0.892407953739166
-0.892407953739166
-0.892407953739166
-0.892407953739166
-0.892407953739166
-0.892407953739166
-0.892407953739166
-0.892407953739166
-0.892407953739166
-0.892407953739166
-0.892407953739166
-0.892407953739166
-0.892407953739166
-0.892407953739166
-0.892407953739166
-0.892407953739166
-0.892407953739166
-0.877149164676666
-0.892407953739166
-0.892407953739166
-0.892407953739166
-0.892407953739166
-0.892407953739166
-0.892407953739166
-0.877149164676666
-0.877149164676666
-0.877149164676666
-0.877149164676666
-0.877149164676666
-0.877149164676666
-0.877149164676666
-0.877149164676666
-0.877149164676666
-0.877149164676666
-0.877149164676666
-0.877149164676666
-0.877149164676666
-0.877149164676666
-0.892407953739166
-0.877149164676666
-0.877149164676666
-0.877149164676666
-0.892407953739166
-0.877149164676666
-0.877149164676666
-0.877149164676666
-0.877149164676666
-0.877149164676666
-0.877149164676666
-0.877149164676666
-0.877149164676666
-0.877149164676666
-0.877149164676666
-0.877149164676666
-0.877149164676666
-0.877149164676666
-0.877149164676666
-0.877149164676666
-0.877149164676666
-0.877149164676666
-0.877149164676666
-0.877149164676666
-0.877149164676666
-0.877149164676666
-0.877149164676666
-0.877149164676666
-0.877149164676666
-0.877149164676666
-0.877149164676666
-0.877149164676666
-0.877149164676666
-0.877149164676666
-0.877149164676666
-0.877149164676666
-0.877149164676666
-0.877149164676666
-0.877149164676666
-0.877149164676666
-0.877149164676666
-0.877149164676666
-0.877149164676666
-0.877149164676666
-0.877149164676666
-0.877149164676666
-0.877149164676666
-0.877149164676666
-0.877149164676666
-0.877149164676666
-0.877149164676666
-0.877149164676666
-0.877149164676666
-0.877149164676666
-0.877149164676666
-0.877149164676666
-0.877149164676666
-0.877149164676666
-0.877149164676666
-0.877149164676666
-0.861890375614166
-0.877149164676666
-0.877149164676666
-0.877149164676666
-0.877149164676666
-0.861890375614166
-0.861890375614166
-0.877149164676666
-0.877149164676666
-0.877149164676666
-0.877149164676666
-0.877149164676666
-0.877149164676666
-0.877149164676666
-0.877149164676666
-0.877149164676666
-0.877149164676666
-0.877149164676666
-0.877149164676666
-0.877149164676666
-0.877149164676666
-0.861890375614166
-0.861890375614166
-0.877149164676666
-0.877149164676666
-0.877149164676666
-0.861890375614166
-0.877149164676666
-0.877149164676666
-0.877149164676666
-0.861890375614166
-0.861890375614166
-0.877149164676666
-0.877149164676666
-0.877149164676666
-0.861890375614166
-0.877149164676666
-0.877149164676666
-0.877149164676666
-0.877149164676666
-0.877149164676666
-0.877149164676666
-0.877149164676666
-0.877149164676666
-0.861890375614166
-0.861890375614166
-0.861890375614166
-0.861890375614166
-0.861890375614166
-0.861890375614166
-0.861890375614166
-0.877149164676666
-0.877149164676666
-0.861890375614166
-0.861890375614166
-0.861890375614166
-0.861890375614166
-0.861890375614166
-0.861890375614166
-0.861890375614166
-0.861890375614166
-0.861890375614166
-0.861890375614166
-0.861890375614166
-0.861890375614166
-0.861890375614166
-0.861890375614166
-0.861890375614166
-0.861890375614166
-0.861890375614166
-0.861890375614166
-0.861890375614166
-0.861890375614166
-0.861890375614166
-0.861890375614166
-0.861890375614166
-0.861890375614166
-0.861890375614166
-0.861890375614166
-0.861890375614166
-0.861890375614166
-0.861890375614166
-0.861890375614166
-0.861890375614166
-0.861890375614166
-0.861890375614166
-0.861890375614166
-0.861890375614166
-0.861890375614166
-0.861890375614166
-0.861890375614166
-0.861890375614166
-0.861890375614166
-0.861890375614166
-0.861890375614166
-0.861890375614166
-0.861890375614166
-0.846631586551666
-0.861890375614166
-0.846631586551666
-0.846631586551666
-0.861890375614166
-0.861890375614166
-0.846631586551666
-0.846631586551666
-0.861890375614166
-0.846631586551666
-0.846631586551666
-0.846631586551666
-0.846631586551666
-0.861890375614166
-0.846631586551666
-0.846631586551666
-0.861890375614166
-0.846631586551666
-0.846631586551666
-0.846631586551666
-0.861890375614166
-0.861890375614166
-0.846631586551666
-0.861890375614166
-0.861890375614166
-0.861890375614166
-0.861890375614166
-0.861890375614166
-0.861890375614166
-0.861890375614166
-0.846631586551666
-0.861890375614166
-0.861890375614166
-0.846631586551666
-0.846631586551666
-0.846631586551666
-0.846631586551666
-0.846631586551666
-0.846631586551666
-0.846631586551666
-0.846631586551666
-0.861890375614166
-0.846631586551666
-0.861890375614166
-0.846631586551666
-0.846631586551666
-0.846631586551666
-0.846631586551666
-0.846631586551666
-0.846631586551666
-0.846631586551666
-0.846631586551666
-0.846631586551666
-0.846631586551666
-0.846631586551666
-0.846631586551666
-0.846631586551666
-0.846631586551666
-0.846631586551666
-0.846631586551666
-0.846631586551666
-0.846631586551666
-0.846631586551666
-0.846631586551666
-0.846631586551666
-0.846631586551666
-0.846631586551666
-0.846631586551666
-0.846631586551666
-0.846631586551666
-0.846631586551666
-0.846631586551666
-0.846631586551666
-0.846631586551666
-0.846631586551666
-0.846631586551666
-0.846631586551666
-0.846631586551666
-0.846631586551666
-0.846631586551666
-0.846631586551666
-0.846631586551666
-0.846631586551666
-0.846631586551666
-0.846631586551666
-0.846631586551666
-0.846631586551666
-0.846631586551666
-0.846631586551666
-0.846631586551666
-0.846631586551666
-0.846631586551666
-0.831372797489166
-0.846631586551666
-0.831372797489166
-0.831372797489166
-0.846631586551666
-0.846631586551666
-0.846631586551666
-0.831372797489166
-0.831372797489166
-0.831372797489166
-0.831372797489166
-0.846631586551666
-0.846631586551666
-0.846631586551666
-0.846631586551666
-0.846631586551666
-0.831372797489166
-0.846631586551666
-0.846631586551666
-0.831372797489166
-0.831372797489166
-0.831372797489166
-0.846631586551666
-0.846631586551666
-0.846631586551666
-0.831372797489166
-0.831372797489166
-0.831372797489166
-0.831372797489166
-0.831372797489166
-0.831372797489166
-0.831372797489166
-0.831372797489166
-0.831372797489166
-0.831372797489166
-0.831372797489166
-0.831372797489166
-0.831372797489166
-0.831372797489166
-0.831372797489166
-0.831372797489166
-0.831372797489166
-0.831372797489166
-0.831372797489166
-0.831372797489166
-0.831372797489166
-0.831372797489166
-0.831372797489166
-0.831372797489166
-0.831372797489166
-0.831372797489166
-0.831372797489166
-0.831372797489166
-0.831372797489166
-0.831372797489166
-0.831372797489166
-0.831372797489166
-0.831372797489166
-0.831372797489166
-0.831372797489166
-0.831372797489166
-0.831372797489166
-0.831372797489166
-0.831372797489166
-0.831372797489166
-0.831372797489166
-0.831372797489166
-0.831372797489166
-0.831372797489166
-0.831372797489166
-0.831372797489166
-0.831372797489166
-0.831372797489166
-0.831372797489166
-0.831372797489166
-0.831372797489166
-0.831372797489166
-0.831372797489166
-0.831372797489166
-0.831372797489166
-0.831372797489166
-0.831372797489166
-0.831372797489166
-0.831372797489166
-0.816114008426666
-0.831372797489166
-0.816114008426666
-0.831372797489166
-0.831372797489166
-0.816114008426666
-0.816114008426666
-0.831372797489166
-0.816114008426666
-0.831372797489166
-0.831372797489166
-0.831372797489166
-0.831372797489166
-0.816114008426666
-0.816114008426666
-0.831372797489166
-0.831372797489166
-0.831372797489166
-0.831372797489166
-0.831372797489166
-0.831372797489166
-0.831372797489166
-0.831372797489166
-0.831372797489166
-0.831372797489166
-0.831372797489166
-0.816114008426666
-0.816114008426666
-0.831372797489166
-0.816114008426666
-0.816114008426666
-0.816114008426666
-0.831372797489166
-0.816114008426666
-0.816114008426666
-0.816114008426666
-0.816114008426666
-0.816114008426666
-0.816114008426666
-0.816114008426666
-0.816114008426666
-0.816114008426666
-0.816114008426666
-0.816114008426666
-0.816114008426666
-0.831372797489166
-0.831372797489166
-0.816114008426666
-0.816114008426666
-0.816114008426666
-0.816114008426666
-0.816114008426666
-0.816114008426666
-0.816114008426666
-0.816114008426666
-0.816114008426666
-0.816114008426666
-0.816114008426666
-0.816114008426666
-0.816114008426666
-0.816114008426666
-0.816114008426666
-0.816114008426666
-0.816114008426666
-0.816114008426666
-0.816114008426666
-0.816114008426666
-0.816114008426666
-0.816114008426666
-0.800855219364166
-0.816114008426666
-0.816114008426666
-0.816114008426666
-0.816114008426666
-0.816114008426666
-0.800855219364166
-0.816114008426666
-0.816114008426666
-0.816114008426666
-0.816114008426666
-0.816114008426666
-0.816114008426666
-0.816114008426666
-0.800855219364166
-0.816114008426666
-0.816114008426666
-0.816114008426666
-0.816114008426666
-0.816114008426666
-0.816114008426666
-0.816114008426666
-0.816114008426666
-0.816114008426666
-0.816114008426666
-0.816114008426666
-0.816114008426666
-0.816114008426666
-0.816114008426666
-0.816114008426666
-0.816114008426666
-0.816114008426666
-0.816114008426666
-0.816114008426666
-0.816114008426666
-0.816114008426666
-0.816114008426666
-0.800855219364166
-0.800855219364166
-0.800855219364166
-0.816114008426666
-0.816114008426666
-0.816114008426666
-0.800855219364166
-0.800855219364166
-0.816114008426666
-0.800855219364166
-0.800855219364166
-0.800855219364166
-0.800855219364166
-0.800855219364166
-0.800855219364166
-0.800855219364166
-0.800855219364166
-0.800855219364166
-0.816114008426666
-0.800855219364166
-0.800855219364166
-0.800855219364166
-0.800855219364166
-0.800855219364166
-0.800855219364166
-0.800855219364166
-0.800855219364166
-0.800855219364166
-0.800855219364166
-0.816114008426666
-0.816114008426666
-0.816114008426666
-0.816114008426666
-0.800855219364166
-0.816114008426666
-0.800855219364166
-0.800855219364166
-0.800855219364166
-0.800855219364166
-0.800855219364166
-0.800855219364166
-0.816114008426666
-0.800855219364166
-0.800855219364166
-0.800855219364166
-0.800855219364166
-0.800855219364166
-0.800855219364166
-0.800855219364166
-0.800855219364166
-0.800855219364166
-0.800855219364166
-0.800855219364166
-0.800855219364166
-0.800855219364166
-0.800855219364166
-0.800855219364166
-0.800855219364166
-0.800855219364166
-0.800855219364166
-0.800855219364166
-0.800855219364166
-0.800855219364166
-0.800855219364166
-0.800855219364166
-0.800855219364166
-0.800855219364166
-0.800855219364166
-0.800855219364166
-0.800855219364166
-0.800855219364166
-0.800855219364166
-0.800855219364166
-0.800855219364166
-0.800855219364166
-0.800855219364166
-0.800855219364166
-0.800855219364166
-0.800855219364166
-0.800855219364166
-0.800855219364166
-0.800855219364166
-0.800855219364166
-0.800855219364166
-0.800855219364166
-0.800855219364166
-0.800855219364166
-0.800855219364166
-0.800855219364166
-0.800855219364166
-0.800855219364166
-0.800855219364166
-0.800855219364166
-0.800855219364166
-0.800855219364166
-0.800855219364166
-0.800855219364166
-0.800855219364166
-0.785596430301666
-0.785596430301666
-0.785596430301666
-0.785596430301666
-0.800855219364166
-0.785596430301666
-0.785596430301666
-0.785596430301666
-0.800855219364166
-0.785596430301666
-0.785596430301666
-0.785596430301666
-0.800855219364166
-0.800855219364166
-0.785596430301666
-0.785596430301666
-0.800855219364166
-0.800855219364166
-0.800855219364166
-0.785596430301666
-0.785596430301666
-0.800855219364166
-0.785596430301666
-0.785596430301666
-0.785596430301666
-0.785596430301666
-0.785596430301666
-0.785596430301666
-0.785596430301666
-0.785596430301666
-0.785596430301666
-0.785596430301666
-0.785596430301666
-0.785596430301666
-0.785596430301666
-0.785596430301666
-0.785596430301666
-0.785596430301666
-0.785596430301666
-0.785596430301666
-0.785596430301666
-0.785596430301666
-0.785596430301666
-0.785596430301666
-0.785596430301666
-0.785596430301666
-0.785596430301666
-0.785596430301666
-0.785596430301666
-0.785596430301666
-0.785596430301666
-0.785596430301666
-0.785596430301666
-0.785596430301666
-0.785596430301666
-0.785596430301666
-0.785596430301666
-0.785596430301666
-0.785596430301666
-0.785596430301666
-0.785596430301666
-0.785596430301666
-0.785596430301666
-0.785596430301666
-0.785596430301666
-0.785596430301666
-0.785596430301666
-0.785596430301666
-0.785596430301666
-0.785596430301666
-0.785596430301666
-0.785596430301666
-0.785596430301666
-0.785596430301666
-0.785596430301666
-0.785596430301666
-0.785596430301666
-0.785596430301666
-0.785596430301666
-0.785596430301666
-0.785596430301666
-0.785596430301666
-0.785596430301666
-0.770337641239166
-0.785596430301666
-0.785596430301666
-0.785596430301666
-0.785596430301666
-0.785596430301666
-0.785596430301666
-0.785596430301666
-0.785596430301666
-0.785596430301666
-0.785596430301666
-0.785596430301666
-0.785596430301666
-0.785596430301666
-0.785596430301666
-0.785596430301666
-0.785596430301666
-0.770337641239166
-0.785596430301666
-0.785596430301666
-0.785596430301666
-0.770337641239166
-0.770337641239166
-0.770337641239166
-0.770337641239166
-0.785596430301666
-0.785596430301666
-0.785596430301666
-0.770337641239166
-0.785596430301666
-0.785596430301666
-0.785596430301666
-0.770337641239166
-0.770337641239166
-0.770337641239166
-0.770337641239166
-0.770337641239166
-0.770337641239166
-0.770337641239166
-0.770337641239166
-0.770337641239166
-0.770337641239166
-0.770337641239166
-0.770337641239166
-0.770337641239166
-0.770337641239166
-0.770337641239166
-0.770337641239166
-0.770337641239166
-0.770337641239166
-0.770337641239166
-0.770337641239166
-0.770337641239166
-0.770337641239166
-0.770337641239166
-0.770337641239166
-0.770337641239166
-0.770337641239166
-0.770337641239166
-0.770337641239166
-0.770337641239166
-0.770337641239166
-0.770337641239166
-0.770337641239166
-0.770337641239166
-0.770337641239166
-0.770337641239166
-0.770337641239166
-0.770337641239166
-0.770337641239166
-0.770337641239166
-0.770337641239166
-0.770337641239166
-0.770337641239166
-0.770337641239166
-0.770337641239166
-0.770337641239166
-0.770337641239166
-0.770337641239166
-0.770337641239166
-0.770337641239166
-0.770337641239166
-0.770337641239166
-0.770337641239166
-0.770337641239166
-0.770337641239166
-0.770337641239166
-0.770337641239166
-0.770337641239166
-0.770337641239166
-0.755078852176666
-0.755078852176666
-0.770337641239166
-0.770337641239166
-0.755078852176666
-0.755078852176666
-0.770337641239166
-0.770337641239166
-0.755078852176666
-0.755078852176666
-0.770337641239166
-0.770337641239166
-0.770337641239166
-0.755078852176666
-0.770337641239166
-0.770337641239166
-0.755078852176666
-0.755078852176666
-0.770337641239166
-0.770337641239166
-0.755078852176666
-0.755078852176666
-0.755078852176666
-0.755078852176666
-0.755078852176666
-0.755078852176666
-0.755078852176666
-0.755078852176666
-0.755078852176666
-0.755078852176666
-0.755078852176666
-0.755078852176666
-0.755078852176666
-0.770337641239166
-0.755078852176666
-0.755078852176666
-0.755078852176666
-0.755078852176666
-0.770337641239166
-0.755078852176666
-0.755078852176666
-0.755078852176666
-0.755078852176666
-0.755078852176666
-0.755078852176666
-0.770337641239166
-0.755078852176666
-0.755078852176666
-0.755078852176666
-0.755078852176666
-0.755078852176666
-0.770337641239166
-0.755078852176666
-0.755078852176666
-0.755078852176666
-0.755078852176666
-0.755078852176666
-0.755078852176666
-0.755078852176666
-0.755078852176666
-0.755078852176666
-0.755078852176666
-0.755078852176666
-0.755078852176666
-0.755078852176666
-0.755078852176666
-0.755078852176666
-0.755078852176666
-0.755078852176666
-0.755078852176666
-0.755078852176666
-0.755078852176666
-0.755078852176666
-0.755078852176666
-0.755078852176666
-0.755078852176666
-0.755078852176666
-0.755078852176666
-0.755078852176666
-0.755078852176666
-0.755078852176666
-0.755078852176666
-0.755078852176666
-0.755078852176666
-0.755078852176666
-0.755078852176666
-0.755078852176666
-0.755078852176666
-0.755078852176666
-0.755078852176666
-0.755078852176666
-0.755078852176666
-0.755078852176666
-0.755078852176666
-0.755078852176666
-0.755078852176666
-0.755078852176666
-0.755078852176666
-0.755078852176666
-0.755078852176666
-0.755078852176666
-0.755078852176666
-0.755078852176666
-0.755078852176666
-0.755078852176666
-0.755078852176666
-0.755078852176666
-0.755078852176666
-0.755078852176666
-0.755078852176666
-0.739820063114166
-0.755078852176666
-0.755078852176666
-0.755078852176666
-0.755078852176666
-0.755078852176666
-0.755078852176666
-0.755078852176666
-0.755078852176666
-0.755078852176666
-0.755078852176666
-0.755078852176666
-0.739820063114166
-0.739820063114166
-0.739820063114166
-0.739820063114166
-0.755078852176666
-0.739820063114166
-0.739820063114166
-0.739820063114166
-0.739820063114166
-0.739820063114166
-0.739820063114166
-0.739820063114166
-0.739820063114166
-0.739820063114166
-0.739820063114166
-0.739820063114166
-0.739820063114166
-0.739820063114166
-0.739820063114166
-0.739820063114166
-0.739820063114166
-0.739820063114166
-0.739820063114166
-0.739820063114166
-0.739820063114166
-0.739820063114166
-0.739820063114166
-0.739820063114166
-0.739820063114166
-0.739820063114166
-0.739820063114166
-0.739820063114166
-0.739820063114166
-0.739820063114166
-0.739820063114166
-0.739820063114166
-0.739820063114166
-0.739820063114166
-0.739820063114166
-0.739820063114166
-0.739820063114166
-0.739820063114166
-0.739820063114166
-0.739820063114166
-0.739820063114166
-0.739820063114166
-0.739820063114166
-0.739820063114166
-0.739820063114166
-0.739820063114166
-0.739820063114166
-0.739820063114166
-0.739820063114166
-0.739820063114166
-0.739820063114166
-0.739820063114166
-0.739820063114166
-0.755078852176666
-0.739820063114166
-0.739820063114166
-0.739820063114166
-0.739820063114166
-0.739820063114166
-0.739820063114166
-0.739820063114166
-0.739820063114166
-0.739820063114166
-0.739820063114166
-0.739820063114166
-0.739820063114166
-0.739820063114166
-0.739820063114166
-0.739820063114166
-0.739820063114166
-0.739820063114166
-0.739820063114166
-0.739820063114166
-0.739820063114166
-0.739820063114166
-0.739820063114166
-0.739820063114166
-0.739820063114166
-0.739820063114166
-0.739820063114166
-0.739820063114166
-0.739820063114166
-0.739820063114166
-0.739820063114166
-0.739820063114166
-0.739820063114166
-0.739820063114166
-0.739820063114166
-0.739820063114166
-0.739820063114166
-0.739820063114166
-0.739820063114166
-0.739820063114166
-0.739820063114166
-0.739820063114166
-0.739820063114166
-0.739820063114166
-0.724561274051666
-0.724561274051666
-0.739820063114166
-0.724561274051666
-0.739820063114166
-0.724561274051666
-0.724561274051666
-0.739820063114166
-0.739820063114166
-0.739820063114166
-0.724561274051666
-0.739820063114166
-0.739820063114166
-0.739820063114166
-0.739820063114166
-0.724561274051666
-0.739820063114166
-0.739820063114166
-0.724561274051666
-0.724561274051666
-0.739820063114166
-0.724561274051666
-0.724561274051666
-0.724561274051666
-0.724561274051666
-0.739820063114166
-0.724561274051666
-0.739820063114166
-0.739820063114166
-0.739820063114166
-0.724561274051666
-0.739820063114166
-0.724561274051666
-0.724561274051666
-0.739820063114166
-0.739820063114166
-0.739820063114166
-0.739820063114166
-0.724561274051666
-0.739820063114166
-0.739820063114166
-0.739820063114166
-0.724561274051666
-0.724561274051666
-0.739820063114166
-0.739820063114166
-0.724561274051666
-0.724561274051666
-0.724561274051666
-0.739820063114166
-0.724561274051666
-0.724561274051666
-0.724561274051666
-0.724561274051666
-0.724561274051666
-0.724561274051666
-0.724561274051666
-0.724561274051666
-0.739820063114166
-0.724561274051666
-0.739820063114166
-0.724561274051666
-0.724561274051666
-0.724561274051666
-0.739820063114166
-0.724561274051666
-0.724561274051666
-0.724561274051666
-0.724561274051666
-0.724561274051666
-0.724561274051666
-0.724561274051666
-0.724561274051666
-0.724561274051666
-0.724561274051666
-0.724561274051666
-0.724561274051666
-0.724561274051666
-0.724561274051666
-0.724561274051666
-0.724561274051666
-0.724561274051666
-0.724561274051666
-0.724561274051666
-0.724561274051666
-0.724561274051666
-0.724561274051666
-0.724561274051666
-0.724561274051666
-0.724561274051666
-0.724561274051666
-0.709302484989166
-0.724561274051666
-0.724561274051666
-0.724561274051666
-0.724561274051666
-0.724561274051666
-0.724561274051666
-0.724561274051666
-0.724561274051666
-0.724561274051666
-0.724561274051666
-0.724561274051666
-0.724561274051666
-0.724561274051666
-0.724561274051666
-0.724561274051666
-0.724561274051666
-0.724561274051666
-0.709302484989166
-0.724561274051666
-0.724561274051666
-0.709302484989166
-0.724561274051666
-0.724561274051666
-0.724561274051666
-0.724561274051666
-0.724561274051666
-0.724561274051666
-0.724561274051666
-0.724561274051666
-0.724561274051666
-0.709302484989166
-0.724561274051666
-0.724561274051666
-0.724561274051666
-0.724561274051666
-0.709302484989166
-0.709302484989166
-0.724561274051666
-0.709302484989166
-0.724561274051666
-0.724561274051666
-0.709302484989166
-0.709302484989166
-0.709302484989166
-0.724561274051666
-0.724561274051666
-0.709302484989166
-0.709302484989166
-0.709302484989166
-0.709302484989166
-0.709302484989166
-0.709302484989166
-0.709302484989166
-0.709302484989166
-0.709302484989166
-0.709302484989166
-0.709302484989166
-0.709302484989166
-0.709302484989166
-0.709302484989166
-0.709302484989166
-0.709302484989166
-0.709302484989166
-0.709302484989166
-0.709302484989166
-0.709302484989166
-0.709302484989166
-0.709302484989166
-0.709302484989166
-0.709302484989166
-0.709302484989166
-0.709302484989166
-0.709302484989166
-0.709302484989166
-0.709302484989166
-0.709302484989166
-0.709302484989166
-0.709302484989166
-0.709302484989166
-0.709302484989166
-0.709302484989166
-0.709302484989166
-0.709302484989166
-0.709302484989166
-0.709302484989166
-0.709302484989166
-0.709302484989166
-0.709302484989166
-0.724561274051666
-0.709302484989166
-0.709302484989166
-0.709302484989166
-0.709302484989166
-0.709302484989166
-0.709302484989166
-0.709302484989166
-0.709302484989166
-0.709302484989166
-0.709302484989166
-0.709302484989166
-0.709302484989166
-0.709302484989166
-0.709302484989166
-0.709302484989166
-0.709302484989166
-0.709302484989166
-0.709302484989166
-0.709302484989166
-0.709302484989166
-0.709302484989166
-0.709302484989166
-0.709302484989166
-0.694043695926666
-0.694043695926666
-0.709302484989166
-0.694043695926666
-0.694043695926666
-0.694043695926666
-0.709302484989166
-0.709302484989166
-0.694043695926666
-0.694043695926666
-0.709302484989166
-0.694043695926666
-0.709302484989166
-0.709302484989166
-0.709302484989166
-0.694043695926666
-0.694043695926666
-0.709302484989166
-0.709302484989166
-0.694043695926666
-0.709302484989166
-0.709302484989166
-0.709302484989166
-0.694043695926666
-0.709302484989166
-0.709302484989166
-0.709302484989166
-0.694043695926666
-0.694043695926666
-0.694043695926666
-0.709302484989166
-0.694043695926666
-0.694043695926666
-0.694043695926666
-0.694043695926666
-0.694043695926666
-0.694043695926666
-0.694043695926666
-0.694043695926666
-0.694043695926666
-0.694043695926666
-0.694043695926666
-0.694043695926666
-0.694043695926666
-0.694043695926666
-0.694043695926666
-0.694043695926666
-0.694043695926666
-0.694043695926666
-0.694043695926666
-0.694043695926666
-0.694043695926666
-0.694043695926666
-0.694043695926666
-0.694043695926666
-0.694043695926666
-0.694043695926666
-0.694043695926666
-0.694043695926666
-0.694043695926666
-0.694043695926666
-0.694043695926666
-0.694043695926666
-0.694043695926666
-0.694043695926666
-0.694043695926666
-0.694043695926666
-0.694043695926666
-0.694043695926666
-0.694043695926666
-0.694043695926666
-0.694043695926666
-0.694043695926666
-0.694043695926666
-0.694043695926666
-0.694043695926666
-0.694043695926666
-0.694043695926666
-0.694043695926666
-0.694043695926666
-0.694043695926666
-0.694043695926666
-0.694043695926666
-0.694043695926666
-0.694043695926666
-0.694043695926666
-0.694043695926666
-0.694043695926666
-0.694043695926666
-0.694043695926666
-0.694043695926666
-0.694043695926666
-0.694043695926666
-0.694043695926666
-0.694043695926666
-0.694043695926666
-0.694043695926666
-0.694043695926666
-0.694043695926666
-0.694043695926666
-0.694043695926666
-0.694043695926666
-0.694043695926666
-0.694043695926666
-0.694043695926666
-0.694043695926666
-0.694043695926666
-0.694043695926666
-0.694043695926666
-0.678784906864166
-0.694043695926666
-0.694043695926666
-0.694043695926666
-0.678784906864166
-0.678784906864166
-0.694043695926666
-0.694043695926666
-0.678784906864166
-0.694043695926666
-0.694043695926666
-0.694043695926666
-0.694043695926666
-0.678784906864166
-0.694043695926666
-0.694043695926666
-0.694043695926666
-0.678784906864166
-0.678784906864166
-0.694043695926666
-0.678784906864166
-0.678784906864166
-0.678784906864166
-0.678784906864166
-0.678784906864166
-0.678784906864166
-0.678784906864166
-0.678784906864166
-0.678784906864166
-0.678784906864166
-0.678784906864166
-0.678784906864166
-0.678784906864166
-0.678784906864166
-0.678784906864166
-0.678784906864166
-0.678784906864166
-0.678784906864166
-0.678784906864166
-0.678784906864166
-0.678784906864166
-0.678784906864166
-0.678784906864166
-0.678784906864166
-0.678784906864166
-0.678784906864166
-0.678784906864166
-0.678784906864166
-0.678784906864166
-0.678784906864166
-0.678784906864166
-0.678784906864166
-0.678784906864166
-0.678784906864166
-0.678784906864166
-0.678784906864166
-0.678784906864166
-0.678784906864166
-0.678784906864166
-0.678784906864166
-0.678784906864166
-0.678784906864166
-0.678784906864166
-0.678784906864166
-0.678784906864166
-0.678784906864166
-0.678784906864166
-0.678784906864166
-0.678784906864166
-0.678784906864166
-0.678784906864166
-0.678784906864166
-0.678784906864166
-0.678784906864166
-0.678784906864166
-0.678784906864166
-0.678784906864166
-0.678784906864166
-0.678784906864166
-0.678784906864166
-0.678784906864166
-0.678784906864166
-0.678784906864166
-0.678784906864166
-0.678784906864166
-0.678784906864166
-0.678784906864166
-0.678784906864166
-0.678784906864166
-0.678784906864166
-0.678784906864166
-0.678784906864166
-0.678784906864166
-0.678784906864166
-0.678784906864166
-0.678784906864166
-0.678784906864166
-0.678784906864166
-0.678784906864166
-0.678784906864166
-0.678784906864166
-0.678784906864166
-0.678784906864166
-0.678784906864166
-0.678784906864166
-0.678784906864166
-0.678784906864166
-0.678784906864166
-0.678784906864166
-0.678784906864166
-0.678784906864166
-0.678784906864166
-0.678784906864166
-0.678784906864166
-0.678784906864166
-0.678784906864166
-0.678784906864166
-0.678784906864166
-0.678784906864166
-0.678784906864166
-0.678784906864166
-0.678784906864166
-0.678784906864166
-0.678784906864166
-0.678784906864166
-0.678784906864166
-0.678784906864166
-0.678784906864166
-0.678784906864166
-0.678784906864166
-0.678784906864166
-0.678784906864166
-0.678784906864166
-0.678784906864166
-0.678784906864166
-0.663526117801666
-0.678784906864166
-0.678784906864166
-0.663526117801666
-0.678784906864166
-0.678784906864166
-0.678784906864166
-0.678784906864166
-0.678784906864166
-0.678784906864166
-0.678784906864166
-0.663526117801666
-0.678784906864166
-0.678784906864166
-0.678784906864166
-0.678784906864166
-0.678784906864166
-0.678784906864166
-0.678784906864166
-0.678784906864166
-0.678784906864166
-0.678784906864166
-0.678784906864166
-0.678784906864166
-0.678784906864166
-0.678784906864166
-0.678784906864166
-0.678784906864166
-0.678784906864166
-0.678784906864166
-0.678784906864166
-0.678784906864166
-0.663526117801666
-0.663526117801666
-0.663526117801666
-0.663526117801666
-0.663526117801666
-0.663526117801666
-0.663526117801666
-0.663526117801666
-0.663526117801666
-0.663526117801666
-0.663526117801666
-0.663526117801666
-0.663526117801666
-0.663526117801666
-0.663526117801666
-0.663526117801666
-0.663526117801666
-0.663526117801666
-0.663526117801666
-0.678784906864166
-0.663526117801666
-0.663526117801666
-0.663526117801666
-0.663526117801666
-0.663526117801666
-0.663526117801666
-0.663526117801666
-0.663526117801666
-0.663526117801666
-0.663526117801666
-0.663526117801666
-0.663526117801666
-0.663526117801666
-0.663526117801666
-0.663526117801666
-0.663526117801666
-0.663526117801666
-0.663526117801666
-0.663526117801666
-0.663526117801666
-0.663526117801666
-0.663526117801666
-0.663526117801666
-0.663526117801666
-0.663526117801666
-0.663526117801666
-0.663526117801666
-0.663526117801666
-0.663526117801666
-0.663526117801666
-0.663526117801666
-0.663526117801666
-0.663526117801666
-0.663526117801666
-0.663526117801666
-0.663526117801666
-0.663526117801666
-0.663526117801666
-0.663526117801666
-0.648267328739166
-0.663526117801666
-0.663526117801666
-0.663526117801666
-0.648267328739166
-0.648267328739166
-0.663526117801666
-0.663526117801666
-0.648267328739166
-0.648267328739166
-0.663526117801666
-0.648267328739166
-0.648267328739166
-0.648267328739166
-0.648267328739166
-0.663526117801666
-0.648267328739166
-0.648267328739166
-0.648267328739166
-0.663526117801666
-0.648267328739166
-0.648267328739166
-0.663526117801666
-0.648267328739166
-0.648267328739166
-0.663526117801666
-0.648267328739166
-0.648267328739166
-0.663526117801666
-0.648267328739166
-0.648267328739166
-0.663526117801666
-0.663526117801666
-0.663526117801666
-0.663526117801666
-0.663526117801666
-0.663526117801666
-0.663526117801666
-0.648267328739166
-0.648267328739166
-0.663526117801666
-0.648267328739166
-0.648267328739166
-0.648267328739166
-0.648267328739166
-0.648267328739166
-0.648267328739166
-0.648267328739166
-0.648267328739166
-0.648267328739166
-0.648267328739166
-0.648267328739166
-0.648267328739166
-0.648267328739166
-0.648267328739166
-0.648267328739166
-0.648267328739166
-0.648267328739166
-0.648267328739166
-0.648267328739166
-0.648267328739166
-0.648267328739166
-0.648267328739166
-0.648267328739166
-0.648267328739166
-0.648267328739166
-0.663526117801666
-0.648267328739166
-0.648267328739166
-0.648267328739166
-0.648267328739166
-0.648267328739166
-0.648267328739166
-0.648267328739166
-0.648267328739166
-0.648267328739166
-0.648267328739166
-0.648267328739166
-0.648267328739166
-0.648267328739166
-0.648267328739166
-0.648267328739166
-0.648267328739166
-0.648267328739166
-0.648267328739166
-0.648267328739166
-0.648267328739166
-0.648267328739166
-0.648267328739166
-0.648267328739166
-0.648267328739166
-0.648267328739166
-0.648267328739166
-0.648267328739166
-0.648267328739166
-0.648267328739166
-0.648267328739166
-0.648267328739166
-0.648267328739166
-0.648267328739166
-0.648267328739166
-0.648267328739166
-0.648267328739166
-0.648267328739166
-0.648267328739166
-0.648267328739166
-0.648267328739166
-0.648267328739166
-0.648267328739166
-0.648267328739166
-0.648267328739166
-0.648267328739166
-0.648267328739166
-0.648267328739166
-0.648267328739166
-0.648267328739166
-0.648267328739166
-0.648267328739166
-0.648267328739166
-0.648267328739166
-0.648267328739166
-0.648267328739166
-0.648267328739166
-0.648267328739166
-0.648267328739166
-0.648267328739166
-0.648267328739166
-0.648267328739166
-0.648267328739166
-0.648267328739166
-0.648267328739166
-0.648267328739166
-0.648267328739166
-0.648267328739166
-0.648267328739166
-0.648267328739166
-0.648267328739166
-0.648267328739166
-0.648267328739166
-0.648267328739166
-0.648267328739166
-0.648267328739166
-0.648267328739166
-0.648267328739166
-0.648267328739166
-0.648267328739166
-0.633008539676666
-0.633008539676666
-0.648267328739166
-0.633008539676666
-0.633008539676666
-0.633008539676666
-0.633008539676666
-0.633008539676666
-0.633008539676666
-0.633008539676666
-0.633008539676666
-0.633008539676666
-0.633008539676666
-0.633008539676666
-0.633008539676666
-0.633008539676666
-0.648267328739166
-0.648267328739166
-0.633008539676666
-0.633008539676666
-0.648267328739166
-0.648267328739166
-0.648267328739166
-0.633008539676666
-0.633008539676666
-0.648267328739166
-0.633008539676666
-0.633008539676666
-0.633008539676666
-0.633008539676666
-0.633008539676666
-0.633008539676666
-0.633008539676666
-0.633008539676666
-0.633008539676666
-0.633008539676666
-0.633008539676666
-0.633008539676666
-0.633008539676666
-0.633008539676666
-0.633008539676666
-0.633008539676666
-0.633008539676666
-0.633008539676666
-0.633008539676666
-0.633008539676666
-0.633008539676666
-0.633008539676666
-0.633008539676666
-0.633008539676666
-0.633008539676666
-0.633008539676666
-0.633008539676666
-0.633008539676666
-0.633008539676666
-0.633008539676666
-0.633008539676666
-0.633008539676666
-0.633008539676666
-0.633008539676666
-0.633008539676666
-0.633008539676666
-0.633008539676666
-0.633008539676666
-0.633008539676666
-0.633008539676666
-0.633008539676666
-0.633008539676666
-0.633008539676666
-0.633008539676666
-0.633008539676666
-0.633008539676666
-0.633008539676666
-0.633008539676666
-0.633008539676666
-0.633008539676666
-0.633008539676666
-0.633008539676666
-0.633008539676666
-0.633008539676666
-0.633008539676666
-0.617749750614166
-0.633008539676666
-0.633008539676666
-0.633008539676666
-0.633008539676666
-0.633008539676666
-0.633008539676666
-0.633008539676666
-0.633008539676666
-0.633008539676666
-0.633008539676666
-0.633008539676666
-0.633008539676666
-0.633008539676666
-0.633008539676666
-0.633008539676666
-0.633008539676666
-0.633008539676666
-0.633008539676666
-0.633008539676666
-0.633008539676666
-0.633008539676666
-0.617749750614166
-0.617749750614166
-0.633008539676666
-0.633008539676666
-0.633008539676666
-0.617749750614166
-0.633008539676666
-0.633008539676666
-0.617749750614166
-0.633008539676666
-0.617749750614166
-0.633008539676666
-0.633008539676666
-0.633008539676666
-0.633008539676666
-0.617749750614166
-0.633008539676666
-0.633008539676666
-0.633008539676666
-0.633008539676666
-0.617749750614166
-0.617749750614166
-0.633008539676666
-0.633008539676666
-0.617749750614166
-0.617749750614166
-0.617749750614166
-0.633008539676666
-0.617749750614166
-0.617749750614166
-0.617749750614166
-0.633008539676666
-0.617749750614166
-0.617749750614166
-0.617749750614166
-0.617749750614166
-0.617749750614166
-0.617749750614166
-0.617749750614166
-0.617749750614166
-0.617749750614166
-0.617749750614166
-0.617749750614166
-0.617749750614166
-0.633008539676666
-0.617749750614166
-0.617749750614166
-0.617749750614166
-0.617749750614166
-0.633008539676666
-0.633008539676666
-0.617749750614166
-0.617749750614166
-0.617749750614166
-0.633008539676666
-0.617749750614166
-0.617749750614166
-0.617749750614166
-0.617749750614166
-0.617749750614166
-0.617749750614166
-0.617749750614166
-0.633008539676666
-0.617749750614166
-0.617749750614166
-0.633008539676666
-0.617749750614166
-0.617749750614166
-0.617749750614166
-0.617749750614166
-0.617749750614166
-0.617749750614166
-0.617749750614166
-0.617749750614166
-0.617749750614166
-0.617749750614166
-0.617749750614166
-0.617749750614166
-0.617749750614166
-0.617749750614166
-0.617749750614166
-0.617749750614166
-0.617749750614166
-0.617749750614166
-0.617749750614166
-0.617749750614166
-0.617749750614166
-0.617749750614166
-0.617749750614166
-0.617749750614166
-0.617749750614166
-0.617749750614166
-0.617749750614166
-0.617749750614166
-0.617749750614166
-0.617749750614166
-0.617749750614166
-0.617749750614166
-0.617749750614166
-0.617749750614166
-0.617749750614166
-0.617749750614166
-0.617749750614166
-0.617749750614166
-0.617749750614166
-0.617749750614166
-0.617749750614166
-0.617749750614166
-0.617749750614166
-0.602490961551666
-0.602490961551666
-0.617749750614166
-0.617749750614166
-0.617749750614166
-0.617749750614166
-0.617749750614166
-0.617749750614166
-0.617749750614166
-0.617749750614166
-0.617749750614166
-0.602490961551666
-0.617749750614166
-0.617749750614166
-0.617749750614166
-0.617749750614166
-0.602490961551666
-0.617749750614166
-0.617749750614166
-0.602490961551666
-0.617749750614166
-0.617749750614166
-0.602490961551666
-0.602490961551666
-0.617749750614166
-0.617749750614166
-0.617749750614166
-0.602490961551666
-0.602490961551666
-0.602490961551666
-0.617749750614166
-0.617749750614166
-0.617749750614166
-0.602490961551666
-0.602490961551666
-0.617749750614166
-0.602490961551666
-0.602490961551666
-0.617749750614166
-0.617749750614166
-0.602490961551666
-0.602490961551666
-0.602490961551666
-0.617749750614166
-0.617749750614166
-0.602490961551666
-0.617749750614166
-0.602490961551666
-0.602490961551666
-0.602490961551666
-0.617749750614166
-0.602490961551666
-0.617749750614166
-0.617749750614166
-0.602490961551666
-0.602490961551666
-0.617749750614166
-0.617749750614166
-0.602490961551666
-0.602490961551666
-0.602490961551666
-0.617749750614166
-0.617749750614166
-0.602490961551666
-0.617749750614166
-0.617749750614166
-0.602490961551666
-0.617749750614166
-0.617749750614166
-0.617749750614166
-0.617749750614166
-0.617749750614166
-0.602490961551666
-0.617749750614166
-0.617749750614166
-0.602490961551666
-0.602490961551666
-0.602490961551666
-0.602490961551666
-0.602490961551666
-0.602490961551666
-0.602490961551666
-0.602490961551666
-0.602490961551666
-0.602490961551666
-0.602490961551666
-0.602490961551666
-0.602490961551666
-0.602490961551666
-0.602490961551666
-0.602490961551666
-0.602490961551666
-0.602490961551666
-0.602490961551666
-0.602490961551666
-0.602490961551666
-0.602490961551666
-0.602490961551666
-0.602490961551666
-0.602490961551666
-0.602490961551666
-0.602490961551666
-0.617749750614166
-0.617749750614166
-0.617749750614166
-0.617749750614166
-0.602490961551666
-0.602490961551666
-0.602490961551666
-0.602490961551666
-0.602490961551666
-0.602490961551666
-0.602490961551666
-0.602490961551666
-0.602490961551666
-0.602490961551666
-0.602490961551666
-0.602490961551666
-0.602490961551666
-0.602490961551666
-0.602490961551666
-0.602490961551666
-0.602490961551666
-0.602490961551666
-0.602490961551666
-0.602490961551666
-0.602490961551666
-0.602490961551666
-0.602490961551666
-0.602490961551666
-0.602490961551666
-0.602490961551666
-0.602490961551666
-0.602490961551666
-0.602490961551666
-0.602490961551666
-0.602490961551666
-0.602490961551666
-0.602490961551666
-0.602490961551666
-0.602490961551666
-0.602490961551666
-0.602490961551666
-0.602490961551666
-0.602490961551666
-0.602490961551666
-0.602490961551666
-0.602490961551666
-0.602490961551666
-0.602490961551666
-0.602490961551666
-0.602490961551666
-0.602490961551666
-0.602490961551666
-0.602490961551666
-0.602490961551666
-0.602490961551666
-0.602490961551666
-0.587232172489166
-0.602490961551666
-0.602490961551666
-0.602490961551666
-0.602490961551666
-0.602490961551666
-0.602490961551666
-0.602490961551666
-0.602490961551666
-0.587232172489166
-0.602490961551666
-0.602490961551666
-0.602490961551666
-0.587232172489166
-0.602490961551666
-0.602490961551666
-0.587232172489166
-0.587232172489166
-0.587232172489166
-0.587232172489166
-0.587232172489166
-0.587232172489166
-0.587232172489166
-0.587232172489166
-0.587232172489166
-0.587232172489166
-0.587232172489166
-0.587232172489166
-0.587232172489166
-0.587232172489166
-0.602490961551666
-0.602490961551666
-0.587232172489166
-0.602490961551666
-0.587232172489166
-0.587232172489166
-0.587232172489166
-0.602490961551666
-0.587232172489166
-0.587232172489166
-0.587232172489166
-0.587232172489166
-0.587232172489166
-0.587232172489166
-0.587232172489166
-0.587232172489166
-0.587232172489166
-0.587232172489166
-0.587232172489166
-0.587232172489166
-0.587232172489166
-0.587232172489166
-0.587232172489166
-0.587232172489166
-0.587232172489166
-0.602490961551666
-0.602490961551666
-0.587232172489166
-0.587232172489166
-0.587232172489166
-0.587232172489166
-0.587232172489166
-0.587232172489166
-0.587232172489166
-0.587232172489166
-0.587232172489166
-0.587232172489166
-0.587232172489166
-0.587232172489166
-0.587232172489166
-0.587232172489166
-0.587232172489166
-0.587232172489166
-0.587232172489166
-0.587232172489166
-0.587232172489166
-0.587232172489166
-0.587232172489166
-0.587232172489166
-0.587232172489166
-0.587232172489166
-0.587232172489166
-0.587232172489166
-0.587232172489166
-0.587232172489166
-0.587232172489166
-0.587232172489166
-0.587232172489166
-0.587232172489166
-0.587232172489166
-0.587232172489166
-0.587232172489166
-0.587232172489166
-0.587232172489166
-0.587232172489166
-0.587232172489166
-0.587232172489166
-0.587232172489166
-0.587232172489166
-0.587232172489166
-0.571973383426666
-0.587232172489166
-0.587232172489166
-0.587232172489166
-0.587232172489166
-0.587232172489166
-0.587232172489166
-0.587232172489166
-0.587232172489166
-0.587232172489166
-0.587232172489166
-0.587232172489166
-0.587232172489166
-0.571973383426666
-0.587232172489166
-0.587232172489166
-0.587232172489166
-0.587232172489166
-0.587232172489166
-0.587232172489166
-0.587232172489166
-0.587232172489166
-0.587232172489166
-0.587232172489166
-0.587232172489166
-0.587232172489166
-0.571973383426666
-0.587232172489166
-0.587232172489166
-0.571973383426666
-0.587232172489166
-0.587232172489166
-0.571973383426666
-0.587232172489166
-0.587232172489166
-0.587232172489166
-0.587232172489166
-0.587232172489166
-0.587232172489166
-0.587232172489166
-0.587232172489166
-0.587232172489166
-0.587232172489166
-0.587232172489166
-0.571973383426666
-0.587232172489166
-0.587232172489166
-0.587232172489166
-0.587232172489166
-0.587232172489166
-0.587232172489166
-0.587232172489166
-0.587232172489166
-0.587232172489166
-0.587232172489166
-0.571973383426666
-0.587232172489166
-0.571973383426666
-0.571973383426666
-0.571973383426666
-0.587232172489166
-0.571973383426666
-0.571973383426666
-0.571973383426666
-0.571973383426666
-0.571973383426666
-0.571973383426666
-0.571973383426666
-0.571973383426666
-0.571973383426666
-0.571973383426666
-0.571973383426666
-0.571973383426666
-0.571973383426666
-0.571973383426666
-0.571973383426666
-0.571973383426666
-0.571973383426666
-0.571973383426666
-0.571973383426666
-0.571973383426666
-0.571973383426666
-0.571973383426666
-0.571973383426666
-0.571973383426666
-0.571973383426666
-0.571973383426666
-0.587232172489166
-0.571973383426666
-0.571973383426666
-0.571973383426666
-0.571973383426666
-0.571973383426666
-0.571973383426666
-0.571973383426666
-0.571973383426666
-0.571973383426666
-0.571973383426666
-0.571973383426666
-0.571973383426666
-0.571973383426666
-0.571973383426666
-0.571973383426666
-0.571973383426666
-0.571973383426666
-0.571973383426666
-0.571973383426666
-0.571973383426666
-0.571973383426666
-0.571973383426666
-0.571973383426666
-0.571973383426666
-0.571973383426666
-0.571973383426666
-0.571973383426666
-0.571973383426666
-0.571973383426666
-0.571973383426666
-0.571973383426666
-0.571973383426666
-0.571973383426666
-0.571973383426666
-0.571973383426666
-0.571973383426666
-0.571973383426666
-0.571973383426666
-0.571973383426666
-0.571973383426666
-0.571973383426666
-0.571973383426666
-0.571973383426666
-0.571973383426666
-0.571973383426666
-0.571973383426666
-0.571973383426666
-0.571973383426666
-0.571973383426666
-0.556714594364166
-0.556714594364166
-0.571973383426666
-0.556714594364166
-0.556714594364166
-0.571973383426666
-0.571973383426666
-0.556714594364166
-0.571973383426666
-0.571973383426666
-0.571973383426666
-0.556714594364166
-0.556714594364166
-0.556714594364166
-0.556714594364166
-0.556714594364166
-0.571973383426666
-0.571973383426666
-0.556714594364166
-0.556714594364166
-0.556714594364166
-0.556714594364166
-0.556714594364166
-0.556714594364166
-0.556714594364166
-0.556714594364166
-0.556714594364166
-0.556714594364166
-0.571973383426666
-0.556714594364166
-0.556714594364166
-0.556714594364166
-0.556714594364166
-0.556714594364166
-0.556714594364166
-0.556714594364166
-0.556714594364166
-0.556714594364166
-0.556714594364166
-0.556714594364166
-0.556714594364166
-0.556714594364166
-0.556714594364166
-0.556714594364166
-0.556714594364166
-0.556714594364166
-0.556714594364166
-0.556714594364166
-0.556714594364166
-0.556714594364166
-0.556714594364166
-0.556714594364166
-0.556714594364166
-0.556714594364166
-0.556714594364166
-0.556714594364166
-0.556714594364166
-0.571973383426666
-0.556714594364166
-0.556714594364166
-0.571973383426666
-0.556714594364166
-0.556714594364166
-0.556714594364166
-0.556714594364166
-0.556714594364166
-0.556714594364166
-0.571973383426666
-0.571973383426666
-0.556714594364166
-0.556714594364166
-0.571973383426666
-0.571973383426666
-0.556714594364166
-0.556714594364166
-0.556714594364166
-0.556714594364166
-0.556714594364166
-0.556714594364166
-0.556714594364166
-0.556714594364166
-0.556714594364166
-0.556714594364166
-0.556714594364166
-0.556714594364166
-0.556714594364166
-0.556714594364166
-0.556714594364166
-0.556714594364166
-0.556714594364166
-0.556714594364166
-0.556714594364166
-0.571973383426666
-0.556714594364166
-0.556714594364166
-0.556714594364166
-0.556714594364166
-0.556714594364166
-0.556714594364166
-0.556714594364166
-0.556714594364166
-0.556714594364166
-0.556714594364166
-0.556714594364166
-0.556714594364166
-0.556714594364166
-0.556714594364166
-0.556714594364166
-0.556714594364166
-0.556714594364166
-0.556714594364166
-0.556714594364166
-0.556714594364166
-0.556714594364166
-0.556714594364166
-0.556714594364166
-0.556714594364166
-0.556714594364166
-0.556714594364166
-0.556714594364166
-0.556714594364166
-0.556714594364166
-0.556714594364166
-0.556714594364166
-0.556714594364166
-0.556714594364166
-0.556714594364166
-0.556714594364166
-0.556714594364166
-0.556714594364166
-0.556714594364166
-0.556714594364166
-0.556714594364166
-0.556714594364166
-0.556714594364166
-0.556714594364166
-0.556714594364166
-0.556714594364166
-0.556714594364166
-0.556714594364166
-0.556714594364166
-0.556714594364166
-0.556714594364166
-0.556714594364166
-0.556714594364166
-0.556714594364166
-0.556714594364166
-0.556714594364166
-0.556714594364166
-0.556714594364166
-0.556714594364166
-0.556714594364166
-0.556714594364166
-0.556714594364166
-0.556714594364166
-0.556714594364166
-0.541455805301666
-0.556714594364166
-0.556714594364166
-0.556714594364166
-0.556714594364166
-0.556714594364166
-0.556714594364166
-0.556714594364166
-0.556714594364166
-0.556714594364166
-0.556714594364166
-0.556714594364166
-0.556714594364166
-0.556714594364166
-0.556714594364166
-0.556714594364166
-0.556714594364166
-0.556714594364166
-0.541455805301666
-0.556714594364166
-0.541455805301666
-0.556714594364166
-0.556714594364166
-0.556714594364166
-0.541455805301666
-0.541455805301666
-0.556714594364166
-0.556714594364166
-0.556714594364166
-0.556714594364166
-0.556714594364166
-0.556714594364166
-0.541455805301666
-0.541455805301666
-0.556714594364166
-0.541455805301666
-0.541455805301666
-0.541455805301666
-0.541455805301666
-0.541455805301666
-0.556714594364166
-0.556714594364166
-0.541455805301666
-0.541455805301666
-0.541455805301666
-0.556714594364166
-0.556714594364166
-0.541455805301666
-0.556714594364166
-0.541455805301666
-0.541455805301666
-0.556714594364166
-0.541455805301666
-0.541455805301666
-0.556714594364166
-0.541455805301666
-0.541455805301666
-0.556714594364166
-0.541455805301666
-0.541455805301666
-0.556714594364166
-0.556714594364166
-0.541455805301666
-0.556714594364166
-0.556714594364166
-0.541455805301666
-0.556714594364166
-0.541455805301666
-0.541455805301666
-0.556714594364166
-0.541455805301666
-0.541455805301666
-0.541455805301666
-0.541455805301666
-0.541455805301666
-0.541455805301666
-0.541455805301666
-0.541455805301666
-0.541455805301666
-0.541455805301666
-0.541455805301666
-0.541455805301666
-0.541455805301666
-0.541455805301666
-0.541455805301666
-0.541455805301666
-0.541455805301666
-0.541455805301666
-0.541455805301666
-0.541455805301666
-0.541455805301666
-0.541455805301666
-0.541455805301666
-0.541455805301666
-0.541455805301666
-0.541455805301666
-0.541455805301666
-0.541455805301666
-0.541455805301666
-0.541455805301666
-0.541455805301666
-0.541455805301666
-0.541455805301666
-0.541455805301666
-0.541455805301666
-0.541455805301666
-0.541455805301666
-0.541455805301666
-0.541455805301666
-0.541455805301666
-0.541455805301666
-0.541455805301666
-0.541455805301666
-0.541455805301666
-0.541455805301666
-0.541455805301666
-0.541455805301666
-0.541455805301666
-0.541455805301666
-0.541455805301666
-0.541455805301666
-0.541455805301666
-0.541455805301666
-0.541455805301666
-0.541455805301666
-0.541455805301666
-0.541455805301666
-0.541455805301666
-0.541455805301666
-0.541455805301666
-0.541455805301666
-0.541455805301666
-0.541455805301666
-0.541455805301666
-0.541455805301666
-0.541455805301666
-0.541455805301666
-0.541455805301666
-0.541455805301666
-0.526197016239166
-0.541455805301666
-0.541455805301666
-0.541455805301666
-0.541455805301666
-0.541455805301666
-0.541455805301666
-0.541455805301666
-0.541455805301666
-0.541455805301666
-0.541455805301666
-0.541455805301666
-0.541455805301666
-0.541455805301666
-0.541455805301666
-0.541455805301666
-0.541455805301666
-0.541455805301666
-0.541455805301666
-0.541455805301666
-0.541455805301666
-0.541455805301666
-0.526197016239166
-0.541455805301666
-0.541455805301666
-0.541455805301666
-0.526197016239166
-0.526197016239166
-0.541455805301666
-0.541455805301666
-0.541455805301666
-0.541455805301666
-0.541455805301666
-0.541455805301666
-0.541455805301666
-0.541455805301666
-0.541455805301666
-0.541455805301666
-0.541455805301666
-0.541455805301666
-0.541455805301666
-0.541455805301666
-0.541455805301666
-0.541455805301666
-0.541455805301666
-0.526197016239166
-0.541455805301666
-0.541455805301666
-0.541455805301666
-0.541455805301666
-0.526197016239166
-0.541455805301666
-0.541455805301666
-0.541455805301666
-0.541455805301666
-0.526197016239166
-0.526197016239166
-0.541455805301666
-0.526197016239166
-0.526197016239166
-0.541455805301666
-0.526197016239166
-0.526197016239166
-0.526197016239166
-0.526197016239166
-0.526197016239166
-0.541455805301666
-0.526197016239166
-0.526197016239166
-0.541455805301666
-0.526197016239166
-0.526197016239166
-0.541455805301666
-0.541455805301666
-0.541455805301666
-0.541455805301666
-0.526197016239166
-0.541455805301666
-0.541455805301666
-0.526197016239166
-0.526197016239166
-0.541455805301666
-0.526197016239166
-0.526197016239166
-0.526197016239166
-0.526197016239166
-0.526197016239166
-0.526197016239166
-0.526197016239166
-0.526197016239166
-0.526197016239166
-0.526197016239166
-0.526197016239166
-0.526197016239166
-0.526197016239166
-0.526197016239166
-0.526197016239166
-0.526197016239166
-0.526197016239166
-0.526197016239166
-0.526197016239166
-0.526197016239166
-0.526197016239166
-0.526197016239166
-0.526197016239166
-0.526197016239166
-0.526197016239166
-0.526197016239166
-0.526197016239166
-0.526197016239166
-0.526197016239166
-0.526197016239166
-0.526197016239166
-0.526197016239166
-0.526197016239166
-0.526197016239166
-0.526197016239166
-0.526197016239166
-0.526197016239166
-0.526197016239166
-0.526197016239166
-0.526197016239166
-0.526197016239166
-0.526197016239166
-0.526197016239166
-0.526197016239166
-0.526197016239166
-0.526197016239166
-0.526197016239166
-0.526197016239166
-0.526197016239166
-0.526197016239166
-0.526197016239166
-0.526197016239166
-0.526197016239166
-0.526197016239166
-0.526197016239166
-0.526197016239166
-0.526197016239166
-0.526197016239166
-0.526197016239166
-0.526197016239166
-0.526197016239166
-0.526197016239166
-0.526197016239166
-0.510938227176666
-0.526197016239166
-0.526197016239166
-0.526197016239166
-0.526197016239166
-0.526197016239166
-0.526197016239166
-0.526197016239166
-0.526197016239166
-0.526197016239166
-0.526197016239166
-0.526197016239166
-0.526197016239166
-0.526197016239166
-0.526197016239166
-0.526197016239166
-0.526197016239166
-0.526197016239166
-0.526197016239166
-0.510938227176666
-0.526197016239166
-0.526197016239166
-0.510938227176666
-0.526197016239166
-0.526197016239166
-0.526197016239166
-0.526197016239166
-0.526197016239166
-0.510938227176666
-0.526197016239166
-0.526197016239166
-0.526197016239166
-0.510938227176666
-0.526197016239166
-0.510938227176666
-0.510938227176666
-0.526197016239166
-0.510938227176666
-0.510938227176666
-0.510938227176666
-0.510938227176666
-0.510938227176666
-0.510938227176666
-0.510938227176666
-0.510938227176666
-0.510938227176666
-0.510938227176666
-0.510938227176666
-0.526197016239166
-0.526197016239166
-0.510938227176666
-0.510938227176666
-0.510938227176666
-0.526197016239166
-0.526197016239166
-0.510938227176666
-0.510938227176666
-0.510938227176666
-0.510938227176666
-0.526197016239166
-0.510938227176666
-0.510938227176666
-0.510938227176666
-0.510938227176666
-0.510938227176666
-0.510938227176666
-0.526197016239166
-0.510938227176666
-0.510938227176666
-0.510938227176666
-0.510938227176666
-0.510938227176666
-0.510938227176666
-0.510938227176666
-0.510938227176666
-0.510938227176666
-0.510938227176666
-0.526197016239166
-0.510938227176666
-0.526197016239166
-0.510938227176666
-0.510938227176666
-0.510938227176666
-0.526197016239166
-0.510938227176666
-0.510938227176666
-0.510938227176666
-0.510938227176666
-0.510938227176666
-0.510938227176666
-0.510938227176666
-0.510938227176666
-0.510938227176666
-0.510938227176666
-0.526197016239166
-0.510938227176666
-0.510938227176666
-0.510938227176666
-0.510938227176666
-0.510938227176666
-0.526197016239166
-0.510938227176666
-0.510938227176666
-0.510938227176666
-0.510938227176666
-0.510938227176666
-0.510938227176666
-0.510938227176666
-0.510938227176666
-0.510938227176666
-0.510938227176666
-0.510938227176666
-0.510938227176666
-0.510938227176666
-0.510938227176666
-0.510938227176666
-0.510938227176666
-0.510938227176666
-0.510938227176666
-0.510938227176666
-0.510938227176666
-0.510938227176666
-0.510938227176666
-0.510938227176666
-0.510938227176666
-0.510938227176666
-0.510938227176666
-0.510938227176666
-0.510938227176666
-0.510938227176666
-0.510938227176666
-0.495679438114166
-0.510938227176666
-0.510938227176666
-0.510938227176666
-0.510938227176666
-0.510938227176666
-0.510938227176666
-0.510938227176666
-0.510938227176666
-0.510938227176666
-0.510938227176666
-0.510938227176666
-0.510938227176666
-0.510938227176666
-0.510938227176666
-0.510938227176666
-0.510938227176666
-0.510938227176666
-0.510938227176666
-0.510938227176666
-0.495679438114166
-0.510938227176666
-0.510938227176666
-0.510938227176666
-0.510938227176666
-0.495679438114166
-0.510938227176666
-0.510938227176666
-0.495679438114166
-0.510938227176666
-0.510938227176666
-0.495679438114166
-0.510938227176666
-0.510938227176666
-0.495679438114166
-0.495679438114166
-0.495679438114166
-0.495679438114166
-0.510938227176666
-0.495679438114166
-0.495679438114166
-0.495679438114166
-0.510938227176666
-0.510938227176666
-0.510938227176666
-0.510938227176666
-0.510938227176666
-0.510938227176666
-0.510938227176666
-0.510938227176666
-0.510938227176666
-0.510938227176666
-0.495679438114166
-0.510938227176666
-0.510938227176666
-0.510938227176666
-0.510938227176666
-0.510938227176666
-0.510938227176666
-0.510938227176666
-0.510938227176666
-0.510938227176666
-0.510938227176666
-0.510938227176666
-0.510938227176666
-0.510938227176666
-0.510938227176666
-0.510938227176666
-0.510938227176666
-0.495679438114166
-0.510938227176666
-0.510938227176666
-0.495679438114166
-0.495679438114166
-0.495679438114166
-0.495679438114166
-0.495679438114166
-0.495679438114166
-0.495679438114166
-0.495679438114166
-0.495679438114166
-0.495679438114166
-0.495679438114166
-0.495679438114166
-0.495679438114166
-0.495679438114166
-0.495679438114166
-0.495679438114166
-0.495679438114166
-0.495679438114166
-0.495679438114166
-0.495679438114166
-0.495679438114166
-0.495679438114166
-0.495679438114166
-0.495679438114166
-0.495679438114166
-0.495679438114166
-0.495679438114166
-0.495679438114166
-0.495679438114166
-0.495679438114166
-0.495679438114166
-0.495679438114166
-0.495679438114166
-0.495679438114166
-0.495679438114166
-0.495679438114166
-0.495679438114166
-0.495679438114166
-0.495679438114166
-0.495679438114166
-0.495679438114166
-0.495679438114166
-0.495679438114166
-0.495679438114166
-0.495679438114166
-0.495679438114166
-0.495679438114166
-0.495679438114166
-0.495679438114166
-0.495679438114166
-0.495679438114166
-0.495679438114166
-0.495679438114166
-0.495679438114166
-0.495679438114166
-0.495679438114166
-0.495679438114166
-0.495679438114166
-0.495679438114166
-0.495679438114166
-0.495679438114166
-0.495679438114166
-0.495679438114166
-0.495679438114166
-0.495679438114166
-0.495679438114166
-0.495679438114166
-0.495679438114166
-0.495679438114166
-0.495679438114166
-0.495679438114166
-0.495679438114166
-0.495679438114166
-0.495679438114166
-0.495679438114166
-0.495679438114166
-0.495679438114166
-0.495679438114166
-0.495679438114166
-0.495679438114166
-0.495679438114166
-0.495679438114166
-0.495679438114166
-0.495679438114166
-0.495679438114166
-0.495679438114166
-0.495679438114166
-0.495679438114166
-0.495679438114166
-0.495679438114166
-0.495679438114166
-0.495679438114166
-0.495679438114166
-0.495679438114166
-0.495679438114166
-0.495679438114166
-0.495679438114166
-0.495679438114166
-0.495679438114166
-0.495679438114166
-0.495679438114166
-0.480420649051666
-0.480420649051666
-0.480420649051666
-0.495679438114166
-0.480420649051666
-0.495679438114166
-0.495679438114166
-0.495679438114166
-0.495679438114166
-0.480420649051666
-0.495679438114166
-0.495679438114166
-0.480420649051666
-0.495679438114166
-0.495679438114166
-0.495679438114166
-0.495679438114166
-0.495679438114166
-0.495679438114166
-0.480420649051666
-0.495679438114166
-0.495679438114166
-0.480420649051666
-0.480420649051666
-0.480420649051666
-0.495679438114166
-0.495679438114166
-0.480420649051666
-0.495679438114166
-0.495679438114166
-0.480420649051666
-0.480420649051666
-0.495679438114166
-0.480420649051666
-0.495679438114166
-0.495679438114166
-0.495679438114166
-0.495679438114166
-0.480420649051666
-0.480420649051666
-0.495679438114166
-0.480420649051666
-0.480420649051666
-0.480420649051666
-0.480420649051666
-0.495679438114166
-0.480420649051666
-0.480420649051666
-0.480420649051666
-0.495679438114166
-0.495679438114166
-0.495679438114166
-0.495679438114166
-0.480420649051666
-0.495679438114166
-0.495679438114166
-0.480420649051666
-0.495679438114166
-0.495679438114166
-0.495679438114166
-0.495679438114166
-0.480420649051666
-0.495679438114166
-0.495679438114166
-0.495679438114166
-0.480420649051666
-0.480420649051666
-0.495679438114166
-0.480420649051666
-0.480420649051666
-0.495679438114166
-0.495679438114166
-0.495679438114166
-0.480420649051666
-0.480420649051666
-0.495679438114166
-0.495679438114166
-0.480420649051666
-0.480420649051666
-0.480420649051666
-0.480420649051666
-0.480420649051666
-0.480420649051666
-0.480420649051666
-0.480420649051666
-0.480420649051666
-0.480420649051666
-0.480420649051666
-0.480420649051666
-0.480420649051666
-0.480420649051666
-0.495679438114166
-0.480420649051666
-0.480420649051666
-0.480420649051666
-0.480420649051666
-0.480420649051666
-0.480420649051666
-0.480420649051666
-0.480420649051666
-0.480420649051666
-0.480420649051666
-0.480420649051666
-0.480420649051666
-0.480420649051666
-0.480420649051666
-0.480420649051666
-0.480420649051666
-0.480420649051666
-0.480420649051666
-0.480420649051666
-0.480420649051666
-0.480420649051666
-0.480420649051666
-0.480420649051666
-0.480420649051666
-0.480420649051666
-0.480420649051666
-0.480420649051666
-0.480420649051666
-0.480420649051666
-0.480420649051666
-0.480420649051666
-0.480420649051666
-0.480420649051666
-0.480420649051666
-0.480420649051666
-0.480420649051666
-0.480420649051666
-0.480420649051666
-0.480420649051666
-0.480420649051666
-0.480420649051666
-0.480420649051666
-0.480420649051666
-0.480420649051666
-0.480420649051666
-0.480420649051666
-0.480420649051666
-0.480420649051666
-0.480420649051666
-0.480420649051666
-0.480420649051666
-0.480420649051666
-0.480420649051666
-0.480420649051666
-0.480420649051666
-0.480420649051666
-0.480420649051666
-0.480420649051666
-0.480420649051666
-0.480420649051666
-0.480420649051666
-0.480420649051666
-0.480420649051666
-0.480420649051666
-0.480420649051666
-0.480420649051666
-0.480420649051666
-0.480420649051666
-0.480420649051666
-0.480420649051666
-0.480420649051666
-0.480420649051666
-0.480420649051666
-0.480420649051666
-0.480420649051666
-0.465161859989166
-0.480420649051666
-0.480420649051666
-0.480420649051666
-0.480420649051666
-0.480420649051666
-0.480420649051666
-0.480420649051666
-0.480420649051666
-0.480420649051666
-0.480420649051666
-0.480420649051666
-0.480420649051666
-0.480420649051666
-0.480420649051666
-0.480420649051666
-0.480420649051666
-0.465161859989166
-0.465161859989166
-0.480420649051666
-0.480420649051666
-0.480420649051666
-0.465161859989166
-0.465161859989166
-0.480420649051666
-0.480420649051666
-0.465161859989166
-0.465161859989166
-0.480420649051666
-0.480420649051666
-0.480420649051666
-0.465161859989166
-0.465161859989166
-0.480420649051666
-0.480420649051666
-0.480420649051666
-0.480420649051666
-0.480420649051666
-0.465161859989166
-0.480420649051666
-0.480420649051666
-0.480420649051666
-0.465161859989166
-0.465161859989166
-0.480420649051666
-0.480420649051666
-0.465161859989166
-0.465161859989166
-0.465161859989166
-0.480420649051666
-0.480420649051666
-0.480420649051666
-0.465161859989166
-0.465161859989166
-0.465161859989166
-0.480420649051666
-0.480420649051666
-0.465161859989166
-0.465161859989166
-0.480420649051666
-0.480420649051666
-0.480420649051666
-0.480420649051666
-0.480420649051666
-0.480420649051666
-0.480420649051666
-0.465161859989166
-0.480420649051666
-0.480420649051666
-0.465161859989166
-0.480420649051666
-0.480420649051666
-0.465161859989166
-0.480420649051666
-0.480420649051666
-0.480420649051666
-0.465161859989166
-0.465161859989166
-0.465161859989166
-0.480420649051666
-0.480420649051666
-0.465161859989166
-0.465161859989166
-0.480420649051666
-0.480420649051666
-0.480420649051666
-0.480420649051666
-0.465161859989166
-0.465161859989166
-0.465161859989166
-0.480420649051666
-0.480420649051666
-0.465161859989166
-0.465161859989166
-0.465161859989166
-0.480420649051666
-0.465161859989166
-0.465161859989166
-0.465161859989166
-0.465161859989166
-0.465161859989166
-0.465161859989166
-0.465161859989166
-0.465161859989166
-0.465161859989166
-0.480420649051666
-0.465161859989166
-0.465161859989166
-0.465161859989166
-0.465161859989166
-0.465161859989166
-0.465161859989166
-0.465161859989166
-0.465161859989166
-0.465161859989166
-0.465161859989166
-0.465161859989166
-0.465161859989166
-0.465161859989166
-0.465161859989166
-0.480420649051666
-0.465161859989166
-0.465161859989166
-0.465161859989166
-0.465161859989166
-0.465161859989166
-0.480420649051666
-0.465161859989166
-0.465161859989166
-0.465161859989166
-0.465161859989166
-0.465161859989166
-0.465161859989166
-0.465161859989166
-0.465161859989166
-0.465161859989166
-0.465161859989166
-0.465161859989166
-0.465161859989166
-0.465161859989166
-0.465161859989166
-0.465161859989166
-0.465161859989166
-0.465161859989166
-0.465161859989166
-0.465161859989166
-0.465161859989166
-0.465161859989166
-0.465161859989166
-0.465161859989166
-0.465161859989166
-0.465161859989166
-0.465161859989166
-0.465161859989166
-0.465161859989166
-0.465161859989166
-0.465161859989166
-0.465161859989166
-0.465161859989166
-0.465161859989166
-0.465161859989166
-0.465161859989166
-0.465161859989166
-0.465161859989166
-0.465161859989166
-0.465161859989166
-0.465161859989166
-0.465161859989166
-0.465161859989166
-0.465161859989166
-0.465161859989166
-0.465161859989166
-0.465161859989166
-0.465161859989166
-0.465161859989166
-0.465161859989166
-0.465161859989166
-0.465161859989166
-0.465161859989166
-0.465161859989166
-0.465161859989166
-0.465161859989166
-0.465161859989166
-0.465161859989166
-0.465161859989166
-0.465161859989166
-0.465161859989166
-0.449903070926666
-0.465161859989166
-0.465161859989166
-0.465161859989166
-0.465161859989166
-0.465161859989166
-0.449903070926666
-0.465161859989166
-0.465161859989166
-0.465161859989166
-0.465161859989166
-0.449903070926666
-0.465161859989166
-0.465161859989166
-0.465161859989166
-0.465161859989166
-0.465161859989166
-0.465161859989166
-0.465161859989166
-0.465161859989166
-0.465161859989166
-0.465161859989166
-0.465161859989166
-0.465161859989166
-0.465161859989166
-0.449903070926666
-0.465161859989166
-0.449903070926666
-0.465161859989166
-0.465161859989166
-0.449903070926666
-0.449903070926666
-0.449903070926666
-0.465161859989166
-0.465161859989166
-0.465161859989166
-0.465161859989166
-0.465161859989166
-0.449903070926666
-0.465161859989166
-0.449903070926666
-0.449903070926666
-0.465161859989166
-0.449903070926666
-0.449903070926666
-0.449903070926666
-0.449903070926666
-0.449903070926666
-0.449903070926666
-0.449903070926666
-0.449903070926666
-0.449903070926666
-0.449903070926666
-0.449903070926666
-0.449903070926666
-0.465161859989166
-0.449903070926666
-0.449903070926666
-0.449903070926666
-0.449903070926666
-0.465161859989166
-0.465161859989166
-0.449903070926666
-0.449903070926666
-0.449903070926666
-0.449903070926666
-0.449903070926666
-0.449903070926666
-0.449903070926666
-0.449903070926666
-0.449903070926666
-0.449903070926666
-0.449903070926666
-0.465161859989166
-0.449903070926666
-0.449903070926666
-0.449903070926666
-0.449903070926666
-0.465161859989166
-0.465161859989166
-0.449903070926666
-0.449903070926666
-0.449903070926666
-0.449903070926666
-0.449903070926666
-0.449903070926666
-0.465161859989166
-0.449903070926666
-0.449903070926666
-0.449903070926666
-0.449903070926666
-0.449903070926666
-0.449903070926666
-0.449903070926666
-0.449903070926666
-0.449903070926666
-0.449903070926666
-0.449903070926666
-0.449903070926666
-0.449903070926666
-0.449903070926666
-0.449903070926666
-0.449903070926666
-0.449903070926666
-0.449903070926666
-0.449903070926666
-0.449903070926666
-0.449903070926666
-0.449903070926666
-0.449903070926666
-0.449903070926666
-0.449903070926666
-0.449903070926666
-0.449903070926666
-0.449903070926666
-0.449903070926666
-0.449903070926666
-0.449903070926666
-0.449903070926666
-0.449903070926666
-0.449903070926666
-0.449903070926666
-0.449903070926666
-0.449903070926666
-0.449903070926666
-0.449903070926666
-0.449903070926666
-0.449903070926666
-0.449903070926666
-0.449903070926666
-0.449903070926666
-0.449903070926666
-0.449903070926666
-0.449903070926666
-0.449903070926666
-0.449903070926666
-0.449903070926666
-0.449903070926666
-0.449903070926666
-0.449903070926666
-0.449903070926666
-0.449903070926666
-0.449903070926666
-0.449903070926666
-0.449903070926666
-0.449903070926666
-0.449903070926666
-0.449903070926666
-0.449903070926666
-0.449903070926666
-0.449903070926666
-0.449903070926666
-0.449903070926666
-0.449903070926666
-0.449903070926666
-0.434644281864166
-0.449903070926666
-0.449903070926666
-0.449903070926666
-0.449903070926666
-0.449903070926666
-0.449903070926666
-0.449903070926666
-0.449903070926666
-0.449903070926666
-0.449903070926666
-0.449903070926666
-0.449903070926666
-0.449903070926666
-0.434644281864166
-0.449903070926666
-0.434644281864166
-0.434644281864166
-0.434644281864166
-0.434644281864166
-0.434644281864166
-0.449903070926666
-0.434644281864166
-0.434644281864166
-0.449903070926666
-0.449903070926666
-0.449903070926666
-0.434644281864166
-0.434644281864166
-0.449903070926666
-0.449903070926666
-0.449903070926666
-0.434644281864166
-0.434644281864166
-0.449903070926666
-0.449903070926666
-0.449903070926666
-0.434644281864166
-0.449903070926666
-0.434644281864166
-0.434644281864166
-0.434644281864166
-0.449903070926666
-0.434644281864166
-0.434644281864166
-0.434644281864166
-0.434644281864166
-0.449903070926666
-0.434644281864166
-0.434644281864166
-0.434644281864166
-0.434644281864166
-0.434644281864166
-0.434644281864166
-0.434644281864166
-0.434644281864166
-0.434644281864166
-0.434644281864166
-0.434644281864166
-0.434644281864166
-0.434644281864166
-0.434644281864166
-0.434644281864166
-0.434644281864166
-0.434644281864166
-0.449903070926666
-0.434644281864166
-0.434644281864166
-0.434644281864166
-0.434644281864166
-0.434644281864166
-0.434644281864166
-0.434644281864166
-0.434644281864166
-0.434644281864166
-0.434644281864166
-0.434644281864166
-0.434644281864166
-0.434644281864166
-0.434644281864166
-0.434644281864166
-0.434644281864166
-0.434644281864166
-0.434644281864166
-0.434644281864166
-0.434644281864166
-0.434644281864166
-0.434644281864166
-0.434644281864166
-0.434644281864166
-0.434644281864166
-0.434644281864166
-0.434644281864166
-0.434644281864166
-0.434644281864166
-0.434644281864166
-0.434644281864166
-0.434644281864166
-0.434644281864166
-0.434644281864166
-0.434644281864166
-0.434644281864166
-0.434644281864166
-0.434644281864166
-0.434644281864166
-0.434644281864166
-0.434644281864166
-0.434644281864166
-0.434644281864166
-0.434644281864166
-0.434644281864166
-0.434644281864166
-0.434644281864166
-0.434644281864166
-0.434644281864166
-0.434644281864166
-0.434644281864166
-0.434644281864166
-0.434644281864166
-0.434644281864166
-0.434644281864166
-0.434644281864166
-0.434644281864166
-0.434644281864166
-0.434644281864166
-0.434644281864166
-0.434644281864166
-0.434644281864166
-0.434644281864166
-0.434644281864166
-0.434644281864166
-0.434644281864166
-0.434644281864166
-0.434644281864166
-0.434644281864166
-0.449903070926666
-0.434644281864166
-0.434644281864166
-0.434644281864166
-0.434644281864166
-0.434644281864166
-0.434644281864166
-0.434644281864166
-0.434644281864166
-0.434644281864166
-0.434644281864166
-0.434644281864166
-0.434644281864166
-0.434644281864166
-0.434644281864166
-0.434644281864166
-0.434644281864166
-0.434644281864166
-0.434644281864166
-0.434644281864166
-0.434644281864166
-0.434644281864166
-0.434644281864166
-0.434644281864166
-0.434644281864166
-0.434644281864166
-0.434644281864166
-0.434644281864166
-0.434644281864166
-0.434644281864166
-0.434644281864166
-0.434644281864166
-0.434644281864166
-0.419385492801666
-0.419385492801666
-0.434644281864166
-0.434644281864166
-0.434644281864166
-0.434644281864166
-0.434644281864166
-0.434644281864166
-0.434644281864166
-0.434644281864166
-0.434644281864166
-0.434644281864166
-0.434644281864166
-0.434644281864166
-0.434644281864166
-0.419385492801666
-0.434644281864166
-0.434644281864166
-0.434644281864166
-0.434644281864166
-0.419385492801666
-0.419385492801666
-0.434644281864166
-0.434644281864166
-0.434644281864166
-0.419385492801666
-0.434644281864166
-0.434644281864166
-0.434644281864166
-0.419385492801666
-0.419385492801666
-0.419385492801666
-0.419385492801666
-0.434644281864166
-0.419385492801666
-0.419385492801666
-0.419385492801666
-0.419385492801666
-0.419385492801666
-0.419385492801666
-0.434644281864166
-0.434644281864166
-0.434644281864166
-0.419385492801666
-0.419385492801666
-0.434644281864166
-0.434644281864166
-0.419385492801666
-0.419385492801666
-0.434644281864166
-0.434644281864166
-0.434644281864166
-0.419385492801666
-0.434644281864166
-0.434644281864166
-0.434644281864166
-0.419385492801666
-0.434644281864166
-0.434644281864166
-0.419385492801666
-0.419385492801666
-0.419385492801666
-0.419385492801666
-0.419385492801666
-0.434644281864166
-0.434644281864166
-0.419385492801666
-0.419385492801666
-0.434644281864166
-0.419385492801666
-0.419385492801666
-0.419385492801666
-0.419385492801666
-0.419385492801666
-0.419385492801666
-0.419385492801666
-0.419385492801666
-0.419385492801666
-0.419385492801666
-0.419385492801666
-0.419385492801666
-0.419385492801666
-0.419385492801666
-0.419385492801666
-0.419385492801666
-0.419385492801666
-0.434644281864166
-0.419385492801666
-0.419385492801666
-0.419385492801666
-0.419385492801666
-0.434644281864166
-0.434644281864166
-0.434644281864166
-0.419385492801666
-0.434644281864166
-0.419385492801666
-0.419385492801666
-0.434644281864166
-0.434644281864166
-0.419385492801666
-0.419385492801666
-0.419385492801666
-0.434644281864166
-0.419385492801666
-0.419385492801666
-0.419385492801666
-0.419385492801666
-0.419385492801666
-0.434644281864166
-0.419385492801666
-0.419385492801666
-0.419385492801666
-0.419385492801666
-0.419385492801666
-0.419385492801666
-0.419385492801666
-0.419385492801666
-0.419385492801666
-0.419385492801666
-0.419385492801666
-0.419385492801666
-0.419385492801666
-0.419385492801666
-0.419385492801666
-0.419385492801666
-0.419385492801666
-0.419385492801666
-0.419385492801666
-0.419385492801666
-0.419385492801666
-0.419385492801666
-0.419385492801666
-0.419385492801666
-0.419385492801666
-0.419385492801666
-0.419385492801666
-0.419385492801666
-0.419385492801666
-0.419385492801666
-0.419385492801666
-0.419385492801666
-0.419385492801666
-0.419385492801666
-0.419385492801666
-0.419385492801666
-0.419385492801666
-0.419385492801666
-0.419385492801666
-0.419385492801666
-0.419385492801666
-0.419385492801666
-0.419385492801666
-0.419385492801666
-0.419385492801666
-0.419385492801666
-0.419385492801666
-0.419385492801666
-0.419385492801666
-0.419385492801666
-0.419385492801666
-0.419385492801666
-0.419385492801666
-0.419385492801666
-0.419385492801666
-0.419385492801666
-0.419385492801666
-0.419385492801666
-0.419385492801666
-0.419385492801666
-0.419385492801666
-0.419385492801666
-0.419385492801666
-0.419385492801666
-0.419385492801666
-0.419385492801666
-0.419385492801666
-0.419385492801666
-0.419385492801666
-0.419385492801666
-0.419385492801666
-0.419385492801666
-0.419385492801666
-0.419385492801666
-0.419385492801666
-0.419385492801666
-0.419385492801666
-0.419385492801666
-0.419385492801666
-0.419385492801666
-0.419385492801666
-0.419385492801666
-0.419385492801666
-0.419385492801666
-0.419385492801666
-0.419385492801666
-0.419385492801666
-0.419385492801666
-0.419385492801666
-0.419385492801666
-0.419385492801666
-0.419385492801666
-0.419385492801666
-0.419385492801666
-0.419385492801666
-0.404126703739166
-0.419385492801666
-0.419385492801666
-0.419385492801666
-0.419385492801666
-0.419385492801666
-0.419385492801666
-0.419385492801666
-0.419385492801666
-0.419385492801666
-0.419385492801666
-0.404126703739166
-0.404126703739166
-0.404126703739166
-0.419385492801666
-0.404126703739166
-0.404126703739166
-0.419385492801666
-0.404126703739166
-0.404126703739166
-0.404126703739166
-0.404126703739166
-0.404126703739166
-0.404126703739166
-0.404126703739166
-0.404126703739166
-0.404126703739166
-0.404126703739166
-0.404126703739166
-0.404126703739166
-0.404126703739166
-0.404126703739166
-0.404126703739166
-0.404126703739166
-0.404126703739166
-0.404126703739166
-0.404126703739166
-0.419385492801666
-0.404126703739166
-0.404126703739166
-0.404126703739166
-0.404126703739166
-0.404126703739166
-0.404126703739166
-0.404126703739166
-0.404126703739166
-0.404126703739166
-0.404126703739166
-0.404126703739166
-0.404126703739166
-0.404126703739166
-0.404126703739166
-0.404126703739166
-0.404126703739166
-0.404126703739166
-0.404126703739166
-0.419385492801666
-0.404126703739166
-0.404126703739166
-0.404126703739166
-0.404126703739166
-0.404126703739166
-0.404126703739166
-0.404126703739166
-0.404126703739166
-0.404126703739166
-0.404126703739166
-0.404126703739166
-0.404126703739166
-0.404126703739166
-0.404126703739166
-0.404126703739166
-0.404126703739166
-0.404126703739166
-0.404126703739166
-0.404126703739166
-0.404126703739166
-0.419385492801666
-0.404126703739166
-0.404126703739166
-0.404126703739166
-0.404126703739166
-0.404126703739166
-0.404126703739166
-0.404126703739166
-0.404126703739166
-0.404126703739166
-0.404126703739166
-0.404126703739166
-0.404126703739166
-0.404126703739166
-0.404126703739166
-0.404126703739166
-0.404126703739166
-0.404126703739166
-0.404126703739166
-0.404126703739166
-0.404126703739166
-0.404126703739166
-0.404126703739166
-0.404126703739166
-0.404126703739166
-0.404126703739166
-0.404126703739166
-0.404126703739166
-0.404126703739166
-0.404126703739166
-0.404126703739166
-0.404126703739166
-0.404126703739166
-0.404126703739166
-0.388867914676666
-0.404126703739166
-0.404126703739166
-0.404126703739166
-0.404126703739166
-0.404126703739166
-0.404126703739166
-0.404126703739166
-0.404126703739166
-0.404126703739166
-0.404126703739166
-0.404126703739166
[truncated: 549,310 more chars]
