# Supplementary material for: Small Size of Recorded Neuronal Structures Confines the Accuracy in Direct Axonal Voltage Measurements
Source: eNeuro. 2021 Aug 2;8(4):ENEURO.0059-21.2021. doi: 10.1523/ENEURO.0059-21.2021 (PMC8342265; doi:10.1523/ENEURO.0059-21.2021)
Supplement: Extended Data 1 — NEURON codes producing data shown in Figures 2, 5, 8. Download Extended Data 1, ZIP file. [file enu-eN-NWR-0059-21-s01.zip › realistic amplifier model/1_amplifier construction/compensations in CC mode/R1=10_C1=2o7_R2=500_C2=5o0957_BB=24o8_CPN=6o029.dat]

0.009573737159371
0.009573737159371
-0.005685051903129
0.009573737159371
-0.005685051903129
-0.005685051903129
-0.005685051903129
-0.005685051903129
-0.020943840965629
-0.020943840965629
-0.005685051903129
-0.005685051903129
-0.005685051903129
-0.020943840965629
-0.020943840965629
-0.020943840965629
-0.005685051903129
-0.005685051903129
-0.005685051903129
-0.005685051903129
-0.005685051903129
-0.005685051903129
-0.005685051903129
0.009573737159371
0.009573737159371
-0.005685051903129
-0.005685051903129
0.009573737159371
0.009573737159371
0.009573737159371
-0.005685051903129
-0.005685051903129
-0.005685051903129
-0.005685051903129
-0.005685051903129
-0.005685051903129
-0.005685051903129
-0.005685051903129
-0.005685051903129
-0.005685051903129
-0.005685051903129
-0.005685051903129
-0.005685051903129
-0.005685051903129
-0.005685051903129
-0.005685051903129
0.009573737159371
0.009573737159371
0.009573737159371
0.009573737159371
-0.005685051903129
-0.005685051903129
-0.005685051903129
-0.005685051903129
-0.005685051903129
-0.005685051903129
-0.005685051903129
-0.005685051903129
-0.005685051903129
-0.005685051903129
-0.005685051903129
-0.005685051903129
-0.005685051903129
-0.005685051903129
0.009573737159371
0.009573737159371
-0.005685051903129
-0.005685051903129
-0.005685051903129
-0.005685051903129
-0.005685051903129
-0.005685051903129
-0.005685051903129
-0.005685051903129
-0.005685051903129
-0.005685051903129
0.009573737159371
0.009573737159371
0.009573737159371
0.009573737159371
0.009573737159371
0.009573737159371
0.009573737159371
0.009573737159371
-0.005685051903129
-0.005685051903129
-0.005685051903129
-0.005685051903129
-0.005685051903129
-0.005685051903129
-0.005685051903129
-0.005685051903129
-0.005685051903129
-0.005685051903129
-0.005685051903129
-0.005685051903129
0.009573737159371
-0.005685051903129
-0.005685051903129
-0.005685051903129
-0.005685051903129
-0.005685051903129
-0.005685051903129
-0.005685051903129
-0.005685051903129
0.009573737159371
-0.005685051903129
-0.005685051903129
0.009573737159371
0.009573737159371
0.009573737159371
0.009573737159371
0.009573737159371
-0.005685051903129
-0.005685051903129
-0.005685051903129
-0.005685051903129
-0.005685051903129
-0.020943840965629
-0.020943840965629
-0.020943840965629
-0.020943840965629
-0.020943840965629
-0.005685051903129
-0.020943840965629
-0.020943840965629
-0.005685051903129
-0.005685051903129
-0.005685051903129
-0.005685051903129
-0.005685051903129
0.009573737159371
0.009573737159371
0.009573737159371
0.009573737159371
0.009573737159371
0.009573737159371
0.009573737159371
0.009573737159371
-0.005685051903129
-0.005685051903129
-0.005685051903129
-0.005685051903129
-0.020943840965629
-0.020943840965629
-0.020943840965629
-0.020943840965629
-0.036202631890774
-0.036202631890774
-0.020943840965629
-0.020943840965629
-0.020943840965629
-0.005685051903129
-0.005685051903129
0.009573737159371
0.009573737159371
0.009573737159371
0.009573737159371
0.009573737159371
0.009573737159371
-0.005685051903129
-0.005685051903129
-0.005685051903129
-0.005685051903129
-0.005685051903129
-0.005685051903129
-0.005685051903129
-0.020943840965629
-0.005685051903129
-0.005685051903129
0.009573737159371
-0.005685051903129
-0.005685051903129
0.009573737159371
0.009573737159371
-0.005685051903129
-0.005685051903129
-0.005685051903129
-0.005685051903129
-0.005685051903129
-0.005685051903129
-0.005685051903129
-0.020943840965629
-0.020943840965629
-0.005685051903129
-0.020943840965629
-0.020943840965629
-0.020943840965629
-0.020943840965629
-0.020943840965629
-0.005685051903129
-0.005685051903129
-0.005685051903129
-0.005685051903129
-0.005685051903129
-0.005685051903129
-0.005685051903129
0.009573737159371
0.009573737159371
0.009573737159371
0.009573737159371
0.009573737159371
0.009573737159371
0.009573737159371
0.009573737159371
0.009573737159371
0.009573737159371
0.009573737159371
0.009573737159371
-0.005685051903129
-0.005685051903129
0.009573737159371
-0.005685051903129
-0.005685051903129
-0.005685051903129
0.009573737159371
0.009573737159371
0.009573737159371
0.009573737159371
0.009573737159371
0.009573737159371
0.009573737159371
0.009573737159371
0.009573737159371
0.009573737159371
0.009573737159371
0.009573737159371
0.009573737159371
-0.005685051903129
-0.005685051903129
-0.005685051903129
-0.005685051903129
-0.005685051903129
-0.020943840965629
-0.020943840965629
-0.020943840965629
-0.020943840965629
-0.020943840965629
-0.020943840965629
-0.020943840965629
-0.005685051903129
-0.005685051903129
-0.005685051903129
0.009573737159371
0.009573737159371
0.009573737159371
0.009573737159371
0.009573737159371
0.009573737159371
0.009573737159371
0.009573737159371
-0.005685051903129
-0.005685051903129
0.009573737159371
0.009573737159371
-0.005685051903129
-0.005685051903129
-0.005685051903129
-0.005685051903129
-0.005685051903129
-0.005685051903129
-0.005685051903129
-0.005685051903129
-0.005685051903129
-0.005685051903129
-0.005685051903129
-0.005685051903129
-0.005685051903129
-0.005685051903129
-0.005685051903129
-0.005685051903129
-0.005685051903129
-0.005685051903129
-0.005685051903129
-0.005685051903129
-0.005685051903129
-0.005685051903129
-0.005685051903129
-0.005685051903129
-0.005685051903129
-0.005685051903129
-0.005685051903129
-0.005685051903129
-0.005685051903129
-0.005685051903129
-0.005685051903129
-0.005685051903129
-0.005685051903129
-0.005685051903129
-0.005685051903129
-0.005685051903129
-0.005685051903129
0.009573737159371
-0.005685051903129
-0.005685051903129
-0.005685051903129
0.009573737159371
-0.005685051903129
-0.005685051903129
-0.005685051903129
-0.005685051903129
-0.005685051903129
-0.005685051903129
-0.005685051903129
-0.005685051903129
-0.005685051903129
-0.005685051903129
-0.005685051903129
-0.005685051903129
-0.005685051903129
-0.005685051903129
-0.005685051903129
-0.005685051903129
0.009573737159371
-0.005685051903129
-0.005685051903129
-0.005685051903129
-0.005685051903129
-0.005685051903129
-0.005685051903129
-0.005685051903129
-0.005685051903129
-0.005685051903129
-0.005685051903129
-0.005685051903129
-0.005685051903129
-0.005685051903129
-0.005685051903129
-0.005685051903129
-0.005685051903129
0.009573737159371
0.009573737159371
0.009573737159371
-0.005685051903129
0.009573737159371
0.009573737159371
0.009573737159371
0.009573737159371
0.009573737159371
0.009573737159371
0.009573737159371
0.009573737159371
0.009573737159371
0.009573737159371
0.009573737159371
0.009573737159371
0.009573737159371
-0.005685051903129
-0.005685051903129
-0.005685051903129
0.009573737159371
0.009573737159371
-0.005685051903129
-0.005685051903129
0.009573737159371
0.009573737159371
0.009573737159371
0.009573737159371
0.009573737159371
0.009573737159371
0.009573737159371
0.009573737159371
0.009573737159371
0.009573737159371
0.009573737159371
0.009573737159371
0.009573737159371
0.009573737159371
0.009573737159371
0.009573737159371
0.009573737159371
0.009573737159371
-0.005685051903129
-0.005685051903129
-0.005685051903129
-0.005685051903129
-0.005685051903129
-0.005685051903129
-0.005685051903129
0.009573737159371
0.009573737159371
0.009573737159371
0.009573737159371
0.009573737159371
0.009573737159371
0.009573737159371
0.009573737159371
0.009573737159371
0.009573737159371
0.009573737159371
0.009573737159371
0.009573737159371
0.009573737159371
0.009573737159371
0.009573737159371
0.009573737159371
0.009573737159371
0.009573737159371
-0.005685051903129
-0.005685051903129
-0.005685051903129
-0.005685051903129
-0.005685051903129
-0.020943840965629
-0.020943840965629
-0.020943840965629
-0.020943840965629
-0.005685051903129
-0.005685051903129
-0.005685051903129
-0.005685051903129
0.009573737159371
0.009573737159371
0.009573737159371
0.009573737159371
0.009573737159371
0.009573737159371
0.009573737159371
0.009573737159371
0.009573737159371
0.009573737159371
0.009573737159371
-0.005685051903129
-0.005685051903129
-0.005685051903129
0.009573737159371
-0.005685051903129
-0.005685051903129
-0.020943840965629
-0.020943840965629
-0.005685051903129
-0.005685051903129
-0.005685051903129
-0.005685051903129
-0.005685051903129
-0.020943840965629
-0.020943840965629
-0.005685051903129
-0.005685051903129
-0.005685051903129
-0.005685051903129
-0.005685051903129
-0.005685051903129
0.009573737159371
0.009573737159371
0.009573737159371
0.009573737159371
0.009573737159371
0.009573737159371
0.009573737159371
-0.005685051903129
-0.005685051903129
-0.005685051903129
-0.005685051903129
-0.005685051903129
-0.005685051903129
-0.005685051903129
-0.005685051903129
-0.005685051903129
-0.005685051903129
-0.005685051903129
0.009573737159371
0.009573737159371
0.009573737159371
0.009573737159371
0.009573737159371
0.009573737159371
0.009573737159371
0.009573737159371
0.009573737159371
-0.005685051903129
-0.005685051903129
-0.005685051903129
-0.005685051903129
-0.005685051903129
-0.005685051903129
-0.020943840965629
-0.020943840965629
-0.005685051903129
-0.005685051903129
-0.005685051903129
-0.005685051903129
-0.005685051903129
-0.005685051903129
0.009573737159371
0.009573737159371
-0.005685051903129
-0.005685051903129
0.009573737159371
0.009573737159371
-0.005685051903129
-0.005685051903129
-0.005685051903129
-0.005685051903129
-0.005685051903129
-0.005685051903129
-0.005685051903129
-0.005685051903129
-0.005685051903129
-0.005685051903129
0.009573737159371
-0.005685051903129
-0.005685051903129
0.009573737159371
0.009573737159371
0.009573737159371
0.009573737159371
0.009573737159371
0.009573737159371
0.009573737159371
0.009573737159371
-0.005685051903129
0.009573737159371
-0.005685051903129
0.009573737159371
-0.005685051903129
-0.005685051903129
-0.005685051903129
-0.005685051903129
0.009573737159371
0.009573737159371
-0.005685051903129
-0.005685051903129
0.009573737159371
0.009573737159371
0.009573737159371
0.009573737159371
-0.005685051903129
-0.005685051903129
-0.005685051903129
-0.005685051903129
-0.005685051903129
-0.005685051903129
-0.005685051903129
-0.005685051903129
-0.005685051903129
-0.005685051903129
-0.005685051903129
-0.005685051903129
-0.005685051903129
-0.005685051903129
0.009573737159371
-0.005685051903129
-0.005685051903129
-0.005685051903129
-0.005685051903129
-0.005685051903129
-0.005685051903129
-0.005685051903129
-0.005685051903129
-0.005685051903129
-0.005685051903129
0.009573737159371
0.009573737159371
-0.005685051903129
-0.005685051903129
0.009573737159371
0.009573737159371
-0.005685051903129
-0.005685051903129
0.009573737159371
0.009573737159371
-0.005685051903129
-0.005685051903129
-0.005685051903129
-0.005685051903129
-0.005685051903129
-0.005685051903129
-0.005685051903129
-0.005685051903129
-0.005685051903129
-0.005685051903129
-0.005685051903129
-0.005685051903129
-0.020943840965629
-0.005685051903129
-0.005685051903129
-0.005685051903129
-0.005685051903129
-0.005685051903129
-0.005685051903129
-0.005685051903129
-0.005685051903129
-0.005685051903129
-0.005685051903129
-0.020943840965629
-0.020943840965629
-0.020943840965629
-0.020943840965629
-0.020943840965629
-0.020943840965629
-0.020943840965629
-0.005685051903129
-0.005685051903129
-0.005685051903129
-0.005685051903129
0.009573737159371
0.009573737159371
0.009573737159371
0.009573737159371
0.009573737159371
0.009573737159371
0.009573737159371
0.009573737159371
-0.005685051903129
-0.005685051903129
-0.005685051903129
-0.005685051903129
-0.005685051903129
-0.005685051903129
-0.005685051903129
-0.005685051903129
-0.020943840965629
-0.020943840965629
-0.005685051903129
-0.005685051903129
-0.005685051903129
-0.005685051903129
-0.005685051903129
-0.005685051903129
-0.005685051903129
-0.005685051903129
-0.005685051903129
-0.005685051903129
-0.005685051903129
-0.005685051903129
-0.005685051903129
-0.005685051903129
-0.005685051903129
-0.020943840965629
-0.005685051903129
-0.005685051903129
-0.005685051903129
-0.020943840965629
-0.005685051903129
-0.005685051903129
-0.005685051903129
-0.005685051903129
0.009573737159371
0.009573737159371
0.009573737159371
0.009573737159371
0.009573737159371
-0.005685051903129
-0.005685051903129
-0.005685051903129
-0.005685051903129
-0.005685051903129
-0.020943840965629
-0.020943840965629
-0.020943840965629
-0.020943840965629
-0.020943840965629
-0.020943840965629
-0.020943840965629
-0.020943840965629
-0.005685051903129
-0.005685051903129
-0.005685051903129
0.009573737159371
0.009573737159371
0.009573737159371
0.009573737159371
0.009573737159371
0.009573737159371
0.009573737159371
0.009573737159371
0.009573737159371
0.009573737159371
0.009573737159371
-0.005685051903129
-0.005685051903129
-0.005685051903129
-0.005685051903129
-0.005685051903129
-0.005685051903129
-0.005685051903129
-0.005685051903129
-0.005685051903129
-0.005685051903129
-0.005685051903129
-0.005685051903129
-0.005685051903129
-0.005685051903129
0.009573737159371
0.009573737159371
0.009573737159371
0.009573737159371
0.009573737159371
0.009573737159371
0.009573737159371
0.009573737159371
0.009573737159371
0.009573737159371
0.009573737159371
0.009573737159371
0.009573737159371
0.009573737159371
0.009573737159371
-0.005685051903129
-0.005685051903129
-0.005685051903129
-0.005685051903129
-0.005685051903129
-0.005685051903129
-0.005685051903129
-0.005685051903129
-0.005685051903129
-0.005685051903129
0.009573737159371
0.009573737159371
0.009573737159371
0.009573737159371
0.009573737159371
-0.005685051903129
0.009573737159371
0.009573737159371
0.009573737159371
-0.005685051903129
0.009573737159371
0.009573737159371
-0.005685051903129
0.009573737159371
0.009573737159371
-0.005685051903129
-0.005685051903129
0.009573737159371
-0.005685051903129
-0.005685051903129
-0.005685051903129
-0.005685051903129
0.009573737159371
0.009573737159371
0.009573737159371
0.009573737159371
0.009573737159371
0.009573737159371
0.009573737159371
0.009573737159371
0.009573737159371
0.009573737159371
-0.005685051903129
0.009573737159371
0.009573737159371
0.009573737159371
-0.005685051903129
0.009573737159371
0.009573737159371
0.009573737159371
0.009573737159371
-0.005685051903129
-0.005685051903129
-0.005685051903129
-0.005685051903129
-0.005685051903129
-0.005685051903129
-0.005685051903129
-0.005685051903129
-0.005685051903129
0.009573737159371
0.009573737159371
0.009573737159371
0.009573737159371
0.009573737159371
0.009573737159371
0.009573737159371
-0.005685051903129
-0.005685051903129
-0.005685051903129
-0.005685051903129
-0.005685051903129
-0.005685051903129
-0.005685051903129
-0.020943840965629
-0.020943840965629
-0.005685051903129
-0.005685051903129
-0.005685051903129
-0.005685051903129
-0.020943840965629
-0.005685051903129
-0.005685051903129
-0.005685051903129
-0.005685051903129
0.009573737159371
0.009573737159371
0.009573737159371
0.009573737159371
0.009573737159371
0.009573737159371
0.009573737159371
0.009573737159371
0.009573737159371
0.009573737159371
0.009573737159371
0.009573737159371
0.009573737159371
0.009573737159371
-0.005685051903129
-0.005685051903129
-0.005685051903129
-0.005685051903129
-0.005685051903129
0.009573737159371
0.009573737159371
-0.005685051903129
0.009573737159371
0.009573737159371
0.009573737159371
0.009573737159371
0.009573737159371
0.009573737159371
0.009573737159371
0.009573737159371
0.009573737159371
0.009573737159371
0.009573737159371
0.009573737159371
0.009573737159371
-0.005685051903129
-0.005685051903129
-0.005685051903129
-0.005685051903129
-0.005685051903129
-0.005685051903129
-0.005685051903129
-0.005685051903129
-0.005685051903129
-0.005685051903129
-0.005685051903129
-0.005685051903129
0.009573737159371
0.009573737159371
0.009573737159371
0.009573737159371
0.009573737159371
0.009573737159371
0.009573737159371
0.009573737159371
0.009573737159371
0.009573737159371
0.009573737159371
0.009573737159371
0.009573737159371
0.009573737159371
0.009573737159371
0.009573737159371
0.009573737159371
0.009573737159371
-0.005685051903129
0.009573737159371
-0.005685051903129
-0.005685051903129
-0.005685051903129
-0.005685051903129
-0.020943840965629
-0.020943840965629
-0.005685051903129
-0.005685051903129
-0.005685051903129
-0.005685051903129
-0.005685051903129
0.009573737159371
0.009573737159371
0.009573737159371
0.009573737159371
0.009573737159371
0.009573737159371
0.009573737159371
0.009573737159371
0.009573737159371
0.009573737159371
-0.005685051903129
-0.005685051903129
0.009573737159371
-0.005685051903129
-0.005685051903129
0.009573737159371
0.009573737159371
-0.005685051903129
0.009573737159371
0.009573737159371
0.009573737159371
-0.005685051903129
-0.005685051903129
0.009573737159371
0.009573737159371
-0.005685051903129
-0.005685051903129
-0.005685051903129
-0.005685051903129
-0.005685051903129
-0.005685051903129
-0.005685051903129
0.009573737159371
0.009573737159371
0.009573737159371
0.009573737159371
0.009573737159371
0.009573737159371
0.009573737159371
0.009573737159371
0.009573737159371
0.009573737159371
0.009573737159371
0.009573737159371
-0.005685051903129
-0.005685051903129
-0.005685051903129
-0.020943840965629
-0.020943840965629
-0.020943840965629
-0.005685051903129
-0.005685051903129
-0.020943840965629
-0.005685051903129
-0.005685051903129
-0.005685051903129
0.009573737159371
0.009573737159371
0.009573737159371
0.009573737159371
0.009573737159371
0.009573737159371
0.009573737159371
0.009573737159371
0.009573737159371
0.009573737159371
0.009573737159371
0.009573737159371
0.009573737159371
0.009573737159371
0.009573737159371
-0.005685051903129
-0.005685051903129
-0.005685051903129
-0.005685051903129
0.009573737159371
0.009573737159371
0.009573737159371
0.009573737159371
0.009573737159371
0.009573737159371
0.009573737159371
0.009573737159371
0.009573737159371
0.009573737159371
0.009573737159371
0.009573737159371
0.009573737159371
0.009573737159371
0.009573737159371
0.009573737159371
-0.005685051903129
0.009573737159371
0.009573737159371
0.009573737159371
0.009573737159371
0.009573737159371
0.009573737159371
0.009573737159371
0.009573737159371
-0.005685051903129
0.009573737159371
0.009573737159371
0.009573737159371
0.009573737159371
0.009573737159371
0.009573737159371
0.009573737159371
0.009573737159371
0.009573737159371
0.009573737159371
0.009573737159371
0.009573737159371
-0.005685051903129
0.009573737159371
0.009573737159371
0.009573737159371
0.009573737159371
-0.005685051903129
-0.005685051903129
-0.005685051903129
-0.005685051903129
-0.005685051903129
0.009573737159371
-0.005685051903129
-0.005685051903129
-0.005685051903129
-0.005685051903129
-0.005685051903129
-0.005685051903129
-0.005685051903129
-0.005685051903129
0.009573737159371
0.009573737159371
-0.005685051903129
0.009573737159371
0.009573737159371
0.009573737159371
0.009573737159371
0.009573737159371
0.009573737159371
0.009573737159371
0.009573737159371
0.009573737159371
0.009573737159371
0.009573737159371
0.009573737159371
0.009573737159371
0.009573737159371
0.009573737159371
0.009573737159371
0.009573737159371
0.009573737159371
0.009573737159371
0.009573737159371
0.009573737159371
0.009573737159371
0.009573737159371
0.009573737159371
0.009573737159371
-0.005685051903129
0.009573737159371
0.009573737159371
-0.005685051903129
-0.005685051903129
-0.005685051903129
-0.005685051903129
-0.005685051903129
0.009573737159371
0.009573737159371
0.009573737159371
0.009573737159371
0.009573737159371
0.009573737159371
0.009573737159371
0.009573737159371
0.009573737159371
0.009573737159371
0.009573737159371
0.009573737159371
0.009573737159371
0.009573737159371
0.009573737159371
0.009573737159371
-0.005685051903129
-0.005685051903129
-0.005685051903129
-0.005685051903129
0.009573737159371
-0.005685051903129
-0.005685051903129
-0.005685051903129
-0.005685051903129
0.009573737159371
0.009573737159371
-0.005685051903129
-0.005685051903129
0.009573737159371
0.009573737159371
0.009573737159371
0.009573737159371
0.009573737159371
0.009573737159371
0.009573737159371
0.009573737159371
0.009573737159371
0.009573737159371
0.009573737159371
0.009573737159371
0.009573737159371
-0.005685051903129
0.009573737159371
0.009573737159371
0.009573737159371
-0.005685051903129
-0.005685051903129
0.009573737159371
0.009573737159371
0.009573737159371
0.009573737159371
0.009573737159371
0.009573737159371
0.009573737159371
0.009573737159371
0.009573737159371
0.009573737159371
0.009573737159371
0.009573737159371
0.009573737159371
0.009573737159371
0.009573737159371
0.009573737159371
-0.005685051903129
-0.005685051903129
0.009573737159371
0.009573737159371
0.009573737159371
0.009573737159371
0.009573737159371
0.009573737159371
0.009573737159371
-0.005685051903129
0.009573737159371
0.009573737159371
0.009573737159371
0.009573737159371
0.009573737159371
0.009573737159371
0.009573737159371
0.009573737159371
0.009573737159371
0.009573737159371
0.009573737159371
0.009573737159371
0.009573737159371
0.009573737159371
0.009573737159371
-0.005685051903129
-0.005685051903129
-0.005685051903129
-0.005685051903129
-0.005685051903129
-0.005685051903129
-0.020943840965629
-0.020943840965629
-0.005685051903129
-0.005685051903129
-0.005685051903129
0.009573737159371
0.009573737159371
-0.005685051903129
0.009573737159371
0.009573737159371
0.009573737159371
0.009573737159371
0.009573737159371
0.009573737159371
0.009573737159371
0.009573737159371
-0.005685051903129
0.009573737159371
0.009573737159371
0.009573737159371
-0.005685051903129
-0.005685051903129
-0.005685051903129
-0.005685051903129
0.009573737159371
-0.005685051903129
-0.020943840965629
-0.020943840965629
-0.005685051903129
0.009573737159371
-0.005685051903129
-0.020943840965629
-0.005685051903129
-0.005685051903129
-0.005685051903129
-0.005685051903129
-0.005685051903129
-0.005685051903129
-0.005685051903129
-0.005685051903129
-0.020943840965629
-0.005685051903129
-0.005685051903129
-0.005685051903129
-0.005685051903129
-0.005685051903129
-0.020943840965629
-0.005685051903129
0.009573737159371
0.009573737159371
-0.005685051903129
-0.005685051903129
-0.005685051903129
-0.005685051903129
-0.005685051903129
-0.005685051903129
-0.005685051903129
-0.005685051903129
-0.005685051903129
-0.005685051903129
-0.005685051903129
-0.005685051903129
-0.005685051903129
-0.005685051903129
-0.005685051903129
-0.005685051903129
-0.005685051903129
-0.005685051903129
0.009573737159371
-0.005685051903129
-0.005685051903129
0.009573737159371
0.009573737159371
0.009573737159371
0.009573737159371
0.009573737159371
0.009573737159371
0.009573737159371
0.009573737159371
0.009573737159371
0.009573737159371
-0.005685051903129
-0.005685051903129
0.009573737159371
0.009573737159371
-0.005685051903129
-0.005685051903129
-0.005685051903129
-0.005685051903129
-0.005685051903129
-0.005685051903129
-0.005685051903129
-0.005685051903129
-0.005685051903129
-0.005685051903129
-0.005685051903129
-0.005685051903129
0.009573737159371
0.009573737159371
0.009573737159371
0.009573737159371
0.009573737159371
0.009573737159371
0.009573737159371
-0.005685051903129
-0.005685051903129
0.009573737159371
0.009573737159371
-0.005685051903129
-0.005685051903129
-0.005685051903129
-0.005685051903129
0.009573737159371
0.009573737159371
0.009573737159371
0.009573737159371
-0.005685051903129
-0.005685051903129
0.009573737159371
0.009573737159371
-0.005685051903129
-0.005685051903129
0.009573737159371
0.009573737159371
0.009573737159371
-0.005685051903129
-0.005685051903129
0.009573737159371
-0.005685051903129
-0.005685051903129
-0.005685051903129
-0.005685051903129
-0.020943840965629
-0.020943840965629
-0.005685051903129
-0.020943840965629
-0.005685051903129
-0.005685051903129
-0.005685051903129
-0.005685051903129
-0.005685051903129
-0.005685051903129
0.009573737159371
0.009573737159371
-0.005685051903129
0.009573737159371
0.009573737159371
-0.005685051903129
0.009573737159371
0.009573737159371
-0.005685051903129
-0.005685051903129
-0.005685051903129
0.009573737159371
0.009573737159371
-0.005685051903129
-0.005685051903129
0.009573737159371
0.009573737159371
-0.005685051903129
-0.005685051903129
-0.005685051903129
-0.005685051903129
0.009573737159371
-0.005685051903129
-0.005685051903129
-0.005685051903129
-0.005685051903129
-0.005685051903129
0.009573737159371
-0.005685051903129
-0.005685051903129
-0.005685051903129
0.009573737159371
0.009573737159371
-0.005685051903129
-0.005685051903129
0.009573737159371
0.009573737159371
0.009573737159371
0.009573737159371
0.009573737159371
0.009573737159371
0.009573737159371
0.009573737159371
0.009573737159371
0.009573737159371
0.009573737159371
0.009573737159371
0.009573737159371
0.009573737159371
0.009573737159371
0.009573737159371
0.009573737159371
-0.005685051903129
-0.005685051903129
-0.005685051903129
-0.005685051903129
-0.005685051903129
-0.005685051903129
-0.005685051903129
-0.005685051903129
-0.005685051903129
-0.020943840965629
-0.020943840965629
-0.005685051903129
-0.005685051903129
-0.005685051903129
-0.005685051903129
0.009573737159371
0.009573737159371
0.009573737159371
0.009573737159371
0.009573737159371
0.009573737159371
0.009573737159371
0.009573737159371
0.009573737159371
0.009573737159371
0.009573737159371
-0.005685051903129
0.009573737159371
-0.005685051903129
-0.005685051903129
-0.020943840965629
-0.005685051903129
-0.005685051903129
-0.020943840965629
-0.005685051903129
-0.005685051903129
-0.005685051903129
-0.005685051903129
0.009573737159371
0.009573737159371
0.009573737159371
0.009573737159371
0.009573737159371
0.009573737159371
0.009573737159371
0.009573737159371
0.009573737159371
0.009573737159371
0.009573737159371
-0.005685051903129
-0.005685051903129
-0.005685051903129
-0.005685051903129
-0.005685051903129
-0.005685051903129
-0.005685051903129
-0.005685051903129
-0.005685051903129
0.009573737159371
0.009573737159371
-0.005685051903129
0.009573737159371
0.009573737159371
0.009573737159371
0.009573737159371
0.009573737159371
0.009573737159371
0.009573737159371
0.009573737159371
0.009573737159371
0.009573737159371
0.009573737159371
0.009573737159371
0.009573737159371
0.009573737159371
0.009573737159371
0.009573737159371
0.009573737159371
0.009573737159371
0.009573737159371
0.009573737159371
0.009573737159371
0.009573737159371
0.009573737159371
0.009573737159371
0.009573737159371
0.009573737159371
0.009573737159371
0.009573737159371
0.009573737159371
0.009573737159371
0.009573737159371
0.009573737159371
0.009573737159371
0.009573737159371
-0.005685051903129
-0.005685051903129
-0.005685051903129
-0.005685051903129
-0.005685051903129
0.009573737159371
0.009573737159371
-0.005685051903129
0.009573737159371
0.009573737159371
0.009573737159371
0.009573737159371
0.009573737159371
0.009573737159371
0.009573737159371
0.009573737159371
0.009573737159371
0.009573737159371
0.009573737159371
-0.005685051903129
0.009573737159371
-0.005685051903129
-0.005685051903129
-0.005685051903129
-0.005685051903129
-0.005685051903129
-0.005685051903129
-0.005685051903129
-0.005685051903129
0.009573737159371
-0.005685051903129
-0.005685051903129
-0.005685051903129
-0.005685051903129
-0.005685051903129
0.009573737159371
-0.005685051903129
-0.005685051903129
0.009573737159371
0.009573737159371
0.009573737159371
0.009573737159371
0.009573737159371
0.009573737159371
0.009573737159371
0.009573737159371
0.009573737159371
0.009573737159371
0.009573737159371
0.009573737159371
-0.005685051903129
-0.005685051903129
0.009573737159371
0.009573737159371
-0.005685051903129
-0.005685051903129
-0.005685051903129
-0.005685051903129
-0.005685051903129
0.009573737159371
0.009573737159371
0.009573737159371
0.009573737159371
0.009573737159371
0.009573737159371
0.009573737159371
0.009573737159371
-0.005685051903129
-0.005685051903129
-0.005685051903129
-0.005685051903129
-0.020943840965629
-0.020943840965629
-0.005685051903129
-0.005685051903129
-0.020943840965629
-0.020943840965629
-0.005685051903129
-0.005685051903129
-0.005685051903129
-0.020943840965629
-0.020943840965629
-0.005685051903129
-0.005685051903129
-0.005685051903129
-0.005685051903129
-0.005685051903129
-0.005685051903129
0.009573737159371
0.009573737159371
0.009573737159371
0.009573737159371
-0.005685051903129
0.009573737159371
0.009573737159371
0.009573737159371
-0.005685051903129
-0.005685051903129
-0.005685051903129
-0.005685051903129
-0.005685051903129
-0.005685051903129
-0.005685051903129
-0.005685051903129
-0.005685051903129
-0.005685051903129
-0.005685051903129
-0.020943840965629
-0.005685051903129
-0.005685051903129
-0.005685051903129
-0.005685051903129
-0.005685051903129
-0.005685051903129
0.009573737159371
0.009573737159371
0.009573737159371
0.009573737159371
0.009573737159371
0.009573737159371
0.009573737159371
0.009573737159371
0.009573737159371
-0.005685051903129
-0.005685051903129
-0.005685051903129
-0.005685051903129
-0.005685051903129
-0.005685051903129
-0.005685051903129
-0.020943840965629
-0.020943840965629
-0.020943840965629
-0.020943840965629
-0.005685051903129
-0.005685051903129
-0.005685051903129
-0.005685051903129
-0.005685051903129
-0.005685051903129
0.009573737159371
0.009573737159371
0.009573737159371
-0.005685051903129
0.009573737159371
0.009573737159371
0.009573737159371
-0.005685051903129
-0.005685051903129
-0.005685051903129
0.009573737159371
0.009573737159371
0.009573737159371
-0.005685051903129
-0.005685051903129
-0.005685051903129
0.009573737159371
0.009573737159371
-0.005685051903129
-0.005685051903129
-0.005685051903129
-0.005685051903129
-0.005685051903129
-0.005685051903129
-0.005685051903129
-0.005685051903129
-0.005685051903129
-0.005685051903129
-0.005685051903129
0.009573737159371
0.009573737159371
-0.005685051903129
-0.005685051903129
0.009573737159371
0.009573737159371
0.009573737159371
-0.005685051903129
-0.005685051903129
0.009573737159371
0.009573737159371
-0.005685051903129
0.009573737159371
0.009573737159371
0.009573737159371
-0.005685051903129
-0.005685051903129
-0.005685051903129
0.009573737159371
-0.005685051903129
-0.005685051903129
-0.005685051903129
-0.005685051903129
-0.005685051903129
-0.005685051903129
-0.005685051903129
-0.005685051903129
-0.005685051903129
-0.005685051903129
0.009573737159371
0.009573737159371
0.009573737159371
0.009573737159371
0.009573737159371
0.009573737159371
0.009573737159371
0.009573737159371
0.009573737159371
0.009573737159371
-0.005685051903129
0.009573737159371
0.009573737159371
0.009573737159371
0.009573737159371
-0.005685051903129
-0.005685051903129
-0.005685051903129
0.009573737159371
0.009573737159371
-0.005685051903129
-0.005685051903129
-0.020943840965629
-0.020943840965629
-0.020943840965629
-0.005685051903129
-0.005685051903129
-0.020943840965629
-0.020943840965629
-0.005685051903129
-0.005685051903129
0.009573737159371
0.009573737159371
0.009573737159371
0.009573737159371
0.009573737159371
0.009573737159371
0.009573737159371
0.009573737159371
0.009573737159371
0.009573737159371
0.009573737159371
0.009573737159371
0.009573737159371
-0.005685051903129
-0.005685051903129
0.009573737159371
-0.005685051903129
-0.005685051903129
-0.005685051903129
-0.005685051903129
-0.005685051903129
-0.005685051903129
0.009573737159371
0.009573737159371
0.009573737159371
-0.005685051903129
0.009573737159371
0.009573737159371
0.009573737159371
-0.005685051903129
-0.005685051903129
-0.005685051903129
-0.005685051903129
-0.005685051903129
-0.005685051903129
-0.005685051903129
0.009573737159371
-0.005685051903129
0.009573737159371
0.009573737159371
-0.005685051903129
-0.005685051903129
0.009573737159371
0.009573737159371
0.009573737159371
0.009573737159371
0.009573737159371
0.009573737159371
0.009573737159371
-0.005685051903129
-0.005685051903129
0.009573737159371
-0.005685051903129
-0.005685051903129
-0.005685051903129
-0.005685051903129
-0.005685051903129
-0.005685051903129
-0.005685051903129
-0.020943840965629
-0.020943840965629
-0.005685051903129
-0.005685051903129
-0.005685051903129
-0.005685051903129
-0.005685051903129
0.009573737159371
0.009573737159371
-0.005685051903129
-0.005685051903129
0.009573737159371
-0.005685051903129
-0.005685051903129
0.009573737159371
0.009573737159371
0.009573737159371
0.009573737159371
0.009573737159371
0.009573737159371
0.009573737159371
0.009573737159371
0.009573737159371
0.009573737159371
0.009573737159371
0.009573737159371
0.009573737159371
0.009573737159371
0.009573737159371
-0.005685051903129
-0.005685051903129
-0.005685051903129
-0.005685051903129
-0.005685051903129
-0.005685051903129
-0.020943840965629
-0.005685051903129
-0.005685051903129
-0.005685051903129
-0.005685051903129
-0.005685051903129
-0.005685051903129
-0.005685051903129
0.009573737159371
0.009573737159371
0.009573737159371
-0.005685051903129
-0.005685051903129
0.009573737159371
0.009573737159371
0.009573737159371
-0.005685051903129
-0.005685051903129
-0.005685051903129
-0.005685051903129
-0.005685051903129
-0.005685051903129
-0.005685051903129
-0.005685051903129
-0.005685051903129
-0.005685051903129
-0.005685051903129
0.009573737159371
0.009573737159371
0.009573737159371
0.009573737159371
0.009573737159371
0.009573737159371
0.009573737159371
0.009573737159371
-0.005685051903129
-0.005685051903129
-0.005685051903129
-0.005685051903129
-0.005685051903129
-0.020943840965629
-0.020943840965629
-0.020943840965629
-0.020943840965629
-0.005685051903129
-0.005685051903129
-0.020943840965629
-0.005685051903129
-0.005685051903129
-0.005685051903129
-0.005685051903129
-0.005685051903129
0.009573737159371
0.009573737159371
-0.005685051903129
-0.005685051903129
0.009573737159371
0.009573737159371
0.009573737159371
0.009573737159371
0.009573737159371
0.009573737159371
0.009573737159371
0.009573737159371
0.009573737159371
0.009573737159371
-0.005685051903129
0.009573737159371
0.009573737159371
0.009573737159371
-0.005685051903129
-0.005685051903129
-0.005685051903129
-0.005685051903129
-0.005685051903129
-0.005685051903129
-0.005685051903129
0.009573737159371
0.009573737159371
0.009573737159371
0.009573737159371
0.009573737159371
0.009573737159371
0.009573737159371
0.009573737159371
0.009573737159371
-0.005685051903129
-0.005685051903129
-0.005685051903129
-0.005685051903129
-0.020943840965629
-0.020943840965629
-0.020943840965629
-0.020943840965629
-0.005685051903129
-0.005685051903129
-0.005685051903129
-0.005685051903129
0.009573737159371
0.009573737159371
0.009573737159371
0.009573737159371
0.009573737159371
0.009573737159371
0.009573737159371
0.009573737159371
0.009573737159371
0.009573737159371
-0.005685051903129
-0.005685051903129
-0.005685051903129
-0.005685051903129
-0.005685051903129
-0.005685051903129
-0.020943840965629
-0.020943840965629
-0.005685051903129
-0.005685051903129
-0.005685051903129
-0.005685051903129
-0.020943840965629
-0.020943840965629
-0.020943840965629
-0.005685051903129
-0.020943840965629
-0.020943840965629
-0.020943840965629
-0.020943840965629
-0.020943840965629
-0.020943840965629
-0.020943840965629
-0.020943840965629
-0.020943840965629
-0.005685051903129
-0.020943840965629
-0.005685051903129
-0.005685051903129
0.009573737159371
0.009573737159371
0.009573737159371
0.009573737159371
0.009573737159371
0.009573737159371
0.009573737159371
0.009573737159371
0.009573737159371
0.009573737159371
-0.005685051903129
-0.005685051903129
-0.005685051903129
-0.005685051903129
-0.005685051903129
-0.005685051903129
-0.005685051903129
-0.005685051903129
-0.005685051903129
-0.005685051903129
-0.005685051903129
-0.005685051903129
-0.005685051903129
-0.005685051903129
-0.005685051903129
-0.005685051903129
-0.005685051903129
-0.005685051903129
-0.005685051903129
-0.005685051903129
-0.005685051903129
-0.005685051903129
-0.005685051903129
-0.005685051903129
-0.005685051903129
-0.020943840965629
-0.020943840965629
-0.005685051903129
-0.020943840965629
-0.020943840965629
-0.020943840965629
-0.020943840965629
-0.005685051903129
-0.005685051903129
-0.005685051903129
-0.005685051903129
-0.005685051903129
-0.005685051903129
-0.005685051903129
-0.005685051903129
0.009573737159371
0.009573737159371
0.009573737159371
-0.005685051903129
-0.005685051903129
0.009573737159371
-0.005685051903129
-0.005685051903129
-0.005685051903129
-0.005685051903129
-0.005685051903129
-0.005685051903129
-0.005685051903129
-0.005685051903129
-0.005685051903129
-0.005685051903129
0.009573737159371
0.009573737159371
0.009573737159371
0.009573737159371
0.009573737159371
-0.005685051903129
0.009573737159371
-0.005685051903129
-0.005685051903129
-0.005685051903129
-0.005685051903129
-0.005685051903129
-0.005685051903129
-0.005685051903129
-0.020943840965629
-0.005685051903129
-0.005685051903129
-0.020943840965629
-0.005685051903129
0.009573737159371
-0.005685051903129
-0.005685051903129
-0.005685051903129
-0.005685051903129
-0.005685051903129
-0.005685051903129
-0.005685051903129
-0.005685051903129
-0.005685051903129
-0.005685051903129
0.009573737159371
-0.005685051903129
-0.005685051903129
-0.005685051903129
0.009573737159371
-0.005685051903129
-0.005685051903129
-0.005685051903129
-0.005685051903129
-0.005685051903129
-0.005685051903129
-0.005685051903129
-0.005685051903129
-0.005685051903129
-0.020943840965629
-0.005685051903129
-0.005685051903129
-0.005685051903129
-0.005685051903129
-0.005685051903129
0.009573737159371
0.009573737159371
-0.005685051903129
-0.005685051903129
-0.005685051903129
-0.005685051903129
-0.005685051903129
-0.005685051903129
-0.020943840965629
-0.020943840965629
-0.020943840965629
-0.005685051903129
-0.005685051903129
-0.005685051903129
-0.005685051903129
-0.005685051903129
-0.005685051903129
-0.005685051903129
0.009573737159371
0.009573737159371
0.009573737159371
0.009573737159371
0.009573737159371
0.009573737159371
0.009573737159371
0.009573737159371
-0.005685051903129
-0.005685051903129
-0.005685051903129
-0.005685051903129
-0.005685051903129
-0.005685051903129
-0.020943840965629
-0.020943840965629
-0.005685051903129
-0.005685051903129
-0.005685051903129
-0.005685051903129
-0.005685051903129
-0.005685051903129
-0.005685051903129
0.009573737159371
0.009573737159371
0.009573737159371
0.009573737159371
0.009573737159371
0.009573737159371
0.009573737159371
0.009573737159371
0.009573737159371
-0.005685051903129
0.009573737159371
0.009573737159371
-0.005685051903129
-0.005685051903129
-0.005685051903129
-0.005685051903129
-0.005685051903129
-0.005685051903129
-0.020943840965629
-0.005685051903129
-0.005685051903129
-0.020943840965629
-0.020943840965629
-0.005685051903129
-0.005685051903129
-0.005685051903129
-0.005685051903129
0.009573737159371
0.009573737159371
0.009573737159371
0.009573737159371
0.009573737159371
0.009573737159371
0.009573737159371
0.009573737159371
0.009573737159371
-0.005685051903129
-0.005685051903129
-0.005685051903129
0.009573737159371
0.009573737159371
-0.005685051903129
-0.005685051903129
-0.005685051903129
-0.005685051903129
-0.005685051903129
0.009573737159371
-0.005685051903129
-0.005685051903129
-0.005685051903129
-0.005685051903129
0.009573737159371
-0.005685051903129
-0.005685051903129
-0.005685051903129
-0.005685051903129
-0.005685051903129
-0.005685051903129
-0.005685051903129
-0.005685051903129
-0.005685051903129
-0.005685051903129
0.009573737159371
0.009573737159371
0.009573737159371
0.009573737159371
-0.005685051903129
0.009573737159371
0.009573737159371
-0.005685051903129
-0.005685051903129
-0.005685051903129
0.009573737159371
0.009573737159371
0.009573737159371
0.009573737159371
-0.005685051903129
0.009573737159371
0.009573737159371
0.009573737159371
-0.005685051903129
-0.005685051903129
-0.005685051903129
-0.005685051903129
-0.005685051903129
-0.005685051903129
-0.005685051903129
-0.005685051903129
-0.005685051903129
-0.005685051903129
-0.005685051903129
-0.005685051903129
0.009573737159371
0.009573737159371
0.009573737159371
-0.005685051903129
-0.005685051903129
0.009573737159371
0.009573737159371
-0.005685051903129
0.009573737159371
0.009573737159371
0.009573737159371
0.009573737159371
0.009573737159371
0.009573737159371
0.009573737159371
0.009573737159371
0.009573737159371
0.009573737159371
-0.005685051903129
-0.005685051903129
-0.005685051903129
-0.005685051903129
-0.005685051903129
-0.005685051903129
-0.005685051903129
-0.020943840965629
-0.005685051903129
-0.005685051903129
-0.005685051903129
-0.005685051903129
-0.005685051903129
-0.005685051903129
0.009573737159371
0.009573737159371
0.009573737159371
0.009573737159371
0.009573737159371
0.009573737159371
0.009573737159371
0.009573737159371
0.009573737159371
0.009573737159371
-0.005685051903129
-0.005685051903129
-0.005685051903129
-0.005685051903129
-0.005685051903129
-0.005685051903129
-0.005685051903129
-0.005685051903129
-0.005685051903129
-0.005685051903129
-0.005685051903129
-0.005685051903129
-0.005685051903129
-0.005685051903129
-0.005685051903129
-0.005685051903129
-0.005685051903129
0.009573737159371
0.009573737159371
0.009573737159371
0.009573737159371
0.009573737159371
0.009573737159371
0.009573737159371
0.009573737159371
0.009573737159371
0.009573737159371
-0.005685051903129
-0.005685051903129
0.009573737159371
-0.005685051903129
-0.005685051903129
0.009573737159371
0.009573737159371
0.009573737159371
0.009573737159371
0.009573737159371
0.009573737159371
0.009573737159371
0.009573737159371
0.009573737159371
0.009573737159371
0.009573737159371
0.009573737159371
0.009573737159371
0.009573737159371
-0.005685051903129
-0.005685051903129
-0.005685051903129
-0.005685051903129
0.009573737159371
0.009573737159371
0.009573737159371
0.009573737159371
0.009573737159371
0.009573737159371
0.009573737159371
-0.005685051903129
0.009573737159371
0.009573737159371
0.009573737159371
0.009573737159371
0.009573737159371
0.009573737159371
0.009573737159371
0.009573737159371
0.009573737159371
0.009573737159371
0.009573737159371
0.009573737159371
0.009573737159371
0.009573737159371
0.009573737159371
0.009573737159371
0.009573737159371
0.009573737159371
-0.005685051903129
-0.005685051903129
-0.005685051903129
0.009573737159371
-0.005685051903129
-0.005685051903129
-0.005685051903129
-0.005685051903129
-0.005685051903129
-0.005685051903129
-0.005685051903129
-0.005685051903129
-0.005685051903129
-0.005685051903129
-0.005685051903129
0.009573737159371
-0.005685051903129
0.009573737159371
0.009573737159371
0.009573737159371
0.009573737159371
0.009573737159371
0.009573737159371
0.009573737159371
0.009573737159371
0.009573737159371
-0.005685051903129
-0.005685051903129
0.009573737159371
0.009573737159371
0.009573737159371
-0.005685051903129
-0.005685051903129
-0.005685051903129
-0.005685051903129
-0.005685051903129
0.009573737159371
-0.005685051903129
-0.005685051903129
0.009573737159371
0.009573737159371
0.009573737159371
0.009573737159371
0.009573737159371
0.009573737159371
0.009573737159371
0.009573737159371
-0.005685051903129
0.009573737159371
0.009573737159371
-0.005685051903129
0.253714352846146
1.215018033981323
-2.569161653518677
-4.995308876037598
-6.734810829162598
-9.008370399475098
-10.854683876037598
-11.724434852600098
-11.556588172912598
-10.610543251037598
-9.115181922912598
-7.299386024475098
-5.468331336975098
-3.881417512893677
-2.614938020706177
-1.668893098831177
-1.043282747268677
-0.722848117351532
-0.707589328289032
-0.905953586101532
-1.272164583206177
-1.790963411331177
-2.416573762893677
-3.042184114456177
-3.622018098831177
-4.156075477600098
-4.613839149475098
-4.980050086975098
-5.269967079162598
-5.453072547912598
-5.575142860412598
-5.620919227600098
-5.636178016662598
-5.620919227600098
-5.605660438537598
-5.590401649475098
-5.590401649475098
-5.590401649475098
-5.620919227600098
-5.681954383850098
-5.758248329162598
-5.865059852600098
-6.002388954162598
-6.139718055725098
-6.277047157287598
-6.429635047912598
-6.582222938537598
-6.734810829162598
-6.887398719787598
-7.024727821350098
-7.146798133850098
-7.268868446350098
-7.390938758850098
-7.513009071350098
-7.619820594787598
-7.726632118225098
-7.833443641662598
-7.940255165100098
-8.031807899475098
-8.138619422912598
-8.260689735412598
-8.352242469787598
-8.474312782287598
-8.581124305725098
-8.687935829162598
-8.794747352600098
-8.901558876037598
-9.023629188537598
-9.130440711975098
-9.237252235412598
-9.359322547912598
-9.466134071350098
-9.588204383850098
-9.710274696350098
-9.817086219787598
-9.939156532287598
-10.045968055725098
-10.152779579162598
-10.259591102600098
-10.366402626037598
-10.488472938537598
-10.595284461975098
-10.702095985412598
-10.808907508850098
-10.915719032287598
-11.007271766662598
-11.129342079162598
-11.236153602600098
-11.342965126037598
-11.449776649475098
-11.556588172912598
-11.678658485412598
-11.785470008850098
-11.892281532287598
-11.999093055725098
-12.090645790100098
-12.212716102600098
-12.319527626037598
-12.426339149475098
-12.533150672912598
-12.639962196350098
-12.746773719787598
-12.853585243225098
-12.960396766662598
-13.067208290100098
-13.174019813537598
-13.265572547912598
-13.387642860412598
-13.494454383850098
-13.601265907287598
-13.692818641662598
-13.799630165100098
-13.906441688537598
-14.013253211975098
-14.120064735412598
-14.226876258850098
-14.333687782287598
-14.440499305725098
-14.547310829162598
-14.638863563537598
-14.745675086975098
-14.852486610412598
-14.959298133850098
-15.066109657287598
-15.172921180725098
-15.279732704162598
-15.386544227600098
-15.478096961975098
-15.584908485412598
-15.691720008850098
-15.798531532287598
-15.905343055725098
-15.996895790100098
-16.103708267211914
-16.210519790649414
-16.317331314086914
-16.424142837524414
-16.530954360961914
-16.622507095336914
-16.714059829711914
-16.820871353149414
-16.927682876586914
-17.019235610961914
-17.126047134399414
-17.217599868774414
-17.324411392211914
-17.431222915649414
-17.522775650024414
-17.629587173461914
-17.736398696899414
-17.843210220336914
-17.934762954711914
-18.041574478149414
-18.133127212524414
-18.239938735961914
-18.331491470336914
-18.423044204711914
-18.529855728149414
-18.621408462524414
-18.712961196899414
-18.819772720336914
-18.926584243774414
-19.018136978149414
-19.109689712524414
-19.216501235961914
-19.308053970336914
-19.414865493774414
-19.506418228149414
-19.613229751586914
-19.704782485961914
-19.811594009399414
-19.903146743774414
-20.009958267211914
-20.116769790649414
-20.208322525024414
-20.299875259399414
-20.406686782836914
-20.498239517211914
-20.589792251586914
-20.696603775024414
-20.788156509399414
-20.879709243774414
-20.971261978149414
-21.062814712524414
-21.169626235961914
-21.261178970336914
-21.352731704711914
-21.444284439086914
-21.551095962524414
-21.642648696899414
-21.734201431274414
-21.825754165649414
-21.932565689086914
-22.024118423461914
-22.115671157836914
-22.207223892211914
-22.314035415649414
-22.405588150024414
-22.497140884399414
-22.588693618774414
-22.695505142211914
-22.787057876586914
-22.878610610961914
-22.985422134399414
-23.076974868774414
-23.168527603149414
-23.260080337524414
-23.351633071899414
-23.443185806274414
-23.534738540649414
-23.626291275024414
-23.717844009399414
-23.809396743774414
-23.900949478149414
-23.992502212524414
-24.099313735961914
-24.175607681274414
-24.267160415649414
-24.373971939086914
-24.450265884399414
-24.541818618774414
-24.633371353149414
-24.724924087524414
-24.831735610961914
-24.923288345336914
-24.999582290649414
-25.106393814086914
-25.197946548461914
-25.274240493774414
-25.365793228149414
-25.472604751586914
-25.548898696899414
-25.640451431274414
-25.732004165649414
-25.838815689086914
-25.915109634399414
-26.006662368774414
-26.098215103149414
-26.189767837524414
-26.281320571899414
-26.357614517211914
-26.449167251586914
-26.540719985961914
-26.617013931274414
-26.708566665649414
-26.800119400024414
-26.891672134399414
-26.983224868774414
-27.074777603149414
-27.166330337524414
-27.257883071899414
-27.349435806274414
-27.440988540649414
-27.532541275024414
-27.624094009399414
-27.700387954711914
-27.791940689086914
-27.883493423461914
-27.959787368774414
-28.051340103149414
-28.127634048461914
-28.219186782836914
-28.310739517211914
-28.387033462524414
-28.463327407836914
-28.554880142211914
-28.646432876586914
-28.722726821899414
-28.814279556274414
-28.905832290649414
-28.997385025024414
-29.088937759399414
-29.180490493774414
-29.256784439086914
-29.348337173461914
-29.439889907836914
-29.531442642211914
-29.607736587524414
-29.699289321899414
-29.790842056274414
-29.882394790649414
-29.958688735961914
-30.034982681274414
-30.126535415649414
-30.218088150024414
-30.309640884399414
-30.385934829711914
-30.462228775024414
-30.553781509399414
-30.645334243774414
-30.721628189086914
-30.797922134399414
-30.889474868774414
-30.965768814086914
-31.042062759399414
-31.133615493774414
-31.209909439086914
-31.286203384399414
-31.377756118774414
-31.454050064086914
-31.545602798461914
-31.621896743774414
-31.713449478149414
-31.789743423461914
-31.881296157836914
-31.957590103149414
-32.033882141113281
-32.125434875488281
-32.201728820800781
-32.278022766113281
-32.369575500488281
-32.461128234863281
-32.537422180175781
-32.628974914550781
-32.705268859863281
-32.781562805175781
-32.873115539550781
-32.949409484863281
-33.025703430175781
-33.117256164550781
-33.193550109863281
-33.269844055175781
-33.361396789550781
-33.437690734863281
-33.513984680175781
-33.605537414550781
-33.681831359863281
-33.758125305175781
-33.834419250488281
-33.910713195800781
-34.002265930175781
-34.078559875488281
-34.154853820800781
-34.231147766113281
-34.307441711425781
-34.383735656738281
-34.475288391113281
-34.551582336425781
-34.627876281738281
-34.704170227050781
-34.780464172363281
-34.856758117675781
-34.933052062988281
-35.024604797363281
-35.100898742675781
-35.177192687988281
-35.268745422363281
-35.345039367675781
-35.421333312988281
-35.497627258300781
-35.573921203613281
-35.665473937988281
-35.726509094238281
-35.802803039550781
-35.879096984863281
-35.955390930175781
-36.031684875488281
-36.107978820800781
-36.184272766113281
-36.260566711425781
-36.336860656738281
-36.428413391113281
-36.489448547363281
-36.581001281738281
-36.642036437988281
-36.718330383300781
-36.809883117675781
-36.870918273925781
-36.947212219238281
-37.023506164550781
-37.099800109863281
-37.176094055175781
-37.252388000488281
-37.328681945800781
-37.404975891113281
-37.481269836425781
-37.557563781738281
-37.618598937988281
-37.694892883300781
-37.771186828613281
-37.862739562988281
-37.939033508300781
-38.015327453613281
-38.091621398925781
-38.167915344238281
-38.259468078613281
-38.320503234863281
-38.412055969238281
-38.473091125488281
-38.549385070800781
-38.625679016113281
-38.701972961425781
-38.778266906738281
-38.839302062988281
-38.900337219238281
-38.976631164550781
-39.052925109863281
-39.113960266113281
-39.190254211425781
-39.266548156738281
-39.342842102050781
-39.403877258300781
-39.480171203613281
-39.556465148925781
-39.632759094238281
-39.709053039550781
-39.785346984863281
-39.861640930175781
-39.937934875488281
-40.014228820800781
-40.075263977050781
-40.151557922363281
-40.227851867675781
-40.288887023925781
-40.365180969238281
-40.426216125488281
-40.502510070800781
-40.563545227050781
-40.639839172363281
-40.700874328613281
-40.777168273925781
-40.853462219238281
-40.929756164550781
-41.006050109863281
-41.082344055175781
-41.158638000488281
-41.219673156738281
-41.295967102050781
-41.372261047363281
-41.448554992675781
-41.509590148925781
-41.585884094238281
-41.662178039550781
-41.723213195800781
-41.799507141113281
-41.875801086425781
-41.936836242675781
-41.997871398925781
-42.074165344238281
-42.135200500488281
-42.196235656738281
-42.272529602050781
-42.333564758300781
-42.409858703613281
-42.470893859863281
-42.547187805175781
-42.623481750488281
-42.684516906738281
-42.760810852050781
-42.837104797363281
-42.898139953613281
-42.974433898925781
-43.035469055175781
-43.111763000488281
-43.172798156738281
-43.233833312988281
-43.310127258300781
-43.371162414550781
-43.447456359863281
-43.523750305175781
-43.584785461425781
-43.661079406738281
-43.737373352050781
-43.798408508300781
-43.859443664550781
-43.935737609863281
-43.996772766113281
-44.057807922363281
-44.134101867675781
-44.195137023925781
-44.256172180175781
-44.332466125488281
-44.393501281738281
-44.469795227050781
-44.530830383300781
-44.591865539550781
-44.668159484863281
-44.744453430175781
-44.805488586425781
-44.866523742675781
-44.927558898925781
-44.988594055175781
-45.064888000488281
-45.125923156738281
-45.186958312988281
-45.247993469238281
-45.309028625488281
-45.385322570800781
-45.461616516113281
-45.522651672363281
-45.583686828613281
-45.659980773925781
-45.721015930175781
-45.782051086425781
-45.843086242675781
-45.919380187988281
-45.980415344238281
-46.056709289550781
-46.117744445800781
-46.178779602050781
-46.239814758300781
-46.300849914550781
-46.377143859863281
-46.438179016113281
-46.499214172363281
-46.560249328613281
-46.636543273925781
-46.697578430175781
-46.758613586425781
-46.819648742675781
-46.880683898925781
-46.941719055175781
-47.018013000488281
-47.063789367675781
-47.140083312988281
-47.216377258300781
-47.262153625488281
-47.323188781738281
-47.399482727050781
-47.460517883300781
-47.506294250488281
-47.567329406738281
-47.643623352050781
-47.704658508300781
-47.765693664550781
-47.811470031738281
-47.872505187988281
-47.948799133300781
-48.009834289550781
-48.070869445800781
-48.131904602050781
-48.208198547363281
-48.269233703613281
-48.330268859863281
-48.391304016113281
-48.452339172363281
-48.513374328613281
-48.589668273925781
-48.650703430175781
-48.711738586425781
-48.772773742675781
-48.833808898925781
-48.894844055175781
-48.955879211425781
-49.016914367675781
-49.077949523925781
-49.138984680175781
-49.200019836425781
-49.245796203613281
-49.306831359863281
-49.367866516113281
-49.428901672363281
-49.489936828613281
-49.550971984863281
-49.612007141113281
-49.673042297363281
-49.734077453613281
-49.795112609863281
-49.856147766113281
-49.917182922363281
-49.978218078613281
-50.039253234863281
-50.100288391113281
-50.161323547363281
-50.207099914550781
-50.283393859863281
-50.344429016113281
-50.390205383300781
-50.451240539550781
-50.512275695800781
-50.573310852050781
-50.619087219238281
-50.680122375488281
-50.741157531738281
-50.802192687988281
-50.847969055175781
-50.909004211425781
-50.970039367675781
-51.015815734863281
-51.076850891113281
-51.137886047363281
-51.198921203613281
-51.259956359863281
-51.320991516113281
-51.382026672363281
-51.443061828613281
-51.504096984863281
-51.565132141113281
-51.626167297363281
-51.687202453613281
-51.748237609863281
-51.809272766113281
-51.870307922363281
-51.916084289550781
-51.977119445800781
-52.022895812988281
-52.083930969238281
-52.144966125488281
-52.190742492675781
-52.251777648925781
-52.312812805175781
-52.358589172363281
-52.419624328613281
-52.480659484863281
-52.526435852050781
-52.587471008300781
-52.648506164550781
-52.709541320800781
-52.755317687988281
-52.816352844238281
-52.877388000488281
-52.938423156738281
-52.984199523925781
-53.045234680175781
-53.106269836425781
-53.152046203613281
-53.213081359863281
-53.258857727050781
-53.319892883300781
-53.380928039550781
-53.441963195800781
-53.487739562988281
-53.548774719238281
-53.609809875488281
-53.670845031738281
-53.716621398925781
-53.777656555175781
-53.838691711425781
-53.884468078613281
-53.945503234863281
-53.991279602050781
-54.052314758300781
-54.098091125488281
-54.159126281738281
-54.204902648925781
-54.265937805175781
-54.311714172363281
-54.372749328613281
-54.433784484863281
-54.494819641113281
-54.540596008300781
-54.601631164550781
-54.647407531738281
-54.708442687988281
-54.754219055175781
-54.815254211425781
-54.861030578613281
-54.922065734863281
-54.967842102050781
-55.028877258300781
-55.089912414550781
-55.135688781738281
-55.181465148925781
-55.242500305175781
-55.288276672363281
-55.334053039550781
-55.395088195800781
-55.440864562988281
-55.501899719238281
-55.547676086425781
-55.608711242675781
-55.654487609863281
-55.715522766113281
-55.761299133300781
-55.822334289550781
-55.883369445800781
-55.929145812988281
-55.974922180175781
-56.035957336425781
-56.081733703613281
-56.142768859863281
-56.188545227050781
-56.234321594238281
-56.295356750488281
-56.341133117675781
-56.386909484863281
-56.447944641113281
-56.493721008300781
-56.539497375488281
-56.585273742675781
-56.646308898925781
-56.692085266113281
-56.737861633300781
-56.798896789550781
-56.859931945800781
-56.920967102050781
-56.966743469238281
-57.012519836425781
-57.073554992675781
-57.119331359863281
-57.165107727050781
-57.226142883300781
-57.271919250488281
-57.317695617675781
-57.378730773925781
-57.424507141113281
-57.470283508300781
-57.516059875488281
-57.561836242675781
-57.607612609863281
-57.668647766113281
-57.714424133300781
-57.760200500488281
-57.821235656738281
-57.867012023925781
-57.912788391113281
-57.973823547363281
-58.034858703613281
-58.080635070800781
-58.126411437988281
-58.172187805175781
-58.217964172363281
-58.278999328613281
-58.309516906738281
-58.355293273925781
-58.416328430175781
-58.462104797363281
-58.507881164550781
-58.553657531738281
-58.614692687988281
-58.660469055175781
-58.706245422363281
-58.752021789550781
-58.813056945800781
-58.858833312988281
-58.919868469238281
-58.980903625488281
-59.026679992675781
-59.072456359863281
-59.133491516113281
-59.179267883300781
-59.225044250488281
-59.270820617675781
-59.301338195800781
-59.347114562988281
-59.392890930175781
-59.438667297363281
-59.484443664550781
-59.530220031738281
-59.575996398925781
-59.621772766113281
-59.682807922363281
-59.728584289550781
-59.774360656738281
-59.820137023925781
-59.881172180175781
-59.942207336425781
-59.987983703613281
-60.018501281738281
-60.079536437988281
-60.399971008300781
-61.483345031738281
-58.095893859863281
-55.517158508300781
-53.502998352050781
-51.565132141113281
-49.795112609863281
-48.681221008300781
-48.650703430175781
-49.627265930175781
-51.229438781738281
-53.091011047363281
-54.922065734863281
-56.585273742675781
-57.973823547363281
-59.057197570800781
-59.804878234863281
-60.232124328613281
-60.338935852050781
-60.201606750488281
-59.850654602050781
-59.392890930175781
-58.858833312988281
-58.263740539550781
-57.683906555175781
-57.165107727050781
-56.737861633300781
-56.402168273925781
-56.142768859863281
-55.974922180175781
-55.868110656738281
-55.837593078613281
-55.868110656738281
-55.944404602050781
-56.020698547363281
-56.081733703613281
-56.158027648925781
-56.203804016113281
-56.234321594238281
-56.234321594238281
-56.203804016113281
-56.142768859863281
-56.066474914550781
-55.974922180175781
-55.852851867675781
-55.746040344238281
-55.639228820800781
-55.517158508300781
-55.425605773925781
-55.318794250488281
-55.227241516113281
-55.150947570800781
-55.074653625488281
-54.998359680175781
-54.937324523925781
-54.861030578613281
-54.799995422363281
-54.754219055175781
-54.693183898925781
-54.632148742675781
-54.571113586425781
-54.525337219238281
-54.464302062988281
-54.388008117675781
-54.326972961425781
-54.265937805175781
-54.189643859863281
-54.113349914550781
-54.052314758300781
-53.976020812988281
-53.899726867675781
-53.838691711425781
-53.762397766113281
-53.686103820800781
-53.625068664550781
-53.548774719238281
-53.487739562988281
-53.411445617675781
-53.350410461425781
-53.289375305175781
-53.228340148925781
-53.167304992675781
-53.106269836425781
-53.045234680175781
-52.968940734863281
-52.907905578613281
-52.831611633300781
-52.770576477050781
-52.709541320800781
-52.633247375488281
-52.556953430175781
-52.495918273925781
-52.419624328613281
-52.358589172363281
-52.282295227050781
-52.206001281738281
-52.160224914550781
-52.083930969238281
-52.022895812988281
-51.961860656738281
-51.900825500488281
-51.839790344238281
-51.778755187988281
-51.702461242675781
-51.641426086425781
-51.580390930175781
-51.519355773925781
-51.458320617675781
-51.382026672363281
-51.336250305175781
-51.259956359863281
-51.198921203613281
-51.137886047363281
-51.061592102050781
-51.000556945800781
-50.939521789550781
-50.878486633300781
-50.817451477050781
-50.741157531738281
-50.695381164550781
-50.619087219238281
-50.558052062988281
-50.497016906738281
-50.435981750488281
-50.374946594238281
-50.298652648925781
-50.237617492675781
-50.191841125488281
-50.130805969238281
-50.054512023925781
-50.008735656738281
-49.947700500488281
-49.886665344238281
-49.825630187988281
-49.764595031738281
-49.688301086425781
-49.627265930175781
-49.566230773925781
-49.505195617675781
-49.444160461425781
-49.383125305175781
-49.306831359863281
-49.245796203613281
-49.184761047363281
-49.123725891113281
-49.062690734863281
-49.016914367675781
-48.955879211425781
-48.879585266113281
-48.818550109863281
-48.757514953613281
-48.696479797363281
-48.635444641113281
-48.574409484863281
-48.513374328613281
-48.467597961425781
-48.391304016113281
-48.345527648925781
-48.284492492675781
-48.223457336425781
-48.162422180175781
-48.101387023925781
-48.040351867675781
-47.979316711425781
-47.918281555175781
-47.857246398925781
-47.796211242675781
-47.735176086425781
-47.689399719238281
-47.628364562988281
-47.552070617675781
-47.491035461425781
-47.445259094238281
-47.384223937988281
-47.323188781738281
-47.246894836425781
-47.201118469238281
-47.140083312988281
-47.079048156738281
-47.018013000488281
-46.941719055175781
-46.895942687988281
-46.834907531738281
-46.773872375488281
-46.712837219238281
-46.651802062988281
-46.590766906738281
-46.544990539550781
-46.483955383300781
-46.438179016113281
-46.377143859863281
-46.316108703613281
-46.255073547363281
-46.209297180175781
-46.133003234863281
-46.071968078613281
-46.010932922363281
-45.949897766113281
-45.888862609863281
-45.827827453613281
-45.782051086425781
-45.721015930175781
-45.675239562988281
-45.614204406738281
-45.568428039550781
-45.507392883300781
-45.461616516113281
-45.400581359863281
-45.339546203613281
-45.278511047363281
-45.217475891113281
-45.171699523925781
-45.110664367675781
-45.064888000488281
-45.003852844238281
-44.942817687988281
-44.881782531738281
-44.820747375488281
-44.774971008300781
-44.713935852050781
-44.652900695800781
-44.591865539550781
-44.546089172363281
-44.485054016113281
-44.439277648925781
-44.378242492675781
-44.332466125488281
-44.271430969238281
-44.210395812988281
-44.164619445800781
-44.118843078613281
-44.057807922363281
-43.996772766113281
-43.950996398925781
-43.889961242675781
-43.828926086425781
-43.783149719238281
-43.722114562988281
-43.661079406738281
-43.600044250488281
-43.539009094238281
-43.493232727050781
-43.432197570800781
-43.386421203613281
-43.340644836425781
-43.279609680175781
-43.218574523925781
-43.172798156738281
-43.127021789550781
-43.065986633300781
-43.020210266113281
-42.974433898925781
-42.913398742675781
-42.852363586425781
-42.806587219238281
-42.760810852050781
-42.699775695800781
-42.653999328613281
-42.592964172363281
-42.531929016113281
-42.470893859863281
-42.409858703613281
-42.348823547363281
-42.303047180175781
-42.242012023925781
-42.196235656738281
-42.150459289550781
-42.104682922363281
-42.058906555175781
-42.013130187988281
-41.967353820800781
-41.906318664550781
-41.860542297363281
-41.799507141113281
-41.738471984863281
-41.692695617675781
-41.646919250488281
-41.585884094238281
-41.540107727050781
-41.479072570800781
-41.433296203613281
-41.387519836425781
-41.326484680175781
-41.265449523925781
-41.219673156738281
-41.173896789550781
-41.112861633300781
-41.067085266113281
-41.006050109863281
-40.960273742675781
-40.899238586425781
-40.853462219238281
-40.792427062988281
-40.746650695800781
-40.685615539550781
-40.639839172363281
-40.578804016113281
-40.533027648925781
-40.487251281738281
-40.426216125488281
-40.395698547363281
-40.349922180175781
-40.288887023925781
-40.243110656738281
-40.197334289550781
-40.136299133300781
-40.090522766113281
-40.044746398925781
-39.998970031738281
-39.953193664550781
-39.892158508300781
-39.846382141113281
-39.800605773925781
-39.754829406738281
-39.693794250488281
-39.648017883300781
-39.602241516113281
-39.541206359863281
-39.495429992675781
-39.449653625488281
-39.403877258300781
-39.342842102050781
-39.297065734863281
-39.251289367675781
-39.205513000488281
-39.144477844238281
-39.098701477050781
-39.052925109863281
-39.007148742675781
-38.946113586425781
-38.900337219238281
-38.854560852050781
-38.808784484863281
-38.763008117675781
-38.701972961425781
-38.671455383300781
-38.610420227050781
-38.564643859863281
-38.518867492675781
-38.457832336425781
-38.412055969238281
-38.366279602050781
-38.320503234863281
-38.274726867675781
-38.228950500488281
-38.183174133300781
-38.137397766113281
-38.091621398925781
-38.045845031738281
-38.000068664550781
-37.954292297363281
-37.908515930175781
-37.862739562988281
-37.816963195800781
-37.771186828613281
-37.725410461425781
-37.664375305175781
-37.618598937988281
-37.572822570800781
-37.527046203613281
-37.481269836425781
-37.420234680175781
-37.389717102050781
-37.343940734863281
-37.282905578613281
-37.252388000488281
-37.206611633300781
-37.145576477050781
-37.099800109863281
-37.054023742675781
-37.008247375488281
-36.962471008300781
-36.916694641113281
-36.870918273925781
-36.825141906738281
-36.779365539550781
-36.718330383300781
-36.687812805175781
-36.626777648925781
-36.581001281738281
-36.535224914550781
-36.489448547363281
-36.443672180175781
-36.397895812988281
-36.352119445800781
-36.321601867675781
-36.275825500488281
-36.214790344238281
-36.184272766113281
-36.138496398925781
-36.092720031738281
-36.046943664550781
-36.001167297363281
-35.955390930175781
-35.909614562988281
-35.863838195800781
-35.818061828613281
-35.787544250488281
-35.741767883300781
-35.695991516113281
-35.650215148925781
-35.604438781738281
-35.558662414550781
-35.512886047363281
-35.467109680175781
-35.421333312988281
-35.375556945800781
-35.329780578613281
-35.284004211425781
-35.253486633300781
-35.207710266113281
-35.161933898925781
-35.116157531738281
-35.070381164550781
-35.024604797363281
-34.978828430175781
-34.948310852050781
-34.902534484863281
-34.856758117675781
-34.810981750488281
-34.765205383300781
-34.734687805175781
-34.688911437988281
-34.643135070800781
-34.597358703613281
-34.551582336425781
-34.505805969238281
-34.475288391113281
-34.429512023925781
-34.368476867675781
-34.337959289550781
-34.292182922363281
-34.246406555175781
-34.200630187988281
-34.154853820800781
-34.109077453613281
-34.078559875488281
-34.032783508300781
-33.987007141113281
-33.941230773925781
-33.910713195800781
-33.864936828613281
-33.819160461425781
-33.773384094238281
-33.727607727050781
-33.681831359863281
-33.651313781738281
-33.605537414550781
-33.559761047363281
-33.529243469238281
-33.483467102050781
-33.452949523925781
-33.407173156738281
-33.361396789550781
-33.330879211425781
-33.285102844238281
-33.239326477050781
-33.208808898925781
-33.163032531738281
-33.117256164550781
-33.071479797363281
-33.025703430175781
-32.979927062988281
-32.934150695800781
-32.903633117675781
-32.857856750488281
-32.812080383300781
-32.781562805175781
-32.735786437988281
-32.705268859863281
-32.659492492675781
-32.613716125488281
-32.583198547363281
-32.537422180175781
-32.491645812988281
-32.445869445800781
-32.400093078613281
-32.369575500488281
-32.323799133300781
-32.293281555175781
-32.247505187988281
-32.201728820800781
-32.171211242675781
-32.125434875488281
-32.094917297363281
-32.049140930175781
-32.003364562988281
-31.972848892211914
-31.942331314086914
-31.896554946899414
-31.850778579711914
-31.820261001586914
-31.774484634399414
-31.743967056274414
-31.713449478149414
-31.667673110961914
-31.621896743774414
-31.591379165649414
-31.545602798461914
-31.499826431274414
-31.469308853149414
-31.423532485961914
-31.393014907836914
-31.347238540649414
-31.301462173461914
-31.270944595336914
-31.225168228149414
-31.179391860961914
-31.148874282836914
-31.103097915649414
-31.057321548461914
-31.026803970336914
-30.981027603149414
-30.950510025024414
-30.904733657836914
-30.874216079711914
-30.843698501586914
-30.797922134399414
-30.767404556274414
-30.721628189086914
-30.691110610961914
-30.645334243774414
-30.599557876586914
-30.569040298461914
-30.523263931274414
-30.477487564086914
-30.446969985961914
-30.401193618774414
-30.370676040649414
-30.324899673461914
-30.294382095336914
-30.248605728149414
-30.218088150024414
-30.172311782836914
-30.141794204711914
-30.111276626586914
-30.080759048461914
-30.034982681274414
-30.004465103149414
-29.973947525024414
-29.928171157836914
-29.897653579711914
-29.851877212524414
-29.806100845336914
-29.775583267211914
-29.729806900024414
-29.684030532836914
-29.653512954711914
-29.607736587524414
-29.577219009399414
-29.546701431274414
-29.500925064086914
-29.470407485961914
-29.424631118774414
-29.394113540649414
-29.363595962524414
-29.333078384399414
-29.287302017211914
-29.256784439086914
-29.211008071899414
-29.180490493774414
-29.149972915649414
-29.104196548461914
-29.073678970336914
-29.027902603149414
-28.997385025024414
-28.966867446899414
-28.921091079711914
-28.890573501586914
-28.860055923461914
-28.814279556274414
-28.783761978149414
-28.753244400024414
-28.722726821899414
-28.676950454711914
-28.631174087524414
-28.600656509399414
-28.570138931274414
-28.524362564086914
-28.478586196899414
-28.448068618774414
-28.417551040649414
-28.387033462524414
-28.341257095336914
-28.310739517211914
-28.280221939086914
-28.249704360961914
-28.219186782836914
-28.188669204711914
-28.142892837524414
-28.112375259399414
-28.081857681274414
-28.036081314086914
-28.005563735961914
-27.959787368774414
-27.929269790649414
-27.883493423461914
-27.852975845336914
-27.822458267211914
-27.776681900024414
-27.746164321899414
-27.700387954711914
-27.669870376586914
-27.639352798461914
-27.608835220336914
-27.578317642211914
-27.547800064086914
-27.502023696899414
-27.471506118774414
-27.456247329711914
-27.410470962524414
-27.379953384399414
-27.349435806274414
-27.318918228149414
-27.273141860961914
-27.242624282836914
-27.212106704711914
-27.181589126586914
-27.135812759399414
-27.105295181274414
-27.059518814086914
-27.029001235961914
-26.983224868774414
-26.952707290649414
-26.922189712524414
-26.891672134399414
-26.861154556274414
-26.830636978149414
-26.800119400024414
-26.769601821899414
-26.739084243774414
-26.708566665649414
-26.678049087524414
-26.647531509399414
-26.617013931274414
-26.571237564086914
-26.540719985961914
-26.494943618774414
-26.464426040649414
-26.433908462524414
-26.403390884399414
-26.372873306274414
-26.342355728149414
-26.296579360961914
-26.266061782836914
-26.235544204711914
-26.205026626586914
-26.174509048461914
-26.143991470336914
-26.113473892211914
-26.082956314086914
-26.037179946899414
-26.006662368774414
-25.976144790649414
-25.945627212524414
-25.915109634399414
-25.884592056274414
-25.854074478149414
-25.823556900024414
-25.793039321899414
-25.747262954711914
-25.716745376586914
-25.686227798461914
-25.655710220336914
-25.625192642211914
-25.594675064086914
-25.564157485961914
-25.518381118774414
-25.487863540649414
-25.457345962524414
-25.426828384399414
-25.396310806274414
-25.365793228149414
-25.335275650024414
-25.304758071899414
-25.274240493774414
-25.243722915649414
-25.213205337524414
-25.182687759399414
-25.152170181274414
-25.121652603149414
-25.091135025024414
-25.060617446899414
-25.030099868774414
-24.999582290649414
-24.969064712524414
-24.923288345336914
-24.892770767211914
-24.862253189086914
-24.831735610961914
-24.785959243774414
-24.755441665649414
-24.724924087524414
-24.694406509399414
-24.663888931274414
-24.633371353149414
-24.602853775024414
-24.572336196899414
-24.541818618774414
-24.511301040649414
-24.496042251586914
-24.465524673461914
-24.435007095336914
-24.404489517211914
-24.389230728149414
-24.358713150024414
-24.328195571899414
-24.297677993774414
-24.267160415649414
-24.236642837524414
-24.206125259399414
-24.175607681274414
-24.145090103149414
-24.114572525024414
-24.084054946899414
-24.053537368774414
-24.023019790649414
-23.977243423461914
-23.946725845336914
-23.916208267211914
-23.885690689086914
-23.855173110961914
-23.824655532836914
-23.809396743774414
-23.778879165649414
-23.748361587524414
-23.717844009399414
-23.687326431274414
-23.656808853149414
-23.626291275024414
-23.595773696899414
-23.565256118774414
-23.534738540649414
-23.519479751586914
-23.488962173461914
-23.458444595336914
-23.427927017211914
-23.397409439086914
-23.366891860961914
-23.336374282836914
-23.305856704711914
-23.275339126586914
-23.244821548461914
-23.214303970336914
-23.183786392211914
-23.153268814086914
-23.122751235961914
-23.092233657836914
-23.061716079711914
-23.031198501586914
-23.000680923461914
-22.970163345336914
-22.939645767211914
-22.909128189086914
-22.878610610961914
-22.863351821899414
-22.832834243774414
-22.802316665649414
-22.787057876586914
-22.756540298461914
-22.726022720336914
-22.695505142211914
-22.664987564086914
-22.649728775024414
-22.619211196899414
-22.588693618774414
-22.558176040649414
-22.527658462524414
-22.497140884399414
-22.466623306274414
-22.451364517211914
-22.420846939086914
-22.390329360961914
-22.359811782836914
-22.329294204711914
-22.298776626586914
-22.268259048461914
-22.237741470336914
-22.207223892211914
-22.176706314086914
-22.161447525024414
-22.130929946899414
-22.100412368774414
-22.069894790649414
-22.054636001586914
-22.024118423461914
-21.993600845336914
-21.963083267211914
-21.932565689086914
-21.917306900024414
-21.886789321899414
-21.856271743774414
-21.825754165649414
-21.795236587524414
-21.764719009399414
-21.749460220336914
-21.718942642211914
-21.703683853149414
-21.673166275024414
-21.642648696899414
-21.627389907836914
-21.596872329711914
-21.566354751586914
-21.535837173461914
-21.520578384399414
-21.490060806274414
-21.459543228149414
-21.429025650024414
-21.398508071899414
-21.367990493774414
-21.337472915649414
-21.322214126586914
-21.291696548461914
-21.261178970336914
-21.230661392211914
-21.200143814086914
-21.184885025024414
-21.154367446899414
-21.139108657836914
-21.108591079711914
-21.078073501586914
-21.047555923461914
-21.032297134399414
-21.001779556274414
-20.971261978149414
-20.956003189086914
-20.925485610961914
-20.894968032836914
-20.864450454711914
-20.849191665649414
-20.818674087524414
-20.788156509399414
-20.757638931274414
-20.727121353149414
-20.711862564086914
-20.681344985961914
-20.650827407836914
-20.635568618774414
-20.605051040649414
-20.574533462524414
-20.559274673461914
-20.528757095336914
-20.513498306274414
-20.482980728149414
-20.452463150024414
-20.437204360961914
-20.406686782836914
-20.376169204711914
-20.345651626586914
-20.330392837524414
-20.299875259399414
-20.269357681274414
-20.238840103149414
-20.208322525024414
-20.193063735961914
-20.162546157836914
-20.132028579711914
-20.116769790649414
-20.101511001586914
-20.070993423461914
-20.055734634399414
-20.025217056274414
-20.009958267211914
-19.994699478149414
-19.964181900024414
-19.933664321899414
-19.903146743774414
-19.887887954711914
-19.857370376586914
-19.826852798461914
-19.811594009399414
-19.781076431274414
-19.750558853149414
-19.735300064086914
-19.704782485961914
-19.674264907836914
-19.659006118774414
-19.628488540649414
-19.613229751586914
-19.582712173461914
-19.552194595336914
-19.536935806274414
-19.506418228149414
-19.491159439086914
-19.460641860961914
-19.445383071899414
-19.414865493774414
-19.384347915649414
-19.369089126586914
-19.338571548461914
-19.308053970336914
-19.292795181274414
-19.262277603149414
-19.247018814086914
-19.216501235961914
-19.185983657836914
-19.170724868774414
-19.140207290649414
-19.124948501586914
-19.094430923461914
-19.063913345336914
-19.048654556274414
-19.018136978149414
-19.002878189086914
-18.972360610961914
-18.957101821899414
-18.926584243774414
-18.911325454711914
-18.880807876586914
-18.865549087524414
-18.835031509399414
-18.804513931274414
-18.789255142211914
-18.758737564086914
-18.728219985961914
-18.697702407836914
-18.682443618774414
-18.667184829711914
-18.636667251586914
-18.621408462524414
-18.590890884399414
-18.575632095336914
-18.545114517211914
-18.529855728149414
-18.514596939086914
-18.484079360961914
-18.468820571899414
-18.453561782836914
-18.423044204711914
-18.392526626586914
-18.377267837524414
-18.362009048461914
-18.331491470336914
-18.300973892211914
-18.285715103149414
-18.270456314086914
-18.255197525024414
-18.224679946899414
-18.194162368774414
-18.178903579711914
-18.148386001586914
-18.133127212524414
-18.102609634399414
-18.087350845336914
-18.056833267211914
-18.026315689086914
-17.995798110961914
-17.980539321899414
-17.950021743774414
-17.919504165649414
-17.904245376586914
-17.888986587524414
-17.873727798461914
-17.843210220336914
-17.827951431274414
-17.797433853149414
-17.782175064086914
-17.766916275024414
-17.736398696899414
-17.721139907836914
-17.690622329711914
-17.675363540649414
-17.644845962524414
-17.614328384399414
-17.599069595336914
-17.583810806274414
-17.553293228149414
-17.538034439086914
-17.507516860961914
-17.492258071899414
-17.476999282836914
-17.446481704711914
-17.431222915649414
-17.415964126586914
-17.385446548461914
-17.370187759399414
-17.339670181274414
-17.324411392211914
-17.309152603149414
-17.278635025024414
-17.248117446899414
-17.232858657836914
-17.217599868774414
-17.187082290649414
-17.171823501586914
-17.156564712524414
-17.126047134399414
-17.110788345336914
-17.095529556274414
-17.080270767211914
-17.049753189086914
-17.019235610961914
-17.003976821899414
-16.988718032836914
-16.973459243774414
-16.942941665649414
-16.927682876586914
-16.897165298461914
-16.881906509399414
-16.851388931274414
-16.836130142211914
-16.820871353149414
-16.790353775024414
-16.775094985961914
-16.759836196899414
-16.729318618774414
-16.714059829711914
-16.683542251586914
-16.668283462524414
-16.653024673461914
-16.622507095336914
-16.607248306274414
-16.576730728149414
-16.561471939086914
-16.530954360961914
-16.515695571899414
-16.500436782836914
-16.469919204711914
-16.454660415649414
-16.424142837524414
-16.408884048461914
-16.393625259399414
-16.363107681274414
-16.347848892211914
-16.332590103149414
-16.317331314086914
-16.302072525024414
-16.286813735961914
-16.256296157836914
-16.241037368774414
-16.225778579711914
-16.210519790649414
-16.180002212524414
-16.164743423461914
-16.149484634399414
-16.118967056274414
-16.103708267211914
-16.073190689086914
-16.057931900024414
-16.027414321899414
-16.012155532836914
-15.981637001037598
-15.966378211975098
-15.951119422912598
-15.935860633850098
-15.920601844787598
-15.890084266662598
-15.874825477600098
-15.859566688537598
-15.844307899475098
-15.813790321350098
-15.783272743225098
-15.768013954162598
-15.752755165100098
-15.737496376037598
-15.722237586975098
-15.691720008850098
-15.676461219787598
-15.661202430725098
-15.645943641662598
-15.615426063537598
-15.600167274475098
-15.584908485412598
-15.554390907287598
-15.539132118225098
-15.523873329162598
-15.508614540100098
-15.493355751037598
-15.462838172912598
-15.462838172912598
-15.432320594787598
-15.417061805725098
-15.386544227600098
-15.371285438537598
-15.356026649475098
-15.325509071350098
-15.310250282287598
-15.294991493225098
-15.264473915100098
-15.249215126037598
-15.218697547912598
-15.203438758850098
-15.188179969787598
-15.172921180725098
-15.142403602600098
-15.127144813537598
-15.111886024475098
-15.096627235412598
-15.081368446350098
-15.066109657287598
-15.050850868225098
-15.020333290100098
-15.005074501037598
-14.989815711975098
-14.974556922912598
-14.959298133850098
-14.928780555725098
-14.913521766662598
-14.883004188537598
-14.867745399475098
-14.852486610412598
-14.837227821350098
-14.821969032287598
-14.791451454162598
-14.776192665100098
-14.760933876037598
-14.745675086975098
-14.715157508850098
-14.699898719787598
-14.669381141662598
-14.654122352600098
-14.638863563537598
-14.623604774475098
-14.608345985412598
-14.577828407287598
-14.562569618225098
-14.547310829162598
-14.532052040100098
-14.516793251037598
-14.501534461975098
-14.486275672912598
-14.471016883850098
-14.455758094787598
-14.440499305725098
-14.409981727600098
-14.394722938537598
-14.379464149475098
-14.364205360412598
-14.348946571350098
-14.318428993225098
-14.303170204162598
-14.303170204162598
-14.272652626037598
-14.257393836975098
-14.242135047912598
-14.226876258850098
-14.211617469787598
-14.181099891662598
-14.165841102600098
-14.150582313537598
-14.135323524475098
-14.104805946350098
-14.089547157287598
-14.089547157287598
-14.074288368225098
-14.043770790100098
-14.028512001037598
-13.997994422912598
-13.982735633850098
-13.967476844787598
-13.952218055725098
-13.936959266662598
-13.921700477600098
-13.891182899475098
-13.875924110412598
-13.860665321350098
-13.845406532287598
-13.830147743225098
-13.814888954162598
-13.799630165100098
-13.799630165100098
-13.784371376037598
-13.769112586975098
-13.738595008850098
-13.708077430725098
-13.692818641662598
-13.677559852600098
-13.647042274475098
-13.631783485412598
-13.616524696350098
-13.586007118225098
-13.570748329162598
-13.555489540100098
-13.540230751037598
-13.540230751037598
-13.524971961975098
-13.509713172912598
-13.494454383850098
-13.494454383850098
-13.479195594787598
-13.448678016662598
-13.433419227600098
-13.418160438537598
-13.402901649475098
-13.372384071350098
-13.357125282287598
-13.341866493225098
-13.326607704162598
-13.311348915100098
-13.296090126037598
-13.280831336975098
-13.265572547912598
-13.250313758850098
-13.235054969787598
-13.219796180725098
-13.189278602600098
-13.174019813537598
-13.158761024475098
-13.128243446350098
-13.112984657287598
-13.097725868225098
-13.082467079162598
-13.067208290100098
-13.051949501037598
-13.036690711975098
-13.021431922912598
-13.006173133850098
-13.006173133850098
-12.990914344787598
-12.975655555725098
-12.960396766662598
-12.945137977600098
-12.929879188537598
-12.914620399475098
-12.884102821350098
-12.884102821350098
-12.868844032287598
-12.853585243225098
-12.823067665100098
-12.807808876037598
-12.792550086975098
-12.777291297912598
-12.762032508850098
-12.746773719787598
-12.731514930725098
-12.700997352600098
-12.685738563537598
-12.670479774475098
-12.655220985412598
-12.639962196350098
-12.624703407287598
-12.609444618225098
-12.594185829162598
-12.578927040100098
-12.578927040100098
-12.563668251037598
-12.533150672912598
-12.517891883850098
-12.502633094787598
-12.487374305725098
-12.472115516662598
-12.456856727600098
-12.441597938537598
-12.426339149475098
-12.411080360412598
-12.380562782287598
-12.365303993225098
-12.350045204162598
-12.334786415100098
-12.319527626037598
-12.304268836975098
-12.289010047912598
-12.289010047912598
-12.258492469787598
-12.258492469787598
-12.243233680725098
-12.227974891662598
-12.212716102600098
-12.212716102600098
-12.197457313537598
-12.166939735412598
-12.151680946350098
-12.136422157287598
-12.121163368225098
-12.090645790100098
-12.075387001037598
-12.060128211975098
-12.044869422912598
-12.029610633850098
-12.029610633850098
-12.014351844787598
-11.999093055725098
-11.983834266662598
-11.968575477600098
-11.953316688537598
-11.953316688537598
-11.938057899475098
-11.922799110412598
-11.907540321350098
-11.892281532287598
-11.861763954162598
-11.846505165100098
-11.831246376037598
-11.815987586975098
-11.800728797912598
-11.785470008850098
-11.770211219787598
-11.754952430725098
-11.739693641662598
-11.724434852600098
-11.724434852600098
-11.709176063537598
-11.693917274475098
-11.678658485412598
-11.663399696350098
-11.648140907287598
-11.632882118225098
-11.632882118225098
-11.602364540100098
-11.587105751037598
-11.571846961975098
-11.541329383850098
-11.526070594787598
-11.510811805725098
-11.495553016662598
-11.495553016662598
-11.480294227600098
-11.465035438537598
-11.449776649475098
-11.449776649475098
-11.434517860412598
-11.419259071350098
-11.404000282287598
-11.388741493225098
-11.373482704162598
-11.358223915100098
-11.342965126037598
-11.327706336975098
-11.312447547912598
-11.297188758850098
-11.297188758850098
-11.266671180725098
-11.266671180725098
-11.251412391662598
-11.236153602600098
-11.220894813537598
-11.205636024475098
-11.175118446350098
-11.175118446350098
-11.144600868225098
-11.144600868225098
-11.129342079162598
-11.114083290100098
-11.083565711975098
-11.083565711975098
-11.068306922912598
-11.053048133850098
-11.037789344787598
-11.022530555725098
-11.022530555725098
-11.022530555725098
-11.007271766662598
-10.992012977600098
-10.976754188537598
-10.976754188537598
-10.961495399475098
-10.946236610412598
-10.930977821350098
-10.915719032287598
-10.885201454162598
-10.885201454162598
-10.854683876037598
-10.839425086975098
-10.824166297912598
-10.808907508850098
-10.793648719787598
-10.778389930725098
-10.763131141662598
-10.763131141662598
-10.747872352600098
-10.732613563537598
-10.717354774475098
-10.702095985412598
-10.686837196350098
-10.671578407287598
-10.656319618225098
-10.656319618225098
-10.641060829162598
-10.625802040100098
-10.610543251037598
-10.595284461975098
-10.595284461975098
-10.580025672912598
-10.564766883850098
-10.564766883850098
-10.549508094787598
-10.534249305725098
-10.518990516662598
-10.503731727600098
-10.503731727600098
-10.488472938537598
-10.473214149475098
-10.457955360412598
-10.442696571350098
-10.427437782287598
-10.412178993225098
-10.396920204162598
-10.381661415100098
-10.366402626037598
-10.351143836975098
-10.335885047912598
-10.320626258850098
-10.305367469787598
-10.290108680725098
-10.290108680725098
-10.274849891662598
-10.259591102600098
-10.259591102600098
-10.244332313537598
-10.229073524475098
-10.229073524475098
-10.213814735412598
-10.198555946350098
-10.183297157287598
-10.168038368225098
-10.168038368225098
-10.152779579162598
-10.122262001037598
-10.107003211975098
-10.107003211975098
-10.076485633850098
-10.061226844787598
-10.061226844787598
-10.045968055725098
-10.030709266662598
-10.015450477600098
-10.000191688537598
-10.000191688537598
-9.984932899475098
-9.969674110412598
-9.969674110412598
-9.954415321350098
-9.939156532287598
-9.923897743225098
-9.923897743225098
-9.908638954162598
-9.893380165100098
-9.878121376037598
-9.862862586975098
-9.847603797912598
-9.847603797912598
-9.832345008850098
-9.817086219787598
-9.801827430725098
-9.786568641662598
-9.786568641662598
-9.771309852600098
-9.756051063537598
-9.756051063537598
-9.740792274475098
-9.725533485412598
-9.710274696350098
-9.710274696350098
-9.695015907287598
-9.679757118225098
-9.664498329162598
-9.649239540100098
-9.633980751037598
-9.618721961975098
-9.603463172912598
-9.603463172912598
-9.588204383850098
-9.572945594787598
-9.557686805725098
-9.542428016662598
-9.542428016662598
-9.527169227600098
-9.511910438537598
-9.496651649475098
-9.496651649475098
-9.481392860412598
-9.466134071350098
-9.466134071350098
-9.450875282287598
-9.435616493225098
-9.420357704162598
-9.420357704162598
-9.405098915100098
-9.389840126037598
-9.374581336975098
-9.374581336975098
-9.359322547912598
-9.344063758850098
-9.328804969787598
-9.328804969787598
-9.298287391662598
-9.283028602600098
-9.283028602600098
-9.267769813537598
-9.252511024475098
-9.252511024475098
-9.237252235412598
-9.221993446350098
-9.221993446350098
-9.206734657287598
-9.191475868225098
-9.176217079162598
-9.160958290100098
-9.145699501037598
-9.145699501037598
-9.130440711975098
-9.115181922912598
-9.099923133850098
-9.099923133850098
-9.084664344787598
-9.069405555725098
-9.069405555725098
-9.054146766662598
-9.038887977600098
-9.023629188537598
-9.008370399475098
-9.008370399475098
-8.993111610412598
-8.977852821350098
-8.977852821350098
-8.962594032287598
-8.947335243225098
-8.947335243225098
-8.932076454162598
-8.932076454162598
-8.916817665100098
-8.901558876037598
-8.901558876037598
-8.871041297912598
-8.855782508850098
-8.840523719787598
-8.840523719787598
-8.825264930725098
-8.810006141662598
-8.794747352600098
-8.779488563537598
-8.779488563537598
-8.764229774475098
-8.748970985412598
-8.748970985412598
-8.748970985412598
-8.733712196350098
-8.733712196350098
-8.718453407287598
-8.718453407287598
-8.703194618225098
-8.703194618225098
-8.687935829162598
-8.672677040100098
-8.657418251037598
-8.642159461975098
-8.626900672912598
-8.626900672912598
-8.611641883850098
-8.596383094787598
-8.581124305725098
-8.565865516662598
-8.550606727600098
-8.535347938537598
-8.520089149475098
-8.504830360412598
-8.489571571350098
-8.474312782287598
-8.474312782287598
-8.474312782287598
-8.459053993225098
-8.443795204162598
-8.443795204162598
-8.428536415100098
-8.428536415100098
-8.428536415100098
-8.413277626037598
-8.413277626037598
-8.398018836975098
-8.382760047912598
-8.382760047912598
-8.367501258850098
-8.352242469787598
-8.336983680725098
-8.336983680725098
-8.321724891662598
-8.306466102600098
-8.291207313537598
-8.291207313537598
-8.275948524475098
-8.260689735412598
-8.245430946350098
-8.230172157287598
-8.230172157287598
-8.230172157287598
-8.214913368225098
-8.214913368225098
-8.199654579162598
-8.199654579162598
-8.184395790100098
-8.184395790100098
-8.169137001037598
-8.169137001037598
-8.153878211975098
-8.123360633850098
-8.123360633850098
-8.108101844787598
-8.092843055725098
-8.077584266662598
-8.062325477600098
-8.047066688537598
-8.047066688537598
-8.031807899475098
-8.031807899475098
-8.016549110412598
-8.016549110412598
-8.001290321350098
-8.001290321350098
-7.986031532287598
-7.986031532287598
-7.970772743225098
-7.970772743225098
-7.955513954162598
-7.940255165100098
-7.924996376037598
-7.924996376037598
-7.909737586975098
-7.894478797912598
-7.879220008850098
-7.879220008850098
-7.863961219787598
-7.848702430725098
-7.833443641662598
-7.818184852600098
-7.802926063537598
-7.787667274475098
-7.787667274475098
-7.772408485412598
-7.757149696350098
-7.741890907287598
-7.741890907287598
-7.741890907287598
-7.726632118225098
-7.726632118225098
-7.711373329162598
-7.711373329162598
-7.711373329162598
-7.696114540100098
-7.696114540100098
-7.696114540100098
-7.680855751037598
-7.680855751037598
-7.680855751037598
-7.650338172912598
-7.635079383850098
-7.635079383850098
-7.619820594787598
-7.604561805725098
-7.589303016662598
-7.589303016662598
-7.574044227600098
-7.558785438537598
-7.558785438537598
-7.543526649475098
-7.528267860412598
-7.528267860412598
-7.513009071350098
-7.513009071350098
-7.497750282287598
-7.482491493225098
-7.467232704162598
-7.467232704162598
-7.467232704162598
-7.451973915100098
-7.436715126037598
-7.436715126037598
-7.421456336975098
-7.421456336975098
-7.406197547912598
-7.390938758850098
-7.375679969787598
-7.375679969787598
-7.360421180725098
-7.360421180725098
-7.345162391662598
-7.345162391662598
-7.329903602600098
-7.329903602600098
-7.314644813537598
-7.299386024475098
-7.284127235412598
-7.268868446350098
-7.268868446350098
-7.253609657287598
-7.253609657287598
-7.238350868225098
-7.238350868225098
-7.223092079162598
-7.223092079162598
-7.207833290100098
-7.207833290100098
-7.192574501037598
-7.192574501037598
-7.177315711975098
-7.177315711975098
-7.162056922912598
-7.146798133850098
-7.146798133850098
-7.131539344787598
-7.131539344787598
-7.131539344787598
-7.116280555725098
-7.116280555725098
-7.101021766662598
-7.101021766662598
-7.085762977600098
-7.070504188537598
-7.070504188537598
-7.055245399475098
-7.039986610412598
-7.024727821350098
-7.024727821350098
-7.009469032287598
-6.994210243225098
-6.994210243225098
-6.978951454162598
-6.963692665100098
-6.963692665100098
-6.948433876037598
-6.948433876037598
-6.948433876037598
-6.933175086975098
-6.917916297912598
-6.917916297912598
-6.917916297912598
-6.917916297912598
-6.902657508850098
-6.887398719787598
-6.872139930725098
-6.872139930725098
-6.856881141662598
-6.841622352600098
-6.841622352600098
-6.826363563537598
-6.811104774475098
-6.795845985412598
-6.795845985412598
-6.780587196350098
-6.780587196350098
-6.765328407287598
-6.750069618225098
-6.750069618225098
-6.750069618225098
-6.734810829162598
-6.734810829162598
-6.734810829162598
-6.719552040100098
-6.719552040100098
-6.704293251037598
-6.689034461975098
-6.689034461975098
-6.689034461975098
-6.673775672912598
-6.658516883850098
-6.658516883850098
-6.643258094787598
-6.627999305725098
-6.627999305725098
-6.612740516662598
-6.612740516662598
-6.597481727600098
-6.582222938537598
-6.582222938537598
-6.582222938537598
-6.582222938537598
-6.566964149475098
-6.551705360412598
-6.551705360412598
-6.536446571350098
-6.536446571350098
-6.536446571350098
-6.521187782287598
-6.505928993225098
-6.505928993225098
-6.490670204162598
-6.475411415100098
-6.475411415100098
-6.460152626037598
-6.444893836975098
-6.444893836975098
-6.444893836975098
-6.429635047912598
-6.429635047912598
-6.414376258850098
-6.414376258850098
-6.399117469787598
-6.383858680725098
-6.383858680725098
-6.368599891662598
-6.353341102600098
-6.353341102600098
-6.338082313537598
-6.338082313537598
-6.322823524475098
-6.307564735412598
-6.307564735412598
-6.307564735412598
-6.307564735412598
-6.292305946350098
-6.277047157287598
-6.277047157287598
-6.261788368225098
-6.261788368225098
-6.261788368225098
-6.246529579162598
-6.231270790100098
-6.231270790100098
-6.231270790100098
-6.231270790100098
-6.200753211975098
-6.200753211975098
-6.185494422912598
-6.185494422912598
-6.170235633850098
-6.154976844787598
-6.154976844787598
-6.154976844787598
-6.154976844787598
-6.154976844787598
-6.139718055725098
-6.139718055725098
-6.139718055725098
-6.124459266662598
-6.124459266662598
-6.109200477600098
-6.093941688537598
-6.093941688537598
-6.078682899475098
-6.063424110412598
-6.063424110412598
-6.048165321350098
-6.048165321350098
-6.032906532287598
-6.032906532287598
-6.017647743225098
-6.002388954162598
-6.002388954162598
-6.002388954162598
-5.987130165100098
-5.987130165100098
-5.971871376037598
-5.956612586975098
-5.956612586975098
-5.941353797912598
-5.941353797912598
-5.941353797912598
-5.926095008850098
-5.910836219787598
-5.910836219787598
-5.910836219787598
-5.910836219787598
-5.895577430725098
-5.880318641662598
-5.865059852600098
-5.865059852600098
-5.865059852600098
-5.865059852600098
-5.849801063537598
-5.834542274475098
-5.834542274475098
-5.834542274475098
-5.834542274475098
-5.819283485412598
-5.804024696350098
-5.804024696350098
-5.804024696350098
-5.788765907287598
-5.773507118225098
-5.758248329162598
-5.758248329162598
-5.758248329162598
-5.742989540100098
-5.742989540100098
-5.727730751037598
-5.727730751037598
-5.712471961975098
-5.712471961975098
-5.712471961975098
-5.697213172912598
-5.681954383850098
-5.681954383850098
-5.681954383850098
-5.666695594787598
-5.666695594787598
-5.651436805725098
-5.636178016662598
-5.636178016662598
-5.636178016662598
-5.620919227600098
-5.620919227600098
-5.605660438537598
-5.605660438537598
-5.605660438537598
-5.590401649475098
-5.575142860412598
-5.575142860412598
-5.575142860412598
-5.559884071350098
-5.559884071350098
-5.559884071350098
-5.544625282287598
-5.529366493225098
-5.529366493225098
-5.529366493225098
-5.514107704162598
-5.514107704162598
-5.498848915100098
-5.483590126037598
-5.483590126037598
-5.468331336975098
-5.468331336975098
-5.453072547912598
-5.453072547912598
-5.437813758850098
-5.422554969787598
-5.422554969787598
-5.422554969787598
-5.422554969787598
-5.422554969787598
-5.407296180725098
-5.407296180725098
-5.407296180725098
-5.407296180725098
-5.392037391662598
-5.376778602600098
-5.376778602600098
-5.361519813537598
-5.361519813537598
-5.346261024475098
-5.346261024475098
-5.331002235412598
-5.331002235412598
-5.315743446350098
-5.315743446350098
-5.315743446350098
-5.300484657287598
-5.300484657287598
-5.285225868225098
-5.285225868225098
-5.269967079162598
-5.269967079162598
-5.254708290100098
-5.254708290100098
-5.239449501037598
-5.239449501037598
-5.224190711975098
-5.224190711975098
-5.224190711975098
-5.224190711975098
-5.208931922912598
-5.208931922912598
-5.208931922912598
-5.193673133850098
-5.193673133850098
-5.193673133850098
-5.178414344787598
-5.178414344787598
-5.178414344787598
-5.163155555725098
-5.163155555725098
-5.147896766662598
-5.147896766662598
-5.132637977600098
-5.132637977600098
-5.117379188537598
-5.102120399475098
-5.102120399475098
-5.086861610412598
-5.086861610412598
-5.086861610412598
-5.071602821350098
-5.071602821350098
-5.071602821350098
-5.056344032287598
-5.041085243225098
-5.041085243225098
-5.041085243225098
-5.025826454162598
-5.025826454162598
-5.010567665100098
-4.995308876037598
-5.010567665100098
-4.995308876037598
-4.995308876037598
-4.980050086975098
-4.980050086975098
-4.964791297912598
-4.964791297912598
-4.964791297912598
-4.964791297912598
-4.964791297912598
-4.949532508850098
-4.949532508850098
-4.949532508850098
-4.934273719787598
-4.934273719787598
-4.934273719787598
-4.919014930725098
-4.903756141662598
-4.903756141662598
-4.903756141662598
-4.888497352600098
-4.888497352600098
-4.873238563537598
-4.873238563537598
-4.873238563537598
-4.873238563537598
-4.857979774475098
-4.857979774475098
-4.842720985412598
-4.842720985412598
-4.842720985412598
-4.827462196350098
-4.812203407287598
-4.812203407287598
-4.796944618225098
-4.781685829162598
-4.781685829162598
-4.781685829162598
-4.766427040100098
-4.766427040100098
-4.751168251037598
-4.766427040100098
-4.766427040100098
-4.766427040100098
-4.751168251037598
-4.751168251037598
-4.751168251037598
-4.751168251037598
-4.735909461975098
-4.735909461975098
-4.720650672912598
-4.720650672912598
-4.705391883850098
-4.705391883850098
-4.690133094787598
-4.674874305725098
-4.674874305725098
-4.674874305725098
-4.674874305725098
-4.659615516662598
-4.644356727600098
-4.644356727600098
-4.629097938537598
-4.629097938537598
-4.629097938537598
-4.613839149475098
-4.613839149475098
-4.598580360412598
-4.598580360412598
-4.598580360412598
-4.598580360412598
-4.598580360412598
-4.598580360412598
-4.598580360412598
-4.583321571350098
-4.583321571350098
-4.568062782287598
-4.568062782287598
-4.552803993225098
-4.552803993225098
-4.537545204162598
-4.537545204162598
-4.522286415100098
-4.507027626037598
-4.507027626037598
-4.491768836975098
-4.476510047912598
-4.476510047912598
-4.476510047912598
-4.476510047912598
-4.461251258850098
-4.476510047912598
-4.476510047912598
-4.461251258850098
-4.461251258850098
-4.461251258850098
-4.461251258850098
-4.445992469787598
-4.430733680725098
-4.430733680725098
-4.430733680725098
-4.415474891662598
-4.415474891662598
-4.400216102600098
-4.400216102600098
-4.400216102600098
-4.400216102600098
-4.400216102600098
-4.384957313537598
-4.369698524475098
-4.369698524475098
-4.369698524475098
-4.369698524475098
-4.354439735412598
-4.339180946350098
-4.339180946350098
-4.323922157287598
-4.323922157287598
-4.323922157287598
-4.323922157287598
-4.308663368225098
-4.308663368225098
-4.293404579162598
-4.293404579162598
-4.293404579162598
-4.278145790100098
-4.278145790100098
-4.278145790100098
-4.262887001037598
-4.262887001037598
-4.262887001037598
-4.247628211975098
-4.247628211975098
-4.247628211975098
-4.247628211975098
-4.232369422912598
-4.232369422912598
-4.232369422912598
-4.217110633850098
-4.217110633850098
-4.217110633850098
-4.201851844787598
-4.201851844787598
-4.186593055725098
-4.171334266662598
-4.171334266662598
-4.171334266662598
-4.171334266662598
-4.171334266662598
-4.156075477600098
-4.156075477600098
-4.156075477600098
-4.140816688537598
-4.140816688537598
-4.140816688537598
-4.125557899475098
-4.125557899475098
-4.125557899475098
-4.125557899475098
-4.110299110412598
-4.095040321350098
-4.095040321350098
-4.095040321350098
-4.079781532287598
-4.079781532287598
-4.079781532287598
-4.079781532287598
-4.064522743225098
-4.064522743225098
-4.064522743225098
-4.064522743225098
-4.064522743225098
-4.064522743225098
-4.049263954162598
-4.049263954162598
-4.034005165100098
-4.034005165100098
-4.034005165100098
-4.018746376037598
-4.018746376037598
-4.003487586975098
-3.988229036331177
-3.972970247268677
-3.972970247268677
-3.972970247268677
-3.957711458206177
-3.957711458206177
-3.957711458206177
-3.957711458206177
-3.957711458206177
-3.942452669143677
-3.942452669143677
-3.942452669143677
-3.927193880081177
-3.927193880081177
-3.942452669143677
-3.927193880081177
-3.927193880081177
-3.911935091018677
-3.911935091018677
-3.911935091018677
-3.896676301956177
-3.896676301956177
-3.896676301956177
-3.896676301956177
-3.881417512893677
-3.866158723831177
-3.866158723831177
-3.866158723831177
-3.866158723831177
-3.866158723831177
-3.850899934768677
-3.850899934768677
-3.850899934768677
-3.835641145706177
-3.835641145706177
-3.835641145706177
-3.820382356643677
-3.820382356643677
-3.820382356643677
-3.820382356643677
-3.805123567581177
-3.789864778518677
-3.789864778518677
-3.789864778518677
-3.789864778518677
-3.774605989456177
-3.774605989456177
-3.759347200393677
-3.759347200393677
-3.759347200393677
-3.759347200393677
-3.744088411331177
-3.744088411331177
-3.744088411331177
-3.744088411331177
-3.744088411331177
-3.744088411331177
-3.744088411331177
-3.728829622268677
-3.728829622268677
-3.728829622268677
-3.713570833206177
-3.713570833206177
-3.698312044143677
-3.698312044143677
-3.698312044143677
-3.683053255081177
-3.683053255081177
-3.683053255081177
-3.683053255081177
-3.683053255081177
-3.667794466018677
-3.667794466018677
-3.652535676956177
-3.652535676956177
-3.652535676956177
-3.637276887893677
-3.637276887893677
-3.622018098831177
-3.622018098831177
-3.622018098831177
-3.606759309768677
-3.606759309768677
-3.606759309768677
-3.591500520706177
-3.591500520706177
-3.591500520706177
-3.591500520706177
-3.576241731643677
-3.576241731643677
-3.576241731643677
-3.560982942581177
-3.560982942581177
-3.545724153518677
-3.545724153518677
-3.545724153518677
-3.545724153518677
-3.530465364456177
-3.530465364456177
-3.530465364456177
-3.530465364456177
-3.530465364456177
-3.530465364456177
-3.530465364456177
-3.530465364456177
-3.515206575393677
-3.515206575393677
-3.515206575393677
-3.499947786331177
-3.499947786331177
-3.499947786331177
-3.484688997268677
-3.484688997268677
-3.469430208206177
-3.469430208206177
-3.454171419143677
-3.454171419143677
-3.454171419143677
-3.454171419143677
-3.438912630081177
-3.438912630081177
-3.438912630081177
-3.438912630081177
-3.423653841018677
-3.423653841018677
-3.423653841018677
-3.408395051956177
-3.408395051956177
-3.408395051956177
-3.408395051956177
-3.408395051956177
-3.393136262893677
-3.393136262893677
-3.377877473831177
-3.377877473831177
-3.377877473831177
-3.377877473831177
-3.362618684768677
-3.362618684768677
-3.362618684768677
-3.347359895706177
-3.347359895706177
-3.347359895706177
-3.332101106643677
-3.332101106643677
-3.332101106643677
-3.332101106643677
-3.316842317581177
-3.316842317581177
-3.316842317581177
-3.316842317581177
-3.316842317581177
-3.301583528518677
-3.301583528518677
-3.301583528518677
-3.301583528518677
-3.286324739456177
-3.286324739456177
-3.286324739456177
-3.286324739456177
-3.286324739456177
-3.271065950393677
-3.271065950393677
-3.271065950393677
-3.255807161331177
-3.255807161331177
-3.240548372268677
-3.225289583206177
-3.225289583206177
-3.225289583206177
-3.225289583206177
-3.225289583206177
-3.225289583206177
-3.225289583206177
-3.210030794143677
-3.225289583206177
-3.225289583206177
-3.210030794143677
-3.210030794143677
-3.210030794143677
-3.210030794143677
-3.194772005081177
-3.194772005081177
-3.194772005081177
-3.179513216018677
-3.179513216018677
-3.164254426956177
-3.164254426956177
-3.164254426956177
-3.164254426956177
-3.148995637893677
-3.148995637893677
-3.164254426956177
-3.148995637893677
-3.148995637893677
-3.148995637893677
-3.133736848831177
-3.133736848831177
-3.133736848831177
-3.118478059768677
-3.118478059768677
-3.118478059768677
-3.118478059768677
-3.103219270706177
-3.103219270706177
-3.103219270706177
-3.103219270706177
-3.087960481643677
-3.087960481643677
-3.072701692581177
-3.072701692581177
-3.072701692581177
-3.072701692581177
-3.072701692581177
-3.057442903518677
-3.057442903518677
-3.042184114456177
-3.042184114456177
-3.042184114456177
-3.042184114456177
-3.026925325393677
-3.026925325393677
-3.026925325393677
-3.026925325393677
-3.026925325393677
-3.026925325393677
-3.011666536331177
-3.011666536331177
-3.011666536331177
-2.996407747268677
-2.996407747268677
-2.996407747268677
-2.996407747268677
-2.996407747268677
-2.996407747268677
-2.981148958206177
-2.981148958206177
-2.981148958206177
-2.981148958206177
-2.981148958206177
-2.965890169143677
-2.965890169143677
-2.965890169143677
-2.950631380081177
-2.950631380081177
-2.950631380081177
-2.935372591018677
-2.935372591018677
-2.935372591018677
-2.935372591018677
-2.935372591018677
-2.920113801956177
-2.920113801956177
-2.920113801956177
-2.920113801956177
-2.920113801956177
-2.920113801956177
-2.920113801956177
-2.920113801956177
-2.904855012893677
-2.904855012893677
-2.904855012893677
-2.889596223831177
-2.889596223831177
-2.874337434768677
-2.874337434768677
-2.874337434768677
-2.859078645706177
-2.859078645706177
-2.859078645706177
-2.859078645706177
-2.874337434768677
-2.874337434768677
-2.859078645706177
-2.859078645706177
-2.859078645706177
-2.859078645706177
-2.859078645706177
-2.843819856643677
-2.843819856643677
-2.828561067581177
-2.828561067581177
-2.813302278518677
-2.813302278518677
-2.813302278518677
-2.798043489456177
-2.798043489456177
-2.798043489456177
-2.798043489456177
-2.782784700393677
-2.782784700393677
-2.782784700393677
-2.782784700393677
-2.782784700393677
-2.782784700393677
-2.782784700393677
-2.767525911331177
-2.767525911331177
-2.767525911331177
-2.752267122268677
-2.752267122268677
-2.752267122268677
-2.752267122268677
-2.752267122268677
-2.737008333206177
-2.737008333206177
-2.737008333206177
-2.737008333206177
-2.737008333206177
-2.737008333206177
-2.737008333206177
-2.721749544143677
-2.721749544143677
-2.721749544143677
-2.721749544143677
-2.721749544143677
-2.721749544143677
-2.706490755081177
-2.706490755081177
-2.691231966018677
-2.691231966018677
-2.675973176956177
-2.675973176956177
-2.660714387893677
-2.660714387893677
-2.660714387893677
-2.660714387893677
-2.645455598831177
-2.645455598831177
-2.660714387893677
-2.645455598831177
-2.645455598831177
-2.645455598831177
-2.645455598831177
-2.645455598831177
-2.645455598831177
-2.645455598831177
-2.630196809768677
-2.645455598831177
-2.630196809768677
-2.630196809768677
-2.630196809768677
-2.614938020706177
-2.614938020706177
-2.614938020706177
-2.599679231643677
-2.599679231643677
-2.599679231643677
-2.584420442581177
-2.584420442581177
-2.584420442581177
-2.584420442581177
-2.584420442581177
-2.569161653518677
-2.584420442581177
-2.569161653518677
-2.569161653518677
-2.584420442581177
-2.569161653518677
-2.569161653518677
-2.569161653518677
-2.569161653518677
-2.569161653518677
-2.553902864456177
-2.538644075393677
-2.538644075393677
-2.538644075393677
-2.538644075393677
-2.523385286331177
-2.523385286331177
-2.508126497268677
-2.508126497268677
-2.508126497268677
-2.508126497268677
-2.508126497268677
-2.492867708206177
-2.508126497268677
-2.508126497268677
-2.508126497268677
-2.508126497268677
-2.508126497268677
-2.508126497268677
-2.508126497268677
-2.492867708206177
-2.492867708206177
-2.492867708206177
-2.492867708206177
-2.477608919143677
-2.477608919143677
-2.462350130081177
-2.462350130081177
-2.462350130081177
-2.447091341018677
-2.447091341018677
-2.447091341018677
-2.431832551956177
-2.431832551956177
-2.431832551956177
-2.431832551956177
-2.431832551956177
-2.416573762893677
-2.416573762893677
-2.431832551956177
-2.431832551956177
-2.416573762893677
-2.416573762893677
-2.416573762893677
-2.416573762893677
-2.401314973831177
-2.416573762893677
-2.401314973831177
-2.401314973831177
-2.386056184768677
-2.386056184768677
-2.386056184768677
-2.386056184768677
-2.386056184768677
-2.386056184768677
-2.370797395706177
-2.386056184768677
-2.370797395706177
-2.370797395706177
-2.370797395706177
-2.370797395706177
-2.355538606643677
-2.355538606643677
-2.355538606643677
-2.355538606643677
-2.370797395706177
-2.355538606643677
-2.355538606643677
-2.355538606643677
-2.355538606643677
-2.355538606643677
-2.340279817581177
-2.340279817581177
-2.325021028518677
-2.325021028518677
-2.325021028518677
-2.309762239456177
-2.309762239456177
-2.294503450393677
-2.294503450393677
-2.294503450393677
-2.279244661331177
-2.279244661331177
-2.279244661331177
-2.279244661331177
-2.279244661331177
-2.279244661331177
-2.279244661331177
-2.279244661331177
-2.279244661331177
-2.279244661331177
-2.279244661331177
-2.279244661331177
-2.279244661331177
-2.279244661331177
-2.279244661331177
-2.263985872268677
-2.263985872268677
-2.263985872268677
-2.263985872268677
-2.248727083206177
-2.233468294143677
-2.233468294143677
-2.233468294143677
-2.233468294143677
-2.218209505081177
-2.218209505081177
-2.218209505081177
-2.218209505081177
-2.218209505081177
-2.218209505081177
-2.218209505081177
-2.202950716018677
-2.202950716018677
-2.202950716018677
-2.202950716018677
-2.202950716018677
-2.202950716018677
-2.202950716018677
-2.187691926956177
-2.187691926956177
-2.187691926956177
-2.187691926956177
-2.187691926956177
-2.187691926956177
-2.187691926956177
-2.172433137893677
-2.172433137893677
-2.172433137893677
-2.172433137893677
-2.157174348831177
-2.157174348831177
-2.157174348831177
-2.157174348831177
-2.141915559768677
-2.141915559768677
-2.141915559768677
-2.141915559768677
-2.141915559768677
-2.126656770706177
-2.126656770706177
-2.126656770706177
-2.126656770706177
-2.126656770706177
-2.126656770706177
-2.126656770706177
-2.111397981643677
-2.111397981643677
-2.111397981643677
-2.111397981643677
-2.096139192581177
-2.111397981643677
-2.096139192581177
-2.096139192581177
-2.096139192581177
-2.080880403518677
-2.096139192581177
-2.080880403518677
-2.080880403518677
-2.080880403518677
-2.080880403518677
-2.080880403518677
-2.080880403518677
-2.080880403518677
-2.080880403518677
-2.080880403518677
-2.080880403518677
-2.080880403518677
-2.065621614456177
-2.065621614456177
-2.065621614456177
-2.065621614456177
-2.065621614456177
-2.050362825393677
-2.050362825393677
-2.050362825393677
-2.050362825393677
-2.035104036331177
-2.035104036331177
-2.035104036331177
-2.035104036331177
-2.035104036331177
-2.035104036331177
-2.035104036331177
-2.019845247268677
-2.019845247268677
-2.019845247268677
-2.019845247268677
-2.019845247268677
-2.004586458206177
-2.004586458206177
-2.004586458206177
-2.004586458206177
-2.004586458206177
-2.004586458206177
-2.004586458206177
-1.989327669143677
-2.004586458206177
-1.989327669143677
-1.989327669143677
-1.989327669143677
-1.989327669143677
-1.974068880081177
-1.974068880081177
-1.974068880081177
-1.958810091018677
-1.958810091018677
-1.958810091018677
-1.943551301956177
-1.943551301956177
-1.943551301956177
-1.943551301956177
-1.943551301956177
-1.943551301956177
-1.943551301956177
-1.943551301956177
-1.943551301956177
-1.958810091018677
-1.958810091018677
-1.943551301956177
-1.943551301956177
-1.943551301956177
-1.943551301956177
-1.943551301956177
-1.943551301956177
-1.943551301956177
-1.928292512893677
-1.928292512893677
-1.913033723831177
-1.913033723831177
-1.913033723831177
-1.913033723831177
-1.913033723831177
-1.897774934768677
-1.897774934768677
-1.897774934768677
-1.882516145706177
-1.882516145706177
-1.882516145706177
-1.882516145706177
-1.882516145706177
-1.882516145706177
-1.882516145706177
-1.867257356643677
-1.882516145706177
-1.882516145706177
-1.867257356643677
-1.867257356643677
-1.867257356643677
-1.867257356643677
-1.867257356643677
-1.867257356643677
-1.867257356643677
-1.851998567581177
-1.851998567581177
-1.851998567581177
-1.851998567581177
-1.851998567581177
-1.851998567581177
-1.851998567581177
-1.851998567581177
-1.851998567581177
-1.851998567581177
-1.851998567581177
-1.851998567581177
-1.851998567581177
-1.836739778518677
-1.836739778518677
-1.836739778518677
-1.836739778518677
-1.821480989456177
-1.821480989456177
-1.806222200393677
-1.806222200393677
-1.806222200393677
-1.806222200393677
-1.806222200393677
-1.806222200393677
-1.790963411331177
-1.790963411331177
-1.790963411331177
-1.790963411331177
-1.790963411331177
-1.790963411331177
-1.790963411331177
-1.790963411331177
-1.790963411331177
-1.790963411331177
-1.790963411331177
-1.790963411331177
-1.775704622268677
-1.775704622268677
-1.775704622268677
-1.775704622268677
-1.775704622268677
-1.760445833206177
-1.760445833206177
-1.760445833206177
-1.760445833206177
-1.760445833206177
-1.745187044143677
-1.745187044143677
-1.760445833206177
-1.745187044143677
-1.745187044143677
-1.745187044143677
-1.745187044143677
-1.745187044143677
-1.745187044143677
-1.745187044143677
-1.745187044143677
-1.745187044143677
-1.745187044143677
-1.745187044143677
-1.745187044143677
-1.729928255081177
-1.729928255081177
-1.729928255081177
-1.714669466018677
-1.714669466018677
-1.714669466018677
-1.714669466018677
-1.699410676956177
-1.699410676956177
-1.699410676956177
-1.699410676956177
-1.714669466018677
-1.714669466018677
-1.699410676956177
-1.699410676956177
-1.699410676956177
-1.699410676956177
-1.699410676956177
-1.684151887893677
-1.668893098831177
-1.668893098831177
-1.668893098831177
-1.668893098831177
-1.653634309768677
-1.653634309768677
-1.653634309768677
-1.653634309768677
-1.653634309768677
-1.653634309768677
-1.653634309768677
-1.653634309768677
-1.653634309768677
-1.653634309768677
-1.668893098831177
-1.668893098831177
-1.668893098831177
-1.668893098831177
-1.668893098831177
-1.653634309768677
-1.653634309768677
-1.653634309768677
-1.653634309768677
-1.638375520706177
-1.638375520706177
-1.638375520706177
-1.623116731643677
-1.623116731643677
-1.623116731643677
-1.623116731643677
-1.607857942581177
-1.607857942581177
-1.607857942581177
-1.592599153518677
-1.592599153518677
-1.592599153518677
-1.592599153518677
-1.592599153518677
-1.592599153518677
-1.592599153518677
-1.592599153518677
-1.592599153518677
-1.592599153518677
-1.592599153518677
-1.592599153518677
-1.592599153518677
-1.607857942581177
-1.607857942581177
-1.592599153518677
-1.607857942581177
-1.592599153518677
-1.592599153518677
-1.592599153518677
-1.577340364456177
-1.577340364456177
-1.577340364456177
-1.562081575393677
-1.562081575393677
-1.546822786331177
-1.562081575393677
-1.546822786331177
-1.546822786331177
-1.546822786331177
-1.546822786331177
-1.546822786331177
-1.546822786331177
-1.546822786331177
-1.546822786331177
-1.546822786331177
-1.546822786331177
-1.546822786331177
-1.531563997268677
-1.531563997268677
-1.531563997268677
-1.531563997268677
-1.531563997268677
-1.531563997268677
-1.531563997268677
-1.531563997268677
-1.531563997268677
-1.516305208206177
-1.516305208206177
-1.516305208206177
-1.501046419143677
-1.501046419143677
-1.516305208206177
-1.501046419143677
-1.501046419143677
-1.501046419143677
-1.501046419143677
-1.501046419143677
-1.501046419143677
-1.501046419143677
-1.501046419143677
-1.501046419143677
-1.501046419143677
-1.501046419143677
-1.501046419143677
-1.485787630081177
-1.485787630081177
-1.485787630081177
-1.485787630081177
-1.485787630081177
-1.485787630081177
-1.470528841018677
-1.470528841018677
-1.470528841018677
-1.470528841018677
-1.455270051956177
-1.455270051956177
-1.455270051956177
-1.455270051956177
-1.440011262893677
-1.440011262893677
-1.440011262893677
-1.440011262893677
-1.455270051956177
-1.455270051956177
-1.455270051956177
-1.455270051956177
-1.440011262893677
-1.455270051956177
-1.455270051956177
-1.455270051956177
-1.440011262893677
-1.440011262893677
-1.440011262893677
-1.440011262893677
-1.440011262893677
-1.440011262893677
-1.440011262893677
-1.440011262893677
-1.424752473831177
-1.440011262893677
-1.440011262893677
-1.424752473831177
-1.424752473831177
-1.424752473831177
-1.424752473831177
-1.424752473831177
-1.409493684768677
-1.409493684768677
-1.409493684768677
-1.409493684768677
-1.394234895706177
-1.394234895706177
-1.394234895706177
-1.394234895706177
-1.394234895706177
-1.409493684768677
-1.409493684768677
-1.394234895706177
-1.394234895706177
-1.409493684768677
-1.409493684768677
-1.394234895706177
-1.409493684768677
-1.409493684768677
-1.394234895706177
-1.378976106643677
-1.394234895706177
-1.394234895706177
-1.378976106643677
-1.378976106643677
-1.363717317581177
-1.363717317581177
-1.363717317581177
-1.363717317581177
-1.363717317581177
-1.348458528518677
-1.348458528518677
-1.348458528518677
-1.363717317581177
-1.363717317581177
-1.348458528518677
-1.363717317581177
-1.348458528518677
-1.348458528518677
-1.348458528518677
-1.348458528518677
-1.348458528518677
-1.348458528518677
-1.348458528518677
-1.348458528518677
-1.348458528518677
-1.333199739456177
-1.333199739456177
-1.333199739456177
-1.333199739456177
-1.317940950393677
-1.317940950393677
-1.317940950393677
-1.317940950393677
-1.317940950393677
-1.317940950393677
-1.317940950393677
-1.317940950393677
-1.317940950393677
-1.317940950393677
-1.317940950393677
-1.302682161331177
-1.302682161331177
-1.302682161331177
-1.302682161331177
-1.302682161331177
-1.302682161331177
-1.302682161331177
-1.302682161331177
-1.302682161331177
-1.287423372268677
-1.302682161331177
-1.302682161331177
-1.302682161331177
-1.302682161331177
-1.302682161331177
-1.287423372268677
-1.287423372268677
-1.287423372268677
-1.287423372268677
-1.287423372268677
-1.287423372268677
-1.272164583206177
-1.287423372268677
-1.272164583206177
-1.272164583206177
-1.272164583206177
-1.272164583206177
-1.272164583206177
-1.272164583206177
-1.256905794143677
-1.256905794143677
-1.256905794143677
-1.256905794143677
-1.256905794143677
-1.256905794143677
-1.256905794143677
-1.256905794143677
-1.256905794143677
-1.256905794143677
-1.256905794143677
-1.256905794143677
-1.256905794143677
-1.256905794143677
-1.256905794143677
-1.272164583206177
-1.256905794143677
-1.256905794143677
-1.256905794143677
-1.256905794143677
-1.256905794143677
-1.241647005081177
-1.241647005081177
-1.226388216018677
-1.226388216018677
-1.226388216018677
-1.211129426956177
-1.211129426956177
-1.211129426956177
-1.211129426956177
-1.211129426956177
-1.211129426956177
-1.211129426956177
-1.211129426956177
-1.211129426956177
-1.226388216018677
-1.226388216018677
-1.211129426956177
-1.211129426956177
-1.211129426956177
-1.211129426956177
-1.195870637893677
-1.195870637893677
-1.195870637893677
-1.180611848831177
-1.195870637893677
-1.195870637893677
-1.195870637893677
-1.180611848831177
-1.180611848831177
-1.180611848831177
-1.195870637893677
-1.180611848831177
-1.180611848831177
-1.180611848831177
-1.180611848831177
-1.180611848831177
-1.180611848831177
-1.180611848831177
-1.165353059768677
-1.165353059768677
-1.165353059768677
-1.165353059768677
-1.165353059768677
-1.165353059768677
-1.165353059768677
-1.165353059768677
-1.165353059768677
-1.180611848831177
-1.180611848831177
-1.180611848831177
-1.180611848831177
-1.165353059768677
-1.165353059768677
-1.165353059768677
-1.165353059768677
-1.150094270706177
-1.150094270706177
-1.150094270706177
-1.150094270706177
-1.134835481643677
-1.134835481643677
-1.134835481643677
-1.119576692581177
-1.119576692581177
-1.119576692581177
-1.119576692581177
-1.119576692581177
-1.119576692581177
-1.119576692581177
-1.119576692581177
-1.134835481643677
-1.119576692581177
-1.134835481643677
-1.134835481643677
-1.134835481643677
-1.134835481643677
-1.134835481643677
-1.134835481643677
-1.134835481643677
-1.119576692581177
-1.119576692581177
-1.104317903518677
-1.104317903518677
-1.104317903518677
-1.104317903518677
-1.089059114456177
-1.104317903518677
-1.089059114456177
-1.104317903518677
-1.089059114456177
-1.089059114456177
-1.104317903518677
-1.104317903518677
-1.104317903518677
-1.104317903518677
-1.104317903518677
-1.104317903518677
-1.104317903518677
-1.089059114456177
-1.089059114456177
-1.089059114456177
-1.089059114456177
-1.089059114456177
-1.089059114456177
-1.073800325393677
-1.073800325393677
-1.073800325393677
-1.073800325393677
-1.073800325393677
-1.073800325393677
-1.073800325393677
-1.073800325393677
-1.073800325393677
-1.073800325393677
-1.073800325393677
-1.073800325393677
-1.073800325393677
-1.073800325393677
-1.073800325393677
-1.073800325393677
-1.073800325393677
-1.073800325393677
-1.073800325393677
-1.073800325393677
-1.073800325393677
-1.073800325393677
-1.073800325393677
-1.073800325393677
-1.058541536331177
-1.058541536331177
-1.058541536331177
-1.043282747268677
-1.043282747268677
-1.043282747268677
-1.043282747268677
-1.043282747268677
-1.043282747268677
-1.043282747268677
-1.028023958206177
-1.028023958206177
-1.028023958206177
-1.028023958206177
-1.028023958206177
-1.028023958206177
-1.028023958206177
-1.028023958206177
-1.028023958206177
-1.028023958206177
-1.028023958206177
-1.012765169143677
-1.012765169143677
-1.012765169143677
-1.012765169143677
-1.012765169143677
-1.012765169143677
-1.012765169143677
-0.997506320476532
-1.012765169143677
-0.997506320476532
-0.997506320476532
-0.997506320476532
-1.012765169143677
-1.012765169143677
-0.997506320476532
-0.997506320476532
-0.997506320476532
-0.997506320476532
-0.997506320476532
-0.997506320476532
-0.997506320476532
-0.997506320476532
-0.982247531414032
-0.982247531414032
-0.997506320476532
-0.982247531414032
-0.997506320476532
-0.997506320476532
-0.997506320476532
-0.997506320476532
-0.982247531414032
-0.997506320476532
-0.997506320476532
-0.982247531414032
-0.982247531414032
-0.966988742351532
-0.966988742351532
-0.966988742351532
-0.966988742351532
-0.951729953289032
-0.951729953289032
-0.951729953289032
-0.951729953289032
-0.951729953289032
-0.951729953289032
-0.951729953289032
-0.951729953289032
-0.951729953289032
-0.951729953289032
-0.951729953289032
-0.951729953289032
-0.951729953289032
-0.951729953289032
-0.951729953289032
-0.966988742351532
-0.966988742351532
-0.966988742351532
-0.951729953289032
-0.951729953289032
-0.966988742351532
-0.951729953289032
-0.951729953289032
-0.951729953289032
-0.936471164226532
-0.936471164226532
-0.951729953289032
-0.936471164226532
-0.936471164226532
-0.936471164226532
-0.936471164226532
-0.936471164226532
-0.936471164226532
-0.936471164226532
-0.936471164226532
-0.936471164226532
-0.936471164226532
-0.936471164226532
-0.951729953289032
-0.936471164226532
-0.936471164226532
-0.936471164226532
-0.936471164226532
-0.936471164226532
-0.936471164226532
-0.921212375164032
-0.921212375164032
-0.921212375164032
-0.905953586101532
-0.905953586101532
-0.921212375164032
-0.905953586101532
-0.905953586101532
-0.905953586101532
-0.905953586101532
-0.905953586101532
-0.905953586101532
-0.905953586101532
-0.921212375164032
-0.905953586101532
-0.905953586101532
-0.905953586101532
-0.921212375164032
-0.921212375164032
-0.921212375164032
-0.905953586101532
-0.905953586101532
-0.905953586101532
-0.905953586101532
-0.905953586101532
-0.890694797039032
-0.890694797039032
-0.890694797039032
-0.890694797039032
-0.890694797039032
-0.890694797039032
-0.890694797039032
-0.890694797039032
-0.890694797039032
-0.890694797039032
-0.905953586101532
-0.890694797039032
-0.890694797039032
-0.875436007976532
-0.890694797039032
-0.890694797039032
-0.875436007976532
-0.875436007976532
-0.875436007976532
-0.875436007976532
-0.875436007976532
-0.875436007976532
-0.875436007976532
-0.875436007976532
-0.890694797039032
-0.875436007976532
-0.890694797039032
-0.875436007976532
-0.875436007976532
-0.875436007976532
-0.875436007976532
-0.860177218914032
-0.860177218914032
-0.860177218914032
-0.860177218914032
-0.844918429851532
-0.844918429851532
-0.844918429851532
-0.844918429851532
-0.844918429851532
-0.844918429851532
-0.844918429851532
-0.844918429851532
-0.844918429851532
-0.844918429851532
-0.860177218914032
-0.860177218914032
-0.860177218914032
-0.844918429851532
-0.844918429851532
-0.844918429851532
-0.844918429851532
-0.844918429851532
-0.860177218914032
-0.844918429851532
-0.844918429851532
-0.844918429851532
-0.844918429851532
-0.829659640789032
-0.829659640789032
-0.829659640789032
-0.829659640789032
-0.829659640789032
-0.829659640789032
-0.829659640789032
-0.829659640789032
-0.814400851726532
-0.814400851726532
-0.814400851726532
-0.814400851726532
-0.814400851726532
-0.814400851726532
-0.814400851726532
-0.814400851726532
-0.814400851726532
-0.814400851726532
-0.814400851726532
-0.814400851726532
-0.814400851726532
-0.814400851726532
-0.814400851726532
-0.814400851726532
-0.814400851726532
-0.814400851726532
-0.799142062664032
-0.799142062664032
-0.799142062664032
-0.799142062664032
-0.799142062664032
-0.799142062664032
-0.799142062664032
-0.799142062664032
-0.799142062664032
-0.799142062664032
-0.799142062664032
-0.799142062664032
-0.799142062664032
-0.799142062664032
-0.799142062664032
-0.783883273601532
-0.783883273601532
-0.783883273601532
-0.783883273601532
-0.783883273601532
-0.768624484539032
-0.768624484539032
-0.783883273601532
-0.783883273601532
-0.783883273601532
-0.783883273601532
-0.783883273601532
-0.799142062664032
-0.799142062664032
-0.799142062664032
-0.799142062664032
-0.783883273601532
-0.783883273601532
-0.783883273601532
-0.783883273601532
-0.783883273601532
-0.768624484539032
-0.768624484539032
-0.768624484539032
-0.768624484539032
-0.768624484539032
-0.768624484539032
-0.768624484539032
-0.768624484539032
-0.768624484539032
-0.768624484539032
-0.768624484539032
-0.753365695476532
-0.753365695476532
-0.768624484539032
-0.768624484539032
-0.753365695476532
-0.753365695476532
-0.738106906414032
-0.738106906414032
-0.753365695476532
-0.753365695476532
-0.738106906414032
-0.738106906414032
-0.738106906414032
-0.738106906414032
-0.738106906414032
-0.738106906414032
-0.738106906414032
-0.738106906414032
-0.738106906414032
-0.738106906414032
-0.738106906414032
-0.738106906414032
-0.738106906414032
-0.738106906414032
-0.738106906414032
-0.738106906414032
-0.753365695476532
-0.753365695476532
-0.753365695476532
-0.753365695476532
-0.753365695476532
-0.753365695476532
-0.753365695476532
-0.753365695476532
-0.753365695476532
-0.738106906414032
-0.738106906414032
-0.738106906414032
-0.738106906414032
-0.738106906414032
-0.722848117351532
-0.722848117351532
-0.722848117351532
-0.722848117351532
-0.722848117351532
-0.707589328289032
-0.707589328289032
-0.707589328289032
-0.722848117351532
-0.707589328289032
-0.707589328289032
-0.707589328289032
-0.722848117351532
-0.722848117351532
-0.707589328289032
-0.707589328289032
-0.707589328289032
-0.707589328289032
-0.707589328289032
-0.707589328289032
-0.707589328289032
-0.692330539226532
-0.692330539226532
-0.692330539226532
-0.707589328289032
-0.707589328289032
-0.692330539226532
-0.707589328289032
-0.707589328289032
-0.707589328289032
-0.707589328289032
-0.692330539226532
-0.692330539226532
-0.692330539226532
-0.692330539226532
-0.692330539226532
-0.692330539226532
-0.692330539226532
-0.692330539226532
-0.677071750164032
-0.677071750164032
-0.677071750164032
-0.677071750164032
-0.677071750164032
-0.692330539226532
-0.692330539226532
-0.692330539226532
-0.692330539226532
-0.692330539226532
-0.692330539226532
-0.692330539226532
-0.692330539226532
-0.677071750164032
-0.677071750164032
-0.677071750164032
-0.692330539226532
-0.677071750164032
-0.677071750164032
-0.677071750164032
-0.677071750164032
-0.677071750164032
-0.677071750164032
-0.677071750164032
-0.677071750164032
-0.677071750164032
-0.677071750164032
-0.692330539226532
-0.677071750164032
-0.677071750164032
-0.677071750164032
-0.677071750164032
-0.677071750164032
-0.677071750164032
-0.677071750164032
-0.661812961101532
-0.661812961101532
-0.661812961101532
-0.661812961101532
-0.661812961101532
-0.661812961101532
-0.646554172039032
-0.646554172039032
-0.631295382976532
-0.646554172039032
-0.646554172039032
-0.646554172039032
-0.646554172039032
-0.646554172039032
-0.646554172039032
-0.646554172039032
-0.646554172039032
-0.661812961101532
-0.661812961101532
-0.661812961101532
-0.661812961101532
-0.646554172039032
-0.661812961101532
-0.677071750164032
-0.661812961101532
-0.646554172039032
-0.646554172039032
-0.646554172039032
-0.646554172039032
-0.631295382976532
-0.631295382976532
-0.631295382976532
-0.631295382976532
-0.631295382976532
-0.631295382976532
-0.631295382976532
-0.631295382976532
-0.631295382976532
-0.646554172039032
-0.646554172039032
-0.646554172039032
-0.631295382976532
-0.631295382976532
-0.631295382976532
-0.631295382976532
-0.631295382976532
-0.616036593914032
-0.616036593914032
-0.616036593914032
-0.616036593914032
-0.616036593914032
-0.616036593914032
-0.616036593914032
-0.616036593914032
-0.616036593914032
-0.616036593914032
-0.616036593914032
-0.616036593914032
-0.616036593914032
-0.616036593914032
-0.616036593914032
-0.616036593914032
-0.616036593914032
-0.616036593914032
-0.616036593914032
-0.616036593914032
-0.616036593914032
-0.616036593914032
-0.600777804851532
-0.600777804851532
-0.600777804851532
-0.600777804851532
-0.600777804851532
-0.616036593914032
-0.600777804851532
-0.600777804851532
-0.616036593914032
-0.616036593914032
-0.616036593914032
-0.600777804851532
-0.600777804851532
-0.600777804851532
-0.600777804851532
-0.585519015789032
-0.585519015789032
-0.585519015789032
-0.585519015789032
-0.585519015789032
-0.585519015789032
-0.585519015789032
-0.585519015789032
-0.585519015789032
-0.585519015789032
-0.600777804851532
-0.600777804851532
-0.600777804851532
-0.600777804851532
-0.585519015789032
-0.600777804851532
-0.600777804851532
-0.600777804851532
-0.585519015789032
-0.585519015789032
-0.585519015789032
-0.585519015789032
-0.585519015789032
-0.585519015789032
-0.585519015789032
-0.585519015789032
-0.570260226726532
-0.570260226726532
-0.570260226726532
-0.585519015789032
-0.585519015789032
-0.585519015789032
-0.585519015789032
-0.585519015789032
-0.585519015789032
-0.570260226726532
-0.585519015789032
-0.570260226726532
-0.570260226726532
-0.570260226726532
-0.570260226726532
-0.570260226726532
-0.570260226726532
-0.570260226726532
-0.555001437664032
-0.555001437664032
-0.555001437664032
-0.555001437664032
-0.570260226726532
-0.555001437664032
-0.555001437664032
-0.555001437664032
-0.570260226726532
-0.570260226726532
-0.570260226726532
-0.570260226726532
-0.570260226726532
-0.570260226726532
-0.570260226726532
-0.570260226726532
-0.570260226726532
-0.555001437664032
-0.555001437664032
-0.555001437664032
-0.555001437664032
-0.555001437664032
-0.555001437664032
-0.539742648601532
-0.539742648601532
-0.539742648601532
-0.539742648601532
-0.555001437664032
-0.555001437664032
-0.555001437664032
-0.555001437664032
-0.555001437664032
-0.555001437664032
-0.555001437664032
-0.555001437664032
-0.555001437664032
-0.539742648601532
-0.539742648601532
-0.539742648601532
-0.539742648601532
-0.539742648601532
-0.539742648601532
-0.539742648601532
-0.539742648601532
-0.524483859539032
-0.524483859539032
-0.524483859539032
-0.524483859539032
-0.524483859539032
-0.524483859539032
-0.524483859539032
-0.524483859539032
-0.524483859539032
-0.524483859539032
-0.539742648601532
-0.539742648601532
-0.539742648601532
-0.539742648601532
-0.539742648601532
-0.539742648601532
-0.539742648601532
-0.539742648601532
-0.524483859539032
-0.524483859539032
-0.524483859539032
-0.524483859539032
-0.509225070476532
-0.524483859539032
-0.524483859539032
-0.524483859539032
-0.524483859539032
-0.524483859539032
-0.524483859539032
-0.524483859539032
-0.524483859539032
-0.524483859539032
-0.524483859539032
-0.524483859539032
-0.524483859539032
-0.524483859539032
-0.524483859539032
-0.524483859539032
-0.524483859539032
-0.524483859539032
-0.524483859539032
-0.524483859539032
-0.509225070476532
-0.509225070476532
-0.509225070476532
-0.509225070476532
-0.509225070476532
-0.509225070476532
-0.524483859539032
-0.524483859539032
-0.509225070476532
-0.509225070476532
-0.509225070476532
-0.509225070476532
-0.509225070476532
-0.493966311216354
-0.493966311216354
-0.493966311216354
-0.493966311216354
-0.493966311216354
-0.493966311216354
-0.493966311216354
-0.493966311216354
-0.493966311216354
-0.493966311216354
-0.509225070476532
-0.509225070476532
-0.509225070476532
-0.493966311216354
-0.493966311216354
-0.509225070476532
-0.509225070476532
-0.493966311216354
-0.509225070476532
-0.493966311216354
-0.493966311216354
-0.509225070476532
-0.493966311216354
-0.493966311216354
-0.493966311216354
-0.493966311216354
-0.493966311216354
-0.493966311216354
-0.493966311216354
-0.493966311216354
-0.493966311216354
-0.493966311216354
-0.493966311216354
-0.493966311216354
-0.478707522153854
-0.478707522153854
-0.478707522153854
-0.463448733091354
-0.463448733091354
-0.478707522153854
-0.478707522153854
-0.478707522153854
-0.478707522153854
-0.478707522153854
-0.478707522153854
-0.478707522153854
-0.493966311216354
-0.493966311216354
-0.493966311216354
-0.478707522153854
-0.478707522153854
-0.493966311216354
-0.478707522153854
-0.478707522153854
-0.478707522153854
-0.478707522153854
-0.478707522153854
-0.478707522153854
-0.463448733091354
-0.478707522153854
-0.463448733091354
-0.463448733091354
-0.463448733091354
-0.463448733091354
-0.448189944028854
-0.448189944028854
-0.463448733091354
-0.463448733091354
-0.463448733091354
-0.448189944028854
-0.463448733091354
-0.463448733091354
-0.463448733091354
-0.448189944028854
-0.463448733091354
-0.448189944028854
-0.448189944028854
-0.448189944028854
-0.448189944028854
-0.463448733091354
-0.448189944028854
-0.448189944028854
-0.448189944028854
-0.448189944028854
-0.448189944028854
-0.463448733091354
-0.448189944028854
-0.448189944028854
-0.448189944028854
-0.448189944028854
-0.448189944028854
-0.448189944028854
-0.448189944028854
-0.448189944028854
-0.448189944028854
-0.448189944028854
-0.448189944028854
-0.448189944028854
-0.448189944028854
-0.432931154966354
-0.448189944028854
-0.448189944028854
-0.448189944028854
-0.432931154966354
-0.448189944028854
-0.448189944028854
-0.448189944028854
-0.448189944028854
-0.448189944028854
-0.448189944028854
-0.448189944028854
-0.432931154966354
-0.432931154966354
-0.448189944028854
-0.432931154966354
-0.432931154966354
-0.432931154966354
-0.432931154966354
-0.432931154966354
-0.417672365903854
-0.432931154966354
-0.432931154966354
-0.432931154966354
-0.432931154966354
-0.432931154966354
-0.432931154966354
-0.432931154966354
-0.432931154966354
-0.432931154966354
-0.432931154966354
-0.432931154966354
-0.432931154966354
-0.432931154966354
-0.432931154966354
-0.432931154966354
-0.432931154966354
-0.432931154966354
-0.417672365903854
-0.417672365903854
-0.417672365903854
-0.417672365903854
-0.417672365903854
-0.417672365903854
-0.417672365903854
-0.417672365903854
-0.417672365903854
-0.417672365903854
-0.417672365903854
-0.402413576841354
-0.402413576841354
-0.402413576841354
-0.417672365903854
-0.417672365903854
-0.402413576841354
-0.402413576841354
-0.417672365903854
-0.417672365903854
-0.417672365903854
-0.417672365903854
-0.417672365903854
-0.417672365903854
-0.417672365903854
-0.417672365903854
-0.417672365903854
-0.417672365903854
-0.402413576841354
-0.402413576841354
-0.402413576841354
-0.402413576841354
-0.387154787778854
-0.402413576841354
-0.402413576841354
-0.402413576841354
-0.402413576841354
-0.402413576841354
-0.402413576841354
-0.402413576841354
-0.402413576841354
-0.402413576841354
-0.402413576841354
-0.402413576841354
-0.402413576841354
-0.402413576841354
-0.402413576841354
-0.402413576841354
-0.402413576841354
-0.402413576841354
-0.402413576841354
-0.387154787778854
-0.387154787778854
-0.387154787778854
-0.387154787778854
-0.387154787778854
-0.387154787778854
-0.387154787778854
-0.387154787778854
-0.387154787778854
-0.387154787778854
-0.387154787778854
-0.387154787778854
-0.387154787778854
-0.387154787778854
-0.402413576841354
-0.387154787778854
-0.387154787778854
-0.387154787778854
-0.387154787778854
-0.387154787778854
-0.402413576841354
-0.387154787778854
-0.371895998716354
-0.371895998716354
-0.371895998716354
-0.371895998716354
-0.371895998716354
-0.356637209653854
-0.356637209653854
-0.371895998716354
-0.371895998716354
-0.371895998716354
-0.387154787778854
-0.387154787778854
-0.387154787778854
-0.387154787778854
-0.387154787778854
-0.387154787778854
-0.387154787778854
-0.387154787778854
-0.387154787778854
-0.387154787778854
-0.387154787778854
-0.387154787778854
-0.371895998716354
-0.371895998716354
-0.371895998716354
-0.371895998716354
-0.371895998716354
-0.371895998716354
-0.371895998716354
-0.371895998716354
-0.371895998716354
-0.371895998716354
-0.371895998716354
-0.387154787778854
-0.387154787778854
-0.371895998716354
-0.371895998716354
-0.387154787778854
-0.371895998716354
-0.371895998716354
-0.371895998716354
-0.371895998716354
-0.356637209653854
-0.356637209653854
-0.356637209653854
-0.356637209653854
-0.356637209653854
-0.356637209653854
-0.371895998716354
-0.371895998716354
-0.371895998716354
-0.371895998716354
-0.371895998716354
-0.387154787778854
-0.371895998716354
-0.371895998716354
-0.371895998716354
-0.371895998716354
-0.371895998716354
-0.371895998716354
-0.356637209653854
-0.356637209653854
-0.356637209653854
-0.356637209653854
-0.356637209653854
-0.341378420591354
-0.356637209653854
-0.356637209653854
-0.341378420591354
-0.341378420591354
-0.341378420591354
-0.341378420591354
-0.341378420591354
-0.341378420591354
-0.341378420591354
-0.356637209653854
-0.356637209653854
-0.356637209653854
-0.341378420591354
-0.356637209653854
-0.356637209653854
-0.356637209653854
-0.356637209653854
-0.356637209653854
-0.356637209653854
-0.356637209653854
-0.356637209653854
-0.356637209653854
-0.356637209653854
-0.356637209653854
-0.356637209653854
-0.356637209653854
-0.341378420591354
-0.341378420591354
-0.341378420591354
-0.341378420591354
-0.341378420591354
-0.341378420591354
-0.341378420591354
-0.341378420591354
-0.341378420591354
-0.341378420591354
-0.341378420591354
-0.341378420591354
-0.341378420591354
-0.341378420591354
-0.341378420591354
-0.341378420591354
-0.341378420591354
-0.341378420591354
-0.341378420591354
-0.341378420591354
-0.356637209653854
-0.356637209653854
-0.341378420591354
-0.341378420591354
-0.341378420591354
-0.341378420591354
-0.341378420591354
-0.326119631528854
-0.326119631528854
-0.326119631528854
-0.326119631528854
-0.326119631528854
-0.326119631528854
-0.326119631528854
-0.326119631528854
-0.326119631528854
-0.326119631528854
-0.341378420591354
-0.341378420591354
-0.341378420591354
-0.341378420591354
-0.341378420591354
-0.326119631528854
-0.341378420591354
-0.341378420591354
-0.326119631528854
-0.326119631528854
-0.310860842466354
-0.310860842466354
-0.310860842466354
-0.310860842466354
-0.310860842466354
-0.310860842466354
-0.310860842466354
-0.310860842466354
-0.310860842466354
-0.310860842466354
-0.310860842466354
-0.310860842466354
-0.310860842466354
-0.310860842466354
-0.326119631528854
-0.326119631528854
-0.326119631528854
-0.326119631528854
-0.326119631528854
-0.326119631528854
-0.326119631528854
-0.326119631528854
-0.326119631528854
-0.310860842466354
-0.310860842466354
-0.310860842466354
-0.326119631528854
-0.310860842466354
-0.310860842466354
-0.310860842466354
-0.310860842466354
-0.310860842466354
-0.310860842466354
-0.310860842466354
-0.310860842466354
-0.310860842466354
-0.295602053403854
-0.310860842466354
-0.310860842466354
-0.310860842466354
-0.310860842466354
-0.310860842466354
-0.310860842466354
-0.310860842466354
-0.326119631528854
-0.310860842466354
-0.310860842466354
-0.310860842466354
-0.310860842466354
-0.310860842466354
-0.310860842466354
-0.295602053403854
-0.295602053403854
-0.310860842466354
-0.295602053403854
-0.295602053403854
-0.310860842466354
-0.295602053403854
-0.295602053403854
-0.310860842466354
-0.310860842466354
-0.295602053403854
-0.295602053403854
-0.295602053403854
-0.295602053403854
-0.295602053403854
-0.295602053403854
-0.295602053403854
-0.280343264341354
-0.280343264341354
-0.295602053403854
-0.295602053403854
-0.295602053403854
-0.280343264341354
-0.280343264341354
-0.280343264341354
-0.280343264341354
-0.280343264341354
-0.280343264341354
-0.280343264341354
-0.280343264341354
-0.280343264341354
-0.280343264341354
-0.295602053403854
-0.295602053403854
-0.295602053403854
-0.295602053403854
-0.295602053403854
-0.295602053403854
-0.280343264341354
-0.280343264341354
-0.295602053403854
-0.295602053403854
-0.280343264341354
-0.280343264341354
-0.295602053403854
-0.295602053403854
-0.295602053403854
-0.295602053403854
-0.280343264341354
-0.280343264341354
-0.295602053403854
-0.280343264341354
-0.280343264341354
-0.280343264341354
-0.280343264341354
-0.280343264341354
-0.280343264341354
-0.280343264341354
-0.280343264341354
-0.280343264341354
-0.280343264341354
-0.280343264341354
-0.280343264341354
-0.280343264341354
-0.280343264341354
-0.280343264341354
-0.265084475278854
-0.280343264341354
-0.280343264341354
-0.280343264341354
-0.280343264341354
-0.280343264341354
-0.280343264341354
-0.295602053403854
-0.280343264341354
-0.280343264341354
-0.280343264341354
-0.280343264341354
-0.280343264341354
-0.280343264341354
-0.280343264341354
-0.280343264341354
-0.280343264341354
-0.280343264341354
-0.280343264341354
-0.280343264341354
-0.280343264341354
-0.265084475278854
-0.265084475278854
-0.265084475278854
-0.265084475278854
-0.265084475278854
-0.265084475278854
-0.265084475278854
-0.280343264341354
-0.280343264341354
-0.280343264341354
-0.280343264341354
-0.280343264341354
-0.265084475278854
-0.280343264341354
-0.280343264341354
-0.280343264341354
-0.265084475278854
-0.265084475278854
-0.265084475278854
-0.280343264341354
-0.265084475278854
-0.265084475278854
-0.265084475278854
-0.265084475278854
-0.265084475278854
-0.265084475278854
-0.265084475278854
-0.265084475278854
-0.265084475278854
-0.265084475278854
-0.265084475278854
-0.265084475278854
-0.265084475278854
-0.265084475278854
-0.280343264341354
-0.265084475278854
-0.265084475278854
-0.280343264341354
-0.265084475278854
-0.265084475278854
-0.265084475278854
-0.265084475278854
-0.265084475278854
-0.265084475278854
-0.249825671315193
-0.249825671315193
-0.249825671315193
-0.249825671315193
-0.249825671315193
-0.249825671315193
-0.234566882252693
-0.234566882252693
-0.249825671315193
-0.249825671315193
-0.249825671315193
-0.249825671315193
-0.249825671315193
-0.249825671315193
-0.265084475278854
-0.265084475278854
-0.265084475278854
-0.265084475278854
-0.265084475278854
-0.265084475278854
-0.265084475278854
-0.265084475278854
-0.265084475278854
-0.265084475278854
-0.249825671315193
-0.249825671315193
-0.249825671315193
-0.249825671315193
-0.249825671315193
-0.234566882252693
-0.234566882252693
-0.234566882252693
-0.234566882252693
-0.234566882252693
-0.234566882252693
-0.234566882252693
-0.249825671315193
-0.249825671315193
-0.265084475278854
-0.265084475278854
-0.265084475278854
-0.265084475278854
-0.265084475278854
-0.265084475278854
-0.265084475278854
-0.249825671315193
-0.249825671315193
-0.249825671315193
-0.249825671315193
-0.234566882252693
-0.234566882252693
-0.234566882252693
-0.234566882252693
-0.234566882252693
-0.234566882252693
-0.234566882252693
-0.234566882252693
-0.234566882252693
-0.234566882252693
-0.249825671315193
-0.249825671315193
-0.234566882252693
-0.234566882252693
-0.234566882252693
-0.249825671315193
-0.249825671315193
-0.249825671315193
-0.249825671315193
-0.234566882252693
-0.234566882252693
-0.234566882252693
-0.234566882252693
-0.234566882252693
-0.234566882252693
-0.234566882252693
-0.234566882252693
-0.234566882252693
-0.234566882252693
-0.234566882252693
-0.234566882252693
-0.234566882252693
-0.234566882252693
-0.234566882252693
-0.234566882252693
-0.219308093190193
-0.234566882252693
-0.234566882252693
-0.234566882252693
-0.234566882252693
-0.234566882252693
-0.234566882252693
-0.234566882252693
-0.234566882252693
-0.234566882252693
-0.234566882252693
-0.219308093190193
-0.219308093190193
-0.219308093190193
-0.219308093190193
-0.219308093190193
-0.219308093190193
-0.219308093190193
-0.219308093190193
-0.219308093190193
-0.219308093190193
-0.219308093190193
-0.234566882252693
-0.234566882252693
-0.234566882252693
-0.234566882252693
-0.234566882252693
-0.234566882252693
-0.219308093190193
-0.219308093190193
-0.219308093190193
-0.219308093190193
-0.219308093190193
-0.219308093190193
-0.219308093190193
-0.219308093190193
-0.219308093190193
-0.234566882252693
-0.219308093190193
-0.234566882252693
-0.219308093190193
-0.219308093190193
-0.219308093190193
-0.219308093190193
-0.219308093190193
-0.219308093190193
-0.219308093190193
-0.219308093190193
-0.219308093190193
-0.219308093190193
-0.219308093190193
-0.204049304127693
-0.204049304127693
-0.204049304127693
-0.204049304127693
-0.204049304127693
-0.204049304127693
-0.204049304127693
-0.204049304127693
-0.219308093190193
-0.219308093190193
-0.219308093190193
-0.219308093190193
-0.219308093190193
-0.234566882252693
-0.219308093190193
-0.219308093190193
-0.219308093190193
-0.219308093190193
-0.219308093190193
-0.219308093190193
-0.219308093190193
-0.219308093190193
-0.219308093190193
-0.204049304127693
-0.204049304127693
-0.204049304127693
-0.204049304127693
-0.204049304127693
-0.204049304127693
-0.204049304127693
-0.204049304127693
-0.204049304127693
-0.219308093190193
-0.204049304127693
-0.204049304127693
-0.204049304127693
-0.219308093190193
-0.219308093190193
-0.204049304127693
-0.204049304127693
-0.204049304127693
-0.204049304127693
-0.204049304127693
-0.204049304127693
-0.204049304127693
-0.204049304127693
-0.204049304127693
-0.204049304127693
-0.204049304127693
-0.219308093190193
-0.219308093190193
-0.219308093190193
-0.219308093190193
-0.219308093190193
-0.219308093190193
-0.219308093190193
-0.219308093190193
-0.219308093190193
-0.219308093190193
-0.219308093190193
-0.219308093190193
-0.219308093190193
-0.219308093190193
-0.204049304127693
-0.204049304127693
-0.204049304127693
-0.204049304127693
-0.188790515065193
-0.188790515065193
-0.188790515065193
-0.204049304127693
-0.188790515065193
-0.204049304127693
-0.204049304127693
-0.204049304127693
-0.204049304127693
-0.204049304127693
-0.188790515065193
-0.204049304127693
-0.188790515065193
-0.188790515065193
-0.188790515065193
-0.188790515065193
-0.173531726002693
-0.173531726002693
-0.188790515065193
-0.188790515065193
-0.188790515065193
-0.188790515065193
-0.188790515065193
-0.188790515065193
-0.188790515065193
-0.188790515065193
-0.188790515065193
-0.188790515065193
-0.188790515065193
-0.188790515065193
-0.188790515065193
-0.204049304127693
-0.188790515065193
-0.188790515065193
-0.188790515065193
-0.188790515065193
-0.188790515065193
-0.188790515065193
-0.188790515065193
-0.188790515065193
-0.188790515065193
-0.188790515065193
-0.204049304127693
-0.204049304127693
-0.204049304127693
-0.188790515065193
-0.188790515065193
-0.188790515065193
-0.188790515065193
-0.204049304127693
-0.188790515065193
-0.188790515065193
-0.188790515065193
-0.188790515065193
-0.188790515065193
-0.188790515065193
-0.188790515065193
-0.173531726002693
-0.188790515065193
-0.188790515065193
-0.188790515065193
-0.188790515065193
-0.188790515065193
-0.173531726002693
-0.188790515065193
-0.188790515065193
-0.188790515065193
-0.188790515065193
-0.188790515065193
-0.188790515065193
-0.188790515065193
-0.173531726002693
-0.173531726002693
-0.173531726002693
-0.173531726002693
-0.173531726002693
-0.173531726002693
-0.173531726002693
-0.173531726002693
-0.188790515065193
-0.188790515065193
-0.188790515065193
-0.188790515065193
-0.188790515065193
-0.188790515065193
-0.188790515065193
-0.188790515065193
-0.188790515065193
-0.188790515065193
-0.188790515065193
-0.188790515065193
-0.188790515065193
-0.188790515065193
-0.173531726002693
-0.173531726002693
-0.173531726002693
-0.173531726002693
-0.173531726002693
-0.158272936940193
-0.158272936940193
-0.173531726002693
-0.173531726002693
-0.173531726002693
-0.173531726002693
-0.173531726002693
-0.173531726002693
-0.173531726002693
-0.188790515065193
-0.188790515065193
-0.173531726002693
-0.173531726002693
-0.188790515065193
-0.188790515065193
-0.173531726002693
-0.173531726002693
-0.173531726002693
-0.173531726002693
-0.173531726002693
-0.173531726002693
-0.173531726002693
-0.173531726002693
-0.173531726002693
-0.173531726002693
-0.173531726002693
-0.173531726002693
-0.173531726002693
-0.173531726002693
-0.173531726002693
-0.173531726002693
-0.173531726002693
-0.173531726002693
-0.173531726002693
-0.173531726002693
-0.173531726002693
-0.173531726002693
-0.173531726002693
-0.173531726002693
-0.173531726002693
-0.173531726002693
-0.173531726002693
-0.158272936940193
-0.158272936940193
-0.158272936940193
-0.158272936940193
-0.158272936940193
-0.158272936940193
-0.158272936940193
-0.158272936940193
-0.158272936940193
-0.158272936940193
-0.173531726002693
-0.173531726002693
-0.173531726002693
-0.173531726002693
-0.173531726002693
-0.158272936940193
-0.173531726002693
-0.173531726002693
-0.158272936940193
-0.158272936940193
-0.158272936940193
-0.158272936940193
-0.158272936940193
-0.158272936940193
-0.158272936940193
-0.173531726002693
-0.173531726002693
-0.158272936940193
-0.173531726002693
-0.173531726002693
-0.173531726002693
-0.173531726002693
-0.173531726002693
-0.173531726002693
-0.173531726002693
-0.158272936940193
-0.158272936940193
-0.173531726002693
-0.173531726002693
-0.158272936940193
-0.158272936940193
-0.173531726002693
-0.173531726002693
-0.173531726002693
-0.173531726002693
-0.173531726002693
-0.158272936940193
-0.158272936940193
-0.158272936940193
-0.173531726002693
-0.158272936940193
-0.158272936940193
-0.158272936940193
-0.158272936940193
-0.143014147877693
-0.158272936940193
-0.158272936940193
-0.158272936940193
-0.158272936940193
-0.158272936940193
-0.158272936940193
-0.158272936940193
-0.158272936940193
-0.158272936940193
-0.158272936940193
-0.158272936940193
-0.158272936940193
-0.158272936940193
-0.158272936940193
-0.158272936940193
-0.158272936940193
-0.158272936940193
-0.158272936940193
-0.158272936940193
-0.158272936940193
-0.158272936940193
-0.158272936940193
-0.143014147877693
-0.158272936940193
-0.173531726002693
-0.158272936940193
-0.158272936940193
-0.158272936940193
-0.158272936940193
-0.158272936940193
-0.158272936940193
-0.158272936940193
-0.158272936940193
-0.158272936940193
-0.158272936940193
-0.158272936940193
-0.158272936940193
-0.158272936940193
-0.158272936940193
-0.158272936940193
-0.158272936940193
-0.158272936940193
-0.158272936940193
-0.158272936940193
-0.158272936940193
-0.158272936940193
-0.158272936940193
-0.158272936940193
-0.158272936940193
-0.143014147877693
-0.158272936940193
-0.158272936940193
-0.158272936940193
-0.158272936940193
-0.143014147877693
-0.158272936940193
-0.158272936940193
-0.143014147877693
-0.158272936940193
-0.158272936940193
-0.143014147877693
-0.143014147877693
-0.158272936940193
-0.158272936940193
-0.158272936940193
-0.158272936940193
-0.158272936940193
-0.158272936940193
-0.158272936940193
-0.158272936940193
-0.158272936940193
-0.158272936940193
-0.158272936940193
-0.158272936940193
-0.158272936940193
-0.158272936940193
-0.158272936940193
-0.158272936940193
-0.158272936940193
-0.143014147877693
-0.143014147877693
-0.143014147877693
-0.158272936940193
-0.143014147877693
-0.143014147877693
-0.143014147877693
-0.143014147877693
-0.143014147877693
-0.143014147877693
-0.143014147877693
-0.143014147877693
-0.143014147877693
-0.143014147877693
-0.143014147877693
-0.158272936940193
-0.143014147877693
-0.143014147877693
-0.158272936940193
-0.158272936940193
-0.158272936940193
-0.158272936940193
-0.143014147877693
-0.143014147877693
-0.143014147877693
-0.143014147877693
-0.143014147877693
-0.143014147877693
-0.127755358815193
-0.127755358815193
-0.127755358815193
-0.127755358815193
-0.127755358815193
-0.127755358815193
-0.143014147877693
-0.143014147877693
-0.143014147877693
-0.143014147877693
-0.143014147877693
-0.158272936940193
-0.158272936940193
-0.158272936940193
-0.158272936940193
-0.158272936940193
-0.143014147877693
-0.143014147877693
-0.143014147877693
-0.143014147877693
-0.143014147877693
-0.143014147877693
-0.143014147877693
-0.143014147877693
-0.143014147877693
-0.143014147877693
-0.143014147877693
-0.143014147877693
-0.143014147877693
-0.127755358815193
-0.127755358815193
-0.143014147877693
-0.143014147877693
-0.143014147877693
-0.143014147877693
-0.143014147877693
-0.143014147877693
-0.143014147877693
-0.143014147877693
-0.143014147877693
-0.143014147877693
-0.143014147877693
-0.143014147877693
-0.143014147877693
-0.143014147877693
-0.143014147877693
-0.143014147877693
-0.143014147877693
-0.143014147877693
-0.127755358815193
-0.127755358815193
-0.143014147877693
-0.143014147877693
-0.143014147877693
-0.143014147877693
-0.143014147877693
-0.158272936940193
-0.143014147877693
-0.158272936940193
-0.158272936940193
-0.143014147877693
-0.143014147877693
-0.143014147877693
-0.143014147877693
-0.143014147877693
-0.143014147877693
-0.143014147877693
-0.143014147877693
-0.143014147877693
-0.143014147877693
-0.127755358815193
-0.127755358815193
-0.127755358815193
-0.127755358815193
-0.127755358815193
-0.127755358815193
-0.127755358815193
-0.127755358815193
-0.127755358815193
-0.127755358815193
-0.127755358815193
-0.127755358815193
-0.143014147877693
-0.143014147877693
-0.143014147877693
-0.143014147877693
-0.143014147877693
-0.143014147877693
-0.143014147877693
-0.143014147877693
-0.143014147877693
-0.143014147877693
-0.127755358815193
-0.127755358815193
-0.127755358815193
-0.127755358815193
-0.127755358815193
-0.127755358815193
-0.143014147877693
-0.143014147877693
-0.127755358815193
-0.127755358815193
-0.143014147877693
-0.127755358815193
-0.127755358815193
-0.127755358815193
-0.127755358815193
-0.127755358815193
-0.127755358815193
-0.127755358815193
-0.127755358815193
-0.127755358815193
-0.143014147877693
-0.127755358815193
-0.127755358815193
-0.127755358815193
-0.127755358815193
-0.127755358815193
-0.127755358815193
-0.127755358815193
-0.127755358815193
-0.127755358815193
-0.127755358815193
-0.127755358815193
-0.143014147877693
-0.143014147877693
-0.127755358815193
-0.127755358815193
-0.127755358815193
-0.127755358815193
-0.127755358815193
-0.112496577203274
-0.127755358815193
-0.127755358815193
-0.112496577203274
-0.112496577203274
-0.112496577203274
-0.127755358815193
-0.127755358815193
-0.127755358815193
-0.127755358815193
-0.127755358815193
-0.127755358815193
-0.127755358815193
-0.127755358815193
-0.127755358815193
-0.112496577203274
-0.112496577203274
-0.127755358815193
-0.127755358815193
-0.112496577203274
-0.127755358815193
-0.112496577203274
-0.112496577203274
-0.112496577203274
-0.112496577203274
-0.127755358815193
-0.127755358815193
-0.127755358815193
-0.127755358815193
-0.127755358815193
-0.127755358815193
-0.112496577203274
-0.112496577203274
-0.112496577203274
-0.112496577203274
-0.112496577203274
-0.112496577203274
-0.112496577203274
-0.127755358815193
-0.127755358815193
-0.127755358815193
-0.127755358815193
-0.127755358815193
-0.127755358815193
-0.127755358815193
-0.127755358815193
-0.127755358815193
-0.127755358815193
-0.127755358815193
-0.127755358815193
-0.127755358815193
-0.112496577203274
-0.112496577203274
-0.127755358815193
-0.112496577203274
-0.112496577203274
-0.112496577203274
-0.112496577203274
-0.112496577203274
-0.112496577203274
-0.112496577203274
-0.112496577203274
-0.112496577203274
-0.112496577203274
-0.112496577203274
-0.097237788140774
-0.112496577203274
-0.112496577203274
-0.112496577203274
-0.112496577203274
-0.112496577203274
-0.112496577203274
-0.112496577203274
-0.127755358815193
-0.127755358815193
-0.112496577203274
-0.112496577203274
-0.112496577203274
-0.127755358815193
-0.127755358815193
-0.112496577203274
-0.112496577203274
-0.112496577203274
-0.112496577203274
-0.112496577203274
-0.112496577203274
-0.112496577203274
-0.112496577203274
-0.112496577203274
-0.112496577203274
-0.112496577203274
-0.112496577203274
-0.112496577203274
-0.112496577203274
-0.097237788140774
-0.097237788140774
-0.097237788140774
-0.097237788140774
-0.097237788140774
-0.112496577203274
-0.097237788140774
-0.112496577203274
-0.112496577203274
-0.112496577203274
-0.112496577203274
-0.112496577203274
-0.127755358815193
-0.112496577203274
-0.112496577203274
-0.112496577203274
-0.112496577203274
-0.112496577203274
-0.112496577203274
-0.112496577203274
-0.112496577203274
-0.112496577203274
-0.112496577203274
-0.112496577203274
-0.112496577203274
-0.097237788140774
-0.112496577203274
-0.112496577203274
-0.097237788140774
-0.112496577203274
-0.112496577203274
-0.112496577203274
-0.112496577203274
-0.097237788140774
-0.112496577203274
-0.112496577203274
-0.097237788140774
-0.097237788140774
-0.112496577203274
-0.112496577203274
-0.097237788140774
-0.097237788140774
-0.112496577203274
-0.112496577203274
-0.112496577203274
-0.112496577203274
-0.112496577203274
-0.112496577203274
-0.112496577203274
-0.112496577203274
-0.112496577203274
-0.112496577203274
-0.112496577203274
-0.112496577203274
-0.112496577203274
-0.112496577203274
-0.112496577203274
-0.112496577203274
-0.112496577203274
-0.097237788140774
-0.097237788140774
-0.097237788140774
-0.097237788140774
-0.097237788140774
-0.097237788140774
-0.097237788140774
-0.097237788140774
-0.097237788140774
-0.097237788140774
-0.097237788140774
-0.097237788140774
-0.097237788140774
-0.097237788140774
-0.097237788140774
-0.097237788140774
-0.097237788140774
-0.097237788140774
-0.097237788140774
-0.097237788140774
-0.097237788140774
-0.097237788140774
-0.097237788140774
-0.097237788140774
-0.097237788140774
-0.097237788140774
-0.097237788140774
-0.097237788140774
-0.097237788140774
-0.097237788140774
-0.112496577203274
-0.112496577203274
-0.112496577203274
-0.112496577203274
-0.112496577203274
-0.097237788140774
-0.097237788140774
-0.097237788140774
-0.097237788140774
-0.097237788140774
-0.097237788140774
-0.097237788140774
-0.097237788140774
-0.097237788140774
-0.097237788140774
-0.097237788140774
-0.097237788140774
-0.097237788140774
-0.097237788140774
-0.097237788140774
-0.097237788140774
-0.097237788140774
-0.097237788140774
-0.097237788140774
-0.097237788140774
-0.097237788140774
-0.097237788140774
-0.112496577203274
-0.112496577203274
-0.097237788140774
-0.112496577203274
-0.112496577203274
-0.097237788140774
-0.112496577203274
-0.112496577203274
-0.097237788140774
-0.097237788140774
-0.097237788140774
-0.081978999078274
-0.081978999078274
-0.081978999078274
-0.081978999078274
-0.081978999078274
-0.081978999078274
-0.081978999078274
-0.081978999078274
-0.081978999078274
-0.081978999078274
-0.097237788140774
-0.097237788140774
-0.097237788140774
-0.097237788140774
-0.097237788140774
-0.112496577203274
-0.112496577203274
-0.112496577203274
-0.097237788140774
-0.097237788140774
-0.097237788140774
-0.112496577203274
-0.112496577203274
-0.097237788140774
-0.097237788140774
-0.112496577203274
-0.112496577203274
-0.112496577203274
-0.097237788140774
-0.097237788140774
-0.097237788140774
-0.097237788140774
-0.081978999078274
-0.081978999078274
-0.081978999078274
-0.081978999078274
-0.081978999078274
-0.081978999078274
-0.081978999078274
-0.081978999078274
-0.081978999078274
-0.081978999078274
-0.081978999078274
-0.081978999078274
-0.081978999078274
-0.097237788140774
-0.097237788140774
-0.097237788140774
-0.097237788140774
-0.097237788140774
-0.097237788140774
-0.097237788140774
-0.097237788140774
-0.097237788140774
-0.097237788140774
-0.097237788140774
-0.097237788140774
-0.097237788140774
-0.097237788140774
-0.097237788140774
-0.081978999078274
-0.097237788140774
-0.081978999078274
-0.081978999078274
-0.081978999078274
-0.081978999078274
-0.081978999078274
-0.081978999078274
-0.066720210015774
-0.081978999078274
-0.081978999078274
-0.097237788140774
-0.097237788140774
-0.081978999078274
-0.097237788140774
-0.081978999078274
-0.097237788140774
-0.097237788140774
-0.097237788140774
-0.081978999078274
-0.081978999078274
-0.081978999078274
-0.097237788140774
-0.097237788140774
-0.097237788140774
-0.097237788140774
-0.081978999078274
-0.081978999078274
-0.097237788140774
-0.081978999078274
-0.081978999078274
-0.066720210015774
-0.081978999078274
-0.081978999078274
-0.081978999078274
-0.081978999078274
-0.081978999078274
-0.081978999078274
-0.081978999078274
-0.097237788140774
-0.097237788140774
-0.097237788140774
-0.097237788140774
-0.097237788140774
-0.097237788140774
-0.097237788140774
-0.097237788140774
-0.081978999078274
-0.081978999078274
-0.081978999078274
-0.081978999078274
-0.081978999078274
-0.081978999078274
-0.081978999078274
-0.081978999078274
-0.081978999078274
-0.081978999078274
-0.081978999078274
-0.081978999078274
-0.081978999078274
-0.081978999078274
-0.081978999078274
-0.081978999078274
-0.097237788140774
-0.097237788140774
-0.081978999078274
-0.097237788140774
-0.097237788140774
-0.097237788140774
-0.097237788140774
-0.081978999078274
-0.097237788140774
-0.081978999078274
-0.081978999078274
-0.081978999078274
-0.066720210015774
-0.066720210015774
-0.066720210015774
-0.081978999078274
-0.066720210015774
-0.081978999078274
-0.066720210015774
-0.081978999078274
-0.081978999078274
-0.081978999078274
-0.081978999078274
-0.081978999078274
-0.081978999078274
-0.081978999078274
-0.081978999078274
-0.081978999078274
-0.081978999078274
-0.081978999078274
-0.081978999078274
-0.081978999078274
-0.081978999078274
-0.081978999078274
-0.081978999078274
-0.081978999078274
-0.081978999078274
-0.081978999078274
-0.081978999078274
-0.081978999078274
-0.097237788140774
-0.097237788140774
-0.081978999078274
-0.081978999078274
-0.081978999078274
-0.081978999078274
-0.081978999078274
-0.081978999078274
-0.066720210015774
-0.081978999078274
-0.081978999078274
-0.081978999078274
-0.081978999078274
-0.066720210015774
-0.066720210015774
-0.066720210015774
-0.081978999078274
-0.066720210015774
-0.066720210015774
-0.066720210015774
-0.066720210015774
-0.066720210015774
-0.066720210015774
-0.066720210015774
-0.066720210015774
-0.066720210015774
-0.066720210015774
-0.066720210015774
-0.066720210015774
-0.066720210015774
-0.081978999078274
-0.066720210015774
-0.066720210015774
-0.081978999078274
-0.081978999078274
-0.081978999078274
-0.081978999078274
-0.081978999078274
-0.081978999078274
-0.081978999078274
-0.081978999078274
-0.081978999078274
-0.066720210015774
-0.066720210015774
-0.066720210015774
-0.066720210015774
-0.066720210015774
-0.051461420953274
-0.051461420953274
-0.051461420953274
-0.066720210015774
-0.066720210015774
-0.066720210015774
-0.066720210015774
-0.066720210015774
-0.066720210015774
-0.081978999078274
-0.081978999078274
-0.066720210015774
-0.081978999078274
-0.081978999078274
-0.081978999078274
-0.081978999078274
-0.081978999078274
-0.081978999078274
-0.066720210015774
-0.066720210015774
-0.081978999078274
-0.081978999078274
-0.081978999078274
-0.081978999078274
-0.081978999078274
-0.081978999078274
-0.081978999078274
-0.081978999078274
-0.081978999078274
-0.081978999078274
-0.081978999078274
-0.066720210015774
-0.066720210015774
-0.051461420953274
-0.051461420953274
-0.051461420953274
-0.051461420953274
-0.051461420953274
-0.051461420953274
-0.051461420953274
-0.066720210015774
-0.066720210015774
-0.066720210015774
-0.066720210015774
-0.081978999078274
-0.081978999078274
-0.066720210015774
-0.066720210015774
-0.081978999078274
-0.066720210015774
-0.066720210015774
-0.066720210015774
-0.066720210015774
-0.066720210015774
-0.066720210015774
-0.066720210015774
-0.081978999078274
-0.081978999078274
-0.081978999078274
-0.081978999078274
-0.081978999078274
-0.081978999078274
-0.081978999078274
-0.081978999078274
-0.081978999078274
-0.081978999078274
-0.066720210015774
-0.066720210015774
-0.066720210015774
-0.066720210015774
-0.051461420953274
-0.051461420953274
-0.051461420953274
-0.051461420953274
-0.051461420953274
-0.051461420953274
-0.051461420953274
-0.051461420953274
-0.051461420953274
-0.066720210015774
-0.051461420953274
-0.066720210015774
-0.066720210015774
-0.066720210015774
-0.066720210015774
-0.081978999078274
-0.081978999078274
-0.066720210015774
-0.066720210015774
-0.066720210015774
-0.066720210015774
-0.066720210015774
-0.051461420953274
-0.051461420953274
-0.051461420953274
-0.051461420953274
-0.051461420953274
-0.051461420953274
-0.051461420953274
-0.051461420953274
-0.066720210015774
-0.066720210015774
-0.066720210015774
-0.066720210015774
-0.066720210015774
-0.066720210015774
-0.066720210015774
-0.066720210015774
-0.066720210015774
-0.081978999078274
-0.066720210015774
-0.066720210015774
-0.081978999078274
-0.066720210015774
-0.066720210015774
-0.066720210015774
-0.066720210015774
-0.066720210015774
-0.066720210015774
-0.066720210015774
-0.081978999078274
-0.066720210015774
-0.066720210015774
-0.066720210015774
-0.066720210015774
-0.066720210015774
-0.051461420953274
-0.051461420953274
-0.051461420953274
-0.066720210015774
-0.051461420953274
-0.051461420953274
-0.051461420953274
-0.066720210015774
-0.051461420953274
-0.066720210015774
-0.066720210015774
-0.066720210015774
-0.066720210015774
-0.051461420953274
-0.051461420953274
-0.051461420953274
-0.051461420953274
-0.051461420953274
-0.051461420953274
-0.051461420953274
-0.051461420953274
-0.051461420953274
-0.051461420953274
-0.051461420953274
-0.051461420953274
-0.036202631890774
-0.051461420953274
-0.051461420953274
-0.051461420953274
-0.051461420953274
-0.051461420953274
-0.051461420953274
-0.051461420953274
-0.066720210015774
-0.051461420953274
-0.051461420953274
-0.051461420953274
-0.051461420953274
-0.051461420953274
-0.051461420953274
-0.051461420953274
-0.051461420953274
-0.051461420953274
-0.051461420953274
-0.051461420953274
-0.051461420953274
-0.051461420953274
-0.051461420953274
-0.051461420953274
-0.051461420953274
-0.066720210015774
-0.066720210015774
-0.066720210015774
-0.066720210015774
-0.066720210015774
-0.066720210015774
-0.066720210015774
-0.066720210015774
-0.066720210015774
-0.066720210015774
-0.066720210015774
-0.066720210015774
-0.066720210015774
-0.051461420953274
-0.051461420953274
-0.051461420953274
-0.051461420953274
-0.036202631890774
-0.036202631890774
-0.036202631890774
-0.036202631890774
-0.036202631890774
-0.051461420953274
-0.051461420953274
-0.036202631890774
-0.051461420953274
-0.051461420953274
-0.051461420953274
-0.051461420953274
-0.051461420953274
-0.051461420953274
-0.051461420953274
-0.051461420953274
-0.051461420953274
-0.051461420953274
-0.051461420953274
-0.051461420953274
-0.051461420953274
-0.051461420953274
-0.051461420953274
-0.051461420953274
-0.051461420953274
-0.051461420953274
-0.051461420953274
-0.051461420953274
-0.036202631890774
-0.036202631890774
-0.036202631890774
-0.051461420953274
-0.036202631890774
-0.036202631890774
-0.051461420953274
-0.051461420953274
-0.051461420953274
-0.051461420953274
-0.051461420953274
-0.051461420953274
-0.051461420953274
-0.051461420953274
-0.051461420953274
-0.051461420953274
-0.051461420953274
-0.051461420953274
-0.051461420953274
-0.051461420953274
-0.051461420953274
-0.051461420953274
-0.051461420953274
-0.051461420953274
-0.051461420953274
-0.051461420953274
-0.051461420953274
-0.051461420953274
-0.051461420953274
-0.051461420953274
-0.051461420953274
-0.051461420953274
-0.036202631890774
-0.036202631890774
-0.051461420953274
-0.051461420953274
-0.051461420953274
-0.051461420953274
-0.051461420953274
-0.051461420953274
-0.051461420953274
-0.051461420953274
-0.051461420953274
-0.051461420953274
-0.051461420953274
-0.051461420953274
-0.051461420953274
-0.051461420953274
-0.051461420953274
-0.051461420953274
-0.051461420953274
-0.051461420953274
-0.036202631890774
-0.036202631890774
-0.051461420953274
-0.051461420953274
-0.051461420953274
-0.051461420953274
-0.051461420953274
-0.051461420953274
-0.051461420953274
-0.051461420953274
-0.051461420953274
-0.051461420953274
-0.051461420953274
-0.051461420953274
-0.051461420953274
-0.051461420953274
-0.051461420953274
-0.066720210015774
-0.066720210015774
-0.066720210015774
-0.051461420953274
-0.051461420953274
-0.051461420953274
-0.051461420953274
-0.051461420953274
-0.051461420953274
-0.051461420953274
-0.051461420953274
-0.051461420953274
-0.051461420953274
-0.051461420953274
-0.051461420953274
-0.051461420953274
-0.051461420953274
-0.051461420953274
-0.066720210015774
-0.051461420953274
-0.051461420953274
-0.051461420953274
-0.051461420953274
-0.051461420953274
-0.066720210015774
-0.051461420953274
-0.051461420953274
-0.051461420953274
-0.051461420953274
-0.051461420953274
-0.051461420953274
-0.051461420953274
-0.051461420953274
-0.051461420953274
-0.051461420953274
-0.051461420953274
-0.051461420953274
-0.051461420953274
-0.051461420953274
-0.066720210015774
-0.066720210015774
-0.066720210015774
-0.051461420953274
-0.066720210015774
-0.066720210015774
-0.066720210015774
-0.051461420953274
-0.051461420953274
-0.051461420953274
-0.051461420953274
-0.051461420953274
-0.036202631890774
-0.036202631890774
-0.036202631890774
-0.036202631890774
-0.036202631890774
-0.036202631890774
-0.036202631890774
-0.036202631890774
-0.036202631890774
-0.036202631890774
-0.036202631890774
-0.051461420953274
-0.051461420953274
-0.036202631890774
-0.051461420953274
-0.051461420953274
-0.051461420953274
-0.051461420953274
-0.051461420953274
-0.051461420953274
-0.051461420953274
-0.051461420953274
-0.051461420953274
-0.066720210015774
-0.051461420953274
-0.051461420953274
-0.051461420953274
-0.051461420953274
-0.036202631890774
-0.036202631890774
-0.036202631890774
-0.036202631890774
-0.036202631890774
-0.036202631890774
-0.036202631890774
-0.036202631890774
-0.036202631890774
-0.036202631890774
-0.036202631890774
-0.036202631890774
-0.051461420953274
-0.051461420953274
-0.036202631890774
-0.036202631890774
-0.036202631890774
-0.036202631890774
-0.036202631890774
-0.036202631890774
-0.036202631890774
-0.036202631890774
-0.036202631890774
-0.036202631890774
-0.036202631890774
-0.051461420953274
-0.051461420953274
-0.036202631890774
-0.051461420953274
-0.051461420953274
-0.051461420953274
-0.051461420953274
-0.051461420953274
-0.051461420953274
-0.051461420953274
-0.051461420953274
-0.036202631890774
-0.036202631890774
-0.036202631890774
-0.020943840965629
-0.020943840965629
-0.036202631890774
-0.036202631890774
-0.036202631890774
-0.036202631890774
-0.036202631890774
-0.036202631890774
-0.051461420953274
-0.051461420953274
-0.051461420953274
-0.036202631890774
-0.036202631890774
-0.051461420953274
-0.051461420953274
-0.051461420953274
-0.036202631890774
-0.051461420953274
-0.036202631890774
-0.036202631890774
-0.036202631890774
-0.036202631890774
-0.036202631890774
-0.036202631890774
-0.036202631890774
-0.036202631890774
-0.036202631890774
-0.036202631890774
-0.036202631890774
-0.051461420953274
-0.051461420953274
-0.036202631890774
-0.051461420953274
-0.051461420953274
-0.051461420953274
-0.051461420953274
-0.051461420953274
-0.051461420953274
-0.051461420953274
-0.051461420953274
-0.051461420953274
-0.051461420953274
-0.051461420953274
-0.051461420953274
-0.051461420953274
-0.051461420953274
-0.036202631890774
-0.051461420953274
-0.036202631890774
-0.051461420953274
-0.036202631890774
-0.051461420953274
-0.051461420953274
-0.051461420953274
-0.051461420953274
-0.036202631890774
-0.036202631890774
-0.036202631890774
-0.036202631890774
-0.036202631890774
-0.036202631890774
-0.036202631890774
-0.051461420953274
-0.051461420953274
-0.051461420953274
-0.051461420953274
-0.051461420953274
-0.051461420953274
-0.051461420953274
-0.051461420953274
-0.051461420953274
-0.051461420953274
-0.051461420953274
-0.051461420953274
-0.036202631890774
-0.036202631890774
-0.020943840965629
-0.036202631890774
-0.036202631890774
-0.020943840965629
-0.020943840965629
-0.020943840965629
-0.036202631890774
-0.036202631890774
-0.036202631890774
-0.036202631890774
-0.051461420953274
-0.051461420953274
-0.051461420953274
-0.051461420953274
-0.051461420953274
-0.051461420953274
-0.051461420953274
-0.036202631890774
-0.036202631890774
-0.036202631890774
-0.036202631890774
-0.036202631890774
-0.036202631890774
-0.036202631890774
-0.036202631890774
-0.036202631890774
-0.036202631890774
-0.036202631890774
-0.036202631890774
-0.036202631890774
-0.036202631890774
-0.020943840965629
-0.036202631890774
-0.036202631890774
-0.036202631890774
-0.036202631890774
-0.036202631890774
-0.036202631890774
-0.036202631890774
-0.036202631890774
-0.036202631890774
-0.036202631890774
-0.036202631890774
-0.036202631890774
-0.051461420953274
-0.051461420953274
-0.036202631890774
-0.036202631890774
-0.051461420953274
-0.051461420953274
-0.036202631890774
-0.020943840965629
-0.036202631890774
-0.036202631890774
-0.036202631890774
-0.020943840965629
-0.020943840965629
-0.020943840965629
-0.036202631890774
-0.036202631890774
-0.036202631890774
-0.036202631890774
-0.036202631890774
-0.036202631890774
-0.036202631890774
-0.051461420953274
-0.051461420953274
-0.051461420953274
-0.051461420953274
-0.051461420953274
-0.051461420953274
-0.036202631890774
-0.051461420953274
-0.051461420953274
-0.051461420953274
-0.051461420953274
-0.051461420953274
-0.051461420953274
-0.051461420953274
-0.051461420953274
-0.036202631890774
-0.036202631890774
-0.036202631890774
-0.036202631890774
-0.036202631890774
-0.036202631890774
-0.020943840965629
-0.020943840965629
-0.020943840965629
-0.020943840965629
-0.020943840965629
-0.020943840965629
-0.020943840965629
-0.020943840965629
-0.036202631890774
-0.036202631890774
-0.036202631890774
-0.036202631890774
-0.036202631890774
-0.051461420953274
-0.036202631890774
-0.036202631890774
-0.051461420953274
-0.051461420953274
-0.051461420953274
-0.036202631890774
-0.036202631890774
-0.036202631890774
-0.036202631890774
-0.020943840965629
-0.020943840965629
-0.020943840965629
-0.020943840965629
-0.020943840965629
-0.020943840965629
-0.020943840965629
-0.020943840965629
-0.036202631890774
-0.036202631890774
-0.036202631890774
-0.036202631890774
-0.051461420953274
-0.051461420953274
-0.051461420953274
-0.051461420953274
-0.036202631890774
-0.051461420953274
-0.051461420953274
-0.051461420953274
-0.051461420953274
-0.036202631890774
-0.036202631890774
-0.036202631890774
-0.036202631890774
-0.036202631890774
-0.036202631890774
-0.036202631890774
-0.036202631890774
-0.036202631890774
-0.036202631890774
-0.036202631890774
-0.036202631890774
-0.036202631890774
-0.036202631890774
-0.051461420953274
-0.051461420953274
-0.051461420953274
-0.051461420953274
-0.051461420953274
-0.051461420953274
-0.036202631890774
-0.036202631890774
-0.036202631890774
-0.036202631890774
-0.036202631890774
-0.036202631890774
-0.036202631890774
-0.036202631890774
-0.020943840965629
-0.020943840965629
-0.036202631890774
-0.036202631890774
-0.036202631890774
-0.036202631890774
-0.036202631890774
-0.036202631890774
-0.036202631890774
-0.036202631890774
-0.036202631890774
-0.036202631890774
-0.036202631890774
-0.036202631890774
-0.036202631890774
-0.036202631890774
-0.036202631890774
-0.020943840965629
-0.036202631890774
-0.036202631890774
-0.036202631890774
-0.020943840965629
-0.020943840965629
-0.020943840965629
-0.036202631890774
-0.036202631890774
-0.036202631890774
-0.036202631890774
-0.036202631890774
-0.036202631890774
-0.036202631890774
-0.036202631890774
-0.051461420953274
-0.051461420953274
-0.051461420953274
-0.051461420953274
-0.051461420953274
-0.051461420953274
-0.036202631890774
-0.036202631890774
-0.036202631890774
-0.036202631890774
-0.036202631890774
-0.020943840965629
-0.020943840965629
-0.020943840965629
-0.020943840965629
-0.036202631890774
-0.036202631890774
-0.036202631890774
-0.036202631890774
-0.036202631890774
-0.051461420953274
-0.036202631890774
-0.036202631890774
-0.036202631890774
-0.036202631890774
-0.036202631890774
-0.020943840965629
-0.020943840965629
-0.020943840965629
-0.020943840965629
-0.020943840965629
-0.005685051903129
-0.020943840965629
-0.020943840965629
-0.020943840965629
-0.020943840965629
-0.020943840965629
-0.020943840965629
-0.036202631890774
-0.036202631890774
-0.051461420953274
-0.036202631890774
-0.036202631890774
-0.051461420953274
-0.036202631890774
-0.036202631890774
-0.036202631890774
-0.036202631890774
-0.036202631890774
-0.020943840965629
-0.020943840965629
-0.036202631890774
-0.020943840965629
-0.020943840965629
-0.020943840965629
-0.020943840965629
-0.020943840965629
-0.036202631890774
-0.036202631890774
-0.020943840965629
-0.036202631890774
-0.036202631890774
-0.036202631890774
-0.036202631890774
-0.036202631890774
-0.036202631890774
-0.036202631890774
-0.051461420953274
-0.036202631890774
-0.036202631890774
-0.036202631890774
-0.036202631890774
-0.036202631890774
-0.036202631890774
-0.036202631890774
-0.036202631890774
-0.036202631890774
-0.036202631890774
-0.051461420953274
-0.036202631890774
-0.036202631890774
-0.036202631890774
-0.036202631890774
-0.036202631890774
-0.036202631890774
-0.020943840965629
-0.020943840965629
-0.020943840965629
-0.020943840965629
-0.020943840965629
-0.020943840965629
-0.020943840965629
-0.020943840965629
-0.020943840965629
-0.020943840965629
-0.020943840965629
-0.020943840965629
-0.036202631890774
-0.036202631890774
-0.020943840965629
-0.036202631890774
-0.036202631890774
-0.036202631890774
-0.036202631890774
-0.036202631890774
-0.036202631890774
-0.036202631890774
-0.036202631890774
-0.036202631890774
-0.036202631890774
-0.036202631890774
-0.036202631890774
-0.036202631890774
-0.036202631890774
-0.020943840965629
-0.020943840965629
-0.036202631890774
-0.036202631890774
-0.020943840965629
-0.020943840965629
-0.020943840965629
-0.036202631890774
-0.036202631890774
-0.036202631890774
-0.020943840965629
-0.020943840965629
-0.020943840965629
-0.036202631890774
-0.036202631890774
-0.036202631890774
-0.036202631890774
-0.036202631890774
-0.051461420953274
-0.051461420953274
-0.051461420953274
-0.051461420953274
-0.051461420953274
-0.051461420953274
-0.051461420953274
-0.051461420953274
-0.051461420953274
-0.036202631890774
-0.036202631890774
-0.036202631890774
-0.036202631890774
-0.020943840965629
-0.020943840965629
-0.036202631890774
-0.036202631890774
-0.036202631890774
-0.036202631890774
-0.036202631890774
-0.051461420953274
-0.051461420953274
-0.051461420953274
-0.051461420953274
-0.051461420953274
-0.051461420953274
-0.051461420953274
-0.051461420953274
-0.036202631890774
-0.036202631890774
-0.036202631890774
-0.036202631890774
-0.020943840965629
-0.020943840965629
-0.020943840965629
-0.020943840965629
-0.005685051903129
-0.005685051903129
-0.005685051903129
-0.020943840965629
-0.020943840965629
-0.020943840965629
-0.020943840965629
-0.020943840965629
-0.036202631890774
-0.036202631890774
-0.036202631890774
-0.036202631890774
-0.036202631890774
-0.036202631890774
-0.036202631890774
-0.036202631890774
-0.020943840965629
-0.036202631890774
-0.036202631890774
-0.036202631890774
-0.036202631890774
-0.020943840965629
-0.020943840965629
-0.020943840965629
-0.020943840965629
-0.020943840965629
-0.020943840965629
-0.020943840965629
-0.020943840965629
-0.020943840965629
-0.020943840965629
-0.020943840965629
-0.020943840965629
-0.020943840965629
-0.020943840965629
-0.020943840965629
-0.020943840965629
-0.020943840965629
-0.020943840965629
-0.005685051903129
-0.020943840965629
-0.020943840965629
-0.020943840965629
-0.020943840965629
-0.020943840965629
-0.020943840965629
-0.020943840965629
-0.020943840965629
-0.020943840965629
-0.020943840965629
-0.020943840965629
-0.020943840965629
-0.020943840965629
-0.020943840965629
-0.020943840965629
-0.020943840965629
-0.020943840965629
-0.020943840965629
-0.020943840965629
-0.020943840965629
-0.020943840965629
-0.020943840965629
-0.020943840965629
-0.020943840965629
-0.020943840965629
-0.020943840965629
-0.020943840965629
-0.020943840965629
-0.020943840965629
-0.020943840965629
-0.020943840965629
-0.020943840965629
-0.020943840965629
-0.020943840965629
-0.020943840965629
-0.020943840965629
-0.005685051903129
-0.005685051903129
-0.005685051903129
-0.020943840965629
-0.020943840965629
-0.005685051903129
-0.005685051903129
-0.005685051903129
-0.005685051903129
-0.005685051903129
-0.020943840965629
-0.020943840965629
-0.020943840965629
-0.005685051903129
-0.020943840965629
-0.020943840965629
-0.020943840965629
-0.020943840965629
-0.020943840965629
-0.020943840965629
-0.020943840965629
-0.020943840965629
-0.036202631890774
-0.036202631890774
-0.036202631890774
-0.036202631890774
-0.036202631890774
-0.020943840965629
-0.020943840965629
-0.020943840965629
-0.020943840965629
-0.020943840965629
-0.020943840965629
-0.020943840965629
-0.020943840965629
-0.020943840965629
-0.020943840965629
-0.020943840965629
-0.020943840965629
-0.020943840965629
-0.020943840965629
-0.020943840965629
-0.020943840965629
-0.020943840965629
-0.020943840965629
-0.020943840965629
-0.005685051903129
-0.005685051903129
-0.005685051903129
-0.020943840965629
-0.020943840965629
-0.005685051903129
-0.005685051903129
-0.005685051903129
-0.005685051903129
-0.020943840965629
-0.020943840965629
-0.020943840965629
-0.020943840965629
-0.020943840965629
-0.020943840965629
-0.020943840965629
-0.036202631890774
-0.036202631890774
-0.036202631890774
-0.036202631890774
-0.020943840965629
-0.020943840965629
-0.020943840965629
-0.020943840965629
-0.020943840965629
-0.020943840965629
-0.020943840965629
-0.020943840965629
-0.020943840965629
-0.020943840965629
-0.020943840965629
-0.020943840965629
-0.036202631890774
-0.036202631890774
-0.036202631890774
-0.020943840965629
-0.020943840965629
-0.036202631890774
-0.036202631890774
-0.020943840965629
-0.020943840965629
-0.020943840965629
-0.020943840965629
-0.020943840965629
-0.020943840965629
-0.005685051903129
-0.020943840965629
-0.020943840965629
-0.020943840965629
-0.020943840965629
-0.020943840965629
-0.020943840965629
-0.020943840965629
-0.020943840965629
-0.020943840965629
-0.020943840965629
-0.020943840965629
-0.020943840965629
-0.020943840965629
-0.020943840965629
-0.020943840965629
-0.020943840965629
-0.020943840965629
-0.020943840965629
-0.020943840965629
-0.020943840965629
-0.020943840965629
-0.020943840965629
-0.020943840965629
-0.020943840965629
-0.020943840965629
-0.020943840965629
-0.020943840965629
-0.020943840965629
-0.020943840965629
-0.020943840965629
-0.020943840965629
-0.020943840965629
-0.020943840965629
-0.020943840965629
-0.020943840965629
-0.020943840965629
-0.020943840965629
-0.020943840965629
-0.020943840965629
-0.036202631890774
-0.020943840965629
-0.020943840965629
-0.020943840965629
-0.020943840965629
-0.020943840965629
-0.020943840965629
-0.020943840965629
-0.020943840965629
-0.020943840965629
-0.020943840965629
-0.020943840965629
-0.020943840965629
-0.020943840965629
-0.020943840965629
-0.020943840965629
-0.020943840965629
-0.020943840965629
-0.020943840965629
-0.020943840965629
-0.020943840965629
-0.020943840965629
-0.036202631890774
-0.036202631890774
-0.020943840965629
-0.020943840965629
-0.036202631890774
-0.036202631890774
-0.036202631890774
-0.036202631890774
-0.020943840965629
-0.020943840965629
-0.020943840965629
-0.020943840965629
-0.020943840965629
-0.020943840965629
-0.005685051903129
-0.005685051903129
-0.020943840965629
-0.020943840965629
-0.005685051903129
-0.020943840965629
-0.020943840965629
-0.020943840965629
-0.020943840965629
-0.036202631890774
-0.036202631890774
-0.036202631890774
-0.036202631890774
-0.020943840965629
-0.020943840965629
-0.020943840965629
-0.020943840965629
-0.020943840965629
-0.020943840965629
-0.020943840965629
-0.020943840965629
-0.020943840965629
-0.020943840965629
-0.020943840965629
-0.020943840965629
-0.020943840965629
-0.020943840965629
-0.020943840965629
-0.020943840965629
-0.020943840965629
-0.005685051903129
-0.005685051903129
-0.005685051903129
-0.020943840965629
-0.020943840965629
-0.005685051903129
-0.005685051903129
-0.020943840965629
-0.020943840965629
-0.020943840965629
-0.020943840965629
-0.036202631890774
-0.020943840965629
-0.036202631890774
-0.036202631890774
-0.036202631890774
-0.036202631890774
-0.036202631890774
-0.036202631890774
-0.036202631890774
-0.020943840965629
-0.036202631890774
-0.020943840965629
-0.020943840965629
-0.020943840965629
-0.020943840965629
-0.005685051903129
-0.005685051903129
-0.005685051903129
-0.020943840965629
-0.020943840965629
-0.020943840965629
-0.005685051903129
-0.005685051903129
-0.020943840965629
-0.005685051903129
-0.005685051903129
-0.020943840965629
-0.020943840965629
-0.020943840965629
-0.020943840965629
-0.020943840965629
-0.020943840965629
-0.036202631890774
-0.036202631890774
-0.036202631890774
-0.036202631890774
-0.036202631890774
-0.020943840965629
-0.036202631890774
-0.036202631890774
-0.036202631890774
-0.020943840965629
-0.020943840965629
-0.020943840965629
-0.020943840965629
-0.020943840965629
-0.020943840965629
-0.020943840965629
-0.020943840965629
-0.005685051903129
-0.005685051903129
-0.005685051903129
-0.005685051903129
-0.005685051903129
-0.005685051903129
-0.005685051903129
-0.005685051903129
-0.005685051903129
-0.020943840965629
-0.020943840965629
-0.020943840965629
-0.020943840965629
-0.020943840965629
-0.020943840965629
-0.020943840965629
-0.020943840965629
-0.036202631890774
-0.036202631890774
-0.036202631890774
-0.036202631890774
-0.036202631890774
-0.036202631890774
-0.036202631890774
-0.036202631890774
-0.036202631890774
-0.036202631890774
-0.020943840965629
-0.020943840965629
-0.020943840965629
-0.020943840965629
-0.005685051903129
-0.005685051903129
-0.005685051903129
-0.020943840965629
-0.005685051903129
-0.020943840965629
-0.020943840965629
-0.020943840965629
-0.020943840965629
-0.020943840965629
-0.020943840965629
-0.020943840965629
-0.020943840965629
-0.020943840965629
-0.036202631890774
-0.020943840965629
-0.005685051903129
-0.005685051903129
-0.005685051903129
-0.020943840965629
-0.020943840965629
-0.005685051903129
-0.005685051903129
-0.005685051903129
-0.005685051903129
-0.005685051903129
-0.005685051903129
-0.005685051903129
-0.005685051903129
-0.005685051903129
-0.005685051903129
-0.005685051903129
-0.005685051903129
-0.005685051903129
-0.005685051903129
-0.005685051903129
-0.005685051903129
-0.005685051903129
-0.005685051903129
-0.005685051903129
-0.005685051903129
-0.020943840965629
-0.020943840965629
-0.020943840965629
-0.020943840965629
-0.036202631890774
-0.036202631890774
-0.020943840965629
-0.020943840965629
-0.020943840965629
-0.036202631890774
-0.020943840965629
-0.005685051903129
-0.005685051903129
-0.005685051903129
-0.005685051903129
-0.005685051903129
-0.005685051903129
-0.005685051903129
-0.005685051903129
-0.005685051903129
-0.020943840965629
-0.020943840965629
-0.020943840965629
-0.020943840965629
-0.020943840965629
-0.020943840965629
-0.020943840965629
-0.020943840965629
-0.020943840965629
-0.020943840965629
-0.020943840965629
-0.005685051903129
-0.020943840965629
-0.020943840965629
-0.005685051903129
-0.020943840965629
-0.005685051903129
-0.020943840965629
-0.005685051903129
-0.005685051903129
-0.020943840965629
-0.020943840965629
-0.020943840965629
-0.005685051903129
-0.020943840965629
-0.020943840965629
-0.020943840965629
-0.020943840965629
-0.020943840965629
-0.020943840965629
-0.020943840965629
-0.020943840965629
-0.020943840965629
-0.020943840965629
-0.020943840965629
-0.020943840965629
-0.020943840965629
-0.020943840965629
-0.020943840965629
-0.020943840965629
-0.005685051903129
-0.005685051903129
-0.005685051903129
-0.005685051903129
-0.005685051903129
-0.005685051903129
-0.005685051903129
-0.020943840965629
-0.020943840965629
-0.005685051903129
-0.005685051903129
-0.020943840965629
-0.005685051903129
-0.020943840965629
-0.005685051903129
-0.005685051903129
-0.020943840965629
-0.020943840965629
-0.020943840965629
-0.020943840965629
-0.020943840965629
-0.036202631890774
-0.036202631890774
-0.036202631890774
-0.020943840965629
-0.020943840965629
-0.036202631890774
-0.036202631890774
-0.020943840965629
-0.020943840965629
-0.005685051903129
-0.005685051903129
-0.005685051903129
-0.020943840965629
-0.020943840965629
-0.005685051903129
-0.005685051903129
-0.005685051903129
-0.020943840965629
-0.020943840965629
-0.005685051903129
-0.005685051903129
-0.020943840965629
-0.020943840965629
-0.020943840965629
-0.020943840965629
-0.020943840965629
-0.020943840965629
-0.020943840965629
-0.020943840965629
-0.020943840965629
-0.020943840965629
-0.020943840965629
-0.020943840965629
-0.020943840965629
-0.020943840965629
-0.020943840965629
-0.020943840965629
-0.020943840965629
-0.020943840965629
-0.036202631890774
-0.036202631890774
-0.036202631890774
-0.036202631890774
-0.036202631890774
-0.036202631890774
-0.020943840965629
-0.036202631890774
-0.036202631890774
-0.020943840965629
-0.020943840965629
-0.020943840965629
-0.020943840965629
-0.020943840965629
-0.020943840965629
-0.005685051903129
-0.005685051903129
-0.005685051903129
-0.005685051903129
-0.005685051903129
-0.020943840965629
-0.020943840965629
-0.005685051903129
-0.005685051903129
-0.005685051903129
-0.005685051903129
-0.020943840965629
-0.020943840965629
-0.020943840965629
-0.005685051903129
-0.005685051903129
-0.020943840965629
-0.020943840965629
-0.020943840965629
-0.020943840965629
-0.020943840965629
-0.020943840965629
-0.036202631890774
-0.036202631890774
-0.036202631890774
-0.036202631890774
-0.020943840965629
-0.020943840965629
-0.020943840965629
-0.020943840965629
-0.020943840965629
-0.005685051903129
-0.005685051903129
-0.005685051903129
-0.005685051903129
-0.005685051903129
-0.005685051903129
-0.005685051903129
-0.005685051903129
-0.005685051903129
-0.005685051903129
-0.005685051903129
-0.005685051903129
-0.020943840965629
-0.020943840965629
-0.005685051903129
-0.020943840965629
-0.020943840965629
-0.020943840965629
-0.020943840965629
-0.020943840965629
-0.036202631890774
-0.020943840965629
-0.020943840965629
-0.020943840965629
-0.020943840965629
-0.020943840965629
-0.020943840965629
-0.005685051903129
-0.005685051903129
-0.005685051903129
-0.005685051903129
-0.005685051903129
-0.005685051903129
-0.005685051903129
-0.005685051903129
-0.020943840965629
-0.020943840965629
-0.020943840965629
-0.020943840965629
-0.020943840965629
-0.020943840965629
-0.020943840965629
-0.020943840965629
-0.020943840965629
-0.020943840965629
-0.020943840965629
-0.020943840965629
-0.020943840965629
-0.020943840965629
-0.020943840965629
-0.020943840965629
-0.020943840965629
-0.020943840965629
-0.020943840965629
-0.005685051903129
-0.020943840965629
-0.020943840965629
-0.005685051903129
-0.005685051903129
-0.005685051903129
-0.005685051903129
-0.005685051903129
-0.005685051903129
-0.005685051903129
-0.005685051903129
-0.005685051903129
-0.005685051903129
-0.020943840965629
-0.020943840965629
-0.020943840965629
-0.036202631890774
-0.036202631890774
-0.020943840965629
-0.020943840965629
-0.036202631890774
-0.036202631890774
-0.020943840965629
-0.020943840965629
-0.020943840965629
-0.020943840965629
-0.020943840965629
-0.020943840965629
-0.020943840965629
-0.005685051903129
-0.005685051903129
-0.020943840965629
-0.020943840965629
-0.005685051903129
-0.005685051903129
-0.005685051903129
-0.020943840965629
-0.020943840965629
-0.005685051903129
-0.020943840965629
-0.020943840965629
-0.020943840965629
-0.020943840965629
-0.020943840965629
-0.020943840965629
-0.020943840965629
-0.005685051903129
-0.020943840965629
-0.020943840965629
-0.020943840965629
-0.005685051903129
-0.020943840965629
-0.020943840965629
-0.020943840965629
-0.020943840965629
-0.005685051903129
-0.020943840965629
-0.020943840965629
-0.020943840965629
-0.020943840965629
-0.020943840965629
-0.020943840965629
-0.020943840965629
-0.036202631890774
-0.020943840965629
-0.020943840965629
-0.020943840965629
-0.036202631890774
-0.036202631890774
-0.020943840965629
-0.020943840965629
-0.036202631890774
-0.036202631890774
-0.020943840965629
-0.020943840965629
-0.020943840965629
-0.005685051903129
-0.005685051903129
-0.020943840965629
-0.005685051903129
-0.005685051903129
-0.005685051903129
-0.005685051903129
-0.005685051903129
-0.005685051903129
-0.005685051903129
-0.005685051903129
-0.005685051903129
-0.005685051903129
-0.020943840965629
-0.036202631890774
-0.020943840965629
-0.036202631890774
-0.036202631890774
-0.036202631890774
-0.036202631890774
-0.020943840965629
-0.020943840965629
-0.020943840965629
-0.005685051903129
-0.005685051903129
-0.020943840965629
-0.005685051903129
-0.005685051903129
-0.005685051903129
-0.005685051903129
-0.005685051903129
-0.005685051903129
-0.005685051903129
-0.005685051903129
-0.020943840965629
-0.020943840965629
-0.020943840965629
-0.020943840965629
-0.020943840965629
-0.020943840965629
-0.036202631890774
-0.020943840965629
-0.020943840965629
-0.020943840965629
-0.020943840965629
-0.020943840965629
-0.020943840965629
-0.005685051903129
-0.005685051903129
-0.005685051903129
-0.005685051903129
-0.005685051903129
-0.005685051903129
-0.005685051903129
-0.005685051903129
-0.005685051903129
-0.005685051903129
-0.005685051903129
-0.005685051903129
-0.005685051903129
-0.005685051903129
-0.005685051903129
-0.005685051903129
-0.005685051903129
-0.020943840965629
-0.005685051903129
-0.005685051903129
-0.020943840965629
-0.020943840965629
-0.020943840965629
-0.036202631890774
-0.020943840965629
-0.020943840965629
-0.020943840965629
-0.020943840965629
-0.020943840965629
-0.020943840965629
-0.020943840965629
-0.020943840965629
-0.020943840965629
-0.005685051903129
-0.020943840965629
-0.020943840965629
-0.020943840965629
-0.005685051903129
-0.005685051903129
-0.020943840965629
-0.020943840965629
-0.005685051903129
-0.005685051903129
-0.020943840965629
-0.020943840965629
-0.020943840965629
-0.020943840965629
-0.020943840965629
-0.020943840965629
-0.020943840965629
-0.020943840965629
-0.020943840965629
-0.020943840965629
-0.005685051903129
-0.005685051903129
-0.005685051903129
-0.005685051903129
-0.005685051903129
-0.005685051903129
-0.005685051903129
-0.005685051903129
-0.005685051903129
-0.020943840965629
-0.036202631890774
-0.020943840965629
-0.020943840965629
-0.020943840965629
-0.036202631890774
-0.036202631890774
-0.020943840965629
-0.020943840965629
-0.020943840965629
-0.020943840965629
-0.020943840965629
-0.020943840965629
-0.020943840965629
-0.020943840965629
-0.020943840965629
-0.020943840965629
-0.020943840965629
-0.020943840965629
-0.005685051903129
-0.005685051903129
-0.005685051903129
-0.005685051903129
-0.005685051903129
-0.005685051903129
-0.005685051903129
-0.005685051903129
-0.005685051903129
-0.020943840965629
-0.005685051903129
-0.020943840965629
-0.020943840965629
-0.020943840965629
-0.020943840965629
-0.020943840965629
-0.020943840965629
-0.020943840965629
-0.005685051903129
-0.005685051903129
-0.020943840965629
-0.005685051903129
-0.005685051903129
-0.005685051903129
-0.020943840965629
-0.005685051903129
-0.005685051903129
-0.020943840965629
-0.020943840965629
-0.020943840965629
-0.020943840965629
-0.020943840965629
-0.020943840965629
-0.036202631890774
-0.036202631890774
-0.036202631890774
-0.036202631890774
-0.020943840965629
-0.020943840965629
-0.020943840965629
-0.020943840965629
-0.020943840965629
-0.005685051903129
-0.005685051903129
-0.005685051903129
-0.020943840965629
-0.005685051903129
-0.005685051903129
-0.020943840965629
-0.020943840965629
-0.020943840965629
-0.020943840965629
-0.020943840965629
-0.020943840965629
-0.020943840965629
-0.020943840965629
-0.020943840965629
-0.020943840965629
-0.020943840965629
-0.020943840965629
-0.020943840965629
-0.020943840965629
-0.020943840965629
-0.020943840965629
-0.020943840965629
-0.020943840965629
-0.020943840965629
-0.020943840965629
-0.005685051903129
-0.005685051903129
-0.020943840965629
-0.020943840965629
-0.020943840965629
-0.005685051903129
-0.005685051903129
-0.005685051903129
-0.005685051903129
-0.005685051903129
-0.005685051903129
-0.005685051903129
-0.005685051903129
-0.005685051903129
-0.005685051903129
-0.005685051903129
-0.005685051903129
-0.005685051903129
-0.020943840965629
-0.020943840965629
-0.020943840965629
-0.036202631890774
-0.036202631890774
-0.020943840965629
-0.020943840965629
-0.036202631890774
-0.020943840965629
-0.020943840965629
-0.020943840965629
-0.020943840965629
-0.020943840965629
-0.020943840965629
-0.020943840965629
-0.020943840965629
-0.020943840965629
-0.005685051903129
-0.005685051903129
-0.005685051903129
-0.005685051903129
-0.005685051903129
-0.005685051903129
-0.005685051903129
-0.005685051903129
-0.005685051903129
-0.005685051903129
-0.005685051903129
-0.005685051903129
-0.005685051903129
-0.005685051903129
-0.005685051903129
-0.005685051903129
-0.005685051903129
-0.005685051903129
-0.005685051903129
-0.005685051903129
-0.005685051903129
-0.005685051903129
-0.005685051903129
-0.005685051903129
-0.005685051903129
-0.005685051903129
-0.005685051903129
-0.005685051903129
-0.005685051903129
-0.020943840965629
-0.005685051903129
-0.020943840965629
-0.020943840965629
-0.005685051903129
-0.005685051903129
-0.005685051903129
-0.020943840965629
-0.020943840965629
-0.005685051903129
-0.005685051903129
-0.020943840965629
-0.020943840965629
-0.005685051903129
-0.005685051903129
-0.005685051903129
-0.020943840965629
-0.020943840965629
-0.020943840965629
-0.020943840965629
-0.020943840965629
-0.005685051903129
-0.005685051903129
-0.005685051903129
-0.005685051903129
-0.020943840965629
-0.020943840965629
-0.005685051903129
-0.005685051903129
-0.005685051903129
-0.020943840965629
-0.005685051903129
-0.005685051903129
-0.005685051903129
-0.005685051903129
-0.020943840965629
-0.005685051903129
-0.020943840965629
-0.020943840965629
-0.020943840965629
-0.005685051903129
-0.020943840965629
-0.020943840965629
-0.020943840965629
-0.005685051903129
-0.005685051903129
-0.005685051903129
-0.005685051903129
-0.005685051903129
-0.005685051903129
-0.005685051903129
0.009573737159371
0.009573737159371
-0.005685051903129
-0.005685051903129
-0.005685051903129
-0.005685051903129
-0.005685051903129
-0.005685051903129
-0.020943840965629
-0.005685051903129
-0.005685051903129
-0.005685051903129
-0.005685051903129
-0.005685051903129
-0.005685051903129
-0.005685051903129
-0.005685051903129
-0.005685051903129
-0.005685051903129
-0.005685051903129
-0.005685051903129
0.009573737159371
0.009573737159371
0.009573737159371
0.009573737159371
0.009573737159371
0.009573737159371
0.009573737159371
0.009573737159371
-0.005685051903129
-0.005685051903129
0.009573737159371
-0.005685051903129
-0.005685051903129
-0.020943840965629
-0.020943840965629
-0.005685051903129
-0.020943840965629
-0.036202631890774
-0.020943840965629
-0.020943840965629
-0.020943840965629
-0.020943840965629
-0.020943840965629
-0.020943840965629
-0.020943840965629
-0.020943840965629
-0.020943840965629
-0.020943840965629
-0.005685051903129
-0.005685051903129
-0.005685051903129
-0.005685051903129
-0.005685051903129
-0.005685051903129
-0.005685051903129
-0.005685051903129
-0.005685051903129
-0.005685051903129
-0.005685051903129
-0.005685051903129
-0.005685051903129
-0.005685051903129
-0.005685051903129
-0.005685051903129
-0.005685051903129
-0.005685051903129
-0.020943840965629
-0.020943840965629
-0.020943840965629
-0.020943840965629
-0.020943840965629
-0.020943840965629
-0.020943840965629
-0.020943840965629
-0.020943840965629
-0.005685051903129
-0.005685051903129
-0.005685051903129
-0.020943840965629
-0.020943840965629
-0.005685051903129
-0.005685051903129
-0.005685051903129
-0.005685051903129
-0.020943840965629
-0.020943840965629
-0.020943840965629
-0.020943840965629
-0.020943840965629
-0.020943840965629
-0.020943840965629
-0.020943840965629
-0.020943840965629
-0.020943840965629
-0.020943840965629
-0.005685051903129
-0.005685051903129
-0.005685051903129
-0.005685051903129
-0.005685051903129
-0.005685051903129
-0.005685051903129
-0.005685051903129
-0.020943840965629
-0.020943840965629
-0.005685051903129
-0.020943840965629
-0.005685051903129
-0.005685051903129
-0.020943840965629
-0.020943840965629
-0.005685051903129
-0.005685051903129
-0.005685051903129
-0.005685051903129
0.009573737159371
-0.005685051903129
-0.005685051903129
-0.005685051903129
0.009573737159371
0.009573737159371
-0.005685051903129
-0.005685051903129
-0.005685051903129
-0.005685051903129
-0.005685051903129
-0.005685051903129
-0.005685051903129
-0.020943840965629
-0.005685051903129
-0.005685051903129
-0.005685051903129
-0.020943840965629
-0.020943840965629
-0.020943840965629
-0.020943840965629
-0.020943840965629
-0.020943840965629
-0.020943840965629
-0.020943840965629
-0.036202631890774
-0.020943840965629
-0.020943840965629
-0.020943840965629
-0.020943840965629
-0.020943840965629
-0.005685051903129
-0.005685051903129
-0.005685051903129
-0.005685051903129
-0.005685051903129
0.009573737159371
-0.005685051903129
-0.005685051903129
-0.005685051903129
-0.005685051903129
-0.020943840965629
-0.020943840965629
-0.020943840965629
-0.020943840965629
-0.020943840965629
-0.020943840965629
-0.020943840965629
-0.005685051903129
-0.005685051903129
-0.005685051903129
-0.005685051903129
-0.005685051903129
-0.005685051903129
-0.005685051903129
-0.005685051903129
-0.005685051903129
-0.005685051903129
-0.005685051903129
-0.005685051903129
-0.005685051903129
-0.005685051903129
-0.005685051903129
-0.005685051903129
-0.020943840965629
-0.020943840965629
-0.005685051903129
-0.005685051903129
-0.005685051903129
-0.005685051903129
-0.005685051903129
-0.005685051903129
-0.005685051903129
-0.005685051903129
-0.005685051903129
-0.005685051903129
-0.005685051903129
-0.005685051903129
-0.005685051903129
-0.005685051903129
-0.005685051903129
-0.005685051903129
-0.005685051903129
-0.020943840965629
-0.005685051903129
-0.005685051903129
-0.005685051903129
-0.005685051903129
-0.005685051903129
-0.005685051903129
-0.005685051903129
-0.005685051903129
-0.005685051903129
-0.005685051903129
-0.005685051903129
-0.005685051903129
-0.005685051903129
-0.020943840965629
-0.020943840965629
-0.020943840965629
-0.005685051903129
-0.005685051903129
-0.020943840965629
-0.020943840965629
-0.020943840965629
-0.005685051903129
-0.005685051903129
-0.005685051903129
-0.020943840965629
-0.005685051903129
-0.005685051903129
0.009573737159371
-0.005685051903129
-0.005685051903129
-0.005685051903129
0.009573737159371
0.009573737159371
-0.005685051903129
-0.005685051903129
-0.005685051903129
0.009573737159371
-0.005685051903129
-0.005685051903129
-0.020943840965629
-0.020943840965629
-0.005685051903129
-0.020943840965629
-0.020943840965629
-0.036202631890774
-0.036202631890774
-0.020943840965629
-0.005685051903129
-0.005685051903129
-0.020943840965629
-0.005685051903129
-0.005685051903129
-0.005685051903129
-0.005685051903129
-0.005685051903129
-0.005685051903129
0.009573737159371
-0.005685051903129
0.009573737159371
0.009573737159371
-0.005685051903129
-0.005685051903129
0.009573737159371
-0.005685051903129
-0.005685051903129
-0.005685051903129
-0.020943840965629
-0.005685051903129
-0.005685051903129
-0.020943840965629
-0.005685051903129
-0.005685051903129
-0.005685051903129
-0.005685051903129
-0.005685051903129
-0.005685051903129
-0.005685051903129
-0.005685051903129
-0.005685051903129
-0.005685051903129
-0.005685051903129
-0.005685051903129
-0.005685051903129
-0.005685051903129
-0.005685051903129
0.009573737159371
0.009573737159371
0.009573737159371
-0.005685051903129
0.009573737159371
0.009573737159371
0.009573737159371
-0.005685051903129
-0.005685051903129
-0.005685051903129
-0.005685051903129
-0.005685051903129
-0.020943840965629
-0.020943840965629
-0.020943840965629
-0.020943840965629
-0.036202631890774
-0.020943840965629
-0.020943840965629
-0.005685051903129
-0.005685051903129
-0.005685051903129
-0.005685051903129
0.009573737159371
0.009573737159371
0.009573737159371
-0.005685051903129
0.009573737159371
-0.005685051903129
-0.005685051903129
-0.005685051903129
-0.020943840965629
-0.020943840965629
-0.005685051903129
-0.020943840965629
-0.005685051903129
-0.020943840965629
-0.020943840965629
-0.005685051903129
-0.005685051903129
-0.005685051903129
-0.005685051903129
-0.005685051903129
-0.005685051903129
-0.005685051903129
0.009573737159371
0.009573737159371
0.009573737159371
0.009573737159371
0.009573737159371
0.009573737159371
-0.005685051903129
-0.005685051903129
-0.005685051903129
-0.005685051903129
-0.020943840965629
-0.020943840965629
-0.020943840965629
-0.020943840965629
-0.020943840965629
-0.020943840965629
-0.020943840965629
-0.020943840965629
-0.020943840965629
-0.005685051903129
-0.005685051903129
-0.005685051903129
-0.005685051903129
-0.005685051903129
-0.005685051903129
0.009573737159371
0.009573737159371
-0.005685051903129
-0.005685051903129
-0.005685051903129
-0.005685051903129
-0.005685051903129
-0.005685051903129
-0.005685051903129
-0.005685051903129
-0.005685051903129
-0.005685051903129
-0.005685051903129
-0.005685051903129
-0.020943840965629
-0.020943840965629
-0.020943840965629
-0.020943840965629
-0.020943840965629
-0.020943840965629
-0.020943840965629
-0.020943840965629
-0.005685051903129
-0.005685051903129
-0.005685051903129
-0.005685051903129
-0.005685051903129
-0.005685051903129
-0.005685051903129
-0.005685051903129
-0.005685051903129
-0.005685051903129
-0.005685051903129
-0.005685051903129
-0.005685051903129
-0.005685051903129
-0.005685051903129
-0.005685051903129
-0.005685051903129
-0.005685051903129
-0.005685051903129
-0.005685051903129
-0.005685051903129
-0.005685051903129
-0.005685051903129
-0.005685051903129
-0.005685051903129
-0.005685051903129
0.009573737159371
0.009573737159371
0.009573737159371
0.009573737159371
0.009573737159371
0.009573737159371
-0.005685051903129
-0.005685051903129
-0.005685051903129
-0.005685051903129
-0.005685051903129
-0.020943840965629
-0.020943840965629
-0.020943840965629
-0.005685051903129
-0.005685051903129
-0.005685051903129
-0.005685051903129
-0.020943840965629
-0.005685051903129
-0.005685051903129
-0.005685051903129
-0.005685051903129
-0.005685051903129
-0.020943840965629
-0.005685051903129
-0.005685051903129
-0.005685051903129
-0.005685051903129
-0.005685051903129
-0.005685051903129
-0.005685051903129
-0.005685051903129
-0.005685051903129
-0.005685051903129
-0.005685051903129
-0.005685051903129
0.009573737159371
-0.005685051903129
-0.005685051903129
-0.005685051903129
0.009573737159371
-0.005685051903129
-0.020943840965629
-0.005685051903129
-0.005685051903129
-0.020943840965629
-0.005685051903129
-0.005685051903129
-0.020943840965629
-0.005685051903129
-0.005685051903129
-0.005685051903129
-0.005685051903129
-0.005685051903129
0.009573737159371
0.009573737159371
-0.005685051903129
-0.005685051903129
-0.005685051903129
-0.005685051903129
-0.005685051903129
-0.005685051903129
-0.005685051903129
-0.005685051903129
-0.005685051903129
0.009573737159371
-0.005685051903129
-0.005685051903129
-0.005685051903129
-0.005685051903129
-0.005685051903129
-0.005685051903129
-0.005685051903129
-0.005685051903129
-0.005685051903129
-0.005685051903129
0.009573737159371
0.009573737159371
0.009573737159371
-0.005685051903129
0.009573737159371
0.009573737159371
0.009573737159371
-0.005685051903129
-0.005685051903129
-0.005685051903129
-0.005685051903129
-0.005685051903129
-0.005685051903129
-0.005685051903129
-0.005685051903129
-0.005685051903129
-0.005685051903129
-0.005685051903129
-0.005685051903129
-0.005685051903129
-0.005685051903129
0.009573737159371
0.009573737159371
0.009573737159371
0.009573737159371
0.009573737159371
0.009573737159371
0.009573737159371
0.009573737159371
0.009573737159371
-0.005685051903129
-0.005685051903129
-0.005685051903129
-0.005685051903129
-0.005685051903129
-0.005685051903129
-0.005685051903129
-0.005685051903129
-0.005685051903129
-0.005685051903129
0.009573737159371
-0.005685051903129
-0.005685051903129
-0.005685051903129
0.009573737159371
-0.005685051903129
-0.005685051903129
-0.005685051903129
-0.005685051903129
-0.005685051903129
-0.005685051903129
-0.005685051903129
-0.005685051903129
-0.005685051903129
-0.020943840965629
-0.005685051903129
-0.005685051903129
-0.005685051903129
-0.005685051903129
-0.005685051903129
-0.005685051903129
-0.005685051903129
-0.005685051903129
-0.005685051903129
-0.005685051903129
-0.005685051903129
-0.005685051903129
-0.005685051903129
-0.005685051903129
-0.005685051903129
-0.005685051903129
-0.005685051903129
-0.005685051903129
-0.005685051903129
-0.005685051903129
-0.005685051903129
-0.005685051903129
-0.005685051903129
0.009573737159371
0.009573737159371
0.009573737159371
0.009573737159371
0.009573737159371
0.009573737159371
-0.005685051903129
-0.005685051903129
0.009573737159371
0.009573737159371
-0.005685051903129
-0.005685051903129
-0.005685051903129
-0.005685051903129
-0.005685051903129
-0.005685051903129
-0.005685051903129
-0.005685051903129
-0.005685051903129
-0.005685051903129
0.009573737159371
-0.005685051903129
-0.005685051903129
-0.005685051903129
0.009573737159371
0.009573737159371
0.009573737159371
-0.005685051903129
-0.005685051903129
-0.005685051903129
0.009573737159371
0.009573737159371
-0.005685051903129
-0.005685051903129
-0.005685051903129
0.009573737159371
-0.005685051903129
-0.020943840965629
-0.005685051903129
0.009573737159371
-0.005685051903129
-0.005685051903129
-0.005685051903129
-0.005685051903129
0.009573737159371
-0.005685051903129
0.009573737159371
0.009573737159371
-0.005685051903129
0.009573737159371
0.009573737159371
0.009573737159371
-0.005685051903129
0.009573737159371
0.009573737159371
0.009573737159371
0.009573737159371
0.009573737159371
0.009573737159371
0.009573737159371
0.009573737159371
0.009573737159371
0.009573737159371
-0.005685051903129
-0.005685051903129
-0.005685051903129
0.009573737159371
-0.005685051903129
-0.005685051903129
-0.005685051903129
-0.005685051903129
0.009573737159371
0.009573737159371
0.009573737159371
0.009573737159371
-0.005685051903129
-0.005685051903129
0.009573737159371
0.009573737159371
0.009573737159371
-0.005685051903129
-0.005685051903129
-0.005685051903129
0.009573737159371
-0.005685051903129
-0.005685051903129
-0.005685051903129
-0.005685051903129
-0.005685051903129
-0.005685051903129
-0.005685051903129
-0.005685051903129
0.009573737159371
0.009573737159371
0.009573737159371
0.009573737159371
0.009573737159371
0.009573737159371
0.009573737159371
-0.005685051903129
-0.005685051903129
-0.005685051903129
-0.005685051903129
-0.005685051903129
-0.005685051903129
-0.005685051903129
-0.005685051903129
0.009573737159371
0.009573737159371
0.009573737159371
0.009573737159371
0.009573737159371
0.009573737159371
0.009573737159371
0.009573737159371
0.009573737159371
0.009573737159371
0.009573737159371
0.009573737159371
0.009573737159371
0.009573737159371
0.009573737159371
0.009573737159371
0.009573737159371
0.009573737159371
-0.005685051903129
-0.005685051903129
-0.005685051903129
-0.005685051903129
-0.005685051903129
-0.005685051903129
-0.005685051903129
0.009573737159371
0.009573737159371
0.009573737159371
0.009573737159371
0.009573737159371
0.009573737159371
0.009573737159371
0.009573737159371
0.009573737159371
0.009573737159371
0.009573737159371
0.009573737159371
0.009573737159371
0.009573737159371
0.009573737159371
0.009573737159371
0.009573737159371
0.009573737159371
0.009573737159371
-0.005685051903129
-0.005685051903129
-0.005685051903129
-0.005685051903129
-0.005685051903129
-0.005685051903129
-0.005685051903129
-0.005685051903129
-0.005685051903129
-0.020943840965629
-0.020943840965629
-0.005685051903129
-0.005685051903129
-0.005685051903129
-0.020943840965629
-0.005685051903129
-0.005685051903129
-0.005685051903129
-0.005685051903129
0.009573737159371
-0.005685051903129
-0.005685051903129
-0.005685051903129
0.009573737159371
-0.005685051903129
-0.005685051903129
-0.005685051903129
0.009573737159371
-0.005685051903129
-0.005685051903129
0.009573737159371
0.009573737159371
-0.005685051903129
-0.005685051903129
-0.005685051903129
-0.005685051903129
0.009573737159371
-0.005685051903129
-0.005685051903129
0.009573737159371
0.009573737159371
0.009573737159371
0.009573737159371
0.009573737159371
-0.005685051903129
0.009573737159371
0.009573737159371
-0.005685051903129
-0.005685051903129
-0.005685051903129
-0.005685051903129
-0.005685051903129
-0.005685051903129
0.009573737159371
-0.005685051903129
-0.005685051903129
-0.005685051903129
-0.005685051903129
-0.005685051903129
-0.005685051903129
-0.005685051903129
0.009573737159371
0.009573737159371
0.009573737159371
-0.005685051903129
0.009573737159371
0.009573737159371
0.009573737159371
0.009573737159371
0.009573737159371
0.009573737159371
0.009573737159371
0.009573737159371
0.009573737159371
0.009573737159371
-0.005685051903129
-0.005685051903129
0.009573737159371
-0.005685051903129
-0.020943840965629
-0.005685051903129
-0.005685051903129
-0.005685051903129
-0.005685051903129
-0.005685051903129
-0.005685051903129
-0.005685051903129
0.009573737159371
0.009573737159371
0.009573737159371
0.009573737159371
0.009573737159371
0.009573737159371
-0.005685051903129
-0.005685051903129
0.009573737159371
-0.005685051903129
-0.005685051903129
-0.005685051903129
-0.005685051903129
0.009573737159371
-0.005685051903129
-0.005685051903129
-0.005685051903129
-0.005685051903129
-0.005685051903129
-0.020943840965629
-0.005685051903129
-0.005685051903129
-0.005685051903129
-0.005685051903129
-0.005685051903129
-0.005685051903129
-0.005685051903129
-0.005685051903129
0.009573737159371
0.009573737159371
-0.005685051903129
-0.005685051903129
0.009573737159371
0.009573737159371
-0.005685051903129
-0.005685051903129
-0.005685051903129
-0.005685051903129
-0.005685051903129
-0.005685051903129
0.009573737159371
-0.005685051903129
-0.005685051903129
0.009573737159371
0.009573737159371
0.009573737159371
-0.005685051903129
0.009573737159371
0.009573737159371
0.009573737159371
0.009573737159371
0.009573737159371
0.009573737159371
0.009573737159371
-0.005685051903129
0.009573737159371
0.009573737159371
0.009573737159371
0.009573737159371
-0.005685051903129
-0.005685051903129
-0.005685051903129
-0.005685051903129
-0.005685051903129
-0.005685051903129
-0.005685051903129
-0.020943840965629
-0.020943840965629
-0.005685051903129
-0.020943840965629
-0.020943840965629
-0.005685051903129
-0.020943840965629
-0.005685051903129
-0.005685051903129
-0.005685051903129
-0.005685051903129
-0.005685051903129
-0.005685051903129
-0.005685051903129
-0.005685051903129
-0.005685051903129
-0.005685051903129
-0.005685051903129
-0.005685051903129
-0.005685051903129
-0.005685051903129
-0.005685051903129
-0.020943840965629
-0.005685051903129
-0.005685051903129
-0.005685051903129
-0.005685051903129
-0.005685051903129
-0.005685051903129
-0.005685051903129
0.009573737159371
0.009573737159371
0.009573737159371
0.009573737159371
0.009573737159371
0.009573737159371
0.009573737159371
0.009573737159371
-0.005685051903129
-0.005685051903129
-0.005685051903129
-0.005685051903129
-0.005685051903129
-0.005685051903129
-0.020943840965629
-0.020943840965629
-0.005685051903129
-0.005685051903129
-0.020943840965629
-0.020943840965629
-0.005685051903129
-0.005685051903129
-0.005685051903129
-0.005685051903129
-0.005685051903129
-0.005685051903129
-0.005685051903129
-0.005685051903129
0.009573737159371
-0.005685051903129
-0.005685051903129
-0.005685051903129
-0.005685051903129
-0.005685051903129
-0.005685051903129
-0.005685051903129
0.009573737159371
0.009573737159371
-0.005685051903129
0.009573737159371
0.009573737159371
-0.005685051903129
-0.005685051903129
-0.005685051903129
-0.005685051903129
-0.005685051903129
-0.005685051903129
-0.005685051903129
-0.005685051903129
-0.005685051903129
-0.005685051903129
0.009573737159371
-0.005685051903129
-0.020943840965629
-0.020943840965629
-0.020943840965629
-0.005685051903129
-0.020943840965629
-0.020943840965629
-0.020943840965629
-0.005685051903129
-0.005685051903129
-0.005685051903129
-0.005685051903129
0.009573737159371
-0.005685051903129
-0.005685051903129
-0.005685051903129
-0.005685051903129
0.009573737159371
-0.005685051903129
0.009573737159371
-0.005685051903129
-0.005685051903129
-0.005685051903129
-0.005685051903129
-0.005685051903129
-0.005685051903129
-0.005685051903129
-0.005685051903129
-0.005685051903129
-0.005685051903129
-0.005685051903129
-0.005685051903129
-0.005685051903129
-0.005685051903129
-0.005685051903129
-0.005685051903129
-0.005685051903129
-0.005685051903129
0.009573737159371
-0.005685051903129
-0.005685051903129
-0.005685051903129
-0.005685051903129
-0.005685051903129
-0.005685051903129
-0.005685051903129
-0.005685051903129
-0.005685051903129
-0.005685051903129
-0.005685051903129
0.009573737159371
0.009573737159371
-0.005685051903129
-0.005685051903129
0.009573737159371
-0.005685051903129
-0.005685051903129
-0.005685051903129
-0.005685051903129
-0.005685051903129
-0.005685051903129
0.009573737159371
0.009573737159371
-0.005685051903129
0.009573737159371
0.009573737159371
0.009573737159371
0.009573737159371
0.009573737159371
0.009573737159371
-0.005685051903129
-0.005685051903129
-0.005685051903129
-0.020943840965629
-0.020943840965629
-0.005685051903129
-0.005685051903129
-0.020943840965629
-0.020943840965629
-0.020943840965629
-0.005685051903129
-0.005685051903129
-0.005685051903129
-0.005685051903129
-0.005685051903129
-0.005685051903129
-0.005685051903129
-0.005685051903129
-0.005685051903129
-0.005685051903129
-0.005685051903129
-0.005685051903129
0.009573737159371
0.009573737159371
0.009573737159371
0.009573737159371
0.009573737159371
0.009573737159371
0.009573737159371
0.009573737159371
0.009573737159371
-0.005685051903129
-0.005685051903129
-0.005685051903129
-0.005685051903129
-0.020943840965629
-0.020943840965629
-0.020943840965629
-0.020943840965629
-0.020943840965629
-0.005685051903129
-0.005685051903129
-0.005685051903129
-0.005685051903129
0.009573737159371
0.009573737159371
0.009573737159371
0.009573737159371
0.009573737159371
0.009573737159371
0.009573737159371
-0.005685051903129
-0.005685051903129
-0.005685051903129
-0.005685051903129
-0.020943840965629
-0.005685051903129
-0.005685051903129
-0.020943840965629
-0.005685051903129
-0.005685051903129
-0.005685051903129
-0.005685051903129
0.009573737159371
0.009573737159371
0.009573737159371
0.009573737159371
0.009573737159371
0.009573737159371
0.009573737159371
-0.005685051903129
-0.005685051903129
-0.005685051903129
-0.005685051903129
-0.005685051903129
-0.005685051903129
-0.005685051903129
-0.020943840965629
-0.005685051903129
-0.005685051903129
-0.020943840965629
-0.020943840965629
-0.020943840965629
-0.005685051903129
-0.005685051903129
-0.005685051903129
-0.005685051903129
-0.005685051903129
-0.005685051903129
-0.005685051903129
-0.005685051903129
-0.005685051903129
-0.005685051903129
-0.005685051903129
0.009573737159371
-0.005685051903129
-0.005685051903129
-0.005685051903129
-0.005685051903129
0.009573737159371
0.009573737159371
-0.005685051903129
-0.005685051903129
-0.005685051903129
-0.005685051903129
-0.005685051903129
0.009573737159371
-0.005685051903129
-0.005685051903129
-0.005685051903129
-0.005685051903129
0.009573737159371
0.009573737159371
-0.005685051903129
-0.005685051903129
-0.005685051903129
-0.005685051903129
-0.005685051903129
0.009573737159371
-0.005685051903129
-0.005685051903129
-0.020943840965629
-0.020943840965629
-0.005685051903129
-0.005685051903129
-0.020943840965629
-0.005685051903129
-0.005685051903129
-0.005685051903129
0.009573737159371
0.009573737159371
0.009573737159371
0.009573737159371
0.009573737159371
0.009573737159371
0.009573737159371
0.009573737159371
0.009573737159371
0.009573737159371
0.009573737159371
0.009573737159371
0.009573737159371
-0.005685051903129
-0.005685051903129
-0.005685051903129
-0.005685051903129
-0.005685051903129
-0.005685051903129
-0.005685051903129
-0.005685051903129
-0.005685051903129
-0.005685051903129
0.009573737159371
0.009573737159371
0.009573737159371
0.009573737159371
0.009573737159371
0.009573737159371
0.009573737159371
0.009573737159371
0.009573737159371
0.009573737159371
0.009573737159371
0.009573737159371
0.009573737159371
-0.005685051903129
-0.005685051903129
-0.005685051903129
-0.005685051903129
-0.005685051903129
-0.005685051903129
-0.005685051903129
-0.005685051903129
-0.005685051903129
0.009573737159371
-0.005685051903129
-0.005685051903129
-0.005685051903129
-0.005685051903129
-0.005685051903129
-0.005685051903129
-0.005685051903129
-0.005685051903129
-0.005685051903129
-0.005685051903129
-0.005685051903129
0.009573737159371
0.009573737159371
0.009573737159371
0.009573737159371
0.009573737159371
0.009573737159371
0.009573737159371
0.009573737159371
0.009573737159371
0.009573737159371
0.009573737159371
-0.005685051903129
-0.005685051903129
-0.005685051903129
-0.005685051903129
-0.020943840965629
-0.020943840965629
-0.005685051903129
-0.005685051903129
-0.005685051903129
-0.005685051903129
-0.005685051903129
-0.005685051903129
-0.005685051903129
0.009573737159371
0.009573737159371
-0.005685051903129
0.009573737159371
0.009573737159371
0.009573737159371
0.009573737159371
-0.005685051903129
-0.005685051903129
0.009573737159371
-0.005685051903129
-0.005685051903129
-0.005685051903129
-0.020943840965629
-0.020943840965629
-0.005685051903129
-0.005685051903129
-0.005685051903129
-0.005685051903129
-0.005685051903129
0.009573737159371
0.009573737159371
0.009573737159371
0.009573737159371
0.009573737159371
-0.005685051903129
-0.005685051903129
0.009573737159371
-0.005685051903129
-0.020943840965629
-0.005685051903129
-0.005685051903129
-0.020943840965629
-0.020943840965629
-0.020943840965629
-0.005685051903129
-0.005685051903129
-0.005685051903129
-0.005685051903129
0.009573737159371
0.009573737159371
0.009573737159371
0.009573737159371
0.009573737159371
0.009573737159371
0.009573737159371
-0.005685051903129
0.009573737159371
-0.005685051903129
-0.005685051903129
-0.005685051903129
-0.005685051903129
-0.005685051903129
-0.005685051903129
-0.005685051903129
-0.005685051903129
-0.005685051903129
0.009573737159371
0.009573737159371
0.009573737159371
0.009573737159371
-0.005685051903129
0.009573737159371
-0.005685051903129
-0.005685051903129
-0.005685051903129
-0.005685051903129
-0.005685051903129
-0.005685051903129
-0.005685051903129
-0.005685051903129
0.009573737159371
0.009573737159371
0.009573737159371
0.009573737159371
0.009573737159371
0.009573737159371
0.009573737159371
0.009573737159371
0.009573737159371
0.009573737159371
0.009573737159371
0.009573737159371
0.009573737159371
0.009573737159371
-0.005685051903129
-0.005685051903129
-0.005685051903129
0.009573737159371
0.009573737159371
0.009573737159371
-0.005685051903129
0.009573737159371
0.009573737159371
0.009573737159371
-0.005685051903129
-0.005685051903129
-0.005685051903129
-0.005685051903129
-0.005685051903129
0.009573737159371
0.009573737159371
-0.005685051903129
-0.005685051903129
0.009573737159371
-0.005685051903129
0.009573737159371
0.009573737159371
0.009573737159371
0.009573737159371
0.009573737159371
0.009573737159371
0.009573737159371
0.009573737159371
0.009573737159371
0.009573737159371
0.009573737159371
-0.005685051903129
-0.005685051903129
-0.005685051903129
-0.005685051903129
-0.005685051903129
-0.005685051903129
-0.005685051903129
-0.005685051903129
-0.005685051903129
-0.005685051903129
-0.005685051903129
0.009573737159371
-0.005685051903129
-0.005685051903129
0.009573737159371
0.009573737159371
0.009573737159371
-0.005685051903129
0.009573737159371
0.009573737159371
0.009573737159371
-0.005685051903129
0.009573737159371
0.009573737159371
-0.005685051903129
-0.005685051903129
-0.005685051903129
-0.005685051903129
-0.005685051903129
-0.005685051903129
-0.005685051903129
-0.005685051903129
-0.020943840965629
-0.005685051903129
-0.005685051903129
-0.005685051903129
-0.005685051903129
-0.005685051903129
-0.005685051903129
0.009573737159371
0.009573737159371
0.009573737159371
0.009573737159371
0.009573737159371
0.009573737159371
0.009573737159371
0.009573737159371
0.009573737159371
0.009573737159371
0.009573737159371
-0.005685051903129
-0.005685051903129
-0.005685051903129
-0.005685051903129
-0.005685051903129
-0.005685051903129
-0.005685051903129
-0.005685051903129
-0.005685051903129
-0.005685051903129
0.009573737159371
0.009573737159371
-0.005685051903129
-0.005685051903129
0.009573737159371
0.009573737159371
-0.005685051903129
0.009573737159371
0.009573737159371
0.009573737159371
0.009573737159371
0.009573737159371
0.009573737159371
0.009573737159371
0.009573737159371
0.009573737159371
0.009573737159371
0.009573737159371
0.009573737159371
0.009573737159371
0.009573737159371
0.009573737159371
0.009573737159371
0.009573737159371
-0.005685051903129
-0.005685051903129
-0.005685051903129
0.009573737159371
0.009573737159371
-0.005685051903129
-0.005685051903129
-0.005685051903129
-0.005685051903129
-0.005685051903129
-0.005685051903129
-0.005685051903129
-0.005685051903129
-0.005685051903129
-0.005685051903129
0.009573737159371
0.009573737159371
0.009573737159371
0.009573737159371
0.009573737159371
0.009573737159371
0.009573737159371
0.009573737159371
0.009573737159371
-0.005685051903129
-0.005685051903129
0.009573737159371
0.009573737159371
-0.005685051903129
-0.005685051903129
0.009573737159371
-0.005685051903129
0.009573737159371
0.009573737159371
0.009573737159371
-0.005685051903129
-0.005685051903129
-0.005685051903129
0.009573737159371
-0.005685051903129
-0.005685051903129
-0.005685051903129
0.009573737159371
-0.005685051903129
-0.005685051903129
-0.005685051903129
-0.005685051903129
-0.005685051903129
-0.005685051903129
-0.005685051903129
-0.005685051903129
-0.005685051903129
-0.005685051903129
-0.005685051903129
0.009573737159371
0.009573737159371
0.009573737159371
-0.005685051903129
0.009573737159371
0.009573737159371
0.009573737159371
0.009573737159371
0.009573737159371
0.009573737159371
0.009573737159371
0.009573737159371
0.009573737159371
0.009573737159371
0.009573737159371
0.009573737159371
0.009573737159371
0.009573737159371
0.009573737159371
-0.005685051903129
-0.005685051903129
-0.005685051903129
-0.005685051903129
-0.005685051903129
-0.005685051903129
-0.005685051903129
0.009573737159371
0.009573737159371
0.009573737159371
0.009573737159371
-0.005685051903129
0.009573737159371
0.009573737159371
-0.005685051903129
0.009573737159371
0.009573737159371
-0.005685051903129
-0.005685051903129
0.009573737159371
0.009573737159371
0.009573737159371
0.009573737159371
0.009573737159371
-0.005685051903129
-0.005685051903129
-0.005685051903129
-0.005685051903129
-0.005685051903129
-0.005685051903129
-0.005685051903129
-0.005685051903129
-0.005685051903129
-0.005685051903129
-0.005685051903129
-0.005685051903129
-0.005685051903129
-0.005685051903129
0.009573737159371
0.009573737159371
-0.005685051903129
0.009573737159371
0.009573737159371
0.009573737159371
-0.005685051903129
0.009573737159371
0.009573737159371
0.009573737159371
-0.005685051903129
0.009573737159371
-0.005685051903129
-0.005685051903129
-0.005685051903129
-0.005685051903129
-0.005685051903129
-0.005685051903129
-0.005685051903129
-0.020943840965629
-0.020943840965629
-0.005685051903129
-0.005685051903129
-0.005685051903129
-0.005685051903129
0.009573737159371
-0.005685051903129
0.009573737159371
0.009573737159371
0.009573737159371
-0.005685051903129
-0.005685051903129
-0.005685051903129
-0.020943840965629
-0.005685051903129
-0.005685051903129
-0.005685051903129
-0.005685051903129
-0.005685051903129
-0.005685051903129
0.009573737159371
0.009573737159371
0.009573737159371
0.009573737159371
0.009573737159371
0.009573737159371
0.009573737159371
0.009573737159371
0.009573737159371
0.009573737159371
0.009573737159371
-0.005685051903129
-0.005685051903129
-0.005685051903129
-0.005685051903129
-0.005685051903129
-0.005685051903129
-0.005685051903129
-0.005685051903129
-0.005685051903129
-0.005685051903129
-0.005685051903129
0.009573737159371
0.009573737159371
-0.005685051903129
0.009573737159371
0.009573737159371
-0.005685051903129
0.009573737159371
-0.005685051903129
-0.005685051903129
-0.005685051903129
-0.005685051903129
-0.005685051903129
-0.005685051903129
-0.005685051903129
-0.005685051903129
-0.005685051903129
-0.005685051903129
-0.005685051903129
-0.005685051903129
-0.005685051903129
-0.005685051903129
-0.005685051903129
-0.005685051903129
0.009573737159371
0.009573737159371
0.009573737159371
0.009573737159371
0.009573737159371
0.009573737159371
0.009573737159371
0.009573737159371
0.009573737159371
0.009573737159371
0.009573737159371
0.009573737159371
0.009573737159371
-0.005685051903129
-0.005685051903129
0.009573737159371
-0.005685051903129
-0.005685051903129
-0.005685051903129
0.009573737159371
0.009573737159371
-0.005685051903129
-0.005685051903129
0.009573737159371
0.009573737159371
0.009573737159371
-0.005685051903129
-0.005685051903129
-0.005685051903129
-0.005685051903129
0.009573737159371
0.009573737159371
-0.005685051903129
-0.005685051903129
-0.005685051903129
-0.005685051903129
-0.020943840965629
-0.020943840965629
-0.020943840965629
-0.020943840965629
-0.020943840965629
-0.020943840965629
-0.005685051903129
-0.005685051903129
-0.005685051903129
0.009573737159371
0.009573737159371
0.009573737159371
0.009573737159371
0.009573737159371
0.009573737159371
0.009573737159371
0.009573737159371
0.009573737159371
-0.005685051903129
-0.005685051903129
-0.005685051903129
-0.005685051903129
-0.005685051903129
-0.005685051903129
-0.005685051903129
-0.020943840965629
-0.005685051903129
0.009573737159371
0.009573737159371
0.009573737159371
0.009573737159371
0.009573737159371
0.009573737159371
0.009573737159371
0.009573737159371
0.009573737159371
0.009573737159371
-0.005685051903129
-0.005685051903129
-0.005685051903129
-0.005685051903129
-0.005685051903129
-0.005685051903129
-0.020943840965629
-0.020943840965629
-0.020943840965629
-0.020943840965629
-0.020943840965629
-0.020943840965629
-0.005685051903129
-0.005685051903129
-0.005685051903129
-0.005685051903129
-0.005685051903129
-0.005685051903129
-0.005685051903129
0.009573737159371
-0.005685051903129
-0.005685051903129
-0.005685051903129
-0.005685051903129
0.009573737159371
-0.005685051903129
-0.005685051903129
-0.005685051903129
-0.005685051903129
-0.005685051903129
-0.005685051903129
-0.005685051903129
-0.005685051903129
-0.005685051903129
-0.005685051903129
-0.005685051903129
-0.005685051903129
-0.005685051903129
-0.005685051903129
-0.005685051903129
-0.005685051903129
-0.005685051903129
0.009573737159371
-0.005685051903129
-0.005685051903129
-0.005685051903129
-0.005685051903129
-0.005685051903129
-0.020943840965629
-0.020943840965629
-0.005685051903129
-0.005685051903129
-0.020943840965629
-0.020943840965629
-0.005685051903129
-0.005685051903129
-0.005685051903129
-0.005685051903129
-0.005685051903129
0.009573737159371
-0.005685051903129
-0.005685051903129
0.009573737159371
-0.005685051903129
-0.005685051903129
-0.005685051903129
-0.005685051903129
-0.005685051903129
-0.005685051903129
-0.005685051903129
-0.005685051903129
-0.005685051903129
-0.005685051903129
-0.005685051903129
-0.005685051903129
0.009573737159371
-0.005685051903129
-0.005685051903129
-0.005685051903129
-0.005685051903129
-0.005685051903129
-0.005685051903129
-0.005685051903129
-0.005685051903129
-0.005685051903129
-0.005685051903129
-0.005685051903129
-0.005685051903129
-0.005685051903129
-0.005685051903129
-0.005685051903129
-0.005685051903129
0.009573737159371
0.009573737159371
-0.005685051903129
-0.005685051903129
0.009573737159371
0.009573737159371
-0.005685051903129
-0.005685051903129
-0.005685051903129
-0.005685051903129
-0.005685051903129
-0.005685051903129
-0.020943840965629
-0.020943840965629
-0.005685051903129
-0.005685051903129
-0.005685051903129
-0.020943840965629
-0.020943840965629
-0.005685051903129
-0.005685051903129
-0.005685051903129
-0.005685051903129
-0.005685051903129
-0.005685051903129
-0.005685051903129
-0.005685051903129
-0.005685051903129
0.009573737159371
-0.005685051903129
-0.005685051903129
0.009573737159371
0.009573737159371
0.009573737159371
0.009573737159371
-0.005685051903129
-0.005685051903129
-0.005685051903129
-0.005685051903129
-0.005685051903129
-0.020943840965629
-0.020943840965629
-0.020943840965629
-0.020943840965629
-0.020943840965629
-0.020943840965629
-0.005685051903129
-0.005685051903129
-0.005685051903129
-0.005685051903129
-0.005685051903129
-0.005685051903129
-0.005685051903129
-0.005685051903129
-0.005685051903129
-0.005685051903129
-0.005685051903129
0.009573737159371
-0.005685051903129
-0.005685051903129
-0.005685051903129
-0.005685051903129
-0.005685051903129
-0.005685051903129
-0.005685051903129
-0.005685051903129
-0.005685051903129
-0.005685051903129
-0.005685051903129
-0.005685051903129
0.009573737159371
-0.005685051903129
-0.005685051903129
-0.005685051903129
-0.005685051903129
-0.005685051903129
-0.005685051903129
-0.005685051903129
0.009573737159371
-0.005685051903129
-0.005685051903129
-0.005685051903129
-0.005685051903129
-0.005685051903129
-0.005685051903129
-0.005685051903129
-0.005685051903129
-0.005685051903129
-0.005685051903129
0.009573737159371
0.009573737159371
-0.005685051903129
0.009573737159371
0.009573737159371
-0.005685051903129
-0.005685051903129
-0.005685051903129
-0.005685051903129
-0.005685051903129
-0.005685051903129
-0.005685051903129
-0.005685051903129
-0.005685051903129
-0.020943840965629
-0.005685051903129
-0.005685051903129
-0.005685051903129
-0.005685051903129
-0.005685051903129
-0.020943840965629
-0.020943840965629
-0.005685051903129
-0.005685051903129
-0.020943840965629
-0.020943840965629
-0.020943840965629
-0.020943840965629
-0.020943840965629
-0.020943840965629
-0.020943840965629
-0.005685051903129
-0.005685051903129
-0.005685051903129
0.009573737159371
0.009573737159371
0.009573737159371
0.009573737159371
0.009573737159371
0.009573737159371
-0.005685051903129
-0.005685051903129
0.009573737159371
-0.005685051903129
-0.005685051903129
-0.005685051903129
-0.005685051903129
-0.005685051903129
-0.005685051903129
-0.005685051903129
-0.005685051903129
-0.005685051903129
-0.005685051903129
-0.005685051903129
-0.005685051903129
-0.005685051903129
-0.020943840965629
-0.005685051903129
-0.005685051903129
-0.005685051903129
-0.005685051903129
0.009573737159371
0.009573737159371
-0.005685051903129
0.009573737159371
0.009573737159371
0.009573737159371
0.009573737159371
0.009573737159371
-0.005685051903129
-0.005685051903129
-0.005685051903129
-0.005685051903129
-0.005685051903129
-0.020943840965629
-0.020943840965629
-0.020943840965629
-0.005685051903129
-0.005685051903129
-0.020943840965629
-0.020943840965629
-0.005685051903129
-0.005685051903129
-0.005685051903129
-0.005685051903129
-0.005685051903129
-0.005685051903129
-0.005685051903129
-0.005685051903129
-0.005685051903129
-0.005685051903129
-0.005685051903129
-0.005685051903129
0.009573737159371
0.009573737159371
0.009573737159371
0.009573737159371
0.009573737159371
-0.005685051903129
0.009573737159371
-0.005685051903129
-0.005685051903129
-0.005685051903129
0.009573737159371
-0.005685051903129
-0.005685051903129
-0.005685051903129
0.009573737159371
0.009573737159371
0.009573737159371
0.009573737159371
0.009573737159371
0.009573737159371
0.009573737159371
0.009573737159371
0.009573737159371
0.009573737159371
0.009573737159371
-0.005685051903129
-0.005685051903129
-0.005685051903129
-0.005685051903129
-0.005685051903129
-0.005685051903129
-0.005685051903129
-0.005685051903129
-0.005685051903129
-0.005685051903129
-0.005685051903129
-0.005685051903129
-0.005685051903129
-0.005685051903129
-0.005685051903129
-0.005685051903129
0.009573737159371
-0.005685051903129
-0.005685051903129
-0.005685051903129
-0.005685051903129
0.009573737159371
0.009573737159371
-0.005685051903129
0.009573737159371
-0.005685051903129
-0.005685051903129
-0.005685051903129
0.009573737159371
0.009573737159371
0.009573737159371
-0.005685051903129
-0.005685051903129
-0.005685051903129
-0.005685051903129
-0.005685051903129
-0.005685051903129
-0.005685051903129
-0.020943840965629
-0.005685051903129
-0.005685051903129
-0.020943840965629
-0.005685051903129
-0.005685051903129
-0.005685051903129
-0.005685051903129
-0.005685051903129
-0.005685051903129
-0.005685051903129
-0.005685051903129
-0.005685051903129
0.009573737159371
-0.005685051903129
-0.005685051903129
0.009573737159371
-0.005685051903129
-0.005685051903129
-0.005685051903129
-0.005685051903129
0.009573737159371
-0.005685051903129
-0.005685051903129
-0.005685051903129
-0.005685051903129
-0.005685051903129
-0.005685051903129
-0.005685051903129
-0.005685051903129
-0.005685051903129
-0.005685051903129
-0.005685051903129
0.009573737159371
0.009573737159371
0.009573737159371
0.009573737159371
0.009573737159371
0.009573737159371
0.009573737159371
0.009573737159371
0.009573737159371
0.009573737159371
0.009573737159371
-0.005685051903129
-0.005685051903129
-0.005685051903129
-0.005685051903129
-0.005685051903129
-0.020943840965629
-0.020943840965629
-0.020943840965629
-0.020943840965629
-0.005685051903129
-0.005685051903129
-0.005685051903129
-0.005685051903129
-0.005685051903129
-0.005685051903129
0.009573737159371
0.009573737159371
0.009573737159371
0.009573737159371
0.009573737159371
0.009573737159371
0.009573737159371
0.009573737159371
-0.005685051903129
-0.005685051903129
-0.005685051903129
-0.005685051903129
0.009573737159371
-0.005685051903129
-0.005685051903129
-0.005685051903129
0.009573737159371
-0.005685051903129
-0.005685051903129
-0.005685051903129
-0.005685051903129
-0.005685051903129
-0.020943840965629
-0.020943840965629
-0.020943840965629
-0.020943840965629
-0.005685051903129
-0.005685051903129
-0.020943840965629
-0.020943840965629
-0.005685051903129
-0.005685051903129
0.009573737159371
-0.005685051903129
-0.005685051903129
0.009573737159371
0.009573737159371
0.009573737159371
0.009573737159371
0.009573737159371
-0.005685051903129
-0.005685051903129
-0.005685051903129
-0.005685051903129
-0.005685051903129
-0.005685051903129
-0.005685051903129
-0.005685051903129
-0.005685051903129
-0.005685051903129
-0.005685051903129
-0.005685051903129
-0.005685051903129
-0.005685051903129
-0.005685051903129
-0.005685051903129
-0.005685051903129
-0.005685051903129
-0.005685051903129
-0.005685051903129
-0.005685051903129
-0.005685051903129
0.009573737159371
0.009573737159371
0.009573737159371
0.009573737159371
0.009573737159371
0.009573737159371
0.009573737159371
0.009573737159371
0.009573737159371
0.009573737159371
0.009573737159371
0.009573737159371
0.009573737159371
0.009573737159371
-0.005685051903129
0.009573737159371
-0.005685051903129
-0.005685051903129
-0.005685051903129
-0.005685051903129
-0.020943840965629
-0.020943840965629
-0.020943840965629
-0.005685051903129
-0.020943840965629
-0.020943840965629
-0.005685051903129
-0.005685051903129
-0.005685051903129
-0.005685051903129
0.009573737159371
0.009573737159371
0.009573737159371
0.009573737159371
0.009573737159371
0.009573737159371
0.009573737159371
-0.005685051903129
0.009573737159371
0.009573737159371
-0.005685051903129
-0.005685051903129
-0.005685051903129
-0.005685051903129
-0.005685051903129
-0.005685051903129
-0.005685051903129
-0.020943840965629
-0.020943840965629
-0.005685051903129
-0.020943840965629
-0.020943840965629
-0.020943840965629
-0.005685051903129
-0.005685051903129
-0.005685051903129
-0.005685051903129
-0.005685051903129
-0.005685051903129
-0.005685051903129
-0.005685051903129
-0.005685051903129
-0.005685051903129
-0.005685051903129
-0.020943840965629
-0.020943840965629
-0.020943840965629
-0.020943840965629
-0.020943840965629
-0.020943840965629
-0.020943840965629
-0.020943840965629
-0.020943840965629
-0.005685051903129
0.009573737159371
-0.005685051903129
-0.005685051903129
0.009573737159371
0.009573737159371
0.009573737159371
0.009573737159371
-0.005685051903129
0.009573737159371
-0.005685051903129
-0.005685051903129
-0.005685051903129
-0.005685051903129
-0.005685051903129
-0.020943840965629
-0.005685051903129
-0.005685051903129
-0.005685051903129
-0.005685051903129
-0.005685051903129
-0.005685051903129
0.009573737159371
0.009573737159371
0.009573737159371
-0.005685051903129
0.009573737159371
0.009573737159371
0.009573737159371
-0.005685051903129
-0.005685051903129
-0.005685051903129
-0.005685051903129
-0.005685051903129
-0.005685051903129
-0.005685051903129
-0.020943840965629
-0.020943840965629
-0.020943840965629
-0.020943840965629
-0.020943840965629
-0.020943840965629
-0.005685051903129
-0.020943840965629
-0.020943840965629
-0.020943840965629
-0.005685051903129
-0.005685051903129
-0.005685051903129
-0.005685051903129
-0.005685051903129
-0.005685051903129
-0.005685051903129
0.009573737159371
0.009573737159371
-0.005685051903129
0.009573737159371
0.009573737159371
0.009573737159371
0.009573737159371
-0.005685051903129
-0.005685051903129
-0.005685051903129
-0.005685051903129
-0.005685051903129
-0.005685051903129
-0.020943840965629
-0.005685051903129
-0.020943840965629
-0.020943840965629
-0.020943840965629
-0.020943840965629
-0.020943840965629
-0.020943840965629
-0.020943840965629
-0.020943840965629
-0.020943840965629
-0.005685051903129
-0.005685051903129
-0.005685051903129
-0.005685051903129
-0.005685051903129
-0.005685051903129
-0.005685051903129
-0.005685051903129
-0.005685051903129
-0.005685051903129
-0.005685051903129
-0.005685051903129
-0.005685051903129
-0.005685051903129
-0.005685051903129
-0.005685051903129
-0.005685051903129
-0.005685051903129
-0.005685051903129
-0.005685051903129
-0.005685051903129
-0.005685051903129
0.009573737159371
0.009573737159371
-0.005685051903129
-0.005685051903129
0.009573737159371
0.009573737159371
0.009573737159371
0.009573737159371
0.009573737159371
0.009573737159371
0.009573737159371
0.009573737159371
0.009573737159371
0.009573737159371
-0.005685051903129
-0.005685051903129
-0.005685051903129
-0.005685051903129
-0.005685051903129
-0.005685051903129
-0.005685051903129
-0.005685051903129
-0.005685051903129
-0.005685051903129
-0.005685051903129
0.009573737159371
-0.005685051903129
-0.005685051903129
-0.005685051903129
0.009573737159371
-0.005685051903129
-0.005685051903129
0.009573737159371
0.009573737159371
-0.005685051903129
0.009573737159371
0.009573737159371
0.009573737159371
0.009573737159371
0.009573737159371
0.009573737159371
-0.005685051903129
-0.005685051903129
-0.005685051903129
-0.005685051903129
-0.005685051903129
-0.005685051903129
-0.005685051903129
-0.005685051903129
-0.005685051903129
-0.020943840965629
-0.005685051903129
-0.005685051903129
-0.005685051903129
-0.005685051903129
-0.005685051903129
-0.005685051903129
-0.005685051903129
0.009573737159371
0.009573737159371
-0.005685051903129
-0.005685051903129
-0.005685051903129
-0.005685051903129
-0.005685051903129
-0.005685051903129
-0.005685051903129
-0.005685051903129
-0.005685051903129
-0.020943840965629
-0.005685051903129
-0.005685051903129
-0.005685051903129
-0.005685051903129
-0.005685051903129
-0.005685051903129
0.009573737159371
0.009573737159371
-0.005685051903129
-0.005685051903129
-0.005685051903129
-0.005685051903129
0.009573737159371
0.009573737159371
-0.005685051903129
-0.005685051903129
-0.005685051903129
-0.005685051903129
-0.005685051903129
-0.005685051903129
-0.005685051903129
-0.005685051903129
-0.005685051903129
-0.005685051903129
0.009573737159371
0.009573737159371
0.009573737159371
0.009573737159371
0.009573737159371
0.009573737159371
0.009573737159371
0.009573737159371
0.009573737159371
0.009573737159371
0.009573737159371
0.009573737159371
0.009573737159371
-0.005685051903129
-0.005685051903129
-0.005685051903129
-0.005685051903129
-0.005685051903129
-0.005685051903129
-0.005685051903129
-0.005685051903129
-0.005685051903129
-0.005685051903129
-0.005685051903129
-0.005685051903129
-0.005685051903129
-0.005685051903129
0.009573737159371
0.009573737159371
0.009573737159371
0.009573737159371
0.009573737159371
0.009573737159371
0.009573737159371
0.009573737159371
0.009573737159371
0.009573737159371
0.009573737159371
-0.005685051903129
-0.005685051903129
-0.020943840965629
-0.020943840965629
-0.020943840965629
-0.020943840965629
-0.020943840965629
-0.005685051903129
-0.005685051903129
-0.005685051903129
0.009573737159371
-0.005685051903129
0.009573737159371
0.009573737159371
0.009573737159371
0.009573737159371
0.009573737159371
0.009573737159371
0.009573737159371
0.009573737159371
0.009573737159371
0.009573737159371
0.009573737159371
0.009573737159371
0.009573737159371
0.009573737159371
-0.005685051903129
-0.005685051903129
-0.005685051903129
-0.020943840965629
-0.005685051903129
-0.005685051903129
-0.005685051903129
-0.005685051903129
-0.005685051903129
-0.005685051903129
0.009573737159371
0.009573737159371
0.009573737159371
0.009573737159371
0.009573737159371
-0.005685051903129
-0.005685051903129
-0.005685051903129
-0.005685051903129
-0.005685051903129
0.009573737159371
-0.005685051903129
-0.005685051903129
-0.005685051903129
0.009573737159371
0.009573737159371
0.009573737159371
0.009573737159371
0.009573737159371
0.009573737159371
0.009573737159371
0.009573737159371
0.009573737159371
0.009573737159371
0.009573737159371
-0.005685051903129
0.009573737159371
0.009573737159371
-0.005685051903129
-0.005685051903129
0.009573737159371
-0.005685051903129
-0.005685051903129
-0.005685051903129
-0.005685051903129
-0.005685051903129
0.009573737159371
0.009573737159371
0.009573737159371
0.009573737159371
0.009573737159371
0.009573737159371
0.009573737159371
0.009573737159371
0.009573737159371
0.009573737159371
-0.005685051903129
-0.005685051903129
-0.005685051903129
-0.005685051903129
-0.005685051903129
-0.005685051903129
-0.005685051903129
0.009573737159371
0.009573737159371
0.009573737159371
0.009573737159371
0.009573737159371
-0.005685051903129
0.009573737159371
0.009573737159371
0.009573737159371
-0.005685051903129
0.009573737159371
0.009573737159371
0.009573737159371
0.009573737159371
0.009573737159371
0.009573737159371
0.009573737159371
0.009573737159371
0.009573737159371
0.009573737159371
0.009573737159371
-0.005685051903129
-0.005685051903129
-0.005685051903129
-0.005685051903129
-0.005685051903129
-0.020943840965629
-0.020943840965629
-0.020943840965629
-0.005685051903129
-0.005685051903129
-0.005685051903129
-0.005685051903129
0.009573737159371
0.009573737159371
0.009573737159371
0.009573737159371
0.009573737159371
0.009573737159371
0.009573737159371
0.009573737159371
0.009573737159371
0.009573737159371
-0.005685051903129
-0.005685051903129
0.009573737159371
0.009573737159371
-0.005685051903129
-0.005685051903129
-0.005685051903129
0.009573737159371
0.009573737159371
0.009573737159371
0.009573737159371
0.009573737159371
0.009573737159371
0.009573737159371
0.009573737159371
0.009573737159371
0.009573737159371
-0.005685051903129
0.009573737159371
0.009573737159371
0.009573737159371
0.009573737159371
0.009573737159371
0.009573737159371
0.009573737159371
0.009573737159371
0.009573737159371
-0.005685051903129
-0.005685051903129
-0.005685051903129
-0.005685051903129
-0.005685051903129
-0.005685051903129
-0.005685051903129
-0.005685051903129
-0.005685051903129
0.009573737159371
0.009573737159371
0.009573737159371
0.009573737159371
0.009573737159371
0.009573737159371
0.009573737159371
0.009573737159371
0.009573737159371
0.009573737159371
0.009573737159371
0.009573737159371
-0.005685051903129
0.009573737159371
-0.005685051903129
-0.005685051903129
-0.005685051903129
-0.005685051903129
-0.020943840965629
-0.020943840965629
-0.020943840965629
-0.020943840965629
-0.020943840965629
-0.020943840965629
-0.005685051903129
-0.005685051903129
-0.005685051903129
0.009573737159371
0.009573737159371
0.009573737159371
0.009573737159371
0.009573737159371
0.009573737159371
0.009573737159371
0.009573737159371
0.009573737159371
0.009573737159371
0.009573737159371
-0.005685051903129
-0.005685051903129
-0.005685051903129
-0.005685051903129
-0.005685051903129
-0.005685051903129
-0.005685051903129
-0.005685051903129
-0.005685051903129
-0.005685051903129
-0.005685051903129
-0.005685051903129
-0.005685051903129
0.009573737159371
0.009573737159371
0.009573737159371
0.009573737159371
0.009573737159371
0.009573737159371
0.009573737159371
0.009573737159371
0.009573737159371
0.009573737159371
0.009573737159371
0.009573737159371
0.009573737159371
0.009573737159371
0.009573737159371
-0.005685051903129
-0.005685051903129
-0.005685051903129
-0.005685051903129
-0.005685051903129
-0.005685051903129
-0.005685051903129
-0.005685051903129
-0.005685051903129
-0.005685051903129
-0.005685051903129
-0.005685051903129
-0.005685051903129
-0.005685051903129
-0.005685051903129
0.009573737159371
0.009573737159371
0.009573737159371
0.009573737159371
0.009573737159371
0.009573737159371
0.009573737159371
0.009573737159371
0.009573737159371
0.009573737159371
0.009573737159371
-0.005685051903129
-0.005685051903129
-0.005685051903129
-0.005685051903129
-0.005685051903129
-0.005685051903129
-0.005685051903129
-0.005685051903129
-0.005685051903129
-0.005685051903129
0.009573737159371
0.009573737159371
-0.005685051903129
-0.005685051903129
0.009573737159371
0.009573737159371
0.009573737159371
0.009573737159371
0.009573737159371
-0.005685051903129
-0.005685051903129
-0.005685051903129
-0.005685051903129
-0.005685051903129
-0.005685051903129
-0.005685051903129
-0.005685051903129
-0.005685051903129
0.009573737159371
-0.005685051903129
-0.005685051903129
-0.005685051903129
0.009573737159371
0.009573737159371
-0.005685051903129
-0.005685051903129
-0.005685051903129
-0.005685051903129
-0.005685051903129
-0.005685051903129
-0.005685051903129
-0.005685051903129
-0.020943840965629
-0.020943840965629
-0.005685051903129
-0.005685051903129
-0.005685051903129
-0.005685051903129
-0.005685051903129
-0.005685051903129
-0.005685051903129
0.009573737159371
0.009573737159371
0.009573737159371
0.009573737159371
0.009573737159371
0.009573737159371
0.009573737159371
0.009573737159371
0.009573737159371
-0.005685051903129
-0.005685051903129
-0.005685051903129
-0.005685051903129
-0.005685051903129
-0.020943840965629
-0.005685051903129
-0.005685051903129
-0.005685051903129
-0.005685051903129
-0.005685051903129
-0.005685051903129
-0.005685051903129
-0.005685051903129
0.009573737159371
0.009573737159371
0.009573737159371
-0.005685051903129
-0.005685051903129
-0.005685051903129
-0.005685051903129
-0.005685051903129
-0.005685051903129
-0.020943840965629
-0.020943840965629
-0.005685051903129
-0.005685051903129
-0.005685051903129
-0.005685051903129
-0.005685051903129
-0.005685051903129
-0.005685051903129
-0.005685051903129
-0.005685051903129
-0.005685051903129
-0.005685051903129
-0.005685051903129
-0.005685051903129
-0.005685051903129
-0.005685051903129
-0.005685051903129
-0.005685051903129
-0.005685051903129
-0.005685051903129
-0.005685051903129
-0.005685051903129
0.009573737159371
-0.005685051903129
-0.005685051903129
0.009573737159371
-0.005685051903129
-0.005685051903129
-0.005685051903129
-0.005685051903129
-0.005685051903129
-0.005685051903129
-0.005685051903129
-0.005685051903129
-0.005685051903129
-0.005685051903129
-0.005685051903129
-0.005685051903129
-0.005685051903129
0.009573737159371
-0.005685051903129
-0.005685051903129
-0.005685051903129
-0.005685051903129
0.009573737159371
0.009573737159371
-0.005685051903129
0.009573737159371
-0.005685051903129
0.009573737159371
0.009573737159371
0.009573737159371
0.009573737159371
0.009573737159371
0.009573737159371
-0.005685051903129
-0.005685051903129
-0.005685051903129
-0.005685051903129
-0.020943840965629
-0.020943840965629
-0.020943840965629
-0.020943840965629
-0.020943840965629
-0.020943840965629
-0.020943840965629
-0.020943840965629
-0.020943840965629
-0.005685051903129
-0.005685051903129
0.009573737159371
0.009573737159371
-0.005685051903129
-0.005685051903129
-0.005685051903129
0.009573737159371
0.009573737159371
-0.005685051903129
-0.005685051903129
-0.005685051903129
-0.005685051903129
-0.005685051903129
-0.005685051903129
-0.005685051903129
-0.005685051903129
-0.005685051903129
-0.005685051903129
-0.005685051903129
-0.005685051903129
-0.005685051903129
-0.005685051903129
-0.005685051903129
-0.020943840965629
-0.020943840965629
-0.005685051903129
-0.005685051903129
-0.005685051903129
-0.005685051903129
-0.005685051903129
0.009573737159371
0.009573737159371
0.009573737159371
0.009573737159371
0.009573737159371
0.009573737159371
0.009573737159371
0.009573737159371
0.009573737159371
0.009573737159371
0.009573737159371
0.009573737159371
0.009573737159371
0.009573737159371
0.009573737159371
-0.005685051903129
-0.005685051903129
-0.005685051903129
-0.020943840965629
-0.005685051903129
-0.005685051903129
-0.020943840965629
-0.020943840965629
-0.020943840965629
-0.005685051903129
-0.005685051903129
0.009573737159371
0.009573737159371
0.009573737159371
0.009573737159371
0.009573737159371
0.009573737159371
0.009573737159371
0.009573737159371
0.009573737159371
0.009573737159371
0.009573737159371
0.009573737159371
0.009573737159371
0.009573737159371
0.009573737159371
0.009573737159371
0.009573737159371
0.009573737159371
-0.005685051903129
-0.005685051903129
-0.005685051903129
0.009573737159371
0.009573737159371
-0.005685051903129
-0.005685051903129
-0.005685051903129
-0.005685051903129
0.009573737159371
0.009573737159371
0.009573737159371
-0.005685051903129
0.009573737159371
0.009573737159371
0.009573737159371
0.009573737159371
-0.005685051903129
-0.005685051903129
-0.005685051903129
-0.005685051903129
-0.005685051903129
-0.005685051903129
-0.020943840965629
-0.005685051903129
-0.005685051903129
-0.005685051903129
-0.005685051903129
-0.005685051903129
0.009573737159371
0.009573737159371
0.009573737159371
0.009573737159371
0.009573737159371
0.009573737159371
0.009573737159371
0.009573737159371
0.009573737159371
0.009573737159371
0.009573737159371
0.009573737159371
0.009573737159371
0.009573737159371
-0.005685051903129
-0.005685051903129
-0.005685051903129
-0.005685051903129
-0.005685051903129
-0.005685051903129
-0.005685051903129
-0.005685051903129
-0.005685051903129
-0.005685051903129
-0.005685051903129
0.009573737159371
-0.005685051903129
-0.005685051903129
-0.005685051903129
-0.005685051903129
-0.005685051903129
-0.005685051903129
-0.005685051903129
-0.020943840965629
-0.005685051903129
-0.005685051903129
-0.005685051903129
-0.020943840965629
-0.005685051903129
-0.005685051903129
-0.005685051903129
-0.005685051903129
-0.005685051903129
-0.005685051903129
-0.005685051903129
0.009573737159371
0.009573737159371
0.009573737159371
0.009573737159371
0.009573737159371
-0.005685051903129
0.009573737159371
0.009573737159371
-0.005685051903129
-0.005685051903129
-0.005685051903129
-0.005685051903129
-0.005685051903129
-0.005685051903129
0.009573737159371
0.009573737159371
0.009573737159371
-0.005685051903129
0.009573737159371
0.009573737159371
0.009573737159371
0.009573737159371
-0.005685051903129
-0.005685051903129
0.009573737159371
0.009573737159371
-0.005685051903129
-0.005685051903129
-0.005685051903129
-0.005685051903129
-0.005685051903129
-0.005685051903129
-0.005685051903129
-0.005685051903129
-0.005685051903129
-0.005685051903129
-0.005685051903129
-0.005685051903129
-0.005685051903129
-0.005685051903129
-0.005685051903129
-0.005685051903129
-0.005685051903129
-0.005685051903129
-0.005685051903129
-0.005685051903129
-0.005685051903129
-0.005685051903129
-0.005685051903129
-0.005685051903129
-0.005685051903129
-0.005685051903129
-0.005685051903129
-0.005685051903129
-0.005685051903129
-0.005685051903129
-0.005685051903129
-0.005685051903129
-0.005685051903129
-0.005685051903129
-0.005685051903129
-0.005685051903129
-0.005685051903129
-0.020943840965629
-0.020943840965629
-0.005685051903129
0.009573737159371
0.009573737159371
-0.005685051903129
-0.005685051903129
-0.005685051903129
-0.005685051903129
0.009573737159371
0.009573737159371
0.009573737159371
-0.005685051903129
-0.005685051903129
-0.005685051903129
-0.005685051903129
-0.005685051903129
-0.005685051903129
-0.005685051903129
-0.005685051903129
-0.005685051903129
-0.005685051903129
-0.005685051903129
-0.005685051903129
-0.005685051903129
-0.005685051903129
0.009573737159371
-0.005685051903129
-0.005685051903129
-0.020943840965629
-0.005685051903129
-0.005685051903129
-0.005685051903129
-0.005685051903129
-0.020943840965629
-0.005685051903129
-0.005685051903129
-0.005685051903129
0.009573737159371
-0.005685051903129
-0.005685051903129
-0.005685051903129
-0.005685051903129
-0.005685051903129
-0.005685051903129
-0.020943840965629
-0.005685051903129
-0.005685051903129
-0.005685051903129
-0.005685051903129
-0.005685051903129
-0.005685051903129
-0.005685051903129
-0.005685051903129
-0.005685051903129
-0.005685051903129
-0.005685051903129
-0.005685051903129
-0.005685051903129
0.009573737159371
-0.005685051903129
0.009573737159371
-0.005685051903129
-0.005685051903129
0.009573737159371
0.009573737159371
0.009573737159371
-0.005685051903129
-0.005685051903129
0.009573737159371
0.009573737159371
0.009573737159371
0.009573737159371
0.009573737159371
0.009573737159371
0.009573737159371
0.009573737159371
-0.005685051903129
-0.005685051903129
-0.005685051903129
-0.005685051903129
-0.005685051903129
-0.005685051903129
-0.005685051903129
0.009573737159371
0.009573737159371
0.009573737159371
0.009573737159371
0.009573737159371
-0.005685051903129
-0.005685051903129
0.009573737159371
-0.005685051903129
-0.005685051903129
-0.005685051903129
-0.005685051903129
-0.005685051903129
-0.005685051903129
-0.005685051903129
-0.005685051903129
-0.005685051903129
0.009573737159371
-0.005685051903129
-0.005685051903129
0.009573737159371
0.009573737159371
-0.005685051903129
-0.005685051903129
-0.005685051903129
-0.005685051903129
-0.005685051903129
-0.005685051903129
-0.005685051903129
-0.005685051903129
-0.005685051903129
-0.005685051903129
0.009573737159371
-0.005685051903129
-0.005685051903129
-0.005685051903129
-0.005685051903129
-0.005685051903129
-0.005685051903129
-0.005685051903129
-0.005685051903129
-0.005685051903129
-0.005685051903129
-0.005685051903129
-0.005685051903129
-0.005685051903129
-0.005685051903129
-0.005685051903129
-0.005685051903129
-0.005685051903129
-0.005685051903129
-0.005685051903129
-0.005685051903129
-0.005685051903129
-0.005685051903129
0.009573737159371
0.009573737159371
0.009573737159371
0.009573737159371
0.009573737159371
-0.005685051903129
0.009573737159371
0.009573737159371
0.009573737159371
-0.005685051903129
-0.005685051903129
-0.005685051903129
0.009573737159371
0.009573737159371
0.009573737159371
0.009573737159371
0.009573737159371
0.009573737159371
0.009573737159371
0.009573737159371
0.009573737159371
-0.005685051903129
-0.005685051903129
-0.005685051903129
-0.005685051903129
-0.005685051903129
-0.005685051903129
-0.020943840965629
-0.005685051903129
-0.005685051903129
-0.005685051903129
-0.005685051903129
-0.005685051903129
-0.005685051903129
0.009573737159371
0.009573737159371
-0.005685051903129
-0.005685051903129
-0.005685051903129
0.009573737159371
0.009573737159371
0.009573737159371
0.009573737159371
-0.005685051903129
0.009573737159371
0.009573737159371
0.009573737159371
0.009573737159371
0.009573737159371
-0.005685051903129
-0.005685051903129
0.009573737159371
0.009573737159371
-0.005685051903129
-0.005685051903129
-0.005685051903129
0.009573737159371
0.009573737159371
-0.005685051903129
0.009573737159371
0.009573737159371
0.009573737159371
0.009573737159371
-0.005685051903129
-0.005685051903129
-0.005685051903129
-0.005685051903129
-0.005685051903129
-0.005685051903129
-0.005685051903129
-0.005685051903129
-0.005685051903129
-0.005685051903129
-0.005685051903129
-0.005685051903129
-0.005685051903129
-0.005685051903129
0.009573737159371
0.009573737159371
0.009573737159371
0.009573737159371
-0.005685051903129
0.009573737159371
0.009573737159371
0.009573737159371
-0.005685051903129
-0.005685051903129
-0.005685051903129
-0.005685051903129
-0.005685051903129
-0.005685051903129
-0.005685051903129
-0.005685051903129
-0.005685051903129
-0.005685051903129
0.009573737159371
0.009573737159371
0.009573737159371
0.009573737159371
-0.005685051903129
0.009573737159371
0.009573737159371
-0.005685051903129
-0.005685051903129
-0.005685051903129
-0.005685051903129
-0.005685051903129
-0.005685051903129
-0.005685051903129
-0.005685051903129
-0.005685051903129
-0.005685051903129
0.009573737159371
0.009573737159371
-0.005685051903129
0.009573737159371
0.009573737159371
0.009573737159371
0.009573737159371
-0.005685051903129
-0.005685051903129
-0.005685051903129
-0.005685051903129
-0.005685051903129
-0.020943840965629
-0.020943840965629
-0.020943840965629
-0.005685051903129
-0.005685051903129
-0.005685051903129
-0.005685051903129
-0.005685051903129
-0.005685051903129
-0.005685051903129
0.009573737159371
-0.005685051903129
-0.005685051903129
-0.005685051903129
-0.005685051903129
-0.005685051903129
-0.005685051903129
-0.020943840965629
-0.020943840965629
-0.020943840965629
-0.020943840965629
-0.020943840965629
-0.020943840965629
-0.020943840965629
-0.005685051903129
-0.005685051903129
-0.005685051903129
-0.005685051903129
-0.005685051903129
0.009573737159371
0.009573737159371
0.009573737159371
0.009573737159371
0.009573737159371
0.009573737159371
0.009573737159371
0.009573737159371
0.009573737159371
0.009573737159371
0.009573737159371
0.009573737159371
0.009573737159371
-0.005685051903129
-0.005685051903129
-0.005685051903129
-0.005685051903129
-0.005685051903129
-0.005685051903129
0.009573737159371
-0.005685051903129
-0.005685051903129
0.009573737159371
0.009573737159371
0.009573737159371
0.009573737159371
0.009573737159371
0.009573737159371
0.009573737159371
0.009573737159371
0.009573737159371
0.009573737159371
-0.005685051903129
-0.005685051903129
0.009573737159371
0.009573737159371
-0.005685051903129
-0.005685051903129
-0.005685051903129
0.009573737159371
-0.005685051903129
-0.005685051903129
-0.005685051903129
-0.005685051903129
-0.005685051903129
-0.005685051903129
-0.005685051903129
-0.005685051903129
-0.020943840965629
-0.005685051903129
-0.005685051903129
-0.005685051903129
-0.005685051903129
-0.005685051903129
0.009573737159371
0.009573737159371
0.009573737159371
-0.005685051903129
-0.005685051903129
-0.005685051903129
0.009573737159371
0.009573737159371
-0.005685051903129
-0.005685051903129
-0.005685051903129
-0.005685051903129
-0.005685051903129
-0.005685051903129
-0.005685051903129
-0.005685051903129
0.009573737159371
-0.005685051903129
-0.005685051903129
-0.005685051903129
-0.005685051903129
-0.005685051903129
-0.005685051903129
-0.005685051903129
-0.020943840965629
-0.020943840965629
-0.020943840965629
-0.005685051903129
-0.005685051903129
-0.005685051903129
-0.005685051903129
-0.005685051903129
0.009573737159371
0.009573737159371
0.009573737159371
0.009573737159371
0.009573737159371
0.009573737159371
0.009573737159371
0.009573737159371
-0.005685051903129
-0.005685051903129
-0.005685051903129
-0.005685051903129
-0.005685051903129
-0.005685051903129
-0.005685051903129
-0.005685051903129
-0.005685051903129
-0.005685051903129
-0.005685051903129
0.009573737159371
-0.005685051903129
-0.005685051903129
0.009573737159371
-0.005685051903129
0.009573737159371
0.009573737159371
0.009573737159371
0.009573737159371
-0.005685051903129
-0.005685051903129
-0.005685051903129
-0.005685051903129
-0.005685051903129
-0.005685051903129
-0.020943840965629
-0.005685051903129
-0.005685051903129
-0.005685051903129
-0.005685051903129
-0.020943840965629
-0.005685051903129
-0.005685051903129
-0.005685051903129
-0.005685051903129
-0.005685051903129
0.009573737159371
0.009573737159371
0.009573737159371
0.009573737159371
0.009573737159371
0.009573737159371
0.009573737159371
0.009573737159371
0.009573737159371
0.009573737159371
0.009573737159371
-0.005685051903129
-0.005685051903129
-0.005685051903129
-0.005685051903129
-0.005685051903129
-0.005685051903129
-0.005685051903129
-0.005685051903129
-0.005685051903129
-0.005685051903129
-0.005685051903129
-0.005685051903129
-0.005685051903129
-0.005685051903129
-0.005685051903129
-0.005685051903129
-0.005685051903129
-0.005685051903129
-0.005685051903129
0.009573737159371
0.009573737159371
0.009573737159371
0.009573737159371
0.009573737159371
-0.005685051903129
-0.005685051903129
0.009573737159371
-0.005685051903129
-0.005685051903129
-0.005685051903129
-0.005685051903129
-0.005685051903129
0.009573737159371
-0.005685051903129
-0.005685051903129
-0.005685051903129
-0.005685051903129
0.009573737159371
0.009573737159371
0.009573737159371
-0.005685051903129
-0.005685051903129
-0.005685051903129
0.009573737159371
-0.005685051903129
-0.005685051903129
-0.005685051903129
-0.005685051903129
-0.005685051903129
-0.005685051903129
0.009573737159371
0.009573737159371
0.009573737159371
0.009573737159371
0.009573737159371
0.009573737159371
0.009573737159371
0.009573737159371
0.009573737159371
-0.005685051903129
-0.005685051903129
-0.005685051903129
-0.005685051903129
-0.005685051903129
-0.005685051903129
-0.005685051903129
-0.005685051903129
-0.005685051903129
-0.005685051903129
-0.005685051903129
-0.005685051903129
-0.005685051903129
-0.005685051903129
-0.005685051903129
0.009573737159371
0.009573737159371
-0.005685051903129
-0.005685051903129
-0.005685051903129
0.009573737159371
0.009573737159371
0.009573737159371
-0.005685051903129
-0.005685051903129
-0.005685051903129
0.009573737159371
0.009573737159371
-0.005685051903129
-0.005685051903129
-0.005685051903129
-0.005685051903129
-0.005685051903129
-0.005685051903129
-0.005685051903129
-0.005685051903129
-0.020943840965629
-0.020943840965629
-0.005685051903129
-0.005685051903129
-0.005685051903129
-0.005685051903129
-0.005685051903129
-0.005685051903129
-0.005685051903129
0.009573737159371
0.009573737159371
0.009573737159371
0.009573737159371
0.009573737159371
0.009573737159371
0.009573737159371
-0.005685051903129
-0.005685051903129
-0.005685051903129
-0.005685051903129
-0.005685051903129
-0.005685051903129
-0.005685051903129
-0.005685051903129
-0.005685051903129
-0.005685051903129
-0.005685051903129
-0.005685051903129
-0.005685051903129
-0.005685051903129
-0.005685051903129
-0.005685051903129
-0.005685051903129
-0.005685051903129
-0.005685051903129
-0.005685051903129
-0.005685051903129
0.009573737159371
0.009573737159371
0.009573737159371
-0.005685051903129
0.009573737159371
0.009573737159371
0.009573737159371
0.009573737159371
0.009573737159371
-0.005685051903129
0.009573737159371
0.009573737159371
-0.005685051903129
-0.005685051903129
-0.005685051903129
-0.005685051903129
-0.005685051903129
-0.005685051903129
-0.005685051903129
-0.005685051903129
-0.005685051903129
-0.005685051903129
-0.005685051903129
-0.005685051903129
-0.020943840965629
-0.005685051903129
-0.005685051903129
-0.005685051903129
-0.005685051903129
-0.005685051903129
-0.005685051903129
-0.005685051903129
-0.005685051903129
-0.005685051903129
-0.005685051903129
-0.005685051903129
-0.020943840965629
-0.020943840965629
-0.020943840965629
-0.020943840965629
-0.020943840965629
-0.020943840965629
-0.020943840965629
-0.005685051903129
-0.005685051903129
0.009573737159371
0.009573737159371
0.009573737159371
0.009573737159371
0.009573737159371
0.009573737159371
0.009573737159371
0.009573737159371
0.009573737159371
-0.005685051903129
-0.005685051903129
-0.005685051903129
0.009573737159371
0.009573737159371
-0.005685051903129
-0.005685051903129
-0.005685051903129
-0.005685051903129
0.009573737159371
0.009573737159371
0.009573737159371
0.009573737159371
0.009573737159371
0.009573737159371
0.009573737159371
0.009573737159371
-0.005685051903129
0.009573737159371
-0.005685051903129
-0.005685051903129
-0.005685051903129
0.009573737159371
0.009573737159371
-0.005685051903129
-0.005685051903129
0.009573737159371
0.009573737159371
0.009573737159371
0.009573737159371
0.009573737159371
0.009573737159371
0.009573737159371
0.009573737159371
-0.005685051903129
-0.005685051903129
-0.005685051903129
-0.005685051903129
-0.005685051903129
-0.005685051903129
-0.005685051903129
-0.005685051903129
-0.005685051903129
-0.005685051903129
-0.005685051903129
-0.005685051903129
-0.005685051903129
-0.020943840965629
-0.020943840965629
-0.020943840965629
-0.005685051903129
-0.020943840965629
-0.020943840965629
-0.005685051903129
-0.005685051903129
-0.005685051903129
0.009573737159371
0.009573737159371
0.009573737159371
-0.005685051903129
-0.005685051903129
0.009573737159371
-0.005685051903129
-0.005685051903129
-0.005685051903129
-0.005685051903129
-0.005685051903129
-0.005685051903129
-0.005685051903129
-0.005685051903129
-0.020943840965629
-0.020943840965629
-0.005685051903129
-0.005685051903129
-0.005685051903129
-0.005685051903129
-0.005685051903129
-0.005685051903129
-0.005685051903129
0.009573737159371
0.009573737159371
0.009573737159371
-0.005685051903129
-0.005685051903129
-0.005685051903129
-0.005685051903129
-0.005685051903129
-0.005685051903129
-0.005685051903129
-0.005685051903129
-0.005685051903129
-0.005685051903129
-0.005685051903129
-0.005685051903129
-0.005685051903129
-0.005685051903129
-0.005685051903129
-0.005685051903129
-0.005685051903129
-0.005685051903129
-0.005685051903129
-0.005685051903129
-0.005685051903129
-0.005685051903129
-0.005685051903129
-0.005685051903129
-0.005685051903129
-0.005685051903129
-0.005685051903129
-0.005685051903129
-0.005685051903129
-0.005685051903129
-0.005685051903129
-0.005685051903129
-0.005685051903129
-0.005685051903129
-0.005685051903129
0.009573737159371
0.009573737159371
0.009573737159371
0.009573737159371
0.009573737159371
-0.005685051903129
-0.005685051903129
-0.005685051903129
-0.005685051903129
-0.005685051903129
-0.005685051903129
-0.020943840965629
-0.020943840965629
-0.020943840965629
-0.020943840965629
-0.020943840965629
-0.020943840965629
-0.020943840965629
-0.020943840965629
-0.020943840965629
-0.005685051903129
-0.005685051903129
-0.005685051903129
-0.005685051903129
-0.005685051903129
0.009573737159371
0.009573737159371
0.009573737159371
0.009573737159371
0.009573737159371
0.009573737159371
0.009573737159371
-0.005685051903129
-0.005685051903129
-0.005685051903129
-0.020943840965629
-0.005685051903129
-0.005685051903129
-0.020943840965629
-0.005685051903129
-0.005685051903129
-0.020943840965629
-0.005685051903129
-0.005685051903129
-0.005685051903129
-0.005685051903129
-0.005685051903129
-0.005685051903129
-0.005685051903129
-0.005685051903129
-0.005685051903129
0.009573737159371
0.009573737159371
0.009573737159371
0.009573737159371
0.009573737159371
0.009573737159371
0.009573737159371
0.009573737159371
0.009573737159371
0.009573737159371
0.009573737159371
-0.005685051903129
-0.005685051903129
-0.005685051903129
-0.005685051903129
-0.005685051903129
-0.005685051903129
-0.020943840965629
-0.005685051903129
-0.005685051903129
-0.005685051903129
-0.005685051903129
-0.005685051903129
-0.005685051903129
-0.005685051903129
0.009573737159371
0.009573737159371
-0.005685051903129
0.009573737159371
0.009573737159371
-0.005685051903129
-0.005685051903129
-0.005685051903129
-0.005685051903129
-0.005685051903129
-0.005685051903129
0.009573737159371
-0.005685051903129
-0.005685051903129
-0.005685051903129
-0.005685051903129
-0.005685051903129
-0.005685051903129
-0.005685051903129
-0.005685051903129
-0.020943840965629
-0.020943840965629
-0.005685051903129
-0.005685051903129
-0.005685051903129
-0.005685051903129
-0.005685051903129
-0.005685051903129
-0.005685051903129
-0.005685051903129
-0.005685051903129
-0.005685051903129
-0.005685051903129
-0.005685051903129
-0.005685051903129
-0.005685051903129
-0.005685051903129
0.009573737159371
0.009573737159371
0.009573737159371
0.009573737159371
0.009573737159371
0.009573737159371
0.009573737159371
0.009573737159371
0.009573737159371
0.009573737159371
0.009573737159371
0.009573737159371
0.009573737159371
0.009573737159371
-0.005685051903129
-0.020943840965629
-0.020943840965629
-0.005685051903129
-0.005685051903129
-0.005685051903129
-0.020943840965629
-0.005685051903129
-0.005685051903129
-0.005685051903129
-0.005685051903129
-0.005685051903129
-0.005685051903129
0.009573737159371
0.009573737159371
-0.005685051903129
-0.020943840965629
-0.005685051903129
-0.005685051903129
-0.005685051903129
-0.020943840965629
-0.005685051903129
-0.005685051903129
-0.005685051903129
-0.005685051903129
0.009573737159371
0.009573737159371
0.009573737159371
0.009573737159371
0.009573737159371
0.009573737159371
0.009573737159371
0.009573737159371
0.009573737159371
0.009573737159371
0.009573737159371
-0.005685051903129
-0.005685051903129
-0.020943840965629
-0.020943840965629
-0.020943840965629
-0.020943840965629
-0.020943840965629
-0.020943840965629
-0.005685051903129
-0.005685051903129
-0.005685051903129
0.009573737159371
0.009573737159371
0.009573737159371
0.009573737159371
0.009573737159371
0.009573737159371
0.009573737159371
0.009573737159371
0.009573737159371
-0.005685051903129
-0.005685051903129
-0.005685051903129
-0.005685051903129
-0.005685051903129
-0.005685051903129
-0.005685051903129
-0.005685051903129
-0.005685051903129
0.009573737159371
0.009573737159371
-0.005685051903129
0.009573737159371
0.009573737159371
0.009573737159371
0.009573737159371
-0.005685051903129
-0.005685051903129
0.009573737159371
0.009573737159371
0.009573737159371
-0.005685051903129
-0.005685051903129
-0.005685051903129
-0.005685051903129
-0.005685051903129
-0.005685051903129
-0.005685051903129
-0.020943840965629
-0.005685051903129
-0.005685051903129
-0.005685051903129
-0.005685051903129
-0.005685051903129
-0.005685051903129
0.009573737159371
0.009573737159371
0.009573737159371
0.009573737159371
0.009573737159371
-0.005685051903129
0.009573737159371
0.009573737159371
0.009573737159371
-0.005685051903129
-0.005685051903129
-0.005685051903129
-0.005685051903129
-0.005685051903129
-0.005685051903129
-0.005685051903129
-0.005685051903129
-0.005685051903129
0.009573737159371
0.009573737159371
0.009573737159371
0.009573737159371
0.009573737159371
0.009573737159371
0.009573737159371
-0.005685051903129
-0.005685051903129
0.009573737159371
-0.005685051903129
-0.005685051903129
-0.005685051903129
-0.005685051903129
-0.005685051903129
-0.005685051903129
-0.005685051903129
-0.005685051903129
-0.005685051903129
-0.005685051903129
-0.005685051903129
-0.005685051903129
-0.005685051903129
0.009573737159371
0.009573737159371
0.009573737159371
0.009573737159371
0.009573737159371
0.009573737159371
-0.005685051903129
-0.005685051903129
-0.005685051903129
0.009573737159371
-0.005685051903129
-0.005685051903129
0.009573737159371
0.009573737159371
-0.005685051903129
0.009573737159371
-0.005685051903129
0.009573737159371
0.009573737159371
0.009573737159371
0.009573737159371
-0.005685051903129
0.009573737159371
0.009573737159371
0.009573737159371
-0.005685051903129
0.009573737159371
0.009573737159371
-0.005685051903129
-0.005685051903129
0.009573737159371
-0.005685051903129
-0.005685051903129
-0.005685051903129
-0.005685051903129
-0.005685051903129
-0.005685051903129
-0.005685051903129
-0.005685051903129
-0.005685051903129
-0.005685051903129
-0.005685051903129
-0.005685051903129
-0.005685051903129
-0.005685051903129
-0.020943840965629
-0.005685051903129
-0.005685051903129
-0.005685051903129
-0.020943840965629
-0.005685051903129
-0.005685051903129
-0.005685051903129
-0.005685051903129
-0.005685051903129
0.009573737159371
-0.005685051903129
-0.005685051903129
-0.005685051903129
-0.005685051903129
-0.005685051903129
-0.005685051903129
-0.005685051903129
-0.005685051903129
-0.005685051903129
-0.005685051903129
-0.005685051903129
-0.005685051903129
-0.005685051903129
-0.005685051903129
-0.005685051903129
-0.005685051903129
-0.005685051903129
-0.005685051903129
-0.005685051903129
-0.005685051903129
-0.005685051903129
-0.005685051903129
-0.005685051903129
0.009573737159371
0.009573737159371
0.009573737159371
-0.005685051903129
-0.005685051903129
0.009573737159371
0.009573737159371
-0.005685051903129
-0.005685051903129
-0.005685051903129
-0.005685051903129
-0.005685051903129
-0.005685051903129
-0.005685051903129
-0.005685051903129
-0.005685051903129
-0.005685051903129
-0.005685051903129
-0.005685051903129
-0.005685051903129
-0.020943840965629
-0.005685051903129
-0.020943840965629
-0.020943840965629
-0.020943840965629
-0.020943840965629
-0.036202631890774
-0.036202631890774
-0.036202631890774
-0.020943840965629
-0.020943840965629
-0.020943840965629
-0.020943840965629
-0.005685051903129
-0.005685051903129
-0.005685051903129
0.009573737159371
0.009573737159371
0.009573737159371
0.009573737159371
0.009573737159371
0.009573737159371
0.009573737159371
0.009573737159371
0.009573737159371
0.009573737159371
0.009573737159371
-0.005685051903129
0.009573737159371
-0.005685051903129
-0.005685051903129
-0.005685051903129
-0.005685051903129
-0.005685051903129
-0.005685051903129
-0.005685051903129
-0.005685051903129
-0.005685051903129
-0.020943840965629
-0.005685051903129
-0.005685051903129
-0.005685051903129
-0.020943840965629
-0.005685051903129
-0.005685051903129
-0.005685051903129
-0.005685051903129
-0.005685051903129
-0.005685051903129
-0.005685051903129
-0.005685051903129
-0.005685051903129
-0.005685051903129
-0.005685051903129
-0.005685051903129
-0.005685051903129
-0.005685051903129
-0.005685051903129
-0.005685051903129
-0.005685051903129
-0.005685051903129
-0.005685051903129
-0.005685051903129
0.009573737159371
0.009573737159371
0.009573737159371
0.009573737159371
0.009573737159371
-0.005685051903129
-0.005685051903129
-0.005685051903129
-0.005685051903129
-0.005685051903129
-0.020943840965629
-0.020943840965629
-0.020943840965629
-0.020943840965629
-0.020943840965629
-0.020943840965629
-0.005685051903129
-0.005685051903129
-0.005685051903129
-0.005685051903129
0.009573737159371
0.009573737159371
0.009573737159371
0.009573737159371
0.009573737159371
0.009573737159371
0.009573737159371
0.009573737159371
0.009573737159371
0.009573737159371
-0.005685051903129
0.009573737159371
0.009573737159371
-0.005685051903129
-0.005685051903129
-0.005685051903129
-0.005685051903129
-0.005685051903129
-0.005685051903129
-0.005685051903129
-0.005685051903129
-0.005685051903129
-0.005685051903129
-0.005685051903129
-0.005685051903129
-0.005685051903129
-0.005685051903129
-0.005685051903129
-0.005685051903129
-0.005685051903129
-0.005685051903129
-0.005685051903129
-0.005685051903129
-0.005685051903129
-0.005685051903129
-0.005685051903129
-0.005685051903129
0.009573737159371
0.009573737159371
0.009573737159371
0.009573737159371
0.009573737159371
0.009573737159371
0.009573737159371
0.009573737159371
0.009573737159371
-0.005685051903129
0.009573737159371
-0.005685051903129
0.009573737159371
0.009573737159371
-0.005685051903129
-0.005685051903129
-0.005685051903129
0.009573737159371
0.009573737159371
-0.005685051903129
-0.005685051903129
-0.005685051903129
0.009573737159371
0.009573737159371
0.009573737159371
0.009573737159371
-0.005685051903129
-0.005685051903129
0.009573737159371
-0.005685051903129
-0.005685051903129
0.009573737159371
-0.005685051903129
-0.005685051903129
0.009573737159371
0.009573737159371
0.009573737159371
0.009573737159371
0.009573737159371
0.009573737159371
0.009573737159371
0.009573737159371
0.009573737159371
0.009573737159371
0.009573737159371
-0.005685051903129
-0.005685051903129
-0.005685051903129
-0.005685051903129
-0.005685051903129
-0.005685051903129
-0.005685051903129
-0.005685051903129
-0.005685051903129
-0.005685051903129
0.009573737159371
-0.005685051903129
-0.005685051903129
0.009573737159371
0.009573737159371
0.009573737159371
0.009573737159371
0.009573737159371
0.009573737159371
0.009573737159371
-0.005685051903129
-0.005685051903129
-0.005685051903129
-0.005685051903129
-0.005685051903129
-0.005685051903129
-0.020943840965629
-0.005685051903129
-0.005685051903129
-0.005685051903129
-0.005685051903129
0.009573737159371
0.009573737159371
0.009573737159371
0.009573737159371
0.009573737159371
0.009573737159371
0.009573737159371
0.009573737159371
0.009573737159371
0.009573737159371
0.009573737159371
0.009573737159371
-0.005685051903129
-0.005685051903129
-0.005685051903129
-0.005685051903129
-0.005685051903129
-0.005685051903129
0.009573737159371
-0.005685051903129
-0.005685051903129
0.009573737159371
-0.005685051903129
-0.005685051903129
-0.005685051903129
-0.005685051903129
-0.005685051903129
-0.005685051903129
-0.005685051903129
-0.005685051903129
-0.005685051903129
-0.005685051903129
-0.005685051903129
-0.005685051903129
-0.005685051903129
-0.005685051903129
-0.005685051903129
-0.005685051903129
-0.005685051903129
-0.005685051903129
-0.005685051903129
0.009573737159371
-0.005685051903129
-0.005685051903129
0.009573737159371
0.009573737159371
0.009573737159371
0.009573737159371
-0.005685051903129
0.009573737159371
-0.005685051903129
-0.005685051903129
-0.005685051903129
-0.005685051903129
-0.005685051903129
-0.005685051903129
-0.005685051903129
-0.005685051903129
-0.005685051903129
-0.005685051903129
-0.005685051903129
-0.005685051903129
-0.005685051903129
-0.005685051903129
0.009573737159371
-0.005685051903129
-0.005685051903129
0.009573737159371
-0.005685051903129
-0.005685051903129
-0.005685051903129
-0.005685051903129
-0.005685051903129
-0.005685051903129
-0.005685051903129
-0.005685051903129
-0.005685051903129
-0.005685051903129
-0.005685051903129
-0.005685051903129
-0.005685051903129
0.009573737159371
0.009573737159371
0.009573737159371
0.009573737159371
-0.005685051903129
0.009573737159371
0.009573737159371
0.009573737159371
-0.005685051903129
-0.005685051903129
-0.005685051903129
-0.005685051903129
-0.005685051903129
-0.005685051903129
-0.005685051903129
-0.020943840965629
-0.020943840965629
-0.005685051903129
-0.005685051903129
-0.005685051903129
-0.005685051903129
0.009573737159371
0.009573737159371
0.009573737159371
0.009573737159371
-0.005685051903129
0.009573737159371
0.009573737159371
0.009573737159371
0.009573737159371
0.009573737159371
0.009573737159371
0.009573737159371
0.009573737159371
0.009573737159371
0.009573737159371
0.009573737159371
0.009573737159371
-0.005685051903129
-0.005685051903129
-0.005685051903129
0.009573737159371
0.009573737159371
-0.005685051903129
-0.005685051903129
-0.005685051903129
-0.005685051903129
0.009573737159371
-0.005685051903129
-0.020943840965629
-0.005685051903129
-0.005685051903129
-0.005685051903129
-0.005685051903129
-0.005685051903129
-0.005685051903129
-0.005685051903129
-0.005685051903129
-0.005685051903129
-0.005685051903129
-0.005685051903129
-0.005685051903129
-0.005685051903129
0.009573737159371
0.009573737159371
0.009573737159371
-0.005685051903129
0.009573737159371
0.009573737159371
0.009573737159371
0.009573737159371
0.009573737159371
0.009573737159371
0.009573737159371
0.009573737159371
0.009573737159371
0.009573737159371
0.009573737159371
0.009573737159371
0.009573737159371
0.009573737159371
-0.005685051903129
0.009573737159371
0.009573737159371
-0.005685051903129
-0.005685051903129
-0.005685051903129
-0.005685051903129
0.009573737159371
0.009573737159371
-0.005685051903129
0.009573737159371
0.009573737159371
0.009573737159371
0.009573737159371
0.009573737159371
-0.005685051903129
-0.005685051903129
-0.005685051903129
-0.005685051903129
0.009573737159371
0.009573737159371
-0.005685051903129
-0.005685051903129
-0.005685051903129
0.009573737159371
0.009573737159371
0.009573737159371
-0.005685051903129
0.009573737159371
0.009573737159371
-0.005685051903129
-0.005685051903129
-0.005685051903129
-0.005685051903129
-0.005685051903129
-0.005685051903129
-0.005685051903129
-0.005685051903129
-0.005685051903129
0.009573737159371
0.009573737159371
-0.005685051903129
0.009573737159371
0.009573737159371
0.009573737159371
0.009573737159371
-0.005685051903129
-0.005685051903129
-0.005685051903129
-0.005685051903129
-0.005685051903129
-0.005685051903129
-0.005685051903129
-0.005685051903129
-0.005685051903129
0.009573737159371
-0.005685051903129
-0.005685051903129
-0.005685051903129
0.009573737159371
0.009573737159371
-0.005685051903129
-0.005685051903129
-0.005685051903129
-0.005685051903129
-0.005685051903129
0.009573737159371
-0.005685051903129
0.009573737159371
-0.005685051903129
-0.005685051903129
0.009573737159371
0.009573737159371
0.009573737159371
0.009573737159371
0.009573737159371
0.009573737159371
0.009573737159371
0.009573737159371
0.009573737159371
0.009573737159371
0.009573737159371
0.009573737159371
0.009573737159371
0.009573737159371
-0.005685051903129
-0.005685051903129
-0.005685051903129
-0.005685051903129
-0.005685051903129
0.009573737159371
-0.005685051903129
-0.005685051903129
-0.005685051903129
-0.005685051903129
-0.005685051903129
-0.005685051903129
-0.005685051903129
-0.005685051903129
-0.005685051903129
-0.020943840965629
-0.005685051903129
-0.005685051903129
-0.005685051903129
-0.005685051903129
0.009573737159371
0.009573737159371
0.009573737159371
0.009573737159371
0.009573737159371
0.009573737159371
0.009573737159371
0.009573737159371
0.009573737159371
0.009573737159371
-0.005685051903129
-0.005685051903129
-0.005685051903129
-0.005685051903129
-0.005685051903129
-0.005685051903129
-0.005685051903129
-0.005685051903129
-0.005685051903129
0.009573737159371
0.009573737159371
0.009573737159371
0.009573737159371
0.009573737159371
0.009573737159371
0.009573737159371
0.009573737159371
0.009573737159371
0.009573737159371
0.009573737159371
0.009573737159371
0.009573737159371
-0.005685051903129
-0.005685051903129
-0.005685051903129
0.009573737159371
-0.005685051903129
-0.005685051903129
-0.005685051903129
0.009573737159371
-0.005685051903129
-0.005685051903129
-0.005685051903129
-0.005685051903129
-0.005685051903129
0.009573737159371
-0.005685051903129
-0.005685051903129
-0.005685051903129
-0.005685051903129
-0.005685051903129
-0.005685051903129
-0.020943840965629
-0.020943840965629
-0.005685051903129
-0.005685051903129
-0.005685051903129
0.009573737159371
-0.005685051903129
0.009573737159371
0.009573737159371
0.009573737159371
0.009573737159371
0.009573737159371
0.009573737159371
0.009573737159371
0.009573737159371
-0.005685051903129
0.009573737159371
0.009573737159371
-0.005685051903129
-0.005685051903129
-0.005685051903129
0.009573737159371
0.009573737159371
0.009573737159371
-0.005685051903129
-0.005685051903129
-0.005685051903129
-0.005685051903129
-0.005685051903129
-0.005685051903129
-0.005685051903129
-0.005685051903129
-0.005685051903129
-0.005685051903129
-0.005685051903129
-0.005685051903129
-0.005685051903129
-0.005685051903129
-0.005685051903129
-0.005685051903129
-0.005685051903129
0.009573737159371
-0.005685051903129
0.009573737159371
0.009573737159371
0.009573737159371
0.009573737159371
0.009573737159371
-0.005685051903129
0.009573737159371
-0.005685051903129
-0.005685051903129
0.009573737159371
-0.005685051903129
-0.005685051903129
-0.005685051903129
-0.005685051903129
-0.005685051903129
0.009573737159371
-0.005685051903129
-0.005685051903129
-0.005685051903129
-0.005685051903129
-0.005685051903129
-0.005685051903129
-0.005685051903129
-0.005685051903129
-0.005685051903129
-0.005685051903129
-0.005685051903129
-0.005685051903129
-0.005685051903129
-0.005685051903129
-0.005685051903129
-0.005685051903129
-0.005685051903129
-0.005685051903129
-0.005685051903129
0.009573737159371
0.009573737159371
0.009573737159371
-0.005685051903129
-0.005685051903129
-0.005685051903129
0.009573737159371
-0.005685051903129
-0.005685051903129
-0.005685051903129
-0.005685051903129
-0.005685051903129
-0.005685051903129
-0.005685051903129
-0.005685051903129
-0.005685051903129
-0.005685051903129
-0.005685051903129
-0.005685051903129
-0.005685051903129
0.009573737159371
0.009573737159371
0.009573737159371
0.009573737159371
0.009573737159371
0.009573737159371
0.009573737159371
0.009573737159371
0.009573737159371
0.009573737159371
0.009573737159371
-0.005685051903129
0.009573737159371
0.009573737159371
-0.005685051903129
-0.005685051903129
-0.005685051903129
-0.005685051903129
-0.005685051903129
-0.005685051903129
-0.005685051903129
-0.005685051903129
-0.005685051903129
0.009573737159371
0.009573737159371
-0.005685051903129
0.009573737159371
0.009573737159371
0.009573737159371
0.009573737159371
0.009573737159371
0.009573737159371
0.009573737159371
-0.005685051903129
-0.005685051903129
0.009573737159371
0.009573737159371
-0.005685051903129
-0.005685051903129
-0.005685051903129
-0.005685051903129
-0.005685051903129
-0.005685051903129
-0.005685051903129
-0.005685051903129
-0.005685051903129
-0.005685051903129
0.009573737159371
0.009573737159371
0.009573737159371
0.009573737159371
0.009573737159371
0.009573737159371
0.009573737159371
0.009573737159371
0.009573737159371
-0.005685051903129
0.009573737159371
0.009573737159371
0.009573737159371
0.009573737159371
0.009573737159371
0.009573737159371
0.009573737159371
-0.005685051903129
0.009573737159371
-0.005685051903129
-0.005685051903129
0.009573737159371
0.009573737159371
0.009573737159371
-0.005685051903129
-0.005685051903129
0.009573737159371
0.009573737159371
-0.005685051903129
-0.005685051903129
-0.005685051903129
-0.005685051903129
-0.005685051903129
-0.005685051903129
-0.005685051903129
-0.005685051903129
-0.005685051903129
-0.005685051903129
0.009573737159371
0.009573737159371
-0.005685051903129
-0.005685051903129
0.009573737159371
0.009573737159371
0.009573737159371
-0.005685051903129
-0.005685051903129
-0.005685051903129
-0.005685051903129
0.009573737159371
0.009573737159371
-0.005685051903129
-0.005685051903129
-0.005685051903129
0.009573737159371
0.009573737159371
0.009573737159371
-0.005685051903129
-0.005685051903129
-0.005685051903129
0.009573737159371
0.009573737159371
-0.005685051903129
-0.005685051903129
0.009573737159371
0.009573737159371
0.009573737159371
0.009573737159371
0.009573737159371
0.009573737159371
0.009573737159371
0.009573737159371
0.009573737159371
0.009573737159371
-0.005685051903129
-0.005685051903129
-0.005685051903129
-0.005685051903129
-0.005685051903129
-0.005685051903129
-0.005685051903129
-0.005685051903129
-0.005685051903129
0.009573737159371
0.009573737159371
0.009573737159371
0.009573737159371
0.009573737159371
0.009573737159371
0.009573737159371
0.009573737159371
0.009573737159371
0.009573737159371
0.009573737159371
0.009573737159371
0.009573737159371
0.009573737159371
-0.005685051903129
0.009573737159371
0.009573737159371
0.009573737159371
-0.005685051903129
-0.005685051903129
0.009573737159371
0.009573737159371
-0.005685051903129
-0.005685051903129
-0.005685051903129
-0.005685051903129
-0.005685051903129
-0.005685051903129
-0.005685051903129
-0.005685051903129
-0.005685051903129
-0.005685051903129
-0.005685051903129
-0.005685051903129
-0.005685051903129
0.009573737159371
0.009573737159371
0.009573737159371
0.009573737159371
0.009573737159371
-0.005685051903129
0.009573737159371
0.009573737159371
-0.005685051903129
-0.005685051903129
-0.005685051903129
-0.005685051903129
0.009573737159371
0.009573737159371
-0.005685051903129
-0.005685051903129
0.009573737159371
0.009573737159371
-0.005685051903129
-0.005685051903129
0.009573737159371
0.009573737159371
0.009573737159371
0.009573737159371
0.009573737159371
0.009573737159371
0.009573737159371
0.009573737159371
0.009573737159371
0.009573737159371
0.009573737159371
-0.005685051903129
0.009573737159371
0.009573737159371
0.009573737159371
-0.005685051903129
-0.005685051903129
-0.005685051903129
0.009573737159371
-0.005685051903129
-0.005685051903129
-0.005685051903129
-0.005685051903129
-0.005685051903129
-0.005685051903129
-0.020943840965629
-0.020943840965629
-0.020943840965629
-0.020943840965629
-0.005685051903129
-0.005685051903129
-0.005685051903129
-0.005685051903129
0.009573737159371
0.009573737159371
0.009573737159371
0.009573737159371
0.009573737159371
0.009573737159371
0.009573737159371
0.009573737159371
0.009573737159371
0.009573737159371
0.009573737159371
-0.005685051903129
0.009573737159371
0.009573737159371
-0.005685051903129
-0.005685051903129
-0.005685051903129
-0.005685051903129
-0.005685051903129
-0.020943840965629
-0.005685051903129
-0.005685051903129
-0.005685051903129
-0.005685051903129
-0.005685051903129
0.009573737159371
0.009573737159371
0.009573737159371
0.009573737159371
0.009573737159371
0.009573737159371
0.009573737159371
0.009573737159371
0.009573737159371
0.009573737159371
0.009573737159371
0.009573737159371
-0.005685051903129
0.009573737159371
-0.005685051903129
-0.005685051903129
-0.005685051903129
0.009573737159371
0.009573737159371
0.009573737159371
-0.005685051903129
-0.005685051903129
0.009573737159371
0.009573737159371
-0.005685051903129
-0.005685051903129
-0.005685051903129
-0.005685051903129
-0.005685051903129
-0.005685051903129
-0.005685051903129
-0.005685051903129
-0.005685051903129
-0.005685051903129
0.009573737159371
-0.005685051903129
-0.005685051903129
-0.005685051903129
-0.005685051903129
-0.005685051903129
-0.005685051903129
-0.005685051903129
-0.005685051903129
0.009573737159371
-0.005685051903129
-0.005685051903129
-0.005685051903129
-0.005685051903129
-0.005685051903129
0.009573737159371
0.009573737159371
0.009573737159371
-0.005685051903129
0.009573737159371
0.009573737159371
0.009573737159371
0.009573737159371
0.009573737159371
0.009573737159371
0.009573737159371
0.009573737159371
0.009573737159371
0.009573737159371
0.009573737159371
0.009573737159371
0.009573737159371
-0.005685051903129
-0.005685051903129
-0.005685051903129
0.009573737159371
-0.005685051903129
-0.005685051903129
-0.005685051903129
-0.005685051903129
-0.005685051903129
-0.005685051903129
-0.005685051903129
-0.005685051903129
-0.005685051903129
0.009573737159371
0.009573737159371
0.009573737159371
0.009573737159371
0.009573737159371
0.009573737159371
0.009573737159371
0.009573737159371
0.009573737159371
0.009573737159371
0.009573737159371
0.009573737159371
0.009573737159371
-0.005685051903129
0.009573737159371
-0.005685051903129
-0.005685051903129
-0.005685051903129
-0.005685051903129
-0.005685051903129
-0.005685051903129
-0.005685051903129
-0.005685051903129
-0.005685051903129
-0.005685051903129
-0.005685051903129
0.009573737159371
0.009573737159371
0.009573737159371
0.009573737159371
0.009573737159371
0.009573737159371
0.009573737159371
0.009573737159371
0.009573737159371
0.009573737159371
0.009573737159371
0.009573737159371
0.009573737159371
0.009573737159371
0.009573737159371
0.009573737159371
0.009573737159371
0.009573737159371
0.009573737159371
0.009573737159371
0.009573737159371
0.009573737159371
0.009573737159371
0.009573737159371
-0.005685051903129
-0.005685051903129
-0.005685051903129
-0.005685051903129
-0.005685051903129
-0.005685051903129
-0.005685051903129
-0.005685051903129
-0.005685051903129
0.009573737159371
0.009573737159371
0.009573737159371
0.009573737159371
0.009573737159371
0.009573737159371
0.009573737159371
0.009573737159371
0.009573737159371
0.009573737159371
0.009573737159371
0.009573737159371
0.009573737159371
0.009573737159371
0.009573737159371
0.009573737159371
0.009573737159371
0.009573737159371
0.009573737159371
0.009573737159371
0.009573737159371
-0.005685051903129
-0.005685051903129
0.009573737159371
0.009573737159371
-0.005685051903129
-0.005685051903129
-0.005685051903129
0.009573737159371
0.009573737159371
-0.005685051903129
-0.005685051903129
-0.005685051903129
-0.005685051903129
-0.005685051903129
-0.005685051903129
-0.005685051903129
-0.005685051903129
0.009573737159371
0.009573737159371
0.009573737159371
0.009573737159371
0.009573737159371
0.009573737159371
0.009573737159371
0.009573737159371
0.009573737159371
0.009573737159371
0.009573737159371
0.009573737159371
0.009573737159371
0.009573737159371
-0.005685051903129
-0.005685051903129
-0.005685051903129
-0.005685051903129
-0.005685051903129
-0.005685051903129
-0.005685051903129
-0.005685051903129
-0.005685051903129
-0.005685051903129
-0.005685051903129
-0.005685051903129
-0.005685051903129
0.009573737159371
0.009573737159371
-0.005685051903129
0.009573737159371
0.009573737159371
0.009573737159371
0.009573737159371
0.009573737159371
0.009573737159371
0.009573737159371
0.009573737159371
0.009573737159371
0.009573737159371
0.009573737159371
0.009573737159371
0.009573737159371
0.009573737159371
0.009573737159371
0.009573737159371
0.009573737159371
0.009573737159371
0.009573737159371
0.009573737159371
0.009573737159371
0.009573737159371
0.009573737159371
0.009573737159371
0.009573737159371
0.009573737159371
0.009573737159371
0.009573737159371
0.009573737159371
0.009573737159371
-0.005685051903129
-0.005685051903129
-0.005685051903129
-0.005685051903129
-0.005685051903129
-0.005685051903129
-0.005685051903129
-0.005685051903129
-0.005685051903129
0.009573737159371
0.009573737159371
0.009573737159371
0.009573737159371
0.009573737159371
0.009573737159371
-0.005685051903129
-0.005685051903129
-0.005685051903129
-0.005685051903129
-0.005685051903129
-0.005685051903129
-0.005685051903129
-0.005685051903129
-0.005685051903129
0.009573737159371
-0.005685051903129
-0.005685051903129
0.009573737159371
0.009573737159371
0.009573737159371
0.009573737159371
0.009573737159371
0.009573737159371
0.009573737159371
0.009573737159371
0.009573737159371
0.009573737159371
0.009573737159371
0.009573737159371
-0.005685051903129
0.009573737159371
0.009573737159371
0.009573737159371
-0.005685051903129
-0.005685051903129
0.009573737159371
0.009573737159371
0.009573737159371
0.009573737159371
0.009573737159371
0.009573737159371
0.009573737159371
0.009573737159371
0.009573737159371
0.009573737159371
0.009573737159371
0.009573737159371
0.009573737159371
-0.005685051903129
-0.005685051903129
-0.005685051903129
-0.005685051903129
-0.005685051903129
-0.005685051903129
-0.005685051903129
-0.005685051903129
-0.005685051903129
0.009573737159371
0.009573737159371
0.009573737159371
0.009573737159371
0.009573737159371
0.009573737159371
-0.005685051903129
0.009573737159371
0.009573737159371
0.009573737159371
-0.005685051903129
-0.005685051903129
0.009573737159371
0.009573737159371
-0.005685051903129
-0.005685051903129
0.009573737159371
-0.005685051903129
-0.005685051903129
-0.005685051903129
-0.005685051903129
-0.005685051903129
-0.005685051903129
-0.005685051903129
0.009573737159371
0.009573737159371
0.009573737159371
0.009573737159371
0.009573737159371
0.009573737159371
0.009573737159371
0.009573737159371
0.009573737159371
0.009573737159371
-0.005685051903129
-0.005685051903129
-0.005685051903129
-0.005685051903129
-0.005685051903129
-0.005685051903129
-0.005685051903129
-0.005685051903129
-0.005685051903129
-0.005685051903129
-0.005685051903129
0.009573737159371
0.009573737159371
-0.005685051903129
-0.005685051903129
-0.005685051903129
-0.005685051903129
0.009573737159371
-0.005685051903129
-0.020943840965629
-0.005685051903129
-0.005685051903129
-0.005685051903129
-0.005685051903129
-0.005685051903129
-0.005685051903129
-0.005685051903129
-0.005685051903129
0.009573737159371
-0.005685051903129
-0.005685051903129
-0.005685051903129
0.009573737159371
0.009573737159371
0.009573737159371
0.009573737159371
0.009573737159371
0.009573737159371
0.009573737159371
0.009573737159371
0.009573737159371
0.009573737159371
-0.005685051903129
0.009573737159371
0.009573737159371
0.009573737159371
-0.005685051903129
-0.005685051903129
-0.005685051903129
-0.005685051903129
-0.005685051903129
-0.005685051903129
-0.005685051903129
-0.005685051903129
-0.005685051903129
-0.005685051903129
-0.005685051903129
-0.005685051903129
-0.005685051903129
-0.005685051903129
-0.005685051903129
-0.005685051903129
-0.005685051903129
-0.005685051903129
-0.005685051903129
-0.005685051903129
-0.005685051903129
-0.005685051903129
-0.005685051903129
-0.005685051903129
-0.005685051903129
-0.005685051903129
-0.005685051903129
-0.005685051903129
-0.005685051903129
-0.005685051903129
0.009573737159371
0.009573737159371
0.009573737159371
0.009573737159371
0.009573737159371
0.009573737159371
0.009573737159371
0.009573737159371
0.009573737159371
-0.005685051903129
0.009573737159371
0.009573737159371
-0.005685051903129
0.009573737159371
-0.005685051903129
-0.005685051903129
0.009573737159371
-0.005685051903129
-0.005685051903129
-0.005685051903129
-0.005685051903129
-0.005685051903129
0.009573737159371
-0.005685051903129
-0.005685051903129
-0.005685051903129
0.009573737159371
0.009573737159371
0.009573737159371
0.009573737159371
0.009573737159371
0.009573737159371
0.009573737159371
0.009573737159371
0.009573737159371
-0.005685051903129
-0.005685051903129
-0.005685051903129
-0.005685051903129
-0.005685051903129
-0.020943840965629
-0.020943840965629
-0.005685051903129
-0.005685051903129
-0.005685051903129
-0.005685051903129
0.009573737159371
0.009573737159371
0.009573737159371
0.009573737159371
0.009573737159371
0.009573737159371
0.009573737159371
0.009573737159371
0.009573737159371
0.009573737159371
0.009573737159371
0.009573737159371
0.009573737159371
-0.005685051903129
-0.005685051903129
-0.005685051903129
-0.005685051903129
-0.005685051903129
-0.005685051903129
-0.005685051903129
-0.005685051903129
-0.005685051903129
-0.005685051903129
-0.005685051903129
0.009573737159371
0.009573737159371
0.009573737159371
0.009573737159371
0.009573737159371
0.009573737159371
0.009573737159371
0.009573737159371
-0.005685051903129
0.009573737159371
0.009573737159371
-0.005685051903129
0.009573737159371
0.009573737159371
0.009573737159371
0.009573737159371
0.009573737159371
0.009573737159371
-0.005685051903129
-0.005685051903129
-0.005685051903129
-0.005685051903129
-0.020943840965629
-0.020943840965629
-0.005685051903129
-0.005685051903129
-0.005685051903129
-0.005685051903129
-0.005685051903129
-0.005685051903129
0.009573737159371
-0.005685051903129
0.009573737159371
0.009573737159371
0.009573737159371
0.009573737159371
0.009573737159371
0.009573737159371
0.009573737159371
0.009573737159371
0.009573737159371
0.009573737159371
-0.005685051903129
-0.005685051903129
-0.020943840965629
-0.005685051903129
-0.005685051903129
-0.020943840965629
-0.005685051903129
-0.005685051903129
-0.005685051903129
-0.005685051903129
-0.005685051903129
0.009573737159371
0.009573737159371
0.009573737159371
0.009573737159371
0.009573737159371
0.009573737159371
0.009573737159371
0.009573737159371
-0.005685051903129
-0.005685051903129
0.009573737159371
0.009573737159371
0.009573737159371
0.009573737159371
-0.005685051903129
0.009573737159371
0.009573737159371
0.009573737159371
-0.005685051903129
-0.005685051903129
-0.005685051903129
0.009573737159371
0.009573737159371
0.009573737159371
0.009573737159371
0.009573737159371
0.009573737159371
0.009573737159371
0.009573737159371
0.009573737159371
0.009573737159371
0.009573737159371
0.009573737159371
0.009573737159371
0.009573737159371
0.009573737159371
0.009573737159371
0.009573737159371
-0.005685051903129
-0.005685051903129
-0.005685051903129
0.009573737159371
0.009573737159371
-0.005685051903129
-0.005685051903129
0.009573737159371
0.009573737159371
0.009573737159371
0.009573737159371
0.009573737159371
0.009573737159371
0.009573737159371
0.009573737159371
0.009573737159371
0.009573737159371
0.009573737159371
0.009573737159371
0.009573737159371
0.009573737159371
0.009573737159371
0.009573737159371
0.009573737159371
0.009573737159371
0.009573737159371
0.009573737159371
0.009573737159371
0.009573737159371
0.009573737159371
0.009573737159371
0.009573737159371
-0.005685051903129
-0.005685051903129
0.009573737159371
0.009573737159371
0.009573737159371
-0.005685051903129
0.009573737159371
0.009573737159371
0.009573737159371
0.009573737159371
0.009573737159371
0.009573737159371
0.009573737159371
0.009573737159371
0.009573737159371
0.009573737159371
-0.005685051903129
0.009573737159371
0.009573737159371
0.009573737159371
0.009573737159371
0.009573737159371
0.009573737159371
0.009573737159371
0.009573737159371
0.009573737159371
-0.005685051903129
-0.005685051903129
0.009573737159371
0.009573737159371
0.009573737159371
-0.005685051903129
-0.005685051903129
0.009573737159371
0.009573737159371
0.009573737159371
0.009573737159371
0.009573737159371
0.009573737159371
0.009573737159371
0.009573737159371
0.009573737159371
0.009573737159371
0.009573737159371
0.009573737159371
-0.005685051903129
-0.005685051903129
-0.005685051903129
-0.005685051903129
-0.005685051903129
-0.005685051903129
-0.005685051903129
-0.005685051903129
-0.005685051903129
-0.005685051903129
-0.005685051903129
-0.005685051903129
0.009573737159371
0.009573737159371
0.009573737159371
0.009573737159371
0.009573737159371
0.009573737159371
0.009573737159371
0.009573737159371
0.009573737159371
0.009573737159371
0.009573737159371
0.009573737159371
0.009573737159371
-0.005685051903129
-0.005685051903129
0.009573737159371
0.009573737159371
-0.005685051903129
-0.005685051903129
0.009573737159371
0.009573737159371
0.009573737159371
0.009573737159371
-0.005685051903129
-0.005685051903129
0.009573737159371
0.009573737159371
-0.005685051903129
-0.005685051903129
-0.005685051903129
-0.005685051903129
-0.005685051903129
-0.005685051903129
0.009573737159371
0.009573737159371
0.009573737159371
0.009573737159371
0.009573737159371
0.009573737159371
0.009573737159371
0.009573737159371
0.009573737159371
0.009573737159371
0.009573737159371
0.009573737159371
0.009573737159371
0.009573737159371
-0.005685051903129
-0.005685051903129
0.009573737159371
-0.005685051903129
-0.005685051903129
-0.005685051903129
-0.005685051903129
-0.005685051903129
0.009573737159371
0.009573737159371
-0.005685051903129
-0.005685051903129
0.009573737159371
0.009573737159371
0.009573737159371
0.009573737159371
0.009573737159371
0.009573737159371
0.009573737159371
0.009573737159371
0.009573737159371
0.009573737159371
-0.005685051903129
-0.005685051903129
-0.005685051903129
-0.005685051903129
-0.005685051903129
-0.005685051903129
-0.005685051903129
-0.005685051903129
-0.005685051903129
-0.005685051903129
0.009573737159371
0.009573737159371
0.009573737159371
0.009573737159371
0.009573737159371
0.009573737159371
0.009573737159371
0.009573737159371
0.009573737159371
0.009573737159371
-0.005685051903129
-0.005685051903129
-0.005685051903129
-0.005685051903129
-0.005685051903129
-0.005685051903129
-0.005685051903129
-0.005685051903129
-0.005685051903129
-0.005685051903129
0.009573737159371
0.009573737159371
-0.005685051903129
-0.005685051903129
0.009573737159371
0.009573737159371
-0.005685051903129
-0.005685051903129
0.009573737159371
0.009573737159371
-0.005685051903129
0.009573737159371
0.009573737159371
-0.005685051903129
0.009573737159371
0.009573737159371
0.009573737159371
0.009573737159371
0.009573737159371
-0.005685051903129
0.009573737159371
0.009573737159371
-0.005685051903129
0.009573737159371
0.009573737159371
-0.005685051903129
-0.005685051903129
-0.005685051903129
-0.005685051903129
-0.005685051903129
-0.005685051903129
-0.005685051903129
-0.005685051903129
-0.005685051903129
-0.005685051903129
-0.005685051903129
-0.005685051903129
-0.005685051903129
-0.005685051903129
-0.005685051903129
-0.005685051903129
-0.005685051903129
0.009573737159371
-0.005685051903129
-0.005685051903129
0.009573737159371
0.009573737159371
0.009573737159371
-0.005685051903129
-0.005685051903129
0.009573737159371
0.009573737159371
0.009573737159371
-0.005685051903129
-0.005685051903129
0.009573737159371
0.009573737159371
0.009573737159371
0.009573737159371
-0.005685051903129
-0.005685051903129
0.009573737159371
-0.005685051903129
-0.005685051903129
-0.005685051903129
-0.005685051903129
-0.020943840965629
-0.005685051903129
-0.005685051903129
-0.005685051903129
-0.005685051903129
-0.005685051903129
-0.005685051903129
0.009573737159371
0.009573737159371
0.009573737159371
0.009573737159371
0.009573737159371
0.009573737159371
0.009573737159371
0.009573737159371
0.009573737159371
0.009573737159371
-0.005685051903129
-0.005685051903129
-0.005685051903129
-0.020943840965629
-0.020943840965629
-0.005685051903129
-0.020943840965629
-0.020943840965629
-0.020943840965629
-0.005685051903129
-0.005685051903129
-0.005685051903129
-0.005685051903129
0.009573737159371
0.009573737159371
0.009573737159371
0.009573737159371
0.009573737159371
-0.005685051903129
-0.005685051903129
0.009573737159371
-0.005685051903129
-0.005685051903129
-0.005685051903129
-0.005685051903129
0.009573737159371
0.009573737159371
-0.005685051903129
0.009573737159371
0.009573737159371
0.009573737159371
0.009573737159371
0.009573737159371
0.009573737159371
0.009573737159371
0.009573737159371
-0.005685051903129
-0.005685051903129
-0.005685051903129
-0.005685051903129
-0.005685051903129
-0.005685051903129
-0.020943840965629
-0.005685051903129
-0.005685051903129
-0.005685051903129
-0.005685051903129
-0.005685051903129
-0.005685051903129
0.009573737159371
-0.005685051903129
0.009573737159371
0.009573737159371
0.009573737159371
0.009573737159371
-0.005685051903129
-0.005685051903129
-0.005685051903129
-0.005685051903129
-0.005685051903129
-0.005685051903129
-0.005685051903129
-0.005685051903129
-0.005685051903129
-0.005685051903129
-0.005685051903129
0.009573737159371
0.009573737159371
0.009573737159371
0.009573737159371
0.009573737159371
0.009573737159371
0.009573737159371
0.009573737159371
0.009573737159371
0.009573737159371
0.009573737159371
-0.005685051903129
-0.005685051903129
-0.005685051903129
-0.005685051903129
-0.005685051903129
-0.005685051903129
-0.005685051903129
-0.005685051903129
-0.005685051903129
-0.005685051903129
0.009573737159371
-0.005685051903129
-0.005685051903129
-0.005685051903129
0.009573737159371
0.009573737159371
-0.005685051903129
0.009573737159371
0.009573737159371
0.009573737159371
0.009573737159371
0.009573737159371
0.009573737159371
0.009573737159371
-0.005685051903129
0.009573737159371
-0.005685051903129
0.009573737159371
0.009573737159371
0.009573737159371
0.009573737159371
0.009573737159371
0.009573737159371
0.009573737159371
-0.005685051903129
-0.005685051903129
0.009573737159371
0.009573737159371
-0.005685051903129
-0.005685051903129
-0.005685051903129
0.009573737159371
0.009573737159371
-0.005685051903129
-0.005685051903129
0.009573737159371
0.009573737159371
-0.005685051903129
0.009573737159371
0.009573737159371
0.009573737159371
0.009573737159371
0.009573737159371
0.009573737159371
0.009573737159371
0.009573737159371
-0.005685051903129
-0.005685051903129
0.009573737159371
0.009573737159371
-0.005685051903129
0.009573737159371
0.009573737159371
0.009573737159371
0.009573737159371
0.009573737159371
0.009573737159371
0.009573737159371
0.009573737159371
0.009573737159371
0.009573737159371
0.009573737159371
0.009573737159371
0.009573737159371
0.009573737159371
0.009573737159371
0.009573737159371
0.009573737159371
-0.005685051903129
-0.005685051903129
0.009573737159371
0.009573737159371
0.009573737159371
0.009573737159371
-0.005685051903129
0.009573737159371
0.009573737159371
0.009573737159371
0.009573737159371
0.009573737159371
0.009573737159371
0.009573737159371
-0.005685051903129
0.009573737159371
0.009573737159371
-0.005685051903129
-0.005685051903129
-0.005685051903129
-0.005685051903129
-0.005685051903129
-0.005685051903129
-0.005685051903129
-0.005685051903129
-0.005685051903129
-0.005685051903129
-0.005685051903129
-0.005685051903129
-0.005685051903129
-0.005685051903129
0.009573737159371
0.009573737159371
0.009573737159371
0.009573737159371
0.009573737159371
0.009573737159371
0.009573737159371
0.009573737159371
0.009573737159371
0.009573737159371
0.009573737159371
0.009573737159371
0.009573737159371
-0.005685051903129
-0.005685051903129
-0.005685051903129
-0.005685051903129
-0.020943840965629
-0.020943840965629
-0.005685051903129
-0.020943840965629
-0.005685051903129
-0.020943840965629
-0.020943840965629
-0.005685051903129
-0.005685051903129
-0.005685051903129
-0.005685051903129
-0.005685051903129
-0.005685051903129
-0.005685051903129
-0.005685051903129
-0.005685051903129
-0.005685051903129
-0.005685051903129
-0.005685051903129
0.009573737159371
0.009573737159371
0.009573737159371
0.009573737159371
0.009573737159371
-0.005685051903129
0.009573737159371
0.009573737159371
0.009573737159371
0.009573737159371
0.009573737159371
0.009573737159371
0.009573737159371
0.009573737159371
-0.005685051903129
0.009573737159371
-0.005685051903129
-0.005685051903129
0.009573737159371
0.009573737159371
-0.005685051903129
0.009573737159371
0.009573737159371
-0.005685051903129
-0.005685051903129
-0.005685051903129
-0.005685051903129
-0.005685051903129
-0.005685051903129
-0.020943840965629
-0.005685051903129
-0.005685051903129
-0.020943840965629
-0.020943840965629
-0.005685051903129
-0.005685051903129
-0.005685051903129
-0.005685051903129
-0.005685051903129
0.009573737159371
0.009573737159371
-0.005685051903129
0.009573737159371
0.009573737159371
0.009573737159371
0.009573737159371
0.009573737159371
-0.005685051903129
0.009573737159371
0.009573737159371
0.009573737159371
-0.005685051903129
-0.005685051903129
0.009573737159371
0.009573737159371
-0.005685051903129
0.009573737159371
0.009573737159371
-0.005685051903129
0.009573737159371
0.009573737159371
0.009573737159371
-0.005685051903129
-0.005685051903129
0.009573737159371
0.009573737159371
0.009573737159371
-0.005685051903129
-0.005685051903129
0.009573737159371
-0.005685051903129
0.009573737159371
0.009573737159371
0.009573737159371
0.009573737159371
-0.005685051903129
0.009573737159371
0.009573737159371
0.009573737159371
-0.005685051903129
-0.005685051903129
-0.005685051903129
-0.005685051903129
-0.005685051903129
-0.005685051903129
-0.020943840965629
-0.020943840965629
-0.005685051903129
-0.005685051903129
-0.005685051903129
0.009573737159371
-0.005685051903129
0.009573737159371
0.009573737159371
0.009573737159371
0.009573737159371
0.009573737159371
0.009573737159371
0.009573737159371
0.009573737159371
0.009573737159371
0.009573737159371
0.009573737159371
0.009573737159371
0.009573737159371
0.009573737159371
0.009573737159371
0.009573737159371
0.009573737159371
0.009573737159371
0.009573737159371
0.009573737159371
-0.005685051903129
-0.005685051903129
-0.005685051903129
0.009573737159371
-0.005685051903129
-0.005685051903129
-0.005685051903129
-0.005685051903129
-0.005685051903129
-0.005685051903129
-0.005685051903129
-0.005685051903129
-0.005685051903129
0.009573737159371
0.009573737159371
0.009573737159371
0.009573737159371
0.009573737159371
0.009573737159371
0.009573737159371
0.009573737159371
0.009573737159371
0.009573737159371
0.009573737159371
0.009573737159371
0.009573737159371
0.009573737159371
-0.005685051903129
-0.005685051903129
-0.005685051903129
-0.005685051903129
-0.005685051903129
-0.005685051903129
-0.005685051903129
-0.005685051903129
-0.020943840965629
-0.005685051903129
-0.005685051903129
-0.005685051903129
-0.005685051903129
-0.005685051903129
0.009573737159371
0.009573737159371
0.009573737159371
0.009573737159371
0.009573737159371
0.009573737159371
0.009573737159371
-0.005685051903129
-0.005685051903129
-0.005685051903129
-0.005685051903129
-0.005685051903129
-0.005685051903129
-0.005685051903129
-0.005685051903129
-0.005685051903129
-0.020943840965629
-0.005685051903129
-0.005685051903129
-0.005685051903129
-0.005685051903129
-0.005685051903129
0.009573737159371
0.009573737159371
0.009573737159371
-0.005685051903129
0.009573737159371
0.009573737159371
0.009573737159371
0.009573737159371
-0.005685051903129
-0.005685051903129
-0.005685051903129
-0.005685051903129
-0.005685051903129
0.009573737159371
-0.005685051903129
-0.005685051903129
-0.005685051903129
-0.005685051903129
-0.005685051903129
-0.005685051903129
-0.005685051903129
0.009573737159371
-0.005685051903129
-0.005685051903129
0.009573737159371
-0.005685051903129
-0.005685051903129
-0.005685051903129
-0.005685051903129
-0.005685051903129
-0.005685051903129
-0.005685051903129
-0.005685051903129
-0.005685051903129
-0.005685051903129
0.009573737159371
0.009573737159371
0.009573737159371
0.009573737159371
0.009573737159371
0.009573737159371
0.009573737159371
0.009573737159371
0.009573737159371
0.009573737159371
0.009573737159371
0.009573737159371
0.009573737159371
0.009573737159371
-0.005685051903129
-0.005685051903129
0.009573737159371
-0.005685051903129
-0.005685051903129
-0.005685051903129
-0.005685051903129
-0.005685051903129
-0.005685051903129
-0.005685051903129
-0.020943840965629
-0.005685051903129
-0.005685051903129
-0.005685051903129
-0.005685051903129
-0.005685051903129
-0.005685051903129
-0.005685051903129
-0.005685051903129
-0.005685051903129
-0.005685051903129
-0.005685051903129
-0.005685051903129
-0.005685051903129
-0.005685051903129
0.009573737159371
0.009573737159371
-0.005685051903129
-0.005685051903129
-0.005685051903129
0.009573737159371
-0.005685051903129
-0.005685051903129
-0.005685051903129
-0.005685051903129
-0.005685051903129
-0.005685051903129
-0.005685051903129
-0.005685051903129
-0.005685051903129
-0.005685051903129
-0.005685051903129
-0.005685051903129
-0.005685051903129
-0.005685051903129
-0.005685051903129
-0.005685051903129
-0.005685051903129
-0.005685051903129
-0.005685051903129
-0.005685051903129
-0.005685051903129
0.009573737159371
-0.005685051903129
0.009573737159371
0.009573737159371
0.009573737159371
0.009573737159371
0.009573737159371
-0.005685051903129
-0.005685051903129
-0.005685051903129
-0.005685051903129
-0.005685051903129
-0.005685051903129
-0.005685051903129
-0.005685051903129
0.009573737159371
0.009573737159371
-0.005685051903129
0.009573737159371
0.009573737159371
0.009573737159371
0.009573737159371
0.009573737159371
0.009573737159371
-0.005685051903129
-0.005685051903129
-0.005685051903129
-0.005685051903129
-0.005685051903129
-0.005685051903129
-0.005685051903129
-0.005685051903129
-0.020943840965629
-0.005685051903129
-0.005685051903129
-0.005685051903129
-0.020943840965629
-0.020943840965629
-0.005685051903129
0.009573737159371
-0.005685051903129
-0.005685051903129
-0.005685051903129
-0.005685051903129
-0.005685051903129
-0.005685051903129
-0.005685051903129
-0.005685051903129
-0.005685051903129
-0.005685051903129
-0.005685051903129
0.009573737159371
0.009573737159371
0.009573737159371
0.009573737159371
-0.005685051903129
-0.005685051903129
-0.005685051903129
-0.005685051903129
-0.005685051903129
-0.005685051903129
-0.005685051903129
-0.005685051903129
-0.005685051903129
-0.005685051903129
-0.020943840965629
-0.005685051903129
-0.005685051903129
-0.005685051903129
-0.005685051903129
-0.005685051903129
-0.005685051903129
0.009573737159371
-0.005685051903129
0.009573737159371
0.009573737159371
0.009573737159371
0.009573737159371
0.009573737159371
0.009573737159371
0.009573737159371
0.009573737159371
0.009573737159371
-0.005685051903129
0.009573737159371
0.009573737159371
-0.005685051903129
-0.005685051903129
-0.005685051903129
-0.005685051903129
-0.020943840965629
-0.020943840965629
-0.020943840965629
-0.005685051903129
-0.005685051903129
-0.020943840965629
-0.020943840965629
-0.020943840965629
-0.005685051903129
-0.005685051903129
-0.005685051903129
-0.005685051903129
-0.005685051903129
0.009573737159371
0.009573737159371
0.009573737159371
0.009573737159371
0.009573737159371
0.009573737159371
0.009573737159371
0.009573737159371
0.009573737159371
0.009573737159371
-0.005685051903129
-0.005685051903129
-0.005685051903129
-0.005685051903129
-0.020943840965629
-0.020943840965629
-0.020943840965629
-0.020943840965629
-0.020943840965629
-0.020943840965629
-0.020943840965629
-0.020943840965629
-0.020943840965629
-0.005685051903129
-0.005685051903129
-0.005685051903129
-0.005685051903129
-0.005685051903129
-0.005685051903129
0.009573737159371
0.009573737159371
0.009573737159371
0.009573737159371
0.009573737159371
0.009573737159371
0.009573737159371
0.009573737159371
-0.005685051903129
-0.005685051903129
-0.005685051903129
-0.005685051903129
-0.005685051903129
-0.020943840965629
-0.005685051903129
-0.005685051903129
-0.005685051903129
-0.005685051903129
-0.005685051903129
-0.005685051903129
0.009573737159371
-0.005685051903129
-0.005685051903129
-0.005685051903129
-0.005685051903129
-0.005685051903129
0.009573737159371
-0.005685051903129
-0.020943840965629
-0.005685051903129
-0.005685051903129
-0.005685051903129
-0.005685051903129
-0.005685051903129
-0.005685051903129
-0.005685051903129
-0.005685051903129
-0.005685051903129
-0.005685051903129
-0.005685051903129
-0.005685051903129
-0.005685051903129
-0.005685051903129
-0.005685051903129
-0.005685051903129
-0.005685051903129
-0.005685051903129
-0.005685051903129
-0.005685051903129
-0.005685051903129
-0.005685051903129
-0.005685051903129
-0.005685051903129
-0.005685051903129
-0.005685051903129
-0.005685051903129
-0.005685051903129
-0.005685051903129
-0.005685051903129
-0.005685051903129
-0.005685051903129
-0.005685051903129
-0.020943840965629
-0.020943840965629
-0.005685051903129
-0.005685051903129
-0.020943840965629
-0.005685051903129
-0.005685051903129
-0.005685051903129
-0.005685051903129
-0.005685051903129
0.009573737159371
0.009573737159371
-0.005685051903129
-0.005685051903129
-0.005685051903129
-0.005685051903129
-0.005685051903129
-0.005685051903129
-0.020943840965629
-0.020943840965629
-0.020943840965629
-0.020943840965629
-0.020943840965629
-0.036202631890774
-0.020943840965629
-0.005685051903129
-0.005685051903129
-0.005685051903129
-0.005685051903129
0.009573737159371
0.009573737159371
0.009573737159371
0.009573737159371
-0.005685051903129
-0.005685051903129
-0.005685051903129
-0.005685051903129
-0.005685051903129
-0.005685051903129
-0.020943840965629
-0.005685051903129
-0.005685051903129
-0.005685051903129
-0.005685051903129
-0.005685051903129
-0.005685051903129
-0.005685051903129
-0.005685051903129
0.009573737159371
0.009573737159371
0.009573737159371
0.009573737159371
0.009573737159371
0.009573737159371
0.009573737159371
0.009573737159371
0.009573737159371
0.009573737159371
0.009573737159371
-0.005685051903129
-0.005685051903129
-0.005685051903129
-0.005685051903129
-0.020943840965629
-0.020943840965629
-0.020943840965629
-0.020943840965629
-0.020943840965629
-0.020943840965629
-0.005685051903129
-0.005685051903129
-0.005685051903129
0.009573737159371
0.009573737159371
0.009573737159371
0.009573737159371
0.009573737159371
0.009573737159371
0.009573737159371
0.009573737159371
-0.005685051903129
-0.005685051903129
-0.005685051903129
-0.005685051903129
-0.005685051903129
-0.005685051903129
-0.005685051903129
-0.005685051903129
-0.005685051903129
-0.005685051903129
0.009573737159371
0.009573737159371
0.009573737159371
0.009573737159371
0.009573737159371
0.009573737159371
0.009573737159371
0.009573737159371
0.009573737159371
0.009573737159371
0.009573737159371
0.009573737159371
0.009573737159371
0.009573737159371
-0.005685051903129
-0.005685051903129
-0.005685051903129
-0.005685051903129
-0.005685051903129
-0.005685051903129
-0.005685051903129
-0.005685051903129
-0.005685051903129
-0.005685051903129
-0.005685051903129
0.009573737159371
0.009573737159371
-0.005685051903129
0.009573737159371
0.009573737159371
0.009573737159371
-0.005685051903129
-0.005685051903129
-0.005685051903129
-0.005685051903129
-0.005685051903129
-0.005685051903129
-0.005685051903129
-0.005685051903129
-0.005685051903129
-0.005685051903129
-0.020943840965629
-0.005685051903129
-0.005685051903129
-0.005685051903129
-0.005685051903129
-0.005685051903129
-0.005685051903129
0.009573737159371
-0.005685051903129
-0.005685051903129
0.009573737159371
-0.005685051903129
-0.005685051903129
-0.005685051903129
-0.005685051903129
-0.005685051903129
-0.005685051903129
-0.005685051903129
-0.005685051903129
-0.005685051903129
-0.005685051903129
-0.005685051903129
0.009573737159371
0.009573737159371
0.009573737159371
0.009573737159371
0.009573737159371
0.009573737159371
0.009573737159371
0.009573737159371
0.009573737159371
0.009573737159371
0.009573737159371
0.009573737159371
0.009573737159371
0.009573737159371
-0.005685051903129
-0.005685051903129
-0.005685051903129
-0.005685051903129
0.009573737159371
-0.005685051903129
-0.005685051903129
-0.005685051903129
-0.005685051903129
0.009573737159371
-0.005685051903129
-0.005685051903129
-0.005685051903129
-0.005685051903129
-0.005685051903129
-0.005685051903129
-0.005685051903129
-0.005685051903129
-0.005685051903129
-0.005685051903129
-0.005685051903129
-0.005685051903129
-0.005685051903129
-0.005685051903129
-0.005685051903129
0.009573737159371
-0.005685051903129
0.009573737159371
0.009573737159371
-0.005685051903129
0.009573737159371
-0.005685051903129
0.009573737159371
0.009573737159371
0.009573737159371
0.009573737159371
0.009573737159371
0.009573737159371
-0.005685051903129
-0.005685051903129
0.009573737159371
-0.005685051903129
-0.005685051903129
-0.005685051903129
-0.005685051903129
-0.005685051903129
-0.005685051903129
-0.005685051903129
-0.005685051903129
-0.005685051903129
0.009573737159371
0.009573737159371
-0.005685051903129
-0.005685051903129
0.009573737159371
0.009573737159371
0.009573737159371
0.009573737159371
-0.005685051903129
0.009573737159371
0.009573737159371
-0.005685051903129
0.009573737159371
-0.005685051903129
-0.005685051903129
0.009573737159371
0.009573737159371
0.009573737159371
-0.005685051903129
-0.005685051903129
0.009573737159371
0.009573737159371
0.009573737159371
0.009573737159371
0.009573737159371
-0.005685051903129
0.009573737159371
0.009573737159371
0.009573737159371
0.009573737159371
-0.005685051903129
-0.005685051903129
0.009573737159371
0.009573737159371
-0.005685051903129
-0.005685051903129
-0.005685051903129
-0.005685051903129
-0.005685051903129
-0.005685051903129
-0.005685051903129
-0.005685051903129
-0.005685051903129
0.009573737159371
-0.005685051903129
-0.005685051903129
0.009573737159371
0.009573737159371
0.009573737159371
0.009573737159371
0.009573737159371
0.009573737159371
0.009573737159371
0.009573737159371
0.009573737159371
0.009573737159371
0.009573737159371
0.009573737159371
0.009573737159371
-0.005685051903129
-0.005685051903129
-0.005685051903129
-0.005685051903129
-0.005685051903129
0.009573737159371
0.009573737159371
0.009573737159371
0.009573737159371
-0.005685051903129
0.009573737159371
0.009573737159371
0.009573737159371
-0.005685051903129
-0.005685051903129
-0.005685051903129
-0.005685051903129
-0.005685051903129
0.009573737159371
-0.005685051903129
-0.005685051903129
-0.005685051903129
-0.005685051903129
-0.005685051903129
-0.005685051903129
-0.020943840965629
-0.020943840965629
-0.020943840965629
-0.020943840965629
-0.020943840965629
-0.020943840965629
-0.005685051903129
-0.005685051903129
-0.005685051903129
-0.005685051903129
0.009573737159371
-0.005685051903129
0.009573737159371
0.009573737159371
0.009573737159371
-0.005685051903129
0.009573737159371
0.009573737159371
0.009573737159371
0.009573737159371
0.009573737159371
0.009573737159371
0.009573737159371
0.009573737159371
0.009573737159371
0.009573737159371
0.009573737159371
0.009573737159371
-0.005685051903129
-0.005685051903129
-0.005685051903129
-0.005685051903129
-0.020943840965629
-0.005685051903129
-0.005685051903129
-0.020943840965629
-0.005685051903129
0.009573737159371
0.009573737159371
0.009573737159371
0.009573737159371
0.009573737159371
0.009573737159371
0.009573737159371
0.009573737159371
-0.005685051903129
-0.005685051903129
-0.005685051903129
-0.005685051903129
-0.005685051903129
-0.020943840965629
-0.020943840965629
-0.020943840965629
-0.005685051903129
-0.020943840965629
-0.005685051903129
-0.005685051903129
-0.005685051903129
-0.020943840965629
-0.020943840965629
-0.005685051903129
-0.005685051903129
-0.005685051903129
-0.005685051903129
-0.005685051903129
-0.005685051903129
-0.005685051903129
-0.005685051903129
0.009573737159371
-0.005685051903129
-0.005685051903129
-0.005685051903129
-0.005685051903129
-0.005685051903129
-0.005685051903129
-0.005685051903129
-0.005685051903129
-0.005685051903129
-0.005685051903129
-0.005685051903129
-0.005685051903129
-0.005685051903129
0.009573737159371
0.009573737159371
0.009573737159371
0.009573737159371
0.009573737159371
0.009573737159371
0.009573737159371
0.009573737159371
0.009573737159371
0.009573737159371
-0.005685051903129
-0.005685051903129
-0.005685051903129
-0.020943840965629
-0.020943840965629
-0.020943840965629
-0.020943840965629
-0.020943840965629
-0.020943840965629
-0.020943840965629
-0.005685051903129
-0.005685051903129
-0.005685051903129
-0.005685051903129
0.009573737159371
0.009573737159371
0.009573737159371
0.009573737159371
0.009573737159371
0.009573737159371
0.009573737159371
0.009573737159371
0.009573737159371
0.009573737159371
-0.005685051903129
-0.005685051903129
-0.005685051903129
-0.005685051903129
-0.020943840965629
-0.005685051903129
-0.020943840965629
-0.020943840965629
-0.005685051903129
-0.005685051903129
-0.005685051903129
-0.005685051903129
-0.005685051903129
-0.005685051903129
0.009573737159371
0.009573737159371
0.009573737159371
0.009573737159371
-0.005685051903129
-0.005685051903129
-0.005685051903129
-0.005685051903129
-0.005685051903129
-0.020943840965629
-0.020943840965629
-0.020943840965629
-0.020943840965629
-0.020943840965629
-0.020943840965629
-0.020943840965629
-0.020943840965629
-0.020943840965629
-0.020943840965629
-0.020943840965629
-0.020943840965629
-0.005685051903129
-0.005685051903129
-0.005685051903129
0.009573737159371
-0.005685051903129
0.009573737159371
0.009573737159371
0.009573737159371
0.009573737159371
0.009573737159371
-0.005685051903129
-0.005685051903129
-0.005685051903129
-0.005685051903129
-0.005685051903129
-0.020943840965629
-0.005685051903129
-0.005685051903129
-0.005685051903129
-0.005685051903129
-0.005685051903129
0.009573737159371
-0.005685051903129
-0.005685051903129
-0.005685051903129
-0.005685051903129
-0.005685051903129
-0.005685051903129
-0.005685051903129
-0.005685051903129
-0.005685051903129
-0.005685051903129
-0.005685051903129
-0.020943840965629
-0.005685051903129
-0.005685051903129
-0.005685051903129
-0.005685051903129
-0.005685051903129
-0.005685051903129
-0.005685051903129
-0.005685051903129
0.009573737159371
0.009573737159371
0.009573737159371
-0.005685051903129
-0.005685051903129
-0.005685051903129
0.009573737159371
-0.005685051903129
-0.005685051903129
-0.005685051903129
-0.005685051903129
-0.005685051903129
-0.005685051903129
-0.005685051903129
-0.005685051903129
-0.005685051903129
-0.005685051903129
-0.005685051903129
-0.005685051903129
-0.005685051903129
-0.020943840965629
-0.020943840965629
-0.020943840965629
-0.020943840965629
-0.020943840965629
-0.020943840965629
-0.020943840965629
-0.020943840965629
-0.020943840965629
-0.020943840965629
-0.020943840965629
-0.020943840965629
-0.005685051903129
-0.005685051903129
-0.005685051903129
0.009573737159371
0.009573737159371
0.009573737159371
0.009573737159371
0.009573737159371
0.009573737159371
0.009573737159371
0.009573737159371
0.009573737159371
-0.005685051903129
-0.005685051903129
-0.005685051903129
-0.005685051903129
-0.005685051903129
-0.005685051903129
-0.005685051903129
0.009573737159371
0.009573737159371
0.009573737159371
0.009573737159371
0.009573737159371
0.009573737159371
0.009573737159371
0.009573737159371
0.009573737159371
-0.005685051903129
-0.005685051903129
-0.005685051903129
-0.005685051903129
-0.005685051903129
-0.020943840965629
-0.020943840965629
-0.005685051903129
-0.005685051903129
-0.020943840965629
-0.020943840965629
-0.020943840965629
-0.005685051903129
-0.005685051903129
-0.005685051903129
-0.005685051903129
-0.005685051903129
-0.005685051903129
-0.005685051903129
-0.005685051903129
-0.005685051903129
-0.005685051903129
-0.005685051903129
-0.020943840965629
-0.005685051903129
-0.005685051903129
-0.005685051903129
-0.005685051903129
-0.005685051903129
-0.005685051903129
-0.005685051903129
-0.005685051903129
-0.005685051903129
-0.005685051903129
-0.005685051903129
-0.005685051903129
-0.005685051903129
-0.005685051903129
-0.005685051903129
-0.005685051903129
-0.005685051903129
-0.005685051903129
-0.005685051903129
-0.005685051903129
-0.005685051903129
-0.005685051903129
-0.005685051903129
0.009573737159371
-0.005685051903129
-0.005685051903129
-0.005685051903129
-0.005685051903129
-0.005685051903129
-0.005685051903129
-0.005685051903129
-0.005685051903129
-0.005685051903129
-0.005685051903129
-0.005685051903129
-0.005685051903129
-0.005685051903129
-0.005685051903129
-0.005685051903129
-0.005685051903129
0.009573737159371
0.009573737159371
0.009573737159371
0.009573737159371
0.009573737159371
0.009573737159371
0.009573737159371
0.009573737159371
0.009573737159371
0.009573737159371
-0.005685051903129
-0.005685051903129
-0.005685051903129
-0.020943840965629
-0.020943840965629
-0.020943840965629
-0.020943840965629
-0.020943840965629
-0.020943840965629
-0.020943840965629
-0.005685051903129
-0.005685051903129
0.009573737159371
0.009573737159371
0.009573737159371
-0.005685051903129
-0.005685051903129
-0.005685051903129
-0.005685051903129
-0.005685051903129
-0.005685051903129
-0.005685051903129
-0.005685051903129
-0.020943840965629
-0.020943840965629
-0.020943840965629
-0.005685051903129
-0.005685051903129
-0.005685051903129
-0.005685051903129
-0.005685051903129
-0.005685051903129
-0.005685051903129
-0.005685051903129
-0.005685051903129
0.009573737159371
-0.005685051903129
-0.005685051903129
0.009573737159371
0.009573737159371
-0.005685051903129
-0.005685051903129
-0.005685051903129
-0.005685051903129
-0.005685051903129
-0.005685051903129
-0.020943840965629
-0.020943840965629
-0.020943840965629
-0.005685051903129
-0.005685051903129
-0.020943840965629
-0.020943840965629
-0.020943840965629
-0.020943840965629
-0.005685051903129
-0.005685051903129
-0.020943840965629
-0.020943840965629
-0.005685051903129
-0.005685051903129
-0.005685051903129
-0.005685051903129
-0.005685051903129
-0.005685051903129
-0.005685051903129
-0.005685051903129
-0.005685051903129
-0.005685051903129
-0.005685051903129
-0.005685051903129
-0.005685051903129
-0.005685051903129
-0.005685051903129
-0.005685051903129
-0.005685051903129
-0.005685051903129
-0.005685051903129
-0.020943840965629
-0.020943840965629
-0.020943840965629
-0.020943840965629
-0.020943840965629
-0.020943840965629
-0.020943840965629
-0.020943840965629
-0.020943840965629
-0.005685051903129
-0.005685051903129
-0.020943840965629
-0.020943840965629
-0.005685051903129
-0.005685051903129
-0.005685051903129
-0.005685051903129
-0.005685051903129
-0.005685051903129
-0.005685051903129
-0.005685051903129
-0.005685051903129
-0.020943840965629
-0.020943840965629
-0.005685051903129
-0.005685051903129
-0.005685051903129
-0.005685051903129
-0.005685051903129
-0.005685051903129
-0.005685051903129
-0.005685051903129
-0.005685051903129
-0.005685051903129
-0.005685051903129
-0.005685051903129
-0.005685051903129
-0.005685051903129
-0.005685051903129
-0.005685051903129
-0.005685051903129
-0.005685051903129
-0.005685051903129
-0.005685051903129
-0.005685051903129
-0.005685051903129
-0.005685051903129
-0.005685051903129
-0.005685051903129
-0.020943840965629
-0.005685051903129
-0.005685051903129
-0.005685051903129
-0.005685051903129
-0.005685051903129
-0.005685051903129
-0.005685051903129
-0.005685051903129
-0.005685051903129
-0.005685051903129
-0.005685051903129
-0.005685051903129
-0.005685051903129
-0.005685051903129
-0.005685051903129
-0.005685051903129
-0.005685051903129
-0.005685051903129
-0.005685051903129
-0.005685051903129
-0.005685051903129
-0.005685051903129
-0.005685051903129
0.009573737159371
0.009573737159371
-0.005685051903129
-0.005685051903129
-0.005685051903129
0.009573737159371
-0.005685051903129
-0.005685051903129
-0.005685051903129
-0.005685051903129
0.009573737159371
0.009573737159371
-0.005685051903129
-0.005685051903129
-0.005685051903129
-0.005685051903129
-0.005685051903129
-0.005685051903129
-0.005685051903129
-0.005685051903129
-0.005685051903129
-0.005685051903129
-0.005685051903129
-0.005685051903129
-0.005685051903129
-0.005685051903129
-0.005685051903129
-0.005685051903129
-0.005685051903129
-0.005685051903129
-0.005685051903129
-0.005685051903129
-0.005685051903129
-0.005685051903129
-0.005685051903129
-0.005685051903129
-0.005685051903129
-0.005685051903129
-0.005685051903129
-0.005685051903129
-0.005685051903129
-0.005685051903129
-0.020943840965629
-0.005685051903129
-0.005685051903129
-0.020943840965629
-0.020943840965629
-0.020943840965629
-0.020943840965629
-0.020943840965629
-0.020943840965629
-0.020943840965629
-0.020943840965629
-0.020943840965629
-0.020943840965629
-0.005685051903129
-0.005685051903129
-0.005685051903129
0.009573737159371
-0.005685051903129
-0.005685051903129
-0.005685051903129
-0.005685051903129
-0.005685051903129
-0.005685051903129
-0.005685051903129
-0.005685051903129
-0.005685051903129
-0.005685051903129
-0.005685051903129
-0.005685051903129
-0.005685051903129
-0.005685051903129
-0.005685051903129
-0.005685051903129
-0.005685051903129
-0.005685051903129
-0.005685051903129
-0.005685051903129
0.009573737159371
0.009573737159371
-0.005685051903129
0.009573737159371
-0.005685051903129
-0.005685051903129
0.009573737159371
0.009573737159371
-0.005685051903129
-0.005685051903129
-0.005685051903129
-0.005685051903129
-0.005685051903129
-0.005685051903129
-0.005685051903129
-0.005685051903129
-0.005685051903129
-0.005685051903129
-0.005685051903129
-0.005685051903129
-0.020943840965629
-0.020943840965629
-0.005685051903129
-0.005685051903129
-0.005685051903129
-0.005685051903129
-0.005685051903129
-0.005685051903129
-0.005685051903129
-0.005685051903129
-0.005685051903129
-0.005685051903129
-0.020943840965629
-0.005685051903129
-0.005685051903129
-0.020943840965629
-0.005685051903129
-0.020943840965629
-0.005685051903129
-0.005685051903129
-0.020943840965629
-0.020943840965629
-0.020943840965629
-0.020943840965629
-0.005685051903129
-0.020943840965629
-0.020943840965629
-0.020943840965629
-0.005685051903129
-0.005685051903129
-0.005685051903129
-0.005685051903129
0.009573737159371
0.009573737159371
0.009573737159371
-0.005685051903129
0.009573737159371
0.009573737159371
0.009573737159371
-0.005685051903129
0.009573737159371
0.009573737159371
-0.005685051903129
-0.005685051903129
-0.005685051903129
-0.005685051903129
-0.005685051903129
-0.005685051903129
-0.005685051903129
-0.005685051903129
-0.005685051903129
-0.020943840965629
-0.005685051903129
-0.005685051903129
-0.020943840965629
-0.020943840965629
-0.020943840965629
-0.020943840965629
-0.020943840965629
-0.020943840965629
-0.020943840965629
-0.020943840965629
-0.020943840965629
-0.005685051903129
-0.005685051903129
-0.005685051903129
-0.005685051903129
-0.005685051903129
-0.005685051903129
-0.005685051903129
-0.005685051903129
-0.005685051903129
-0.005685051903129
-0.005685051903129
-0.005685051903129
-0.005685051903129
-0.005685051903129
-0.005685051903129
-0.005685051903129
-0.005685051903129
-0.005685051903129
-0.005685051903129
-0.005685051903129
-0.005685051903129
-0.005685051903129
-0.005685051903129
-0.005685051903129
-0.005685051903129
-0.005685051903129
-0.005685051903129
-0.005685051903129
-0.005685051903129
-0.005685051903129
-0.005685051903129
-0.005685051903129
-0.005685051903129
-0.020943840965629
-0.020943840965629
-0.020943840965629
-0.020943840965629
-0.020943840965629
-0.020943840965629
-0.020943840965629
-0.005685051903129
-0.020943840965629
-0.005685051903129
0.009573737159371
0.009573737159371
0.009573737159371
0.009573737159371
0.009573737159371
0.009573737159371
-0.005685051903129
-0.005685051903129
-0.005685051903129
-0.005685051903129
-0.005685051903129
-0.005685051903129
-0.005685051903129
-0.005685051903129
-0.005685051903129
-0.020943840965629
-0.020943840965629
-0.020943840965629
-0.020943840965629
-0.020943840965629
-0.020943840965629
-0.020943840965629
-0.005685051903129
-0.005685051903129
-0.005685051903129
-0.005685051903129
-0.005685051903129
-0.005685051903129
-0.005685051903129
-0.005685051903129
-0.005685051903129
-0.005685051903129
-0.005685051903129
-0.005685051903129
-0.005685051903129
-0.005685051903129
-0.005685051903129
-0.005685051903129
-0.005685051903129
-0.005685051903129
-0.005685051903129
-0.005685051903129
-0.005685051903129
-0.020943840965629
-0.020943840965629
-0.005685051903129
-0.005685051903129
-0.020943840965629
-0.020943840965629
-0.020943840965629
-0.020943840965629
-0.020943840965629
-0.020943840965629
-0.020943840965629
-0.005685051903129
-0.005685051903129
-0.005685051903129
-0.005685051903129
-0.005685051903129
-0.005685051903129
-0.005685051903129
0.009573737159371
0.009573737159371
0.009573737159371
0.009573737159371
0.009573737159371
0.009573737159371
0.009573737159371
-0.005685051903129
-0.005685051903129
-0.005685051903129
-0.005685051903129
-0.005685051903129
-0.005685051903129
-0.005685051903129
-0.005685051903129
0.009573737159371
0.009573737159371
-0.005685051903129
-0.005685051903129
-0.005685051903129
0.009573737159371
-0.005685051903129
-0.005685051903129
-0.005685051903129
0.009573737159371
-0.005685051903129
-0.005685051903129
-0.005685051903129
0.009573737159371
-0.005685051903129
-0.005685051903129
-0.005685051903129
-0.005685051903129
-0.005685051903129
-0.005685051903129
0.009573737159371
-0.005685051903129
-0.005685051903129
-0.005685051903129
0.009573737159371
-0.005685051903129
-0.005685051903129
-0.005685051903129
0.009573737159371
0.009573737159371
-0.005685051903129
0.009573737159371
-0.005685051903129
-0.005685051903129
-0.005685051903129
0.009573737159371
0.009573737159371
-0.005685051903129
-0.020943840965629
-0.020943840965629
-0.005685051903129
-0.005685051903129
-0.020943840965629
-0.005685051903129
-0.005685051903129
-0.005685051903129
-0.005685051903129
-0.005685051903129
0.009573737159371
-0.005685051903129
-0.005685051903129
0.009573737159371
0.009573737159371
-0.005685051903129
0.009573737159371
0.009573737159371
0.009573737159371
0.009573737159371
0.009573737159371
0.009573737159371
-0.005685051903129
-0.005685051903129
-0.005685051903129
-0.005685051903129
-0.005685051903129
-0.005685051903129
-0.005685051903129
-0.005685051903129
-0.005685051903129
-0.005685051903129
-0.005685051903129
-0.005685051903129
-0.005685051903129
-0.005685051903129
-0.005685051903129
-0.005685051903129
-0.020943840965629
-0.020943840965629
-0.020943840965629
-0.020943840965629
-0.020943840965629
-0.020943840965629
-0.020943840965629
-0.005685051903129
-0.005685051903129
-0.005685051903129
-0.005685051903129
-0.005685051903129
-0.005685051903129
0.009573737159371
0.009573737159371
-0.005685051903129
-0.005685051903129
0.009573737159371
0.009573737159371
0.009573737159371
-0.005685051903129
-0.005685051903129
-0.005685051903129
-0.005685051903129
-0.005685051903129
-0.005685051903129
-0.005685051903129
-0.005685051903129
-0.005685051903129
-0.005685051903129
-0.005685051903129
-0.005685051903129
-0.005685051903129
-0.005685051903129
-0.005685051903129
-0.005685051903129
-0.005685051903129
-0.005685051903129
-0.020943840965629
-0.020943840965629
-0.020943840965629
-0.020943840965629
-0.020943840965629
-0.020943840965629
-0.020943840965629
-0.020943840965629
-0.020943840965629
-0.020943840965629
-0.020943840965629
-0.020943840965629
-0.005685051903129
-0.005685051903129
-0.005685051903129
-0.005685051903129
-0.005685051903129
-0.005685051903129
-0.005685051903129
0.009573737159371
0.009573737159371
0.009573737159371
0.009573737159371
0.009573737159371
0.009573737159371
0.009573737159371
0.009573737159371
0.009573737159371
0.009573737159371
0.009573737159371
0.009573737159371
-0.005685051903129
-0.005685051903129
-0.005685051903129
-0.020943840965629
-0.020943840965629
-0.020943840965629
-0.020943840965629
-0.020943840965629
-0.020943840965629
-0.020943840965629
-0.020943840965629
-0.020943840965629
-0.020943840965629
-0.020943840965629
-0.005685051903129
-0.005685051903129
-0.005685051903129
-0.005685051903129
-0.005685051903129
-0.005685051903129
-0.005685051903129
0.009573737159371
0.009573737159371
0.009573737159371
0.009573737159371
0.009573737159371
0.009573737159371
0.009573737159371
0.009573737159371
0.009573737159371
-0.005685051903129
0.009573737159371
0.009573737159371
0.009573737159371
0.009573737159371
-0.005685051903129
-0.005685051903129
-0.005685051903129
-0.005685051903129
-0.005685051903129
-0.020943840965629
-0.020943840965629
-0.020943840965629
-0.020943840965629
-0.020943840965629
-0.020943840965629
-0.005685051903129
-0.005685051903129
-0.005685051903129
-0.005685051903129
-0.005685051903129
-0.005685051903129
0.009573737159371
-0.005685051903129
-0.005685051903129
-0.005685051903129
-0.005685051903129
-0.005685051903129
-0.020943840965629
-0.020943840965629
-0.020943840965629
-0.020943840965629
-0.020943840965629
-0.020943840965629
-0.020943840965629
-0.020943840965629
-0.020943840965629
-0.005685051903129
-0.005685051903129
-0.005685051903129
-0.005685051903129
-0.005685051903129
-0.005685051903129
-0.005685051903129
-0.005685051903129
-0.005685051903129
-0.020943840965629
-0.020943840965629
-0.020943840965629
-0.005685051903129
-0.005685051903129
-0.020943840965629
-0.020943840965629
-0.005685051903129
-0.005685051903129
-0.005685051903129
-0.005685051903129
-0.005685051903129
-0.005685051903129
-0.005685051903129
0.009573737159371
-0.005685051903129
0.009573737159371
-0.005685051903129
-0.005685051903129
-0.005685051903129
-0.005685051903129
-0.020943840965629
-0.005685051903129
-0.020943840965629
-0.020943840965629
-0.020943840965629
-0.020943840965629
-0.020943840965629
-0.020943840965629
-0.020943840965629
-0.020943840965629
-0.005685051903129
-0.005685051903129
-0.020943840965629
-0.005685051903129
-0.005685051903129
-0.005685051903129
0.009573737159371
-0.005685051903129
-0.005685051903129
-0.005685051903129
-0.005685051903129
-0.005685051903129
-0.005685051903129
-0.005685051903129
-0.005685051903129
-0.020943840965629
-0.005685051903129
-0.005685051903129
-0.005685051903129
-0.005685051903129
-0.005685051903129
-0.005685051903129
-0.005685051903129
-0.005685051903129
-0.005685051903129
-0.005685051903129
-0.005685051903129
-0.005685051903129
-0.020943840965629
-0.005685051903129
-0.005685051903129
-0.005685051903129
-0.020943840965629
-0.005685051903129
-0.005685051903129
-0.005685051903129
-0.005685051903129
-0.005685051903129
-0.005685051903129
-0.005685051903129
-0.005685051903129
-0.005685051903129
-0.005685051903129
-0.005685051903129
-0.005685051903129
-0.005685051903129
-0.005685051903129
-0.005685051903129
-0.020943840965629
-0.005685051903129
-0.005685051903129
-0.005685051903129
-0.005685051903129
-0.005685051903129
-0.005685051903129
0.009573737159371
0.009573737159371
0.009573737159371
0.009573737159371
0.009573737159371
-0.005685051903129
-0.005685051903129
-0.005685051903129
-0.005685051903129
-0.005685051903129
-0.005685051903129
-0.020943840965629
-0.005685051903129
-0.005685051903129
-0.005685051903129
-0.005685051903129
-0.005685051903129
-0.005685051903129
0.009573737159371
-0.005685051903129
-0.005685051903129
0.009573737159371
-0.005685051903129
-0.005685051903129
-0.005685051903129
-0.005685051903129
-0.005685051903129
-0.005685051903129
-0.020943840965629
-0.005685051903129
-0.005685051903129
-0.020943840965629
-0.020943840965629
-0.005685051903129
-0.005685051903129
-0.005685051903129
-0.005685051903129
-0.005685051903129
-0.005685051903129
-0.005685051903129
-0.005685051903129
-0.005685051903129
-0.005685051903129
-0.005685051903129
-0.005685051903129
-0.005685051903129
-0.005685051903129
-0.005685051903129
-0.005685051903129
-0.005685051903129
-0.020943840965629
-0.005685051903129
-0.005685051903129
-0.005685051903129
-0.005685051903129
-0.005685051903129
-0.005685051903129
0.009573737159371
0.009573737159371
0.009573737159371
0.009573737159371
0.009573737159371
0.009573737159371
0.009573737159371
0.009573737159371
0.009573737159371
0.009573737159371
0.009573737159371
-0.005685051903129
-0.005685051903129
-0.005685051903129
-0.005685051903129
-0.020943840965629
-0.020943840965629
-0.020943840965629
-0.020943840965629
-0.020943840965629
-0.020943840965629
-0.020943840965629
-0.005685051903129
-0.005685051903129
0.009573737159371
0.009573737159371
0.009573737159371
0.009573737159371
0.009573737159371
0.009573737159371
0.009573737159371
0.009573737159371
0.009573737159371
0.009573737159371
-0.005685051903129
0.009573737159371
0.009573737159371
-0.005685051903129
-0.005685051903129
-0.005685051903129
-0.005685051903129
-0.005685051903129
-0.005685051903129
-0.020943840965629
-0.005685051903129
-0.005685051903129
-0.005685051903129
-0.020943840965629
-0.020943840965629
-0.005685051903129
-0.005685051903129
-0.005685051903129
-0.005685051903129
-0.005685051903129
-0.005685051903129
-0.005685051903129
0.009573737159371
0.009573737159371
0.009573737159371
-0.005685051903129
-0.005685051903129
0.009573737159371
0.009573737159371
-0.005685051903129
-0.020943840965629
-0.005685051903129
-0.005685051903129
-0.005685051903129
-0.005685051903129
-0.005685051903129
-0.005685051903129
-0.005685051903129
0.009573737159371
0.009573737159371
-0.005685051903129
-0.005685051903129
-0.005685051903129
-0.005685051903129
0.009573737159371
0.009573737159371
-0.005685051903129
-0.005685051903129
-0.005685051903129
0.009573737159371
0.009573737159371
-0.005685051903129
-0.005685051903129
-0.005685051903129
0.009573737159371
0.009573737159371
0.009573737159371
-0.005685051903129
-0.005685051903129
-0.005685051903129
-0.005685051903129
-0.005685051903129
-0.020943840965629
-0.020943840965629
-0.005685051903129
-0.005685051903129
-0.005685051903129
-0.005685051903129
-0.005685051903129
-0.005685051903129
-0.005685051903129
-0.005685051903129
-0.005685051903129
-0.005685051903129
-0.005685051903129
-0.005685051903129
-0.005685051903129
-0.005685051903129
-0.020943840965629
-0.020943840965629
-0.020943840965629
-0.020943840965629
-0.020943840965629
-0.020943840965629
-0.020943840965629
-0.020943840965629
-0.020943840965629
-0.020943840965629
-0.005685051903129
-0.020943840965629
-0.020943840965629
-0.005685051903129
-0.005685051903129
-0.005685051903129
-0.005685051903129
-0.005685051903129
-0.005685051903129
-0.005685051903129
-0.005685051903129
-0.005685051903129
0.009573737159371
0.009573737159371
0.009573737159371
0.009573737159371
0.009573737159371
0.009573737159371
0.009573737159371
0.009573737159371
0.009573737159371
-0.005685051903129
-0.005685051903129
-0.005685051903129
-0.005685051903129
-0.005685051903129
-0.005685051903129
-0.005685051903129
-0.005685051903129
-0.005685051903129
-0.005685051903129
0.009573737159371
-0.005685051903129
-0.005685051903129
-0.005685051903129
-0.005685051903129
-0.005685051903129
-0.020943840965629
-0.020943840965629
-0.020943840965629
-0.020943840965629
-0.020943840965629
-0.020943840965629
-0.020943840965629
-0.020943840965629
-0.020943840965629
-0.020943840965629
-0.005685051903129
-0.005685051903129
-0.005685051903129
-0.005685051903129
-0.005685051903129
-0.020943840965629
-0.020943840965629
-0.005685051903129
-0.020943840965629
-0.020943840965629
-0.005685051903129
-0.005685051903129
-0.005685051903129
-0.020943840965629
-0.020943840965629
-0.020943840965629
-0.005685051903129
-0.005685051903129
-0.020943840965629
-0.020943840965629
-0.005685051903129
-0.005685051903129
-0.005685051903129
-0.005685051903129
-0.005685051903129
-0.020943840965629
-0.020943840965629
-0.005685051903129
-0.020943840965629
-0.020943840965629
-0.020943840965629
-0.020943840965629
-0.020943840965629
-0.020943840965629
-0.005685051903129
-0.005685051903129
-0.005685051903129
-0.005685051903129
-0.005685051903129
-0.005685051903129
-0.005685051903129
-0.005685051903129
-0.005685051903129
-0.005685051903129
-0.005685051903129
-0.005685051903129
-0.005685051903129
-0.005685051903129
-0.005685051903129
-0.005685051903129
-0.005685051903129
-0.005685051903129
-0.005685051903129
-0.005685051903129
-0.005685051903129
-0.005685051903129
-0.005685051903129
-0.005685051903129
-0.005685051903129
-0.005685051903129
-0.005685051903129
-0.005685051903129
-0.005685051903129
-0.005685051903129
-0.005685051903129
-0.005685051903129
-0.005685051903129
-0.005685051903129
-0.005685051903129
0.009573737159371
0.009573737159371
-0.005685051903129
-0.005685051903129
-0.005685051903129
-0.005685051903129
-0.005685051903129
-0.005685051903129
-0.005685051903129
-0.005685051903129
-0.005685051903129
-0.005685051903129
0.009573737159371
-0.005685051903129
-0.005685051903129
-0.005685051903129
-0.005685051903129
-0.005685051903129
-0.005685051903129
-0.005685051903129
-0.005685051903129
-0.020943840965629
-0.005685051903129
-0.005685051903129
-0.005685051903129
-0.020943840965629
-0.020943840965629
-0.005685051903129
-0.005685051903129
-0.005685051903129
-0.005685051903129
-0.005685051903129
-0.005685051903129
-0.005685051903129
-0.005685051903129
-0.005685051903129
-0.020943840965629
-0.005685051903129
-0.005685051903129
-0.005685051903129
-0.005685051903129
-0.005685051903129
0.009573737159371
-0.005685051903129
-0.005685051903129
-0.005685051903129
-0.005685051903129
0.009573737159371
-0.005685051903129
-0.005685051903129
-0.005685051903129
-0.005685051903129
-0.005685051903129
-0.005685051903129
-0.005685051903129
-0.005685051903129
-0.005685051903129
-0.005685051903129
-0.005685051903129
-0.005685051903129
-0.005685051903129
-0.005685051903129
-0.005685051903129
-0.005685051903129
-0.005685051903129
-0.005685051903129
-0.005685051903129
-0.005685051903129
0.009573737159371
0.009573737159371
0.009573737159371
-0.005685051903129
-0.005685051903129
-0.005685051903129
-0.005685051903129
-0.005685051903129
-0.005685051903129
-0.005685051903129
-0.020943840965629
-0.020943840965629
-0.020943840965629
-0.020943840965629
-0.005685051903129
-0.020943840965629
-0.020943840965629
-0.020943840965629
-0.020943840965629
-0.020943840965629
-0.020943840965629
-0.020943840965629
-0.005685051903129
-0.005685051903129
-0.005685051903129
-0.005685051903129
-0.020943840965629
-0.020943840965629
-0.005685051903129
-0.005685051903129
-0.005685051903129
-0.005685051903129
-0.005685051903129
-0.005685051903129
-0.005685051903129
0.009573737159371
-0.005685051903129
-0.005685051903129
-0.005685051903129
-0.005685051903129
-0.005685051903129
-0.005685051903129
-0.005685051903129
-0.005685051903129
-0.020943840965629
-0.020943840965629
-0.005685051903129
-0.020943840965629
-0.005685051903129
-0.005685051903129
-0.005685051903129
0.009573737159371
0.009573737159371
0.009573737159371
0.009573737159371
0.009573737159371
0.009573737159371
0.009573737159371
0.009573737159371
-0.005685051903129
-0.005685051903129
-0.005685051903129
-0.020943840965629
-0.020943840965629
-0.020943840965629
-0.020943840965629
-0.020943840965629
-0.020943840965629
-0.020943840965629
-0.020943840965629
-0.020943840965629
-0.020943840965629
-0.020943840965629
-0.020943840965629
-0.020943840965629
-0.020943840965629
-0.020943840965629
-0.005685051903129
-0.005685051903129
-0.005685051903129
-0.005685051903129
-0.005685051903129
-0.005685051903129
-0.005685051903129
-0.005685051903129
-0.005685051903129
-0.005685051903129
-0.005685051903129
-0.005685051903129
-0.005685051903129
-0.005685051903129
-0.005685051903129
-0.005685051903129
-0.005685051903129
-0.005685051903129
-0.005685051903129
-0.005685051903129
-0.005685051903129
-0.005685051903129
-0.005685051903129
-0.005685051903129
-0.005685051903129
-0.005685051903129
-0.005685051903129
0.009573737159371
-0.005685051903129
-0.005685051903129
-0.005685051903129
-0.005685051903129
-0.005685051903129
-0.005685051903129
-0.020943840965629
-0.005685051903129
-0.005685051903129
-0.005685051903129
-0.020943840965629
-0.005685051903129
-0.005685051903129
-0.020943840965629
-0.005685051903129
-0.005685051903129
-0.005685051903129
-0.005685051903129
-0.005685051903129
-0.005685051903129
0.009573737159371
-0.005685051903129
-0.005685051903129
0.009573737159371
-0.005685051903129
-0.005685051903129
0.009573737159371
0.009573737159371
0.009573737159371
0.009573737159371
-0.005685051903129
0.009573737159371
0.009573737159371
-0.005685051903129
-0.005685051903129
-0.005685051903129
-0.005685051903129
-0.005685051903129
0.009573737159371
-0.005685051903129
-0.005685051903129
-0.005685051903129
-0.005685051903129
0.009573737159371
0.009573737159371
-0.005685051903129
-0.020943840965629
-0.005685051903129
-0.005685051903129
-0.005685051903129
-0.005685051903129
-0.020943840965629
-0.005685051903129
-0.005685051903129
0.009573737159371
0.009573737159371
0.009573737159371
0.009573737159371
0.009573737159371
0.009573737159371
0.009573737159371
0.009573737159371
-0.005685051903129
-0.005685051903129
-0.005685051903129
-0.005685051903129
-0.005685051903129
-0.005685051903129
-0.005685051903129
-0.005685051903129
-0.005685051903129
-0.005685051903129
-0.005685051903129
-0.005685051903129
-0.005685051903129
-0.005685051903129
-0.005685051903129
-0.005685051903129
-0.005685051903129
-0.005685051903129
-0.005685051903129
-0.005685051903129
-0.005685051903129
-0.020943840965629
-0.020943840965629
-0.005685051903129
-0.005685051903129
-0.005685051903129
-0.005685051903129
-0.005685051903129
-0.005685051903129
-0.005685051903129
0.009573737159371
-0.005685051903129
-0.005685051903129
-0.005685051903129
-0.005685051903129
-0.005685051903129
-0.005685051903129
-0.005685051903129
-0.005685051903129
-0.005685051903129
-0.020943840965629
-0.005685051903129
-0.005685051903129
-0.005685051903129
-0.005685051903129
-0.005685051903129
-0.005685051903129
-0.020943840965629
-0.005685051903129
-0.005685051903129
-0.005685051903129
-0.005685051903129
-0.005685051903129
-0.005685051903129
0.009573737159371
-0.005685051903129
-0.005685051903129
-0.005685051903129
-0.005685051903129
-0.005685051903129
-0.005685051903129
-0.005685051903129
-0.005685051903129
-0.005685051903129
-0.005685051903129
-0.005685051903129
-0.020943840965629
-0.020943840965629
-0.005685051903129
-0.005685051903129
-0.020943840965629
-0.005685051903129
-0.005685051903129
-0.020943840965629
-0.005685051903129
-0.005685051903129
-0.005685051903129
-0.005685051903129
-0.005685051903129
-0.005685051903129
-0.005685051903129
-0.020943840965629
-0.020943840965629
-0.020943840965629
-0.020943840965629
-0.020943840965629
-0.020943840965629
-0.005685051903129
-0.005685051903129
-0.005685051903129
-0.005685051903129
-0.005685051903129
-0.005685051903129
-0.005685051903129
-0.005685051903129
0.009573737159371
-0.005685051903129
-0.005685051903129
-0.005685051903129
-0.020943840965629
-0.020943840965629
-0.020943840965629
-0.020943840965629
-0.020943840965629
-0.020943840965629
-0.020943840965629
-0.020943840965629
-0.005685051903129
-0.005685051903129
-0.005685051903129
-0.005685051903129
0.009573737159371
0.009573737159371
0.009573737159371
0.009573737159371
0.009573737159371
0.009573737159371
0.009573737159371
0.009573737159371
0.009573737159371
-0.005685051903129
-0.005685051903129
-0.005685051903129
-0.005685051903129
-0.005685051903129
-0.005685051903129
-0.005685051903129
-0.005685051903129
-0.005685051903129
-0.005685051903129
-0.005685051903129
-0.020943840965629
-0.005685051903129
-0.005685051903129
-0.005685051903129
-0.005685051903129
-0.005685051903129
-0.005685051903129
0.009573737159371
-0.005685051903129
0.009573737159371
0.009573737159371
0.009573737159371
-0.005685051903129
-0.005685051903129
-0.005685051903129
-0.005685051903129
-0.005685051903129
-0.005685051903129
-0.020943840965629
-0.020943840965629
-0.020943840965629
-0.005685051903129
-0.005685051903129
-0.005685051903129
-0.005685051903129
-0.005685051903129
-0.005685051903129
-0.005685051903129
-0.005685051903129
0.009573737159371
-0.005685051903129
-0.005685051903129
-0.005685051903129
-0.005685051903129
-0.005685051903129
-0.005685051903129
-0.020943840965629
-0.020943840965629
-0.020943840965629
-0.020943840965629
-0.020943840965629
-0.020943840965629
-0.020943840965629
-0.005685051903129
-0.005685051903129
-0.005685051903129
-0.005685051903129
0.009573737159371
0.009573737159371
0.009573737159371
0.009573737159371
0.009573737159371
0.009573737159371
0.009573737159371
0.009573737159371
0.009573737159371
0.009573737159371
0.009573737159371
0.009573737159371
-0.005685051903129
-0.005685051903129
-0.005685051903129
-0.005685051903129
-0.005685051903129
-0.005685051903129
-0.005685051903129
-0.005685051903129
-0.005685051903129
-0.005685051903129
-0.020943840965629
-0.020943840965629
-0.020943840965629
-0.005685051903129
-0.005685051903129
-0.005685051903129
-0.005685051903129
-0.005685051903129
-0.005685051903129
-0.005685051903129
0.009573737159371
0.009573737159371
0.009573737159371
0.009573737159371
0.009573737159371
0.009573737159371
0.009573737159371
-0.005685051903129
-0.005685051903129
-0.005685051903129
-0.005685051903129
-0.005685051903129
-0.005685051903129
-0.005685051903129
-0.005685051903129
-0.005685051903129
-0.005685051903129
-0.005685051903129
-0.005685051903129
0.009573737159371
0.009573737159371
-0.005685051903129
-0.005685051903129
-0.005685051903129
0.009573737159371
-0.005685051903129
-0.005685051903129
-0.020943840965629
-0.020943840965629
-0.020943840965629
-0.005685051903129
-0.005685051903129
-0.020943840965629
-0.020943840965629
-0.020943840965629
-0.020943840965629
-0.020943840965629
-0.020943840965629
-0.020943840965629
-0.020943840965629
-0.020943840965629
-0.005685051903129
-0.005685051903129
-0.005685051903129
-0.005685051903129
-0.005685051903129
-0.005685051903129
-0.005685051903129
-0.005685051903129
-0.005685051903129
-0.005685051903129
-0.005685051903129
-0.005685051903129
-0.005685051903129
-0.005685051903129
-0.005685051903129
-0.020943840965629
-0.020943840965629
-0.020943840965629
-0.005685051903129
-0.005685051903129
-0.005685051903129
-0.005685051903129
-0.005685051903129
-0.005685051903129
0.009573737159371
0.009573737159371
0.009573737159371
-0.005685051903129
-0.005685051903129
-0.005685051903129
-0.005685051903129
-0.005685051903129
-0.005685051903129
-0.005685051903129
-0.005685051903129
-0.005685051903129
-0.005685051903129
-0.005685051903129
-0.005685051903129
-0.005685051903129
-0.005685051903129
0.009573737159371
-0.005685051903129
-0.005685051903129
0.009573737159371
0.009573737159371
0.009573737159371
0.009573737159371
0.009573737159371
-0.005685051903129
-0.005685051903129
-0.005685051903129
-0.005685051903129
-0.005685051903129
-0.005685051903129
-0.005685051903129
-0.005685051903129
0.009573737159371
-0.005685051903129
-0.005685051903129
0.009573737159371
0.009573737159371
-0.005685051903129
0.009573737159371
-0.005685051903129
-0.005685051903129
-0.005685051903129
-0.005685051903129
-0.005685051903129
-0.005685051903129
-0.005685051903129
-0.005685051903129
-0.005685051903129
-0.005685051903129
-0.005685051903129
0.009573737159371
-0.005685051903129
-0.005685051903129
0.009573737159371
-0.005685051903129
-0.005685051903129
-0.005685051903129
0.009573737159371
0.009573737159371
0.009573737159371
0.009573737159371
0.009573737159371
-0.005685051903129
-0.005685051903129
-0.005685051903129
-0.005685051903129
-0.005685051903129
-0.005685051903129
-0.020943840965629
-0.020943840965629
-0.005685051903129
-0.005685051903129
-0.005685051903129
0.009573737159371
-0.005685051903129
-0.005685051903129
-0.005685051903129
0.009573737159371
0.009573737159371
0.009573737159371
-0.005685051903129
-0.005685051903129
0.009573737159371
0.009573737159371
0.009573737159371
0.009573737159371
0.009573737159371
0.009573737159371
0.009573737159371
0.009573737159371
0.009573737159371
-0.005685051903129
-0.005685051903129
0.009573737159371
0.009573737159371
-0.005685051903129
-0.005685051903129
-0.005685051903129
-0.005685051903129
-0.005685051903129
-0.005685051903129
-0.005685051903129
-0.005685051903129
-0.005685051903129
-0.005685051903129
-0.005685051903129
-0.005685051903129
-0.020943840965629
-0.005685051903129
-0.005685051903129
-0.005685051903129
-0.005685051903129
-0.005685051903129
-0.005685051903129
-0.005685051903129
-0.005685051903129
-0.005685051903129
-0.005685051903129
-0.005685051903129
-0.005685051903129
-0.005685051903129
-0.005685051903129
-0.005685051903129
-0.005685051903129
-0.005685051903129
-0.005685051903129
-0.005685051903129
-0.005685051903129
-0.005685051903129
-0.005685051903129
-0.005685051903129
-0.005685051903129
-0.005685051903129
-0.005685051903129
-0.005685051903129
0.009573737159371
-0.005685051903129
-0.005685051903129
-0.005685051903129
-0.005685051903129
-0.005685051903129
-0.005685051903129
-0.005685051903129
-0.005685051903129
-0.005685051903129
-0.020943840965629
-0.005685051903129
0.009573737159371
-0.005685051903129
-0.005685051903129
-0.005685051903129
-0.005685051903129
-0.005685051903129
-0.005685051903129
-0.005685051903129
-0.005685051903129
-0.005685051903129
-0.005685051903129
0.009573737159371
-0.005685051903129
-0.005685051903129
0.009573737159371
0.009573737159371
-0.005685051903129
0.009573737159371
-0.005685051903129
0.009573737159371
0.009573737159371
0.009573737159371
0.009573737159371
0.009573737159371
0.009573737159371
0.009573737159371
0.009573737159371
0.009573737159371
0.009573737159371
-0.005685051903129
-0.005685051903129
-0.005685051903129
0.009573737159371
0.009573737159371
-0.005685051903129
-0.005685051903129
-0.005685051903129
0.009573737159371
-0.005685051903129
-0.005685051903129
-0.005685051903129
0.009573737159371
-0.005685051903129
-0.005685051903129
-0.005685051903129
-0.005685051903129
-0.005685051903129
-0.005685051903129
-0.005685051903129
-0.005685051903129
-0.005685051903129
-0.005685051903129
-0.005685051903129
-0.005685051903129
0.009573737159371
-0.005685051903129
-0.005685051903129
-0.005685051903129
-0.005685051903129
-0.005685051903129
-0.005685051903129
-0.005685051903129
-0.005685051903129
-0.005685051903129
-0.020943840965629
-0.020943840965629
-0.005685051903129
-0.005685051903129
-0.005685051903129
0.009573737159371
0.009573737159371
0.009573737159371
0.009573737159371
0.009573737159371
0.009573737159371
0.009573737159371
0.009573737159371
0.009573737159371
0.009573737159371
0.009573737159371
0.009573737159371
0.009573737159371
-0.005685051903129
-0.005685051903129
-0.005685051903129
0.009573737159371
-0.005685051903129
-0.005685051903129
-0.005685051903129
-0.005685051903129
-0.005685051903129
0.009573737159371
0.009573737159371
-0.005685051903129
-0.005685051903129
-0.005685051903129
-0.005685051903129
-0.005685051903129
-0.005685051903129
-0.005685051903129
0.009573737159371
-0.005685051903129
-0.005685051903129
-0.005685051903129
-0.005685051903129
-0.005685051903129
0.009573737159371
0.009573737159371
-0.005685051903129
-0.005685051903129
-0.005685051903129
-0.005685051903129
-0.005685051903129
-0.005685051903129
-0.005685051903129
-0.005685051903129
-0.020943840965629
-0.005685051903129
-0.005685051903129
-0.005685051903129
-0.005685051903129
-0.005685051903129
0.009573737159371
0.009573737159371
-0.005685051903129
0.009573737159371
0.009573737159371
0.009573737159371
0.009573737159371
-0.005685051903129
-0.005685051903129
-0.005685051903129
-0.005685051903129
-0.005685051903129
-0.005685051903129
-0.005685051903129
-0.005685051903129
-0.005685051903129
-0.005685051903129
-0.005685051903129
0.009573737159371
-0.005685051903129
-0.005685051903129
-0.005685051903129
-0.005685051903129
0.009573737159371
0.009573737159371
-0.005685051903129
0.009573737159371
-0.005685051903129
0.009573737159371
0.009573737159371
0.009573737159371
0.009573737159371
0.009573737159371
-0.005685051903129
-0.005685051903129
-0.005685051903129
-0.005685051903129
-0.005685051903129
-0.005685051903129
-0.005685051903129
-0.005685051903129
-0.020943840965629
-0.005685051903129
-0.005685051903129
-0.005685051903129
-0.005685051903129
-0.005685051903129
-0.005685051903129
-0.005685051903129
-0.005685051903129
0.009573737159371
0.009573737159371
-0.005685051903129
-0.005685051903129
0.009573737159371
0.009573737159371
0.009573737159371
0.009573737159371
0.009573737159371
0.009573737159371
0.009573737159371
0.009573737159371
0.009573737159371
0.009573737159371
0.009573737159371
-0.005685051903129
-0.005685051903129
-0.005685051903129
-0.005685051903129
-0.005685051903129
-0.005685051903129
-0.005685051903129
-0.005685051903129
-0.005685051903129
-0.005685051903129
-0.005685051903129
-0.005685051903129
0.009573737159371
0.009573737159371
0.009573737159371
0.009573737159371
0.009573737159371
0.009573737159371
-0.005685051903129
-0.005685051903129
-0.005685051903129
-0.005685051903129
-0.020943840965629
-0.020943840965629
-0.020943840965629
-0.005685051903129
-0.020943840965629
-0.005685051903129
-0.005685051903129
-0.005685051903129
-0.005685051903129
-0.005685051903129
0.009573737159371
0.009573737159371
-0.005685051903129
-0.005685051903129
0.009573737159371
-0.005685051903129
-0.005685051903129
-0.005685051903129
-0.005685051903129
-0.005685051903129
-0.005685051903129
-0.005685051903129
-0.005685051903129
-0.005685051903129
-0.005685051903129
0.009573737159371
0.009573737159371
-0.005685051903129
-0.005685051903129
0.009573737159371
0.009573737159371
0.009573737159371
-0.005685051903129
-0.005685051903129
-0.005685051903129
-0.005685051903129
0.009573737159371
-0.005685051903129
-0.005685051903129
-0.020943840965629
-0.020943840965629
-0.005685051903129
-0.020943840965629
-0.020943840965629
-0.020943840965629
-0.020943840965629
-0.020943840965629
-0.005685051903129
-0.005685051903129
-0.005685051903129
-0.005685051903129
-0.005685051903129
0.009573737159371
0.009573737159371
0.009573737159371
0.009573737159371
0.009573737159371
0.009573737159371
0.009573737159371
0.009573737159371
0.009573737159371
-0.005685051903129
-0.005685051903129
-0.005685051903129
-0.005685051903129
-0.020943840965629
-0.020943840965629
-0.020943840965629
-0.020943840965629
-0.020943840965629
-0.005685051903129
-0.005685051903129
-0.005685051903129
-0.005685051903129
-0.005685051903129
0.009573737159371
0.009573737159371
0.009573737159371
0.009573737159371
0.009573737159371
0.009573737159371
0.009573737159371
0.009573737159371
0.009573737159371
0.009573737159371
-0.005685051903129
-0.005685051903129
-0.005685051903129
-0.005685051903129
-0.005685051903129
-0.005685051903129
-0.005685051903129
-0.005685051903129
-0.005685051903129
-0.005685051903129
-0.005685051903129
0.009573737159371
0.009573737159371
-0.005685051903129
0.009573737159371
0.009573737159371
0.009573737159371
0.009573737159371
0.009573737159371
-0.005685051903129
-0.005685051903129
-0.005685051903129
-0.005685051903129
-0.005685051903129
-0.005685051903129
-0.005685051903129
-0.020943840965629
-0.005685051903129
-0.005685051903129
-0.005685051903129
-0.005685051903129
-0.005685051903129
-0.005685051903129
-0.005685051903129
-0.005685051903129
0.009573737159371
0.009573737159371
-0.005685051903129
-0.005685051903129
-0.005685051903129
0.009573737159371
0.009573737159371
0.009573737159371
0.009573737159371
-0.005685051903129
0.009573737159371
0.009573737159371
0.009573737159371
0.009573737159371
0.009573737159371
0.009573737159371
0.009573737159371
0.009573737159371
0.009573737159371
-0.005685051903129
-0.005685051903129
0.009573737159371
-0.005685051903129
-0.005685051903129
-0.005685051903129
-0.005685051903129
-0.005685051903129
-0.005685051903129
-0.005685051903129
-0.005685051903129
-0.005685051903129
-0.005685051903129
-0.005685051903129
-0.005685051903129
-0.005685051903129
-0.005685051903129
0.009573737159371
0.009573737159371
0.009573737159371
0.009573737159371
0.009573737159371
0.009573737159371
0.009573737159371
0.009573737159371
0.009573737159371
0.009573737159371
0.009573737159371
-0.005685051903129
0.009573737159371
0.009573737159371
0.009573737159371
0.009573737159371
0.009573737159371
0.009573737159371
0.009573737159371
0.009573737159371
0.009573737159371
0.009573737159371
0.009573737159371
0.009573737159371
0.009573737159371
0.009573737159371
-0.005685051903129
-0.005685051903129
-0.005685051903129
-0.005685051903129
-0.005685051903129
-0.005685051903129
-0.005685051903129
-0.005685051903129
-0.005685051903129
0.009573737159371
0.009573737159371
-0.005685051903129
0.009573737159371
0.009573737159371
0.009573737159371
0.009573737159371
0.009573737159371
0.009573737159371
0.009573737159371
0.009573737159371
0.009573737159371
0.009573737159371
0.009573737159371
0.009573737159371
0.009573737159371
0.009573737159371
0.009573737159371
0.009573737159371
0.009573737159371
0.009573737159371
0.009573737159371
0.009573737159371
0.009573737159371
0.009573737159371
-0.005685051903129
-0.005685051903129
-0.005685051903129
-0.005685051903129
-0.005685051903129
-0.005685051903129
-0.005685051903129
-0.005685051903129
-0.005685051903129
0.009573737159371
0.009573737159371
0.009573737159371
0.009573737159371
0.009573737159371
0.009573737159371
0.009573737159371
0.009573737159371
0.009573737159371
0.009573737159371
0.009573737159371
0.009573737159371
0.009573737159371
-0.005685051903129
-0.005685051903129
-0.005685051903129
-0.005685051903129
-0.005685051903129
0.009573737159371
0.009573737159371
0.009573737159371
0.009573737159371
0.009573737159371
0.009573737159371
0.009573737159371
0.009573737159371
0.009573737159371
0.009573737159371
0.009573737159371
-0.005685051903129
-0.005685051903129
-0.005685051903129
0.009573737159371
0.009573737159371
-0.005685051903129
-0.005685051903129
0.009573737159371
-0.005685051903129
0.009573737159371
-0.005685051903129
-0.005685051903129
-0.005685051903129
-0.005685051903129
-0.005685051903129
-0.005685051903129
-0.005685051903129
-0.005685051903129
-0.005685051903129
-0.005685051903129
-0.005685051903129
0.009573737159371
0.009573737159371
-0.005685051903129
0.009573737159371
0.009573737159371
0.009573737159371
0.009573737159371
0.009573737159371
0.009573737159371
0.009573737159371
0.009573737159371
0.009573737159371
0.009573737159371
0.009573737159371
0.009573737159371
0.009573737159371
0.009573737159371
0.009573737159371
0.009573737159371
0.009573737159371
0.009573737159371
0.009573737159371
0.009573737159371
-0.005685051903129
0.009573737159371
0.009573737159371
-0.005685051903129
-0.005685051903129
-0.005685051903129
0.009573737159371
0.009573737159371
0.009573737159371
-0.005685051903129
-0.005685051903129
0.009573737159371
-0.005685051903129
-0.005685051903129
0.009573737159371
0.009573737159371
0.009573737159371
-0.005685051903129
-0.005685051903129
0.009573737159371
0.009573737159371
0.009573737159371
-0.005685051903129
-0.005685051903129
0.009573737159371
0.009573737159371
0.009573737159371
0.009573737159371
-0.005685051903129
0.009573737159371
0.009573737159371
0.009573737159371
0.009573737159371
0.009573737159371
0.009573737159371
0.009573737159371
0.009573737159371
-0.005685051903129
-0.005685051903129
0.009573737159371
-0.005685051903129
-0.005685051903129
-0.005685051903129
-0.005685051903129
-0.005685051903129
-0.005685051903129
-0.005685051903129
-0.005685051903129
-0.005685051903129
-0.005685051903129
-0.005685051903129
0.009573737159371
0.009573737159371
-0.005685051903129
0.009573737159371
0.009573737159371
0.009573737159371
0.009573737159371
0.009573737159371
0.009573737159371
0.009573737159371
0.009573737159371
0.009573737159371
0.009573737159371
-0.005685051903129
0.009573737159371
-0.005685051903129
-0.005685051903129
-0.005685051903129
-0.005685051903129
-0.005685051903129
-0.005685051903129
-0.005685051903129
-0.005685051903129
0.009573737159371
0.009573737159371
0.009573737159371
0.009573737159371
0.009573737159371
0.009573737159371
0.009573737159371
0.009573737159371
0.009573737159371
-0.005685051903129
-0.005685051903129
-0.005685051903129
-0.005685051903129
-0.005685051903129
-0.005685051903129
-0.005685051903129
-0.005685051903129
-0.005685051903129
-0.005685051903129
-0.005685051903129
0.009573737159371
0.009573737159371
-0.005685051903129
0.009573737159371
0.009573737159371
0.009573737159371
0.009573737159371
0.009573737159371
-0.005685051903129
-0.005685051903129
0.009573737159371
0.009573737159371
0.009573737159371
0.009573737159371
0.009573737159371
0.009573737159371
0.009573737159371
0.009573737159371
0.009573737159371
0.009573737159371
0.009573737159371
0.009573737159371
0.009573737159371
0.009573737159371
0.009573737159371
0.009573737159371
0.009573737159371
0.009573737159371
0.009573737159371
0.009573737159371
0.009573737159371
-0.005685051903129
-0.005685051903129
-0.005685051903129
-0.005685051903129
-0.005685051903129
-0.005685051903129
0.009573737159371
-0.005685051903129
-0.005685051903129
0.009573737159371
0.009573737159371
0.009573737159371
-0.005685051903129
-0.005685051903129
0.009573737159371
-0.005685051903129
-0.005685051903129
-0.005685051903129
-0.005685051903129
-0.005685051903129
-0.005685051903129
-0.005685051903129
-0.005685051903129
-0.005685051903129
-0.005685051903129
-0.005685051903129
-0.005685051903129
-0.005685051903129
-0.005685051903129
0.009573737159371
0.009573737159371
0.009573737159371
0.009573737159371
0.009573737159371
0.009573737159371
0.009573737159371
0.009573737159371
0.009573737159371
0.009573737159371
0.009573737159371
0.009573737159371
0.009573737159371
0.009573737159371
-0.005685051903129
0.009573737159371
-0.005685051903129
-0.005685051903129
-0.020943840965629
-0.005685051903129
-0.005685051903129
-0.020943840965629
-0.020943840965629
-0.005685051903129
-0.005685051903129
-0.005685051903129
-0.005685051903129
-0.005685051903129
0.009573737159371
0.009573737159371
0.009573737159371
0.009573737159371
0.009573737159371
0.009573737159371
0.009573737159371
0.009573737159371
0.009573737159371
0.009573737159371
0.009573737159371
0.009573737159371
0.009573737159371
-0.005685051903129
-0.005685051903129
-0.005685051903129
-0.005685051903129
-0.005685051903129
-0.020943840965629
-0.020943840965629
-0.020943840965629
-0.005685051903129
-0.020943840965629
-0.005685051903129
-0.005685051903129
-0.005685051903129
-0.005685051903129
0.009573737159371
-0.005685051903129
-0.005685051903129
0.009573737159371
0.009573737159371
-0.005685051903129
0.009573737159371
0.009573737159371
0.009573737159371
-0.005685051903129
-0.005685051903129
0.009573737159371
0.009573737159371
-0.005685051903129
0.009573737159371
0.009573737159371
-0.005685051903129
-0.005685051903129
0.009573737159371
0.009573737159371
0.009573737159371
0.009573737159371
0.009573737159371
0.009573737159371
0.009573737159371
0.009573737159371
0.009573737159371
0.009573737159371
0.009573737159371
0.009573737159371
0.009573737159371
-0.005685051903129
-0.005685051903129
-0.005685051903129
0.009573737159371
-0.005685051903129
-0.005685051903129
0.009573737159371
-0.005685051903129
-0.005685051903129
0.009573737159371
0.009573737159371
0.009573737159371
0.009573737159371
0.009573737159371
0.009573737159371
0.009573737159371
-0.005685051903129
-0.005685051903129
-0.005685051903129
0.009573737159371
-0.005685051903129
0.009573737159371
-0.005685051903129
-0.005685051903129
0.009573737159371
0.009573737159371
0.009573737159371
-0.005685051903129
-0.005685051903129
-0.005685051903129
-0.005685051903129
0.009573737159371
0.009573737159371
-0.005685051903129
-0.005685051903129
-0.005685051903129
-0.005685051903129
0.009573737159371
0.009573737159371
-0.005685051903129
-0.005685051903129
0.009573737159371
0.009573737159371
0.009573737159371
-0.005685051903129
-0.005685051903129
0.009573737159371
-0.005685051903129
-0.005685051903129
-0.005685051903129
0.009573737159371
0.009573737159371
0.009573737159371
-0.005685051903129
-0.005685051903129
0.009573737159371
-0.005685051903129
0.009573737159371
0.009573737159371
-0.005685051903129
-0.005685051903129
-0.005685051903129
0.009573737159371
0.009573737159371
-0.005685051903129
-0.005685051903129
-0.005685051903129
0.009573737159371
0.009573737159371
0.009573737159371
0.009573737159371
0.009573737159371
0.009573737159371
0.009573737159371
0.009573737159371
0.009573737159371
0.009573737159371
0.009573737159371
0.009573737159371
0.009573737159371
0.009573737159371
-0.005685051903129
-0.005685051903129
-0.005685051903129
-0.005685051903129
-0.005685051903129
-0.005685051903129
-0.005685051903129
0.009573737159371
-0.005685051903129
-0.005685051903129
0.009573737159371
0.009573737159371
0.009573737159371
0.009573737159371
0.009573737159371
0.009573737159371
0.009573737159371
0.009573737159371
0.009573737159371
0.009573737159371
0.009573737159371
0.009573737159371
0.009573737159371
0.009573737159371
0.009573737159371
0.009573737159371
0.009573737159371
0.009573737159371
0.009573737159371
0.009573737159371
0.009573737159371
0.009573737159371
0.009573737159371
0.009573737159371
0.009573737159371
0.009573737159371
0.009573737159371
0.009573737159371
0.009573737159371
0.009573737159371
0.009573737159371
0.009573737159371
-0.005685051903129
-0.005685051903129
-0.005685051903129
-0.005685051903129
-0.005685051903129
-0.005685051903129
-0.005685051903129
-0.005685051903129
-0.005685051903129
-0.005685051903129
0.009573737159371
0.009573737159371
0.009573737159371
0.009573737159371
0.009573737159371
0.009573737159371
0.009573737159371
-0.005685051903129
-0.005685051903129
-0.005685051903129
-0.005685051903129
-0.005685051903129
-0.005685051903129
-0.005685051903129
0.009573737159371
0.009573737159371
0.009573737159371
0.009573737159371
0.009573737159371
0.009573737159371
0.009573737159371
0.009573737159371
0.009573737159371
0.009573737159371
0.009573737159371
0.009573737159371
0.009573737159371
0.009573737159371
0.009573737159371
0.009573737159371
-0.005685051903129
-0.005685051903129
0.009573737159371
-0.005685051903129
-0.005685051903129
0.009573737159371
0.009573737159371
0.009573737159371
0.009573737159371
0.009573737159371
0.009573737159371
0.009573737159371
0.009573737159371
0.009573737159371
0.009573737159371
0.009573737159371
0.009573737159371
0.009573737159371
-0.005685051903129
-0.005685051903129
-0.005685051903129
-0.005685051903129
-0.005685051903129
-0.005685051903129
0.009573737159371
-0.005685051903129
-0.005685051903129
0.009573737159371
0.009573737159371
0.009573737159371
0.009573737159371
0.009573737159371
0.009573737159371
0.009573737159371
-0.005685051903129
-0.005685051903129
-0.005685051903129
-0.005685051903129
0.009573737159371
-0.005685051903129
-0.005685051903129
0.009573737159371
0.009573737159371
0.009573737159371
0.009573737159371
0.009573737159371
0.009573737159371
0.009573737159371
0.009573737159371
0.009573737159371
0.009573737159371
-0.005685051903129
-0.005685051903129
-0.005685051903129
-0.005685051903129
-0.005685051903129
-0.005685051903129
-0.005685051903129
-0.005685051903129
-0.005685051903129
0.009573737159371
0.009573737159371
0.009573737159371
0.009573737159371
0.009573737159371
0.009573737159371
0.009573737159371
0.009573737159371
0.009573737159371
0.009573737159371
0.009573737159371
0.009573737159371
-0.005685051903129
-0.005685051903129
-0.005685051903129
-0.005685051903129
-0.005685051903129
-0.005685051903129
-0.005685051903129
-0.005685051903129
-0.005685051903129
-0.005685051903129
0.009573737159371
0.009573737159371
-0.005685051903129
0.009573737159371
0.009573737159371
0.009573737159371
0.009573737159371
-0.005685051903129
0.009573737159371
0.009573737159371
0.009573737159371
0.009573737159371
-0.005685051903129
0.009573737159371
0.009573737159371
-0.005685051903129
-0.005685051903129
-0.005685051903129
-0.005685051903129
-0.005685051903129
-0.005685051903129
-0.020943840965629
-0.005685051903129
-0.005685051903129
-0.005685051903129
-0.005685051903129
-0.005685051903129
-0.005685051903129
-0.005685051903129
-0.005685051903129
-0.005685051903129
-0.005685051903129
-0.005685051903129
-0.005685051903129
0.009573737159371
0.009573737159371
0.009573737159371
0.009573737159371
-0.005685051903129
0.009573737159371
-0.005685051903129
-0.005685051903129
-0.005685051903129
-0.005685051903129
-0.005685051903129
-0.005685051903129
-0.005685051903129
-0.005685051903129
-0.005685051903129
-0.005685051903129
-0.005685051903129
-0.005685051903129
-0.005685051903129
-0.005685051903129
-0.005685051903129
0.009573737159371
0.009573737159371
0.009573737159371
0.009573737159371
0.009573737159371
0.009573737159371
0.009573737159371
0.009573737159371
0.009573737159371
0.009573737159371
0.009573737159371
0.009573737159371
0.009573737159371
-0.005685051903129
-0.005685051903129
0.009573737159371
-0.005685051903129
-0.005685051903129
-0.005685051903129
-0.005685051903129
-0.005685051903129
-0.005685051903129
-0.005685051903129
-0.005685051903129
-0.005685051903129
-0.005685051903129
-0.005685051903129
-0.005685051903129
-0.005685051903129
0.009573737159371
0.009573737159371
0.009573737159371
0.009573737159371
0.009573737159371
0.009573737159371
0.009573737159371
0.009573737159371
0.009573737159371
0.009573737159371
0.009573737159371
0.009573737159371
0.009573737159371
0.009573737159371
-0.005685051903129
-0.005685051903129
-0.005685051903129
-0.005685051903129
-0.005685051903129
-0.005685051903129
0.009573737159371
0.009573737159371
0.009573737159371
0.009573737159371
0.009573737159371
0.009573737159371
0.009573737159371
0.009573737159371
0.009573737159371
0.009573737159371
0.009573737159371
0.009573737159371
0.009573737159371
0.009573737159371
0.009573737159371
0.009573737159371
0.009573737159371
-0.005685051903129
-0.005685051903129
-0.005685051903129
0.009573737159371
-0.005685051903129
-0.005685051903129
-0.005685051903129
-0.005685051903129
-0.005685051903129
-0.005685051903129
-0.005685051903129
0.009573737159371
-0.005685051903129
0.009573737159371
0.009573737159371
0.009573737159371
0.009573737159371
0.009573737159371
0.009573737159371
0.009573737159371
0.009573737159371
0.009573737159371
0.009573737159371
0.009573737159371
0.009573737159371
0.009573737159371
0.009573737159371
0.009573737159371
0.009573737159371
0.009573737159371
0.009573737159371
0.009573737159371
-0.005685051903129
-0.005685051903129
0.009573737159371
0.009573737159371
0.009573737159371
0.009573737159371
0.009573737159371
0.009573737159371
0.009573737159371
0.009573737159371
-0.005685051903129
-0.005685051903129
-0.005685051903129
-0.005685051903129
-0.005685051903129
-0.005685051903129
-0.005685051903129
-0.005685051903129
-0.005685051903129
-0.005685051903129
-0.005685051903129
-0.005685051903129
-0.005685051903129
-0.005685051903129
0.009573737159371
0.009573737159371
0.009573737159371
0.009573737159371
0.009573737159371
0.009573737159371
0.009573737159371
0.009573737159371
0.009573737159371
0.009573737159371
0.009573737159371
-0.005685051903129
-0.005685051903129
-0.005685051903129
-0.005685051903129
-0.005685051903129
-0.005685051903129
-0.005685051903129
-0.005685051903129
-0.005685051903129
-0.005685051903129
-0.005685051903129
-0.005685051903129
-0.005685051903129
-0.005685051903129
-0.005685051903129
0.009573737159371
0.009573737159371
0.009573737159371
0.009573737159371
0.009573737159371
0.009573737159371
0.009573737159371
0.009573737159371
0.009573737159371
0.009573737159371
0.009573737159371
0.009573737159371
0.009573737159371
-0.005685051903129
-0.005685051903129
0.009573737159371
-0.005685051903129
-0.005685051903129
-0.005685051903129
-0.005685051903129
-0.005685051903129
-0.005685051903129
-0.005685051903129
-0.005685051903129
-0.005685051903129
0.009573737159371
-0.005685051903129
-0.005685051903129
0.009573737159371
0.009573737159371
0.009573737159371
-0.005685051903129
-0.005685051903129
-0.005685051903129
0.009573737159371
0.009573737159371
-0.005685051903129
-0.005685051903129
-0.005685051903129
-0.005685051903129
0.009573737159371
0.009573737159371
-0.005685051903129
0.009573737159371
0.009573737159371
0.009573737159371
0.009573737159371
0.009573737159371
0.009573737159371
0.009573737159371
0.009573737159371
0.009573737159371
0.009573737159371
0.009573737159371
-0.005685051903129
-0.005685051903129
-0.005685051903129
-0.005685051903129
-0.005685051903129
-0.005685051903129
-0.005685051903129
-0.005685051903129
-0.005685051903129
-0.005685051903129
-0.005685051903129
-0.005685051903129
-0.005685051903129
-0.005685051903129
-0.005685051903129
-0.005685051903129
-0.005685051903129
0.009573737159371
0.009573737159371
0.009573737159371
0.009573737159371
0.009573737159371
0.009573737159371
0.009573737159371
0.009573737159371
0.009573737159371
-0.005685051903129
0.009573737159371
0.009573737159371
0.009573737159371
0.009573737159371
0.009573737159371
0.009573737159371
-0.005685051903129
-0.005685051903129
-0.005685051903129
0.009573737159371
-0.005685051903129
-0.005685051903129
-0.005685051903129
-0.005685051903129
0.009573737159371
0.009573737159371
0.009573737159371
0.009573737159371
0.009573737159371
0.009573737159371
0.009573737159371
0.009573737159371
0.009573737159371
0.009573737159371
0.009573737159371
0.009573737159371
0.009573737159371
0.009573737159371
0.009573737159371
-0.005685051903129
-0.005685051903129
-0.005685051903129
-0.005685051903129
-0.005685051903129
-0.005685051903129
-0.005685051903129
-0.005685051903129
-0.005685051903129
-0.005685051903129
-0.005685051903129
-0.020943840965629
-0.005685051903129
-0.005685051903129
0.009573737159371
-0.005685051903129
-0.005685051903129
-0.005685051903129
-0.005685051903129
0.009573737159371
-0.005685051903129
-0.005685051903129
-0.005685051903129
-0.005685051903129
-0.005685051903129
-0.005685051903129
-0.005685051903129
-0.005685051903129
0.009573737159371
0.009573737159371
0.009573737159371
0.009573737159371
0.009573737159371
0.009573737159371
0.009573737159371
0.009573737159371
-0.005685051903129
-0.005685051903129
-0.005685051903129
-0.005685051903129
-0.005685051903129
-0.005685051903129
-0.005685051903129
-0.020943840965629
-0.020943840965629
-0.020943840965629
-0.005685051903129
-0.005685051903129
-0.005685051903129
-0.005685051903129
-0.005685051903129
-0.005685051903129
0.009573737159371
-0.005685051903129
-0.005685051903129
-0.005685051903129
-0.005685051903129
0.009573737159371
0.009573737159371
-0.005685051903129
-0.005685051903129
0.009573737159371
0.009573737159371
-0.005685051903129
-0.005685051903129
-0.005685051903129
-0.005685051903129
-0.005685051903129
-0.005685051903129
-0.005685051903129
-0.005685051903129
-0.005685051903129
-0.005685051903129
-0.005685051903129
-0.005685051903129
-0.005685051903129
-0.005685051903129
-0.005685051903129
-0.005685051903129
0.009573737159371
-0.005685051903129
0.009573737159371
-0.005685051903129
0.009573737159371
0.009573737159371
0.009573737159371
0.009573737159371
0.009573737159371
0.009573737159371
0.009573737159371
0.009573737159371
-0.005685051903129
-0.005685051903129
-0.005685051903129
-0.005685051903129
-0.005685051903129
-0.005685051903129
-0.005685051903129
-0.005685051903129
-0.005685051903129
-0.005685051903129
-0.005685051903129
0.009573737159371
-0.005685051903129
-0.005685051903129
-0.005685051903129
0.009573737159371
-0.005685051903129
-0.005685051903129
-0.005685051903129
0.009573737159371
0.009573737159371
0.009573737159371
-0.005685051903129
0.009573737159371
0.009573737159371
-0.005685051903129
-0.005685051903129
-0.005685051903129
-0.005685051903129
-0.005685051903129
-0.005685051903129
-0.005685051903129
-0.005685051903129
-0.005685051903129
-0.005685051903129
0.009573737159371
0.009573737159371
0.009573737159371
0.009573737159371
0.009573737159371
0.009573737159371
0.009573737159371
0.009573737159371
0.009573737159371
0.009573737159371
-0.005685051903129
-0.005685051903129
-0.005685051903129
-0.005685051903129
-0.005685051903129
-0.005685051903129
-0.020943840965629
-0.020943840965629
-0.020943840965629
-0.005685051903129
-0.020943840965629
-0.020943840965629
-0.020943840965629
-0.020943840965629
-0.005685051903129
-0.005685051903129
-0.005685051903129
0.009573737159371
-0.005685051903129
-0.005685051903129
0.009573737159371
0.009573737159371
0.009573737159371
0.009573737159371
-0.005685051903129
0.009573737159371
0.009573737159371
-0.005685051903129
-0.005685051903129
-0.005685051903129
-0.005685051903129
-0.005685051903129
-0.005685051903129
-0.005685051903129
-0.005685051903129
-0.005685051903129
-0.005685051903129
-0.005685051903129
-0.005685051903129
-0.005685051903129
-0.005685051903129
-0.005685051903129
0.009573737159371
0.009573737159371
0.009573737159371
0.009573737159371
0.009573737159371
-0.005685051903129
-0.005685051903129
-0.005685051903129
-0.005685051903129
-0.005685051903129
-0.005685051903129
-0.020943840965629
-0.020943840965629
-0.005685051903129
-0.020943840965629
-0.020943840965629
-0.005685051903129
-0.005685051903129
-0.005685051903129
-0.005685051903129
-0.005685051903129
0.009573737159371
0.009573737159371
0.009573737159371
0.009573737159371
0.009573737159371
0.009573737159371
0.009573737159371
0.009573737159371
0.009573737159371
0.009573737159371
0.009573737159371
0.009573737159371
0.009573737159371
0.009573737159371
-0.005685051903129
0.009573737159371
0.009573737159371
0.009573737159371
0.009573737159371
-0.005685051903129
0.009573737159371
0.009573737159371
0.009573737159371
-0.005685051903129
-0.005685051903129
-0.005685051903129
-0.005685051903129
-0.005685051903129
-0.005685051903129
-0.005685051903129
-0.005685051903129
0.009573737159371
-0.005685051903129
-0.005685051903129
-0.005685051903129
-0.005685051903129
0.009573737159371
-0.005685051903129
-0.005685051903129
-0.005685051903129
-0.005685051903129
-0.005685051903129
-0.005685051903129
-0.005685051903129
-0.005685051903129
-0.005685051903129
-0.005685051903129
-0.005685051903129
-0.005685051903129
-0.005685051903129
0.009573737159371
0.009573737159371
0.009573737159371
0.009573737159371
0.009573737159371
0.009573737159371
0.009573737159371
0.009573737159371
0.009573737159371
0.009573737159371
-0.005685051903129
0.009573737159371
0.009573737159371
-0.005685051903129
-0.005685051903129
-0.005685051903129
-0.005685051903129
0.009573737159371
0.009573737159371
-0.005685051903129
-0.005685051903129
0.009573737159371
0.009573737159371
-0.005685051903129
0.009573737159371
-0.005685051903129
-0.005685051903129
-0.005685051903129
-0.005685051903129
-0.005685051903129
-0.005685051903129
-0.005685051903129
-0.005685051903129
-0.005685051903129
-0.005685051903129
-0.005685051903129
-0.005685051903129
-0.005685051903129
0.009573737159371
0.009573737159371
0.009573737159371
0.009573737159371
0.009573737159371
0.009573737159371
-0.005685051903129
-0.005685051903129
0.009573737159371
0.009573737159371
0.009573737159371
-0.005685051903129
-0.005685051903129
-0.005685051903129
0.009573737159371
0.009573737159371
0.009573737159371
-0.005685051903129
-0.005685051903129
0.009573737159371
0.009573737159371
0.009573737159371
0.009573737159371
0.009573737159371
0.009573737159371
-0.005685051903129
-0.005685051903129
-0.005685051903129
-0.005685051903129
-0.020943840965629
-0.020943840965629
-0.005685051903129
-0.005685051903129
-0.005685051903129
-0.005685051903129
-0.005685051903129
0.009573737159371
0.009573737159371
0.009573737159371
0.009573737159371
0.009573737159371
0.009573737159371
0.009573737159371
0.009573737159371
0.009573737159371
0.009573737159371
0.009573737159371
-0.005685051903129
-0.005685051903129
-0.005685051903129
-0.005685051903129
-0.005685051903129
-0.005685051903129
-0.005685051903129
-0.020943840965629
-0.005685051903129
-0.005685051903129
-0.005685051903129
-0.005685051903129
-0.005685051903129
-0.005685051903129
-0.005685051903129
-0.005685051903129
-0.005685051903129
-0.020943840965629
-0.020943840965629
-0.020943840965629
-0.020943840965629
-0.020943840965629
-0.020943840965629
-0.005685051903129
-0.005685051903129
-0.005685051903129
-0.005685051903129
-0.005685051903129
0.009573737159371
0.009573737159371
0.009573737159371
0.009573737159371
0.009573737159371
0.009573737159371
0.009573737159371
0.009573737159371
0.009573737159371
0.009573737159371
0.009573737159371
0.009573737159371
0.009573737159371
0.009573737159371
0.009573737159371
0.009573737159371
-0.005685051903129
-0.005685051903129
0.009573737159371
0.009573737159371
-0.005685051903129
-0.005685051903129
-0.005685051903129
-0.005685051903129
-0.005685051903129
-0.005685051903129
-0.005685051903129
-0.005685051903129
0.009573737159371
0.009573737159371
0.009573737159371
0.009573737159371
0.009573737159371
0.009573737159371
0.009573737159371
-0.005685051903129
-0.005685051903129
0.009573737159371
0.009573737159371
0.009573737159371
0.009573737159371
0.009573737159371
0.009573737159371
0.009573737159371
0.009573737159371
0.009573737159371
0.009573737159371
0.009573737159371
0.009573737159371
0.009573737159371
-0.005685051903129
-0.005685051903129
-0.005685051903129
-0.005685051903129
-0.005685051903129
-0.005685051903129
-0.005685051903129
-0.005685051903129
-0.005685051903129
-0.005685051903129
-0.005685051903129
0.009573737159371
0.009573737159371
0.009573737159371
0.009573737159371
0.009573737159371
0.009573737159371
0.009573737159371
0.009573737159371
0.009573737159371
0.009573737159371
0.009573737159371
0.009573737159371
0.009573737159371
0.009573737159371
0.009573737159371
-0.005685051903129
0.009573737159371
0.009573737159371
0.009573737159371
0.009573737159371
0.009573737159371
0.009573737159371
0.009573737159371
-0.005685051903129
-0.005685051903129
0.009573737159371
0.009573737159371
0.009573737159371
-0.005685051903129
-0.005685051903129
-0.005685051903129
-0.005685051903129
-0.005685051903129
-0.005685051903129
-0.005685051903129
-0.005685051903129
-0.005685051903129
-0.005685051903129
-0.005685051903129
0.009573737159371
0.009573737159371
0.009573737159371
0.009573737159371
0.009573737159371
0.009573737159371
0.009573737159371
0.009573737159371
0.009573737159371
-0.005685051903129
0.009573737159371
0.009573737159371
0.009573737159371
0.009573737159371
-0.005685051903129
0.009573737159371
-0.005685051903129
-0.005685051903129
-0.005685051903129
-0.005685051903129
-0.005685051903129
0.009573737159371
0.009573737159371
0.009573737159371
-0.005685051903129
0.009573737159371
0.009573737159371
0.009573737159371
0.009573737159371
0.009573737159371
0.009573737159371
-0.005685051903129
-0.005685051903129
0.009573737159371
0.009573737159371
0.009573737159371
-0.005685051903129
-0.005685051903129
0.009573737159371
0.009573737159371
0.009573737159371
-0.005685051903129
-0.005685051903129
-0.005685051903129
0.009573737159371
-0.005685051903129
-0.005685051903129
-0.005685051903129
-0.005685051903129
-0.005685051903129
-0.005685051903129
-0.005685051903129
-0.005685051903129
-0.005685051903129
-0.005685051903129
-0.005685051903129
0.009573737159371
-0.005685051903129
-0.005685051903129
-0.005685051903129
-0.005685051903129
-0.005685051903129
-0.005685051903129
-0.005685051903129
0.009573737159371
0.009573737159371
-0.005685051903129
0.009573737159371
0.009573737159371
0.009573737159371
0.009573737159371
-0.005685051903129
0.009573737159371
0.009573737159371
-0.005685051903129
-0.005685051903129
-0.005685051903129
-0.005685051903129
-0.005685051903129
-0.005685051903129
-0.005685051903129
-0.005685051903129
-0.005685051903129
-0.005685051903129
-0.005685051903129
-0.005685051903129
-0.005685051903129
-0.005685051903129
0.009573737159371
0.009573737159371
0.009573737159371
0.009573737159371
0.009573737159371
-0.005685051903129
0.009573737159371
0.009573737159371
-0.005685051903129
-0.005685051903129
-0.005685051903129
-0.005685051903129
-0.005685051903129
-0.005685051903129
-0.005685051903129
-0.005685051903129
-0.005685051903129
-0.005685051903129
-0.005685051903129
-0.005685051903129
0.009573737159371
0.009573737159371
0.009573737159371
-0.005685051903129
0.009573737159371
0.009573737159371
0.009573737159371
-0.005685051903129
-0.005685051903129
0.009573737159371
0.009573737159371
-0.005685051903129
0.009573737159371
0.009573737159371
0.009573737159371
0.009573737159371
0.009573737159371
0.009573737159371
0.009573737159371
0.009573737159371
0.009573737159371
0.009573737159371
0.009573737159371
-0.005685051903129
-0.005685051903129
-0.005685051903129
-0.020943840965629
-0.005685051903129
-0.005685051903129
-0.020943840965629
-0.020943840965629
-0.020943840965629
-0.005685051903129
0.009573737159371
-0.005685051903129
-0.005685051903129
0.009573737159371
0.009573737159371
0.009573737159371
0.009573737159371
-0.005685051903129
-0.005685051903129
0.009573737159371
-0.005685051903129
-0.005685051903129
-0.005685051903129
-0.005685051903129
-0.005685051903129
-0.005685051903129
-0.005685051903129
-0.005685051903129
-0.005685051903129
-0.005685051903129
-0.005685051903129
-0.005685051903129
-0.005685051903129
-0.005685051903129
-0.005685051903129
-0.005685051903129
-0.005685051903129
-0.005685051903129
-0.005685051903129
-0.005685051903129
-0.005685051903129
-0.005685051903129
-0.005685051903129
-0.005685051903129
-0.005685051903129
-0.005685051903129
-0.005685051903129
-0.005685051903129
0.009573737159371
-0.005685051903129
0.009573737159371
0.009573737159371
0.009573737159371
0.009573737159371
0.009573737159371
0.009573737159371
0.009573737159371
0.009573737159371
-0.005685051903129
-0.005685051903129
-0.005685051903129
-0.005685051903129
-0.020943840965629
-0.005685051903129
-0.020943840965629
-0.020943840965629
-0.005685051903129
-0.020943840965629
-0.005685051903129
-0.005685051903129
-0.005685051903129
-0.005685051903129
-0.005685051903129
-0.005685051903129
-0.005685051903129
-0.005685051903129
0.009573737159371
-0.005685051903129
-0.005685051903129
-0.005685051903129
0.009573737159371
0.009573737159371
0.009573737159371
0.009573737159371
0.009573737159371
0.009573737159371
-0.005685051903129
-0.005685051903129
-0.005685051903129
[truncated: 840,941 more chars]
