# Supplementary material for: Small Size of Recorded Neuronal Structures Confines the Accuracy in Direct Axonal Voltage Measurements
Source: eNeuro. 2021 Aug 2;8(4):ENEURO.0059-21.2021. doi: 10.1523/ENEURO.0059-21.2021 (PMC8342265; doi:10.1523/ENEURO.0059-21.2021)
Supplement: Extended Data 1 — NEURON codes producing data shown in Figures 2, 5, 8. Download Extended Data 1, ZIP file. [file enu-eN-NWR-0059-21-s01.zip › realistic amplifier model/1_amplifier construction/compensations in CC mode/R1=10_C1=2o7_R2=500_C2=5o0957_woBB_CPN=6o029.dat]

-0.001064509153366
-0.001064509153366
-0.001064509153366
-0.001064509153366
-0.001064509153366
-0.001064509153366
-0.001064509153366
0.014194279909134
-0.001064509153366
0.014194279909134
0.014194279909134
-0.001064509153366
-0.001064509153366
-0.001064509153366
-0.001064509153366
-0.001064509153366
-0.001064509153366
-0.001064509153366
-0.001064509153366
-0.001064509153366
-0.001064509153366
-0.001064509153366
-0.001064509153366
0.014194279909134
-0.001064509153366
-0.001064509153366
-0.001064509153366
-0.001064509153366
-0.001064509153366
-0.001064509153366
-0.001064509153366
-0.001064509153366
-0.001064509153366
-0.001064509153366
-0.001064509153366
-0.001064509153366
-0.001064509153366
-0.001064509153366
-0.001064509153366
-0.001064509153366
-0.001064509153366
-0.001064509153366
-0.001064509153366
-0.001064509153366
-0.001064509153366
-0.001064509153366
-0.001064509153366
-0.001064509153366
-0.001064509153366
-0.001064509153366
-0.001064509153366
-0.001064509153366
-0.001064509153366
-0.001064509153366
-0.001064509153366
-0.001064509153366
-0.016323298215866
-0.001064509153366
-0.001064509153366
-0.001064509153366
-0.001064509153366
-0.001064509153366
-0.001064509153366
-0.001064509153366
-0.001064509153366
-0.001064509153366
-0.001064509153366
-0.001064509153366
-0.001064509153366
-0.001064509153366
-0.016323298215866
-0.001064509153366
-0.001064509153366
-0.001064509153366
-0.001064509153366
-0.001064509153366
-0.001064509153366
-0.001064509153366
-0.001064509153366
-0.001064509153366
-0.001064509153366
-0.016323298215866
-0.016323298215866
-0.016323298215866
-0.001064509153366
-0.001064509153366
-0.001064509153366
-0.001064509153366
0.014194279909134
0.014194279909134
0.014194279909134
0.014194279909134
0.014194279909134
0.014194279909134
0.014194279909134
0.014194279909134
0.014194279909134
-0.001064509153366
-0.001064509153366
0.014194279909134
-0.001064509153366
-0.001064509153366
-0.001064509153366
-0.001064509153366
-0.001064509153366
-0.001064509153366
-0.001064509153366
-0.001064509153366
-0.001064509153366
-0.001064509153366
-0.016323298215866
-0.001064509153366
-0.001064509153366
-0.001064509153366
-0.001064509153366
-0.001064509153366
-0.001064509153366
-0.001064509153366
-0.001064509153366
-0.001064509153366
-0.001064509153366
-0.001064509153366
-0.001064509153366
-0.001064509153366
-0.001064509153366
-0.001064509153366
0.014194279909134
0.014194279909134
0.014194279909134
0.014194279909134
0.014194279909134
0.014194279909134
0.014194279909134
0.014194279909134
0.014194279909134
0.014194279909134
-0.001064509153366
0.014194279909134
0.014194279909134
0.014194279909134
0.014194279909134
0.014194279909134
0.014194279909134
0.014194279909134
0.014194279909134
0.014194279909134
0.014194279909134
0.014194279909134
0.014194279909134
0.014194279909134
0.014194279909134
-0.001064509153366
-0.001064509153366
0.014194279909134
-0.001064509153366
0.014194279909134
-0.001064509153366
-0.001064509153366
-0.001064509153366
0.014194279909134
0.014194279909134
-0.001064509153366
-0.001064509153366
0.014194279909134
0.014194279909134
0.014194279909134
-0.001064509153366
-0.001064509153366
0.014194279909134
0.014194279909134
0.014194279909134
-0.001064509153366
0.014194279909134
-0.001064509153366
-0.001064509153366
-0.001064509153366
-0.001064509153366
-0.001064509153366
-0.001064509153366
-0.001064509153366
-0.001064509153366
-0.001064509153366
0.014194279909134
0.014194279909134
-0.001064509153366
-0.001064509153366
0.014194279909134
-0.001064509153366
0.014194279909134
-0.001064509153366
-0.001064509153366
-0.001064509153366
-0.001064509153366
-0.001064509153366
-0.016323298215866
-0.001064509153366
-0.001064509153366
-0.001064509153366
-0.001064509153366
-0.001064509153366
-0.001064509153366
-0.001064509153366
-0.001064509153366
-0.001064509153366
-0.001064509153366
-0.001064509153366
-0.001064509153366
-0.001064509153366
0.014194279909134
0.014194279909134
0.014194279909134
0.014194279909134
0.014194279909134
-0.001064509153366
0.014194279909134
0.014194279909134
-0.001064509153366
-0.001064509153366
-0.001064509153366
-0.001064509153366
-0.001064509153366
-0.001064509153366
-0.001064509153366
-0.001064509153366
-0.001064509153366
-0.001064509153366
-0.001064509153366
-0.001064509153366
-0.001064509153366
0.014194279909134
0.014194279909134
-0.001064509153366
-0.001064509153366
-0.001064509153366
-0.001064509153366
-0.001064509153366
0.014194279909134
-0.001064509153366
0.014194279909134
0.014194279909134
0.014194279909134
0.014194279909134
0.014194279909134
0.014194279909134
0.014194279909134
0.014194279909134
0.014194279909134
0.014194279909134
0.014194279909134
0.014194279909134
0.014194279909134
0.014194279909134
0.014194279909134
0.014194279909134
0.014194279909134
0.014194279909134
-0.001064509153366
0.014194279909134
0.014194279909134
0.014194279909134
0.014194279909134
-0.001064509153366
-0.001064509153366
-0.001064509153366
-0.001064509153366
-0.001064509153366
-0.001064509153366
-0.001064509153366
-0.001064509153366
-0.001064509153366
-0.001064509153366
-0.001064509153366
-0.001064509153366
0.014194279909134
0.014194279909134
0.014194279909134
0.014194279909134
0.014194279909134
0.014194279909134
0.014194279909134
0.014194279909134
0.014194279909134
0.014194279909134
0.014194279909134
-0.001064509153366
0.014194279909134
-0.001064509153366
-0.001064509153366
-0.001064509153366
-0.001064509153366
-0.001064509153366
-0.001064509153366
-0.001064509153366
-0.001064509153366
-0.001064509153366
-0.001064509153366
0.014194279909134
-0.001064509153366
-0.001064509153366
-0.001064509153366
-0.001064509153366
-0.001064509153366
-0.001064509153366
-0.001064509153366
-0.001064509153366
-0.001064509153366
-0.001064509153366
0.014194279909134
-0.001064509153366
-0.001064509153366
0.014194279909134
0.014194279909134
0.014194279909134
0.014194279909134
0.029453068971634
0.014194279909134
0.014194279909134
0.014194279909134
0.029453068971634
0.014194279909134
0.014194279909134
0.014194279909134
0.014194279909134
0.014194279909134
0.014194279909134
-0.001064509153366
-0.001064509153366
-0.001064509153366
-0.001064509153366
-0.001064509153366
-0.001064509153366
-0.016323298215866
-0.016323298215866
-0.001064509153366
-0.001064509153366
-0.001064509153366
0.014194279909134
0.014194279909134
0.029453068971634
0.029453068971634
0.029453068971634
0.029453068971634
0.029453068971634
0.029453068971634
0.029453068971634
0.029453068971634
0.014194279909134
0.014194279909134
-0.001064509153366
-0.001064509153366
-0.001064509153366
-0.001064509153366
-0.016323298215866
-0.016323298215866
-0.016323298215866
-0.016323298215866
-0.016323298215866
-0.001064509153366
-0.001064509153366
-0.001064509153366
-0.001064509153366
-0.001064509153366
-0.001064509153366
0.014194279909134
0.014194279909134
0.014194279909134
0.014194279909134
0.014194279909134
0.014194279909134
0.014194279909134
-0.001064509153366
0.014194279909134
0.014194279909134
0.014194279909134
-0.001064509153366
-0.001064509153366
0.014194279909134
0.014194279909134
0.014194279909134
0.014194279909134
0.014194279909134
0.014194279909134
0.014194279909134
0.014194279909134
0.014194279909134
0.014194279909134
-0.001064509153366
-0.001064509153366
-0.001064509153366
-0.016323298215866
-0.016323298215866
-0.016323298215866
-0.001064509153366
-0.001064509153366
-0.016323298215866
-0.016323298215866
-0.001064509153366
-0.001064509153366
-0.001064509153366
-0.001064509153366
-0.001064509153366
0.014194279909134
0.014194279909134
0.029453068971634
0.029453068971634
0.029453068971634
0.014194279909134
0.014194279909134
0.014194279909134
0.014194279909134
0.014194279909134
-0.001064509153366
-0.001064509153366
-0.001064509153366
-0.001064509153366
-0.001064509153366
-0.001064509153366
-0.016323298215866
-0.001064509153366
-0.001064509153366
-0.001064509153366
-0.001064509153366
-0.001064509153366
0.014194279909134
0.014194279909134
0.014194279909134
0.014194279909134
0.014194279909134
0.014194279909134
0.014194279909134
0.014194279909134
0.014194279909134
0.014194279909134
0.014194279909134
-0.001064509153366
0.014194279909134
0.014194279909134
0.014194279909134
0.014194279909134
0.014194279909134
0.014194279909134
0.014194279909134
0.014194279909134
0.014194279909134
0.014194279909134
-0.001064509153366
-0.001064509153366
-0.001064509153366
-0.001064509153366
-0.001064509153366
-0.001064509153366
-0.001064509153366
-0.001064509153366
-0.001064509153366
-0.001064509153366
0.014194279909134
0.014194279909134
0.014194279909134
0.014194279909134
0.014194279909134
0.014194279909134
0.014194279909134
0.014194279909134
-0.001064509153366
-0.001064509153366
-0.001064509153366
0.014194279909134
-0.001064509153366
-0.001064509153366
-0.001064509153366
-0.001064509153366
0.014194279909134
0.014194279909134
-0.001064509153366
-0.001064509153366
-0.001064509153366
0.014194279909134
0.014194279909134
-0.001064509153366
-0.001064509153366
-0.001064509153366
-0.001064509153366
-0.001064509153366
0.014194279909134
-0.001064509153366
-0.001064509153366
-0.001064509153366
-0.001064509153366
-0.001064509153366
-0.001064509153366
-0.001064509153366
-0.001064509153366
-0.001064509153366
-0.001064509153366
-0.001064509153366
-0.001064509153366
-0.001064509153366
0.014194279909134
-0.001064509153366
-0.001064509153366
-0.001064509153366
0.014194279909134
0.014194279909134
0.014194279909134
-0.001064509153366
0.014194279909134
-0.001064509153366
-0.001064509153366
-0.001064509153366
-0.001064509153366
-0.001064509153366
-0.001064509153366
0.014194279909134
0.014194279909134
-0.001064509153366
0.014194279909134
0.014194279909134
0.014194279909134
0.014194279909134
0.014194279909134
0.014194279909134
0.014194279909134
0.014194279909134
-0.001064509153366
-0.001064509153366
-0.001064509153366
-0.001064509153366
-0.001064509153366
-0.001064509153366
-0.001064509153366
-0.001064509153366
0.014194279909134
0.014194279909134
-0.001064509153366
-0.001064509153366
0.014194279909134
0.014194279909134
0.014194279909134
0.014194279909134
0.014194279909134
-0.001064509153366
-0.001064509153366
-0.001064509153366
-0.001064509153366
-0.001064509153366
-0.001064509153366
-0.001064509153366
-0.001064509153366
-0.001064509153366
-0.001064509153366
-0.001064509153366
0.014194279909134
-0.001064509153366
-0.001064509153366
-0.001064509153366
0.014194279909134
0.014194279909134
0.014194279909134
0.014194279909134
0.014194279909134
0.014194279909134
0.014194279909134
0.014194279909134
0.014194279909134
0.014194279909134
0.014194279909134
0.014194279909134
-0.001064509153366
-0.001064509153366
-0.001064509153366
-0.001064509153366
-0.001064509153366
-0.001064509153366
-0.001064509153366
-0.001064509153366
-0.001064509153366
-0.001064509153366
-0.001064509153366
-0.001064509153366
0.014194279909134
0.014194279909134
0.014194279909134
0.014194279909134
0.014194279909134
0.014194279909134
0.014194279909134
0.014194279909134
0.014194279909134
-0.001064509153366
-0.001064509153366
-0.001064509153366
-0.001064509153366
-0.001064509153366
-0.001064509153366
-0.001064509153366
-0.001064509153366
-0.016323298215866
-0.016323298215866
-0.001064509153366
-0.001064509153366
-0.016323298215866
-0.001064509153366
-0.001064509153366
-0.001064509153366
0.014194279909134
0.014194279909134
0.014194279909134
0.029453068971634
0.014194279909134
0.014194279909134
0.014194279909134
0.014194279909134
0.014194279909134
0.014194279909134
0.014194279909134
-0.001064509153366
-0.001064509153366
-0.001064509153366
-0.001064509153366
-0.001064509153366
-0.001064509153366
-0.016323298215866
-0.001064509153366
-0.001064509153366
-0.001064509153366
-0.001064509153366
-0.001064509153366
-0.001064509153366
-0.001064509153366
-0.001064509153366
-0.001064509153366
-0.001064509153366
-0.001064509153366
-0.001064509153366
0.014194279909134
0.014194279909134
0.014194279909134
0.014194279909134
0.014194279909134
0.014194279909134
0.014194279909134
0.014194279909134
-0.001064509153366
-0.001064509153366
-0.001064509153366
-0.001064509153366
-0.001064509153366
-0.001064509153366
-0.001064509153366
-0.001064509153366
-0.001064509153366
-0.001064509153366
-0.001064509153366
-0.001064509153366
-0.001064509153366
-0.001064509153366
-0.001064509153366
-0.001064509153366
-0.001064509153366
-0.001064509153366
0.014194279909134
0.014194279909134
-0.001064509153366
-0.001064509153366
-0.001064509153366
-0.001064509153366
0.014194279909134
-0.001064509153366
-0.001064509153366
-0.001064509153366
-0.001064509153366
-0.001064509153366
-0.001064509153366
-0.016323298215866
-0.016323298215866
-0.001064509153366
-0.001064509153366
-0.016323298215866
-0.016323298215866
-0.001064509153366
-0.001064509153366
-0.016323298215866
-0.016323298215866
-0.001064509153366
-0.001064509153366
-0.016323298215866
-0.001064509153366
-0.016323298215866
-0.016323298215866
-0.001064509153366
-0.001064509153366
-0.001064509153366
-0.001064509153366
-0.001064509153366
-0.001064509153366
-0.001064509153366
-0.001064509153366
-0.001064509153366
-0.001064509153366
-0.001064509153366
-0.001064509153366
0.014194279909134
0.014194279909134
0.014194279909134
0.014194279909134
-0.001064509153366
0.014194279909134
0.014194279909134
-0.001064509153366
-0.001064509153366
-0.001064509153366
-0.001064509153366
-0.001064509153366
-0.001064509153366
-0.001064509153366
-0.001064509153366
-0.001064509153366
-0.001064509153366
-0.001064509153366
-0.001064509153366
-0.001064509153366
-0.001064509153366
0.014194279909134
-0.001064509153366
-0.001064509153366
0.014194279909134
-0.001064509153366
-0.001064509153366
-0.001064509153366
-0.001064509153366
-0.001064509153366
-0.001064509153366
-0.001064509153366
-0.001064509153366
-0.001064509153366
-0.001064509153366
-0.001064509153366
-0.001064509153366
-0.001064509153366
-0.001064509153366
-0.001064509153366
-0.001064509153366
0.014194279909134
0.014194279909134
-0.001064509153366
-0.001064509153366
-0.001064509153366
-0.001064509153366
-0.001064509153366
-0.001064509153366
-0.016323298215866
-0.001064509153366
-0.001064509153366
-0.016323298215866
-0.016323298215866
-0.016323298215866
-0.016323298215866
-0.016323298215866
-0.001064509153366
-0.001064509153366
-0.001064509153366
-0.001064509153366
-0.001064509153366
-0.001064509153366
-0.001064509153366
0.014194279909134
-0.001064509153366
-0.001064509153366
-0.001064509153366
-0.001064509153366
-0.001064509153366
-0.001064509153366
-0.001064509153366
-0.001064509153366
-0.001064509153366
-0.001064509153366
-0.001064509153366
-0.001064509153366
-0.001064509153366
-0.016323298215866
-0.016323298215866
-0.001064509153366
-0.001064509153366
-0.001064509153366
-0.001064509153366
-0.016323298215866
-0.016323298215866
-0.001064509153366
-0.001064509153366
-0.001064509153366
-0.001064509153366
-0.001064509153366
-0.001064509153366
-0.001064509153366
-0.001064509153366
0.014194279909134
0.014194279909134
-0.001064509153366
-0.001064509153366
0.014194279909134
-0.001064509153366
-0.001064509153366
-0.001064509153366
-0.001064509153366
-0.001064509153366
-0.001064509153366
-0.001064509153366
-0.001064509153366
-0.001064509153366
-0.001064509153366
-0.001064509153366
-0.001064509153366
-0.001064509153366
-0.001064509153366
-0.001064509153366
-0.001064509153366
-0.001064509153366
-0.001064509153366
-0.001064509153366
0.014194279909134
0.014194279909134
0.014194279909134
0.014194279909134
0.014194279909134
0.014194279909134
0.014194279909134
-0.001064509153366
-0.001064509153366
-0.016323298215866
-0.001064509153366
-0.001064509153366
-0.016323298215866
-0.016323298215866
-0.016323298215866
-0.016323298215866
-0.016323298215866
-0.016323298215866
-0.001064509153366
-0.001064509153366
-0.001064509153366
-0.001064509153366
0.014194279909134
0.014194279909134
0.014194279909134
0.014194279909134
0.014194279909134
0.014194279909134
0.014194279909134
-0.001064509153366
-0.001064509153366
-0.001064509153366
-0.001064509153366
-0.001064509153366
-0.001064509153366
-0.001064509153366
-0.001064509153366
-0.001064509153366
0.014194279909134
0.014194279909134
-0.001064509153366
-0.001064509153366
-0.001064509153366
-0.001064509153366
-0.001064509153366
-0.001064509153366
-0.016323298215866
-0.016323298215866
-0.001064509153366
-0.001064509153366
-0.001064509153366
-0.001064509153366
-0.001064509153366
-0.001064509153366
0.014194279909134
0.014194279909134
0.014194279909134
0.014194279909134
0.014194279909134
0.014194279909134
0.014194279909134
0.014194279909134
-0.001064509153366
0.014194279909134
-0.001064509153366
-0.001064509153366
-0.001064509153366
-0.001064509153366
-0.001064509153366
-0.001064509153366
-0.001064509153366
-0.001064509153366
-0.001064509153366
0.014194279909134
0.014194279909134
0.014194279909134
0.014194279909134
-0.001064509153366
0.014194279909134
0.014194279909134
0.014194279909134
0.014194279909134
-0.001064509153366
-0.001064509153366
0.014194279909134
-0.001064509153366
-0.001064509153366
-0.001064509153366
-0.001064509153366
-0.001064509153366
-0.001064509153366
-0.001064509153366
-0.001064509153366
-0.001064509153366
-0.001064509153366
-0.001064509153366
-0.001064509153366
-0.001064509153366
-0.001064509153366
-0.001064509153366
-0.001064509153366
-0.001064509153366
-0.001064509153366
-0.001064509153366
-0.001064509153366
-0.001064509153366
-0.001064509153366
-0.001064509153366
-0.001064509153366
-0.001064509153366
-0.001064509153366
-0.001064509153366
-0.001064509153366
-0.001064509153366
-0.001064509153366
-0.016323298215866
-0.016323298215866
-0.016323298215866
-0.016323298215866
-0.016323298215866
-0.016323298215866
-0.016323298215866
-0.001064509153366
-0.001064509153366
-0.001064509153366
-0.001064509153366
-0.001064509153366
0.014194279909134
0.014194279909134
0.014194279909134
0.014194279909134
0.014194279909134
-0.001064509153366
-0.001064509153366
-0.001064509153366
-0.016323298215866
-0.016323298215866
-0.016323298215866
-0.016323298215866
-0.016323298215866
-0.016323298215866
-0.016323298215866
-0.016323298215866
-0.016323298215866
-0.001064509153366
-0.001064509153366
-0.001064509153366
-0.001064509153366
0.014194279909134
0.014194279909134
0.014194279909134
0.014194279909134
0.014194279909134
0.014194279909134
0.014194279909134
0.014194279909134
0.014194279909134
-0.001064509153366
-0.001064509153366
-0.001064509153366
-0.001064509153366
-0.001064509153366
-0.001064509153366
-0.001064509153366
-0.001064509153366
-0.001064509153366
-0.001064509153366
-0.001064509153366
-0.001064509153366
-0.001064509153366
0.014194279909134
0.014194279909134
0.014194279909134
-0.001064509153366
-0.001064509153366
-0.001064509153366
0.014194279909134
-0.001064509153366
-0.001064509153366
-0.001064509153366
-0.016323298215866
-0.001064509153366
-0.001064509153366
-0.001064509153366
-0.001064509153366
-0.001064509153366
-0.001064509153366
-0.001064509153366
-0.001064509153366
-0.001064509153366
-0.001064509153366
0.014194279909134
0.014194279909134
-0.001064509153366
0.014194279909134
0.014194279909134
0.014194279909134
0.014194279909134
-0.001064509153366
-0.001064509153366
0.014194279909134
0.014194279909134
-0.001064509153366
-0.001064509153366
-0.001064509153366
-0.001064509153366
-0.001064509153366
-0.001064509153366
-0.001064509153366
-0.001064509153366
-0.001064509153366
-0.001064509153366
-0.016323298215866
-0.016323298215866
-0.001064509153366
-0.016323298215866
-0.016323298215866
-0.001064509153366
-0.001064509153366
-0.001064509153366
-0.001064509153366
-0.001064509153366
-0.001064509153366
-0.001064509153366
-0.001064509153366
-0.001064509153366
-0.001064509153366
-0.001064509153366
-0.001064509153366
0.014194279909134
0.014194279909134
-0.001064509153366
-0.001064509153366
-0.001064509153366
-0.001064509153366
-0.001064509153366
-0.001064509153366
-0.001064509153366
-0.001064509153366
-0.001064509153366
-0.001064509153366
-0.001064509153366
-0.001064509153366
-0.001064509153366
0.014194279909134
0.014194279909134
0.014194279909134
0.014194279909134
0.014194279909134
0.014194279909134
0.014194279909134
0.014194279909134
0.014194279909134
0.014194279909134
0.014194279909134
0.014194279909134
0.014194279909134
0.014194279909134
-0.001064509153366
-0.001064509153366
-0.001064509153366
-0.001064509153366
0.014194279909134
-0.001064509153366
-0.001064509153366
-0.001064509153366
-0.001064509153366
-0.001064509153366
-0.001064509153366
-0.001064509153366
-0.001064509153366
-0.001064509153366
-0.016323298215866
-0.001064509153366
-0.001064509153366
-0.001064509153366
-0.001064509153366
-0.001064509153366
-0.001064509153366
-0.001064509153366
-0.001064509153366
-0.001064509153366
-0.001064509153366
-0.001064509153366
-0.001064509153366
-0.001064509153366
-0.001064509153366
-0.001064509153366
-0.001064509153366
-0.001064509153366
0.014194279909134
0.014194279909134
0.014194279909134
0.014194279909134
0.014194279909134
0.014194279909134
0.014194279909134
-0.001064509153366
-0.001064509153366
-0.001064509153366
-0.001064509153366
-0.001064509153366
-0.001064509153366
-0.001064509153366
-0.001064509153366
-0.001064509153366
-0.001064509153366
-0.001064509153366
-0.001064509153366
-0.001064509153366
-0.001064509153366
-0.001064509153366
-0.001064509153366
-0.001064509153366
-0.001064509153366
-0.001064509153366
-0.001064509153366
-0.001064509153366
-0.001064509153366
-0.001064509153366
-0.001064509153366
-0.001064509153366
-0.001064509153366
-0.001064509153366
-0.001064509153366
-0.001064509153366
-0.001064509153366
-0.001064509153366
-0.001064509153366
-0.001064509153366
-0.001064509153366
0.014194279909134
-0.001064509153366
-0.001064509153366
-0.001064509153366
-0.001064509153366
-0.001064509153366
-0.001064509153366
-0.001064509153366
-0.001064509153366
-0.001064509153366
-0.001064509153366
0.014194279909134
0.014194279909134
-0.001064509153366
-0.001064509153366
-0.001064509153366
-0.001064509153366
-0.001064509153366
-0.016323298215866
-0.016323298215866
-0.016323298215866
-0.016323298215866
-0.016323298215866
-0.001064509153366
-0.001064509153366
-0.001064509153366
-0.001064509153366
0.014194279909134
0.014194279909134
0.029453068971634
0.029453068971634
0.014194279909134
0.014194279909134
0.029453068971634
0.029453068971634
0.029453068971634
0.014194279909134
0.014194279909134
0.014194279909134
0.014194279909134
-0.001064509153366
-0.001064509153366
-0.001064509153366
-0.001064509153366
-0.016323298215866
-0.001064509153366
-0.001064509153366
-0.001064509153366
-0.001064509153366
-0.001064509153366
0.014194279909134
0.014194279909134
-0.001064509153366
-0.001064509153366
-0.001064509153366
0.014194279909134
0.014194279909134
-0.001064509153366
-0.001064509153366
-0.001064509153366
-0.001064509153366
-0.001064509153366
-0.001064509153366
-0.001064509153366
-0.001064509153366
-0.001064509153366
-0.001064509153366
-0.016323298215866
-0.016323298215866
-0.001064509153366
-0.001064509153366
-0.001064509153366
-0.001064509153366
-0.001064509153366
-0.001064509153366
-0.001064509153366
-0.001064509153366
-0.001064509153366
-0.001064509153366
-0.001064509153366
0.014194279909134
0.014194279909134
-0.001064509153366
0.014194279909134
0.014194279909134
0.014194279909134
0.014194279909134
0.014194279909134
0.014194279909134
0.014194279909134
0.014194279909134
0.014194279909134
0.014194279909134
0.014194279909134
0.014194279909134
0.014194279909134
0.014194279909134
-0.001064509153366
-0.001064509153366
0.014194279909134
-0.001064509153366
-0.001064509153366
-0.001064509153366
-0.001064509153366
-0.001064509153366
-0.001064509153366
-0.016323298215866
-0.016323298215866
-0.001064509153366
-0.016323298215866
-0.016323298215866
-0.001064509153366
-0.016323298215866
-0.001064509153366
-0.001064509153366
-0.001064509153366
-0.001064509153366
-0.001064509153366
-0.001064509153366
-0.001064509153366
-0.001064509153366
-0.001064509153366
-0.001064509153366
0.014194279909134
-0.001064509153366
-0.001064509153366
-0.001064509153366
-0.001064509153366
-0.001064509153366
0.014194279909134
-0.001064509153366
-0.001064509153366
-0.001064509153366
-0.001064509153366
-0.001064509153366
-0.001064509153366
-0.001064509153366
-0.016323298215866
-0.001064509153366
-0.001064509153366
-0.001064509153366
-0.001064509153366
-0.016323298215866
-0.001064509153366
-0.001064509153366
-0.001064509153366
-0.001064509153366
-0.001064509153366
-0.001064509153366
-0.001064509153366
-0.001064509153366
-0.001064509153366
-0.001064509153366
-0.001064509153366
0.014194279909134
0.014194279909134
0.014194279909134
0.014194279909134
0.014194279909134
0.014194279909134
0.014194279909134
0.014194279909134
-0.001064509153366
-0.001064509153366
-0.001064509153366
-0.001064509153366
-0.016323298215866
-0.001064509153366
-0.001064509153366
-0.016323298215866
-0.016323298215866
-0.016323298215866
-0.001064509153366
-0.001064509153366
-0.016323298215866
-0.001064509153366
-0.001064509153366
-0.001064509153366
-0.001064509153366
-0.001064509153366
-0.001064509153366
-0.001064509153366
-0.001064509153366
-0.001064509153366
-0.001064509153366
-0.001064509153366
-0.001064509153366
-0.016323298215866
-0.016323298215866
-0.016323298215866
-0.001064509153366
-0.016323298215866
-0.016323298215866
-0.001064509153366
-0.001064509153366
-0.001064509153366
-0.001064509153366
-0.001064509153366
-0.001064509153366
-0.001064509153366
-0.001064509153366
-0.001064509153366
-0.001064509153366
0.014194279909134
-0.001064509153366
-0.001064509153366
-0.001064509153366
-0.001064509153366
0.014194279909134
0.014194279909134
-0.001064509153366
-0.001064509153366
-0.001064509153366
-0.001064509153366
-0.001064509153366
-0.001064509153366
-0.001064509153366
-0.001064509153366
-0.001064509153366
-0.001064509153366
-0.001064509153366
-0.001064509153366
-0.001064509153366
-0.016323298215866
-0.016323298215866
-0.001064509153366
-0.016323298215866
-0.016323298215866
-0.016323298215866
-0.016323298215866
-0.016323298215866
-0.001064509153366
-0.001064509153366
-0.001064509153366
-0.001064509153366
-0.001064509153366
-0.001064509153366
-0.001064509153366
-0.001064509153366
-0.001064509153366
-0.001064509153366
-0.001064509153366
-0.016323298215866
-0.016323298215866
-0.016323298215866
-0.016323298215866
-0.016323298215866
-0.016323298215866
-0.016323298215866
-0.016323298215866
-0.016323298215866
-0.016323298215866
-0.016323298215866
-0.001064509153366
-0.001064509153366
-0.016323298215866
-0.001064509153366
-0.001064509153366
-0.001064509153366
-0.001064509153366
-0.001064509153366
-0.001064509153366
-0.001064509153366
-0.016323298215866
-0.001064509153366
-0.001064509153366
-0.016323298215866
-0.016323298215866
-0.016323298215866
-0.001064509153366
-0.016323298215866
-0.016323298215866
-0.001064509153366
-0.001064509153366
-0.001064509153366
-0.001064509153366
-0.001064509153366
0.014194279909134
0.014194279909134
-0.001064509153366
-0.001064509153366
-0.001064509153366
-0.001064509153366
-0.001064509153366
-0.001064509153366
-0.016323298215866
-0.016323298215866
-0.016323298215866
-0.016323298215866
-0.016323298215866
-0.016323298215866
-0.016323298215866
-0.001064509153366
-0.001064509153366
-0.001064509153366
-0.001064509153366
-0.001064509153366
-0.001064509153366
-0.001064509153366
-0.001064509153366
-0.001064509153366
-0.001064509153366
-0.001064509153366
-0.001064509153366
-0.001064509153366
-0.001064509153366
-0.001064509153366
-0.001064509153366
-0.001064509153366
-0.001064509153366
0.014194279909134
0.014194279909134
-0.001064509153366
-0.001064509153366
-0.001064509153366
-0.001064509153366
-0.001064509153366
-0.001064509153366
-0.016323298215866
-0.016323298215866
-0.016323298215866
-0.016323298215866
-0.016323298215866
-0.016323298215866
-0.016323298215866
-0.016323298215866
-0.001064509153366
-0.001064509153366
-0.001064509153366
-0.001064509153366
-0.001064509153366
0.014194279909134
0.014194279909134
0.014194279909134
0.014194279909134
0.014194279909134
0.014194279909134
0.014194279909134
0.014194279909134
0.014194279909134
-0.001064509153366
-0.001064509153366
-0.001064509153366
-0.001064509153366
-0.001064509153366
-0.016323298215866
-0.016323298215866
-0.016323298215866
-0.016323298215866
-0.016323298215866
-0.016323298215866
-0.016323298215866
-0.001064509153366
-0.001064509153366
-0.001064509153366
-0.001064509153366
-0.001064509153366
-0.001064509153366
0.014194279909134
0.014194279909134
-0.001064509153366
-0.001064509153366
-0.001064509153366
-0.001064509153366
-0.001064509153366
-0.016323298215866
-0.016323298215866
-0.016323298215866
-0.016323298215866
-0.016323298215866
-0.016323298215866
-0.016323298215866
-0.016323298215866
-0.016323298215866
-0.016323298215866
-0.016323298215866
-0.016323298215866
-0.016323298215866
-0.016323298215866
-0.001064509153366
-0.001064509153366
-0.001064509153366
-0.001064509153366
-0.001064509153366
-0.001064509153366
-0.001064509153366
-0.001064509153366
-0.001064509153366
-0.001064509153366
-0.001064509153366
-0.016323298215866
-0.016323298215866
-0.001064509153366
-0.001064509153366
-0.001064509153366
-0.001064509153366
-0.001064509153366
-0.001064509153366
-0.001064509153366
-0.001064509153366
-0.001064509153366
-0.001064509153366
-0.001064509153366
-0.001064509153366
-0.001064509153366
-0.001064509153366
-0.001064509153366
-0.001064509153366
-0.001064509153366
-0.001064509153366
-0.001064509153366
-0.001064509153366
-0.001064509153366
-0.001064509153366
-0.001064509153366
-0.001064509153366
-0.001064509153366
-0.001064509153366
-0.001064509153366
-0.001064509153366
-0.001064509153366
-0.001064509153366
-0.001064509153366
-0.001064509153366
-0.001064509153366
-0.001064509153366
-0.001064509153366
-0.001064509153366
-0.001064509153366
-0.001064509153366
-0.001064509153366
-0.001064509153366
-0.001064509153366
-0.001064509153366
-0.001064509153366
-0.001064509153366
0.014194279909134
-0.001064509153366
-0.001064509153366
-0.001064509153366
-0.001064509153366
0.014194279909134
0.014194279909134
0.014194279909134
-0.001064509153366
-0.001064509153366
-0.001064509153366
-0.001064509153366
-0.001064509153366
-0.001064509153366
-0.016323298215866
-0.016323298215866
-0.016323298215866
-0.016323298215866
-0.001064509153366
-0.016323298215866
-0.016323298215866
-0.016323298215866
-0.001064509153366
-0.001064509153366
-0.001064509153366
-0.001064509153366
0.014194279909134
0.014194279909134
-0.001064509153366
0.014194279909134
0.014194279909134
-0.001064509153366
-0.001064509153366
-0.001064509153366
0.014194279909134
0.014194279909134
-0.001064509153366
-0.001064509153366
-0.001064509153366
-0.001064509153366
-0.001064509153366
-0.001064509153366
-0.001064509153366
-0.016323298215866
-0.016323298215866
-0.001064509153366
-0.001064509153366
-0.001064509153366
-0.001064509153366
-0.001064509153366
-0.016323298215866
-0.016323298215866
-0.016323298215866
-0.001064509153366
-0.001064509153366
-0.001064509153366
-0.001064509153366
-0.001064509153366
0.014194279909134
0.014194279909134
0.014194279909134
0.014194279909134
0.014194279909134
0.014194279909134
-0.001064509153366
-0.001064509153366
-0.001064509153366
-0.001064509153366
0.014194279909134
-0.001064509153366
-0.001064509153366
-0.001064509153366
-0.001064509153366
-0.001064509153366
-0.001064509153366
-0.001064509153366
-0.001064509153366
-0.001064509153366
-0.001064509153366
-0.001064509153366
-0.001064509153366
-0.016323298215866
-0.016323298215866
-0.001064509153366
-0.001064509153366
-0.001064509153366
-0.001064509153366
-0.001064509153366
-0.001064509153366
-0.001064509153366
-0.001064509153366
-0.001064509153366
-0.001064509153366
-0.001064509153366
-0.001064509153366
-0.001064509153366
-0.001064509153366
-0.001064509153366
-0.001064509153366
0.014194279909134
-0.001064509153366
-0.001064509153366
-0.001064509153366
-0.001064509153366
-0.001064509153366
-0.016323298215866
-0.016323298215866
-0.016323298215866
-0.016323298215866
-0.016323298215866
-0.016323298215866
-0.016323298215866
-0.016323298215866
-0.016323298215866
-0.001064509153366
-0.001064509153366
-0.001064509153366
-0.001064509153366
-0.001064509153366
-0.001064509153366
-0.001064509153366
-0.001064509153366
0.014194279909134
0.014194279909134
0.014194279909134
0.014194279909134
0.014194279909134
0.014194279909134
0.014194279909134
0.014194279909134
0.014194279909134
-0.001064509153366
-0.001064509153366
-0.001064509153366
-0.001064509153366
-0.001064509153366
-0.001064509153366
-0.001064509153366
-0.001064509153366
-0.001064509153366
-0.001064509153366
-0.001064509153366
-0.001064509153366
-0.016323298215866
-0.001064509153366
-0.001064509153366
-0.001064509153366
-0.016323298215866
-0.016323298215866
-0.001064509153366
-0.001064509153366
-0.001064509153366
-0.001064509153366
0.014194279909134
-0.001064509153366
0.014194279909134
0.014194279909134
0.014194279909134
0.014194279909134
0.014194279909134
0.014194279909134
0.014194279909134
0.014194279909134
0.014194279909134
0.014194279909134
-0.001064509153366
-0.001064509153366
-0.016323298215866
-0.016323298215866
-0.001064509153366
-0.001064509153366
-0.001064509153366
-0.016323298215866
-0.001064509153366
-0.001064509153366
-0.001064509153366
-0.001064509153366
-0.001064509153366
-0.001064509153366
-0.001064509153366
-0.001064509153366
-0.001064509153366
-0.001064509153366
-0.001064509153366
-0.001064509153366
-0.001064509153366
-0.001064509153366
-0.001064509153366
-0.001064509153366
-0.001064509153366
-0.001064509153366
-0.001064509153366
-0.001064509153366
-0.001064509153366
-0.001064509153366
-0.001064509153366
-0.001064509153366
-0.001064509153366
-0.001064509153366
-0.001064509153366
-0.001064509153366
-0.001064509153366
-0.016323298215866
-0.001064509153366
-0.001064509153366
-0.001064509153366
-0.001064509153366
-0.001064509153366
-0.001064509153366
-0.001064509153366
-0.001064509153366
-0.001064509153366
-0.001064509153366
-0.001064509153366
-0.001064509153366
-0.001064509153366
-0.001064509153366
-0.001064509153366
-0.001064509153366
-0.016323298215866
-0.016323298215866
-0.016323298215866
-0.001064509153366
-0.016323298215866
-0.001064509153366
-0.001064509153366
-0.001064509153366
-0.001064509153366
-0.001064509153366
-0.001064509153366
-0.001064509153366
-0.001064509153366
-0.001064509153366
-0.001064509153366
-0.001064509153366
-0.001064509153366
-0.001064509153366
-0.001064509153366
-0.001064509153366
-0.001064509153366
-0.001064509153366
-0.001064509153366
-0.001064509153366
0.014194279909134
0.014194279909134
-0.001064509153366
-0.001064509153366
-0.001064509153366
-0.001064509153366
-0.001064509153366
-0.001064509153366
-0.001064509153366
-0.001064509153366
-0.001064509153366
-0.001064509153366
-0.001064509153366
-0.001064509153366
-0.001064509153366
-0.016323298215866
-0.001064509153366
-0.001064509153366
-0.001064509153366
-0.001064509153366
-0.001064509153366
-0.001064509153366
-0.001064509153366
-0.001064509153366
-0.001064509153366
-0.001064509153366
-0.001064509153366
-0.001064509153366
-0.001064509153366
-0.001064509153366
-0.001064509153366
-0.001064509153366
-0.001064509153366
-0.001064509153366
-0.001064509153366
0.014194279909134
-0.001064509153366
-0.001064509153366
-0.001064509153366
-0.001064509153366
-0.001064509153366
-0.001064509153366
-0.001064509153366
-0.001064509153366
-0.001064509153366
-0.001064509153366
-0.001064509153366
-0.001064509153366
0.014194279909134
0.014194279909134
-0.001064509153366
-0.001064509153366
0.014194279909134
0.014194279909134
0.014194279909134
0.014194279909134
0.014194279909134
0.014194279909134
0.014194279909134
0.014194279909134
-0.001064509153366
-0.001064509153366
-0.001064509153366
-0.001064509153366
-0.001064509153366
-0.001064509153366
-0.001064509153366
-0.001064509153366
-0.001064509153366
-0.001064509153366
-0.001064509153366
-0.001064509153366
-0.001064509153366
0.014194279909134
0.014194279909134
-0.001064509153366
0.014194279909134
0.014194279909134
0.014194279909134
0.014194279909134
-0.001064509153366
-0.001064509153366
-0.001064509153366
-0.001064509153366
-0.001064509153366
-0.001064509153366
-0.001064509153366
-0.001064509153366
-0.001064509153366
-0.001064509153366
-0.001064509153366
0.014194279909134
-0.001064509153366
0.014194279909134
0.014194279909134
0.014194279909134
0.014194279909134
0.014194279909134
0.014194279909134
0.014194279909134
0.014194279909134
0.014194279909134
-0.001064509153366
-0.001064509153366
-0.001064509153366
-0.001064509153366
-0.001064509153366
-0.001064509153366
-0.001064509153366
-0.016323298215866
-0.001064509153366
-0.001064509153366
-0.001064509153366
-0.001064509153366
-0.001064509153366
-0.016323298215866
-0.001064509153366
-0.001064509153366
-0.001064509153366
-0.001064509153366
-0.001064509153366
-0.001064509153366
-0.001064509153366
-0.001064509153366
-0.001064509153366
-0.001064509153366
-0.001064509153366
0.014194279909134
-0.001064509153366
0.014194279909134
0.014194279909134
0.014194279909134
0.014194279909134
-0.001064509153366
-0.001064509153366
-0.001064509153366
-0.001064509153366
-0.001064509153366
-0.016323298215866
-0.016323298215866
-0.016323298215866
-0.016323298215866
-0.016323298215866
-0.016323298215866
-0.001064509153366
-0.001064509153366
-0.001064509153366
-0.001064509153366
0.014194279909134
0.014194279909134
0.014194279909134
0.014194279909134
0.014194279909134
0.014194279909134
0.014194279909134
0.014194279909134
0.014194279909134
-0.001064509153366
-0.001064509153366
-0.001064509153366
-0.001064509153366
-0.001064509153366
-0.001064509153366
-0.016323298215866
-0.016323298215866
-0.016323298215866
-0.016323298215866
-0.016323298215866
-0.016323298215866
-0.016323298215866
-0.016323298215866
-0.016323298215866
-0.016323298215866
-0.001064509153366
-0.001064509153366
-0.001064509153366
-0.001064509153366
-0.001064509153366
-0.001064509153366
0.014194279909134
0.014194279909134
0.014194279909134
0.014194279909134
0.014194279909134
-0.001064509153366
-0.001064509153366
-0.001064509153366
0.014194279909134
0.014194279909134
-0.001064509153366
-0.001064509153366
-0.001064509153366
-0.001064509153366
-0.001064509153366
-0.001064509153366
-0.001064509153366
-0.001064509153366
-0.001064509153366
-0.001064509153366
-0.001064509153366
-0.001064509153366
-0.001064509153366
-0.001064509153366
-0.001064509153366
-0.001064509153366
0.014194279909134
0.014194279909134
-0.001064509153366
-0.001064509153366
-0.001064509153366
-0.001064509153366
-0.001064509153366
-0.001064509153366
-0.001064509153366
-0.001064509153366
-0.001064509153366
-0.001064509153366
-0.001064509153366
-0.001064509153366
-0.001064509153366
-0.001064509153366
-0.001064509153366
-0.001064509153366
-0.001064509153366
-0.001064509153366
-0.001064509153366
0.014194279909134
-0.001064509153366
-0.001064509153366
0.014194279909134
0.014194279909134
0.014194279909134
0.014194279909134
-0.001064509153366
0.014194279909134
0.014194279909134
0.014194279909134
-0.001064509153366
-0.001064509153366
-0.001064509153366
0.014194279909134
0.014194279909134
-0.001064509153366
-0.001064509153366
0.014194279909134
0.014194279909134
-0.001064509153366
-0.001064509153366
-0.001064509153366
-0.001064509153366
-0.001064509153366
-0.001064509153366
0.014194279909134
-0.001064509153366
-0.001064509153366
0.014194279909134
0.014194279909134
-0.001064509153366
-0.001064509153366
-0.001064509153366
-0.001064509153366
-0.001064509153366
-0.001064509153366
-0.016323298215866
-0.001064509153366
-0.001064509153366
-0.001064509153366
-0.001064509153366
-0.001064509153366
-0.001064509153366
-0.001064509153366
-0.001064509153366
-0.001064509153366
-0.001064509153366
-0.001064509153366
-0.001064509153366
-0.001064509153366
-0.001064509153366
-0.001064509153366
-0.001064509153366
-0.016323298215866
-0.016323298215866
-0.016323298215866
-0.016323298215866
-0.016323298215866
-0.016323298215866
-0.016323298215866
-0.016323298215866
-0.016323298215866
-0.001064509153366
-0.001064509153366
-0.001064509153366
-0.001064509153366
-0.001064509153366
-0.001064509153366
-0.001064509153366
0.014194279909134
-0.001064509153366
-0.001064509153366
-0.001064509153366
-0.001064509153366
-0.001064509153366
-0.001064509153366
-0.001064509153366
-0.001064509153366
-0.016323298215866
-0.016323298215866
-0.016323298215866
-0.001064509153366
-0.001064509153366
-0.001064509153366
-0.001064509153366
-0.001064509153366
0.014194279909134
0.014194279909134
0.014194279909134
-0.001064509153366
-0.001064509153366
-0.001064509153366
0.014194279909134
-0.001064509153366
-0.001064509153366
-0.016323298215866
-0.001064509153366
-0.001064509153366
-0.001064509153366
-0.001064509153366
-0.001064509153366
-0.001064509153366
-0.001064509153366
-0.001064509153366
-0.001064509153366
0.014194279909134
0.014194279909134
0.014194279909134
0.014194279909134
0.014194279909134
0.014194279909134
0.014194279909134
0.014194279909134
0.014194279909134
-0.001064509153366
-0.001064509153366
-0.001064509153366
-0.001064509153366
-0.001064509153366
-0.001064509153366
-0.001064509153366
-0.001064509153366
-0.001064509153366
-0.001064509153366
0.014194279909134
-0.001064509153366
-0.001064509153366
-0.001064509153366
-0.001064509153366
-0.001064509153366
-0.016323298215866
-0.016323298215866
-0.016323298215866
-0.016323298215866
-0.016323298215866
-0.016323298215866
-0.016323298215866
-0.016323298215866
-0.016323298215866
-0.001064509153366
-0.001064509153366
-0.001064509153366
-0.016323298215866
-0.001064509153366
0.014194279909134
0.014194279909134
-0.001064509153366
-0.001064509153366
0.014194279909134
0.014194279909134
-0.001064509153366
-0.001064509153366
-0.001064509153366
-0.001064509153366
-0.001064509153366
-0.001064509153366
0.014194279909134
-0.001064509153366
-0.001064509153366
0.014194279909134
0.014194279909134
-0.001064509153366
-0.001064509153366
-0.001064509153366
-0.001064509153366
-0.001064509153366
-0.001064509153366
-0.001064509153366
-0.001064509153366
-0.001064509153366
-0.001064509153366
-0.001064509153366
-0.001064509153366
-0.001064509153366
-0.001064509153366
-0.001064509153366
-0.001064509153366
-0.001064509153366
-0.001064509153366
-0.001064509153366
-0.001064509153366
-0.001064509153366
-0.001064509153366
-0.001064509153366
-0.001064509153366
-0.001064509153366
-0.001064509153366
-0.001064509153366
-0.001064509153366
-0.016323298215866
-0.016323298215866
-0.001064509153366
-0.001064509153366
-0.001064509153366
0.014194279909134
0.014194279909134
0.014194279909134
0.014194279909134
0.014194279909134
0.014194279909134
0.014194279909134
0.014194279909134
0.014194279909134
0.014194279909134
0.014194279909134
0.014194279909134
0.014194279909134
-0.001064509153366
-0.001064509153366
-0.001064509153366
-0.001064509153366
0.014194279909134
-0.001064509153366
-0.001064509153366
-0.001064509153366
0.014194279909134
-0.001064509153366
0.014194279909134
-0.001064509153366
-0.001064509153366
0.014194279909134
-0.001064509153366
0.014194279909134
0.014194279909134
-0.001064509153366
0.014194279909134
-0.001064509153366
-0.001064509153366
-0.001064509153366
-0.001064509153366
-0.001064509153366
-0.001064509153366
-0.001064509153366
-0.001064509153366
-0.001064509153366
-0.001064509153366
-0.031582087278366
-2.320400476455689
-7.065883636474609
-9.690395355224609
-11.460414886474609
-13.718715667724609
-15.565029144287109
-16.434780120849609
-16.282192230224609
-15.336147308349609
-13.825527191162109
-12.009731292724609
-10.178676605224609
-8.576503753662109
-7.294765472412109
-6.348720550537109
-5.723110198974609
-5.402675628662109
-5.372158050537109
-5.570522308349609
-5.951992034912109
-6.470790863037109
-7.081142425537109
-7.722011566162109
-8.332363128662109
-8.866420745849609
-9.324184417724609
-9.705654144287109
-9.980312347412109
-10.178676605224609
-10.285488128662109
-10.331264495849609
-10.346523284912109
-10.316005706787109
-10.300746917724609
-10.300746917724609
-10.285488128662109
-10.285488128662109
-10.316005706787109
-10.377040863037109
-10.453334808349609
-10.575405120849609
-10.682216644287109
-10.819545745849609
-10.987392425537109
-11.139980316162109
-11.292568206787109
-11.445156097412109
-11.597743988037109
-11.735073089599609
-11.872402191162109
-11.994472503662109
-12.116542816162109
-12.223354339599609
-12.330165863037109
-12.421718597412109
-12.528530120849609
-12.620082855224609
-12.726894378662109
-12.833705902099609
-12.940517425537109
-13.047328948974609
-13.154140472412109
-13.276210784912109
-13.383022308349609
-13.505092620849609
-13.627162933349609
-13.733974456787109
-13.856044769287109
-13.962856292724609
-14.069667816162109
-14.191738128662109
-14.298549652099609
-14.405361175537109
-14.512172698974609
-14.618984222412109
-14.725795745849609
-14.847866058349609
-14.954677581787109
-15.061489105224609
-15.183559417724609
-15.290370941162109
-15.397182464599609
-15.519252777099609
-15.626064300537109
-15.732875823974609
-15.854946136474609
-15.961757659912109
-16.068569183349609
-16.175380706787109
-16.282192230224609
-16.389003753662109
-16.495815277099609
-16.587368011474609
-16.694179534912109
-16.800991058349609
-16.907802581787109
-17.014614105224609
-17.121425628662109
-17.228237152099609
-17.335048675537109
-17.457118988037109
-17.563930511474609
-17.670742034912109
-17.777553558349609
-17.884365081787109
-17.991176605224609
-18.113246917724609
-18.204799652099609
-18.311611175537109
-18.418422698974609
-18.525234222412109
-18.616786956787109
-18.723598480224609
-18.830410003662109
-18.937221527099609
-19.044033050537109
-19.135585784912109
-19.242397308349609
-19.349208831787109
-19.456020355224609
-19.562831878662109
-19.654384613037109
-19.761196136474609
-19.868007659912109
-19.974819183349609
-20.081630706787109
-20.188442230224609
-20.295253753662109
-20.402065277099609
-20.493618011474609
-20.600429534912109
-20.691982269287109
-20.783535003662109
-20.890346527099609
-20.997158050537109
-21.103969573974609
-21.210781097412109
-21.317592620849609
-21.424404144287109
-21.531215667724609
-21.638027191162109
-21.729579925537109
-21.836391448974609
-21.943202972412109
-22.034755706787109
-22.141567230224609
-22.233119964599609
-22.324672698974609
-22.431484222412109
-22.538295745849609
-22.629848480224609
-22.736660003662109
-22.828212738037109
-22.935024261474609
-23.041835784912109
-23.133388519287109
-23.240200042724609
-23.331752777099609
-23.438564300537109
-23.545375823974609
-23.636928558349609
-23.743740081787109
-23.835292816162109
-23.942104339599609
-24.033657073974609
-24.140468597412109
-24.232021331787109
-24.323574066162109
-24.415126800537109
-24.506679534912109
-24.613491058349609
-24.705043792724609
-24.811855316162109
-24.903408050537109
-25.010219573974609
-25.101772308349609
-25.208583831787109
-25.300136566162109
-25.406948089599609
-25.498500823974609
-25.605312347412109
-25.696865081787109
-25.788417816162109
-25.879970550537109
-25.971523284912109
-26.063076019287109
-26.169887542724609
-26.261440277099609
-26.352993011474609
-26.459804534912109
-26.551357269287109
-26.642910003662109
-26.734462738037109
-26.826015472412109
-26.932826995849609
-27.039638519287109
-27.131191253662109
-27.222743988037109
-27.314296722412109
-27.421108245849609
-27.512660980224609
-27.604213714599609
-27.695766448974609
-27.787319183349609
-27.878871917724609
-27.970424652099609
-28.061977386474609
-28.153530120849609
-28.245082855224609
-28.351894378662109
-28.443447113037109
-28.534999847412109
-28.626552581787109
-28.718105316162109
-28.824916839599609
-28.916469573974609
-29.008022308349609
-29.099575042724609
-29.191127777099609
-29.282680511474609
-29.374233245849609
-29.450527191162109
-29.542079925537109
-29.648891448974609
-29.740444183349609
-29.831996917724609
-29.923549652099609
-29.999843597412109
-30.091396331787109
-30.198207855224609
-30.274501800537109
-30.366054534912109
-30.457607269287109
-30.564418792724609
-30.640712738037109
-30.732265472412109
-30.839076995849609
-30.930629730224609
-31.006923675537109
-31.098476409912109
-31.190029144287109
-31.281581878662109
-31.357875823974609
-31.434169769287109
-31.525722503662109
-31.617275238037109
-31.693569183349609
-31.785121917724609
-31.876674652099609
-31.968227386474609
-32.059780120849609
-32.151332855224609
-32.242885589599609
-32.334438323974609
-32.425991058349609
-32.517543792724609
-32.609096527099609
-32.700649261474609
-32.776943206787109
-32.868495941162109
-32.944789886474609
-33.036342620849609
-33.127895355224609
-33.204189300537109
-33.295742034912109
-33.387294769287109
-33.463588714599609
-33.555141448974609
-33.646694183349609
-33.738246917724609
-33.829799652099609
-33.921352386474609
-33.997646331787109
-34.089199066162109
-34.180751800537109
-34.257045745849609
-34.348598480224609
-34.440151214599609
-34.516445159912109
-34.607997894287109
-34.684291839599609
-34.775844573974609
-34.867397308349609
-34.943691253662109
-35.019985198974609
-35.096279144287109
-35.172573089599609
-35.248867034912109
-35.340419769287109
-35.416713714599609
-35.508266448974609
-35.599819183349609
-35.676113128662109
-35.767665863037109
-35.859218597412109
-35.935512542724609
-36.011806488037109
-36.103359222412109
-36.194911956787109
-36.271205902099609
-36.347499847412109
-36.439052581787109
-36.515346527099609
-36.606899261474609
-36.683193206787109
-36.774745941162109
-36.851039886474609
-36.927333831787109
-37.003627777099609
-37.095180511474609
-37.171474456787109
-37.263027191162109
-37.339321136474609
-37.430873870849609
-37.507167816162109
-37.598720550537109
-37.675014495849609
-37.751308441162109
-37.827602386474609
-37.903896331787109
-37.980190277099609
-38.056484222412109
-38.132778167724609
-38.224330902099609
-38.300624847412109
-38.392177581787109
-38.468471527099609
-38.544765472412109
-38.636318206787109
-38.712612152099609
-38.804164886474609
-38.880458831787109
-38.972011566162109
-39.048305511474609
-39.124599456787109
-39.200893402099609
-39.277187347412109
-39.368740081787109
-39.445034027099609
-39.521327972412109
-39.597621917724609
-39.673915863037109
-39.750209808349609
-39.826503753662109
-39.902797698974609
-39.979091644287109
-40.055385589599609
-40.146938323974609
-40.223232269287109
-40.299526214599609
-40.375820159912109
-40.467372894287109
-40.543666839599609
-40.619960784912109
-40.696254730224609
-40.772548675537109
-40.848842620849609
-40.925136566162109
-41.001430511474609
-41.077724456787109
-41.154018402099609
-41.245571136474609
-41.321865081787109
-41.398159027099609
-41.474452972412109
-41.550746917724609
-41.627040863037109
-41.703334808349609
-41.779628753662109
-41.840663909912109
-41.916957855224609
-42.008510589599609
-42.069545745849609
-42.145839691162109
-42.222133636474609
-42.298427581787109
-42.374721527099609
-42.451015472412109
-42.527309417724609
-42.603603363037109
-42.679897308349609
-42.756191253662109
-42.847743988037109
-42.924037933349609
-43.000331878662109
-43.076625823974609
-43.152919769287109
-43.229213714599609
-43.305507659912109
-43.366542816162109
-43.442836761474609
-43.519130706787109
-43.580165863037109
-43.656459808349609
-43.732753753662109
-43.793788909912109
-43.870082855224609
-43.946376800537109
-44.022670745849609
-44.098964691162109
-44.175258636474609
-44.236293792724609
-44.312587738037109
-44.388881683349609
-44.465175628662109
-44.541469573974609
-44.617763519287109
-44.694057464599609
-44.755092620849609
-44.831386566162109
-44.907680511474609
-44.983974456787109
-45.045009613037109
-45.121303558349609
-45.197597503662109
-45.273891448974609
-45.350185394287109
-45.426479339599609
-45.487514495849609
-45.563808441162109
-45.640102386474609
-45.701137542724609
-45.777431488037109
-45.838466644287109
-45.899501800537109
-45.975795745849609
-46.036830902099609
-46.113124847412109
-46.174160003662109
-46.250453948974609
-46.311489105224609
-46.387783050537109
-46.464076995849609
-46.525112152099609
-46.601406097412109
-46.677700042724609
-46.753993988037109
-46.815029144287109
-46.891323089599609
-46.952358245849609
-47.013393402099609
-47.089687347412109
-47.150722503662109
-47.227016448974609
-47.288051605224609
-47.364345550537109
-47.425380706787109
-47.501674652099609
-47.577968597412109
-47.654262542724609
-47.715297698974609
-47.791591644287109
-47.867885589599609
-47.944179534912109
-48.005214691162109
-48.081508636474609
-48.142543792724609
-48.203578948974609
-48.279872894287109
-48.340908050537109
-48.401943206787109
-48.478237152099609
-48.539272308349609
-48.615566253662109
-48.676601409912109
-48.737636566162109
-48.813930511474609
-48.874965667724609
-48.951259613037109
-49.012294769287109
-49.088588714599609
-49.164882659912109
-49.225917816162109
-49.286952972412109
-49.363246917724609
-49.424282073974609
-49.485317230224609
-49.561611175537109
-49.622646331787109
-49.683681488037109
-49.744716644287109
-49.805751800537109
-49.866786956787109
-49.943080902099609
-50.004116058349609
-50.080410003662109
-50.141445159912109
-50.202480316162109
-50.278774261474609
-50.339809417724609
-50.416103363037109
-50.477138519287109
-50.553432464599609
-50.614467620849609
-50.675502777099609
-50.736537933349609
-50.797573089599609
-50.858608245849609
-50.934902191162109
-50.995937347412109
-51.056972503662109
-51.118007659912109
-51.194301605224609
-51.255336761474609
-51.331630706787109
-51.392665863037109
-51.453701019287109
-51.514736175537109
-51.591030120849609
-51.652065277099609
-51.713100433349609
-51.774135589599609
-51.835170745849609
-51.896205902099609
-51.957241058349609
-52.018276214599609
-52.079311370849609
-52.155605316162109
-52.216640472412109
-52.277675628662109
-52.338710784912109
-52.399745941162109
-52.476039886474609
-52.537075042724609
-52.598110198974609
-52.659145355224609
-52.720180511474609
-52.781215667724609
-52.842250823974609
-52.903285980224609
-52.964321136474609
-53.025356292724609
-53.071132659912109
-53.132167816162109
-53.193202972412109
-53.254238128662109
-53.315273284912109
-53.391567230224609
-53.452602386474609
-53.513637542724609
-53.589931488037109
-53.650966644287109
-53.712001800537109
-53.773036956787109
-53.849330902099609
-53.910366058349609
-53.956142425537109
-54.017177581787109
-54.078212738037109
-54.139247894287109
-54.200283050537109
-54.261318206787109
-54.322353363037109
-54.383388519287109
-54.429164886474609
-54.505458831787109
-54.551235198974609
-54.627529144287109
-54.673305511474609
-54.734340667724609
-54.795375823974609
-54.856410980224609
-54.917446136474609
-54.978481292724609
-55.039516448974609
-55.100551605224609
-55.161586761474609
-55.222621917724609
-55.268398284912109
-55.329433441162109
-55.390468597412109
-55.451503753662109
-55.512538909912109
-55.573574066162109
-55.634609222412109
-55.695644378662109
-55.756679534912109
-55.802455902099609
-55.863491058349609
-55.924526214599609
-55.985561370849609
-56.046596527099609
-56.107631683349609
-56.153408050537109
-56.214443206787109
-56.275478363037109
-56.321254730224609
-56.382289886474609
-56.443325042724609
-56.504360198974609
-56.565395355224609
-56.626430511474609
-56.672206878662109
-56.748500823974609
-56.809535980224609
-56.855312347412109
-56.916347503662109
-56.962123870849609
-57.023159027099609
-57.084194183349609
-57.145229339599609
-57.191005706787109
-57.252040863037109
-57.313076019287109
-57.374111175537109
-57.419887542724609
-57.480922698974609
-57.541957855224609
-57.587734222412109
-57.648769378662109
-57.694545745849609
-57.755580902099609
-57.801357269287109
-57.862392425537109
-57.923427581787109
-57.984462738037109
-58.030239105224609
-58.091274261474609
-58.152309417724609
-58.213344573974609
-58.274379730224609
-58.335414886474609
-58.381191253662109
-58.426967620849609
-58.488002777099609
-58.549037933349609
-58.594814300537109
-58.655849456787109
-58.701625823974609
-58.762660980224609
-58.823696136474609
-58.869472503662109
-58.930507659912109
-58.991542816162109
-59.037319183349609
-59.098354339599609
-59.144130706787109
-59.205165863037109
-59.266201019287109
-59.311977386474609
-59.373012542724609
-59.418788909912109
-59.479824066162109
-59.525600433349609
-59.586635589599609
-59.632411956787109
-59.678188323974609
-59.739223480224609
-59.784999847412109
-59.846035003662109
-59.891811370849609
-59.937587738037109
-59.998622894287109
-60.059658050537109
-60.105434417724609
-60.166469573974609
-60.227504730224609
-60.273281097412109
-60.319057464599609
-60.380092620849609
-60.441127777099609
-60.486904144287109
-60.532680511474609
-60.593715667724609
-60.639492034912109
-60.700527191162109
-60.761562347412109
-60.807338714599609
-60.868373870849609
-60.914150238037109
-60.959926605224609
-61.020961761474609
-61.066738128662109
-61.112514495849609
-61.158290863037109
-61.219326019287109
-61.265102386474609
-61.326137542724609
-61.371913909912109
-61.417690277099609
-61.478725433349609
-61.524501800537109
-61.585536956787109
-61.631313323974609
-61.692348480224609
-61.738124847412109
-61.783901214599609
-61.844936370849609
-61.890712738037109
-61.936489105224609
-61.982265472412109
-62.043300628662109
-62.089076995849609
-62.134853363037109
-62.180629730224609
-62.241664886474609
-62.287441253662109
-62.348476409912109
-62.409511566162109
-62.455287933349609
-62.501064300537109
-62.546840667724609
-62.592617034912109
-62.653652191162109
-62.699428558349609
-62.745204925537109
-62.806240081787109
-62.836757659912109
-62.897792816162109
-62.943569183349609
-62.989345550537109
-63.035121917724609
-63.080898284912109
-63.126674652099609
-63.172451019287109
-63.233486175537109
-63.279262542724609
-63.325038909912109
-63.386074066162109
-63.431850433349609
-63.477626800537109
-63.538661956787109
-63.584438323974609
-63.645473480224609
-63.706508636474609
-63.752285003662109
-63.798061370849609
-63.859096527099609
-63.904872894287109
-63.950649261474609
-63.996425628662109
-64.042205810546875
-64.087982177734375
-64.133758544921875
-64.164276123046875
-64.210052490234375
-64.255828857421875
-64.301605224609375
-64.362640380859375
-64.408416748046875
-64.454193115234375
-64.499969482421875
-64.561004638671875
-64.591522216796875
-64.652557373046875
-64.698333740234375
-64.744110107421875
-64.789886474609375
-64.835662841796875
-64.850921630859375
-62.684169769287109
-58.350673675537109
-55.634609222412109
-53.589931488037109
-51.652065277099609
-49.866786956787109
-48.752895355224609
-48.722377777099609
-49.683681488037109
-51.301113128662109
-53.162685394287109
-55.008998870849609
-56.672206878662109
-58.076015472412109
-59.159389495849609
-59.907070159912109
-60.319057464599609
-60.441127777099609
-60.288539886474609
-59.937587738037109
-59.479824066162109
-58.945766448974609
-58.350673675537109
-57.770839691162109
-57.252040863037109
-56.824794769287109
-56.473842620849609
-56.229701995849609
-56.061855316162109
-55.939785003662109
-55.909267425537109
-55.955043792724609
-56.016078948974609
-56.107631683349609
-56.183925628662109
-56.244960784912109
-56.290737152099609
-56.321254730224609
-56.321254730224609
-56.290737152099609
-56.229701995849609
-56.168666839599609
-56.061855316162109
-55.955043792724609
-55.832973480224609
-55.726161956787109
-55.619350433349609
-55.512538909912109
-55.405727386474609
-55.314174652099609
-55.222621917724609
-55.146327972412109
-55.085292816162109
-55.008998870849609
-54.947963714599609
-54.902187347412109
-54.841152191162109
-54.780117034912109
-54.719081878662109
-54.673305511474609
-54.612270355224609
-54.535976409912109
-54.474941253662109
-54.398647308349609
-54.337612152099609
-54.276576995849609
-54.200283050537109
-54.139247894287109
-54.062953948974609
-53.986660003662109
-53.925624847412109
-53.864589691162109
-53.788295745849609
-53.712001800537109
-53.635707855224609
-53.574672698974609
-53.513637542724609
-53.437343597412109
-53.361049652099609
-53.300014495849609
-53.223720550537109
-53.162685394287109
-53.101650238037109
-53.040615081787109
-52.979579925537109
-52.903285980224609
-52.842250823974609
-52.781215667724609
-52.704921722412109
-52.643886566162109
-52.567592620849609
-52.506557464599609
-52.430263519287109
-52.369228363037109
-52.308193206787109
-52.231899261474609
-52.170864105224609
-52.109828948974609
-52.048793792724609
-51.987758636474609
-51.911464691162109
-51.850429534912109
-51.804653167724609
-51.728359222412109
-51.667324066162109
-51.606288909912109
-51.545253753662109
-51.484218597412109
-51.407924652099609
-51.346889495849609
-51.285854339599609
-51.209560394287109
-51.148525238037109
-51.072231292724609
-51.011196136474609
-50.950160980224609
-50.889125823974609
-50.812831878662109
-50.751796722412109
-50.690761566162109
-50.629726409912109
-50.583950042724609
-50.522914886474609
-50.461879730224609
-50.385585784912109
-50.324550628662109
-50.278774261474609
-50.217739105224609
-50.141445159912109
-50.080410003662109
-50.019374847412109
-49.943080902099609
-49.882045745849609
-49.821010589599609
-49.759975433349609
-49.683681488037109
-49.622646331787109
-49.561611175537109
-49.515834808349609
-49.439540863037109
-49.378505706787109
-49.317470550537109
-49.256435394287109
-49.195400238037109
-49.134365081787109
-49.073329925537109
-49.012294769287109
-48.936000823974609
-48.890224456787109
-48.829189300537109
-48.768154144287109
-48.707118988037109
-48.646083831787109
-48.585048675537109
-48.524013519287109
-48.462978363037109
-48.401943206787109
-48.340908050537109
-48.279872894287109
-48.218837738037109
-48.157802581787109
-48.096767425537109
-48.035732269287109
-47.974697113037109
-47.913661956787109
-47.852626800537109
-47.791591644287109
-47.730556488037109
-47.669521331787109
-47.608486175537109
-47.547451019287109
-47.501674652099609
-47.440639495849609
-47.364345550537109
-47.318569183349609
-47.257534027099609
-47.196498870849609
-47.135463714599609
-47.074428558349609
-47.028652191162109
-46.967617034912109
-46.906581878662109
-46.845546722412109
-46.799770355224609
-46.723476409912109
-46.662441253662109
-46.601406097412109
-46.540370941162109
-46.494594573974609
-46.433559417724609
-46.372524261474609
-46.326747894287109
-46.265712738037109
-46.204677581787109
-46.158901214599609
-46.097866058349609
-46.036830902099609
-45.960536956787109
-45.914760589599609
-45.853725433349609
-45.792690277099609
-45.731655120849609
-45.670619964599609
-45.624843597412109
-45.563808441162109
-45.502773284912109
-45.441738128662109
-45.395961761474609
-45.334926605224609
-45.289150238037109
-45.228115081787109
-45.167079925537109
-45.121303558349609
-45.060268402099609
-44.999233245849609
-44.953456878662109
-44.892421722412109
-44.831386566162109
-44.785610198974609
-44.724575042724609
-44.663539886474609
-44.617763519287109
-44.556728363037109
-44.495693206787109
-44.449916839599609
-44.388881683349609
-44.327846527099609
-44.282070159912109
-44.221035003662109
-44.159999847412109
-44.114223480224609
-44.053188323974609
-43.992153167724609
-43.946376800537109
-43.885341644287109
-43.824306488037109
-43.778530120849609
-43.717494964599609
-43.656459808349609
-43.610683441162109
-43.549648284912109
-43.488613128662109
-43.442836761474609
-43.381801605224609
-43.336025238037109
-43.290248870849609
-43.244472503662109
-43.198696136474609
-43.137660980224609
-43.091884613037109
-43.030849456787109
-42.985073089599609
-42.924037933349609
-42.863002777099609
-42.817226409912109
-42.756191253662109
-42.695156097412109
-42.634120941162109
-42.588344573974609
-42.527309417724609
-42.481533050537109
-42.420497894287109
-42.374721527099609
-42.328945159912109
-42.267910003662109
-42.222133636474609
-42.176357269287109
-42.115322113037109
-42.069545745849609
-42.023769378662109
-41.977993011474609
-41.916957855224609
-41.855922698974609
-41.810146331787109
-41.764369964599609
-41.703334808349609
-41.657558441162109
-41.596523284912109
-41.550746917724609
-41.489711761474609
-41.443935394287109
-41.382900238037109
-41.337123870849609
-41.276088714599609
-41.230312347412109
-41.169277191162109
-41.123500823974609
-41.062465667724609
-41.016689300537109
-40.955654144287109
-40.909877777099609
-40.848842620849609
-40.803066253662109
-40.757289886474609
-40.711513519287109
-40.650478363037109
-40.604701995849609
-40.558925628662109
-40.513149261474609
-40.467372894287109
-40.406337738037109
-40.360561370849609
-40.314785003662109
-40.269008636474609
-40.207973480224609
-40.162197113037109
-40.116420745849609
-40.055385589599609
-40.009609222412109
-39.948574066162109
-39.902797698974609
-39.857021331787109
-39.811244964599609
-39.750209808349609
-39.704433441162109
-39.658657073974609
-39.612880706787109
-39.551845550537109
-39.521327972412109
-39.460292816162109
-39.414516448974609
-39.368740081787109
-39.307704925537109
-39.261928558349609
-39.216152191162109
-39.170375823974609
-39.124599456787109
-39.063564300537109
-39.017787933349609
-38.972011566162109
-38.926235198974609
-38.865200042724609
-38.819423675537109
-38.773647308349609
-38.727870941162109
-38.682094573974609
-38.621059417724609
-38.575283050537109
-38.529506683349609
-38.483730316162109
-38.422695159912109
-38.392177581787109
-38.331142425537109
-38.285366058349609
-38.239589691162109
-38.193813323974609
-38.148036956787109
-38.102260589599609
-38.056484222412109
-38.010707855224609
-37.964931488037109
-37.919155120849609
-37.873378753662109
-37.827602386474609
-37.781826019287109
-37.736049652099609
-37.690273284912109
-37.629238128662109
-37.583461761474609
-37.537685394287109
-37.491909027099609
-37.446132659912109
-37.385097503662109
-37.339321136474609
-37.293544769287109
-37.232509613037109
-37.186733245849609
-37.140956878662109
-37.095180511474609
-37.034145355224609
-37.003627777099609
-36.957851409912109
-36.912075042724609
-36.881557464599609
-36.835781097412109
-36.790004730224609
-36.759487152099609
-36.698451995849609
-36.652675628662109
-36.606899261474609
-36.576381683349609
-36.515346527099609
-36.469570159912109
-36.423793792724609
-36.362758636474609
-36.316982269287109
-36.271205902099609
-36.225429534912109
-36.179653167724609
-36.118618011474609
-36.088100433349609
-36.042324066162109
-35.996547698974609
-35.950771331787109
-35.904994964599609
-35.874477386474609
-35.828701019287109
-35.782924652099609
-35.737148284912109
-35.691371917724609
-35.660854339599609
-35.615077972412109
-35.569301605224609
-35.523525238037109
-35.477748870849609
-35.431972503662109
-35.386196136474609
-35.340419769287109
-35.309902191162109
-35.248867034912109
-35.203090667724609
-35.172573089599609
-35.126796722412109
-35.096279144287109
-35.050502777099609
-35.004726409912109
-34.974208831787109
-34.928432464599609
-34.882656097412109
-34.836879730224609
-34.791103363037109
-34.760585784912109
-34.699550628662109
-34.669033050537109
-34.623256683349609
-34.577480316162109
-34.531703948974609
-34.485927581787109
-34.440151214599609
-34.394374847412109
-34.348598480224609
-34.302822113037109
-34.272304534912109
-34.226528167724609
-34.180751800537109
-34.134975433349609
-34.089199066162109
-34.043422698974609
-33.997646331787109
-33.967128753662109
-33.921352386474609
-33.860317230224609
-33.829799652099609
-33.784023284912109
-33.753505706787109
-33.707729339599609
-33.661952972412109
-33.631435394287109
-33.585659027099609
-33.555141448974609
-33.509365081787109
-33.463588714599609
-33.417812347412109
-33.372035980224609
-33.326259613037109
-33.280483245849609
-33.234706878662109
-33.204189300537109
-33.158412933349609
-33.112636566162109
-33.082118988037109
-33.036342620849609
-32.990566253662109
-32.960048675537109
-32.914272308349609
-32.883754730224609
-32.837978363037109
-32.807460784912109
-32.761684417724609
-32.715908050537109
-32.685390472412109
-32.639614105224609
-32.609096527099609
-32.563320159912109
-32.517543792724609
-32.471767425537109
-32.425991058349609
-32.380214691162109
-32.334438323974609
-32.288661956787109
-32.258144378662109
-32.212368011474609
-32.166591644287109
-32.136074066162109
-32.105556488037109
-32.059780120849609
-32.029262542724609
-31.998744964599609
-31.952968597412109
-31.922451019287109
-31.876674652099609
-31.830898284912109
-31.800380706787109
-31.754604339599609
-31.708827972412109
-31.678310394287109
-31.632534027099609
-31.602016448974609
-31.556240081787109
-31.510463714599609
-31.479946136474609
-31.434169769287109
-31.403652191162109
-31.357875823974609
-31.312099456787109
-31.266323089599609
-31.235805511474609
-31.190029144287109
-31.144252777099609
-31.113735198974609
-31.083217620849609
-31.037441253662109
-30.991664886474609
-30.961147308349609
-30.915370941162109
-30.884853363037109
-30.854335784912109
-30.808559417724609
-30.778041839599609
-30.732265472412109
-30.686489105224609
-30.655971527099609
-30.625453948974609
-30.579677581787109
-30.549160003662109
-30.518642425537109
-30.488124847412109
-30.442348480224609
-30.396572113037109
-30.366054534912109
-30.320278167724609
-30.274501800537109
-30.243984222412109
-30.198207855224609
-30.152431488037109
-30.121913909912109
-30.076137542724609
-30.045619964599609
-29.999843597412109
-29.969326019287109
-29.923549652099609
-29.893032073974609
-29.847255706787109
-29.816738128662109
-29.786220550537109
-29.740444183349609
-29.694667816162109
-29.664150238037109
-29.633632659912109
-29.603115081787109
-29.557338714599609
-29.511562347412109
-29.481044769287109
-29.450527191162109
-29.404750823974609
-29.358974456787109
-29.328456878662109
-29.297939300537109
-29.252162933349609
-29.221645355224609
-29.191127777099609
-29.160610198974609
-29.130092620849609
-29.084316253662109
-29.053798675537109
-29.023281097412109
-28.977504730224609
-28.946987152099609
-28.916469573974609
-28.870693206787109
-28.840175628662109
-28.794399261474609
-28.763881683349609
-28.718105316162109
-28.687587738037109
-28.641811370849609
-28.611293792724609
-28.580776214599609
-28.534999847412109
-28.504482269287109
-28.473964691162109
-28.428188323974609
-28.382411956787109
-28.351894378662109
-28.321376800537109
-28.275600433349609
-28.245082855224609
-28.214565277099609
-28.184047698974609
-28.153530120849609
-28.107753753662109
-28.077236175537109
-28.046718597412109
-28.016201019287109
-27.985683441162109
-27.939907073974609
-27.894130706787109
-27.878871917724609
-27.833095550537109
-27.802577972412109
-27.756801605224609
-27.726284027099609
-27.695766448974609
-27.665248870849609
-27.619472503662109
-27.588954925537109
-27.558437347412109
-27.527919769287109
-27.482143402099609
-27.451625823974609
-27.421108245849609
-27.390590667724609
-27.360073089599609
-27.314296722412109
-27.283779144287109
-27.253261566162109
-27.222743988037109
-27.192226409912109
-27.146450042724609
-27.115932464599609
-27.085414886474609
-27.054897308349609
-27.009120941162109
-26.978603363037109
-26.932826995849609
-26.917568206787109
-26.887050628662109
-26.841274261474609
-26.810756683349609
-26.780239105224609
-26.749721527099609
-26.719203948974609
-26.688686370849609
-26.658168792724609
-26.612392425537109
-26.597133636474609
-26.566616058349609
-26.520839691162109
-26.490322113037109
-26.459804534912109
-26.414028167724609
-26.383510589599609
-26.352993011474609
-26.307216644287109
-26.261440277099609
-26.230922698974609
-26.200405120849609
-26.169887542724609
-26.139369964599609
-26.108852386474609
-26.078334808349609
-26.047817230224609
-26.017299652099609
-26.002040863037109
-25.956264495849609
-25.925746917724609
-25.895229339599609
-25.864711761474609
-25.834194183349609
-25.803676605224609
-25.757900238037109
-25.727382659912109
-25.696865081787109
-25.666347503662109
-25.635829925537109
-25.605312347412109
-25.574794769287109
-25.529018402099609
-25.513759613037109
-25.467983245849609
-25.437465667724609
-25.406948089599609
-25.376430511474609
-25.345912933349609
-25.315395355224609
-25.284877777099609
-25.254360198974609
-25.208583831787109
-25.178066253662109
-25.147548675537109
-25.117031097412109
-25.086513519287109
-25.055995941162109
-25.025478363037109
-24.994960784912109
-24.964443206787109
-24.933925628662109
-24.903408050537109
-24.872890472412109
-24.842372894287109
-24.811855316162109
-24.781337738037109
-24.750820159912109
-24.720302581787109
-24.705043792724609
-24.674526214599609
-24.628749847412109
-24.613491058349609
-24.567714691162109
-24.537197113037109
-24.506679534912109
-24.460903167724609
-24.430385589599609
-24.399868011474609
-24.369350433349609
-24.338832855224609
-24.323574066162109
-24.293056488037109
-24.247280120849609
-24.232021331787109
-24.201503753662109
-24.170986175537109
-24.140468597412109
-24.109951019287109
-24.079433441162109
-24.048915863037109
-24.018398284912109
-23.987880706787109
-23.957363128662109
-23.942104339599609
-23.896327972412109
-23.865810394287109
-23.835292816162109
-23.804775238037109
-23.774257659912109
-23.758998870849609
-23.713222503662109
-23.682704925537109
-23.652187347412109
-23.621669769287109
-23.606410980224609
-23.560634613037109
-23.545375823974609
-23.514858245849609
-23.484340667724609
-23.453823089599609
-23.423305511474609
-23.408046722412109
-23.377529144287109
-23.347011566162109
-23.316493988037109
-23.285976409912109
-23.255458831787109
-23.224941253662109
-23.194423675537109
-23.163906097412109
-23.133388519287109
-23.102870941162109
-23.072353363037109
-23.041835784912109
-23.011318206787109
-22.980800628662109
-22.965541839599609
-22.935024261474609
-22.904506683349609
-22.873989105224609
-22.858730316162109
-22.828212738037109
-22.797695159912109
-22.767177581787109
-22.736660003662109
-22.706142425537109
-22.675624847412109
-22.645107269287109
-22.614589691162109
-22.584072113037109
-22.553554534912109
-22.523036956787109
-22.507778167724609
-22.477260589599609
-22.462001800537109
-22.431484222412109
-22.400966644287109
-22.370449066162109
-22.339931488037109
-22.324672698974609
-22.294155120849609
-22.263637542724609
-22.233119964599609
-22.202602386474609
-22.172084808349609
-22.156826019287109
-22.126308441162109
-22.095790863037109
-22.065273284912109
-22.034755706787109
-22.004238128662109
-21.973720550537109
-21.943202972412109
-21.927944183349609
-21.897426605224609
-21.866909027099609
-21.836391448974609
-21.821132659912109
-21.790615081787109
-21.775356292724609
-21.744838714599609
-21.714321136474609
-21.683803558349609
-21.668544769287109
-21.622768402099609
-21.607509613037109
-21.576992034912109
-21.546474456787109
-21.515956878662109
-21.485439300537109
-21.454921722412109
-21.439662933349609
-21.409145355224609
-21.378627777099609
-21.363368988037109
-21.332851409912109
-21.302333831787109
-21.271816253662109
-21.256557464599609
-21.226039886474609
-21.195522308349609
-21.165004730224609
-21.149745941162109
-21.119228363037109
-21.073451995849609
-21.058193206787109
-21.027675628662109
-20.997158050537109
-20.981899261474609
-20.951381683349609
-20.920864105224609
-20.890346527099609
-20.859828948974609
-20.844570159912109
-20.814052581787109
-20.798793792724609
-20.783535003662109
-20.753017425537109
-20.737758636474609
-20.707241058349609
-20.676723480224609
-20.661464691162109
-20.630947113037109
-20.615688323974609
-20.569911956787109
-20.539394378662109
-20.524135589599609
-20.493618011474609
-20.478359222412109
-20.447841644287109
-20.417324066162109
-20.402065277099609
-20.371547698974609
-20.356288909912109
-20.325771331787109
-20.295253753662109
-20.264736175537109
-20.249477386474609
-20.218959808349609
-20.188442230224609
-20.157924652099609
-20.127407073974609
-20.096889495849609
-20.066371917724609
-20.051113128662109
-20.035854339599609
-20.005336761474609
-19.974819183349609
-19.959560394287109
-19.944301605224609
-19.913784027099609
-19.883266448974609
-19.852748870849609
-19.837490081787109
-19.822231292724609
-19.791713714599609
-19.761196136474609
-19.745937347412109
-19.715419769287109
-19.700160980224609
-19.669643402099609
-19.654384613037109
-19.623867034912109
-19.593349456787109
-19.562831878662109
-19.547573089599609
-19.517055511474609
-19.486537933349609
-19.471279144287109
-19.440761566162109
-19.425502777099609
-19.394985198974609
-19.379726409912109
-19.349208831787109
-19.333950042724609
-19.318691253662109
-19.288173675537109
-19.257656097412109
-19.242397308349609
-19.211879730224609
-19.181362152099609
-19.166103363037109
-19.135585784912109
-19.105068206787109
-19.089809417724609
-19.059291839599609
-19.044033050537109
-19.028774261474609
-18.998256683349609
-18.967739105224609
-18.952480316162109
-18.921962738037109
-18.891445159912109
-18.860927581787109
-18.845668792724609
-18.815151214599609
-18.784633636474609
-18.769374847412109
-18.738857269287109
-18.723598480224609
-18.708339691162109
-18.677822113037109
-18.662563323974609
-18.647304534912109
-18.632045745849609
-18.601528167724609
-18.586269378662109
-18.571010589599609
-18.540493011474609
-18.525234222412109
-18.494716644287109
-18.479457855224609
-18.448940277099609
-18.418422698974609
-18.387905120849609
-18.372646331787109
-18.342128753662109
-18.311611175537109
-18.296352386474609
-18.265834808349609
-18.235317230224609
-18.220058441162109
-18.204799652099609
-18.174282073974609
-18.159023284912109
-18.128505706787109
-18.113246917724609
-18.097988128662109
-18.067470550537109
-18.052211761474609
-18.036952972412109
-18.006435394287109
-17.975917816162109
-17.960659027099609
-17.930141448974609
-17.899623870849609
-17.884365081787109
-17.853847503662109
-17.838588714599609
-17.808071136474609
-17.792812347412109
-17.777553558349609
-17.747035980224609
-17.731777191162109
-17.701259613037109
-17.686000823974609
-17.655483245849609
-17.640224456787109
-17.609706878662109
-17.594448089599609
-17.563930511474609
-17.533412933349609
-17.518154144287109
-17.502895355224609
-17.487636566162109
-17.457118988037109
-17.441860198974609
-17.426601409912109
-17.411342620849609
-17.380825042724609
-17.365566253662109
-17.350307464599609
-17.319789886474609
-17.304531097412109
-17.274013519287109
-17.258754730224609
-17.228237152099609
-17.212978363037109
-17.182460784912109
-17.151943206787109
-17.121425628662109
-17.106166839599609
-17.090908050537109
-17.060390472412109
-17.045131683349609
-17.014614105224609
-16.999355316162109
-16.984096527099609
-16.968837738037109
-16.953578948974609
-16.938320159912109
-16.907802581787109
-16.892543792724609
-16.862026214599609
-16.846767425537109
-16.831508636474609
-16.800991058349609
-16.785732269287109
-16.755214691162109
-16.739955902099609
-16.724697113037109
-16.709438323974609
-16.678920745849609
-16.663661956787109
-16.648403167724609
-16.633144378662109
-16.602626800537109
-16.572109222412109
-16.556850433349609
-16.526332855224609
-16.511074066162109
-16.495815277099609
-16.465297698974609
-16.434780120849609
-16.419521331787109
-16.389003753662109
-16.373744964599609
-16.358486175537109
-16.327968597412109
-16.312709808349609
-16.297451019287109
-16.282192230224609
-16.266933441162109
-16.251674652099609
-16.221157073974609
-16.205898284912109
-16.175380706787109
-16.160121917724609
-16.144863128662109
-16.114345550537109
-16.099086761474609
-16.083827972412109
-16.068569183349609
-16.053310394287109
-16.022792816162109
-16.007534027099609
-15.992275238037109
-15.977016448974609
-15.946498870849609
-15.931240081787109
-15.915981292724609
-15.885463714599609
-15.870204925537109
-15.839687347412109
-15.824428558349609
-15.793910980224609
-15.778652191162109
-15.748134613037109
-15.732875823974609
-15.717617034912109
-15.687099456787109
-15.671840667724609
-15.656581878662109
-15.656581878662109
-15.641323089599609
-15.610805511474609
-15.595546722412109
-15.580287933349609
-15.565029144287109
-15.549770355224609
-15.534511566162109
-15.503993988037109
-15.488735198974609
-15.458217620849609
-15.442958831787109
-15.427700042724609
-15.397182464599609
-15.381923675537109
-15.351406097412109
-15.336147308349609
-15.305629730224609
-15.290370941162109
-15.275112152099609
-15.259853363037109
-15.244594573974609
-15.229335784912109
-15.198818206787109
-15.183559417724609
-15.168300628662109
-15.137783050537109
-15.122524261474609
-15.107265472412109
-15.092006683349609
-15.061489105224609
-15.046230316162109
-15.030971527099609
-15.015712738037109
-14.985195159912109
-14.969936370849609
-14.954677581787109
-14.939418792724609
-14.908901214599609
-14.908901214599609
-14.878383636474609
-14.863124847412109
-14.847866058349609
-14.832607269287109
-14.817348480224609
-14.802089691162109
-14.771572113037109
-14.756313323974609
-14.741054534912109
-14.725795745849609
-14.695278167724609
-14.680019378662109
-14.664760589599609
-14.634243011474609
-14.618984222412109
-14.603725433349609
-14.588466644287109
-14.557949066162109
-14.542690277099609
-14.527431488037109
-14.512172698974609
-14.481655120849609
-14.466396331787109
-14.451137542724609
-14.435878753662109
-14.420619964599609
-14.405361175537109
-14.390102386474609
-14.374843597412109
-14.359584808349609
-14.344326019287109
-14.313808441162109
-14.298549652099609
-14.283290863037109
-14.268032073974609
-14.237514495849609
-14.222255706787109
-14.206996917724609
-14.191738128662109
-14.176479339599609
-14.161220550537109
-14.130702972412109
-14.115444183349609
-14.100185394287109
-14.084926605224609
-14.069667816162109
-14.054409027099609
-14.039150238037109
-14.023891448974609
-14.008632659912109
-13.993373870849609
-13.978115081787109
-13.947597503662109
-13.932338714599609
-13.917079925537109
-13.886562347412109
-13.871303558349609
-13.856044769287109
-13.825527191162109
-13.810268402099609
-13.795009613037109
-13.779750823974609
-13.764492034912109
-13.764492034912109
-13.749233245849609
-13.733974456787109
-13.718715667724609
-13.703456878662109
-13.688198089599609
-13.672939300537109
-13.657680511474609
-13.642421722412109
-13.627162933349609
-13.596645355224609
-13.566127777099609
-13.550868988037109
-13.535610198974609
-13.505092620849609
-13.474575042724609
-13.459316253662109
-13.444057464599609
-13.428798675537109
-13.413539886474609
-13.398281097412109
-13.398281097412109
-13.383022308349609
-13.367763519287109
-13.352504730224609
-13.337245941162109
-13.321987152099609
-13.306728363037109
-13.291469573974609
-13.276210784912109
-13.260951995849609
-13.245693206787109
-13.230434417724609
-13.199916839599609
-13.184658050537109
-13.154140472412109
-13.138881683349609
-13.108364105224609
-13.093105316162109
-13.077846527099609
-13.062587738037109
-13.047328948974609
-13.032070159912109
-13.016811370849609
-13.016811370849609
-13.001552581787109
-12.986293792724609
-12.971035003662109
-12.955776214599609
-12.940517425537109
-12.940517425537109
-12.909999847412109
-12.894741058349609
-12.879482269287109
-12.864223480224609
-12.833705902099609
-12.818447113037109
-12.803188323974609
-12.787929534912109
-12.772670745849609
-12.757411956787109
-12.742153167724609
-12.711635589599609
-12.711635589599609
-12.696376800537109
-12.681118011474609
-12.665859222412109
-12.650600433349609
-12.650600433349609
-12.635341644287109
-12.604824066162109
-12.589565277099609
-12.574306488037109
-12.559047698974609
-12.528530120849609
-12.513271331787109
-12.498012542724609
-12.482753753662109
-12.467494964599609
-12.452236175537109
-12.436977386474609
-12.436977386474609
-12.421718597412109
-12.406459808349609
-12.391201019287109
-12.375942230224609
-12.360683441162109
-12.345424652099609
-12.314907073974609
-12.299648284912109
-12.284389495849609
-12.269130706787109
-12.253871917724609
-12.238613128662109
-12.223354339599609
-12.208095550537109
-12.192836761474609
-12.177577972412109
-12.162319183349609
-12.162319183349609
-12.147060394287109
-12.131801605224609
-12.116542816162109
-12.101284027099609
-12.086025238037109
-12.070766448974609
-12.055507659912109
-12.040248870849609
-12.009731292724609
-12.009731292724609
-11.994472503662109
-11.979213714599609
-11.963954925537109
-11.948696136474609
-11.933437347412109
-11.918178558349609
-11.902919769287109
-11.887660980224609
-11.872402191162109
-11.857143402099609
-11.841884613037109
-11.826625823974609
-11.811367034912109
-11.796108245849609
-11.780849456787109
-11.765590667724609
-11.750331878662109
-11.735073089599609
-11.704555511474609
-11.689296722412109
-11.689296722412109
-11.674037933349609
-11.658779144287109
-11.643520355224609
-11.628261566162109
-11.628261566162109
-11.613002777099609
-11.597743988037109
-11.582485198974609
-11.551967620849609
-11.536708831787109
-11.536708831787109
-11.521450042724609
-11.506191253662109
-11.490932464599609
-11.475673675537109
-11.460414886474609
-11.445156097412109
-11.429897308349609
-11.414638519287109
-11.399379730224609
-11.384120941162109
-11.368862152099609
-11.353603363037109
-11.338344573974609
-11.323085784912109
-11.323085784912109
-11.307826995849609
-11.292568206787109
-11.277309417724609
-11.262050628662109
-11.246791839599609
-11.231533050537109
-11.216274261474609
-11.201015472412109
-11.185756683349609
-11.170497894287109
-11.155239105224609
-11.139980316162109
-11.109462738037109
-11.109462738037109
-11.094203948974609
-11.078945159912109
-11.063686370849609
-11.063686370849609
-11.048427581787109
-11.033168792724609
-11.033168792724609
-11.017910003662109
-11.002651214599609
-11.002651214599609
-10.987392425537109
-10.972133636474609
-10.956874847412109
-10.941616058349609
-10.926357269287109
-10.911098480224609
-10.895839691162109
-10.880580902099609
-10.865322113037109
-10.850063323974609
-10.834804534912109
-10.819545745849609
-10.789028167724609
-10.789028167724609
-10.773769378662109
-10.758510589599609
-10.743251800537109
-10.727993011474609
-10.712734222412109
-10.697475433349609
-10.682216644287109
-10.682216644287109
-10.666957855224609
-10.651699066162109
-10.636440277099609
-10.636440277099609
-10.621181488037109
-10.605922698974609
-10.605922698974609
-10.590663909912109
-10.575405120849609
-10.575405120849609
-10.560146331787109
-10.544887542724609
-10.529628753662109
-10.514369964599609
-10.499111175537109
-10.483852386474609
-10.468593597412109
-10.438076019287109
-10.422817230224609
-10.407558441162109
-10.392299652099609
-10.377040863037109
-10.361782073974609
-10.361782073974609
-10.346523284912109
-10.331264495849609
-10.331264495849609
-10.316005706787109
-10.316005706787109
-10.300746917724609
-10.300746917724609
-10.285488128662109
-10.270229339599609
-10.254970550537109
-10.239711761474609
-10.224452972412109
-10.209194183349609
-10.193935394287109
-10.178676605224609
-10.163417816162109
-10.148159027099609
-10.132900238037109
-10.117641448974609
-10.102382659912109
-10.087123870849609
-10.071865081787109
-10.056606292724609
-10.041347503662109
-10.041347503662109
-10.026088714599609
-10.026088714599609
-10.010829925537109
-10.010829925537109
-9.995571136474609
-9.980312347412109
-9.980312347412109
-9.965053558349609
-9.949794769287109
-9.934535980224609
-9.919277191162109
-9.904018402099609
-9.904018402099609
-9.888759613037109
-9.873500823974609
-9.858242034912109
-9.842983245849609
-9.827724456787109
-9.827724456787109
-9.812465667724609
-9.797206878662109
-9.781948089599609
-9.766689300537109
-9.751430511474609
-9.751430511474609
-9.736171722412109
-9.720912933349609
-9.705654144287109
-9.705654144287109
-9.690395355224609
-9.675136566162109
-9.659877777099609
-9.644618988037109
-9.644618988037109
-9.629360198974609
-9.614101409912109
-9.598842620849609
-9.583583831787109
-9.583583831787109
-9.568325042724609
-9.553066253662109
-9.537807464599609
-9.537807464599609
-9.522548675537109
-9.507289886474609
-9.492031097412109
-9.492031097412109
-9.476772308349609
-9.461513519287109
-9.446254730224609
-9.430995941162109
-9.430995941162109
-9.415737152099609
-9.400478363037109
-9.385219573974609
-9.369960784912109
-9.369960784912109
-9.354701995849609
-9.339443206787109
-9.339443206787109
-9.324184417724609
-9.308925628662109
-9.293666839599609
-9.278408050537109
-9.278408050537109
-9.263149261474609
-9.247890472412109
-9.232631683349609
-9.217372894287109
-9.217372894287109
-9.217372894287109
-9.202114105224609
-9.186855316162109
-9.186855316162109
-9.171596527099609
-9.156337738037109
-9.141078948974609
-9.141078948974609
-9.125820159912109
-9.110561370849609
-9.095302581787109
-9.080043792724609
-9.080043792724609
-9.064785003662109
-9.049526214599609
-9.034267425537109
-9.019008636474609
-9.003749847412109
-8.988491058349609
-8.988491058349609
-8.973232269287109
-8.973232269287109
-8.957973480224609
-8.957973480224609
-8.942714691162109
-8.927455902099609
-8.912197113037109
-8.896938323974609
-8.881679534912109
-8.866420745849609
-8.866420745849609
-8.851161956787109
-8.835903167724609
-8.835903167724609
-8.820644378662109
-8.805385589599609
-8.790126800537109
-8.790126800537109
-8.774868011474609
-8.774868011474609
-8.744350433349609
-8.744350433349609
-8.744350433349609
-8.729091644287109
-8.713832855224609
-8.698574066162109
-8.683315277099609
-8.668056488037109
-8.668056488037109
-8.652797698974609
-8.637538909912109
-8.622280120849609
-8.622280120849609
-8.607021331787109
-8.607021331787109
-8.591762542724609
-8.576503753662109
-8.561244964599609
-8.545986175537109
-8.545986175537109
-8.545986175537109
-8.530727386474609
-8.515468597412109
-8.515468597412109
-8.500209808349609
-8.500209808349609
-8.484951019287109
-8.469692230224609
-8.469692230224609
-8.454433441162109
-8.439174652099609
-8.423915863037109
-8.423915863037109
-8.408657073974609
-8.393398284912109
-8.378139495849609
-8.362880706787109
-8.362880706787109
-8.347621917724609
-8.332363128662109
-8.332363128662109
-8.317104339599609
-8.301845550537109
-8.286586761474609
-8.271327972412109
-8.271327972412109
-8.256069183349609
-8.240810394287109
-8.225551605224609
-8.225551605224609
-8.210292816162109
-8.210292816162109
-8.195034027099609
-8.179775238037109
-8.179775238037109
-8.164516448974609
-8.149257659912109
-8.149257659912109
-8.133998870849609
-8.118740081787109
-8.118740081787109
-8.118740081787109
-8.103481292724609
-8.088222503662109
-8.088222503662109
-8.072963714599609
-8.072963714599609
-8.072963714599609
-8.057704925537109
-8.042446136474609
-8.027187347412109
-8.027187347412109
-8.011928558349609
-8.011928558349609
-7.996669769287109
-7.996669769287109
-7.981410980224609
-7.966152191162109
-7.966152191162109
-7.950893402099609
-7.935634613037109
-7.920375823974609
-7.920375823974609
-7.905117034912109
-7.905117034912109
-7.889858245849609
-7.874599456787109
-7.859340667724609
-7.844081878662109
-7.828823089599609
-7.813564300537109
-7.798305511474609
-7.798305511474609
-7.783046722412109
-7.767787933349609
-7.767787933349609
-7.752529144287109
-7.752529144287109
-7.752529144287109
-7.737270355224609
-7.737270355224609
-7.722011566162109
-7.722011566162109
-7.722011566162109
-7.706752777099609
-7.706752777099609
-7.676235198974609
-7.660976409912109
-7.660976409912109
-7.645717620849609
-7.630458831787109
-7.615200042724609
-7.599941253662109
-7.599941253662109
-7.584682464599609
-7.569423675537109
-7.554164886474609
-7.554164886474609
-7.538906097412109
-7.523647308349609
-7.523647308349609
-7.523647308349609
-7.523647308349609
-7.508388519287109
-7.508388519287109
-7.508388519287109
-7.493129730224609
-7.493129730224609
-7.477870941162109
-7.477870941162109
-7.462612152099609
-7.447353363037109
-7.447353363037109
-7.432094573974609
-7.416835784912109
-7.401576995849609
-7.386318206787109
-7.386318206787109
-7.371059417724609
-7.355800628662109
-7.355800628662109
-7.340541839599609
-7.340541839599609
-7.325283050537109
-7.310024261474609
-7.310024261474609
-7.294765472412109
-7.279506683349609
-7.279506683349609
-7.264247894287109
-7.264247894287109
-7.248989105224609
-7.233730316162109
-7.218471527099609
-7.218471527099609
-7.218471527099609
-7.203212738037109
-7.187953948974609
-7.187953948974609
-7.172695159912109
-7.172695159912109
-7.157436370849609
-7.157436370849609
-7.142177581787109
-7.142177581787109
-7.126918792724609
-7.111660003662109
-7.111660003662109
-7.111660003662109
-7.096401214599609
-7.081142425537109
-7.081142425537109
-7.065883636474609
-7.050624847412109
-7.050624847412109
-7.035366058349609
-7.035366058349609
-7.020107269287109
-7.004848480224609
-7.004848480224609
-7.004848480224609
-6.989589691162109
-6.989589691162109
-6.974330902099609
-6.974330902099609
-6.959072113037109
-6.959072113037109
-6.943813323974609
-6.943813323974609
-6.928554534912109
-6.913295745849609
-6.913295745849609
-6.898036956787109
-6.882778167724609
-6.882778167724609
-6.867519378662109
-6.852260589599609
-6.852260589599609
-6.852260589599609
-6.837001800537109
-6.837001800537109
-6.821743011474609
-6.806484222412109
-6.806484222412109
-6.806484222412109
-6.791225433349609
-6.775966644287109
-6.775966644287109
-6.760707855224609
-6.745449066162109
-6.730190277099609
-6.714931488037109
-6.714931488037109
-6.699672698974609
-6.699672698974609
-6.699672698974609
-6.684413909912109
-6.684413909912109
-6.684413909912109
-6.669155120849609
-6.653896331787109
-6.653896331787109
-6.653896331787109
-6.638637542724609
-6.638637542724609
-6.623378753662109
-6.623378753662109
-6.623378753662109
-6.592861175537109
-6.592861175537109
-6.577602386474609
-6.577602386474609
-6.562343597412109
-6.562343597412109
-6.547084808349609
-6.547084808349609
-6.531826019287109
-6.516567230224609
-6.516567230224609
-6.501308441162109
-6.486049652099609
-6.486049652099609
-6.470790863037109
-6.455532073974609
-6.455532073974609
-6.440273284912109
-6.440273284912109
-6.440273284912109
-6.425014495849609
-6.425014495849609
-6.425014495849609
-6.409755706787109
-6.394496917724609
-6.394496917724609
-6.379238128662109
-6.379238128662109
-6.363979339599609
-6.363979339599609
-6.348720550537109
-6.348720550537109
-6.333461761474609
-6.333461761474609
-6.318202972412109
-6.302944183349609
-6.302944183349609
-6.287685394287109
-6.287685394287109
-6.272426605224609
-6.272426605224609
-6.257167816162109
-6.241909027099609
-6.241909027099609
-6.226650238037109
-6.241909027099609
-6.226650238037109
-6.211391448974609
-6.211391448974609
-6.196132659912109
-6.196132659912109
-6.196132659912109
-6.180873870849609
-6.165615081787109
-6.150356292724609
-6.165615081787109
-6.150356292724609
-6.135097503662109
-6.119838714599609
-6.119838714599609
-6.119838714599609
-6.104579925537109
-6.104579925537109
-6.089321136474609
-6.089321136474609
-6.074062347412109
-6.074062347412109
-6.058803558349609
-6.043544769287109
-6.028285980224609
-6.028285980224609
-6.028285980224609
-6.013027191162109
-6.013027191162109
-6.013027191162109
-5.997768402099609
-5.982509613037109
-5.982509613037109
-5.982509613037109
-5.982509613037109
-5.967250823974609
-5.951992034912109
-5.951992034912109
-5.936733245849609
-5.936733245849609
-5.936733245849609
-5.921474456787109
-5.906215667724609
-5.906215667724609
-5.890956878662109
-5.890956878662109
-5.875698089599609
-5.875698089599609
-5.860439300537109
-5.860439300537109
-5.845180511474609
-5.829921722412109
-5.829921722412109
-5.829921722412109
-5.814662933349609
-5.799404144287109
-5.799404144287109
-5.799404144287109
-5.784145355224609
-5.784145355224609
-5.768886566162109
-5.768886566162109
-5.768886566162109
-5.753627777099609
-5.753627777099609
-5.753627777099609
-5.738368988037109
-5.738368988037109
-5.723110198974609
-5.723110198974609
-5.723110198974609
-5.707851409912109
-5.707851409912109
-5.692592620849609
-5.677333831787109
-5.662075042724609
-5.662075042724609
-5.646816253662109
-5.631557464599609
-5.631557464599609
-5.616298675537109
-5.616298675537109
-5.616298675537109
-5.616298675537109
-5.601039886474609
-5.601039886474609
-5.585781097412109
-5.585781097412109
-5.585781097412109
-5.585781097412109
-5.585781097412109
-5.570522308349609
-5.570522308349609
-5.570522308349609
-5.555263519287109
-5.555263519287109
-5.540004730224609
-5.524745941162109
-5.509487152099609
-5.509487152099609
-5.494228363037109
-5.478969573974609
-5.478969573974609
-5.478969573974609
-5.463710784912109
-5.463710784912109
-5.448451995849609
-5.448451995849609
-5.448451995849609
-5.433193206787109
-5.417934417724609
-5.433193206787109
-5.417934417724609
-5.417934417724609
-5.417934417724609
-5.402675628662109
-5.387416839599609
-5.387416839599609
-5.387416839599609
-5.372158050537109
-5.356899261474609
-5.341640472412109
-5.341640472412109
-5.341640472412109
-5.326381683349609
-5.326381683349609
-5.311122894287109
-5.311122894287109
-5.311122894287109
-5.295864105224609
-5.295864105224609
-5.295864105224609
-5.280605316162109
-5.265346527099609
-5.265346527099609
-5.265346527099609
-5.250087738037109
-5.250087738037109
-5.234828948974609
-5.219570159912109
-5.219570159912109
-5.219570159912109
-5.204311370849609
-5.189052581787109
-5.189052581787109
-5.189052581787109
-5.189052581787109
-5.173793792724609
-5.173793792724609
-5.158535003662109
-5.158535003662109
-5.143276214599609
-5.143276214599609
-5.143276214599609
-5.143276214599609
-5.128017425537109
-5.128017425537109
-5.128017425537109
-5.112758636474609
-5.097499847412109
-5.097499847412109
-5.082241058349609
-5.082241058349609
-5.066982269287109
-5.066982269287109
-5.066982269287109
-5.051723480224609
-5.051723480224609
-5.036464691162109
-5.036464691162109
-5.036464691162109
-5.021205902099609
-5.005947113037109
-5.005947113037109
-5.005947113037109
-5.005947113037109
-5.005947113037109
-4.990688323974609
-4.990688323974609
-4.990688323974609
-4.990688323974609
-4.975429534912109
-4.975429534912109
-4.960170745849609
-4.960170745849609
-4.960170745849609
-4.944911956787109
-4.929653167724609
-4.914394378662109
-4.929653167724609
-4.914394378662109
-4.914394378662109
-4.899135589599609
-4.899135589599609
-4.899135589599609
-4.899135589599609
-4.883876800537109
-4.868618011474609
-4.868618011474609
-4.853359222412109
-4.853359222412109
-4.838100433349609
-4.838100433349609
-4.838100433349609
-4.822841644287109
-4.822841644287109
-4.822841644287109
-4.822841644287109
-4.807582855224609
-4.807582855224609
-4.807582855224609
-4.792324066162109
-4.792324066162109
-4.777065277099609
-4.777065277099609
-4.777065277099609
-4.761806488037109
-4.761806488037109
-4.746547698974609
-4.731288909912109
-4.731288909912109
-4.731288909912109
-4.731288909912109
-4.716030120849609
-4.700771331787109
-4.700771331787109
-4.700771331787109
-4.700771331787109
-4.700771331787109
-4.685512542724609
-4.685512542724609
-4.670253753662109
-4.670253753662109
-4.654994964599609
-4.639736175537109
-4.639736175537109
-4.624477386474609
-4.624477386474609
-4.624477386474609
-4.624477386474609
-4.624477386474609
-4.624477386474609
-4.624477386474609
-4.609218597412109
-4.609218597412109
-4.609218597412109
-4.593959808349609
-4.578701019287109
-4.578701019287109
-4.563442230224609
-4.563442230224609
-4.548183441162109
-4.548183441162109
-4.532924652099609
-4.532924652099609
-4.532924652099609
-4.517665863037109
-4.517665863037109
-4.502407073974609
-4.502407073974609
-4.502407073974609
-4.502407073974609
-4.487148284912109
-4.487148284912109
-4.487148284912109
-4.471889495849609
-4.471889495849609
-4.471889495849609
-4.456630706787109
-4.456630706787109
-4.441371917724609
-4.441371917724609
-4.441371917724609
-4.426113128662109
-4.426113128662109
-4.410854339599609
-4.410854339599609
-4.410854339599609
-4.410854339599609
-4.395595550537109
-4.395595550537109
-4.380336761474609
-4.380336761474609
-4.365077972412109
-4.365077972412109
-4.365077972412109
-4.349819183349609
-4.349819183349609
-4.349819183349609
-4.334560394287109
-4.334560394287109
-4.334560394287109
-4.319301605224609
-4.319301605224609
-4.319301605224609
-4.304042816162109
-4.304042816162109
-4.304042816162109
-4.288784027099609
-4.288784027099609
-4.288784027099609
-4.273525238037109
-4.273525238037109
-4.258266448974609
-4.258266448974609
-4.258266448974609
-4.258266448974609
-4.258266448974609
-4.243007659912109
-4.243007659912109
-4.243007659912109
-4.243007659912109
-4.243007659912109
-4.227748870849609
-4.212490081787109
-4.212490081787109
-4.197231292724609
-4.197231292724609
-4.181972503662109
-4.166713714599609
-4.166713714599609
-4.166713714599609
-4.166713714599609
-4.151454925537109
-4.151454925537109
-4.151454925537109
-4.151454925537109
-4.151454925537109
-4.151454925537109
-4.136196136474609
-4.136196136474609
-4.136196136474609
-4.120937347412109
-4.120937347412109
-4.120937347412109
-4.105678558349609
-4.090419769287109
-4.090419769287109
-4.090419769287109
-4.075160980224609
-4.075160980224609
-4.075160980224609
-4.059902191162109
-4.059902191162109
-4.044643402099609
-4.044643402099609
-4.029384613037109
-4.029384613037109
-4.029384613037109
-4.029384613037109
-4.014125823974609
-4.014125823974609
-4.014125823974609
-4.014125823974609
-3.998867273330689
-3.998867273330689
-3.983608484268189
-3.983608484268189
-3.983608484268189
-3.968349695205689
-3.953090906143189
-3.968349695205689
-3.953090906143189
-3.953090906143189
-3.937832117080689
-3.937832117080689
-3.937832117080689
-3.937832117080689
-3.937832117080689
-3.922573328018189
-3.922573328018189
-3.922573328018189
-3.907314538955689
-3.907314538955689
-3.907314538955689
-3.892055749893189
-3.892055749893189
-3.876796960830689
-3.876796960830689
-3.876796960830689
-3.861538171768189
-3.861538171768189
-3.861538171768189
-3.861538171768189
-3.861538171768189
-3.846279382705689
-3.831020593643189
-3.831020593643189
-3.831020593643189
-3.831020593643189
-3.815761804580689
-3.815761804580689
-3.800503015518189
-3.800503015518189
-3.785244226455689
-3.800503015518189
-3.800503015518189
-3.785244226455689
-3.785244226455689
-3.785244226455689
-3.785244226455689
-3.769985437393189
-3.769985437393189
-3.769985437393189
-3.769985437393189
-3.769985437393189
-3.754726648330689
-3.754726648330689
-3.754726648330689
-3.739467859268189
-3.739467859268189
-3.739467859268189
-3.724209070205689
-3.724209070205689
-3.708950281143189
-3.708950281143189
-3.708950281143189
-3.693691492080689
-3.693691492080689
-3.693691492080689
-3.693691492080689
-3.678432703018189
-3.678432703018189
-3.663173913955689
-3.647915124893189
-3.663173913955689
-3.663173913955689
-3.647915124893189
-3.647915124893189
-3.647915124893189
-3.632656335830689
-3.632656335830689
-3.632656335830689
-3.632656335830689
-3.617397546768189
-3.617397546768189
-3.602138757705689
-3.617397546768189
-3.602138757705689
-3.602138757705689
-3.602138757705689
-3.586879968643189
-3.586879968643189
-3.586879968643189
-3.571621179580689
-3.571621179580689
-3.571621179580689
-3.556362390518189
-3.556362390518189
-3.556362390518189
-3.556362390518189
-3.556362390518189
-3.541103601455689
-3.541103601455689
-3.541103601455689
-3.541103601455689
-3.525844812393189
-3.525844812393189
-3.510586023330689
-3.495327234268189
-3.510586023330689
-3.510586023330689
-3.495327234268189
-3.480068445205689
-3.480068445205689
-3.480068445205689
-3.480068445205689
-3.480068445205689
-3.464809656143189
-3.464809656143189
-3.464809656143189
-3.464809656143189
-3.449550867080689
-3.449550867080689
-3.434292078018189
-3.434292078018189
-3.419033288955689
-3.419033288955689
-3.419033288955689
-3.419033288955689
-3.419033288955689
-3.403774499893189
-3.403774499893189
-3.403774499893189
-3.403774499893189
-3.403774499893189
-3.388515710830689
-3.388515710830689
-3.388515710830689
-3.388515710830689
-3.373256921768189
-3.373256921768189
-3.373256921768189
-3.373256921768189
-3.357998132705689
-3.357998132705689
-3.357998132705689
-3.357998132705689
-3.342739343643189
-3.342739343643189
-3.342739343643189
-3.342739343643189
-3.327480554580689
-3.327480554580689
-3.327480554580689
-3.327480554580689
-3.327480554580689
-3.312221765518189
-3.312221765518189
-3.312221765518189
-3.312221765518189
-3.296962976455689
-3.296962976455689
-3.281704187393189
-3.281704187393189
-3.281704187393189
-3.266445398330689
-3.266445398330689
-3.251186609268189
-3.251186609268189
-3.251186609268189
-3.251186609268189
-3.235927820205689
-3.235927820205689
-3.235927820205689
-3.220669031143189
-3.220669031143189
-3.220669031143189
-3.220669031143189
-3.220669031143189
-3.220669031143189
-3.205410242080689
-3.205410242080689
-3.205410242080689
-3.190151453018189
-3.190151453018189
-3.190151453018189
-3.190151453018189
-3.174892663955689
-3.174892663955689
-3.174892663955689
-3.174892663955689
-3.159633874893189
-3.159633874893189
-3.159633874893189
-3.159633874893189
-3.159633874893189
-3.144375085830689
-3.144375085830689
-3.144375085830689
-3.144375085830689
-3.129116296768189
-3.129116296768189
-3.113857507705689
-3.113857507705689
-3.098598718643189
-3.098598718643189
-3.098598718643189
-3.098598718643189
-3.083339929580689
-3.098598718643189
-3.083339929580689
-3.083339929580689
-3.083339929580689
-3.083339929580689
-3.083339929580689
-3.083339929580689
-3.068081140518189
-3.068081140518189
-3.068081140518189
-3.068081140518189
-3.068081140518189
-3.068081140518189
-3.052822351455689
-3.052822351455689
-3.037563562393189
-3.037563562393189
-3.037563562393189
-3.022304773330689
-3.022304773330689
-3.022304773330689
-3.007045984268189
-3.007045984268189
-3.007045984268189
-3.007045984268189
-3.007045984268189
-2.991787195205689
-2.991787195205689
-2.991787195205689
-2.991787195205689
-2.976528406143189
-2.976528406143189
-2.976528406143189
-2.976528406143189
-2.976528406143189
-2.976528406143189
-2.961269617080689
-2.961269617080689
-2.961269617080689
-2.946010828018189
-2.946010828018189
-2.946010828018189
-2.930752038955689
-2.946010828018189
-2.930752038955689
-2.930752038955689
-2.930752038955689
-2.930752038955689
-2.915493249893189
-2.915493249893189
-2.915493249893189
-2.915493249893189
-2.900234460830689
-2.900234460830689
-2.900234460830689
-2.900234460830689
-2.900234460830689
-2.884975671768189
-2.869716882705689
-2.884975671768189
-2.884975671768189
-2.869716882705689
-2.869716882705689
-2.869716882705689
-2.854458093643189
-2.854458093643189
-2.854458093643189
-2.854458093643189
-2.854458093643189
-2.854458093643189
-2.839199304580689
-2.839199304580689
-2.839199304580689
-2.839199304580689
-2.839199304580689
-2.823940515518189
-2.823940515518189
-2.823940515518189
-2.808681726455689
-2.808681726455689
-2.808681726455689
-2.808681726455689
-2.793422937393189
-2.793422937393189
-2.778164148330689
-2.778164148330689
-2.778164148330689
-2.778164148330689
-2.762905359268189
-2.778164148330689
-2.762905359268189
-2.762905359268189
-2.762905359268189
-2.762905359268189
-2.762905359268189
-2.762905359268189
-2.762905359268189
-2.762905359268189
-2.747646570205689
-2.747646570205689
-2.747646570205689
-2.732387781143189
-2.732387781143189
-2.732387781143189
-2.717128992080689
-2.717128992080689
-2.717128992080689
-2.717128992080689
-2.701870203018189
-2.701870203018189
-2.701870203018189
-2.686611413955689
-2.686611413955689
-2.686611413955689
-2.686611413955689
-2.671352624893189
-2.671352624893189
-2.686611413955689
-2.671352624893189
-2.671352624893189
-2.671352624893189
-2.671352624893189
-2.671352624893189
-2.671352624893189
-2.671352624893189
-2.671352624893189
-2.656093835830689
-2.656093835830689
-2.656093835830689
-2.656093835830689
-2.640835046768189
-2.640835046768189
-2.640835046768189
-2.625576257705689
-2.625576257705689
-2.625576257705689
-2.625576257705689
-2.625576257705689
-2.610317468643189
-2.595058679580689
-2.595058679580689
-2.595058679580689
-2.595058679580689
-2.579799890518189
-2.579799890518189
-2.564541101455689
-2.579799890518189
-2.564541101455689
-2.564541101455689
-2.564541101455689
-2.564541101455689
-2.564541101455689
-2.564541101455689
-2.564541101455689
-2.549282312393189
-2.564541101455689
-2.564541101455689
-2.549282312393189
-2.549282312393189
-2.564541101455689
-2.549282312393189
-2.549282312393189
-2.549282312393189
-2.534023523330689
-2.534023523330689
-2.534023523330689
-2.518764734268189
-2.503505945205689
-2.503505945205689
-2.503505945205689
-2.503505945205689
-2.488247156143189
-2.488247156143189
-2.488247156143189
-2.488247156143189
-2.488247156143189
-2.488247156143189
-2.488247156143189
-2.488247156143189
-2.488247156143189
-2.488247156143189
-2.488247156143189
-2.472988367080689
-2.472988367080689
-2.457729578018189
-2.472988367080689
-2.457729578018189
-2.457729578018189
-2.457729578018189
-2.457729578018189
-2.457729578018189
-2.457729578018189
-2.457729578018189
-2.457729578018189
-2.457729578018189
-2.442470788955689
-2.442470788955689
-2.427211999893189
-2.427211999893189
-2.427211999893189
-2.427211999893189
-2.411953210830689
-2.411953210830689
-2.411953210830689
-2.411953210830689
-2.396694421768189
-2.396694421768189
-2.396694421768189
-2.396694421768189
-2.396694421768189
-2.396694421768189
-2.381435632705689
-2.396694421768189
-2.381435632705689
-2.381435632705689
-2.366176843643189
-2.366176843643189
-2.366176843643189
-2.366176843643189
-2.350918054580689
-2.350918054580689
-2.350918054580689
-2.350918054580689
-2.350918054580689
-2.350918054580689
-2.335659265518189
-2.335659265518189
-2.320400476455689
-2.320400476455689
-2.320400476455689
-2.320400476455689
-2.305141687393189
-2.305141687393189
-2.305141687393189
-2.305141687393189
-2.305141687393189
-2.305141687393189
-2.305141687393189
-2.305141687393189
-2.289882898330689
-2.289882898330689
-2.289882898330689
-2.289882898330689
-2.289882898330689
-2.274624109268189
-2.274624109268189
-2.274624109268189
-2.274624109268189
-2.274624109268189
-2.274624109268189
-2.274624109268189
-2.259365320205689
-2.259365320205689
-2.259365320205689
-2.259365320205689
-2.259365320205689
-2.244106531143189
-2.244106531143189
-2.259365320205689
-2.244106531143189
-2.244106531143189
-2.244106531143189
-2.244106531143189
-2.244106531143189
-2.228847742080689
-2.228847742080689
-2.228847742080689
-2.228847742080689
-2.228847742080689
-2.228847742080689
-2.228847742080689
-2.213588953018189
-2.213588953018189
-2.198330163955689
-2.198330163955689
-2.198330163955689
-2.198330163955689
-2.183071374893189
-2.183071374893189
-2.183071374893189
-2.183071374893189
-2.183071374893189
-2.167812585830689
-2.167812585830689
-2.167812585830689
-2.183071374893189
-2.167812585830689
-2.167812585830689
-2.167812585830689
-2.167812585830689
-2.167812585830689
-2.167812585830689
-2.152553796768189
-2.152553796768189
-2.152553796768189
-2.152553796768189
-2.152553796768189
-2.152553796768189
-2.137295007705689
-2.137295007705689
-2.137295007705689
-2.137295007705689
-2.122036218643189
-2.122036218643189
-2.106777429580689
-2.106777429580689
-2.122036218643189
-2.106777429580689
-2.091518640518189
-2.091518640518189
-2.091518640518189
-2.091518640518189
-2.091518640518189
-2.091518640518189
-2.091518640518189
-2.091518640518189
-2.091518640518189
-2.091518640518189
-2.091518640518189
-2.091518640518189
-2.106777429580689
-2.106777429580689
-2.106777429580689
-2.091518640518189
-2.106777429580689
-2.091518640518189
-2.091518640518189
-2.091518640518189
-2.076259851455689
-2.076259851455689
-2.061001062393189
-2.061001062393189
-2.045742273330689
-2.045742273330689
-2.045742273330689
-2.045742273330689
-2.030483484268189
-2.030483484268189
-2.030483484268189
-2.045742273330689
-2.030483484268189
-2.015224695205689
-2.015224695205689
-2.030483484268189
-2.030483484268189
-2.015224695205689
-2.015224695205689
-2.015224695205689
-2.015224695205689
-2.015224695205689
-2.015224695205689
-2.015224695205689
-2.015224695205689
-2.015224695205689
-1.999965906143189
-1.999965906143189
-1.999965906143189
-1.984707117080689
-1.984707117080689
-1.969448328018189
-1.969448328018189
-1.969448328018189
-1.969448328018189
-1.969448328018189
-1.969448328018189
-1.954189538955689
-1.954189538955689
-1.969448328018189
-1.969448328018189
-1.954189538955689
-1.954189538955689
-1.954189538955689
-1.954189538955689
-1.954189538955689
-1.954189538955689
-1.938930749893189
-1.938930749893189
-1.938930749893189
-1.938930749893189
-1.923671960830689
-1.923671960830689
-1.923671960830689
-1.923671960830689
-1.923671960830689
-1.923671960830689
-1.923671960830689
-1.908413171768189
-1.908413171768189
-1.923671960830689
-1.923671960830689
-1.908413171768189
-1.908413171768189
-1.923671960830689
-1.923671960830689
-1.908413171768189
-1.908413171768189
-1.908413171768189
-1.893154382705689
-1.893154382705689
-1.893154382705689
-1.877895593643189
-1.877895593643189
-1.862636804580689
-1.877895593643189
-1.877895593643189
-1.862636804580689
-1.862636804580689
-1.862636804580689
-1.862636804580689
-1.862636804580689
-1.862636804580689
-1.862636804580689
-1.847378015518189
-1.862636804580689
-1.847378015518189
-1.862636804580689
-1.862636804580689
-1.847378015518189
-1.847378015518189
-1.847378015518189
-1.847378015518189
-1.832119226455689
-1.816860437393189
-1.816860437393189
-1.816860437393189
-1.801601648330689
-1.801601648330689
-1.801601648330689
-1.786342859268189
-1.786342859268189
-1.801601648330689
-1.801601648330689
-1.801601648330689
-1.801601648330689
-1.801601648330689
-1.801601648330689
-1.801601648330689
-1.816860437393189
-1.816860437393189
-1.801601648330689
-1.801601648330689
-1.801601648330689
-1.801601648330689
-1.801601648330689
-1.801601648330689
-1.786342859268189
-1.786342859268189
-1.786342859268189
-1.771084070205689
-1.786342859268189
-1.771084070205689
-1.771084070205689
-1.771084070205689
-1.771084070205689
-1.771084070205689
-1.755825281143189
-1.755825281143189
-1.771084070205689
-1.771084070205689
-1.755825281143189
-1.755825281143189
-1.755825281143189
-1.755825281143189
-1.740566492080689
-1.740566492080689
-1.740566492080689
-1.740566492080689
-1.740566492080689
-1.740566492080689
-1.725307703018189
-1.740566492080689
-1.740566492080689
-1.740566492080689
-1.725307703018189
-1.725307703018189
-1.710048913955689
-1.710048913955689
-1.710048913955689
-1.710048913955689
-1.694790124893189
-1.710048913955689
-1.694790124893189
-1.694790124893189
-1.694790124893189
-1.694790124893189
-1.694790124893189
-1.694790124893189
-1.694790124893189
-1.694790124893189
-1.694790124893189
-1.694790124893189
-1.694790124893189
-1.694790124893189
-1.694790124893189
-1.694790124893189
-1.694790124893189
-1.679531335830689
-1.679531335830689
-1.679531335830689
-1.679531335830689
-1.664272546768189
-1.664272546768189
-1.664272546768189
-1.664272546768189
-1.664272546768189
-1.664272546768189
-1.649013757705689
-1.649013757705689
-1.649013757705689
-1.649013757705689
-1.649013757705689
-1.649013757705689
-1.633754968643189
-1.633754968643189
-1.633754968643189
-1.633754968643189
-1.633754968643189
-1.633754968643189
-1.633754968643189
-1.633754968643189
-1.618496179580689
-1.618496179580689
-1.633754968643189
-1.633754968643189
-1.618496179580689
-1.618496179580689
-1.618496179580689
-1.618496179580689
-1.618496179580689
-1.618496179580689
-1.603237390518189
-1.603237390518189
-1.603237390518189
-1.603237390518189
-1.603237390518189
-1.603237390518189
-1.587978601455689
-1.587978601455689
-1.587978601455689
-1.587978601455689
-1.587978601455689
-1.587978601455689
-1.572719812393189
-1.587978601455689
-1.587978601455689
-1.587978601455689
-1.587978601455689
-1.587978601455689
-1.572719812393189
-1.572719812393189
-1.572719812393189
-1.572719812393189
-1.572719812393189
-1.557461023330689
-1.557461023330689
-1.557461023330689
-1.557461023330689
-1.557461023330689
-1.557461023330689
-1.557461023330689
-1.542202234268189
-1.542202234268189
-1.542202234268189
-1.542202234268189
-1.542202234268189
-1.526943445205689
-1.526943445205689
-1.526943445205689
-1.526943445205689
-1.526943445205689
-1.526943445205689
-1.526943445205689
-1.526943445205689
-1.526943445205689
-1.526943445205689
-1.526943445205689
-1.526943445205689
-1.511684656143189
-1.511684656143189
-1.511684656143189
-1.511684656143189
-1.511684656143189
-1.511684656143189
-1.496425867080689
-1.496425867080689
-1.511684656143189
-1.496425867080689
-1.496425867080689
-1.496425867080689
-1.496425867080689
-1.496425867080689
-1.496425867080689
-1.496425867080689
-1.496425867080689
-1.496425867080689
-1.496425867080689
-1.496425867080689
-1.496425867080689
-1.496425867080689
-1.496425867080689
-1.496425867080689
-1.481167078018189
-1.481167078018189
-1.481167078018189
-1.465908288955689
-1.465908288955689
-1.465908288955689
-1.450649499893189
-1.450649499893189
-1.435390710830689
-1.435390710830689
-1.435390710830689
-1.435390710830689
-1.435390710830689
-1.435390710830689
-1.450649499893189
-1.450649499893189
-1.435390710830689
-1.450649499893189
-1.450649499893189
-1.450649499893189
-1.450649499893189
-1.435390710830689
-1.435390710830689
-1.435390710830689
-1.435390710830689
-1.420131921768189
-1.435390710830689
-1.420131921768189
-1.420131921768189
-1.404873132705689
-1.404873132705689
-1.404873132705689
-1.404873132705689
-1.404873132705689
-1.404873132705689
-1.404873132705689
-1.404873132705689
-1.389614343643189
-1.404873132705689
-1.404873132705689
-1.389614343643189
-1.389614343643189
-1.389614343643189
-1.389614343643189
-1.389614343643189
-1.389614343643189
-1.389614343643189
-1.389614343643189
-1.389614343643189
-1.389614343643189
-1.389614343643189
-1.389614343643189
-1.389614343643189
-1.389614343643189
-1.389614343643189
-1.389614343643189
-1.389614343643189
-1.374355554580689
-1.374355554580689
-1.374355554580689
-1.374355554580689
-1.374355554580689
-1.359096765518189
-1.359096765518189
-1.359096765518189
-1.359096765518189
-1.343837976455689
-1.343837976455689
-1.343837976455689
-1.343837976455689
-1.343837976455689
-1.343837976455689
-1.343837976455689
-1.343837976455689
-1.343837976455689
-1.343837976455689
-1.328579187393189
-1.328579187393189
-1.328579187393189
-1.328579187393189
-1.313320398330689
-1.328579187393189
-1.328579187393189
-1.328579187393189
-1.328579187393189
-1.328579187393189
-1.328579187393189
-1.313320398330689
-1.328579187393189
-1.328579187393189
-1.328579187393189
-1.328579187393189
-1.328579187393189
-1.328579187393189
-1.328579187393189
-1.313320398330689
-1.313320398330689
-1.313320398330689
-1.313320398330689
-1.313320398330689
-1.298061609268189
-1.298061609268189
-1.298061609268189
-1.298061609268189
-1.298061609268189
-1.282802820205689
-1.282802820205689
-1.282802820205689
-1.282802820205689
-1.282802820205689
-1.282802820205689
-1.282802820205689
-1.267544031143189
-1.267544031143189
-1.282802820205689
-1.267544031143189
-1.267544031143189
-1.267544031143189
-1.267544031143189
-1.267544031143189
-1.267544031143189
-1.267544031143189
-1.267544031143189
-1.267544031143189
-1.267544031143189
-1.252285242080689
-1.267544031143189
-1.267544031143189
-1.267544031143189
-1.267544031143189
-1.267544031143189
-1.267544031143189
-1.267544031143189
-1.252285242080689
-1.252285242080689
-1.252285242080689
-1.252285242080689
-1.237026453018189
-1.237026453018189
-1.221767663955689
-1.221767663955689
-1.221767663955689
-1.221767663955689
-1.221767663955689
-1.221767663955689
-1.221767663955689
-1.221767663955689
-1.221767663955689
-1.221767663955689
-1.221767663955689
-1.221767663955689
-1.221767663955689
-1.221767663955689
-1.221767663955689
-1.221767663955689
-1.221767663955689
-1.221767663955689
-1.221767663955689
-1.206508874893189
-1.206508874893189
-1.206508874893189
-1.221767663955689
-1.221767663955689
-1.206508874893189
-1.221767663955689
-1.221767663955689
-1.221767663955689
-1.221767663955689
-1.221767663955689
-1.206508874893189
-1.206508874893189
-1.206508874893189
-1.206508874893189
-1.191250085830689
-1.191250085830689
-1.191250085830689
-1.175991296768189
-1.175991296768189
-1.175991296768189
-1.175991296768189
-1.175991296768189
-1.175991296768189
-1.175991296768189
-1.175991296768189
-1.160732507705689
-1.175991296768189
-1.175991296768189
-1.175991296768189
-1.175991296768189
-1.175991296768189
-1.175991296768189
-1.175991296768189
-1.175991296768189
-1.160732507705689
-1.175991296768189
-1.160732507705689
-1.160732507705689
-1.160732507705689
-1.160732507705689
-1.160732507705689
-1.160732507705689
-1.145473718643189
-1.145473718643189
-1.160732507705689
-1.145473718643189
-1.130214929580689
-1.130214929580689
-1.130214929580689
-1.130214929580689
-1.130214929580689
-1.114956140518189
-1.130214929580689
-1.145473718643189
-1.145473718643189
-1.130214929580689
-1.145473718643189
-1.145473718643189
-1.130214929580689
-1.145473718643189
-1.130214929580689
-1.130214929580689
-1.130214929580689
-1.114956140518189
-1.114956140518189
-1.114956140518189
-1.099697351455689
-1.099697351455689
-1.099697351455689
-1.099697351455689
-1.099697351455689
-1.099697351455689
-1.114956140518189
-1.114956140518189
-1.114956140518189
-1.099697351455689
-1.099697351455689
-1.099697351455689
-1.099697351455689
-1.099697351455689
-1.099697351455689
-1.084438562393189
-1.084438562393189
-1.099697351455689
-1.084438562393189
-1.084438562393189
-1.084438562393189
-1.084438562393189
-1.084438562393189
-1.084438562393189
-1.084438562393189
-1.084438562393189
-1.084438562393189
-1.084438562393189
-1.084438562393189
-1.084438562393189
-1.084438562393189
-1.069179773330689
-1.084438562393189
-1.084438562393189
-1.084438562393189
-1.084438562393189
-1.084438562393189
-1.084438562393189
-1.084438562393189
-1.069179773330689
-1.069179773330689
-1.069179773330689
-1.053920984268189
-1.053920984268189
-1.053920984268189
-1.053920984268189
-1.053920984268189
-1.053920984268189
-1.038662195205689
-1.038662195205689
-1.038662195205689
-1.038662195205689
-1.038662195205689
-1.038662195205689
-1.038662195205689
-1.038662195205689
-1.038662195205689
-1.038662195205689
-1.038662195205689
-1.023403406143189
-1.023403406143189
-1.023403406143189
-1.023403406143189
-1.023403406143189
-1.023403406143189
-1.023403406143189
-1.023403406143189
-1.023403406143189
-1.023403406143189
-1.023403406143189
-1.023403406143189
-1.023403406143189
-1.038662195205689
-1.023403406143189
-1.023403406143189
-1.023403406143189
-1.023403406143189
-1.023403406143189
-1.008144617080689
-1.008144617080689
-1.008144617080689
-0.992885828018188
-0.992885828018188
-0.992885828018188
-0.992885828018188
-0.992885828018188
-0.992885828018188
-0.992885828018188
-0.992885828018188
-0.992885828018188
-0.992885828018188
-1.008144617080689
-1.008144617080689
-1.008144617080689
-1.008144617080689
-0.992885828018188
-0.992885828018188
-0.992885828018188
-0.992885828018188
-0.992885828018188
-0.977627038955688
-0.962368249893188
-0.962368249893188
-0.977627038955688
-0.977627038955688
-0.977627038955688
-0.962368249893188
-0.962368249893188
-0.977627038955688
-0.977627038955688
-0.977627038955688
-0.977627038955688
-0.977627038955688
-0.977627038955688
-0.977627038955688
-0.962368249893188
-0.977627038955688
-0.977627038955688
-0.977627038955688
-0.962368249893188
-0.962368249893188
-0.962368249893188
-0.962368249893188
-0.962368249893188
-0.962368249893188
-0.962368249893188
-0.962368249893188
-0.947109460830688
-0.947109460830688
-0.947109460830688
-0.947109460830688
-0.947109460830688
-0.947109460830688
-0.947109460830688
-0.931850671768188
-0.931850671768188
-0.931850671768188
-0.931850671768188
-0.931850671768188
-0.931850671768188
-0.931850671768188
-0.931850671768188
-0.931850671768188
-0.931850671768188
-0.931850671768188
-0.931850671768188
-0.916591882705688
-0.931850671768188
-0.931850671768188
-0.931850671768188
-0.916591882705688
-0.916591882705688
-0.931850671768188
-0.916591882705688
-0.916591882705688
-0.916591882705688
-0.901333093643188
-0.916591882705688
-0.916591882705688
-0.901333093643188
-0.916591882705688
-0.916591882705688
-0.916591882705688
-0.916591882705688
-0.916591882705688
-0.916591882705688
-0.916591882705688
-0.901333093643188
-0.916591882705688
-0.901333093643188
-0.901333093643188
-0.901333093643188
-0.901333093643188
-0.901333093643188
-0.901333093643188
-0.901333093643188
-0.901333093643188
-0.901333093643188
-0.901333093643188
-0.886074304580688
-0.886074304580688
-0.886074304580688
-0.901333093643188
-0.886074304580688
-0.886074304580688
-0.886074304580688
-0.886074304580688
-0.886074304580688
-0.886074304580688
-0.886074304580688
-0.886074304580688
-0.886074304580688
-0.870815515518188
-0.886074304580688
-0.886074304580688
-0.886074304580688
-0.870815515518188
-0.870815515518188
-0.886074304580688
-0.870815515518188
-0.870815515518188
-0.870815515518188
-0.870815515518188
-0.870815515518188
-0.870815515518188
-0.870815515518188
-0.855556726455688
-0.855556726455688
-0.855556726455688
-0.855556726455688
-0.855556726455688
-0.855556726455688
-0.855556726455688
-0.840297937393188
-0.855556726455688
-0.855556726455688
-0.840297937393188
-0.840297937393188
-0.855556726455688
-0.855556726455688
-0.840297937393188
-0.855556726455688
-0.855556726455688
-0.840297937393188
-0.840297937393188
-0.840297937393188
-0.840297937393188
-0.840297937393188
-0.840297937393188
-0.840297937393188
-0.840297937393188
-0.840297937393188
-0.840297937393188
-0.825039148330688
-0.825039148330688
-0.840297937393188
-0.840297937393188
-0.825039148330688
-0.825039148330688
-0.825039148330688
-0.825039148330688
-0.825039148330688
-0.809780359268188
-0.809780359268188
-0.825039148330688
-0.825039148330688
-0.825039148330688
-0.809780359268188
-0.809780359268188
-0.809780359268188
-0.809780359268188
-0.809780359268188
-0.809780359268188
-0.825039148330688
-0.809780359268188
-0.809780359268188
-0.809780359268188
-0.809780359268188
-0.809780359268188
-0.809780359268188
-0.809780359268188
-0.809780359268188
-0.809780359268188
-0.794521570205688
-0.809780359268188
-0.809780359268188
-0.794521570205688
-0.794521570205688
-0.794521570205688
-0.794521570205688
-0.809780359268188
-0.809780359268188
-0.794521570205688
-0.794521570205688
-0.794521570205688
-0.794521570205688
-0.794521570205688
-0.794521570205688
-0.794521570205688
-0.794521570205688
-0.794521570205688
-0.794521570205688
-0.794521570205688
-0.779262781143188
-0.779262781143188
-0.794521570205688
-0.779262781143188
-0.779262781143188
-0.794521570205688
-0.779262781143188
-0.794521570205688
-0.794521570205688
-0.794521570205688
-0.779262781143188
-0.779262781143188
-0.779262781143188
-0.779262781143188
-0.779262781143188
-0.764003992080688
-0.764003992080688
-0.779262781143188
-0.764003992080688
-0.764003992080688
-0.764003992080688
-0.764003992080688
-0.764003992080688
-0.764003992080688
-0.764003992080688
-0.764003992080688
-0.764003992080688
-0.764003992080688
-0.764003992080688
-0.748745203018188
-0.764003992080688
-0.764003992080688
-0.764003992080688
-0.764003992080688
-0.764003992080688
-0.764003992080688
-0.764003992080688
-0.764003992080688
-0.764003992080688
-0.764003992080688
-0.748745203018188
-0.733486413955688
-0.733486413955688
-0.733486413955688
-0.733486413955688
-0.733486413955688
-0.733486413955688
-0.733486413955688
-0.718227624893188
-0.718227624893188
-0.733486413955688
-0.733486413955688
-0.733486413955688
-0.733486413955688
-0.733486413955688
-0.733486413955688
-0.748745203018188
-0.748745203018188
-0.748745203018188
-0.748745203018188
-0.748745203018188
-0.748745203018188
-0.748745203018188
-0.748745203018188
-0.733486413955688
-0.733486413955688
-0.733486413955688
-0.718227624893188
-0.718227624893188
-0.718227624893188
-0.718227624893188
-0.718227624893188
-0.702968835830688
-0.702968835830688
-0.702968835830688
-0.702968835830688
-0.702968835830688
-0.702968835830688
-0.702968835830688
-0.702968835830688
-0.702968835830688
-0.702968835830688
-0.702968835830688
-0.702968835830688
-0.702968835830688
-0.687710046768188
-0.702968835830688
-0.702968835830688
-0.702968835830688
-0.702968835830688
-0.687710046768188
-0.702968835830688
-0.702968835830688
-0.702968835830688
-0.687710046768188
-0.702968835830688
-0.702968835830688
-0.702968835830688
-0.702968835830688
-0.702968835830688
-0.687710046768188
-0.702968835830688
-0.702968835830688
-0.687710046768188
-0.687710046768188
-0.687710046768188
-0.687710046768188
-0.687710046768188
-0.687710046768188
-0.687710046768188
-0.687710046768188
-0.687710046768188
-0.687710046768188
-0.687710046768188
-0.687710046768188
-0.687710046768188
-0.687710046768188
-0.672451257705688
-0.672451257705688
-0.672451257705688
-0.672451257705688
-0.672451257705688
-0.672451257705688
-0.672451257705688
-0.657192468643188
-0.657192468643188
-0.657192468643188
-0.657192468643188
-0.657192468643188
-0.657192468643188
-0.657192468643188
-0.657192468643188
-0.657192468643188
-0.657192468643188
-0.657192468643188
-0.672451257705688
-0.657192468643188
-0.657192468643188
-0.657192468643188
-0.672451257705688
-0.672451257705688
-0.657192468643188
-0.657192468643188
-0.657192468643188
-0.657192468643188
-0.657192468643188
-0.657192468643188
-0.657192468643188
-0.657192468643188
-0.657192468643188
-0.657192468643188
-0.657192468643188
-0.641933679580688
-0.641933679580688
-0.641933679580688
-0.641933679580688
-0.641933679580688
-0.641933679580688
-0.626674890518188
-0.626674890518188
-0.641933679580688
-0.641933679580688
-0.641933679580688
-0.641933679580688
-0.641933679580688
-0.641933679580688
-0.657192468643188
-0.641933679580688
-0.641933679580688
-0.641933679580688
-0.641933679580688
-0.641933679580688
-0.641933679580688
-0.641933679580688
-0.626674890518188
-0.626674890518188
-0.626674890518188
-0.626674890518188
-0.626674890518188
-0.626674890518188
-0.626674890518188
-0.626674890518188
-0.626674890518188
-0.626674890518188
-0.626674890518188
-0.626674890518188
-0.626674890518188
-0.626674890518188
-0.626674890518188
-0.611416101455688
-0.611416101455688
-0.611416101455688
-0.611416101455688
-0.611416101455688
-0.611416101455688
-0.611416101455688
-0.611416101455688
-0.611416101455688
-0.611416101455688
-0.611416101455688
-0.611416101455688
-0.611416101455688
-0.611416101455688
-0.611416101455688
-0.611416101455688
-0.611416101455688
-0.611416101455688
-0.611416101455688
-0.596157312393188
-0.596157312393188
-0.596157312393188
-0.611416101455688
-0.596157312393188
-0.596157312393188
-0.596157312393188
-0.611416101455688
-0.611416101455688
-0.611416101455688
-0.596157312393188
-0.596157312393188
-0.611416101455688
-0.596157312393188
-0.596157312393188
-0.596157312393188
-0.596157312393188
-0.596157312393188
-0.596157312393188
-0.596157312393188
-0.596157312393188
-0.596157312393188
-0.596157312393188
-0.596157312393188
-0.596157312393188
-0.596157312393188
-0.596157312393188
-0.611416101455688
-0.596157312393188
-0.580898523330688
-0.596157312393188
-0.596157312393188
-0.596157312393188
-0.596157312393188
-0.580898523330688
-0.580898523330688
-0.580898523330688
-0.580898523330688
-0.580898523330688
-0.580898523330688
-0.565639734268188
-0.565639734268188
-0.580898523330688
-0.565639734268188
-0.580898523330688
-0.565639734268188
-0.565639734268188
-0.565639734268188
-0.565639734268188
-0.580898523330688
-0.580898523330688
-0.565639734268188
-0.565639734268188
-0.580898523330688
-0.580898523330688
-0.580898523330688
-0.565639734268188
-0.565639734268188
-0.565639734268188
-0.565639734268188
-0.565639734268188
-0.580898523330688
-0.565639734268188
-0.565639734268188
-0.565639734268188
-0.565639734268188
-0.565639734268188
-0.565639734268188
-0.550380945205688
-0.550380945205688
-0.550380945205688
-0.550380945205688
-0.550380945205688
-0.550380945205688
-0.550380945205688
-0.550380945205688
-0.550380945205688
-0.550380945205688
-0.550380945205688
-0.550380945205688
-0.550380945205688
-0.550380945205688
-0.565639734268188
-0.550380945205688
-0.550380945205688
-0.550380945205688
-0.565639734268188
-0.550380945205688
-0.565639734268188
-0.565639734268188
-0.550380945205688
-0.550380945205688
-0.550380945205688
-0.550380945205688
-0.550380945205688
-0.550380945205688
-0.550380945205688
-0.550380945205688
-0.550380945205688
-0.550380945205688
-0.550380945205688
-0.535122156143188
-0.535122156143188
-0.535122156143188
-0.535122156143188
-0.535122156143188
-0.519863367080688
-0.519863367080688
-0.519863367080688
-0.519863367080688
-0.519863367080688
-0.504604578018188
-0.519863367080688
-0.519863367080688
-0.504604578018188
-0.519863367080688
-0.519863367080688
-0.519863367080688
-0.519863367080688
-0.519863367080688
-0.535122156143188
-0.519863367080688
-0.535122156143188
-0.535122156143188
-0.519863367080688
-0.519863367080688
-0.535122156143188
-0.535122156143188
-0.519863367080688
-0.519863367080688
-0.519863367080688
-0.519863367080688
-0.504604578018188
-0.519863367080688
-0.519863367080688
-0.504604578018188
-0.504604578018188
-0.504604578018188
-0.504604578018188
-0.504604578018188
-0.504604578018188
-0.504604578018188
-0.504604578018188
-0.504604578018188
-0.504604578018188
-0.504604578018188
-0.519863367080688
-0.504604578018188
-0.504604578018188
-0.519863367080688
-0.519863367080688
-0.519863367080688
-0.519863367080688
-0.519863367080688
-0.519863367080688
-0.519863367080688
-0.504604578018188
-0.504604578018188
-0.504604578018188
-0.504604578018188
-0.504604578018188
-0.489345759153366
-0.489345759153366
-0.504604578018188
-0.489345759153366
-0.489345759153366
-0.504604578018188
-0.489345759153366
-0.489345759153366
-0.489345759153366
-0.489345759153366
-0.504604578018188
-0.504604578018188
-0.489345759153366
-0.489345759153366
-0.489345759153366
-0.489345759153366
-0.489345759153366
-0.489345759153366
-0.489345759153366
-0.489345759153366
-0.489345759153366
-0.489345759153366
-0.489345759153366
-0.489345759153366
-0.489345759153366
-0.489345759153366
-0.474086970090866
-0.474086970090866
-0.474086970090866
-0.474086970090866
-0.474086970090866
-0.474086970090866
-0.474086970090866
-0.474086970090866
-0.474086970090866
-0.474086970090866
-0.474086970090866
-0.474086970090866
-0.458828181028366
-0.458828181028366
-0.458828181028366
-0.458828181028366
-0.474086970090866
-0.458828181028366
-0.474086970090866
-0.474086970090866
-0.474086970090866
-0.474086970090866
-0.474086970090866
-0.474086970090866
-0.474086970090866
-0.474086970090866
-0.474086970090866
-0.458828181028366
-0.458828181028366
-0.458828181028366
-0.458828181028366
-0.458828181028366
-0.458828181028366
-0.458828181028366
-0.458828181028366
-0.458828181028366
-0.458828181028366
-0.458828181028366
-0.458828181028366
-0.443569391965866
-0.458828181028366
-0.458828181028366
-0.458828181028366
-0.458828181028366
-0.458828181028366
-0.443569391965866
-0.458828181028366
-0.458828181028366
-0.443569391965866
-0.458828181028366
-0.443569391965866
-0.458828181028366
-0.443569391965866
-0.443569391965866
-0.443569391965866
-0.443569391965866
-0.443569391965866
-0.443569391965866
-0.443569391965866
-0.443569391965866
-0.443569391965866
-0.458828181028366
-0.458828181028366
-0.458828181028366
-0.443569391965866
-0.443569391965866
-0.443569391965866
-0.443569391965866
-0.443569391965866
-0.443569391965866
-0.443569391965866
-0.443569391965866
-0.443569391965866
-0.443569391965866
-0.443569391965866
-0.443569391965866
-0.443569391965866
-0.443569391965866
-0.443569391965866
-0.443569391965866
-0.443569391965866
-0.443569391965866
-0.443569391965866
-0.443569391965866
-0.443569391965866
-0.443569391965866
-0.443569391965866
-0.443569391965866
-0.428310602903366
-0.428310602903366
-0.428310602903366
-0.413051813840866
-0.413051813840866
-0.413051813840866
-0.413051813840866
-0.413051813840866
-0.413051813840866
-0.428310602903366
-0.428310602903366
-0.428310602903366
-0.428310602903366
-0.443569391965866
-0.443569391965866
-0.443569391965866
-0.443569391965866
-0.443569391965866
-0.443569391965866
-0.443569391965866
-0.443569391965866
-0.443569391965866
-0.428310602903366
-0.428310602903366
-0.413051813840866
-0.428310602903366
-0.413051813840866
-0.413051813840866
-0.413051813840866
-0.413051813840866
-0.413051813840866
-0.413051813840866
-0.397793024778366
-0.413051813840866
-0.413051813840866
-0.413051813840866
-0.413051813840866
-0.413051813840866
-0.413051813840866
-0.413051813840866
-0.413051813840866
-0.413051813840866
-0.413051813840866
-0.413051813840866
-0.413051813840866
-0.428310602903366
-0.413051813840866
-0.413051813840866
-0.413051813840866
-0.413051813840866
-0.413051813840866
-0.413051813840866
-0.413051813840866
-0.397793024778366
-0.397793024778366
-0.397793024778366
-0.382534235715866
-0.382534235715866
-0.397793024778366
-0.382534235715866
-0.382534235715866
-0.382534235715866
-0.382534235715866
-0.382534235715866
-0.382534235715866
-0.397793024778366
-0.382534235715866
-0.382534235715866
-0.397793024778366
-0.397793024778366
-0.397793024778366
-0.397793024778366
-0.382534235715866
-0.397793024778366
-0.397793024778366
-0.397793024778366
-0.397793024778366
-0.382534235715866
-0.382534235715866
-0.382534235715866
-0.397793024778366
-0.397793024778366
-0.397793024778366
-0.382534235715866
-0.382534235715866
-0.382534235715866
-0.397793024778366
-0.382534235715866
-0.382534235715866
-0.382534235715866
-0.382534235715866
-0.382534235715866
-0.382534235715866
-0.382534235715866
-0.382534235715866
-0.382534235715866
-0.382534235715866
-0.367275446653366
-0.382534235715866
-0.382534235715866
-0.382534235715866
-0.382534235715866
-0.382534235715866
-0.382534235715866
-0.382534235715866
-0.397793024778366
-0.397793024778366
-0.397793024778366
-0.382534235715866
-0.382534235715866
-0.382534235715866
-0.382534235715866
-0.382534235715866
-0.382534235715866
-0.382534235715866
-0.382534235715866
-0.382534235715866
-0.382534235715866
-0.367275446653366
-0.367275446653366
-0.367275446653366
-0.382534235715866
-0.382534235715866
-0.367275446653366
-0.367275446653366
-0.382534235715866
-0.382534235715866
-0.382534235715866
-0.367275446653366
-0.367275446653366
-0.367275446653366
-0.367275446653366
-0.367275446653366
-0.367275446653366
-0.367275446653366
-0.367275446653366
-0.367275446653366
-0.367275446653366
-0.367275446653366
-0.367275446653366
-0.367275446653366
-0.382534235715866
-0.367275446653366
-0.367275446653366
-0.367275446653366
-0.367275446653366
-0.367275446653366
-0.367275446653366
-0.367275446653366
-0.367275446653366
-0.367275446653366
-0.367275446653366
-0.367275446653366
-0.367275446653366
-0.367275446653366
-0.367275446653366
-0.367275446653366
-0.367275446653366
-0.367275446653366
-0.367275446653366
-0.352016657590866
-0.352016657590866
-0.352016657590866
-0.352016657590866
-0.352016657590866
-0.336757868528366
-0.336757868528366
-0.336757868528366
-0.336757868528366
-0.336757868528366
-0.352016657590866
-0.352016657590866
-0.336757868528366
-0.352016657590866
-0.352016657590866
-0.352016657590866
-0.352016657590866
-0.352016657590866
-0.367275446653366
-0.367275446653366
-0.367275446653366
-0.367275446653366
-0.367275446653366
-0.352016657590866
-0.352016657590866
-0.352016657590866
-0.352016657590866
-0.352016657590866
-0.352016657590866
-0.336757868528366
-0.352016657590866
-0.352016657590866
-0.352016657590866
-0.352016657590866
-0.336757868528366
-0.336757868528366
-0.352016657590866
-0.352016657590866
-0.336757868528366
-0.336757868528366
-0.336757868528366
-0.336757868528366
-0.336757868528366
-0.336757868528366
-0.321499079465866
-0.336757868528366
-0.336757868528366
-0.336757868528366
-0.336757868528366
-0.336757868528366
-0.336757868528366
-0.336757868528366
-0.336757868528366
-0.336757868528366
-0.336757868528366
-0.336757868528366
-0.336757868528366
-0.336757868528366
-0.336757868528366
-0.336757868528366
-0.336757868528366
-0.336757868528366
-0.336757868528366
-0.336757868528366
-0.336757868528366
-0.336757868528366
-0.336757868528366
-0.352016657590866
-0.336757868528366
-0.336757868528366
-0.336757868528366
-0.336757868528366
-0.336757868528366
-0.336757868528366
-0.336757868528366
-0.321499079465866
-0.321499079465866
-0.321499079465866
-0.321499079465866
-0.321499079465866
-0.321499079465866
-0.321499079465866
-0.321499079465866
-0.321499079465866
-0.321499079465866
-0.336757868528366
-0.321499079465866
-0.321499079465866
-0.336757868528366
-0.321499079465866
-0.321499079465866
-0.336757868528366
-0.336757868528366
-0.321499079465866
-0.336757868528366
-0.336757868528366
-0.321499079465866
-0.321499079465866
-0.321499079465866
-0.321499079465866
-0.321499079465866
-0.321499079465866
-0.321499079465866
-0.321499079465866
-0.321499079465866
-0.306240290403366
-0.306240290403366
-0.321499079465866
-0.321499079465866
-0.306240290403366
-0.306240290403366
-0.306240290403366
-0.321499079465866
-0.321499079465866
-0.321499079465866
-0.321499079465866
-0.321499079465866
-0.321499079465866
-0.321499079465866
-0.321499079465866
-0.321499079465866
-0.306240290403366
-0.306240290403366
-0.306240290403366
-0.306240290403366
-0.306240290403366
-0.306240290403366
-0.306240290403366
-0.306240290403366
-0.306240290403366
-0.321499079465866
-0.306240290403366
-0.306240290403366
-0.306240290403366
-0.306240290403366
-0.306240290403366
-0.306240290403366
-0.290981501340866
-0.306240290403366
-0.306240290403366
-0.306240290403366
-0.290981501340866
-0.290981501340866
-0.306240290403366
-0.306240290403366
-0.306240290403366
-0.290981501340866
-0.290981501340866
-0.306240290403366
-0.306240290403366
-0.306240290403366
-0.306240290403366
-0.290981501340866
-0.290981501340866
-0.290981501340866
-0.306240290403366
-0.306240290403366
-0.306240290403366
-0.306240290403366
-0.306240290403366
-0.306240290403366
-0.306240290403366
-0.306240290403366
-0.306240290403366
-0.290981501340866
-0.290981501340866
-0.290981501340866
-0.290981501340866
-0.290981501340866
-0.306240290403366
-0.290981501340866
-0.290981501340866
-0.290981501340866
-0.290981501340866
-0.290981501340866
-0.290981501340866
-0.290981501340866
-0.290981501340866
-0.290981501340866
-0.290981501340866
-0.290981501340866
-0.306240290403366
-0.290981501340866
-0.290981501340866
-0.306240290403366
-0.306240290403366
-0.306240290403366
-0.290981501340866
-0.290981501340866
-0.290981501340866
-0.275722712278366
-0.275722712278366
-0.275722712278366
-0.275722712278366
-0.275722712278366
-0.275722712278366
-0.275722712278366
-0.275722712278366
-0.275722712278366
-0.275722712278366
-0.275722712278366
-0.275722712278366
-0.275722712278366
-0.275722712278366
-0.290981501340866
-0.275722712278366
-0.260463923215866
-0.275722712278366
-0.275722712278366
-0.275722712278366
-0.275722712278366
-0.260463923215866
-0.260463923215866
-0.275722712278366
-0.275722712278366
-0.275722712278366
-0.275722712278366
-0.275722712278366
-0.275722712278366
-0.275722712278366
-0.275722712278366
-0.275722712278366
-0.275722712278366
-0.275722712278366
-0.275722712278366
-0.275722712278366
-0.275722712278366
-0.275722712278366
-0.275722712278366
-0.275722712278366
-0.275722712278366
-0.275722712278366
-0.275722712278366
-0.275722712278366
-0.275722712278366
-0.275722712278366
-0.260463923215866
-0.275722712278366
-0.275722712278366
-0.275722712278366
-0.275722712278366
-0.260463923215866
-0.260463923215866
-0.275722712278366
-0.275722712278366
-0.275722712278366
-0.275722712278366
-0.275722712278366
-0.275722712278366
-0.290981501340866
-0.275722712278366
-0.275722712278366
-0.275722712278366
-0.275722712278366
-0.260463923215866
-0.260463923215866
-0.260463923215866
-0.260463923215866
-0.260463923215866
-0.245205134153366
-0.245205134153366
-0.260463923215866
-0.260463923215866
-0.260463923215866
-0.260463923215866
-0.260463923215866
-0.260463923215866
-0.260463923215866
-0.260463923215866
-0.275722712278366
-0.260463923215866
-0.260463923215866
-0.260463923215866
-0.260463923215866
-0.260463923215866
-0.260463923215866
-0.260463923215866
-0.260463923215866
-0.260463923215866
-0.260463923215866
-0.260463923215866
-0.260463923215866
-0.260463923215866
-0.260463923215866
-0.260463923215866
-0.260463923215866
-0.260463923215866
-0.260463923215866
-0.245205134153366
-0.245205134153366
-0.260463923215866
-0.245205134153366
-0.245205134153366
-0.245205134153366
-0.245205134153366
-0.245205134153366
-0.260463923215866
-0.245205134153366
-0.245205134153366
-0.260463923215866
-0.260463923215866
-0.245205134153366
-0.260463923215866
-0.260463923215866
-0.245205134153366
-0.260463923215866
-0.260463923215866
-0.260463923215866
-0.260463923215866
-0.245205134153366
-0.245205134153366
-0.245205134153366
-0.245205134153366
-0.245205134153366
-0.245205134153366
-0.245205134153366
-0.245205134153366
-0.245205134153366
-0.245205134153366
-0.245205134153366
-0.245205134153366
-0.245205134153366
-0.245205134153366
-0.260463923215866
-0.260463923215866
-0.245205134153366
-0.260463923215866
-0.260463923215866
-0.260463923215866
-0.245205134153366
-0.245205134153366
-0.245205134153366
-0.245205134153366
-0.245205134153366
-0.245205134153366
-0.245205134153366
-0.245205134153366
-0.229946345090866
-0.229946345090866
-0.245205134153366
-0.245205134153366
-0.229946345090866
-0.229946345090866
-0.229946345090866
-0.245205134153366
-0.229946345090866
-0.229946345090866
-0.245205134153366
-0.229946345090866
-0.229946345090866
-0.229946345090866
-0.229946345090866
-0.229946345090866
-0.245205134153366
-0.245205134153366
-0.229946345090866
-0.229946345090866
-0.245205134153366
-0.245205134153366
-0.245205134153366
-0.245205134153366
-0.245205134153366
-0.245205134153366
-0.245205134153366
-0.245205134153366
-0.245205134153366
-0.245205134153366
-0.245205134153366
-0.245205134153366
-0.245205134153366
-0.260463923215866
-0.260463923215866
-0.245205134153366
-0.245205134153366
-0.245205134153366
-0.245205134153366
-0.245205134153366
-0.245205134153366
-0.229946345090866
-0.229946345090866
-0.214687556028366
-0.214687556028366
-0.214687556028366
-0.214687556028366
-0.214687556028366
-0.214687556028366
-0.214687556028366
-0.214687556028366
-0.229946345090866
-0.229946345090866
-0.214687556028366
-0.214687556028366
-0.229946345090866
-0.229946345090866
-0.245205134153366
-0.229946345090866
-0.229946345090866
-0.229946345090866
-0.229946345090866
-0.229946345090866
-0.229946345090866
-0.229946345090866
-0.214687556028366
-0.214687556028366
-0.214687556028366
-0.214687556028366
-0.214687556028366
-0.214687556028366
-0.214687556028366
-0.214687556028366
-0.214687556028366
-0.214687556028366
-0.214687556028366
-0.214687556028366
-0.214687556028366
-0.229946345090866
-0.229946345090866
-0.229946345090866
-0.229946345090866
-0.229946345090866
-0.229946345090866
-0.229946345090866
-0.229946345090866
-0.214687556028366
-0.214687556028366
-0.214687556028366
-0.214687556028366
-0.214687556028366
-0.199428766965866
-0.214687556028366
-0.214687556028366
-0.214687556028366
-0.214687556028366
-0.214687556028366
-0.214687556028366
-0.214687556028366
-0.214687556028366
-0.214687556028366
-0.214687556028366
-0.229946345090866
-0.214687556028366
-0.214687556028366
-0.214687556028366
-0.214687556028366
-0.214687556028366
-0.214687556028366
-0.214687556028366
-0.214687556028366
-0.199428766965866
-0.214687556028366
-0.214687556028366
-0.199428766965866
-0.199428766965866
-0.199428766965866
-0.214687556028366
-0.214687556028366
-0.214687556028366
-0.214687556028366
-0.214687556028366
-0.214687556028366
-0.214687556028366
-0.214687556028366
-0.229946345090866
-0.214687556028366
-0.214687556028366
-0.214687556028366
-0.214687556028366
-0.199428766965866
-0.199428766965866
-0.199428766965866
-0.199428766965866
-0.184169977903366
-0.184169977903366
-0.184169977903366
-0.184169977903366
-0.199428766965866
-0.199428766965866
-0.199428766965866
-0.199428766965866
-0.214687556028366
-0.214687556028366
-0.199428766965866
-0.214687556028366
-0.214687556028366
-0.214687556028366
-0.214687556028366
-0.214687556028366
-0.199428766965866
-0.199428766965866
-0.199428766965866
-0.199428766965866
-0.199428766965866
-0.199428766965866
-0.199428766965866
-0.199428766965866
-0.199428766965866
-0.199428766965866
-0.214687556028366
-0.214687556028366
-0.199428766965866
-0.199428766965866
-0.199428766965866
-0.199428766965866
-0.199428766965866
-0.199428766965866
-0.199428766965866
-0.184169977903366
-0.184169977903366
-0.184169977903366
-0.184169977903366
-0.184169977903366
-0.199428766965866
-0.184169977903366
-0.184169977903366
-0.184169977903366
-0.184169977903366
-0.184169977903366
-0.199428766965866
-0.199428766965866
-0.199428766965866
-0.199428766965866
-0.184169977903366
-0.199428766965866
-0.199428766965866
-0.184169977903366
-0.184169977903366
-0.184169977903366
-0.184169977903366
-0.184169977903366
-0.184169977903366
-0.184169977903366
-0.184169977903366
-0.184169977903366
-0.184169977903366
-0.199428766965866
-0.199428766965866
-0.184169977903366
-0.184169977903366
-0.184169977903366
-0.184169977903366
-0.199428766965866
-0.199428766965866
-0.184169977903366
-0.199428766965866
-0.199428766965866
-0.199428766965866
-0.199428766965866
-0.199428766965866
-0.184169977903366
-0.199428766965866
-0.199428766965866
-0.199428766965866
-0.184169977903366
-0.168911188840866
-0.168911188840866
-0.168911188840866
-0.168911188840866
-0.168911188840866
-0.168911188840866
-0.168911188840866
-0.168911188840866
-0.168911188840866
-0.184169977903366
-0.184169977903366
-0.168911188840866
-0.168911188840866
-0.184169977903366
-0.184169977903366
-0.184169977903366
-0.184169977903366
-0.184169977903366
-0.168911188840866
-0.168911188840866
-0.168911188840866
-0.168911188840866
-0.168911188840866
-0.168911188840866
-0.168911188840866
-0.184169977903366
-0.184169977903366
-0.168911188840866
-0.168911188840866
-0.184169977903366
-0.184169977903366
-0.184169977903366
-0.168911188840866
-0.168911188840866
-0.168911188840866
-0.168911188840866
-0.168911188840866
-0.168911188840866
-0.168911188840866
-0.168911188840866
-0.168911188840866
-0.184169977903366
-0.184169977903366
-0.184169977903366
-0.168911188840866
-0.184169977903366
-0.184169977903366
-0.184169977903366
-0.184169977903366
-0.184169977903366
-0.184169977903366
-0.184169977903366
-0.168911188840866
-0.168911188840866
-0.168911188840866
-0.168911188840866
-0.153652399778366
-0.168911188840866
-0.153652399778366
-0.153652399778366
-0.153652399778366
-0.153652399778366
-0.153652399778366
-0.153652399778366
-0.153652399778366
-0.153652399778366
-0.153652399778366
-0.153652399778366
-0.153652399778366
-0.168911188840866
-0.168911188840866
-0.168911188840866
-0.168911188840866
-0.168911188840866
-0.184169977903366
-0.184169977903366
-0.184169977903366
-0.184169977903366
-0.184169977903366
-0.168911188840866
-0.184169977903366
-0.184169977903366
-0.168911188840866
-0.168911188840866
-0.168911188840866
-0.168911188840866
-0.168911188840866
-0.168911188840866
-0.153652399778366
-0.153652399778366
-0.153652399778366
-0.168911188840866
-0.153652399778366
-0.168911188840866
-0.168911188840866
-0.168911188840866
-0.168911188840866
-0.168911188840866
-0.168911188840866
-0.184169977903366
-0.184169977903366
-0.184169977903366
-0.184169977903366
-0.184169977903366
-0.184169977903366
-0.184169977903366
-0.184169977903366
-0.184169977903366
-0.168911188840866
-0.168911188840866
-0.168911188840866
-0.168911188840866
-0.168911188840866
-0.153652399778366
-0.153652399778366
-0.153652399778366
-0.153652399778366
-0.153652399778366
-0.153652399778366
-0.153652399778366
-0.153652399778366
-0.153652399778366
-0.153652399778366
-0.153652399778366
-0.153652399778366
-0.153652399778366
-0.153652399778366
-0.153652399778366
-0.153652399778366
-0.153652399778366
-0.153652399778366
-0.153652399778366
-0.153652399778366
-0.153652399778366
-0.153652399778366
-0.153652399778366
-0.153652399778366
-0.153652399778366
-0.153652399778366
-0.153652399778366
-0.153652399778366
-0.153652399778366
-0.153652399778366
-0.153652399778366
-0.153652399778366
-0.138393610715866
-0.138393610715866
-0.138393610715866
-0.153652399778366
-0.153652399778366
-0.153652399778366
-0.153652399778366
-0.153652399778366
-0.168911188840866
-0.168911188840866
-0.153652399778366
-0.168911188840866
-0.168911188840866
-0.168911188840866
-0.168911188840866
-0.168911188840866
-0.168911188840866
-0.168911188840866
-0.153652399778366
-0.153652399778366
-0.153652399778366
-0.153652399778366
-0.153652399778366
-0.153652399778366
-0.153652399778366
-0.138393610715866
-0.153652399778366
-0.153652399778366
-0.138393610715866
-0.138393610715866
-0.153652399778366
-0.153652399778366
-0.153652399778366
-0.153652399778366
-0.153652399778366
-0.153652399778366
-0.153652399778366
-0.168911188840866
-0.168911188840866
-0.168911188840866
-0.168911188840866
-0.168911188840866
-0.168911188840866
-0.153652399778366
-0.138393610715866
-0.138393610715866
-0.138393610715866
-0.138393610715866
-0.138393610715866
-0.123134821653366
-0.123134821653366
-0.123134821653366
-0.123134821653366
-0.138393610715866
-0.138393610715866
-0.138393610715866
-0.138393610715866
-0.138393610715866
-0.153652399778366
-0.153652399778366
-0.153652399778366
-0.153652399778366
-0.153652399778366
-0.153652399778366
-0.153652399778366
-0.153652399778366
-0.153652399778366
-0.153652399778366
-0.153652399778366
-0.153652399778366
-0.153652399778366
-0.153652399778366
-0.138393610715866
-0.153652399778366
-0.153652399778366
-0.153652399778366
-0.153652399778366
-0.153652399778366
-0.153652399778366
-0.153652399778366
-0.153652399778366
-0.153652399778366
-0.153652399778366
-0.153652399778366
-0.153652399778366
-0.138393610715866
-0.138393610715866
-0.138393610715866
-0.138393610715866
-0.138393610715866
-0.123134821653366
-0.123134821653366
-0.123134821653366
-0.138393610715866
-0.138393610715866
-0.123134821653366
-0.123134821653366
-0.138393610715866
-0.138393610715866
-0.138393610715866
-0.138393610715866
-0.138393610715866
-0.138393610715866
-0.153652399778366
-0.138393610715866
-0.138393610715866
-0.138393610715866
-0.138393610715866
-0.138393610715866
-0.138393610715866
-0.138393610715866
-0.138393610715866
-0.123134821653366
-0.123134821653366
-0.123134821653366
-0.138393610715866
-0.123134821653366
-0.123134821653366
-0.123134821653366
-0.123134821653366
-0.123134821653366
-0.138393610715866
-0.138393610715866
-0.138393610715866
-0.138393610715866
-0.138393610715866
-0.138393610715866
-0.138393610715866
-0.138393610715866
-0.138393610715866
-0.153652399778366
-0.138393610715866
-0.138393610715866
-0.138393610715866
-0.138393610715866
-0.153652399778366
-0.138393610715866
-0.138393610715866
-0.138393610715866
-0.138393610715866
-0.138393610715866
-0.138393610715866
-0.138393610715866
-0.138393610715866
-0.138393610715866
-0.138393610715866
-0.138393610715866
-0.138393610715866
-0.138393610715866
-0.138393610715866
-0.138393610715866
-0.138393610715866
-0.138393610715866
-0.138393610715866
-0.123134821653366
-0.138393610715866
-0.138393610715866
-0.138393610715866
-0.123134821653366
-0.138393610715866
-0.138393610715866
-0.138393610715866
-0.138393610715866
-0.138393610715866
-0.138393610715866
-0.138393610715866
-0.138393610715866
-0.138393610715866
-0.138393610715866
-0.138393610715866
-0.138393610715866
-0.138393610715866
-0.138393610715866
-0.138393610715866
-0.138393610715866
-0.138393610715866
-0.138393610715866
-0.138393610715866
-0.138393610715866
-0.153652399778366
-0.138393610715866
-0.138393610715866
-0.138393610715866
-0.138393610715866
-0.138393610715866
-0.138393610715866
-0.138393610715866
-0.138393610715866
-0.138393610715866
-0.123134821653366
-0.123134821653366
-0.123134821653366
-0.123134821653366
-0.123134821653366
-0.123134821653366
-0.123134821653366
-0.107876032590866
-0.107876032590866
-0.123134821653366
-0.123134821653366
-0.123134821653366
-0.123134821653366
-0.123134821653366
-0.123134821653366
-0.138393610715866
-0.138393610715866
-0.138393610715866
-0.138393610715866
-0.138393610715866
-0.123134821653366
-0.138393610715866
-0.123134821653366
-0.123134821653366
-0.123134821653366
-0.123134821653366
-0.123134821653366
-0.123134821653366
-0.123134821653366
-0.107876032590866
-0.123134821653366
-0.123134821653366
-0.123134821653366
-0.107876032590866
-0.107876032590866
-0.123134821653366
-0.123134821653366
-0.123134821653366
-0.123134821653366
-0.123134821653366
-0.123134821653366
-0.123134821653366
-0.123134821653366
-0.123134821653366
-0.123134821653366
-0.123134821653366
-0.123134821653366
-0.123134821653366
-0.123134821653366
-0.123134821653366
-0.123134821653366
-0.123134821653366
-0.138393610715866
-0.123134821653366
-0.138393610715866
-0.138393610715866
-0.138393610715866
-0.138393610715866
-0.123134821653366
-0.123134821653366
-0.123134821653366
-0.107876032590866
-0.107876032590866
-0.123134821653366
-0.107876032590866
-0.107876032590866
-0.107876032590866
-0.107876032590866
-0.123134821653366
-0.107876032590866
-0.107876032590866
-0.123134821653366
-0.123134821653366
-0.123134821653366
-0.123134821653366
-0.123134821653366
-0.123134821653366
-0.123134821653366
-0.123134821653366
-0.123134821653366
-0.123134821653366
-0.123134821653366
-0.123134821653366
-0.123134821653366
-0.123134821653366
-0.123134821653366
-0.123134821653366
-0.123134821653366
-0.107876032590866
-0.123134821653366
-0.123134821653366
-0.107876032590866
-0.107876032590866
-0.107876032590866
-0.107876032590866
-0.107876032590866
-0.107876032590866
-0.107876032590866
-0.107876032590866
-0.107876032590866
-0.107876032590866
-0.123134821653366
-0.123134821653366
-0.123134821653366
-0.123134821653366
-0.107876032590866
-0.107876032590866
-0.107876032590866
-0.123134821653366
-0.123134821653366
-0.107876032590866
-0.107876032590866
-0.123134821653366
-0.123134821653366
-0.123134821653366
-0.123134821653366
-0.123134821653366
-0.107876032590866
-0.107876032590866
-0.107876032590866
-0.107876032590866
-0.107876032590866
-0.107876032590866
-0.107876032590866
-0.107876032590866
-0.107876032590866
-0.107876032590866
-0.107876032590866
-0.107876032590866
-0.107876032590866
-0.107876032590866
-0.107876032590866
-0.107876032590866
-0.107876032590866
-0.092617243528366
-0.092617243528366
-0.107876032590866
-0.107876032590866
-0.092617243528366
-0.092617243528366
-0.107876032590866
-0.107876032590866
-0.107876032590866
-0.107876032590866
-0.107876032590866
-0.123134821653366
-0.123134821653366
-0.123134821653366
-0.123134821653366
-0.138393610715866
-0.123134821653366
-0.123134821653366
-0.123134821653366
-0.123134821653366
-0.123134821653366
-0.123134821653366
-0.107876032590866
-0.107876032590866
-0.107876032590866
-0.092617243528366
-0.107876032590866
-0.107876032590866
-0.092617243528366
-0.092617243528366
-0.107876032590866
-0.107876032590866
-0.107876032590866
-0.107876032590866
-0.107876032590866
-0.107876032590866
-0.107876032590866
-0.107876032590866
-0.107876032590866
-0.107876032590866
-0.092617243528366
-0.092617243528366
-0.092617243528366
-0.092617243528366
-0.107876032590866
-0.092617243528366
-0.092617243528366
-0.092617243528366
-0.107876032590866
-0.107876032590866
-0.107876032590866
-0.107876032590866
-0.107876032590866
-0.107876032590866
-0.107876032590866
-0.107876032590866
-0.107876032590866
-0.107876032590866
-0.107876032590866
-0.107876032590866
-0.107876032590866
-0.107876032590866
-0.107876032590866
-0.107876032590866
-0.107876032590866
-0.107876032590866
-0.107876032590866
-0.107876032590866
-0.107876032590866
-0.107876032590866
-0.107876032590866
-0.092617243528366
-0.107876032590866
-0.107876032590866
-0.107876032590866
-0.107876032590866
-0.107876032590866
-0.107876032590866
-0.107876032590866
-0.107876032590866
-0.107876032590866
-0.107876032590866
-0.107876032590866
-0.107876032590866
-0.107876032590866
-0.107876032590866
-0.107876032590866
-0.107876032590866
-0.107876032590866
-0.107876032590866
-0.107876032590866
-0.107876032590866
-0.092617243528366
-0.092617243528366
-0.107876032590866
-0.107876032590866
-0.107876032590866
-0.107876032590866
-0.107876032590866
-0.107876032590866
-0.107876032590866
-0.107876032590866
-0.107876032590866
-0.107876032590866
-0.107876032590866
-0.107876032590866
-0.107876032590866
-0.107876032590866
-0.092617243528366
-0.092617243528366
-0.092617243528366
-0.092617243528366
-0.092617243528366
-0.092617243528366
-0.092617243528366
-0.092617243528366
-0.092617243528366
-0.092617243528366
-0.092617243528366
-0.107876032590866
-0.107876032590866
-0.107876032590866
-0.092617243528366
-0.107876032590866
-0.107876032590866
-0.107876032590866
-0.092617243528366
-0.092617243528366
-0.092617243528366
-0.092617243528366
-0.092617243528366
-0.092617243528366
-0.092617243528366
-0.092617243528366
-0.092617243528366
-0.092617243528366
-0.092617243528366
-0.092617243528366
-0.092617243528366
-0.092617243528366
-0.107876032590866
-0.107876032590866
-0.107876032590866
-0.092617243528366
-0.092617243528366
-0.092617243528366
-0.092617243528366
-0.107876032590866
-0.092617243528366
-0.092617243528366
-0.092617243528366
-0.092617243528366
-0.092617243528366
-0.092617243528366
-0.092617243528366
-0.092617243528366
-0.092617243528366
-0.092617243528366
-0.092617243528366
-0.092617243528366
-0.092617243528366
-0.092617243528366
-0.092617243528366
-0.092617243528366
-0.092617243528366
-0.092617243528366
-0.107876032590866
-0.092617243528366
-0.092617243528366
-0.092617243528366
-0.092617243528366
-0.092617243528366
-0.092617243528366
-0.077358454465866
-0.077358454465866
-0.077358454465866
-0.077358454465866
-0.077358454465866
-0.077358454465866
-0.092617243528366
-0.092617243528366
-0.092617243528366
-0.092617243528366
-0.092617243528366
-0.092617243528366
-0.092617243528366
-0.077358454465866
-0.077358454465866
-0.077358454465866
-0.062099665403366
-0.062099665403366
-0.062099665403366
-0.062099665403366
-0.062099665403366
-0.062099665403366
-0.062099665403366
-0.077358454465866
-0.092617243528366
-0.092617243528366
-0.092617243528366
-0.092617243528366
-0.092617243528366
-0.107876032590866
-0.107876032590866
-0.092617243528366
-0.092617243528366
-0.092617243528366
-0.092617243528366
-0.077358454465866
-0.092617243528366
-0.077358454465866
-0.062099665403366
-0.077358454465866
-0.077358454465866
-0.077358454465866
-0.077358454465866
-0.077358454465866
-0.077358454465866
-0.077358454465866
-0.092617243528366
-0.077358454465866
-0.077358454465866
-0.077358454465866
-0.092617243528366
-0.092617243528366
-0.107876032590866
-0.107876032590866
-0.092617243528366
-0.092617243528366
-0.092617243528366
-0.107876032590866
-0.107876032590866
-0.107876032590866
-0.092617243528366
-0.107876032590866
-0.107876032590866
-0.092617243528366
-0.092617243528366
-0.092617243528366
-0.092617243528366
-0.092617243528366
-0.077358454465866
-0.077358454465866
-0.077358454465866
-0.077358454465866
-0.077358454465866
-0.077358454465866
-0.077358454465866
-0.077358454465866
-0.077358454465866
-0.077358454465866
-0.077358454465866
-0.077358454465866
-0.077358454465866
-0.092617243528366
-0.092617243528366
-0.092617243528366
-0.092617243528366
-0.092617243528366
-0.092617243528366
-0.092617243528366
-0.092617243528366
-0.092617243528366
-0.092617243528366
-0.092617243528366
-0.092617243528366
-0.092617243528366
-0.092617243528366
-0.092617243528366
-0.092617243528366
-0.092617243528366
-0.077358454465866
-0.077358454465866
-0.092617243528366
-0.077358454465866
-0.077358454465866
-0.077358454465866
-0.062099665403366
-0.077358454465866
-0.092617243528366
-0.077358454465866
-0.077358454465866
-0.077358454465866
-0.092617243528366
-0.092617243528366
-0.092617243528366
-0.092617243528366
-0.092617243528366
-0.092617243528366
-0.092617243528366
-0.092617243528366
-0.092617243528366
-0.077358454465866
-0.077358454465866
-0.077358454465866
-0.077358454465866
-0.077358454465866
-0.077358454465866
-0.077358454465866
-0.077358454465866
-0.077358454465866
-0.092617243528366
-0.092617243528366
-0.092617243528366
-0.092617243528366
-0.092617243528366
-0.092617243528366
-0.092617243528366
-0.092617243528366
-0.077358454465866
-0.077358454465866
-0.062099665403366
-0.077358454465866
-0.077358454465866
-0.077358454465866
-0.062099665403366
-0.077358454465866
-0.077358454465866
-0.077358454465866
-0.092617243528366
-0.092617243528366
-0.077358454465866
-0.092617243528366
-0.092617243528366
-0.092617243528366
-0.092617243528366
-0.077358454465866
-0.077358454465866
-0.077358454465866
-0.077358454465866
-0.077358454465866
-0.077358454465866
-0.077358454465866
-0.077358454465866
-0.077358454465866
-0.077358454465866
-0.077358454465866
-0.077358454465866
-0.077358454465866
-0.077358454465866
-0.077358454465866
-0.077358454465866
-0.077358454465866
-0.077358454465866
-0.077358454465866
-0.077358454465866
-0.077358454465866
-0.077358454465866
-0.077358454465866
-0.077358454465866
-0.077358454465866
-0.077358454465866
-0.077358454465866
-0.077358454465866
-0.077358454465866
-0.077358454465866
-0.077358454465866
-0.077358454465866
-0.077358454465866
-0.077358454465866
-0.077358454465866
-0.077358454465866
-0.077358454465866
-0.077358454465866
-0.077358454465866
-0.077358454465866
-0.077358454465866
-0.077358454465866
-0.077358454465866
-0.077358454465866
-0.077358454465866
-0.077358454465866
-0.077358454465866
-0.077358454465866
-0.092617243528366
-0.092617243528366
-0.092617243528366
-0.077358454465866
-0.092617243528366
-0.092617243528366
-0.077358454465866
-0.077358454465866
-0.077358454465866
-0.077358454465866
-0.077358454465866
-0.062099665403366
-0.062099665403366
-0.062099665403366
-0.062099665403366
-0.077358454465866
-0.062099665403366
-0.077358454465866
-0.077358454465866
-0.077358454465866
-0.077358454465866
-0.077358454465866
-0.077358454465866
-0.077358454465866
-0.077358454465866
-0.077358454465866
-0.077358454465866
-0.077358454465866
-0.077358454465866
-0.077358454465866
-0.077358454465866
-0.062099665403366
-0.077358454465866
-0.077358454465866
-0.062099665403366
-0.062099665403366
-0.062099665403366
-0.062099665403366
-0.062099665403366
-0.062099665403366
-0.077358454465866
-0.077358454465866
-0.077358454465866
-0.077358454465866
-0.077358454465866
-0.077358454465866
-0.077358454465866
-0.077358454465866
-0.062099665403366
-0.062099665403366
-0.062099665403366
-0.062099665403366
-0.062099665403366
-0.077358454465866
-0.062099665403366
-0.062099665403366
-0.062099665403366
-0.077358454465866
-0.077358454465866
-0.077358454465866
-0.062099665403366
-0.077358454465866
-0.077358454465866
-0.062099665403366
-0.062099665403366
-0.062099665403366
-0.062099665403366
-0.062099665403366
-0.062099665403366
-0.062099665403366
-0.062099665403366
-0.062099665403366
-0.062099665403366
-0.077358454465866
-0.077358454465866
-0.062099665403366
-0.062099665403366
-0.062099665403366
-0.062099665403366
-0.077358454465866
-0.077358454465866
-0.062099665403366
-0.062099665403366
-0.077358454465866
-0.062099665403366
-0.062099665403366
-0.046840876340866
-0.046840876340866
-0.062099665403366
-0.046840876340866
-0.046840876340866
-0.046840876340866
-0.062099665403366
-0.062099665403366
-0.062099665403366
-0.062099665403366
-0.077358454465866
-0.077358454465866
-0.077358454465866
-0.077358454465866
-0.077358454465866
-0.077358454465866
-0.077358454465866
-0.077358454465866
-0.077358454465866
-0.062099665403366
-0.077358454465866
-0.077358454465866
-0.062099665403366
-0.062099665403366
-0.062099665403366
-0.062099665403366
-0.062099665403366
-0.062099665403366
-0.062099665403366
-0.062099665403366
-0.062099665403366
-0.077358454465866
-0.077358454465866
-0.077358454465866
-0.077358454465866
-0.077358454465866
-0.077358454465866
-0.077358454465866
-0.077358454465866
-0.077358454465866
-0.062099665403366
-0.062099665403366
-0.062099665403366
-0.062099665403366
-0.062099665403366
-0.062099665403366
-0.062099665403366
-0.062099665403366
-0.046840876340866
-0.046840876340866
-0.062099665403366
-0.062099665403366
-0.046840876340866
-0.046840876340866
-0.062099665403366
-0.062099665403366
-0.062099665403366
-0.062099665403366
-0.062099665403366
-0.077358454465866
-0.077358454465866
-0.077358454465866
-0.077358454465866
-0.077358454465866
-0.077358454465866
-0.062099665403366
-0.062099665403366
-0.062099665403366
-0.062099665403366
-0.062099665403366
-0.062099665403366
-0.046840876340866
-0.046840876340866
-0.046840876340866
-0.062099665403366
-0.046840876340866
-0.046840876340866
-0.062099665403366
-0.062099665403366
-0.062099665403366
-0.062099665403366
-0.062099665403366
-0.062099665403366
-0.062099665403366
-0.077358454465866
-0.077358454465866
-0.077358454465866
-0.077358454465866
-0.062099665403366
-0.062099665403366
-0.062099665403366
-0.077358454465866
-0.062099665403366
-0.062099665403366
-0.062099665403366
-0.062099665403366
-0.062099665403366
-0.062099665403366
-0.062099665403366
-0.062099665403366
-0.062099665403366
-0.062099665403366
-0.062099665403366
-0.062099665403366
-0.062099665403366
-0.062099665403366
-0.062099665403366
-0.046840876340866
-0.046840876340866
-0.062099665403366
-0.062099665403366
-0.046840876340866
-0.046840876340866
-0.046840876340866
-0.046840876340866
-0.062099665403366
-0.062099665403366
-0.046840876340866
-0.062099665403366
-0.062099665403366
-0.062099665403366
-0.062099665403366
-0.046840876340866
-0.062099665403366
-0.062099665403366
-0.046840876340866
-0.046840876340866
-0.062099665403366
-0.062099665403366
-0.062099665403366
-0.062099665403366
-0.062099665403366
-0.062099665403366
-0.062099665403366
-0.062099665403366
-0.062099665403366
-0.062099665403366
-0.062099665403366
-0.062099665403366
-0.062099665403366
-0.062099665403366
-0.062099665403366
-0.062099665403366
-0.062099665403366
-0.062099665403366
-0.046840876340866
-0.062099665403366
-0.062099665403366
-0.062099665403366
-0.062099665403366
-0.062099665403366
-0.062099665403366
-0.062099665403366
-0.062099665403366
-0.062099665403366
-0.062099665403366
-0.062099665403366
-0.046840876340866
-0.062099665403366
-0.062099665403366
-0.062099665403366
-0.062099665403366
-0.062099665403366
-0.062099665403366
-0.062099665403366
-0.062099665403366
-0.062099665403366
-0.062099665403366
-0.062099665403366
-0.062099665403366
-0.062099665403366
-0.062099665403366
-0.062099665403366
-0.062099665403366
-0.062099665403366
-0.046840876340866
-0.046840876340866
-0.046840876340866
-0.062099665403366
-0.062099665403366
-0.046840876340866
-0.046840876340866
-0.046840876340866
-0.046840876340866
-0.046840876340866
-0.046840876340866
-0.031582087278366
-0.031582087278366
-0.046840876340866
-0.046840876340866
-0.062099665403366
-0.062099665403366
-0.062099665403366
-0.062099665403366
-0.062099665403366
-0.062099665403366
-0.062099665403366
-0.062099665403366
-0.062099665403366
-0.062099665403366
-0.062099665403366
-0.062099665403366
-0.062099665403366
-0.062099665403366
-0.062099665403366
-0.062099665403366
-0.062099665403366
-0.062099665403366
-0.062099665403366
-0.046840876340866
-0.046840876340866
-0.046840876340866
-0.046840876340866
-0.046840876340866
-0.046840876340866
-0.031582087278366
-0.031582087278366
-0.031582087278366
-0.031582087278366
-0.031582087278366
-0.031582087278366
-0.031582087278366
-0.046840876340866
-0.046840876340866
-0.046840876340866
-0.046840876340866
-0.046840876340866
-0.046840876340866
-0.062099665403366
-0.062099665403366
-0.046840876340866
-0.062099665403366
-0.062099665403366
-0.062099665403366
-0.062099665403366
-0.062099665403366
-0.062099665403366
-0.046840876340866
-0.046840876340866
-0.046840876340866
-0.046840876340866
-0.046840876340866
-0.046840876340866
-0.046840876340866
-0.031582087278366
-0.046840876340866
-0.046840876340866
-0.046840876340866
-0.046840876340866
-0.046840876340866
-0.046840876340866
-0.046840876340866
-0.046840876340866
-0.046840876340866
-0.046840876340866
-0.062099665403366
-0.062099665403366
-0.046840876340866
-0.062099665403366
-0.062099665403366
-0.046840876340866
-0.046840876340866
-0.062099665403366
-0.062099665403366
-0.046840876340866
-0.046840876340866
-0.046840876340866
-0.062099665403366
-0.062099665403366
-0.046840876340866
-0.046840876340866
-0.046840876340866
-0.046840876340866
-0.046840876340866
-0.046840876340866
-0.046840876340866
-0.046840876340866
-0.046840876340866
-0.046840876340866
-0.046840876340866
-0.046840876340866
-0.046840876340866
-0.046840876340866
-0.062099665403366
-0.046840876340866
-0.046840876340866
-0.046840876340866
-0.062099665403366
-0.062099665403366
-0.062099665403366
-0.062099665403366
-0.062099665403366
-0.062099665403366
-0.062099665403366
-0.062099665403366
-0.046840876340866
-0.046840876340866
-0.046840876340866
-0.046840876340866
-0.031582087278366
-0.031582087278366
-0.031582087278366
-0.031582087278366
-0.016323298215866
-0.016323298215866
-0.031582087278366
-0.016323298215866
-0.031582087278366
-0.031582087278366
-0.046840876340866
-0.046840876340866
-0.046840876340866
-0.062099665403366
-0.062099665403366
-0.062099665403366
-0.062099665403366
-0.062099665403366
-0.062099665403366
-0.062099665403366
-0.046840876340866
-0.046840876340866
-0.046840876340866
-0.046840876340866
-0.046840876340866
-0.046840876340866
-0.031582087278366
-0.031582087278366
-0.031582087278366
-0.031582087278366
-0.046840876340866
-0.031582087278366
-0.046840876340866
-0.046840876340866
-0.046840876340866
-0.046840876340866
-0.046840876340866
-0.046840876340866
-0.046840876340866
-0.046840876340866
-0.046840876340866
-0.046840876340866
-0.046840876340866
-0.046840876340866
-0.046840876340866
-0.031582087278366
-0.046840876340866
-0.031582087278366
-0.031582087278366
-0.031582087278366
-0.046840876340866
-0.046840876340866
-0.046840876340866
-0.046840876340866
-0.046840876340866
-0.046840876340866
-0.046840876340866
-0.046840876340866
-0.062099665403366
-0.046840876340866
-0.046840876340866
-0.046840876340866
-0.046840876340866
-0.046840876340866
-0.046840876340866
-0.031582087278366
-0.031582087278366
-0.046840876340866
-0.046840876340866
-0.046840876340866
-0.031582087278366
-0.046840876340866
-0.046840876340866
-0.031582087278366
-0.046840876340866
-0.046840876340866
-0.046840876340866
-0.046840876340866
-0.046840876340866
-0.046840876340866
-0.031582087278366
-0.031582087278366
-0.031582087278366
-0.031582087278366
-0.031582087278366
-0.031582087278366
-0.031582087278366
-0.031582087278366
-0.046840876340866
-0.046840876340866
-0.046840876340866
-0.031582087278366
-0.031582087278366
-0.031582087278366
-0.031582087278366
-0.046840876340866
-0.046840876340866
-0.031582087278366
-0.046840876340866
-0.046840876340866
-0.046840876340866
-0.046840876340866
-0.046840876340866
-0.031582087278366
-0.031582087278366
-0.031582087278366
-0.031582087278366
-0.031582087278366
-0.031582087278366
-0.031582087278366
-0.031582087278366
-0.031582087278366
-0.031582087278366
-0.031582087278366
-0.031582087278366
-0.046840876340866
-0.046840876340866
-0.046840876340866
-0.046840876340866
-0.046840876340866
-0.031582087278366
-0.046840876340866
-0.046840876340866
-0.046840876340866
-0.031582087278366
-0.046840876340866
-0.046840876340866
-0.046840876340866
-0.046840876340866
-0.031582087278366
-0.031582087278366
-0.031582087278366
-0.031582087278366
-0.031582087278366
-0.031582087278366
-0.031582087278366
-0.031582087278366
-0.031582087278366
-0.046840876340866
-0.046840876340866
-0.046840876340866
-0.046840876340866
-0.046840876340866
-0.046840876340866
-0.046840876340866
-0.046840876340866
-0.046840876340866
-0.031582087278366
-0.031582087278366
-0.031582087278366
-0.031582087278366
-0.031582087278366
-0.016323298215866
-0.016323298215866
-0.016323298215866
-0.016323298215866
-0.016323298215866
-0.031582087278366
-0.031582087278366
-0.031582087278366
-0.031582087278366
-0.046840876340866
-0.046840876340866
-0.046840876340866
-0.046840876340866
-0.046840876340866
-0.046840876340866
-0.046840876340866
-0.046840876340866
-0.046840876340866
-0.046840876340866
-0.031582087278366
-0.031582087278366
-0.031582087278366
-0.031582087278366
-0.031582087278366
-0.031582087278366
-0.031582087278366
-0.031582087278366
-0.031582087278366
-0.031582087278366
-0.016323298215866
-0.031582087278366
-0.031582087278366
-0.031582087278366
-0.031582087278366
-0.031582087278366
-0.031582087278366
-0.046840876340866
-0.046840876340866
-0.031582087278366
-0.046840876340866
-0.031582087278366
-0.031582087278366
-0.031582087278366
-0.031582087278366
-0.031582087278366
-0.031582087278366
-0.031582087278366
-0.016323298215866
-0.016323298215866
-0.031582087278366
-0.031582087278366
-0.031582087278366
-0.031582087278366
-0.031582087278366
-0.031582087278366
-0.046840876340866
-0.046840876340866
-0.046840876340866
-0.046840876340866
-0.046840876340866
-0.031582087278366
-0.046840876340866
-0.046840876340866
-0.031582087278366
-0.031582087278366
-0.031582087278366
-0.031582087278366
-0.031582087278366
-0.031582087278366
-0.031582087278366
-0.031582087278366
-0.031582087278366
-0.031582087278366
-0.031582087278366
-0.031582087278366
-0.031582087278366
-0.046840876340866
-0.046840876340866
-0.031582087278366
-0.031582087278366
-0.046840876340866
-0.046840876340866
-0.046840876340866
-0.046840876340866
-0.031582087278366
-0.031582087278366
-0.031582087278366
-0.031582087278366
-0.031582087278366
-0.031582087278366
-0.031582087278366
-0.031582087278366
-0.031582087278366
-0.031582087278366
-0.031582087278366
-0.031582087278366
-0.031582087278366
-0.031582087278366
-0.031582087278366
-0.031582087278366
-0.031582087278366
-0.031582087278366
-0.046840876340866
-0.046840876340866
-0.046840876340866
-0.031582087278366
-0.031582087278366
-0.046840876340866
-0.031582087278366
-0.031582087278366
-0.031582087278366
-0.031582087278366
-0.031582087278366
-0.031582087278366
-0.031582087278366
-0.031582087278366
-0.031582087278366
-0.031582087278366
-0.031582087278366
-0.031582087278366
-0.031582087278366
-0.031582087278366
-0.031582087278366
-0.031582087278366
-0.046840876340866
-0.031582087278366
-0.031582087278366
-0.031582087278366
-0.031582087278366
-0.031582087278366
-0.031582087278366
-0.031582087278366
-0.016323298215866
-0.016323298215866
-0.031582087278366
-0.031582087278366
-0.016323298215866
-0.016323298215866
-0.016323298215866
-0.016323298215866
-0.016323298215866
-0.016323298215866
-0.016323298215866
-0.016323298215866
-0.016323298215866
-0.031582087278366
-0.031582087278366
-0.031582087278366
-0.031582087278366
-0.031582087278366
-0.046840876340866
-0.046840876340866
-0.046840876340866
-0.046840876340866
-0.046840876340866
-0.031582087278366
-0.031582087278366
-0.031582087278366
-0.031582087278366
-0.031582087278366
-0.016323298215866
-0.016323298215866
-0.016323298215866
-0.031582087278366
-0.031582087278366
-0.031582087278366
-0.031582087278366
-0.031582087278366
-0.031582087278366
-0.046840876340866
-0.031582087278366
-0.031582087278366
-0.031582087278366
-0.031582087278366
-0.031582087278366
-0.031582087278366
-0.031582087278366
-0.031582087278366
-0.031582087278366
-0.031582087278366
-0.031582087278366
-0.046840876340866
-0.046840876340866
-0.046840876340866
-0.046840876340866
-0.046840876340866
-0.031582087278366
-0.031582087278366
-0.031582087278366
-0.031582087278366
-0.031582087278366
-0.031582087278366
-0.031582087278366
-0.031582087278366
-0.046840876340866
-0.031582087278366
-0.031582087278366
-0.046840876340866
-0.046840876340866
-0.031582087278366
-0.046840876340866
-0.046840876340866
-0.031582087278366
-0.031582087278366
-0.031582087278366
-0.031582087278366
-0.031582087278366
-0.031582087278366
-0.031582087278366
-0.031582087278366
-0.046840876340866
-0.046840876340866
-0.031582087278366
-0.031582087278366
-0.031582087278366
-0.031582087278366
-0.031582087278366
-0.016323298215866
-0.016323298215866
-0.016323298215866
-0.016323298215866
-0.016323298215866
-0.016323298215866
-0.016323298215866
-0.016323298215866
-0.016323298215866
-0.031582087278366
-0.031582087278366
-0.031582087278366
-0.031582087278366
-0.031582087278366
-0.031582087278366
-0.031582087278366
-0.016323298215866
-0.016323298215866
-0.016323298215866
-0.016323298215866
-0.016323298215866
-0.016323298215866
-0.001064509153366
-0.016323298215866
-0.016323298215866
-0.016323298215866
-0.031582087278366
-0.031582087278366
-0.031582087278366
-0.031582087278366
-0.031582087278366
-0.046840876340866
-0.046840876340866
-0.046840876340866
-0.046840876340866
-0.046840876340866
-0.046840876340866
-0.031582087278366
-0.046840876340866
-0.031582087278366
-0.031582087278366
-0.046840876340866
-0.031582087278366
-0.031582087278366
-0.031582087278366
-0.031582087278366
-0.031582087278366
-0.031582087278366
-0.031582087278366
-0.031582087278366
-0.031582087278366
-0.016323298215866
-0.016323298215866
-0.031582087278366
-0.031582087278366
-0.031582087278366
-0.016323298215866
-0.016323298215866
-0.031582087278366
-0.016323298215866
-0.016323298215866
-0.031582087278366
-0.031582087278366
-0.031582087278366
-0.031582087278366
-0.031582087278366
-0.031582087278366
-0.031582087278366
-0.031582087278366
-0.031582087278366
-0.031582087278366
-0.031582087278366
-0.031582087278366
-0.031582087278366
-0.031582087278366
-0.031582087278366
-0.031582087278366
-0.031582087278366
-0.031582087278366
-0.031582087278366
-0.031582087278366
-0.031582087278366
-0.031582087278366
-0.031582087278366
-0.016323298215866
-0.016323298215866
-0.016323298215866
-0.016323298215866
-0.016323298215866
-0.016323298215866
-0.016323298215866
-0.031582087278366
-0.016323298215866
-0.031582087278366
-0.031582087278366
-0.031582087278366
-0.031582087278366
-0.031582087278366
-0.031582087278366
-0.031582087278366
-0.031582087278366
-0.031582087278366
-0.031582087278366
-0.031582087278366
-0.031582087278366
-0.016323298215866
-0.031582087278366
-0.016323298215866
-0.016323298215866
-0.016323298215866
-0.016323298215866
-0.016323298215866
-0.016323298215866
-0.016323298215866
-0.031582087278366
-0.016323298215866
-0.031582087278366
-0.031582087278366
-0.031582087278366
-0.031582087278366
-0.016323298215866
-0.031582087278366
-0.031582087278366
-0.016323298215866
-0.016323298215866
-0.016323298215866
-0.016323298215866
-0.016323298215866
-0.016323298215866
-0.016323298215866
-0.031582087278366
-0.031582087278366
-0.031582087278366
-0.031582087278366
-0.046840876340866
-0.046840876340866
-0.031582087278366
-0.046840876340866
-0.031582087278366
-0.031582087278366
-0.031582087278366
-0.031582087278366
-0.031582087278366
-0.016323298215866
-0.016323298215866
-0.016323298215866
-0.016323298215866
-0.016323298215866
-0.016323298215866
-0.016323298215866
-0.016323298215866
-0.016323298215866
-0.016323298215866
-0.016323298215866
-0.031582087278366
-0.031582087278366
-0.031582087278366
-0.031582087278366
-0.031582087278366
-0.031582087278366
-0.031582087278366
-0.031582087278366
-0.031582087278366
-0.031582087278366
-0.031582087278366
-0.031582087278366
-0.031582087278366
-0.031582087278366
-0.031582087278366
-0.031582087278366
-0.031582087278366
-0.031582087278366
-0.031582087278366
-0.016323298215866
-0.016323298215866
-0.031582087278366
-0.031582087278366
-0.031582087278366
-0.016323298215866
-0.031582087278366
-0.031582087278366
-0.031582087278366
-0.031582087278366
-0.016323298215866
-0.016323298215866
-0.031582087278366
-0.031582087278366
-0.016323298215866
-0.016323298215866
-0.016323298215866
-0.031582087278366
-0.016323298215866
-0.016323298215866
-0.016323298215866
-0.016323298215866
-0.016323298215866
-0.016323298215866
-0.016323298215866
-0.031582087278366
-0.031582087278366
-0.031582087278366
-0.031582087278366
-0.031582087278366
-0.031582087278366
-0.031582087278366
-0.031582087278366
-0.031582087278366
-0.031582087278366
-0.031582087278366
-0.031582087278366
-0.031582087278366
-0.031582087278366
-0.031582087278366
-0.031582087278366
-0.031582087278366
-0.031582087278366
-0.031582087278366
-0.031582087278366
-0.031582087278366
-0.031582087278366
-0.031582087278366
-0.031582087278366
-0.031582087278366
-0.016323298215866
-0.016323298215866
-0.016323298215866
-0.016323298215866
-0.016323298215866
-0.016323298215866
-0.016323298215866
-0.016323298215866
-0.016323298215866
-0.016323298215866
-0.016323298215866
-0.031582087278366
-0.016323298215866
-0.031582087278366
-0.031582087278366
-0.016323298215866
-0.031582087278366
-0.016323298215866
-0.031582087278366
-0.031582087278366
-0.031582087278366
-0.031582087278366
-0.031582087278366
-0.031582087278366
-0.031582087278366
-0.031582087278366
-0.031582087278366
-0.031582087278366
-0.031582087278366
-0.031582087278366
-0.016323298215866
-0.016323298215866
-0.016323298215866
-0.016323298215866
-0.016323298215866
-0.016323298215866
-0.001064509153366
-0.016323298215866
-0.016323298215866
-0.001064509153366
-0.001064509153366
-0.001064509153366
-0.001064509153366
-0.001064509153366
-0.016323298215866
-0.016323298215866
-0.016323298215866
-0.016323298215866
-0.016323298215866
-0.031582087278366
-0.016323298215866
-0.016323298215866
-0.016323298215866
-0.016323298215866
-0.016323298215866
-0.031582087278366
-0.016323298215866
-0.016323298215866
-0.016323298215866
-0.016323298215866
-0.016323298215866
-0.031582087278366
-0.031582087278366
-0.016323298215866
-0.031582087278366
-0.031582087278366
-0.031582087278366
-0.031582087278366
-0.031582087278366
-0.031582087278366
-0.031582087278366
-0.031582087278366
-0.031582087278366
-0.016323298215866
-0.016323298215866
-0.016323298215866
-0.016323298215866
-0.016323298215866
-0.001064509153366
-0.016323298215866
-0.016323298215866
-0.016323298215866
-0.016323298215866
-0.016323298215866
-0.016323298215866
-0.016323298215866
-0.016323298215866
-0.016323298215866
-0.016323298215866
-0.016323298215866
-0.016323298215866
-0.016323298215866
-0.016323298215866
-0.016323298215866
-0.016323298215866
-0.016323298215866
-0.016323298215866
-0.016323298215866
-0.016323298215866
-0.016323298215866
-0.031582087278366
-0.016323298215866
-0.016323298215866
-0.016323298215866
-0.016323298215866
-0.016323298215866
-0.016323298215866
-0.001064509153366
-0.001064509153366
-0.001064509153366
-0.001064509153366
-0.001064509153366
-0.001064509153366
-0.016323298215866
-0.016323298215866
-0.016323298215866
-0.031582087278366
-0.031582087278366
-0.031582087278366
-0.031582087278366
-0.031582087278366
-0.031582087278366
-0.031582087278366
-0.031582087278366
-0.031582087278366
-0.031582087278366
-0.016323298215866
-0.016323298215866
-0.016323298215866
-0.016323298215866
-0.016323298215866
-0.016323298215866
-0.016323298215866
-0.016323298215866
-0.016323298215866
-0.016323298215866
-0.016323298215866
-0.016323298215866
-0.016323298215866
-0.016323298215866
-0.016323298215866
-0.016323298215866
-0.016323298215866
-0.016323298215866
-0.016323298215866
-0.016323298215866
-0.016323298215866
-0.016323298215866
-0.016323298215866
-0.016323298215866
-0.016323298215866
-0.016323298215866
-0.016323298215866
-0.016323298215866
-0.016323298215866
-0.016323298215866
-0.016323298215866
-0.016323298215866
-0.016323298215866
-0.016323298215866
-0.016323298215866
-0.016323298215866
-0.016323298215866
-0.016323298215866
-0.016323298215866
-0.016323298215866
-0.016323298215866
-0.016323298215866
-0.016323298215866
-0.016323298215866
-0.016323298215866
-0.016323298215866
-0.016323298215866
-0.016323298215866
-0.016323298215866
-0.016323298215866
-0.016323298215866
-0.016323298215866
-0.031582087278366
-0.031582087278366
-0.031582087278366
-0.031582087278366
-0.031582087278366
-0.031582087278366
-0.031582087278366
-0.031582087278366
-0.016323298215866
-0.016323298215866
-0.031582087278366
-0.031582087278366
-0.031582087278366
-0.016323298215866
-0.016323298215866
-0.016323298215866
-0.016323298215866
-0.016323298215866
-0.001064509153366
-0.001064509153366
-0.001064509153366
-0.001064509153366
-0.016323298215866
-0.016323298215866
-0.016323298215866
-0.016323298215866
-0.016323298215866
-0.016323298215866
-0.031582087278366
-0.016323298215866
-0.016323298215866
-0.016323298215866
-0.016323298215866
-0.016323298215866
-0.016323298215866
-0.016323298215866
-0.001064509153366
-0.016323298215866
-0.016323298215866
-0.016323298215866
-0.016323298215866
-0.016323298215866
-0.016323298215866
-0.031582087278366
-0.031582087278366
-0.031582087278366
-0.031582087278366
-0.031582087278366
-0.031582087278366
-0.031582087278366
-0.031582087278366
-0.031582087278366
-0.031582087278366
-0.031582087278366
-0.031582087278366
-0.016323298215866
-0.016323298215866
-0.016323298215866
-0.016323298215866
-0.016323298215866
-0.016323298215866
-0.001064509153366
-0.016323298215866
-0.016323298215866
-0.016323298215866
-0.016323298215866
-0.016323298215866
-0.016323298215866
-0.016323298215866
-0.016323298215866
-0.016323298215866
-0.016323298215866
-0.016323298215866
-0.016323298215866
-0.016323298215866
-0.016323298215866
-0.016323298215866
-0.016323298215866
-0.016323298215866
-0.016323298215866
-0.016323298215866
-0.016323298215866
-0.001064509153366
-0.016323298215866
-0.016323298215866
-0.016323298215866
-0.016323298215866
-0.016323298215866
-0.016323298215866
-0.016323298215866
-0.016323298215866
-0.016323298215866
-0.016323298215866
-0.016323298215866
-0.016323298215866
-0.016323298215866
-0.016323298215866
-0.016323298215866
-0.016323298215866
-0.016323298215866
-0.016323298215866
-0.016323298215866
-0.016323298215866
-0.016323298215866
-0.016323298215866
-0.016323298215866
-0.016323298215866
-0.016323298215866
-0.016323298215866
-0.016323298215866
-0.016323298215866
-0.001064509153366
-0.016323298215866
-0.016323298215866
-0.016323298215866
-0.016323298215866
-0.031582087278366
-0.016323298215866
-0.016323298215866
-0.016323298215866
-0.016323298215866
-0.016323298215866
-0.016323298215866
-0.016323298215866
-0.001064509153366
-0.001064509153366
-0.016323298215866
-0.001064509153366
-0.001064509153366
-0.001064509153366
-0.001064509153366
-0.016323298215866
-0.016323298215866
-0.001064509153366
-0.001064509153366
-0.016323298215866
-0.016323298215866
-0.016323298215866
-0.016323298215866
-0.016323298215866
-0.016323298215866
-0.016323298215866
-0.016323298215866
-0.016323298215866
-0.031582087278366
-0.016323298215866
-0.016323298215866
-0.016323298215866
-0.031582087278366
-0.031582087278366
-0.031582087278366
-0.031582087278366
-0.031582087278366
-0.031582087278366
-0.031582087278366
-0.031582087278366
-0.016323298215866
-0.031582087278366
-0.016323298215866
-0.016323298215866
-0.016323298215866
-0.016323298215866
-0.031582087278366
-0.031582087278366
-0.031582087278366
-0.031582087278366
-0.031582087278366
-0.016323298215866
-0.016323298215866
-0.016323298215866
-0.016323298215866
-0.016323298215866
-0.016323298215866
-0.016323298215866
-0.016323298215866
-0.016323298215866
-0.001064509153366
-0.001064509153366
-0.001064509153366
-0.001064509153366
-0.001064509153366
-0.016323298215866
-0.016323298215866
-0.001064509153366
-0.001064509153366
-0.016323298215866
-0.016323298215866
-0.016323298215866
-0.016323298215866
-0.001064509153366
-0.016323298215866
-0.016323298215866
-0.016323298215866
-0.016323298215866
-0.016323298215866
-0.016323298215866
-0.016323298215866
-0.016323298215866
-0.016323298215866
-0.016323298215866
-0.016323298215866
-0.016323298215866
-0.001064509153366
-0.001064509153366
-0.016323298215866
-0.016323298215866
-0.001064509153366
-0.001064509153366
-0.001064509153366
-0.016323298215866
-0.001064509153366
-0.001064509153366
-0.001064509153366
-0.001064509153366
-0.001064509153366
-0.001064509153366
-0.016323298215866
-0.001064509153366
-0.016323298215866
-0.016323298215866
-0.016323298215866
-0.016323298215866
-0.016323298215866
-0.016323298215866
-0.016323298215866
-0.016323298215866
-0.016323298215866
-0.016323298215866
-0.016323298215866
-0.016323298215866
-0.016323298215866
-0.016323298215866
-0.016323298215866
-0.016323298215866
-0.016323298215866
-0.016323298215866
-0.016323298215866
-0.016323298215866
-0.016323298215866
-0.016323298215866
-0.016323298215866
-0.016323298215866
-0.016323298215866
-0.016323298215866
-0.016323298215866
-0.016323298215866
-0.016323298215866
-0.016323298215866
-0.016323298215866
-0.016323298215866
-0.016323298215866
-0.016323298215866
-0.016323298215866
-0.001064509153366
-0.001064509153366
-0.001064509153366
-0.001064509153366
-0.016323298215866
-0.016323298215866
-0.001064509153366
-0.016323298215866
-0.016323298215866
-0.016323298215866
-0.016323298215866
-0.016323298215866
-0.016323298215866
-0.031582087278366
-0.031582087278366
-0.016323298215866
-0.016323298215866
-0.016323298215866
-0.016323298215866
-0.016323298215866
-0.016323298215866
-0.001064509153366
-0.016323298215866
-0.016323298215866
-0.001064509153366
-0.016323298215866
-0.001064509153366
-0.016323298215866
-0.016323298215866
-0.016323298215866
-0.016323298215866
-0.016323298215866
-0.016323298215866
-0.016323298215866
-0.031582087278366
-0.016323298215866
-0.001064509153366
-0.016323298215866
-0.016323298215866
-0.016323298215866
-0.031582087278366
-0.016323298215866
-0.016323298215866
-0.016323298215866
-0.031582087278366
-0.016323298215866
-0.016323298215866
-0.016323298215866
-0.016323298215866
-0.016323298215866
-0.016323298215866
-0.001064509153366
-0.001064509153366
-0.001064509153366
-0.001064509153366
-0.001064509153366
-0.001064509153366
-0.001064509153366
-0.001064509153366
-0.001064509153366
-0.016323298215866
-0.016323298215866
-0.001064509153366
-0.016323298215866
-0.001064509153366
-0.016323298215866
-0.016323298215866
-0.016323298215866
-0.016323298215866
-0.016323298215866
-0.016323298215866
-0.016323298215866
-0.016323298215866
-0.016323298215866
-0.016323298215866
-0.016323298215866
-0.016323298215866
-0.016323298215866
-0.031582087278366
-0.016323298215866
-0.016323298215866
-0.016323298215866
-0.016323298215866
-0.016323298215866
-0.016323298215866
-0.016323298215866
-0.001064509153366
-0.001064509153366
-0.016323298215866
-0.001064509153366
-0.001064509153366
-0.001064509153366
-0.001064509153366
-0.001064509153366
-0.001064509153366
-0.001064509153366
-0.016323298215866
-0.001064509153366
-0.001064509153366
-0.016323298215866
-0.016323298215866
-0.016323298215866
-0.016323298215866
-0.031582087278366
-0.031582087278366
-0.031582087278366
-0.031582087278366
-0.016323298215866
-0.031582087278366
-0.016323298215866
-0.016323298215866
-0.016323298215866
-0.016323298215866
-0.016323298215866
-0.016323298215866
-0.016323298215866
-0.001064509153366
-0.001064509153366
-0.001064509153366
-0.001064509153366
-0.001064509153366
-0.001064509153366
-0.001064509153366
-0.001064509153366
-0.001064509153366
-0.001064509153366
-0.016323298215866
-0.016323298215866
-0.016323298215866
-0.016323298215866
-0.016323298215866
-0.016323298215866
-0.031582087278366
-0.031582087278366
-0.031582087278366
-0.016323298215866
-0.016323298215866
-0.016323298215866
-0.016323298215866
-0.031582087278366
-0.016323298215866
-0.016323298215866
-0.016323298215866
-0.016323298215866
-0.016323298215866
-0.001064509153366
-0.001064509153366
-0.016323298215866
-0.016323298215866
-0.001064509153366
-0.001064509153366
-0.016323298215866
-0.016323298215866
-0.016323298215866
-0.016323298215866
-0.016323298215866
-0.016323298215866
-0.016323298215866
-0.016323298215866
-0.016323298215866
-0.016323298215866
-0.016323298215866
-0.001064509153366
-0.001064509153366
-0.001064509153366
-0.001064509153366
-0.016323298215866
-0.016323298215866
-0.016323298215866
-0.016323298215866
-0.016323298215866
-0.016323298215866
-0.016323298215866
-0.031582087278366
-0.016323298215866
-0.016323298215866
-0.016323298215866
-0.016323298215866
-0.016323298215866
-0.016323298215866
-0.001064509153366
-0.001064509153366
-0.001064509153366
-0.001064509153366
-0.001064509153366
-0.001064509153366
-0.001064509153366
-0.001064509153366
-0.001064509153366
-0.001064509153366
-0.001064509153366
-0.001064509153366
-0.001064509153366
-0.001064509153366
-0.001064509153366
-0.001064509153366
-0.001064509153366
-0.016323298215866
-0.016323298215866
-0.016323298215866
-0.031582087278366
-0.016323298215866
-0.016323298215866
-0.016323298215866
-0.016323298215866
-0.016323298215866
-0.016323298215866
-0.016323298215866
-0.001064509153366
-0.001064509153366
-0.016323298215866
-0.016323298215866
-0.001064509153366
-0.001064509153366
-0.001064509153366
-0.016323298215866
-0.016323298215866
-0.001064509153366
-0.016323298215866
-0.016323298215866
-0.016323298215866
-0.016323298215866
-0.031582087278366
-0.031582087278366
-0.031582087278366
-0.031582087278366
-0.031582087278366
-0.031582087278366
-0.031582087278366
-0.031582087278366
-0.031582087278366
-0.016323298215866
-0.016323298215866
-0.016323298215866
-0.016323298215866
-0.016323298215866
-0.016323298215866
-0.016323298215866
-0.016323298215866
-0.016323298215866
-0.001064509153366
-0.016323298215866
-0.016323298215866
-0.016323298215866
-0.001064509153366
-0.016323298215866
-0.001064509153366
-0.016323298215866
-0.016323298215866
-0.016323298215866
-0.016323298215866
-0.016323298215866
-0.016323298215866
-0.016323298215866
-0.016323298215866
-0.016323298215866
-0.016323298215866
-0.016323298215866
-0.016323298215866
-0.016323298215866
-0.001064509153366
-0.016323298215866
-0.016323298215866
-0.001064509153366
-0.016323298215866
-0.016323298215866
-0.016323298215866
-0.016323298215866
-0.016323298215866
-0.016323298215866
-0.016323298215866
-0.016323298215866
-0.016323298215866
-0.016323298215866
-0.031582087278366
-0.031582087278366
-0.016323298215866
-0.016323298215866
-0.016323298215866
-0.016323298215866
-0.016323298215866
-0.001064509153366
-0.001064509153366
-0.001064509153366
-0.001064509153366
-0.001064509153366
-0.016323298215866
-0.016323298215866
-0.016323298215866
-0.016323298215866
-0.016323298215866
-0.016323298215866
-0.016323298215866
-0.016323298215866
-0.001064509153366
-0.016323298215866
-0.016323298215866
-0.016323298215866
-0.016323298215866
-0.016323298215866
-0.016323298215866
-0.016323298215866
-0.016323298215866
-0.016323298215866
-0.031582087278366
-0.031582087278366
-0.016323298215866
-0.016323298215866
-0.016323298215866
-0.016323298215866
-0.016323298215866
-0.016323298215866
-0.016323298215866
-0.016323298215866
-0.016323298215866
-0.016323298215866
-0.016323298215866
-0.016323298215866
-0.016323298215866
-0.016323298215866
-0.016323298215866
-0.016323298215866
-0.016323298215866
-0.031582087278366
-0.031582087278366
-0.031582087278366
-0.016323298215866
-0.016323298215866
-0.016323298215866
-0.016323298215866
-0.016323298215866
-0.001064509153366
-0.001064509153366
-0.001064509153366
-0.001064509153366
-0.001064509153366
-0.016323298215866
-0.016323298215866
-0.001064509153366
-0.016323298215866
-0.016323298215866
-0.031582087278366
-0.031582087278366
-0.016323298215866
-0.016323298215866
-0.031582087278366
-0.016323298215866
-0.016323298215866
-0.016323298215866
-0.016323298215866
-0.016323298215866
-0.016323298215866
-0.016323298215866
-0.001064509153366
-0.001064509153366
-0.001064509153366
-0.001064509153366
-0.001064509153366
-0.001064509153366
-0.001064509153366
-0.001064509153366
-0.001064509153366
-0.016323298215866
-0.016323298215866
-0.016323298215866
-0.016323298215866
-0.016323298215866
-0.016323298215866
-0.016323298215866
-0.016323298215866
-0.016323298215866
-0.016323298215866
-0.016323298215866
-0.001064509153366
-0.001064509153366
-0.001064509153366
-0.001064509153366
-0.016323298215866
-0.001064509153366
-0.016323298215866
-0.016323298215866
-0.016323298215866
-0.016323298215866
-0.016323298215866
-0.016323298215866
-0.016323298215866
-0.016323298215866
-0.016323298215866
-0.016323298215866
-0.016323298215866
-0.016323298215866
-0.001064509153366
-0.016323298215866
-0.016323298215866
-0.016323298215866
-0.016323298215866
-0.001064509153366
-0.016323298215866
-0.016323298215866
-0.016323298215866
-0.016323298215866
-0.016323298215866
-0.016323298215866
-0.016323298215866
-0.016323298215866
-0.016323298215866
-0.016323298215866
-0.016323298215866
-0.016323298215866
-0.016323298215866
-0.001064509153366
-0.001064509153366
-0.001064509153366
-0.001064509153366
-0.001064509153366
-0.001064509153366
-0.016323298215866
-0.016323298215866
-0.031582087278366
-0.016323298215866
-0.016323298215866
-0.016323298215866
-0.031582087278366
-0.016323298215866
-0.016323298215866
-0.016323298215866
-0.016323298215866
-0.001064509153366
-0.001064509153366
-0.001064509153366
-0.001064509153366
-0.001064509153366
-0.001064509153366
-0.001064509153366
-0.001064509153366
-0.001064509153366
-0.016323298215866
-0.016323298215866
-0.001064509153366
-0.001064509153366
-0.001064509153366
-0.016323298215866
-0.016323298215866
-0.001064509153366
-0.001064509153366
-0.001064509153366
-0.001064509153366
-0.016323298215866
-0.016323298215866
-0.016323298215866
-0.016323298215866
-0.016323298215866
-0.016323298215866
-0.031582087278366
-0.016323298215866
-0.016323298215866
-0.016323298215866
-0.016323298215866
-0.016323298215866
-0.016323298215866
-0.016323298215866
-0.001064509153366
-0.001064509153366
-0.001064509153366
-0.016323298215866
-0.001064509153366
-0.001064509153366
-0.001064509153366
-0.001064509153366
-0.001064509153366
-0.001064509153366
-0.001064509153366
-0.016323298215866
-0.016323298215866
-0.016323298215866
-0.016323298215866
-0.016323298215866
-0.001064509153366
-0.001064509153366
-0.001064509153366
-0.001064509153366
-0.001064509153366
0.014194279909134
0.014194279909134
0.014194279909134
-0.001064509153366
0.014194279909134
-0.001064509153366
-0.001064509153366
-0.001064509153366
-0.016323298215866
-0.016323298215866
-0.016323298215866
-0.016323298215866
-0.016323298215866
-0.016323298215866
-0.031582087278366
-0.016323298215866
-0.001064509153366
-0.001064509153366
-0.016323298215866
-0.016323298215866
-0.016323298215866
-0.001064509153366
-0.001064509153366
-0.001064509153366
-0.001064509153366
-0.016323298215866
-0.016323298215866
-0.016323298215866
-0.016323298215866
-0.016323298215866
-0.016323298215866
-0.016323298215866
-0.016323298215866
-0.016323298215866
-0.016323298215866
-0.016323298215866
-0.016323298215866
-0.016323298215866
-0.016323298215866
-0.001064509153366
-0.001064509153366
-0.001064509153366
-0.001064509153366
-0.001064509153366
0.014194279909134
0.014194279909134
0.014194279909134
0.014194279909134
0.014194279909134
0.014194279909134
-0.001064509153366
-0.001064509153366
-0.001064509153366
-0.016323298215866
-0.001064509153366
-0.016323298215866
-0.016323298215866
-0.016323298215866
-0.016323298215866
-0.001064509153366
-0.016323298215866
-0.016323298215866
-0.016323298215866
-0.001064509153366
-0.001064509153366
-0.001064509153366
-0.016323298215866
-0.001064509153366
-0.001064509153366
-0.001064509153366
-0.001064509153366
-0.001064509153366
-0.001064509153366
-0.001064509153366
-0.001064509153366
-0.001064509153366
-0.001064509153366
-0.001064509153366
-0.001064509153366
-0.001064509153366
-0.001064509153366
-0.001064509153366
-0.001064509153366
-0.001064509153366
-0.001064509153366
-0.001064509153366
-0.001064509153366
-0.016323298215866
-0.016323298215866
-0.016323298215866
-0.016323298215866
-0.016323298215866
-0.016323298215866
-0.016323298215866
-0.016323298215866
-0.016323298215866
-0.001064509153366
-0.001064509153366
-0.001064509153366
-0.001064509153366
0.014194279909134
0.014194279909134
0.014194279909134
0.014194279909134
0.014194279909134
0.014194279909134
0.014194279909134
0.014194279909134
-0.001064509153366
-0.001064509153366
-0.001064509153366
-0.016323298215866
-0.016323298215866
-0.016323298215866
-0.016323298215866
-0.016323298215866
-0.016323298215866
-0.016323298215866
-0.016323298215866
-0.016323298215866
-0.016323298215866
-0.016323298215866
-0.016323298215866
-0.001064509153366
-0.001064509153366
-0.001064509153366
-0.001064509153366
-0.001064509153366
-0.001064509153366
-0.001064509153366
-0.001064509153366
-0.001064509153366
-0.016323298215866
-0.001064509153366
-0.001064509153366
-0.001064509153366
-0.001064509153366
-0.016323298215866
-0.001064509153366
-0.001064509153366
-0.001064509153366
-0.001064509153366
-0.001064509153366
-0.001064509153366
-0.001064509153366
-0.001064509153366
-0.001064509153366
-0.016323298215866
-0.016323298215866
-0.016323298215866
-0.016323298215866
-0.016323298215866
-0.016323298215866
-0.016323298215866
-0.016323298215866
-0.016323298215866
-0.001064509153366
-0.001064509153366
-0.001064509153366
0.014194279909134
0.014194279909134
0.014194279909134
0.014194279909134
0.014194279909134
0.014194279909134
-0.001064509153366
0.014194279909134
0.014194279909134
0.014194279909134
0.014194279909134
-0.001064509153366
-0.001064509153366
-0.001064509153366
-0.001064509153366
-0.001064509153366
-0.016323298215866
-0.016323298215866
-0.016323298215866
-0.016323298215866
-0.016323298215866
-0.016323298215866
-0.016323298215866
-0.016323298215866
-0.016323298215866
-0.016323298215866
-0.001064509153366
-0.016323298215866
-0.016323298215866
-0.016323298215866
-0.016323298215866
-0.001064509153366
-0.001064509153366
-0.016323298215866
-0.001064509153366
-0.001064509153366
-0.001064509153366
-0.001064509153366
-0.001064509153366
-0.001064509153366
-0.001064509153366
-0.001064509153366
-0.001064509153366
-0.001064509153366
-0.001064509153366
-0.001064509153366
-0.001064509153366
-0.001064509153366
-0.001064509153366
-0.001064509153366
-0.001064509153366
-0.001064509153366
-0.001064509153366
-0.001064509153366
-0.016323298215866
-0.016323298215866
-0.016323298215866
-0.016323298215866
-0.001064509153366
-0.001064509153366
-0.001064509153366
-0.001064509153366
-0.016323298215866
-0.001064509153366
-0.001064509153366
-0.001064509153366
-0.001064509153366
-0.001064509153366
-0.001064509153366
-0.001064509153366
-0.001064509153366
-0.001064509153366
-0.001064509153366
-0.016323298215866
-0.016323298215866
-0.016323298215866
-0.001064509153366
-0.016323298215866
-0.016323298215866
-0.016323298215866
-0.001064509153366
-0.001064509153366
-0.001064509153366
-0.001064509153366
-0.001064509153366
-0.001064509153366
-0.001064509153366
-0.001064509153366
-0.001064509153366
-0.016323298215866
-0.016323298215866
-0.016323298215866
-0.016323298215866
-0.016323298215866
-0.016323298215866
-0.016323298215866
-0.031582087278366
-0.016323298215866
-0.016323298215866
-0.016323298215866
-0.016323298215866
-0.016323298215866
-0.001064509153366
-0.001064509153366
-0.001064509153366
-0.001064509153366
-0.001064509153366
-0.001064509153366
-0.001064509153366
-0.001064509153366
-0.001064509153366
-0.001064509153366
-0.001064509153366
-0.001064509153366
-0.001064509153366
-0.016323298215866
-0.016323298215866
-0.001064509153366
-0.016323298215866
-0.016323298215866
-0.016323298215866
-0.016323298215866
-0.016323298215866
-0.016323298215866
-0.016323298215866
-0.016323298215866
-0.016323298215866
-0.016323298215866
-0.001064509153366
-0.001064509153366
-0.001064509153366
-0.001064509153366
-0.016323298215866
-0.001064509153366
-0.001064509153366
-0.001064509153366
-0.016323298215866
-0.016323298215866
-0.001064509153366
-0.016323298215866
-0.016323298215866
-0.001064509153366
-0.001064509153366
-0.001064509153366
-0.001064509153366
-0.001064509153366
-0.001064509153366
-0.001064509153366
-0.001064509153366
-0.001064509153366
-0.001064509153366
-0.001064509153366
-0.001064509153366
-0.001064509153366
-0.001064509153366
-0.001064509153366
-0.001064509153366
-0.001064509153366
-0.016323298215866
-0.016323298215866
-0.016323298215866
-0.016323298215866
-0.016323298215866
-0.016323298215866
-0.016323298215866
-0.016323298215866
-0.016323298215866
-0.016323298215866
-0.016323298215866
-0.016323298215866
-0.001064509153366
-0.001064509153366
-0.001064509153366
-0.001064509153366
-0.001064509153366
-0.001064509153366
-0.001064509153366
-0.001064509153366
-0.001064509153366
-0.001064509153366
-0.001064509153366
-0.001064509153366
-0.001064509153366
-0.001064509153366
-0.001064509153366
-0.016323298215866
-0.001064509153366
-0.001064509153366
-0.001064509153366
-0.016323298215866
-0.016323298215866
-0.001064509153366
-0.001064509153366
-0.001064509153366
-0.016323298215866
-0.016323298215866
-0.016323298215866
-0.016323298215866
-0.016323298215866
-0.016323298215866
-0.001064509153366
-0.001064509153366
-0.001064509153366
-0.001064509153366
-0.001064509153366
-0.001064509153366
-0.001064509153366
0.014194279909134
-0.001064509153366
-0.001064509153366
-0.001064509153366
-0.001064509153366
0.014194279909134
-0.001064509153366
-0.001064509153366
-0.001064509153366
-0.001064509153366
-0.001064509153366
-0.001064509153366
-0.001064509153366
-0.001064509153366
-0.001064509153366
-0.001064509153366
-0.016323298215866
-0.001064509153366
-0.001064509153366
-0.001064509153366
-0.001064509153366
-0.016323298215866
-0.016323298215866
-0.001064509153366
-0.001064509153366
-0.001064509153366
-0.001064509153366
-0.001064509153366
-0.001064509153366
-0.001064509153366
-0.001064509153366
-0.001064509153366
-0.001064509153366
-0.001064509153366
-0.001064509153366
-0.001064509153366
-0.001064509153366
-0.016323298215866
-0.001064509153366
-0.016323298215866
-0.016323298215866
-0.016323298215866
-0.016323298215866
-0.016323298215866
-0.016323298215866
-0.016323298215866
-0.016323298215866
-0.016323298215866
-0.001064509153366
-0.001064509153366
-0.001064509153366
-0.001064509153366
-0.001064509153366
-0.001064509153366
-0.001064509153366
-0.001064509153366
0.014194279909134
-0.001064509153366
-0.001064509153366
-0.016323298215866
-0.001064509153366
-0.001064509153366
-0.001064509153366
-0.016323298215866
-0.016323298215866
-0.016323298215866
-0.016323298215866
-0.001064509153366
-0.001064509153366
-0.016323298215866
-0.016323298215866
-0.016323298215866
-0.016323298215866
-0.001064509153366
-0.001064509153366
-0.001064509153366
-0.001064509153366
-0.001064509153366
-0.001064509153366
0.014194279909134
-0.001064509153366
-0.001064509153366
-0.001064509153366
-0.001064509153366
-0.001064509153366
-0.001064509153366
-0.001064509153366
-0.001064509153366
-0.001064509153366
-0.001064509153366
-0.016323298215866
-0.016323298215866
-0.016323298215866
-0.001064509153366
-0.001064509153366
-0.016323298215866
-0.016323298215866
-0.001064509153366
-0.001064509153366
-0.001064509153366
-0.001064509153366
-0.001064509153366
-0.001064509153366
-0.001064509153366
-0.001064509153366
-0.016323298215866
-0.016323298215866
-0.001064509153366
-0.016323298215866
-0.016323298215866
-0.001064509153366
-0.001064509153366
-0.001064509153366
-0.016323298215866
-0.001064509153366
-0.001064509153366
-0.001064509153366
-0.001064509153366
-0.001064509153366
-0.016323298215866
-0.016323298215866
-0.001064509153366
-0.001064509153366
-0.001064509153366
-0.016323298215866
-0.016323298215866
-0.001064509153366
-0.001064509153366
-0.001064509153366
-0.001064509153366
-0.001064509153366
-0.001064509153366
-0.001064509153366
-0.001064509153366
-0.001064509153366
-0.001064509153366
-0.001064509153366
-0.001064509153366
-0.001064509153366
-0.016323298215866
-0.016323298215866
-0.001064509153366
-0.001064509153366
-0.001064509153366
-0.001064509153366
-0.001064509153366
-0.001064509153366
-0.001064509153366
-0.001064509153366
-0.001064509153366
-0.001064509153366
-0.001064509153366
0.014194279909134
0.014194279909134
-0.001064509153366
-0.001064509153366
-0.001064509153366
-0.001064509153366
-0.001064509153366
-0.001064509153366
-0.001064509153366
-0.001064509153366
-0.001064509153366
-0.001064509153366
-0.001064509153366
-0.001064509153366
-0.001064509153366
-0.001064509153366
-0.001064509153366
-0.001064509153366
-0.001064509153366
-0.001064509153366
-0.001064509153366
-0.001064509153366
-0.016323298215866
-0.016323298215866
-0.016323298215866
-0.016323298215866
-0.001064509153366
-0.016323298215866
-0.016323298215866
-0.001064509153366
-0.001064509153366
-0.001064509153366
-0.001064509153366
-0.001064509153366
-0.001064509153366
-0.001064509153366
-0.001064509153366
-0.001064509153366
-0.001064509153366
-0.001064509153366
-0.001064509153366
-0.001064509153366
-0.001064509153366
-0.001064509153366
-0.001064509153366
-0.016323298215866
-0.016323298215866
-0.001064509153366
-0.016323298215866
-0.016323298215866
-0.016323298215866
-0.016323298215866
-0.016323298215866
-0.016323298215866
-0.016323298215866
-0.016323298215866
-0.001064509153366
-0.001064509153366
-0.001064509153366
-0.001064509153366
-0.001064509153366
-0.001064509153366
-0.001064509153366
-0.001064509153366
0.014194279909134
0.014194279909134
-0.001064509153366
0.014194279909134
-0.001064509153366
-0.001064509153366
-0.001064509153366
-0.001064509153366
-0.001064509153366
-0.001064509153366
-0.001064509153366
-0.001064509153366
-0.001064509153366
-0.001064509153366
0.014194279909134
-0.001064509153366
-0.001064509153366
-0.001064509153366
0.014194279909134
0.014194279909134
-0.001064509153366
-0.001064509153366
-0.001064509153366
-0.001064509153366
-0.016323298215866
-0.016323298215866
-0.016323298215866
-0.016323298215866
-0.016323298215866
-0.016323298215866
-0.016323298215866
-0.016323298215866
-0.001064509153366
-0.001064509153366
-0.001064509153366
-0.001064509153366
-0.001064509153366
0.014194279909134
0.014194279909134
0.014194279909134
-0.001064509153366
0.014194279909134
0.014194279909134
-0.001064509153366
-0.001064509153366
-0.001064509153366
-0.001064509153366
-0.001064509153366
-0.001064509153366
-0.001064509153366
-0.001064509153366
-0.001064509153366
-0.001064509153366
-0.001064509153366
-0.001064509153366
0.014194279909134
0.014194279909134
-0.001064509153366
-0.001064509153366
-0.001064509153366
-0.001064509153366
-0.001064509153366
-0.001064509153366
-0.001064509153366
-0.001064509153366
-0.001064509153366
-0.001064509153366
-0.001064509153366
-0.001064509153366
-0.001064509153366
0.014194279909134
0.014194279909134
0.014194279909134
0.014194279909134
0.014194279909134
0.014194279909134
0.029453068971634
0.029453068971634
0.014194279909134
0.014194279909134
0.014194279909134
0.014194279909134
-0.001064509153366
-0.001064509153366
-0.001064509153366
-0.001064509153366
-0.001064509153366
-0.016323298215866
-0.001064509153366
-0.001064509153366
-0.001064509153366
-0.001064509153366
-0.001064509153366
-0.001064509153366
-0.001064509153366
-0.001064509153366
0.014194279909134
0.014194279909134
0.014194279909134
-0.001064509153366
-0.001064509153366
-0.001064509153366
-0.001064509153366
-0.001064509153366
-0.001064509153366
-0.001064509153366
-0.001064509153366
-0.001064509153366
-0.001064509153366
-0.001064509153366
0.014194279909134
-0.001064509153366
-0.001064509153366
0.014194279909134
-0.001064509153366
-0.001064509153366
0.014194279909134
0.014194279909134
0.014194279909134
-0.001064509153366
-0.001064509153366
-0.001064509153366
-0.001064509153366
-0.001064509153366
-0.001064509153366
-0.001064509153366
-0.001064509153366
-0.001064509153366
-0.001064509153366
-0.001064509153366
-0.001064509153366
-0.001064509153366
-0.016323298215866
-0.016323298215866
-0.001064509153366
-0.001064509153366
-0.001064509153366
-0.001064509153366
-0.001064509153366
0.014194279909134
0.014194279909134
0.014194279909134
0.014194279909134
0.014194279909134
-0.001064509153366
-0.001064509153366
0.014194279909134
0.014194279909134
0.014194279909134
-0.001064509153366
-0.001064509153366
-0.001064509153366
0.014194279909134
0.014194279909134
0.014194279909134
-0.001064509153366
-0.016323298215866
-0.001064509153366
-0.016323298215866
-0.016323298215866
-0.016323298215866
-0.016323298215866
-0.031582087278366
-0.016323298215866
-0.016323298215866
-0.016323298215866
-0.016323298215866
-0.001064509153366
-0.001064509153366
-0.001064509153366
-0.001064509153366
-0.001064509153366
-0.001064509153366
-0.001064509153366
-0.001064509153366
-0.001064509153366
-0.001064509153366
-0.001064509153366
-0.001064509153366
-0.001064509153366
-0.001064509153366
-0.001064509153366
-0.001064509153366
-0.001064509153366
-0.001064509153366
-0.001064509153366
-0.001064509153366
0.014194279909134
0.014194279909134
0.014194279909134
0.014194279909134
-0.001064509153366
-0.001064509153366
-0.001064509153366
-0.001064509153366
-0.001064509153366
-0.001064509153366
-0.016323298215866
-0.001064509153366
-0.001064509153366
-0.001064509153366
-0.001064509153366
0.014194279909134
-0.001064509153366
-0.001064509153366
-0.001064509153366
-0.001064509153366
-0.001064509153366
-0.001064509153366
-0.001064509153366
-0.001064509153366
-0.001064509153366
0.014194279909134
0.014194279909134
-0.001064509153366
0.014194279909134
0.014194279909134
0.014194279909134
0.014194279909134
-0.001064509153366
-0.001064509153366
0.014194279909134
0.014194279909134
-0.001064509153366
-0.001064509153366
-0.001064509153366
-0.001064509153366
-0.001064509153366
-0.001064509153366
-0.001064509153366
-0.001064509153366
-0.001064509153366
-0.001064509153366
-0.001064509153366
-0.001064509153366
-0.001064509153366
-0.001064509153366
0.014194279909134
-0.001064509153366
-0.001064509153366
-0.001064509153366
-0.001064509153366
-0.001064509153366
-0.001064509153366
-0.001064509153366
-0.001064509153366
-0.016323298215866
-0.016323298215866
-0.001064509153366
-0.001064509153366
-0.001064509153366
-0.001064509153366
-0.001064509153366
-0.001064509153366
0.014194279909134
0.014194279909134
0.014194279909134
0.014194279909134
0.014194279909134
0.029453068971634
0.029453068971634
0.029453068971634
0.014194279909134
0.014194279909134
0.014194279909134
0.014194279909134
0.014194279909134
0.014194279909134
-0.001064509153366
-0.001064509153366
-0.016323298215866
-0.001064509153366
-0.001064509153366
-0.016323298215866
-0.016323298215866
-0.016323298215866
-0.016323298215866
-0.016323298215866
-0.016323298215866
-0.031582087278366
-0.031582087278366
-0.016323298215866
-0.016323298215866
-0.016323298215866
-0.016323298215866
-0.001064509153366
-0.001064509153366
0.014194279909134
0.014194279909134
0.014194279909134
0.014194279909134
0.014194279909134
0.014194279909134
0.014194279909134
0.014194279909134
-0.001064509153366
-0.001064509153366
-0.001064509153366
-0.001064509153366
-0.001064509153366
-0.001064509153366
-0.001064509153366
0.014194279909134
-0.001064509153366
0.014194279909134
0.014194279909134
0.014194279909134
0.014194279909134
-0.001064509153366
-0.001064509153366
-0.001064509153366
-0.001064509153366
-0.001064509153366
-0.001064509153366
-0.001064509153366
-0.001064509153366
-0.001064509153366
-0.001064509153366
-0.001064509153366
-0.001064509153366
-0.001064509153366
-0.001064509153366
-0.001064509153366
-0.001064509153366
-0.001064509153366
0.014194279909134
-0.001064509153366
-0.001064509153366
-0.001064509153366
-0.001064509153366
-0.001064509153366
-0.001064509153366
-0.001064509153366
-0.001064509153366
-0.001064509153366
-0.001064509153366
-0.001064509153366
-0.001064509153366
-0.001064509153366
-0.001064509153366
-0.001064509153366
-0.001064509153366
-0.001064509153366
-0.001064509153366
-0.001064509153366
-0.001064509153366
-0.001064509153366
-0.001064509153366
-0.001064509153366
0.014194279909134
-0.001064509153366
-0.001064509153366
0.014194279909134
-0.001064509153366
0.014194279909134
0.014194279909134
-0.001064509153366
-0.001064509153366
-0.001064509153366
-0.001064509153366
-0.001064509153366
-0.001064509153366
-0.016323298215866
-0.016323298215866
-0.016323298215866
-0.016323298215866
-0.016323298215866
-0.016323298215866
-0.016323298215866
-0.001064509153366
-0.001064509153366
-0.001064509153366
-0.001064509153366
-0.001064509153366
-0.001064509153366
0.014194279909134
-0.001064509153366
-0.001064509153366
-0.001064509153366
0.014194279909134
0.014194279909134
0.014194279909134
0.014194279909134
-0.001064509153366
0.014194279909134
0.014194279909134
0.014194279909134
0.014194279909134
-0.001064509153366
-0.001064509153366
0.014194279909134
0.014194279909134
-0.001064509153366
-0.001064509153366
-0.001064509153366
-0.001064509153366
0.014194279909134
-0.001064509153366
-0.001064509153366
-0.001064509153366
-0.001064509153366
-0.001064509153366
0.014194279909134
-0.001064509153366
-0.001064509153366
0.014194279909134
-0.001064509153366
0.014194279909134
0.014194279909134
0.014194279909134
0.014194279909134
-0.001064509153366
0.014194279909134
-0.001064509153366
-0.001064509153366
-0.001064509153366
-0.001064509153366
-0.001064509153366
-0.001064509153366
-0.001064509153366
-0.001064509153366
-0.001064509153366
-0.001064509153366
-0.001064509153366
0.014194279909134
-0.001064509153366
-0.001064509153366
0.014194279909134
0.014194279909134
-0.001064509153366
-0.001064509153366
-0.001064509153366
-0.001064509153366
-0.016323298215866
-0.016323298215866
-0.016323298215866
-0.031582087278366
-0.016323298215866
-0.016323298215866
-0.016323298215866
-0.016323298215866
-0.016323298215866
-0.016323298215866
-0.001064509153366
-0.001064509153366
0.014194279909134
0.014194279909134
0.014194279909134
0.014194279909134
0.014194279909134
0.014194279909134
-0.001064509153366
-0.001064509153366
-0.001064509153366
-0.016323298215866
-0.016323298215866
-0.001064509153366
-0.016323298215866
-0.016323298215866
-0.001064509153366
-0.001064509153366
-0.001064509153366
-0.001064509153366
-0.001064509153366
-0.001064509153366
0.014194279909134
-0.001064509153366
0.014194279909134
0.014194279909134
0.014194279909134
-0.001064509153366
-0.001064509153366
-0.001064509153366
-0.001064509153366
-0.001064509153366
-0.001064509153366
-0.001064509153366
-0.001064509153366
-0.001064509153366
0.014194279909134
-0.001064509153366
-0.001064509153366
-0.001064509153366
-0.001064509153366
-0.001064509153366
-0.001064509153366
-0.001064509153366
-0.001064509153366
0.014194279909134
-0.001064509153366
-0.001064509153366
-0.001064509153366
-0.001064509153366
-0.001064509153366
-0.001064509153366
-0.001064509153366
-0.001064509153366
-0.001064509153366
-0.016323298215866
-0.016323298215866
-0.016323298215866
-0.016323298215866
-0.016323298215866
-0.016323298215866
-0.016323298215866
-0.001064509153366
-0.001064509153366
-0.001064509153366
-0.001064509153366
0.014194279909134
0.014194279909134
0.014194279909134
0.014194279909134
0.014194279909134
0.014194279909134
0.014194279909134
-0.001064509153366
-0.001064509153366
0.014194279909134
-0.001064509153366
-0.001064509153366
-0.016323298215866
-0.001064509153366
-0.001064509153366
-0.001064509153366
-0.001064509153366
-0.016323298215866
-0.001064509153366
-0.001064509153366
-0.001064509153366
0.014194279909134
-0.001064509153366
-0.001064509153366
-0.001064509153366
-0.001064509153366
-0.001064509153366
-0.001064509153366
-0.001064509153366
-0.001064509153366
-0.001064509153366
-0.001064509153366
-0.001064509153366
-0.001064509153366
-0.001064509153366
-0.001064509153366
-0.001064509153366
-0.016323298215866
-0.016323298215866
-0.001064509153366
-0.016323298215866
-0.016323298215866
-0.016323298215866
-0.016323298215866
-0.016323298215866
-0.016323298215866
-0.016323298215866
-0.016323298215866
-0.016323298215866
-0.016323298215866
-0.016323298215866
-0.016323298215866
-0.001064509153366
-0.016323298215866
-0.016323298215866
-0.001064509153366
-0.001064509153366
-0.001064509153366
-0.001064509153366
-0.001064509153366
0.014194279909134
-0.001064509153366
-0.001064509153366
0.014194279909134
-0.001064509153366
-0.001064509153366
-0.001064509153366
-0.001064509153366
-0.001064509153366
-0.001064509153366
-0.001064509153366
-0.001064509153366
-0.001064509153366
-0.001064509153366
-0.001064509153366
0.014194279909134
-0.001064509153366
-0.001064509153366
-0.001064509153366
-0.001064509153366
-0.001064509153366
-0.001064509153366
-0.001064509153366
-0.001064509153366
-0.001064509153366
-0.001064509153366
-0.001064509153366
-0.001064509153366
-0.016323298215866
-0.001064509153366
-0.016323298215866
-0.016323298215866
-0.016323298215866
-0.016323298215866
-0.016323298215866
-0.001064509153366
-0.001064509153366
-0.001064509153366
-0.016323298215866
-0.016323298215866
-0.016323298215866
-0.001064509153366
-0.001064509153366
-0.016323298215866
-0.001064509153366
-0.001064509153366
-0.001064509153366
-0.001064509153366
-0.001064509153366
-0.001064509153366
-0.001064509153366
-0.001064509153366
-0.001064509153366
-0.001064509153366
-0.001064509153366
-0.016323298215866
-0.001064509153366
-0.001064509153366
-0.001064509153366
-0.001064509153366
-0.001064509153366
-0.001064509153366
0.014194279909134
0.014194279909134
-0.001064509153366
0.014194279909134
0.014194279909134
-0.001064509153366
0.014194279909134
-0.001064509153366
-0.001064509153366
-0.001064509153366
-0.001064509153366
-0.001064509153366
-0.016323298215866
-0.001064509153366
-0.001064509153366
-0.001064509153366
-0.001064509153366
-0.001064509153366
-0.001064509153366
-0.001064509153366
-0.001064509153366
-0.001064509153366
-0.001064509153366
-0.001064509153366
-0.001064509153366
-0.001064509153366
-0.001064509153366
-0.001064509153366
-0.001064509153366
0.014194279909134
-0.001064509153366
-0.001064509153366
-0.001064509153366
-0.001064509153366
-0.001064509153366
-0.001064509153366
-0.001064509153366
-0.001064509153366
-0.001064509153366
-0.001064509153366
-0.001064509153366
-0.001064509153366
-0.001064509153366
-0.001064509153366
-0.001064509153366
-0.001064509153366
-0.001064509153366
-0.001064509153366
-0.001064509153366
-0.001064509153366
-0.001064509153366
-0.001064509153366
-0.001064509153366
-0.001064509153366
-0.001064509153366
-0.001064509153366
-0.001064509153366
-0.001064509153366
-0.001064509153366
-0.001064509153366
-0.001064509153366
-0.001064509153366
-0.001064509153366
-0.001064509153366
-0.001064509153366
-0.001064509153366
-0.001064509153366
-0.016323298215866
-0.016323298215866
-0.001064509153366
-0.001064509153366
-0.001064509153366
-0.016323298215866
-0.016323298215866
-0.016323298215866
-0.001064509153366
-0.001064509153366
-0.001064509153366
-0.016323298215866
-0.001064509153366
-0.001064509153366
0.014194279909134
0.014194279909134
0.014194279909134
0.014194279909134
0.014194279909134
0.014194279909134
0.014194279909134
0.014194279909134
-0.001064509153366
-0.001064509153366
-0.001064509153366
-0.001064509153366
-0.001064509153366
-0.001064509153366
-0.001064509153366
-0.001064509153366
-0.001064509153366
-0.001064509153366
-0.001064509153366
-0.001064509153366
-0.001064509153366
-0.001064509153366
0.014194279909134
0.014194279909134
0.014194279909134
0.014194279909134
0.014194279909134
0.014194279909134
0.014194279909134
0.014194279909134
0.014194279909134
0.014194279909134
0.014194279909134
0.014194279909134
0.014194279909134
-0.001064509153366
-0.001064509153366
-0.001064509153366
-0.001064509153366
-0.016323298215866
-0.001064509153366
-0.001064509153366
-0.001064509153366
-0.001064509153366
-0.001064509153366
0.014194279909134
0.014194279909134
0.014194279909134
0.014194279909134
0.014194279909134
0.014194279909134
0.014194279909134
-0.001064509153366
-0.001064509153366
0.014194279909134
0.014194279909134
-0.001064509153366
-0.001064509153366
-0.001064509153366
-0.001064509153366
-0.001064509153366
-0.001064509153366
-0.016323298215866
-0.016323298215866
-0.001064509153366
-0.001064509153366
-0.001064509153366
-0.001064509153366
-0.016323298215866
-0.001064509153366
0.014194279909134
-0.001064509153366
-0.001064509153366
-0.001064509153366
-0.001064509153366
-0.001064509153366
0.014194279909134
-0.001064509153366
-0.001064509153366
-0.001064509153366
-0.001064509153366
0.014194279909134
-0.001064509153366
-0.001064509153366
-0.001064509153366
0.014194279909134
0.014194279909134
-0.001064509153366
-0.001064509153366
-0.001064509153366
0.014194279909134
-0.001064509153366
0.014194279909134
0.014194279909134
-0.001064509153366
0.014194279909134
0.014194279909134
-0.001064509153366
0.014194279909134
0.014194279909134
0.014194279909134
0.014194279909134
0.014194279909134
0.014194279909134
0.014194279909134
0.014194279909134
-0.001064509153366
-0.001064509153366
-0.001064509153366
-0.001064509153366
-0.001064509153366
-0.001064509153366
-0.001064509153366
-0.001064509153366
-0.001064509153366
-0.001064509153366
0.014194279909134
-0.001064509153366
-0.001064509153366
0.014194279909134
0.014194279909134
0.014194279909134
0.014194279909134
0.014194279909134
0.014194279909134
0.014194279909134
0.014194279909134
-0.001064509153366
-0.001064509153366
0.014194279909134
-0.001064509153366
-0.001064509153366
0.014194279909134
-0.001064509153366
-0.001064509153366
-0.001064509153366
-0.001064509153366
-0.001064509153366
-0.001064509153366
-0.001064509153366
-0.001064509153366
-0.001064509153366
-0.001064509153366
-0.001064509153366
-0.001064509153366
0.014194279909134
-0.001064509153366
-0.001064509153366
0.014194279909134
-0.001064509153366
-0.001064509153366
-0.001064509153366
-0.001064509153366
-0.001064509153366
-0.001064509153366
-0.001064509153366
-0.001064509153366
-0.001064509153366
-0.001064509153366
-0.001064509153366
0.014194279909134
0.014194279909134
-0.001064509153366
-0.001064509153366
0.014194279909134
0.014194279909134
0.014194279909134
0.014194279909134
-0.001064509153366
0.014194279909134
-0.001064509153366
0.014194279909134
-0.001064509153366
-0.001064509153366
-0.001064509153366
-0.016323298215866
-0.016323298215866
-0.016323298215866
-0.016323298215866
-0.016323298215866
-0.001064509153366
-0.016323298215866
-0.016323298215866
-0.016323298215866
-0.001064509153366
-0.001064509153366
-0.001064509153366
-0.001064509153366
-0.001064509153366
-0.001064509153366
-0.001064509153366
-0.001064509153366
-0.001064509153366
-0.001064509153366
-0.001064509153366
-0.001064509153366
-0.016323298215866
-0.016323298215866
-0.001064509153366
-0.001064509153366
-0.016323298215866
-0.016323298215866
-0.016323298215866
-0.001064509153366
-0.001064509153366
-0.001064509153366
-0.001064509153366
-0.001064509153366
-0.001064509153366
-0.001064509153366
-0.001064509153366
-0.001064509153366
-0.001064509153366
-0.001064509153366
0.014194279909134
0.014194279909134
0.014194279909134
-0.001064509153366
-0.001064509153366
0.014194279909134
-0.001064509153366
-0.001064509153366
-0.001064509153366
-0.001064509153366
-0.001064509153366
-0.001064509153366
-0.016323298215866
-0.001064509153366
-0.001064509153366
-0.001064509153366
-0.001064509153366
-0.001064509153366
-0.001064509153366
-0.001064509153366
-0.001064509153366
-0.001064509153366
-0.001064509153366
-0.001064509153366
-0.001064509153366
-0.001064509153366
0.014194279909134
0.014194279909134
0.014194279909134
-0.001064509153366
-0.001064509153366
-0.001064509153366
-0.001064509153366
-0.001064509153366
-0.001064509153366
-0.001064509153366
-0.001064509153366
-0.001064509153366
-0.001064509153366
-0.001064509153366
-0.001064509153366
-0.001064509153366
-0.001064509153366
-0.001064509153366
-0.001064509153366
-0.001064509153366
-0.001064509153366
-0.001064509153366
-0.001064509153366
-0.001064509153366
-0.001064509153366
-0.001064509153366
-0.016323298215866
-0.016323298215866
-0.001064509153366
-0.001064509153366
-0.001064509153366
-0.001064509153366
-0.001064509153366
-0.001064509153366
0.014194279909134
-0.001064509153366
-0.001064509153366
-0.001064509153366
-0.001064509153366
-0.001064509153366
-0.001064509153366
-0.016323298215866
-0.016323298215866
-0.016323298215866
-0.016323298215866
-0.001064509153366
-0.016323298215866
-0.001064509153366
-0.001064509153366
-0.001064509153366
-0.001064509153366
-0.001064509153366
-0.001064509153366
-0.001064509153366
-0.001064509153366
-0.001064509153366
0.014194279909134
0.014194279909134
0.014194279909134
0.014194279909134
0.014194279909134
0.014194279909134
0.014194279909134
0.014194279909134
-0.001064509153366
-0.001064509153366
-0.001064509153366
-0.001064509153366
-0.001064509153366
-0.016323298215866
-0.016323298215866
-0.016323298215866
-0.016323298215866
-0.016323298215866
-0.016323298215866
-0.016323298215866
-0.016323298215866
-0.016323298215866
-0.001064509153366
-0.016323298215866
-0.016323298215866
-0.016323298215866
-0.001064509153366
-0.001064509153366
-0.001064509153366
-0.001064509153366
-0.001064509153366
-0.001064509153366
0.014194279909134
0.014194279909134
-0.001064509153366
0.014194279909134
0.014194279909134
0.014194279909134
-0.001064509153366
-0.001064509153366
-0.001064509153366
-0.001064509153366
-0.001064509153366
-0.001064509153366
-0.016323298215866
-0.001064509153366
-0.016323298215866
-0.016323298215866
-0.001064509153366
-0.001064509153366
-0.001064509153366
-0.001064509153366
-0.001064509153366
-0.001064509153366
-0.001064509153366
-0.001064509153366
-0.001064509153366
-0.001064509153366
-0.001064509153366
-0.001064509153366
-0.001064509153366
-0.001064509153366
-0.001064509153366
-0.001064509153366
-0.016323298215866
-0.016323298215866
-0.016323298215866
-0.016323298215866
-0.016323298215866
-0.016323298215866
-0.001064509153366
-0.001064509153366
-0.001064509153366
-0.001064509153366
-0.001064509153366
-0.001064509153366
-0.001064509153366
-0.001064509153366
-0.001064509153366
-0.001064509153366
-0.001064509153366
-0.001064509153366
-0.001064509153366
-0.001064509153366
-0.001064509153366
-0.001064509153366
-0.001064509153366
-0.001064509153366
-0.001064509153366
-0.016323298215866
-0.001064509153366
-0.001064509153366
-0.016323298215866
-0.001064509153366
-0.001064509153366
-0.001064509153366
-0.001064509153366
-0.016323298215866
-0.016323298215866
-0.001064509153366
-0.001064509153366
-0.001064509153366
-0.016323298215866
-0.016323298215866
-0.001064509153366
-0.001064509153366
-0.001064509153366
-0.001064509153366
-0.001064509153366
0.014194279909134
-0.001064509153366
-0.001064509153366
-0.001064509153366
-0.001064509153366
-0.001064509153366
-0.001064509153366
-0.001064509153366
-0.016323298215866
-0.016323298215866
-0.016323298215866
-0.016323298215866
-0.016323298215866
-0.016323298215866
-0.001064509153366
-0.001064509153366
-0.001064509153366
-0.001064509153366
-0.001064509153366
-0.001064509153366
-0.001064509153366
-0.001064509153366
-0.001064509153366
-0.001064509153366
-0.001064509153366
0.014194279909134
0.014194279909134
-0.001064509153366
0.014194279909134
0.014194279909134
0.014194279909134
0.014194279909134
-0.001064509153366
0.014194279909134
-0.001064509153366
-0.001064509153366
-0.001064509153366
-0.001064509153366
-0.016323298215866
-0.016323298215866
-0.016323298215866
-0.001064509153366
-0.016323298215866
-0.016323298215866
-0.016323298215866
-0.016323298215866
-0.016323298215866
-0.016323298215866
-0.016323298215866
-0.016323298215866
-0.016323298215866
-0.016323298215866
-0.016323298215866
-0.016323298215866
-0.016323298215866
-0.016323298215866
-0.001064509153366
-0.001064509153366
-0.001064509153366
-0.001064509153366
0.014194279909134
0.014194279909134
-0.001064509153366
-0.001064509153366
-0.001064509153366
-0.001064509153366
-0.001064509153366
-0.001064509153366
-0.001064509153366
-0.001064509153366
-0.001064509153366
-0.001064509153366
-0.016323298215866
-0.001064509153366
-0.001064509153366
-0.001064509153366
-0.001064509153366
-0.001064509153366
-0.016323298215866
-0.001064509153366
-0.001064509153366
-0.001064509153366
-0.001064509153366
-0.016323298215866
-0.016323298215866
-0.016323298215866
-0.001064509153366
-0.001064509153366
-0.016323298215866
-0.016323298215866
-0.016323298215866
-0.016323298215866
-0.016323298215866
-0.016323298215866
-0.016323298215866
-0.016323298215866
-0.016323298215866
-0.016323298215866
-0.016323298215866
-0.001064509153366
-0.001064509153366
-0.001064509153366
-0.001064509153366
-0.001064509153366
0.014194279909134
-0.001064509153366
-0.001064509153366
-0.001064509153366
0.014194279909134
0.014194279909134
0.014194279909134
0.014194279909134
-0.001064509153366
-0.001064509153366
-0.001064509153366
-0.001064509153366
-0.001064509153366
-0.016323298215866
-0.016323298215866
-0.016323298215866
-0.016323298215866
-0.016323298215866
-0.001064509153366
-0.016323298215866
-0.016323298215866
-0.016323298215866
-0.016323298215866
-0.001064509153366
-0.001064509153366
-0.016323298215866
-0.016323298215866
-0.001064509153366
-0.001064509153366
-0.001064509153366
-0.001064509153366
-0.001064509153366
-0.001064509153366
-0.001064509153366
-0.001064509153366
-0.001064509153366
-0.001064509153366
-0.001064509153366
-0.001064509153366
-0.001064509153366
-0.001064509153366
-0.001064509153366
-0.001064509153366
-0.001064509153366
-0.001064509153366
-0.001064509153366
-0.001064509153366
-0.001064509153366
-0.001064509153366
-0.001064509153366
-0.001064509153366
-0.016323298215866
-0.016323298215866
-0.001064509153366
-0.016323298215866
-0.016323298215866
-0.016323298215866
-0.016323298215866
-0.016323298215866
-0.016323298215866
-0.016323298215866
-0.016323298215866
-0.001064509153366
-0.016323298215866
-0.016323298215866
-0.016323298215866
-0.001064509153366
-0.001064509153366
-0.001064509153366
-0.001064509153366
-0.001064509153366
0.014194279909134
0.014194279909134
0.014194279909134
0.014194279909134
0.014194279909134
0.014194279909134
0.014194279909134
0.014194279909134
-0.001064509153366
-0.001064509153366
-0.001064509153366
-0.016323298215866
-0.001064509153366
-0.001064509153366
-0.001064509153366
-0.001064509153366
-0.016323298215866
-0.016323298215866
-0.016323298215866
-0.016323298215866
-0.016323298215866
-0.016323298215866
-0.016323298215866
-0.016323298215866
-0.016323298215866
-0.016323298215866
-0.016323298215866
-0.016323298215866
-0.016323298215866
-0.001064509153366
-0.001064509153366
-0.001064509153366
-0.001064509153366
-0.001064509153366
-0.001064509153366
-0.001064509153366
-0.001064509153366
-0.001064509153366
-0.001064509153366
-0.001064509153366
-0.001064509153366
-0.001064509153366
-0.001064509153366
-0.001064509153366
-0.001064509153366
-0.001064509153366
-0.001064509153366
-0.001064509153366
-0.001064509153366
-0.001064509153366
-0.001064509153366
-0.001064509153366
-0.016323298215866
-0.016323298215866
-0.016323298215866
-0.016323298215866
-0.016323298215866
-0.016323298215866
-0.016323298215866
-0.016323298215866
-0.016323298215866
-0.016323298215866
-0.016323298215866
-0.016323298215866
-0.016323298215866
-0.001064509153366
-0.001064509153366
-0.001064509153366
-0.001064509153366
-0.001064509153366
-0.001064509153366
-0.001064509153366
-0.001064509153366
-0.001064509153366
-0.016323298215866
-0.001064509153366
-0.001064509153366
-0.016323298215866
-0.001064509153366
-0.016323298215866
-0.001064509153366
-0.001064509153366
-0.001064509153366
-0.001064509153366
-0.001064509153366
-0.001064509153366
-0.001064509153366
-0.001064509153366
-0.001064509153366
-0.001064509153366
-0.001064509153366
-0.001064509153366
-0.001064509153366
0.014194279909134
-0.001064509153366
-0.001064509153366
-0.001064509153366
-0.001064509153366
-0.001064509153366
0.014194279909134
-0.001064509153366
-0.001064509153366
-0.001064509153366
-0.001064509153366
0.014194279909134
-0.001064509153366
-0.001064509153366
-0.001064509153366
-0.001064509153366
-0.001064509153366
-0.001064509153366
-0.001064509153366
-0.001064509153366
-0.001064509153366
-0.001064509153366
-0.001064509153366
-0.001064509153366
0.014194279909134
0.014194279909134
0.014194279909134
-0.001064509153366
-0.001064509153366
0.014194279909134
-0.001064509153366
-0.001064509153366
-0.001064509153366
-0.001064509153366
-0.001064509153366
-0.001064509153366
-0.001064509153366
-0.016323298215866
-0.001064509153366
-0.016323298215866
-0.016323298215866
-0.001064509153366
-0.001064509153366
-0.001064509153366
-0.001064509153366
-0.001064509153366
-0.001064509153366
-0.001064509153366
-0.001064509153366
-0.001064509153366
-0.001064509153366
-0.001064509153366
-0.001064509153366
-0.001064509153366
-0.001064509153366
-0.001064509153366
-0.001064509153366
-0.001064509153366
-0.001064509153366
-0.001064509153366
-0.016323298215866
-0.001064509153366
-0.001064509153366
-0.001064509153366
0.014194279909134
0.014194279909134
0.014194279909134
0.014194279909134
0.014194279909134
0.014194279909134
0.014194279909134
0.014194279909134
0.014194279909134
0.014194279909134
-0.001064509153366
-0.001064509153366
-0.001064509153366
-0.001064509153366
-0.016323298215866
-0.001064509153366
-0.001064509153366
-0.001064509153366
-0.001064509153366
-0.001064509153366
-0.016323298215866
-0.001064509153366
-0.001064509153366
-0.001064509153366
-0.001064509153366
-0.001064509153366
-0.001064509153366
-0.001064509153366
-0.001064509153366
-0.001064509153366
-0.001064509153366
-0.001064509153366
-0.001064509153366
-0.016323298215866
-0.016323298215866
-0.001064509153366
-0.001064509153366
-0.016323298215866
-0.001064509153366
-0.001064509153366
-0.001064509153366
-0.001064509153366
-0.001064509153366
-0.001064509153366
-0.001064509153366
-0.001064509153366
-0.001064509153366
-0.001064509153366
0.014194279909134
-0.001064509153366
-0.001064509153366
-0.001064509153366
-0.001064509153366
-0.001064509153366
-0.001064509153366
-0.001064509153366
-0.001064509153366
-0.001064509153366
-0.001064509153366
-0.001064509153366
0.014194279909134
0.014194279909134
0.014194279909134
-0.001064509153366
-0.001064509153366
-0.001064509153366
-0.001064509153366
-0.001064509153366
-0.001064509153366
-0.001064509153366
-0.016323298215866
-0.001064509153366
-0.001064509153366
-0.001064509153366
-0.001064509153366
-0.001064509153366
-0.001064509153366
-0.001064509153366
0.014194279909134
-0.001064509153366
-0.001064509153366
-0.016323298215866
-0.001064509153366
-0.001064509153366
-0.001064509153366
-0.016323298215866
-0.016323298215866
-0.016323298215866
-0.001064509153366
-0.001064509153366
-0.016323298215866
-0.001064509153366
-0.001064509153366
-0.001064509153366
-0.001064509153366
-0.001064509153366
-0.001064509153366
-0.001064509153366
-0.001064509153366
-0.001064509153366
0.014194279909134
-0.001064509153366
-0.001064509153366
-0.001064509153366
-0.001064509153366
-0.001064509153366
-0.016323298215866
-0.016323298215866
-0.001064509153366
-0.001064509153366
-0.001064509153366
-0.001064509153366
-0.001064509153366
-0.001064509153366
-0.001064509153366
-0.001064509153366
-0.001064509153366
-0.001064509153366
-0.001064509153366
-0.001064509153366
-0.001064509153366
-0.001064509153366
-0.001064509153366
-0.001064509153366
0.014194279909134
-0.001064509153366
-0.001064509153366
-0.001064509153366
0.014194279909134
-0.001064509153366
0.014194279909134
-0.001064509153366
-0.001064509153366
-0.001064509153366
-0.001064509153366
0.014194279909134
-0.001064509153366
-0.001064509153366
-0.001064509153366
-0.001064509153366
-0.001064509153366
-0.001064509153366
-0.001064509153366
-0.001064509153366
-0.001064509153366
-0.001064509153366
-0.001064509153366
-0.001064509153366
-0.001064509153366
-0.001064509153366
-0.001064509153366
-0.001064509153366
-0.001064509153366
-0.001064509153366
-0.001064509153366
-0.001064509153366
-0.001064509153366
-0.001064509153366
-0.001064509153366
-0.001064509153366
-0.001064509153366
-0.001064509153366
-0.001064509153366
-0.001064509153366
-0.001064509153366
-0.001064509153366
-0.016323298215866
-0.016323298215866
-0.016323298215866
-0.016323298215866
-0.016323298215866
-0.016323298215866
-0.016323298215866
-0.016323298215866
-0.001064509153366
-0.001064509153366
-0.001064509153366
-0.016323298215866
-0.001064509153366
-0.001064509153366
-0.001064509153366
0.014194279909134
-0.001064509153366
-0.001064509153366
-0.001064509153366
-0.001064509153366
-0.001064509153366
-0.001064509153366
-0.001064509153366
-0.001064509153366
-0.016323298215866
-0.016323298215866
-0.016323298215866
-0.016323298215866
-0.001064509153366
-0.016323298215866
-0.016323298215866
-0.016323298215866
-0.016323298215866
-0.016323298215866
-0.016323298215866
-0.016323298215866
-0.016323298215866
-0.016323298215866
-0.016323298215866
-0.016323298215866
-0.001064509153366
-0.001064509153366
-0.001064509153366
-0.001064509153366
0.014194279909134
0.014194279909134
0.014194279909134
0.014194279909134
-0.001064509153366
0.014194279909134
-0.001064509153366
-0.001064509153366
-0.016323298215866
-0.016323298215866
-0.001064509153366
-0.016323298215866
-0.016323298215866
-0.016323298215866
-0.016323298215866
-0.001064509153366
-0.016323298215866
-0.016323298215866
-0.016323298215866
-0.001064509153366
-0.001064509153366
-0.016323298215866
-0.001064509153366
-0.001064509153366
-0.001064509153366
-0.001064509153366
-0.001064509153366
-0.001064509153366
-0.001064509153366
-0.001064509153366
0.014194279909134
0.014194279909134
0.014194279909134
-0.001064509153366
-0.001064509153366
-0.001064509153366
-0.001064509153366
-0.001064509153366
-0.001064509153366
-0.016323298215866
-0.016323298215866
-0.016323298215866
-0.016323298215866
-0.016323298215866
-0.001064509153366
-0.001064509153366
-0.001064509153366
-0.001064509153366
-0.001064509153366
-0.001064509153366
0.014194279909134
-0.001064509153366
-0.001064509153366
-0.001064509153366
-0.001064509153366
-0.001064509153366
-0.001064509153366
-0.001064509153366
-0.001064509153366
-0.001064509153366
-0.001064509153366
-0.001064509153366
-0.001064509153366
-0.016323298215866
-0.016323298215866
-0.001064509153366
-0.016323298215866
-0.001064509153366
-0.001064509153366
-0.016323298215866
-0.001064509153366
-0.001064509153366
-0.001064509153366
-0.001064509153366
-0.001064509153366
-0.001064509153366
-0.001064509153366
-0.001064509153366
-0.001064509153366
-0.001064509153366
-0.001064509153366
-0.001064509153366
-0.001064509153366
-0.001064509153366
-0.001064509153366
-0.001064509153366
0.014194279909134
0.014194279909134
0.014194279909134
0.014194279909134
0.014194279909134
0.014194279909134
0.014194279909134
0.014194279909134
0.014194279909134
-0.001064509153366
-0.001064509153366
-0.001064509153366
-0.001064509153366
-0.016323298215866
-0.016323298215866
-0.016323298215866
-0.016323298215866
-0.016323298215866
-0.016323298215866
-0.016323298215866
-0.001064509153366
-0.001064509153366
-0.001064509153366
-0.001064509153366
-0.001064509153366
-0.001064509153366
0.014194279909134
-0.001064509153366
-0.001064509153366
0.014194279909134
0.014194279909134
0.014194279909134
-0.001064509153366
-0.001064509153366
-0.001064509153366
-0.001064509153366
-0.001064509153366
-0.016323298215866
-0.016323298215866
-0.016323298215866
-0.016323298215866
-0.016323298215866
-0.016323298215866
-0.001064509153366
-0.001064509153366
-0.001064509153366
-0.001064509153366
0.014194279909134
-0.001064509153366
-0.001064509153366
-0.001064509153366
0.014194279909134
0.014194279909134
0.014194279909134
0.014194279909134
-0.001064509153366
-0.001064509153366
-0.001064509153366
-0.001064509153366
0.014194279909134
-0.001064509153366
-0.001064509153366
-0.001064509153366
-0.001064509153366
-0.001064509153366
-0.001064509153366
-0.016323298215866
-0.016323298215866
-0.016323298215866
-0.001064509153366
-0.001064509153366
-0.016323298215866
-0.016323298215866
-0.001064509153366
-0.001064509153366
-0.001064509153366
-0.001064509153366
-0.001064509153366
-0.001064509153366
-0.001064509153366
-0.001064509153366
-0.001064509153366
-0.001064509153366
-0.001064509153366
-0.001064509153366
-0.001064509153366
-0.001064509153366
-0.001064509153366
-0.001064509153366
-0.001064509153366
-0.001064509153366
-0.001064509153366
-0.001064509153366
-0.001064509153366
-0.001064509153366
-0.001064509153366
-0.001064509153366
0.014194279909134
0.014194279909134
-0.001064509153366
0.014194279909134
0.014194279909134
0.014194279909134
-0.001064509153366
-0.001064509153366
-0.001064509153366
-0.001064509153366
-0.001064509153366
-0.001064509153366
-0.001064509153366
-0.001064509153366
-0.001064509153366
-0.001064509153366
-0.001064509153366
-0.016323298215866
-0.001064509153366
-0.001064509153366
-0.016323298215866
-0.001064509153366
-0.001064509153366
-0.001064509153366
-0.001064509153366
-0.016323298215866
-0.016323298215866
-0.001064509153366
-0.001064509153366
-0.001064509153366
-0.016323298215866
-0.001064509153366
-0.001064509153366
-0.001064509153366
-0.001064509153366
-0.001064509153366
-0.001064509153366
-0.001064509153366
-0.001064509153366
-0.001064509153366
-0.001064509153366
-0.001064509153366
-0.001064509153366
-0.001064509153366
-0.001064509153366
-0.001064509153366
-0.001064509153366
-0.001064509153366
-0.001064509153366
-0.001064509153366
-0.001064509153366
-0.001064509153366
-0.016323298215866
-0.016323298215866
-0.016323298215866
-0.001064509153366
-0.001064509153366
-0.016323298215866
-0.016323298215866
-0.001064509153366
-0.001064509153366
0.014194279909134
-0.001064509153366
-0.001064509153366
-0.001064509153366
-0.001064509153366
0.014194279909134
-0.001064509153366
-0.001064509153366
-0.001064509153366
-0.001064509153366
-0.016323298215866
-0.016323298215866
-0.001064509153366
-0.001064509153366
-0.016323298215866
-0.001064509153366
0.014194279909134
0.014194279909134
0.014194279909134
0.014194279909134
0.014194279909134
0.014194279909134
0.014194279909134
0.014194279909134
0.014194279909134
-0.001064509153366
0.014194279909134
-0.001064509153366
-0.001064509153366
-0.001064509153366
-0.016323298215866
-0.001064509153366
-0.016323298215866
-0.016323298215866
-0.016323298215866
-0.016323298215866
-0.016323298215866
-0.016323298215866
-0.016323298215866
-0.001064509153366
-0.001064509153366
-0.001064509153366
-0.001064509153366
-0.001064509153366
0.014194279909134
0.014194279909134
0.014194279909134
0.014194279909134
0.014194279909134
0.014194279909134
-0.001064509153366
-0.001064509153366
-0.001064509153366
-0.001064509153366
-0.001064509153366
-0.001064509153366
-0.001064509153366
-0.001064509153366
-0.001064509153366
-0.001064509153366
-0.001064509153366
-0.001064509153366
-0.001064509153366
-0.001064509153366
-0.001064509153366
0.014194279909134
0.014194279909134
0.014194279909134
-0.001064509153366
-0.001064509153366
-0.001064509153366
-0.001064509153366
-0.001064509153366
-0.001064509153366
-0.001064509153366
-0.001064509153366
-0.001064509153366
-0.001064509153366
-0.001064509153366
0.014194279909134
-0.001064509153366
-0.001064509153366
-0.001064509153366
-0.001064509153366
-0.001064509153366
-0.001064509153366
-0.001064509153366
-0.001064509153366
-0.016323298215866
-0.016323298215866
-0.001064509153366
-0.001064509153366
-0.001064509153366
-0.001064509153366
-0.001064509153366
-0.001064509153366
-0.001064509153366
-0.001064509153366
-0.001064509153366
-0.001064509153366
-0.001064509153366
-0.001064509153366
-0.016323298215866
-0.001064509153366
-0.001064509153366
-0.001064509153366
-0.001064509153366
-0.001064509153366
-0.001064509153366
-0.001064509153366
-0.001064509153366
0.014194279909134
0.014194279909134
0.014194279909134
0.014194279909134
0.014194279909134
-0.001064509153366
-0.001064509153366
0.014194279909134
-0.001064509153366
-0.001064509153366
-0.016323298215866
-0.016323298215866
-0.001064509153366
-0.016323298215866
-0.016323298215866
-0.001064509153366
-0.001064509153366
-0.001064509153366
-0.001064509153366
-0.001064509153366
-0.001064509153366
-0.001064509153366
-0.001064509153366
-0.001064509153366
-0.001064509153366
-0.001064509153366
-0.001064509153366
-0.001064509153366
-0.016323298215866
-0.016323298215866
-0.016323298215866
-0.001064509153366
-0.001064509153366
-0.016323298215866
-0.016323298215866
-0.001064509153366
-0.001064509153366
-0.001064509153366
-0.001064509153366
-0.016323298215866
-0.016323298215866
-0.001064509153366
-0.001064509153366
-0.001064509153366
-0.001064509153366
-0.001064509153366
-0.001064509153366
-0.001064509153366
-0.001064509153366
-0.001064509153366
-0.001064509153366
-0.001064509153366
-0.001064509153366
0.014194279909134
0.014194279909134
0.014194279909134
0.014194279909134
-0.001064509153366
-0.001064509153366
0.014194279909134
-0.001064509153366
-0.001064509153366
-0.001064509153366
-0.001064509153366
-0.001064509153366
-0.001064509153366
-0.001064509153366
-0.001064509153366
-0.001064509153366
-0.001064509153366
0.014194279909134
-0.001064509153366
-0.001064509153366
-0.001064509153366
-0.001064509153366
-0.001064509153366
-0.001064509153366
-0.001064509153366
-0.001064509153366
-0.001064509153366
-0.001064509153366
-0.001064509153366
0.014194279909134
0.014194279909134
0.014194279909134
0.014194279909134
0.014194279909134
-0.001064509153366
-0.001064509153366
-0.001064509153366
-0.001064509153366
-0.001064509153366
-0.016323298215866
-0.001064509153366
-0.001064509153366
-0.016323298215866
-0.001064509153366
-0.001064509153366
-0.001064509153366
-0.001064509153366
-0.001064509153366
-0.001064509153366
-0.001064509153366
-0.001064509153366
-0.001064509153366
-0.001064509153366
0.014194279909134
0.014194279909134
0.014194279909134
0.014194279909134
0.014194279909134
0.014194279909134
0.014194279909134
-0.001064509153366
-0.001064509153366
-0.001064509153366
-0.001064509153366
-0.001064509153366
-0.001064509153366
-0.016323298215866
-0.001064509153366
-0.001064509153366
-0.001064509153366
-0.001064509153366
-0.001064509153366
-0.001064509153366
-0.001064509153366
-0.001064509153366
-0.016323298215866
-0.016323298215866
-0.016323298215866
-0.016323298215866
-0.016323298215866
-0.016323298215866
-0.016323298215866
-0.016323298215866
-0.016323298215866
-0.001064509153366
-0.001064509153366
-0.001064509153366
-0.001064509153366
-0.001064509153366
-0.001064509153366
-0.001064509153366
-0.001064509153366
-0.001064509153366
-0.016323298215866
-0.001064509153366
-0.001064509153366
-0.001064509153366
-0.001064509153366
-0.016323298215866
-0.001064509153366
-0.001064509153366
-0.001064509153366
-0.001064509153366
-0.001064509153366
-0.001064509153366
-0.001064509153366
-0.001064509153366
-0.001064509153366
-0.001064509153366
-0.001064509153366
-0.001064509153366
-0.001064509153366
-0.001064509153366
-0.001064509153366
-0.016323298215866
-0.016323298215866
-0.016323298215866
-0.016323298215866
-0.001064509153366
-0.001064509153366
-0.001064509153366
-0.001064509153366
-0.001064509153366
-0.001064509153366
-0.001064509153366
0.014194279909134
-0.001064509153366
-0.001064509153366
-0.001064509153366
0.014194279909134
0.014194279909134
-0.001064509153366
-0.001064509153366
-0.001064509153366
-0.001064509153366
-0.001064509153366
-0.001064509153366
-0.016323298215866
-0.016323298215866
-0.016323298215866
-0.016323298215866
-0.016323298215866
-0.016323298215866
-0.016323298215866
-0.016323298215866
-0.001064509153366
-0.001064509153366
-0.001064509153366
-0.001064509153366
-0.001064509153366
-0.001064509153366
0.014194279909134
-0.001064509153366
-0.001064509153366
-0.001064509153366
-0.001064509153366
-0.001064509153366
-0.001064509153366
-0.001064509153366
-0.001064509153366
-0.001064509153366
-0.001064509153366
-0.001064509153366
-0.001064509153366
-0.001064509153366
-0.001064509153366
-0.001064509153366
-0.001064509153366
-0.001064509153366
-0.001064509153366
-0.001064509153366
-0.001064509153366
-0.001064509153366
-0.016323298215866
-0.016323298215866
-0.016323298215866
-0.001064509153366
-0.016323298215866
-0.016323298215866
-0.016323298215866
-0.016323298215866
-0.016323298215866
-0.016323298215866
-0.001064509153366
-0.001064509153366
-0.001064509153366
-0.001064509153366
-0.001064509153366
-0.001064509153366
-0.001064509153366
-0.001064509153366
0.014194279909134
-0.001064509153366
-0.001064509153366
-0.001064509153366
0.014194279909134
-0.001064509153366
-0.001064509153366
-0.001064509153366
-0.001064509153366
-0.001064509153366
-0.016323298215866
-0.001064509153366
-0.001064509153366
-0.001064509153366
-0.001064509153366
-0.016323298215866
-0.016323298215866
-0.016323298215866
-0.016323298215866
-0.016323298215866
-0.016323298215866
-0.016323298215866
-0.001064509153366
-0.001064509153366
-0.001064509153366
-0.001064509153366
0.014194279909134
-0.001064509153366
0.014194279909134
-0.001064509153366
-0.001064509153366
-0.001064509153366
-0.001064509153366
-0.001064509153366
-0.001064509153366
-0.016323298215866
-0.016323298215866
-0.016323298215866
-0.001064509153366
-0.001064509153366
-0.016323298215866
-0.016323298215866
-0.001064509153366
-0.001064509153366
-0.001064509153366
-0.001064509153366
-0.001064509153366
-0.001064509153366
-0.001064509153366
0.014194279909134
0.014194279909134
0.014194279909134
-0.001064509153366
-0.001064509153366
-0.001064509153366
0.014194279909134
0.014194279909134
0.014194279909134
-0.001064509153366
-0.001064509153366
-0.001064509153366
-0.001064509153366
-0.001064509153366
-0.016323298215866
-0.001064509153366
-0.001064509153366
-0.001064509153366
-0.001064509153366
-0.001064509153366
-0.001064509153366
-0.001064509153366
-0.001064509153366
-0.001064509153366
-0.001064509153366
-0.001064509153366
-0.001064509153366
-0.001064509153366
-0.001064509153366
0.014194279909134
-0.001064509153366
-0.001064509153366
-0.001064509153366
-0.001064509153366
-0.001064509153366
-0.001064509153366
0.014194279909134
0.014194279909134
-0.001064509153366
-0.001064509153366
-0.001064509153366
0.014194279909134
-0.001064509153366
-0.001064509153366
-0.001064509153366
-0.001064509153366
-0.001064509153366
-0.001064509153366
0.014194279909134
-0.001064509153366
-0.001064509153366
-0.001064509153366
-0.001064509153366
0.014194279909134
-0.001064509153366
-0.001064509153366
-0.001064509153366
-0.001064509153366
-0.001064509153366
-0.001064509153366
-0.001064509153366
-0.016323298215866
-0.001064509153366
-0.016323298215866
-0.016323298215866
-0.001064509153366
-0.001064509153366
0.014194279909134
-0.001064509153366
-0.001064509153366
-0.001064509153366
0.014194279909134
-0.001064509153366
-0.001064509153366
-0.001064509153366
-0.001064509153366
-0.016323298215866
-0.001064509153366
-0.016323298215866
-0.001064509153366
-0.001064509153366
-0.001064509153366
-0.001064509153366
-0.001064509153366
-0.001064509153366
0.014194279909134
0.014194279909134
-0.001064509153366
-0.001064509153366
-0.001064509153366
0.014194279909134
0.014194279909134
-0.001064509153366
-0.001064509153366
-0.001064509153366
-0.001064509153366
-0.001064509153366
-0.001064509153366
-0.001064509153366
-0.001064509153366
-0.001064509153366
-0.001064509153366
-0.001064509153366
-0.001064509153366
-0.001064509153366
-0.001064509153366
-0.001064509153366
-0.001064509153366
-0.016323298215866
-0.016323298215866
-0.001064509153366
-0.016323298215866
-0.001064509153366
-0.001064509153366
-0.001064509153366
-0.001064509153366
-0.001064509153366
-0.001064509153366
-0.001064509153366
-0.001064509153366
-0.001064509153366
-0.001064509153366
-0.001064509153366
-0.001064509153366
-0.001064509153366
-0.001064509153366
-0.001064509153366
-0.001064509153366
-0.001064509153366
-0.001064509153366
-0.001064509153366
-0.001064509153366
-0.001064509153366
-0.001064509153366
-0.001064509153366
-0.001064509153366
-0.001064509153366
-0.001064509153366
-0.001064509153366
-0.001064509153366
-0.001064509153366
-0.001064509153366
-0.001064509153366
-0.001064509153366
-0.001064509153366
-0.001064509153366
-0.001064509153366
-0.001064509153366
-0.001064509153366
-0.001064509153366
-0.001064509153366
0.014194279909134
-0.001064509153366
-0.001064509153366
-0.001064509153366
-0.001064509153366
-0.001064509153366
-0.001064509153366
-0.001064509153366
-0.001064509153366
-0.001064509153366
-0.001064509153366
-0.001064509153366
-0.001064509153366
-0.001064509153366
-0.001064509153366
0.014194279909134
-0.001064509153366
0.014194279909134
0.014194279909134
0.014194279909134
0.014194279909134
-0.001064509153366
-0.001064509153366
-0.001064509153366
-0.001064509153366
-0.016323298215866
-0.016323298215866
-0.001064509153366
-0.016323298215866
-0.016323298215866
-0.001064509153366
-0.016323298215866
-0.016323298215866
-0.016323298215866
-0.016323298215866
-0.001064509153366
-0.001064509153366
-0.016323298215866
-0.001064509153366
-0.001064509153366
-0.001064509153366
-0.001064509153366
-0.001064509153366
-0.001064509153366
-0.001064509153366
-0.001064509153366
-0.001064509153366
-0.001064509153366
-0.016323298215866
-0.016323298215866
-0.016323298215866
-0.016323298215866
-0.031582087278366
-0.016323298215866
-0.016323298215866
-0.031582087278366
-0.031582087278366
-0.016323298215866
-0.016323298215866
-0.001064509153366
-0.016323298215866
-0.001064509153366
-0.001064509153366
-0.001064509153366
-0.001064509153366
0.014194279909134
0.014194279909134
0.014194279909134
0.014194279909134
0.014194279909134
0.014194279909134
-0.001064509153366
-0.001064509153366
-0.001064509153366
-0.001064509153366
-0.001064509153366
-0.001064509153366
-0.001064509153366
-0.016323298215866
-0.016323298215866
-0.001064509153366
-0.001064509153366
-0.001064509153366
-0.001064509153366
-0.001064509153366
-0.001064509153366
-0.001064509153366
0.014194279909134
0.014194279909134
0.014194279909134
-0.001064509153366
-0.001064509153366
-0.001064509153366
-0.001064509153366
-0.001064509153366
-0.001064509153366
-0.001064509153366
-0.001064509153366
-0.001064509153366
-0.001064509153366
-0.001064509153366
-0.001064509153366
-0.001064509153366
-0.001064509153366
-0.001064509153366
-0.001064509153366
-0.001064509153366
-0.001064509153366
-0.001064509153366
-0.001064509153366
-0.001064509153366
-0.001064509153366
-0.001064509153366
-0.001064509153366
-0.001064509153366
-0.001064509153366
-0.001064509153366
-0.001064509153366
-0.001064509153366
-0.001064509153366
-0.001064509153366
-0.001064509153366
-0.001064509153366
-0.001064509153366
-0.001064509153366
-0.016323298215866
-0.016323298215866
-0.016323298215866
-0.016323298215866
-0.016323298215866
-0.016323298215866
-0.016323298215866
-0.016323298215866
-0.001064509153366
-0.001064509153366
-0.001064509153366
-0.016323298215866
-0.001064509153366
-0.001064509153366
-0.001064509153366
-0.001064509153366
-0.001064509153366
-0.001064509153366
-0.001064509153366
-0.001064509153366
-0.001064509153366
-0.001064509153366
-0.001064509153366
-0.001064509153366
-0.001064509153366
0.014194279909134
-0.001064509153366
-0.001064509153366
-0.001064509153366
-0.001064509153366
-0.001064509153366
-0.001064509153366
-0.001064509153366
-0.016323298215866
-0.016323298215866
-0.016323298215866
-0.016323298215866
-0.016323298215866
-0.016323298215866
-0.016323298215866
-0.016323298215866
-0.001064509153366
-0.001064509153366
-0.001064509153366
-0.001064509153366
-0.001064509153366
-0.001064509153366
-0.001064509153366
0.014194279909134
0.014194279909134
-0.001064509153366
-0.001064509153366
-0.001064509153366
-0.001064509153366
-0.001064509153366
-0.001064509153366
-0.001064509153366
-0.001064509153366
-0.001064509153366
-0.001064509153366
-0.001064509153366
-0.001064509153366
-0.001064509153366
-0.001064509153366
-0.016323298215866
-0.016323298215866
-0.001064509153366
-0.001064509153366
-0.016323298215866
-0.016323298215866
-0.016323298215866
-0.016323298215866
-0.001064509153366
-0.016323298215866
-0.001064509153366
-0.001064509153366
-0.001064509153366
-0.001064509153366
-0.001064509153366
-0.001064509153366
-0.001064509153366
-0.001064509153366
-0.001064509153366
-0.001064509153366
-0.001064509153366
-0.001064509153366
-0.001064509153366
-0.001064509153366
-0.001064509153366
-0.001064509153366
0.014194279909134
0.014194279909134
-0.001064509153366
-0.001064509153366
0.014194279909134
0.014194279909134
-0.001064509153366
-0.001064509153366
-0.001064509153366
-0.001064509153366
-0.001064509153366
-0.016323298215866
-0.001064509153366
-0.001064509153366
-0.001064509153366
-0.001064509153366
-0.001064509153366
-0.001064509153366
0.014194279909134
-0.001064509153366
-0.001064509153366
-0.001064509153366
-0.001064509153366
-0.001064509153366
-0.001064509153366
-0.001064509153366
-0.016323298215866
-0.016323298215866
-0.016323298215866
-0.001064509153366
-0.001064509153366
-0.001064509153366
-0.016323298215866
-0.001064509153366
-0.001064509153366
-0.001064509153366
-0.001064509153366
0.014194279909134
0.014194279909134
0.014194279909134
0.014194279909134
0.014194279909134
0.029453068971634
0.029453068971634
0.014194279909134
0.014194279909134
0.014194279909134
0.014194279909134
0.014194279909134
-0.001064509153366
-0.001064509153366
-0.001064509153366
-0.001064509153366
-0.001064509153366
-0.001064509153366
-0.001064509153366
-0.016323298215866
-0.016323298215866
-0.016323298215866
-0.016323298215866
-0.016323298215866
-0.001064509153366
-0.001064509153366
-0.001064509153366
-0.001064509153366
-0.001064509153366
-0.001064509153366
-0.001064509153366
-0.001064509153366
-0.001064509153366
-0.016323298215866
-0.001064509153366
-0.001064509153366
-0.016323298215866
-0.016323298215866
-0.016323298215866
-0.016323298215866
-0.016323298215866
-0.016323298215866
-0.016323298215866
-0.016323298215866
-0.001064509153366
-0.001064509153366
-0.001064509153366
-0.001064509153366
-0.001064509153366
-0.001064509153366
-0.001064509153366
-0.001064509153366
-0.001064509153366
-0.001064509153366
-0.001064509153366
-0.001064509153366
-0.001064509153366
-0.001064509153366
-0.016323298215866
-0.016323298215866
-0.016323298215866
-0.016323298215866
-0.016323298215866
-0.016323298215866
-0.016323298215866
-0.016323298215866
-0.016323298215866
-0.016323298215866
-0.001064509153366
-0.001064509153366
-0.001064509153366
0.014194279909134
-0.001064509153366
-0.001064509153366
-0.001064509153366
0.014194279909134
-0.001064509153366
-0.001064509153366
-0.001064509153366
-0.001064509153366
-0.001064509153366
-0.001064509153366
-0.016323298215866
-0.016323298215866
-0.016323298215866
-0.016323298215866
-0.016323298215866
-0.031582087278366
-0.016323298215866
-0.016323298215866
-0.016323298215866
-0.016323298215866
-0.001064509153366
-0.001064509153366
-0.001064509153366
-0.001064509153366
0.014194279909134
0.014194279909134
0.014194279909134
0.014194279909134
0.014194279909134
-0.001064509153366
-0.001064509153366
-0.001064509153366
-0.016323298215866
-0.016323298215866
-0.016323298215866
-0.016323298215866
-0.016323298215866
-0.016323298215866
-0.016323298215866
-0.016323298215866
-0.001064509153366
-0.001064509153366
-0.001064509153366
-0.001064509153366
-0.001064509153366
-0.001064509153366
-0.001064509153366
-0.001064509153366
-0.001064509153366
-0.001064509153366
-0.001064509153366
-0.001064509153366
-0.001064509153366
-0.016323298215866
-0.016323298215866
-0.016323298215866
-0.016323298215866
-0.016323298215866
-0.016323298215866
-0.031582087278366
-0.031582087278366
-0.016323298215866
-0.016323298215866
-0.016323298215866
-0.001064509153366
-0.001064509153366
-0.001064509153366
-0.001064509153366
-0.001064509153366
-0.001064509153366
-0.001064509153366
-0.016323298215866
-0.001064509153366
-0.001064509153366
-0.001064509153366
-0.001064509153366
-0.001064509153366
-0.001064509153366
-0.001064509153366
0.014194279909134
0.014194279909134
0.014194279909134
-0.001064509153366
0.014194279909134
0.014194279909134
0.014194279909134
0.014194279909134
0.014194279909134
-0.001064509153366
-0.001064509153366
-0.001064509153366
-0.001064509153366
-0.001064509153366
-0.001064509153366
-0.016323298215866
-0.016323298215866
-0.001064509153366
-0.016323298215866
-0.016323298215866
-0.016323298215866
-0.016323298215866
-0.016323298215866
-0.001064509153366
-0.001064509153366
-0.016323298215866
-0.016323298215866
-0.016323298215866
-0.001064509153366
-0.001064509153366
-0.001064509153366
-0.001064509153366
-0.001064509153366
0.014194279909134
-0.001064509153366
-0.001064509153366
-0.001064509153366
-0.001064509153366
-0.001064509153366
-0.001064509153366
-0.001064509153366
-0.001064509153366
-0.001064509153366
-0.016323298215866
-0.001064509153366
-0.001064509153366
-0.001064509153366
-0.001064509153366
-0.001064509153366
-0.001064509153366
-0.001064509153366
-0.001064509153366
-0.001064509153366
-0.001064509153366
-0.001064509153366
-0.001064509153366
-0.001064509153366
-0.001064509153366
-0.001064509153366
0.014194279909134
0.014194279909134
0.014194279909134
0.014194279909134
0.014194279909134
0.014194279909134
0.014194279909134
-0.001064509153366
-0.001064509153366
-0.001064509153366
-0.001064509153366
-0.001064509153366
-0.001064509153366
-0.001064509153366
-0.001064509153366
-0.001064509153366
-0.001064509153366
-0.001064509153366
-0.001064509153366
-0.016323298215866
-0.001064509153366
-0.016323298215866
-0.016323298215866
-0.001064509153366
-0.016323298215866
-0.016323298215866
-0.016323298215866
-0.016323298215866
-0.016323298215866
-0.016323298215866
-0.016323298215866
-0.016323298215866
-0.016323298215866
-0.001064509153366
-0.001064509153366
-0.001064509153366
-0.001064509153366
-0.001064509153366
-0.001064509153366
-0.001064509153366
-0.001064509153366
-0.001064509153366
-0.001064509153366
-0.001064509153366
-0.001064509153366
-0.001064509153366
-0.001064509153366
-0.001064509153366
-0.001064509153366
-0.001064509153366
-0.001064509153366
-0.001064509153366
-0.001064509153366
-0.001064509153366
-0.001064509153366
-0.001064509153366
-0.001064509153366
-0.001064509153366
-0.001064509153366
-0.001064509153366
-0.001064509153366
-0.001064509153366
-0.001064509153366
-0.001064509153366
-0.001064509153366
-0.001064509153366
-0.016323298215866
-0.016323298215866
-0.016323298215866
-0.001064509153366
-0.001064509153366
-0.016323298215866
-0.016323298215866
-0.016323298215866
-0.001064509153366
-0.001064509153366
-0.016323298215866
-0.016323298215866
-0.001064509153366
-0.001064509153366
-0.001064509153366
-0.001064509153366
-0.016323298215866
-0.016323298215866
-0.001064509153366
-0.001064509153366
-0.016323298215866
-0.016323298215866
-0.016323298215866
-0.001064509153366
-0.001064509153366
-0.001064509153366
-0.001064509153366
-0.001064509153366
-0.016323298215866
-0.001064509153366
-0.001064509153366
-0.016323298215866
-0.016323298215866
-0.016323298215866
-0.016323298215866
-0.001064509153366
-0.016323298215866
-0.016323298215866
-0.001064509153366
-0.001064509153366
-0.001064509153366
-0.001064509153366
-0.001064509153366
-0.001064509153366
-0.001064509153366
-0.001064509153366
-0.001064509153366
-0.001064509153366
-0.001064509153366
-0.001064509153366
-0.001064509153366
-0.016323298215866
-0.001064509153366
-0.001064509153366
-0.001064509153366
-0.001064509153366
-0.001064509153366
-0.016323298215866
-0.016323298215866
-0.016323298215866
-0.016323298215866
-0.001064509153366
-0.016323298215866
-0.016323298215866
-0.016323298215866
-0.001064509153366
-0.001064509153366
-0.001064509153366
-0.001064509153366
-0.001064509153366
-0.001064509153366
-0.001064509153366
-0.001064509153366
-0.001064509153366
-0.001064509153366
-0.001064509153366
-0.001064509153366
-0.001064509153366
-0.001064509153366
0.014194279909134
-0.001064509153366
-0.001064509153366
0.014194279909134
0.014194279909134
0.014194279909134
-0.001064509153366
-0.001064509153366
-0.001064509153366
-0.001064509153366
-0.001064509153366
-0.016323298215866
-0.016323298215866
-0.016323298215866
-0.016323298215866
-0.016323298215866
-0.016323298215866
-0.016323298215866
-0.016323298215866
-0.016323298215866
-0.016323298215866
-0.016323298215866
-0.016323298215866
-0.016323298215866
-0.001064509153366
-0.001064509153366
-0.001064509153366
-0.001064509153366
-0.001064509153366
-0.001064509153366
-0.001064509153366
-0.001064509153366
-0.016323298215866
-0.016323298215866
-0.016323298215866
-0.016323298215866
-0.001064509153366
-0.016323298215866
-0.016323298215866
-0.016323298215866
-0.001064509153366
-0.001064509153366
-0.001064509153366
-0.001064509153366
-0.001064509153366
-0.001064509153366
-0.001064509153366
-0.001064509153366
-0.001064509153366
-0.001064509153366
-0.001064509153366
-0.001064509153366
-0.016323298215866
-0.016323298215866
-0.016323298215866
-0.001064509153366
-0.001064509153366
-0.001064509153366
-0.016323298215866
-0.001064509153366
-0.001064509153366
-0.001064509153366
-0.001064509153366
-0.001064509153366
-0.001064509153366
-0.001064509153366
-0.001064509153366
-0.001064509153366
-0.001064509153366
0.014194279909134
0.014194279909134
0.014194279909134
0.014194279909134
0.014194279909134
0.014194279909134
0.014194279909134
0.014194279909134
0.014194279909134
-0.001064509153366
-0.001064509153366
-0.001064509153366
-0.001064509153366
-0.016323298215866
-0.016323298215866
-0.016323298215866
-0.001064509153366
-0.001064509153366
-0.001064509153366
-0.001064509153366
-0.001064509153366
-0.001064509153366
-0.001064509153366
-0.001064509153366
-0.001064509153366
-0.001064509153366
-0.001064509153366
-0.001064509153366
-0.001064509153366
-0.001064509153366
-0.016323298215866
-0.001064509153366
-0.001064509153366
-0.016323298215866
-0.001064509153366
-0.001064509153366
-0.001064509153366
-0.001064509153366
-0.001064509153366
-0.001064509153366
0.014194279909134
0.014194279909134
0.014194279909134
-0.001064509153366
-0.001064509153366
-0.001064509153366
-0.001064509153366
-0.001064509153366
-0.016323298215866
-0.001064509153366
-0.016323298215866
-0.016323298215866
-0.016323298215866
-0.016323298215866
-0.016323298215866
-0.001064509153366
-0.001064509153366
-0.016323298215866
-0.001064509153366
-0.001064509153366
-0.001064509153366
-0.001064509153366
-0.001064509153366
-0.001064509153366
-0.001064509153366
-0.001064509153366
-0.001064509153366
-0.001064509153366
-0.001064509153366
-0.001064509153366
-0.001064509153366
-0.001064509153366
-0.001064509153366
-0.001064509153366
-0.001064509153366
-0.001064509153366
-0.001064509153366
-0.001064509153366
-0.001064509153366
-0.001064509153366
-0.001064509153366
-0.016323298215866
-0.001064509153366
-0.001064509153366
-0.001064509153366
-0.001064509153366
-0.001064509153366
0.014194279909134
0.014194279909134
0.014194279909134
-0.001064509153366
0.014194279909134
-0.001064509153366
-0.001064509153366
-0.001064509153366
-0.001064509153366
-0.001064509153366
-0.001064509153366
-0.001064509153366
-0.001064509153366
0.014194279909134
-0.001064509153366
0.014194279909134
0.014194279909134
0.014194279909134
0.014194279909134
0.014194279909134
0.014194279909134
0.014194279909134
0.014194279909134
0.014194279909134
-0.001064509153366
-0.001064509153366
-0.001064509153366
-0.001064509153366
-0.001064509153366
-0.001064509153366
-0.001064509153366
-0.001064509153366
-0.001064509153366
-0.001064509153366
-0.001064509153366
-0.016323298215866
-0.016323298215866
-0.001064509153366
-0.001064509153366
-0.001064509153366
-0.001064509153366
-0.001064509153366
-0.001064509153366
0.014194279909134
0.014194279909134
0.014194279909134
0.014194279909134
-0.001064509153366
0.014194279909134
0.014194279909134
-0.001064509153366
-0.001064509153366
-0.001064509153366
-0.001064509153366
-0.001064509153366
-0.001064509153366
-0.001064509153366
-0.001064509153366
-0.001064509153366
-0.001064509153366
0.014194279909134
0.014194279909134
0.014194279909134
0.014194279909134
0.014194279909134
0.014194279909134
-0.001064509153366
-0.001064509153366
-0.001064509153366
0.014194279909134
-0.001064509153366
-0.001064509153366
-0.001064509153366
-0.001064509153366
-0.001064509153366
-0.001064509153366
-0.001064509153366
-0.001064509153366
-0.001064509153366
-0.001064509153366
0.014194279909134
-0.001064509153366
-0.001064509153366
-0.001064509153366
0.014194279909134
-0.001064509153366
-0.001064509153366
-0.001064509153366
-0.001064509153366
-0.016323298215866
-0.016323298215866
-0.016323298215866
-0.016323298215866
-0.016323298215866
-0.016323298215866
-0.001064509153366
-0.001064509153366
-0.001064509153366
-0.001064509153366
-0.001064509153366
-0.001064509153366
-0.001064509153366
0.014194279909134
-0.001064509153366
-0.001064509153366
-0.001064509153366
-0.001064509153366
-0.001064509153366
0.014194279909134
-0.001064509153366
-0.001064509153366
-0.001064509153366
-0.001064509153366
-0.001064509153366
-0.001064509153366
-0.001064509153366
-0.001064509153366
-0.001064509153366
-0.001064509153366
-0.001064509153366
-0.001064509153366
-0.001064509153366
-0.001064509153366
-0.001064509153366
-0.001064509153366
-0.001064509153366
-0.001064509153366
-0.001064509153366
-0.001064509153366
-0.001064509153366
-0.001064509153366
-0.001064509153366
-0.001064509153366
-0.001064509153366
-0.001064509153366
-0.001064509153366
-0.001064509153366
-0.001064509153366
-0.001064509153366
-0.016323298215866
-0.001064509153366
-0.001064509153366
0.014194279909134
-0.001064509153366
-0.001064509153366
-0.001064509153366
0.014194279909134
-0.001064509153366
0.014194279909134
0.014194279909134
-0.001064509153366
0.014194279909134
-0.001064509153366
-0.001064509153366
0.014194279909134
0.014194279909134
0.014194279909134
0.014194279909134
0.014194279909134
0.014194279909134
0.014194279909134
0.014194279909134
-0.001064509153366
-0.001064509153366
-0.001064509153366
-0.001064509153366
-0.001064509153366
-0.001064509153366
-0.001064509153366
-0.001064509153366
-0.001064509153366
-0.001064509153366
-0.001064509153366
-0.001064509153366
-0.001064509153366
-0.001064509153366
-0.001064509153366
-0.001064509153366
-0.001064509153366
0.014194279909134
-0.001064509153366
-0.001064509153366
-0.001064509153366
-0.001064509153366
-0.001064509153366
-0.001064509153366
-0.001064509153366
-0.001064509153366
-0.001064509153366
-0.001064509153366
-0.001064509153366
-0.001064509153366
-0.001064509153366
-0.001064509153366
-0.001064509153366
0.014194279909134
-0.001064509153366
-0.001064509153366
-0.001064509153366
-0.001064509153366
-0.001064509153366
-0.016323298215866
-0.016323298215866
-0.016323298215866
-0.016323298215866
-0.016323298215866
-0.016323298215866
-0.016323298215866
-0.016323298215866
-0.001064509153366
-0.001064509153366
-0.001064509153366
-0.001064509153366
-0.001064509153366
-0.001064509153366
-0.001064509153366
-0.001064509153366
-0.001064509153366
-0.001064509153366
-0.001064509153366
-0.001064509153366
-0.001064509153366
-0.001064509153366
-0.001064509153366
-0.001064509153366
-0.001064509153366
-0.001064509153366
-0.001064509153366
-0.001064509153366
-0.001064509153366
-0.001064509153366
-0.001064509153366
0.014194279909134
0.014194279909134
0.014194279909134
0.014194279909134
-0.001064509153366
-0.001064509153366
0.014194279909134
0.014194279909134
-0.001064509153366
-0.001064509153366
-0.001064509153366
-0.001064509153366
-0.001064509153366
-0.001064509153366
-0.001064509153366
-0.001064509153366
-0.001064509153366
-0.001064509153366
-0.016323298215866
-0.001064509153366
-0.001064509153366
-0.001064509153366
-0.001064509153366
-0.001064509153366
-0.001064509153366
0.014194279909134
0.014194279909134
0.014194279909134
-0.001064509153366
0.014194279909134
0.014194279909134
0.014194279909134
-0.001064509153366
-0.001064509153366
-0.001064509153366
0.014194279909134
0.014194279909134
0.014194279909134
-0.001064509153366
-0.001064509153366
0.014194279909134
0.014194279909134
0.014194279909134
0.014194279909134
-0.001064509153366
-0.001064509153366
-0.001064509153366
-0.001064509153366
-0.001064509153366
-0.001064509153366
-0.001064509153366
-0.001064509153366
-0.001064509153366
-0.001064509153366
-0.001064509153366
-0.001064509153366
0.014194279909134
0.014194279909134
0.014194279909134
0.014194279909134
0.014194279909134
0.014194279909134
0.014194279909134
0.014194279909134
-0.001064509153366
0.014194279909134
0.014194279909134
-0.001064509153366
-0.001064509153366
-0.001064509153366
-0.001064509153366
-0.001064509153366
-0.001064509153366
-0.001064509153366
-0.001064509153366
-0.001064509153366
-0.001064509153366
0.014194279909134
0.014194279909134
0.014194279909134
0.014194279909134
0.014194279909134
0.014194279909134
0.014194279909134
0.014194279909134
0.014194279909134
0.014194279909134
-0.001064509153366
-0.001064509153366
-0.001064509153366
-0.001064509153366
-0.016323298215866
-0.016323298215866
-0.016323298215866
-0.016323298215866
-0.016323298215866
-0.016323298215866
-0.001064509153366
-0.001064509153366
-0.001064509153366
0.014194279909134
0.014194279909134
0.014194279909134
0.014194279909134
0.029453068971634
0.029453068971634
0.029453068971634
0.014194279909134
0.014194279909134
0.014194279909134
0.014194279909134
-0.001064509153366
-0.001064509153366
-0.001064509153366
-0.001064509153366
-0.016323298215866
-0.001064509153366
-0.001064509153366
-0.001064509153366
-0.001064509153366
-0.001064509153366
-0.001064509153366
-0.001064509153366
-0.001064509153366
-0.001064509153366
-0.001064509153366
-0.001064509153366
-0.016323298215866
-0.001064509153366
-0.001064509153366
-0.001064509153366
-0.001064509153366
-0.001064509153366
-0.001064509153366
-0.001064509153366
-0.016323298215866
-0.016323298215866
-0.016323298215866
-0.016323298215866
-0.016323298215866
-0.016323298215866
-0.016323298215866
-0.016323298215866
-0.016323298215866
-0.001064509153366
-0.001064509153366
-0.001064509153366
-0.001064509153366
-0.001064509153366
0.014194279909134
-0.001064509153366
0.014194279909134
0.014194279909134
0.014194279909134
0.014194279909134
-0.001064509153366
0.014194279909134
0.014194279909134
-0.001064509153366
-0.001064509153366
0.014194279909134
0.014194279909134
-0.001064509153366
-0.001064509153366
0.014194279909134
-0.001064509153366
-0.001064509153366
-0.001064509153366
0.014194279909134
0.014194279909134
0.014194279909134
-0.001064509153366
-0.001064509153366
-0.001064509153366
-0.001064509153366
-0.001064509153366
-0.001064509153366
-0.016323298215866
-0.016323298215866
-0.001064509153366
-0.001064509153366
-0.001064509153366
-0.001064509153366
-0.001064509153366
-0.001064509153366
-0.001064509153366
-0.001064509153366
0.014194279909134
-0.001064509153366
-0.001064509153366
0.014194279909134
0.014194279909134
-0.001064509153366
-0.001064509153366
-0.001064509153366
-0.001064509153366
-0.001064509153366
-0.001064509153366
-0.001064509153366
-0.016323298215866
-0.001064509153366
-0.016323298215866
-0.016323298215866
-0.001064509153366
-0.001064509153366
-0.001064509153366
-0.001064509153366
-0.001064509153366
-0.001064509153366
-0.001064509153366
-0.001064509153366
-0.001064509153366
0.014194279909134
0.014194279909134
0.014194279909134
0.014194279909134
0.014194279909134
0.014194279909134
0.014194279909134
-0.001064509153366
-0.001064509153366
-0.001064509153366
-0.001064509153366
-0.001064509153366
-0.001064509153366
-0.016323298215866
-0.001064509153366
-0.001064509153366
-0.001064509153366
-0.001064509153366
-0.001064509153366
-0.001064509153366
0.014194279909134
0.014194279909134
0.014194279909134
0.014194279909134
0.014194279909134
0.014194279909134
0.014194279909134
0.014194279909134
0.014194279909134
0.014194279909134
0.014194279909134
-0.001064509153366
-0.001064509153366
-0.001064509153366
-0.001064509153366
-0.001064509153366
-0.001064509153366
-0.001064509153366
-0.001064509153366
0.014194279909134
-0.001064509153366
0.014194279909134
0.014194279909134
0.014194279909134
0.014194279909134
0.014194279909134
0.014194279909134
0.014194279909134
-0.001064509153366
-0.001064509153366
-0.001064509153366
-0.001064509153366
-0.016323298215866
-0.001064509153366
-0.001064509153366
-0.001064509153366
-0.001064509153366
-0.001064509153366
0.014194279909134
0.014194279909134
0.014194279909134
-0.001064509153366
0.014194279909134
0.014194279909134
0.014194279909134
-0.001064509153366
-0.001064509153366
-0.001064509153366
0.014194279909134
0.014194279909134
0.014194279909134
0.014194279909134
-0.001064509153366
-0.001064509153366
0.014194279909134
0.014194279909134
0.014194279909134
-0.001064509153366
-0.001064509153366
0.014194279909134
0.014194279909134
0.014194279909134
0.014194279909134
0.014194279909134
-0.001064509153366
0.014194279909134
0.014194279909134
-0.001064509153366
-0.001064509153366
-0.001064509153366
0.014194279909134
0.014194279909134
-0.001064509153366
-0.001064509153366
-0.001064509153366
-0.001064509153366
-0.001064509153366
-0.001064509153366
-0.001064509153366
-0.001064509153366
-0.001064509153366
-0.001064509153366
-0.001064509153366
-0.001064509153366
-0.001064509153366
-0.001064509153366
-0.001064509153366
-0.001064509153366
-0.001064509153366
-0.001064509153366
0.014194279909134
-0.001064509153366
-0.001064509153366
-0.001064509153366
-0.001064509153366
-0.001064509153366
-0.001064509153366
0.014194279909134
-0.001064509153366
-0.001064509153366
-0.001064509153366
-0.001064509153366
-0.001064509153366
-0.001064509153366
-0.016323298215866
-0.016323298215866
-0.016323298215866
-0.016323298215866
-0.001064509153366
-0.001064509153366
-0.001064509153366
-0.001064509153366
-0.001064509153366
-0.001064509153366
-0.001064509153366
-0.001064509153366
-0.001064509153366
-0.001064509153366
-0.001064509153366
-0.001064509153366
-0.001064509153366
-0.001064509153366
-0.001064509153366
-0.001064509153366
-0.001064509153366
-0.001064509153366
-0.001064509153366
-0.001064509153366
-0.001064509153366
0.014194279909134
-0.001064509153366
-0.001064509153366
-0.001064509153366
-0.001064509153366
-0.001064509153366
-0.001064509153366
-0.001064509153366
-0.001064509153366
-0.001064509153366
-0.001064509153366
-0.001064509153366
-0.001064509153366
-0.001064509153366
-0.001064509153366
-0.001064509153366
-0.001064509153366
-0.001064509153366
0.014194279909134
0.014194279909134
-0.001064509153366
0.014194279909134
0.014194279909134
0.014194279909134
0.014194279909134
-0.001064509153366
-0.001064509153366
-0.001064509153366
-0.001064509153366
-0.001064509153366
-0.016323298215866
-0.001064509153366
-0.001064509153366
-0.001064509153366
-0.016323298215866
-0.001064509153366
-0.001064509153366
-0.001064509153366
-0.001064509153366
-0.001064509153366
-0.001064509153366
0.014194279909134
0.014194279909134
-0.001064509153366
-0.001064509153366
-0.001064509153366
0.014194279909134
-0.001064509153366
-0.001064509153366
-0.001064509153366
-0.001064509153366
-0.001064509153366
-0.001064509153366
-0.001064509153366
-0.001064509153366
-0.001064509153366
-0.001064509153366
-0.001064509153366
-0.001064509153366
-0.001064509153366
-0.001064509153366
-0.001064509153366
-0.001064509153366
-0.001064509153366
-0.001064509153366
-0.001064509153366
-0.001064509153366
-0.001064509153366
-0.001064509153366
0.014194279909134
0.014194279909134
0.014194279909134
0.014194279909134
0.014194279909134
0.014194279909134
0.014194279909134
0.014194279909134
0.014194279909134
-0.001064509153366
-0.001064509153366
-0.001064509153366
-0.001064509153366
-0.016323298215866
-0.016323298215866
-0.016323298215866
-0.016323298215866
-0.031582087278366
-0.016323298215866
-0.016323298215866
-0.016323298215866
-0.016323298215866
-0.001064509153366
-0.001064509153366
0.014194279909134
0.014194279909134
0.014194279909134
0.014194279909134
0.014194279909134
0.014194279909134
0.014194279909134
0.014194279909134
0.014194279909134
0.014194279909134
0.014194279909134
-0.001064509153366
-0.001064509153366
0.014194279909134
0.014194279909134
0.014194279909134
-0.001064509153366
-0.001064509153366
-0.001064509153366
-0.001064509153366
-0.001064509153366
-0.001064509153366
-0.001064509153366
-0.001064509153366
-0.001064509153366
-0.001064509153366
-0.001064509153366
-0.001064509153366
-0.001064509153366
0.014194279909134
0.014194279909134
0.014194279909134
0.014194279909134
0.014194279909134
0.014194279909134
0.014194279909134
0.014194279909134
0.014194279909134
0.014194279909134
0.014194279909134
0.014194279909134
0.014194279909134
0.014194279909134
-0.001064509153366
0.014194279909134
0.014194279909134
-0.001064509153366
-0.001064509153366
-0.001064509153366
-0.001064509153366
-0.001064509153366
-0.001064509153366
-0.016323298215866
-0.001064509153366
-0.001064509153366
-0.016323298215866
-0.016323298215866
-0.016323298215866
-0.016323298215866
-0.001064509153366
-0.001064509153366
-0.016323298215866
-0.001064509153366
-0.001064509153366
-0.001064509153366
0.014194279909134
-0.001064509153366
-0.001064509153366
0.014194279909134
-0.001064509153366
-0.001064509153366
-0.001064509153366
-0.001064509153366
-0.016323298215866
-0.001064509153366
-0.016323298215866
-0.016323298215866
-0.016323298215866
-0.016323298215866
-0.016323298215866
-0.001064509153366
-0.016323298215866
-0.016323298215866
-0.001064509153366
-0.001064509153366
-0.001064509153366
0.014194279909134
-0.001064509153366
-0.001064509153366
0.014194279909134
0.014194279909134
-0.001064509153366
-0.001064509153366
-0.001064509153366
0.014194279909134
-0.001064509153366
-0.001064509153366
0.014194279909134
0.014194279909134
-0.001064509153366
-0.001064509153366
-0.001064509153366
-0.001064509153366
-0.001064509153366
-0.001064509153366
-0.001064509153366
-0.001064509153366
-0.001064509153366
-0.001064509153366
-0.001064509153366
-0.001064509153366
-0.001064509153366
-0.001064509153366
0.014194279909134
0.014194279909134
0.014194279909134
0.014194279909134
0.014194279909134
0.014194279909134
0.014194279909134
0.014194279909134
-0.001064509153366
-0.001064509153366
-0.001064509153366
-0.001064509153366
-0.001064509153366
-0.016323298215866
-0.001064509153366
-0.016323298215866
-0.016323298215866
-0.016323298215866
-0.016323298215866
-0.016323298215866
-0.016323298215866
-0.001064509153366
-0.001064509153366
-0.001064509153366
-0.001064509153366
-0.001064509153366
-0.001064509153366
0.014194279909134
0.014194279909134
0.014194279909134
0.014194279909134
0.014194279909134
0.014194279909134
0.014194279909134
-0.001064509153366
0.014194279909134
0.014194279909134
0.014194279909134
-0.001064509153366
-0.001064509153366
-0.001064509153366
-0.001064509153366
-0.001064509153366
-0.016323298215866
-0.001064509153366
-0.016323298215866
-0.016323298215866
-0.016323298215866
-0.016323298215866
-0.016323298215866
-0.001064509153366
-0.001064509153366
-0.001064509153366
0.014194279909134
-0.001064509153366
-0.001064509153366
-0.001064509153366
-0.001064509153366
-0.001064509153366
-0.001064509153366
-0.001064509153366
-0.001064509153366
-0.001064509153366
-0.016323298215866
-0.016323298215866
-0.016323298215866
-0.001064509153366
-0.016323298215866
-0.016323298215866
-0.016323298215866
-0.016323298215866
-0.016323298215866
-0.016323298215866
-0.016323298215866
-0.001064509153366
-0.001064509153366
-0.016323298215866
-0.001064509153366
-0.001064509153366
-0.001064509153366
-0.001064509153366
-0.001064509153366
-0.001064509153366
-0.001064509153366
-0.001064509153366
-0.001064509153366
-0.001064509153366
-0.001064509153366
-0.001064509153366
-0.001064509153366
-0.001064509153366
-0.016323298215866
-0.001064509153366
-0.001064509153366
-0.016323298215866
-0.016323298215866
-0.016323298215866
-0.016323298215866
-0.016323298215866
-0.016323298215866
-0.016323298215866
-0.001064509153366
-0.001064509153366
-0.001064509153366
-0.001064509153366
-0.001064509153366
0.014194279909134
0.014194279909134
0.014194279909134
-0.001064509153366
-0.001064509153366
-0.001064509153366
-0.001064509153366
0.014194279909134
-0.001064509153366
-0.001064509153366
-0.001064509153366
-0.001064509153366
-0.016323298215866
-0.001064509153366
-0.001064509153366
-0.016323298215866
-0.016323298215866
-0.016323298215866
-0.001064509153366
-0.001064509153366
-0.001064509153366
-0.001064509153366
-0.001064509153366
-0.001064509153366
-0.001064509153366
0.014194279909134
0.014194279909134
0.014194279909134
0.014194279909134
-0.001064509153366
0.014194279909134
0.014194279909134
0.014194279909134
-0.001064509153366
-0.001064509153366
-0.001064509153366
-0.001064509153366
-0.001064509153366
-0.001064509153366
-0.001064509153366
-0.016323298215866
-0.016323298215866
-0.016323298215866
-0.016323298215866
-0.016323298215866
-0.001064509153366
-0.001064509153366
-0.016323298215866
-0.001064509153366
0.014194279909134
-0.001064509153366
-0.001064509153366
-0.001064509153366
0.014194279909134
0.014194279909134
0.014194279909134
-0.001064509153366
-0.001064509153366
-0.001064509153366
-0.001064509153366
-0.001064509153366
-0.001064509153366
-0.001064509153366
-0.001064509153366
-0.016323298215866
-0.016323298215866
-0.016323298215866
-0.016323298215866
-0.016323298215866
-0.016323298215866
-0.016323298215866
-0.001064509153366
-0.001064509153366
-0.001064509153366
-0.001064509153366
-0.001064509153366
-0.001064509153366
-0.001064509153366
-0.001064509153366
-0.001064509153366
-0.001064509153366
-0.001064509153366
-0.001064509153366
-0.001064509153366
-0.001064509153366
-0.001064509153366
-0.001064509153366
-0.001064509153366
-0.001064509153366
-0.001064509153366
-0.016323298215866
-0.001064509153366
-0.001064509153366
-0.001064509153366
0.014194279909134
0.014194279909134
-0.001064509153366
-0.001064509153366
-0.001064509153366
-0.001064509153366
-0.001064509153366
-0.016323298215866
-0.001064509153366
-0.001064509153366
-0.001064509153366
-0.001064509153366
-0.001064509153366
-0.001064509153366
-0.001064509153366
-0.001064509153366
-0.016323298215866
-0.016323298215866
-0.001064509153366
-0.016323298215866
-0.001064509153366
-0.001064509153366
-0.016323298215866
-0.016323298215866
-0.016323298215866
-0.016323298215866
-0.016323298215866
-0.001064509153366
-0.001064509153366
-0.001064509153366
-0.001064509153366
-0.001064509153366
0.014194279909134
0.014194279909134
-0.001064509153366
-0.001064509153366
-0.001064509153366
-0.001064509153366
-0.001064509153366
-0.001064509153366
-0.016323298215866
-0.001064509153366
-0.001064509153366
-0.001064509153366
-0.001064509153366
-0.001064509153366
-0.001064509153366
-0.001064509153366
-0.001064509153366
-0.001064509153366
-0.001064509153366
-0.001064509153366
-0.001064509153366
-0.001064509153366
-0.001064509153366
-0.001064509153366
-0.001064509153366
-0.001064509153366
-0.016323298215866
-0.016323298215866
-0.016323298215866
-0.016323298215866
-0.016323298215866
-0.016323298215866
-0.001064509153366
-0.001064509153366
-0.001064509153366
-0.001064509153366
-0.001064509153366
-0.001064509153366
-0.001064509153366
-0.001064509153366
-0.001064509153366
-0.001064509153366
-0.001064509153366
-0.001064509153366
-0.001064509153366
-0.001064509153366
-0.001064509153366
-0.016323298215866
-0.001064509153366
-0.001064509153366
-0.001064509153366
-0.016323298215866
-0.016323298215866
-0.001064509153366
-0.001064509153366
-0.001064509153366
-0.001064509153366
-0.001064509153366
-0.001064509153366
-0.001064509153366
-0.001064509153366
-0.001064509153366
0.014194279909134
0.014194279909134
-0.001064509153366
-0.001064509153366
-0.001064509153366
-0.001064509153366
-0.001064509153366
-0.001064509153366
-0.001064509153366
-0.016323298215866
-0.001064509153366
-0.001064509153366
-0.001064509153366
-0.001064509153366
-0.001064509153366
-0.001064509153366
-0.001064509153366
-0.001064509153366
-0.001064509153366
-0.001064509153366
-0.001064509153366
-0.016323298215866
-0.001064509153366
-0.001064509153366
-0.016323298215866
-0.016323298215866
-0.016323298215866
-0.016323298215866
-0.001064509153366
-0.001064509153366
-0.001064509153366
-0.001064509153366
0.014194279909134
0.014194279909134
0.014194279909134
0.014194279909134
-0.001064509153366
-0.001064509153366
-0.001064509153366
-0.001064509153366
-0.016323298215866
-0.016323298215866
-0.016323298215866
-0.016323298215866
-0.016323298215866
-0.016323298215866
-0.001064509153366
-0.001064509153366
-0.016323298215866
-0.016323298215866
-0.001064509153366
-0.001064509153366
-0.001064509153366
-0.016323298215866
-0.016323298215866
-0.001064509153366
-0.001064509153366
-0.016323298215866
-0.001064509153366
-0.001064509153366
-0.001064509153366
-0.001064509153366
-0.001064509153366
-0.001064509153366
-0.001064509153366
-0.001064509153366
-0.001064509153366
-0.016323298215866
-0.001064509153366
-0.001064509153366
-0.001064509153366
-0.016323298215866
-0.001064509153366
-0.016323298215866
-0.001064509153366
-0.016323298215866
-0.001064509153366
-0.001064509153366
-0.001064509153366
-0.001064509153366
-0.001064509153366
-0.001064509153366
-0.001064509153366
-0.001064509153366
-0.001064509153366
-0.001064509153366
-0.001064509153366
-0.001064509153366
-0.001064509153366
-0.016323298215866
-0.016323298215866
-0.016323298215866
-0.016323298215866
-0.016323298215866
-0.016323298215866
-0.016323298215866
-0.016323298215866
-0.016323298215866
-0.001064509153366
-0.001064509153366
-0.001064509153366
-0.001064509153366
0.014194279909134
0.014194279909134
0.014194279909134
0.014194279909134
0.014194279909134
0.014194279909134
0.014194279909134
-0.001064509153366
-0.001064509153366
-0.016323298215866
-0.016323298215866
-0.016323298215866
-0.016323298215866
-0.031582087278366
-0.016323298215866
-0.031582087278366
-0.031582087278366
-0.016323298215866
-0.016323298215866
-0.016323298215866
-0.001064509153366
-0.001064509153366
-0.001064509153366
-0.001064509153366
0.014194279909134
-0.001064509153366
-0.001064509153366
-0.001064509153366
-0.001064509153366
-0.001064509153366
-0.001064509153366
-0.016323298215866
-0.016323298215866
-0.016323298215866
-0.016323298215866
-0.016323298215866
-0.016323298215866
-0.016323298215866
-0.016323298215866
-0.016323298215866
-0.016323298215866
-0.016323298215866
-0.016323298215866
-0.016323298215866
-0.001064509153366
-0.001064509153366
-0.016323298215866
-0.001064509153366
-0.001064509153366
0.014194279909134
-0.001064509153366
-0.001064509153366
-0.001064509153366
-0.001064509153366
-0.001064509153366
-0.016323298215866
-0.016323298215866
-0.016323298215866
-0.031582087278366
-0.031582087278366
-0.031582087278366
-0.031582087278366
-0.031582087278366
-0.031582087278366
-0.031582087278366
-0.031582087278366
-0.016323298215866
-0.016323298215866
-0.016323298215866
-0.001064509153366
-0.001064509153366
-0.001064509153366
0.014194279909134
-0.001064509153366
0.014194279909134
0.014194279909134
0.014194279909134
0.014194279909134
0.014194279909134
-0.001064509153366
0.014194279909134
-0.001064509153366
-0.001064509153366
0.014194279909134
-0.001064509153366
-0.001064509153366
-0.016323298215866
-0.016323298215866
-0.001064509153366
-0.001064509153366
-0.016323298215866
-0.016323298215866
-0.016323298215866
-0.001064509153366
-0.001064509153366
-0.016323298215866
-0.016323298215866
-0.016323298215866
-0.001064509153366
-0.001064509153366
-0.001064509153366
-0.001064509153366
-0.001064509153366
-0.001064509153366
-0.001064509153366
-0.001064509153366
-0.001064509153366
-0.001064509153366
-0.001064509153366
-0.001064509153366
-0.001064509153366
-0.001064509153366
-0.001064509153366
-0.001064509153366
-0.001064509153366
-0.001064509153366
-0.001064509153366
-0.001064509153366
-0.001064509153366
-0.016323298215866
-0.016323298215866
-0.001064509153366
-0.016323298215866
-0.016323298215866
-0.016323298215866
-0.016323298215866
-0.016323298215866
-0.031582087278366
-0.016323298215866
-0.016323298215866
-0.016323298215866
-0.016323298215866
-0.016323298215866
-0.016323298215866
-0.016323298215866
-0.016323298215866
-0.001064509153366
-0.001064509153366
-0.001064509153366
0.014194279909134
-0.001064509153366
-0.001064509153366
0.014194279909134
0.014194279909134
-0.001064509153366
-0.001064509153366
-0.001064509153366
-0.001064509153366
-0.001064509153366
-0.001064509153366
-0.001064509153366
-0.001064509153366
-0.001064509153366
-0.001064509153366
-0.001064509153366
-0.001064509153366
-0.001064509153366
-0.001064509153366
-0.001064509153366
-0.001064509153366
-0.001064509153366
-0.001064509153366
-0.001064509153366
-0.001064509153366
-0.001064509153366
-0.016323298215866
-0.001064509153366
-0.001064509153366
-0.001064509153366
-0.001064509153366
-0.001064509153366
-0.001064509153366
-0.001064509153366
0.014194279909134
0.014194279909134
-0.001064509153366
-0.001064509153366
-0.001064509153366
-0.001064509153366
-0.001064509153366
-0.001064509153366
-0.016323298215866
-0.016323298215866
-0.016323298215866
-0.016323298215866
-0.016323298215866
-0.016323298215866
-0.016323298215866
-0.016323298215866
-0.016323298215866
-0.001064509153366
-0.016323298215866
-0.016323298215866
-0.001064509153366
-0.016323298215866
-0.001064509153366
-0.001064509153366
-0.001064509153366
-0.001064509153366
-0.001064509153366
-0.001064509153366
-0.001064509153366
0.014194279909134
0.014194279909134
-0.001064509153366
0.014194279909134
0.014194279909134
-0.001064509153366
0.014194279909134
-0.001064509153366
-0.001064509153366
-0.001064509153366
-0.001064509153366
-0.001064509153366
-0.001064509153366
-0.016323298215866
-0.001064509153366
-0.001064509153366
-0.001064509153366
-0.001064509153366
-0.001064509153366
-0.001064509153366
-0.001064509153366
0.014194279909134
-0.001064509153366
0.014194279909134
-0.001064509153366
-0.001064509153366
-0.001064509153366
-0.001064509153366
-0.001064509153366
-0.001064509153366
-0.016323298215866
-0.016323298215866
-0.016323298215866
-0.016323298215866
-0.016323298215866
-0.016323298215866
-0.001064509153366
-0.016323298215866
-0.016323298215866
-0.016323298215866
-0.001064509153366
-0.001064509153366
-0.001064509153366
-0.001064509153366
-0.001064509153366
-0.001064509153366
-0.001064509153366
-0.001064509153366
-0.001064509153366
-0.001064509153366
-0.001064509153366
-0.001064509153366
-0.001064509153366
-0.001064509153366
-0.001064509153366
-0.001064509153366
-0.016323298215866
-0.001064509153366
-0.016323298215866
-0.016323298215866
-0.016323298215866
-0.001064509153366
-0.001064509153366
-0.001064509153366
-0.001064509153366
-0.001064509153366
0.014194279909134
0.014194279909134
-0.001064509153366
0.014194279909134
0.014194279909134
-0.001064509153366
-0.001064509153366
-0.001064509153366
-0.001064509153366
-0.001064509153366
-0.016323298215866
-0.016323298215866
-0.016323298215866
-0.016323298215866
-0.016323298215866
-0.016323298215866
-0.016323298215866
-0.016323298215866
-0.016323298215866
-0.001064509153366
-0.001064509153366
-0.001064509153366
-0.001064509153366
-0.001064509153366
-0.001064509153366
-0.001064509153366
-0.001064509153366
-0.001064509153366
-0.001064509153366
-0.001064509153366
-0.001064509153366
-0.001064509153366
-0.001064509153366
-0.001064509153366
-0.001064509153366
-0.016323298215866
-0.001064509153366
-0.001064509153366
-0.001064509153366
-0.001064509153366
-0.001064509153366
-0.001064509153366
-0.016323298215866
-0.001064509153366
-0.001064509153366
-0.001064509153366
-0.001064509153366
-0.001064509153366
-0.016323298215866
-0.016323298215866
-0.001064509153366
-0.001064509153366
-0.001064509153366
-0.001064509153366
-0.001064509153366
-0.016323298215866
-0.001064509153366
-0.001064509153366
-0.001064509153366
-0.001064509153366
-0.016323298215866
-0.016323298215866
-0.016323298215866
-0.001064509153366
-0.001064509153366
-0.016323298215866
-0.016323298215866
-0.016323298215866
-0.001064509153366
-0.001064509153366
-0.001064509153366
-0.001064509153366
-0.001064509153366
-0.001064509153366
-0.001064509153366
-0.001064509153366
-0.001064509153366
-0.001064509153366
-0.001064509153366
-0.001064509153366
-0.001064509153366
-0.001064509153366
-0.001064509153366
-0.001064509153366
-0.001064509153366
-0.001064509153366
-0.001064509153366
-0.001064509153366
-0.001064509153366
-0.001064509153366
-0.016323298215866
-0.016323298215866
-0.001064509153366
-0.001064509153366
-0.001064509153366
-0.001064509153366
-0.001064509153366
-0.001064509153366
-0.001064509153366
-0.001064509153366
-0.001064509153366
-0.001064509153366
-0.001064509153366
-0.001064509153366
-0.001064509153366
-0.001064509153366
-0.001064509153366
-0.001064509153366
-0.001064509153366
-0.001064509153366
-0.016323298215866
-0.016323298215866
-0.016323298215866
-0.016323298215866
-0.001064509153366
-0.016323298215866
-0.016323298215866
-0.016323298215866
-0.016323298215866
-0.016323298215866
-0.016323298215866
-0.001064509153366
-0.016323298215866
-0.016323298215866
-0.001064509153366
-0.001064509153366
-0.001064509153366
-0.001064509153366
-0.016323298215866
-0.001064509153366
-0.016323298215866
-0.016323298215866
-0.016323298215866
-0.016323298215866
-0.016323298215866
-0.016323298215866
-0.001064509153366
-0.001064509153366
-0.001064509153366
-0.001064509153366
-0.001064509153366
0.014194279909134
-0.001064509153366
-0.001064509153366
-0.001064509153366
-0.001064509153366
-0.016323298215866
-0.016323298215866
-0.016323298215866
-0.001064509153366
-0.001064509153366
-0.016323298215866
-0.016323298215866
-0.016323298215866
-0.016323298215866
-0.016323298215866
-0.016323298215866
-0.016323298215866
-0.016323298215866
-0.016323298215866
-0.016323298215866
-0.001064509153366
-0.001064509153366
-0.001064509153366
-0.001064509153366
-0.001064509153366
-0.001064509153366
0.014194279909134
0.014194279909134
0.014194279909134
0.014194279909134
0.014194279909134
-0.001064509153366
-0.001064509153366
-0.001064509153366
-0.016323298215866
-0.016323298215866
-0.016323298215866
-0.031582087278366
-0.031582087278366
-0.031582087278366
-0.016323298215866
-0.016323298215866
-0.016323298215866
-0.016323298215866
-0.016323298215866
-0.016323298215866
-0.001064509153366
-0.001064509153366
-0.001064509153366
-0.001064509153366
-0.001064509153366
0.014194279909134
0.014194279909134
-0.001064509153366
0.014194279909134
0.014194279909134
-0.001064509153366
-0.001064509153366
-0.001064509153366
-0.001064509153366
-0.001064509153366
-0.001064509153366
-0.016323298215866
-0.016323298215866
-0.001064509153366
-0.001064509153366
-0.001064509153366
-0.016323298215866
-0.001064509153366
-0.001064509153366
-0.001064509153366
-0.001064509153366
-0.001064509153366
-0.001064509153366
-0.001064509153366
-0.016323298215866
-0.016323298215866
-0.016323298215866
-0.016323298215866
-0.016323298215866
-0.016323298215866
-0.001064509153366
-0.016323298215866
-0.016323298215866
-0.001064509153366
-0.001064509153366
-0.001064509153366
-0.016323298215866
-0.016323298215866
-0.016323298215866
-0.016323298215866
-0.016323298215866
-0.016323298215866
-0.001064509153366
-0.001064509153366
-0.001064509153366
-0.001064509153366
-0.001064509153366
0.014194279909134
-0.001064509153366
-0.001064509153366
-0.001064509153366
-0.001064509153366
-0.001064509153366
-0.001064509153366
-0.001064509153366
-0.016323298215866
-0.016323298215866
-0.001064509153366
-0.001064509153366
-0.001064509153366
-0.001064509153366
-0.001064509153366
-0.001064509153366
-0.001064509153366
-0.001064509153366
-0.001064509153366
-0.001064509153366
-0.001064509153366
-0.001064509153366
-0.001064509153366
0.014194279909134
0.014194279909134
0.014194279909134
0.014194279909134
-0.001064509153366
-0.001064509153366
-0.001064509153366
-0.001064509153366
-0.001064509153366
-0.001064509153366
-0.001064509153366
-0.001064509153366
-0.001064509153366
-0.001064509153366
-0.001064509153366
-0.001064509153366
-0.001064509153366
-0.016323298215866
-0.001064509153366
-0.001064509153366
-0.001064509153366
-0.001064509153366
-0.001064509153366
-0.016323298215866
-0.001064509153366
-0.001064509153366
-0.001064509153366
-0.001064509153366
-0.001064509153366
-0.001064509153366
0.014194279909134
-0.001064509153366
-0.001064509153366
-0.001064509153366
-0.001064509153366
-0.001064509153366
-0.001064509153366
-0.016323298215866
-0.016323298215866
-0.016323298215866
-0.016323298215866
-0.016323298215866
-0.016323298215866
-0.016323298215866
-0.001064509153366
-0.001064509153366
-0.001064509153366
-0.001064509153366
-0.001064509153366
-0.001064509153366
-0.001064509153366
-0.001064509153366
-0.001064509153366
-0.001064509153366
-0.001064509153366
-0.001064509153366
-0.001064509153366
-0.001064509153366
-0.016323298215866
-0.016323298215866
-0.016323298215866
-0.016323298215866
-0.016323298215866
-0.001064509153366
-0.016323298215866
-0.001064509153366
-0.001064509153366
-0.001064509153366
-0.001064509153366
-0.001064509153366
-0.001064509153366
-0.001064509153366
-0.001064509153366
-0.001064509153366
-0.001064509153366
0.014194279909134
0.014194279909134
-0.001064509153366
-0.001064509153366
-0.016323298215866
-0.016323298215866
-0.016323298215866
-0.016323298215866
-0.016323298215866
-0.016323298215866
-0.031582087278366
-0.016323298215866
-0.016323298215866
-0.016323298215866
-0.016323298215866
-0.016323298215866
-0.001064509153366
-0.001064509153366
-0.001064509153366
-0.001064509153366
-0.001064509153366
-0.001064509153366
-0.001064509153366
-0.001064509153366
-0.001064509153366
-0.016323298215866
-0.001064509153366
-0.001064509153366
-0.001064509153366
-0.001064509153366
-0.001064509153366
-0.001064509153366
-0.001064509153366
-0.001064509153366
-0.001064509153366
-0.001064509153366
-0.001064509153366
-0.016323298215866
-0.016323298215866
-0.016323298215866
-0.016323298215866
-0.001064509153366
-0.001064509153366
-0.001064509153366
-0.016323298215866
-0.001064509153366
-0.001064509153366
0.014194279909134
-0.001064509153366
-0.001064509153366
-0.001064509153366
-0.001064509153366
0.014194279909134
-0.001064509153366
-0.001064509153366
-0.001064509153366
-0.001064509153366
-0.016323298215866
-0.001064509153366
-0.001064509153366
-0.001064509153366
-0.001064509153366
-0.001064509153366
-0.001064509153366
-0.001064509153366
-0.001064509153366
-0.001064509153366
0.014194279909134
0.014194279909134
-0.001064509153366
-0.001064509153366
-0.001064509153366
-0.001064509153366
-0.001064509153366
-0.001064509153366
-0.001064509153366
-0.001064509153366
-0.016323298215866
-0.016323298215866
-0.016323298215866
-0.001064509153366
-0.016323298215866
-0.001064509153366
-0.001064509153366
-0.016323298215866
-0.016323298215866
-0.016323298215866
-0.016323298215866
-0.001064509153366
-0.001064509153366
-0.001064509153366
-0.001064509153366
-0.001064509153366
-0.001064509153366
0.014194279909134
0.014194279909134
-0.001064509153366
-0.001064509153366
-0.001064509153366
-0.001064509153366
-0.001064509153366
-0.001064509153366
-0.016323298215866
-0.016323298215866
-0.016323298215866
-0.016323298215866
-0.016323298215866
-0.016323298215866
-0.016323298215866
-0.016323298215866
-0.016323298215866
-0.001064509153366
-0.001064509153366
-0.001064509153366
-0.001064509153366
-0.001064509153366
-0.001064509153366
-0.001064509153366
-0.001064509153366
-0.001064509153366
-0.001064509153366
0.014194279909134
-0.001064509153366
-0.001064509153366
0.014194279909134
-0.001064509153366
-0.001064509153366
-0.001064509153366
-0.001064509153366
-0.001064509153366
-0.001064509153366
-0.001064509153366
-0.016323298215866
-0.016323298215866
-0.016323298215866
-0.016323298215866
-0.016323298215866
-0.001064509153366
-0.001064509153366
-0.016323298215866
-0.016323298215866
-0.016323298215866
-0.016323298215866
-0.001064509153366
-0.016323298215866
-0.016323298215866
-0.016323298215866
-0.001064509153366
-0.016323298215866
-0.016323298215866
-0.001064509153366
-0.001064509153366
-0.016323298215866
-0.016323298215866
-0.001064509153366
-0.001064509153366
-0.001064509153366
-0.001064509153366
-0.016323298215866
-0.001064509153366
-0.001064509153366
-0.016323298215866
-0.016323298215866
-0.016323298215866
-0.016323298215866
-0.016323298215866
-0.016323298215866
-0.016323298215866
-0.016323298215866
-0.016323298215866
-0.016323298215866
-0.016323298215866
-0.016323298215866
-0.016323298215866
-0.001064509153366
-0.016323298215866
-0.016323298215866
-0.001064509153366
-0.001064509153366
-0.001064509153366
-0.001064509153366
-0.001064509153366
-0.001064509153366
-0.001064509153366
-0.001064509153366
-0.001064509153366
-0.001064509153366
-0.001064509153366
-0.016323298215866
-0.016323298215866
-0.016323298215866
-0.016323298215866
-0.016323298215866
-0.016323298215866
-0.016323298215866
-0.016323298215866
-0.016323298215866
-0.001064509153366
-0.016323298215866
-0.016323298215866
-0.016323298215866
-0.001064509153366
-0.001064509153366
-0.001064509153366
-0.001064509153366
-0.001064509153366
-0.001064509153366
-0.001064509153366
-0.001064509153366
-0.001064509153366
-0.001064509153366
-0.001064509153366
-0.001064509153366
-0.001064509153366
-0.001064509153366
-0.001064509153366
-0.001064509153366
-0.016323298215866
-0.001064509153366
-0.001064509153366
-0.001064509153366
-0.001064509153366
-0.016323298215866
-0.001064509153366
-0.001064509153366
-0.001064509153366
-0.001064509153366
-0.001064509153366
-0.016323298215866
-0.001064509153366
-0.016323298215866
-0.016323298215866
-0.016323298215866
-0.016323298215866
-0.016323298215866
-0.016323298215866
-0.016323298215866
-0.016323298215866
-0.016323298215866
-0.001064509153366
-0.001064509153366
-0.001064509153366
-0.001064509153366
-0.001064509153366
-0.001064509153366
-0.001064509153366
-0.001064509153366
-0.001064509153366
-0.016323298215866
-0.016323298215866
-0.001064509153366
-0.001064509153366
-0.016323298215866
-0.016323298215866
-0.016323298215866
-0.016323298215866
-0.016323298215866
-0.016323298215866
-0.016323298215866
-0.016323298215866
-0.016323298215866
-0.016323298215866
-0.016323298215866
-0.016323298215866
-0.016323298215866
-0.016323298215866
-0.016323298215866
-0.001064509153366
-0.001064509153366
-0.001064509153366
-0.001064509153366
-0.001064509153366
-0.001064509153366
-0.001064509153366
-0.001064509153366
-0.001064509153366
-0.016323298215866
-0.001064509153366
-0.001064509153366
-0.016323298215866
-0.016323298215866
-0.016323298215866
-0.016323298215866
-0.001064509153366
-0.016323298215866
-0.016323298215866
-0.016323298215866
-0.001064509153366
-0.001064509153366
-0.001064509153366
-0.001064509153366
-0.001064509153366
-0.001064509153366
-0.001064509153366
-0.001064509153366
-0.001064509153366
-0.001064509153366
-0.001064509153366
-0.016323298215866
-0.031582087278366
-0.016323298215866
-0.016323298215866
-0.016323298215866
-0.031582087278366
-0.031582087278366
-0.016323298215866
-0.016323298215866
-0.031582087278366
-0.031582087278366
-0.016323298215866
-0.016323298215866
-0.016323298215866
-0.016323298215866
-0.016323298215866
-0.016323298215866
-0.001064509153366
-0.001064509153366
-0.016323298215866
-0.016323298215866
-0.001064509153366
-0.001064509153366
-0.001064509153366
-0.001064509153366
-0.001064509153366
-0.001064509153366
-0.001064509153366
-0.001064509153366
-0.001064509153366
-0.001064509153366
-0.001064509153366
-0.001064509153366
-0.001064509153366
-0.001064509153366
-0.001064509153366
-0.016323298215866
-0.001064509153366
-0.016323298215866
-0.016323298215866
-0.016323298215866
-0.016323298215866
-0.016323298215866
-0.016323298215866
-0.001064509153366
-0.001064509153366
-0.001064509153366
-0.001064509153366
-0.001064509153366
-0.001064509153366
-0.001064509153366
-0.001064509153366
-0.001064509153366
-0.001064509153366
-0.001064509153366
-0.016323298215866
-0.001064509153366
-0.001064509153366
-0.001064509153366
-0.001064509153366
-0.001064509153366
-0.001064509153366
-0.001064509153366
-0.001064509153366
-0.001064509153366
-0.001064509153366
-0.001064509153366
-0.001064509153366
-0.001064509153366
-0.001064509153366
-0.016323298215866
-0.016323298215866
-0.016323298215866
-0.016323298215866
-0.016323298215866
-0.016323298215866
-0.016323298215866
-0.016323298215866
-0.016323298215866
-0.016323298215866
-0.016323298215866
-0.016323298215866
-0.016323298215866
-0.001064509153366
-0.001064509153366
-0.001064509153366
-0.001064509153366
-0.001064509153366
-0.001064509153366
-0.001064509153366
-0.001064509153366
-0.016323298215866
-0.016323298215866
-0.016323298215866
-0.031582087278366
-0.016323298215866
-0.016323298215866
-0.031582087278366
-0.016323298215866
-0.016323298215866
-0.001064509153366
-0.001064509153366
-0.001064509153366
-0.001064509153366
0.014194279909134
-0.001064509153366
-0.001064509153366
-0.001064509153366
-0.001064509153366
-0.001064509153366
-0.001064509153366
-0.001064509153366
-0.001064509153366
-0.016323298215866
-0.016323298215866
-0.016323298215866
-0.001064509153366
-0.016323298215866
-0.016323298215866
-0.016323298215866
-0.016323298215866
-0.016323298215866
-0.001064509153366
-0.016323298215866
-0.016323298215866
-0.001064509153366
-0.001064509153366
-0.001064509153366
-0.001064509153366
-0.001064509153366
-0.016323298215866
-0.016323298215866
-0.016323298215866
-0.016323298215866
-0.016323298215866
-0.016323298215866
-0.016323298215866
-0.016323298215866
-0.016323298215866
-0.016323298215866
-0.001064509153366
-0.001064509153366
-0.001064509153366
-0.001064509153366
-0.001064509153366
-0.001064509153366
-0.001064509153366
-0.001064509153366
-0.001064509153366
-0.001064509153366
-0.001064509153366
-0.001064509153366
-0.001064509153366
-0.001064509153366
-0.001064509153366
-0.001064509153366
-0.001064509153366
-0.001064509153366
-0.001064509153366
-0.016323298215866
-0.001064509153366
-0.001064509153366
-0.016323298215866
-0.016323298215866
-0.016323298215866
-0.016323298215866
-0.016323298215866
-0.016323298215866
-0.016323298215866
-0.016323298215866
-0.016323298215866
-0.016323298215866
-0.001064509153366
-0.016323298215866
-0.016323298215866
-0.001064509153366
-0.001064509153366
-0.001064509153366
-0.001064509153366
-0.001064509153366
-0.001064509153366
-0.001064509153366
-0.001064509153366
-0.001064509153366
-0.001064509153366
-0.001064509153366
-0.001064509153366
-0.001064509153366
-0.016323298215866
-0.016323298215866
-0.016323298215866
-0.001064509153366
-0.001064509153366
-0.016323298215866
-0.016323298215866
-0.001064509153366
-0.001064509153366
-0.001064509153366
-0.001064509153366
-0.001064509153366
-0.001064509153366
-0.001064509153366
-0.001064509153366
-0.001064509153366
-0.001064509153366
-0.016323298215866
-0.016323298215866
-0.016323298215866
-0.016323298215866
-0.016323298215866
-0.016323298215866
-0.016323298215866
-0.016323298215866
-0.016323298215866
-0.016323298215866
-0.016323298215866
-0.016323298215866
-0.016323298215866
-0.016323298215866
-0.016323298215866
-0.016323298215866
-0.016323298215866
-0.016323298215866
-0.016323298215866
-0.016323298215866
-0.016323298215866
-0.016323298215866
-0.016323298215866
-0.016323298215866
-0.016323298215866
-0.016323298215866
-0.016323298215866
-0.001064509153366
-0.001064509153366
0.014194279909134
0.014194279909134
0.014194279909134
0.014194279909134
0.014194279909134
0.014194279909134
-0.001064509153366
-0.001064509153366
-0.001064509153366
-0.001064509153366
-0.001064509153366
-0.001064509153366
-0.001064509153366
-0.001064509153366
-0.001064509153366
-0.001064509153366
-0.001064509153366
-0.016323298215866
-0.016323298215866
-0.016323298215866
-0.016323298215866
-0.016323298215866
-0.016323298215866
-0.016323298215866
-0.016323298215866
-0.016323298215866
-0.016323298215866
-0.016323298215866
-0.001064509153366
-0.001064509153366
0.014194279909134
0.014194279909134
0.014194279909134
0.014194279909134
0.014194279909134
0.029453068971634
0.014194279909134
0.014194279909134
-0.001064509153366
-0.001064509153366
-0.001064509153366
-0.001064509153366
-0.016323298215866
-0.016323298215866
-0.016323298215866
-0.016323298215866
-0.016323298215866
-0.016323298215866
-0.016323298215866
-0.001064509153366
-0.001064509153366
-0.001064509153366
-0.001064509153366
-0.001064509153366
-0.001064509153366
-0.001064509153366
-0.001064509153366
-0.001064509153366
-0.001064509153366
-0.001064509153366
-0.001064509153366
-0.001064509153366
-0.001064509153366
-0.016323298215866
-0.001064509153366
-0.001064509153366
-0.001064509153366
-0.001064509153366
-0.001064509153366
-0.001064509153366
-0.001064509153366
-0.016323298215866
-0.016323298215866
-0.016323298215866
-0.001064509153366
-0.001064509153366
-0.016323298215866
-0.001064509153366
-0.001064509153366
-0.001064509153366
-0.001064509153366
-0.001064509153366
-0.001064509153366
-0.016323298215866
-0.001064509153366
-0.001064509153366
-0.016323298215866
-0.016323298215866
-0.016323298215866
-0.016323298215866
-0.016323298215866
-0.016323298215866
-0.016323298215866
-0.016323298215866
-0.016323298215866
-0.016323298215866
-0.001064509153366
-0.001064509153366
-0.016323298215866
-0.001064509153366
-0.001064509153366
-0.001064509153366
-0.001064509153366
-0.001064509153366
-0.001064509153366
-0.001064509153366
-0.001064509153366
-0.016323298215866
-0.001064509153366
-0.016323298215866
-0.001064509153366
-0.001064509153366
-0.001064509153366
-0.001064509153366
-0.001064509153366
-0.001064509153366
-0.001064509153366
-0.001064509153366
-0.001064509153366
-0.001064509153366
-0.001064509153366
-0.001064509153366
-0.001064509153366
-0.001064509153366
-0.001064509153366
-0.001064509153366
-0.001064509153366
0.014194279909134
0.014194279909134
-0.001064509153366
0.014194279909134
0.014194279909134
0.014194279909134
0.014194279909134
0.014194279909134
0.014194279909134
0.014194279909134
0.014194279909134
-0.001064509153366
-0.001064509153366
-0.001064509153366
-0.001064509153366
-0.016323298215866
-0.001064509153366
-0.016323298215866
-0.016323298215866
-0.001064509153366
-0.016323298215866
-0.016323298215866
-0.001064509153366
-0.001064509153366
-0.001064509153366
-0.001064509153366
-0.001064509153366
-0.001064509153366
-0.001064509153366
-0.001064509153366
-0.001064509153366
-0.001064509153366
-0.001064509153366
-0.001064509153366
-0.001064509153366
-0.001064509153366
-0.001064509153366
-0.001064509153366
-0.016323298215866
-0.001064509153366
-0.001064509153366
-0.001064509153366
-0.001064509153366
-0.001064509153366
-0.001064509153366
-0.001064509153366
-0.001064509153366
-0.001064509153366
-0.001064509153366
-0.001064509153366
-0.001064509153366
-0.001064509153366
-0.001064509153366
-0.001064509153366
-0.001064509153366
-0.001064509153366
-0.001064509153366
-0.001064509153366
-0.001064509153366
-0.016323298215866
-0.016323298215866
-0.001064509153366
-0.001064509153366
-0.001064509153366
-0.016323298215866
-0.001064509153366
0.014194279909134
-0.001064509153366
-0.001064509153366
-0.001064509153366
0.014194279909134
0.014194279909134
0.014194279909134
0.014194279909134
-0.001064509153366
0.014194279909134
0.014194279909134
-0.001064509153366
-0.001064509153366
-0.001064509153366
-0.001064509153366
-0.016323298215866
-0.016323298215866
-0.016323298215866
-0.016323298215866
-0.016323298215866
-0.016323298215866
-0.001064509153366
-0.001064509153366
-0.001064509153366
-0.001064509153366
-0.001064509153366
-0.001064509153366
-0.001064509153366
-0.001064509153366
-0.001064509153366
-0.001064509153366
-0.016323298215866
-0.016323298215866
-0.016323298215866
-0.016323298215866
-0.016323298215866
-0.016323298215866
-0.016323298215866
-0.016323298215866
-0.016323298215866
-0.001064509153366
-0.001064509153366
-0.001064509153366
-0.001064509153366
-0.001064509153366
0.014194279909134
0.014194279909134
-0.001064509153366
-0.001064509153366
-0.001064509153366
-0.001064509153366
-0.001064509153366
-0.001064509153366
-0.001064509153366
-0.001064509153366
-0.001064509153366
0.014194279909134
-0.001064509153366
-0.001064509153366
-0.001064509153366
-0.001064509153366
-0.001064509153366
-0.001064509153366
-0.001064509153366
-0.001064509153366
-0.001064509153366
-0.016323298215866
-0.016323298215866
-0.016323298215866
-0.001064509153366
-0.001064509153366
-0.001064509153366
-0.001064509153366
-0.001064509153366
0.014194279909134
-0.001064509153366
0.014194279909134
0.014194279909134
0.014194279909134
0.014194279909134
0.014194279909134
0.014194279909134
0.014194279909134
0.014194279909134
0.014194279909134
-0.001064509153366
-0.001064509153366
-0.001064509153366
-0.001064509153366
-0.001064509153366
-0.001064509153366
-0.001064509153366
-0.001064509153366
-0.016323298215866
-0.016323298215866
-0.001064509153366
-0.001064509153366
-0.001064509153366
-0.001064509153366
-0.001064509153366
-0.001064509153366
-0.001064509153366
0.014194279909134
0.014194279909134
0.014194279909134
-0.001064509153366
-0.001064509153366
-0.001064509153366
-0.001064509153366
-0.001064509153366
-0.001064509153366
-0.001064509153366
-0.001064509153366
-0.001064509153366
-0.001064509153366
-0.001064509153366
-0.001064509153366
-0.001064509153366
-0.001064509153366
-0.001064509153366
-0.001064509153366
-0.001064509153366
-0.001064509153366
-0.016323298215866
-0.001064509153366
-0.001064509153366
-0.001064509153366
-0.001064509153366
-0.001064509153366
-0.001064509153366
-0.001064509153366
-0.001064509153366
-0.001064509153366
-0.001064509153366
-0.001064509153366
-0.001064509153366
0.014194279909134
0.014194279909134
0.014194279909134
0.014194279909134
0.014194279909134
0.014194279909134
0.014194279909134
0.014194279909134
-0.001064509153366
-0.001064509153366
-0.001064509153366
-0.001064509153366
-0.001064509153366
-0.001064509153366
-0.001064509153366
-0.001064509153366
-0.001064509153366
-0.001064509153366
-0.001064509153366
-0.001064509153366
-0.001064509153366
0.014194279909134
-0.001064509153366
-0.001064509153366
-0.001064509153366
-0.001064509153366
-0.001064509153366
-0.001064509153366
-0.001064509153366
-0.001064509153366
-0.001064509153366
-0.001064509153366
-0.001064509153366
-0.016323298215866
-0.016323298215866
-0.016323298215866
-0.001064509153366
-0.001064509153366
-0.001064509153366
-0.001064509153366
-0.001064509153366
-0.016323298215866
-0.001064509153366
-0.001064509153366
-0.001064509153366
-0.001064509153366
-0.001064509153366
-0.001064509153366
-0.001064509153366
-0.001064509153366
-0.001064509153366
-0.001064509153366
-0.001064509153366
-0.001064509153366
-0.001064509153366
-0.001064509153366
-0.001064509153366
-0.001064509153366
-0.001064509153366
-0.001064509153366
-0.001064509153366
-0.001064509153366
-0.001064509153366
0.014194279909134
-0.001064509153366
-0.001064509153366
-0.001064509153366
-0.001064509153366
-0.001064509153366
-0.016323298215866
-0.016323298215866
-0.016323298215866
-0.016323298215866
-0.016323298215866
-0.016323298215866
-0.001064509153366
-0.001064509153366
-0.001064509153366
-0.001064509153366
0.014194279909134
-0.001064509153366
0.014194279909134
0.014194279909134
0.014194279909134
0.014194279909134
-0.001064509153366
0.014194279909134
0.014194279909134
-0.001064509153366
-0.001064509153366
-0.001064509153366
-0.016323298215866
-0.016323298215866
-0.016323298215866
-0.016323298215866
-0.016323298215866
-0.016323298215866
-0.031582087278366
-0.016323298215866
-0.016323298215866
-0.016323298215866
-0.001064509153366
-0.001064509153366
-0.001064509153366
-0.001064509153366
0.014194279909134
0.014194279909134
-0.001064509153366
0.014194279909134
-0.001064509153366
-0.001064509153366
-0.001064509153366
-0.001064509153366
-0.001064509153366
-0.016323298215866
-0.016323298215866
-0.016323298215866
-0.016323298215866
-0.001064509153366
-0.001064509153366
-0.016323298215866
-0.001064509153366
-0.001064509153366
-0.001064509153366
-0.001064509153366
-0.001064509153366
-0.001064509153366
-0.001064509153366
-0.001064509153366
-0.001064509153366
-0.001064509153366
-0.001064509153366
-0.001064509153366
-0.001064509153366
-0.001064509153366
-0.001064509153366
-0.001064509153366
-0.001064509153366
-0.001064509153366
-0.001064509153366
-0.001064509153366
-0.001064509153366
-0.001064509153366
-0.001064509153366
-0.001064509153366
-0.001064509153366
-0.001064509153366
-0.001064509153366
-0.001064509153366
-0.001064509153366
-0.001064509153366
-0.001064509153366
-0.001064509153366
-0.001064509153366
-0.001064509153366
-0.001064509153366
-0.001064509153366
-0.001064509153366
-0.001064509153366
-0.001064509153366
-0.001064509153366
-0.001064509153366
0.014194279909134
0.014194279909134
0.014194279909134
0.014194279909134
-0.001064509153366
-0.001064509153366
-0.001064509153366
-0.001064509153366
-0.001064509153366
-0.001064509153366
-0.001064509153366
-0.001064509153366
-0.001064509153366
0.014194279909134
-0.001064509153366
-0.001064509153366
-0.001064509153366
-0.001064509153366
-0.001064509153366
-0.001064509153366
-0.001064509153366
-0.001064509153366
-0.001064509153366
-0.001064509153366
-0.001064509153366
-0.001064509153366
-0.001064509153366
-0.001064509153366
-0.001064509153366
-0.001064509153366
-0.001064509153366
-0.001064509153366
-0.001064509153366
-0.001064509153366
-0.001064509153366
-0.001064509153366
-0.001064509153366
-0.001064509153366
-0.001064509153366
-0.001064509153366
0.014194279909134
0.014194279909134
-0.001064509153366
-0.001064509153366
0.014194279909134
-0.001064509153366
-0.001064509153366
-0.001064509153366
-0.001064509153366
-0.001064509153366
-0.001064509153366
-0.001064509153366
-0.001064509153366
-0.001064509153366
-0.001064509153366
-0.001064509153366
-0.001064509153366
-0.001064509153366
-0.001064509153366
0.014194279909134
-0.001064509153366
-0.001064509153366
-0.001064509153366
0.014194279909134
0.014194279909134
-0.001064509153366
-0.016323298215866
-0.016323298215866
-0.001064509153366
-0.001064509153366
-0.016323298215866
-0.016323298215866
-0.016323298215866
-0.001064509153366
-0.001064509153366
-0.016323298215866
-0.001064509153366
-0.016323298215866
-0.001064509153366
-0.001064509153366
-0.001064509153366
-0.001064509153366
0.014194279909134
-0.001064509153366
-0.001064509153366
-0.001064509153366
0.014194279909134
0.014194279909134
-0.001064509153366
-0.001064509153366
-0.016323298215866
-0.016323298215866
-0.016323298215866
-0.016323298215866
-0.016323298215866
-0.016323298215866
-0.016323298215866
-0.016323298215866
-0.016323298215866
-0.016323298215866
-0.016323298215866
-0.001064509153366
-0.001064509153366
-0.001064509153366
-0.001064509153366
0.014194279909134
0.014194279909134
0.014194279909134
0.014194279909134
0.014194279909134
-0.001064509153366
-0.001064509153366
-0.001064509153366
-0.001064509153366
-0.001064509153366
-0.001064509153366
-0.016323298215866
-0.016323298215866
-0.016323298215866
-0.016323298215866
-0.001064509153366
-0.001064509153366
-0.001064509153366
-0.001064509153366
-0.001064509153366
-0.001064509153366
-0.001064509153366
-0.001064509153366
-0.001064509153366
-0.001064509153366
-0.001064509153366
-0.001064509153366
-0.001064509153366
-0.001064509153366
-0.001064509153366
-0.001064509153366
-0.001064509153366
-0.001064509153366
-0.001064509153366
-0.001064509153366
-0.001064509153366
-0.016323298215866
-0.001064509153366
-0.016323298215866
-0.016323298215866
-0.016323298215866
-0.001064509153366
-0.001064509153366
-0.016323298215866
-0.016323298215866
-0.001064509153366
-0.016323298215866
-0.016323298215866
-0.001064509153366
-0.001064509153366
-0.001064509153366
-0.001064509153366
-0.001064509153366
-0.001064509153366
0.014194279909134
-0.001064509153366
0.014194279909134
0.014194279909134
0.014194279909134
0.014194279909134
0.014194279909134
0.014194279909134
-0.001064509153366
-0.001064509153366
-0.001064509153366
-0.016323298215866
-0.016323298215866
-0.016323298215866
-0.016323298215866
-0.016323298215866
-0.016323298215866
-0.016323298215866
-0.016323298215866
-0.016323298215866
-0.016323298215866
-0.016323298215866
-0.016323298215866
-0.001064509153366
-0.001064509153366
-0.001064509153366
-0.001064509153366
-0.001064509153366
-0.001064509153366
-0.001064509153366
-0.001064509153366
-0.001064509153366
-0.001064509153366
-0.001064509153366
-0.001064509153366
-0.001064509153366
-0.001064509153366
-0.001064509153366
-0.001064509153366
-0.001064509153366
-0.001064509153366
-0.001064509153366
-0.001064509153366
-0.001064509153366
-0.001064509153366
-0.001064509153366
-0.016323298215866
-0.016323298215866
-0.016323298215866
-0.016323298215866
-0.016323298215866
-0.016323298215866
-0.016323298215866
-0.016323298215866
-0.001064509153366
-0.001064509153366
-0.001064509153366
-0.001064509153366
-0.001064509153366
-0.016323298215866
-0.016323298215866
-0.001064509153366
-0.001064509153366
-0.016323298215866
-0.016323298215866
-0.001064509153366
-0.001064509153366
-0.001064509153366
-0.001064509153366
-0.001064509153366
0.014194279909134
-0.001064509153366
0.014194279909134
0.014194279909134
0.014194279909134
0.014194279909134
0.014194279909134
0.014194279909134
0.014194279909134
0.014194279909134
-0.001064509153366
-0.001064509153366
-0.001064509153366
-0.001064509153366
-0.001064509153366
-0.001064509153366
-0.001064509153366
-0.001064509153366
-0.001064509153366
-0.001064509153366
-0.001064509153366
-0.001064509153366
-0.001064509153366
-0.001064509153366
-0.001064509153366
-0.001064509153366
-0.001064509153366
-0.001064509153366
-0.001064509153366
-0.001064509153366
-0.001064509153366
-0.001064509153366
-0.001064509153366
-0.001064509153366
0.014194279909134
-0.001064509153366
-0.001064509153366
-0.001064509153366
-0.001064509153366
-0.001064509153366
-0.001064509153366
-0.016323298215866
-0.016323298215866
-0.016323298215866
-0.016323298215866
-0.001064509153366
-0.001064509153366
-0.001064509153366
-0.001064509153366
0.014194279909134
0.014194279909134
0.014194279909134
0.014194279909134
0.014194279909134
0.014194279909134
0.014194279909134
0.014194279909134
0.014194279909134
-0.001064509153366
-0.001064509153366
-0.001064509153366
-0.001064509153366
-0.016323298215866
-0.016323298215866
-0.016323298215866
-0.016323298215866
-0.016323298215866
-0.016323298215866
-0.016323298215866
-0.016323298215866
-0.016323298215866
-0.001064509153366
-0.001064509153366
-0.001064509153366
-0.001064509153366
-0.001064509153366
-0.001064509153366
-0.016323298215866
-0.016323298215866
-0.016323298215866
-0.001064509153366
-0.001064509153366
-0.016323298215866
-0.016323298215866
-0.016323298215866
-0.001064509153366
-0.001064509153366
-0.001064509153366
-0.001064509153366
-0.001064509153366
-0.001064509153366
-0.001064509153366
-0.001064509153366
-0.001064509153366
-0.001064509153366
-0.001064509153366
-0.001064509153366
-0.001064509153366
-0.001064509153366
-0.001064509153366
-0.001064509153366
-0.016323298215866
-0.001064509153366
-0.001064509153366
-0.001064509153366
-0.001064509153366
-0.001064509153366
-0.001064509153366
0.014194279909134
0.014194279909134
0.014194279909134
0.014194279909134
0.014194279909134
0.014194279909134
0.014194279909134
0.014194279909134
0.014194279909134
-0.001064509153366
-0.001064509153366
-0.001064509153366
-0.016323298215866
-0.016323298215866
-0.016323298215866
-0.016323298215866
-0.016323298215866
-0.016323298215866
-0.016323298215866
-0.016323298215866
-0.016323298215866
-0.016323298215866
-0.001064509153366
-0.001064509153366
-0.001064509153366
-0.001064509153366
-0.001064509153366
-0.001064509153366
-0.001064509153366
-0.001064509153366
-0.001064509153366
-0.001064509153366
-0.001064509153366
0.014194279909134
0.014194279909134
0.014194279909134
0.014194279909134
-0.001064509153366
-0.001064509153366
-0.001064509153366
-0.001064509153366
-0.001064509153366
-0.001064509153366
-0.001064509153366
-0.016323298215866
-0.016323298215866
-0.001064509153366
-0.016323298215866
-0.016323298215866
-0.016323298215866
-0.016323298215866
-0.016323298215866
-0.016323298215866
-0.001064509153366
-0.001064509153366
-0.001064509153366
-0.001064509153366
-0.001064509153366
-0.001064509153366
-0.001064509153366
-0.001064509153366
-0.001064509153366
-0.001064509153366
-0.001064509153366
-0.001064509153366
-0.001064509153366
-0.001064509153366
-0.001064509153366
-0.001064509153366
-0.001064509153366
-0.001064509153366
-0.001064509153366
-0.001064509153366
-0.001064509153366
-0.001064509153366
-0.001064509153366
-0.001064509153366
-0.001064509153366
-0.016323298215866
-0.001064509153366
-0.001064509153366
-0.001064509153366
-0.001064509153366
-0.016323298215866
-0.016323298215866
-0.016323298215866
-0.001064509153366
-0.016323298215866
-0.016323298215866
-0.016323298215866
-0.016323298215866
-0.001064509153366
-0.001064509153366
-0.016323298215866
-0.016323298215866
-0.001064509153366
-0.001064509153366
-0.001064509153366
-0.001064509153366
-0.001064509153366
-0.001064509153366
-0.001064509153366
-0.001064509153366
-0.001064509153366
-0.001064509153366
-0.001064509153366
-0.001064509153366
-0.001064509153366
-0.001064509153366
-0.016323298215866
-0.016323298215866
-0.016323298215866
-0.016323298215866
-0.031582087278366
-0.031582087278366
-0.031582087278366
-0.031582087278366
-0.016323298215866
-0.016323298215866
-0.016323298215866
-0.016323298215866
-0.001064509153366
-0.001064509153366
-0.001064509153366
-0.001064509153366
0.014194279909134
0.014194279909134
0.014194279909134
0.014194279909134
0.014194279909134
0.014194279909134
0.014194279909134
0.014194279909134
0.014194279909134
-0.001064509153366
-0.001064509153366
-0.001064509153366
-0.001064509153366
-0.016323298215866
-0.016323298215866
-0.016323298215866
-0.016323298215866
-0.016323298215866
-0.001064509153366
-0.001064509153366
-0.001064509153366
-0.016323298215866
-0.001064509153366
-0.001064509153366
-0.001064509153366
0.014194279909134
-0.001064509153366
-0.001064509153366
-0.001064509153366
0.014194279909134
-0.001064509153366
-0.001064509153366
-0.001064509153366
-0.001064509153366
-0.001064509153366
-0.001064509153366
-0.001064509153366
-0.001064509153366
-0.001064509153366
-0.001064509153366
-0.001064509153366
-0.001064509153366
-0.001064509153366
-0.001064509153366
-0.001064509153366
-0.016323298215866
-0.016323298215866
-0.016323298215866
-0.016323298215866
-0.016323298215866
-0.016323298215866
-0.016323298215866
-0.001064509153366
-0.016323298215866
-0.001064509153366
-0.001064509153366
-0.001064509153366
-0.001064509153366
-0.001064509153366
0.014194279909134
-0.001064509153366
-0.001064509153366
-0.001064509153366
-0.001064509153366
-0.001064509153366
-0.016323298215866
-0.001064509153366
-0.001064509153366
-0.001064509153366
-0.001064509153366
-0.001064509153366
-0.001064509153366
0.014194279909134
-0.001064509153366
-0.001064509153366
-0.001064509153366
-0.001064509153366
-0.001064509153366
-0.001064509153366
-0.001064509153366
-0.001064509153366
-0.001064509153366
-0.001064509153366
-0.001064509153366
-0.001064509153366
-0.001064509153366
-0.016323298215866
-0.001064509153366
-0.001064509153366
-0.001064509153366
-0.001064509153366
-0.016323298215866
-0.001064509153366
-0.001064509153366
-0.001064509153366
-0.001064509153366
-0.001064509153366
-0.001064509153366
0.014194279909134
-0.001064509153366
-0.001064509153366
0.014194279909134
0.014194279909134
-0.001064509153366
-0.001064509153366
-0.001064509153366
-0.001064509153366
-0.001064509153366
-0.016323298215866
-0.016323298215866
-0.016323298215866
-0.016323298215866
-0.016323298215866
-0.016323298215866
-0.016323298215866
-0.016323298215866
-0.016323298215866
-0.016323298215866
-0.016323298215866
-0.001064509153366
-0.001064509153366
0.014194279909134
0.014194279909134
0.014194279909134
0.014194279909134
0.014194279909134
-0.001064509153366
0.014194279909134
0.014194279909134
-0.001064509153366
-0.001064509153366
-0.016323298215866
-0.016323298215866
-0.001064509153366
-0.016323298215866
-0.016323298215866
-0.001064509153366
-0.001064509153366
-0.001064509153366
-0.001064509153366
-0.016323298215866
-0.001064509153366
-0.001064509153366
-0.001064509153366
-0.001064509153366
-0.001064509153366
-0.001064509153366
-0.001064509153366
-0.001064509153366
-0.001064509153366
-0.001064509153366
-0.001064509153366
-0.016323298215866
-0.001064509153366
-0.001064509153366
-0.001064509153366
-0.001064509153366
-0.001064509153366
-0.001064509153366
-0.001064509153366
-0.001064509153366
-0.001064509153366
-0.001064509153366
-0.001064509153366
-0.001064509153366
-0.016323298215866
-0.001064509153366
-0.001064509153366
-0.001064509153366
-0.016323298215866
-0.001064509153366
0.014194279909134
-0.001064509153366
0.014194279909134
0.014194279909134
0.014194279909134
0.014194279909134
0.014194279909134
0.014194279909134
0.014194279909134
0.014194279909134
-0.001064509153366
-0.001064509153366
-0.001064509153366
-0.001064509153366
-0.016323298215866
-0.016323298215866
-0.016323298215866
-0.016323298215866
-0.016323298215866
-0.016323298215866
-0.016323298215866
-0.016323298215866
-0.016323298215866
-0.016323298215866
-0.001064509153366
-0.001064509153366
0.014194279909134
-0.001064509153366
0.014194279909134
0.014194279909134
0.014194279909134
0.014194279909134
-0.001064509153366
0.014194279909134
0.014194279909134
-0.001064509153366
-0.001064509153366
-0.001064509153366
-0.001064509153366
-0.001064509153366
-0.001064509153366
-0.001064509153366
-0.001064509153366
-0.001064509153366
-0.001064509153366
-0.001064509153366
-0.001064509153366
-0.001064509153366
-0.001064509153366
-0.001064509153366
-0.001064509153366
-0.001064509153366
-0.001064509153366
-0.016323298215866
-0.001064509153366
-0.001064509153366
-0.001064509153366
-0.001064509153366
-0.001064509153366
-0.001064509153366
-0.001064509153366
-0.001064509153366
-0.001064509153366
-0.001064509153366
0.014194279909134
0.014194279909134
-0.001064509153366
-0.001064509153366
-0.001064509153366
-0.001064509153366
-0.001064509153366
-0.001064509153366
-0.001064509153366
-0.001064509153366
-0.001064509153366
-0.001064509153366
-0.001064509153366
-0.001064509153366
-0.016323298215866
-0.001064509153366
-0.001064509153366
-0.001064509153366
-0.001064509153366
-0.016323298215866
-0.016323298215866
-0.001064509153366
-0.016323298215866
-0.001064509153366
-0.001064509153366
-0.001064509153366
-0.001064509153366
-0.001064509153366
0.014194279909134
-0.001064509153366
-0.001064509153366
-0.001064509153366
-0.001064509153366
-0.001064509153366
-0.001064509153366
-0.016323298215866
-0.001064509153366
-0.001064509153366
-0.001064509153366
-0.001064509153366
-0.001064509153366
-0.001064509153366
-0.001064509153366
-0.001064509153366
-0.001064509153366
-0.001064509153366
-0.001064509153366
-0.001064509153366
-0.001064509153366
-0.001064509153366
-0.001064509153366
-0.001064509153366
-0.001064509153366
-0.001064509153366
-0.001064509153366
-0.001064509153366
-0.001064509153366
-0.016323298215866
-0.001064509153366
-0.001064509153366
-0.001064509153366
-0.001064509153366
-0.001064509153366
0.014194279909134
0.014194279909134
0.014194279909134
0.014194279909134
0.014194279909134
0.014194279909134
0.014194279909134
-0.001064509153366
-0.001064509153366
-0.001064509153366
0.014194279909134
-0.001064509153366
-0.001064509153366
-0.016323298215866
-0.016323298215866
-0.016323298215866
-0.016323298215866
-0.016323298215866
-0.001064509153366
-0.001064509153366
-0.001064509153366
-0.001064509153366
0.014194279909134
0.014194279909134
-0.001064509153366
0.014194279909134
0.014194279909134
0.014194279909134
0.014194279909134
0.014194279909134
0.014194279909134
0.014194279909134
0.014194279909134
0.014194279909134
-0.001064509153366
-0.001064509153366
-0.001064509153366
-0.001064509153366
-0.001064509153366
-0.001064509153366
-0.016323298215866
-0.016323298215866
-0.016323298215866
-0.016323298215866
-0.001064509153366
-0.001064509153366
-0.001064509153366
-0.001064509153366
0.014194279909134
0.014194279909134
0.014194279909134
0.014194279909134
0.014194279909134
0.014194279909134
0.014194279909134
-0.001064509153366
-0.001064509153366
-0.001064509153366
-0.001064509153366
-0.016323298215866
-0.001064509153366
-0.001064509153366
-0.001064509153366
-0.001064509153366
-0.001064509153366
-0.001064509153366
-0.001064509153366
0.014194279909134
0.014194279909134
0.014194279909134
0.014194279909134
0.014194279909134
0.014194279909134
0.014194279909134
-0.001064509153366
-0.001064509153366
-0.001064509153366
-0.001064509153366
-0.001064509153366
-0.001064509153366
-0.001064509153366
-0.001064509153366
-0.016323298215866
-0.016323298215866
-0.016323298215866
-0.016323298215866
-0.016323298215866
-0.016323298215866
-0.016323298215866
-0.031582087278366
-0.031582087278366
-0.016323298215866
-0.016323298215866
-0.016323298215866
-0.016323298215866
-0.001064509153366
-0.001064509153366
-0.001064509153366
0.014194279909134
0.014194279909134
0.014194279909134
0.014194279909134
0.014194279909134
0.029453068971634
0.014194279909134
0.014194279909134
0.014194279909134
0.014194279909134
0.014194279909134
0.014194279909134
-0.001064509153366
-0.001064509153366
-0.016323298215866
-0.016323298215866
-0.016323298215866
-0.016323298215866
-0.016323298215866
-0.016323298215866
-0.016323298215866
-0.016323298215866
-0.001064509153366
-0.001064509153366
-0.016323298215866
-0.001064509153366
-0.001064509153366
-0.001064509153366
-0.001064509153366
-0.001064509153366
-0.001064509153366
0.014194279909134
-0.001064509153366
-0.001064509153366
-0.001064509153366
-0.001064509153366
-0.001064509153366
-0.016323298215866
-0.001064509153366
-0.001064509153366
-0.016323298215866
-0.016323298215866
-0.016323298215866
-0.016323298215866
-0.001064509153366
-0.001064509153366
-0.001064509153366
-0.001064509153366
-0.001064509153366
-0.001064509153366
-0.001064509153366
0.014194279909134
-0.001064509153366
-0.001064509153366
-0.001064509153366
-0.016323298215866
-0.001064509153366
-0.001064509153366
-0.016323298215866
-0.016323298215866
-0.016323298215866
-0.016323298215866
-0.016323298215866
-0.016323298215866
-0.016323298215866
-0.016323298215866
-0.016323298215866
-0.016323298215866
-0.016323298215866
-0.001064509153366
-0.001064509153366
-0.001064509153366
-0.016323298215866
-0.001064509153366
-0.001064509153366
-0.001064509153366
-0.001064509153366
-0.001064509153366
-0.001064509153366
-0.001064509153366
-0.001064509153366
0.014194279909134
0.014194279909134
-0.001064509153366
-0.001064509153366
-0.001064509153366
-0.001064509153366
-0.001064509153366
-0.016323298215866
-0.016323298215866
-0.016323298215866
-0.016323298215866
-0.016323298215866
-0.016323298215866
-0.001064509153366
-0.001064509153366
-0.001064509153366
-0.001064509153366
0.014194279909134
0.014194279909134
0.014194279909134
0.014194279909134
-0.001064509153366
-0.001064509153366
-0.001064509153366
-0.001064509153366
-0.001064509153366
-0.016323298215866
-0.016323298215866
-0.016323298215866
-0.016323298215866
-0.016323298215866
-0.016323298215866
-0.016323298215866
-0.001064509153366
-0.001064509153366
-0.001064509153366
-0.001064509153366
-0.001064509153366
-0.001064509153366
-0.001064509153366
-0.001064509153366
-0.001064509153366
-0.001064509153366
-0.001064509153366
-0.001064509153366
-0.016323298215866
-0.001064509153366
-0.016323298215866
-0.016323298215866
-0.001064509153366
-0.016323298215866
-0.016323298215866
-0.016323298215866
-0.016323298215866
-0.016323298215866
-0.016323298215866
-0.016323298215866
-0.016323298215866
-0.016323298215866
-0.001064509153366
-0.016323298215866
-0.016323298215866
-0.016323298215866
-0.001064509153366
-0.001064509153366
-0.001064509153366
-0.001064509153366
-0.001064509153366
-0.001064509153366
0.014194279909134
0.014194279909134
0.014194279909134
0.014194279909134
-0.001064509153366
-0.001064509153366
0.014194279909134
-0.001064509153366
-0.016323298215866
-0.001064509153366
-0.001064509153366
-0.016323298215866
-0.001064509153366
-0.016323298215866
-0.016323298215866
-0.001064509153366
-0.001064509153366
-0.001064509153366
-0.001064509153366
-0.001064509153366
-0.001064509153366
-0.001064509153366
-0.016323298215866
-0.016323298215866
-0.001064509153366
-0.001064509153366
-0.016323298215866
-0.016323298215866
-0.016323298215866
-0.001064509153366
-0.001064509153366
-0.016323298215866
-0.016323298215866
-0.016323298215866
-0.001064509153366
-0.001064509153366
-0.001064509153366
-0.016323298215866
-0.016323298215866
-0.001064509153366
-0.001064509153366
-0.001064509153366
-0.016323298215866
-0.016323298215866
-0.001064509153366
-0.001064509153366
-0.001064509153366
-0.001064509153366
-0.001064509153366
-0.001064509153366
-0.001064509153366
-0.001064509153366
-0.001064509153366
-0.001064509153366
-0.001064509153366
0.014194279909134
0.014194279909134
-0.001064509153366
-0.016323298215866
-0.001064509153366
-0.001064509153366
-0.001064509153366
-0.016323298215866
-0.016323298215866
-0.016323298215866
-0.016323298215866
-0.016323298215866
-0.001064509153366
-0.001064509153366
-0.001064509153366
-0.001064509153366
-0.001064509153366
-0.001064509153366
-0.001064509153366
0.014194279909134
0.014194279909134
-0.001064509153366
0.014194279909134
-0.001064509153366
-0.001064509153366
-0.001064509153366
-0.016323298215866
-0.016323298215866
-0.016323298215866
-0.016323298215866
-0.016323298215866
-0.016323298215866
-0.016323298215866
-0.001064509153366
-0.001064509153366
-0.001064509153366
-0.016323298215866
-0.016323298215866
-0.001064509153366
-0.001064509153366
-0.001064509153366
-0.001064509153366
-0.001064509153366
-0.001064509153366
-0.001064509153366
-0.001064509153366
-0.001064509153366
-0.001064509153366
-0.001064509153366
-0.001064509153366
0.014194279909134
-0.001064509153366
-0.001064509153366
-0.001064509153366
-0.001064509153366
-0.001064509153366
-0.001064509153366
-0.016323298215866
-0.001064509153366
-0.016323298215866
-0.016323298215866
-0.001064509153366
-0.016323298215866
-0.016323298215866
-0.001064509153366
-0.001064509153366
-0.001064509153366
-0.001064509153366
-0.001064509153366
0.014194279909134
0.014194279909134
0.014194279909134
0.014194279909134
0.014194279909134
0.014194279909134
-0.001064509153366
-0.001064509153366
-0.001064509153366
-0.001064509153366
-0.016323298215866
-0.016323298215866
-0.016323298215866
-0.016323298215866
-0.031582087278366
-0.031582087278366
-0.016323298215866
-0.016323298215866
-0.016323298215866
-0.016323298215866
-0.016323298215866
-0.001064509153366
-0.001064509153366
-0.016323298215866
-0.001064509153366
-0.001064509153366
-0.001064509153366
-0.001064509153366
-0.001064509153366
-0.001064509153366
-0.001064509153366
-0.001064509153366
-0.001064509153366
-0.016323298215866
-0.016323298215866
-0.016323298215866
-0.016323298215866
-0.016323298215866
-0.016323298215866
-0.016323298215866
-0.016323298215866
-0.016323298215866
-0.016323298215866
-0.001064509153366
-0.016323298215866
-0.016323298215866
-0.016323298215866
-0.016323298215866
-0.001064509153366
-0.001064509153366
-0.001064509153366
-0.001064509153366
-0.001064509153366
-0.001064509153366
-0.001064509153366
-0.001064509153366
-0.001064509153366
-0.016323298215866
-0.016323298215866
-0.016323298215866
-0.001064509153366
-0.001064509153366
-0.001064509153366
-0.001064509153366
-0.001064509153366
-0.001064509153366
0.014194279909134
0.014194279909134
0.014194279909134
-0.001064509153366
-0.001064509153366
-0.001064509153366
-0.001064509153366
-0.001064509153366
-0.016323298215866
-0.016323298215866
-0.016323298215866
-0.016323298215866
-0.016323298215866
-0.016323298215866
-0.016323298215866
-0.016323298215866
-0.016323298215866
-0.016323298215866
-0.001064509153366
-0.001064509153366
-0.001064509153366
-0.001064509153366
-0.001064509153366
-0.001064509153366
-0.001064509153366
-0.001064509153366
-0.001064509153366
-0.001064509153366
-0.001064509153366
-0.016323298215866
-0.001064509153366
-0.016323298215866
-0.016323298215866
-0.016323298215866
-0.016323298215866
-0.016323298215866
-0.031582087278366
-0.031582087278366
-0.016323298215866
-0.016323298215866
-0.016323298215866
-0.016323298215866
-0.016323298215866
-0.016323298215866
-0.016323298215866
-0.001064509153366
-0.001064509153366
-0.001064509153366
-0.001064509153366
-0.001064509153366
-0.001064509153366
-0.001064509153366
-0.001064509153366
-0.001064509153366
-0.001064509153366
-0.001064509153366
-0.001064509153366
-0.001064509153366
-0.001064509153366
-0.001064509153366
-0.001064509153366
-0.001064509153366
-0.001064509153366
-0.001064509153366
-0.001064509153366
-0.001064509153366
-0.001064509153366
-0.016323298215866
-0.001064509153366
-0.001064509153366
-0.016323298215866
-0.001064509153366
-0.016323298215866
-0.016323298215866
-0.016323298215866
-0.016323298215866
-0.016323298215866
-0.016323298215866
-0.016323298215866
-0.016323298215866
-0.016323298215866
-0.016323298215866
-0.016323298215866
-0.016323298215866
-0.016323298215866
-0.016323298215866
-0.016323298215866
-0.016323298215866
-0.001064509153366
-0.001064509153366
-0.001064509153366
-0.001064509153366
-0.001064509153366
-0.001064509153366
-0.001064509153366
-0.001064509153366
-0.001064509153366
-0.001064509153366
-0.016323298215866
-0.016323298215866
-0.016323298215866
-0.016323298215866
-0.016323298215866
-0.016323298215866
-0.016323298215866
-0.016323298215866
-0.016323298215866
-0.016323298215866
-0.016323298215866
-0.001064509153366
-0.001064509153366
-0.001064509153366
0.014194279909134
0.014194279909134
-0.001064509153366
-0.001064509153366
0.014194279909134
-0.001064509153366
-0.001064509153366
-0.001064509153366
-0.016323298215866
-0.016323298215866
-0.016323298215866
-0.016323298215866
-0.016323298215866
-0.016323298215866
-0.016323298215866
-0.016323298215866
-0.016323298215866
-0.016323298215866
-0.016323298215866
-0.016323298215866
-0.016323298215866
-0.001064509153366
-0.001064509153366
-0.001064509153366
-0.001064509153366
-0.001064509153366
-0.001064509153366
0.014194279909134
-0.001064509153366
-0.001064509153366
-0.016323298215866
-0.016323298215866
-0.001064509153366
-0.016323298215866
-0.016323298215866
-0.016323298215866
-0.016323298215866
-0.016323298215866
-0.016323298215866
-0.016323298215866
-0.016323298215866
-0.016323298215866
-0.016323298215866
-0.001064509153366
-0.001064509153366
-0.016323298215866
-0.016323298215866
-0.016323298215866
-0.001064509153366
-0.001064509153366
-0.001064509153366
-0.001064509153366
-0.001064509153366
-0.001064509153366
-0.001064509153366
-0.001064509153366
-0.001064509153366
-0.001064509153366
-0.016323298215866
-0.016323298215866
-0.001064509153366
-0.001064509153366
-0.016323298215866
-0.016323298215866
-0.016323298215866
-0.016323298215866
-0.001064509153366
-0.001064509153366
-0.016323298215866
-0.001064509153366
-0.001064509153366
-0.016323298215866
-0.016323298215866
-0.016323298215866
-0.016323298215866
-0.016323298215866
-0.016323298215866
-0.016323298215866
-0.016323298215866
-0.016323298215866
-0.016323298215866
-0.016323298215866
-0.016323298215866
-0.016323298215866
-0.016323298215866
-0.016323298215866
-0.016323298215866
-0.016323298215866
-0.016323298215866
-0.016323298215866
-0.001064509153366
-0.001064509153366
-0.001064509153366
-0.001064509153366
-0.001064509153366
-0.001064509153366
-0.001064509153366
-0.001064509153366
-0.016323298215866
-0.016323298215866
-0.016323298215866
-0.016323298215866
-0.016323298215866
-0.016323298215866
-0.016323298215866
-0.016323298215866
-0.016323298215866
-0.001064509153366
-0.001064509153366
-0.016323298215866
-0.016323298215866
-0.001064509153366
-0.001064509153366
-0.001064509153366
-0.001064509153366
-0.001064509153366
-0.001064509153366
-0.001064509153366
-0.001064509153366
-0.001064509153366
-0.001064509153366
-0.001064509153366
-0.016323298215866
-0.016323298215866
-0.016323298215866
-0.016323298215866
-0.016323298215866
-0.016323298215866
-0.016323298215866
-0.016323298215866
-0.016323298215866
-0.016323298215866
-0.016323298215866
-0.016323298215866
-0.016323298215866
-0.016323298215866
-0.016323298215866
-0.016323298215866
-0.016323298215866
-0.016323298215866
-0.016323298215866
-0.016323298215866
-0.016323298215866
-0.001064509153366
-0.001064509153366
-0.001064509153366
-0.001064509153366
-0.001064509153366
-0.001064509153366
-0.001064509153366
-0.001064509153366
-0.001064509153366
-0.016323298215866
-0.001064509153366
-0.001064509153366
-0.016323298215866
-0.016323298215866
-0.016323298215866
-0.001064509153366
-0.016323298215866
-0.016323298215866
-0.016323298215866
-0.016323298215866
-0.016323298215866
-0.016323298215866
-0.016323298215866
-0.001064509153366
-0.001064509153366
-0.001064509153366
-0.001064509153366
-0.001064509153366
0.014194279909134
0.014194279909134
-0.001064509153366
-0.001064509153366
-0.001064509153366
0.014194279909134
-0.001064509153366
-0.001064509153366
-0.016323298215866
-0.016323298215866
-0.001064509153366
-0.001064509153366
-0.016323298215866
-0.016323298215866
-0.016323298215866
-0.016323298215866
-0.016323298215866
-0.016323298215866
-0.001064509153366
-0.016323298215866
-0.016323298215866
-0.016323298215866
-0.016323298215866
-0.016323298215866
-0.016323298215866
-0.016323298215866
-0.016323298215866
-0.016323298215866
-0.001064509153366
-0.001064509153366
-0.001064509153366
-0.001064509153366
-0.001064509153366
0.014194279909134
-0.001064509153366
-0.001064509153366
-0.001064509153366
-0.001064509153366
-0.001064509153366
-0.001064509153366
-0.016323298215866
-0.001064509153366
-0.001064509153366
-0.001064509153366
-0.001064509153366
-0.001064509153366
-0.016323298215866
-0.016323298215866
-0.016323298215866
-0.016323298215866
-0.016323298215866
-0.016323298215866
-0.016323298215866
-0.016323298215866
-0.016323298215866
-0.016323298215866
-0.016323298215866
-0.016323298215866
-0.016323298215866
-0.016323298215866
-0.016323298215866
-0.016323298215866
-0.001064509153366
-0.016323298215866
-0.016323298215866
-0.001064509153366
-0.001064509153366
-0.001064509153366
-0.001064509153366
-0.001064509153366
-0.016323298215866
-0.001064509153366
-0.001064509153366
-0.016323298215866
-0.016323298215866
-0.016323298215866
-0.001064509153366
-0.001064509153366
-0.016323298215866
-0.016323298215866
-0.016323298215866
-0.016323298215866
-0.016323298215866
-0.016323298215866
-0.016323298215866
-0.016323298215866
-0.016323298215866
-0.016323298215866
-0.016323298215866
-0.016323298215866
-0.016323298215866
-0.001064509153366
-0.001064509153366
-0.001064509153366
-0.001064509153366
0.014194279909134
-0.001064509153366
-0.001064509153366
-0.001064509153366
-0.001064509153366
-0.001064509153366
-0.001064509153366
-0.016323298215866
-0.016323298215866
-0.016323298215866
-0.016323298215866
-0.016323298215866
-0.016323298215866
-0.016323298215866
-0.016323298215866
-0.016323298215866
-0.016323298215866
-0.016323298215866
-0.001064509153366
-0.001064509153366
-0.016323298215866
-0.016323298215866
-0.016323298215866
-0.016323298215866
-0.016323298215866
-0.016323298215866
-0.016323298215866
-0.016323298215866
-0.016323298215866
-0.001064509153366
-0.001064509153366
-0.001064509153366
-0.001064509153366
0.014194279909134
0.014194279909134
0.014194279909134
-0.001064509153366
-0.016323298215866
-0.001064509153366
-0.001064509153366
-0.016323298215866
-0.016323298215866
-0.031582087278366
-0.031582087278366
-0.031582087278366
-0.031582087278366
-0.031582087278366
-0.031582087278366
-0.031582087278366
-0.016323298215866
-0.016323298215866
-0.016323298215866
-0.016323298215866
-0.016323298215866
-0.016323298215866
-0.001064509153366
-0.001064509153366
-0.001064509153366
-0.001064509153366
-0.001064509153366
-0.001064509153366
-0.001064509153366
-0.001064509153366
-0.001064509153366
-0.001064509153366
-0.016323298215866
-0.001064509153366
-0.016323298215866
-0.016323298215866
-0.016323298215866
-0.016323298215866
-0.016323298215866
-0.016323298215866
-0.031582087278366
-0.016323298215866
-0.016323298215866
-0.016323298215866
-0.016323298215866
-0.016323298215866
-0.016323298215866
-0.001064509153366
-0.001064509153366
-0.001064509153366
-0.001064509153366
-0.001064509153366
-0.001064509153366
-0.001064509153366
-0.001064509153366
-0.001064509153366
-0.001064509153366
-0.001064509153366
-0.001064509153366
-0.001064509153366
-0.001064509153366
-0.016323298215866
-0.016323298215866
-0.016323298215866
-0.016323298215866
-0.016323298215866
-0.016323298215866
-0.016323298215866
-0.016323298215866
-0.001064509153366
-0.001064509153366
-0.001064509153366
-0.001064509153366
-0.001064509153366
-0.001064509153366
-0.001064509153366
-0.001064509153366
-0.016323298215866
-0.016323298215866
-0.016323298215866
-0.016323298215866
-0.016323298215866
-0.016323298215866
-0.016323298215866
-0.016323298215866
-0.016323298215866
-0.016323298215866
-0.016323298215866
-0.016323298215866
-0.016323298215866
-0.001064509153366
-0.001064509153366
-0.016323298215866
-0.016323298215866
-0.001064509153366
-0.001064509153366
-0.001064509153366
-0.001064509153366
-0.001064509153366
-0.016323298215866
-0.016323298215866
-0.016323298215866
-0.016323298215866
-0.016323298215866
-0.016323298215866
-0.016323298215866
-0.031582087278366
-0.016323298215866
-0.016323298215866
-0.016323298215866
-0.016323298215866
-0.016323298215866
-0.016323298215866
-0.016323298215866
-0.016323298215866
-0.016323298215866
-0.016323298215866
-0.016323298215866
-0.016323298215866
-0.016323298215866
-0.016323298215866
-0.016323298215866
-0.016323298215866
-0.001064509153366
-0.001064509153366
-0.001064509153366
-0.001064509153366
-0.001064509153366
-0.001064509153366
-0.001064509153366
-0.001064509153366
-0.001064509153366
-0.001064509153366
-0.001064509153366
-0.001064509153366
-0.001064509153366
-0.001064509153366
-0.001064509153366
-0.001064509153366
-0.016323298215866
-0.016323298215866
-0.016323298215866
-0.016323298215866
-0.016323298215866
-0.016323298215866
-0.016323298215866
-0.016323298215866
-0.016323298215866
-0.001064509153366
-0.016323298215866
-0.016323298215866
-0.016323298215866
-0.001064509153366
-0.001064509153366
-0.001064509153366
-0.001064509153366
-0.001064509153366
-0.001064509153366
-0.001064509153366
-0.001064509153366
-0.001064509153366
-0.001064509153366
-0.016323298215866
-0.016323298215866
-0.016323298215866
-0.016323298215866
-0.016323298215866
-0.016323298215866
-0.016323298215866
-0.016323298215866
-0.016323298215866
-0.001064509153366
-0.001064509153366
-0.001064509153366
-0.001064509153366
-0.001064509153366
-0.001064509153366
-0.001064509153366
-0.001064509153366
-0.016323298215866
-0.016323298215866
-0.016323298215866
-0.016323298215866
-0.016323298215866
-0.016323298215866
-0.016323298215866
-0.016323298215866
-0.016323298215866
-0.001064509153366
-0.001064509153366
-0.001064509153366
-0.001064509153366
-0.001064509153366
-0.001064509153366
-0.001064509153366
-0.001064509153366
-0.016323298215866
-0.001064509153366
-0.016323298215866
-0.016323298215866
-0.016323298215866
-0.016323298215866
-0.016323298215866
-0.016323298215866
-0.016323298215866
-0.016323298215866
-0.001064509153366
-0.001064509153366
-0.001064509153366
-0.001064509153366
-0.001064509153366
-0.001064509153366
0.014194279909134
-0.001064509153366
-0.001064509153366
-0.001064509153366
-0.001064509153366
-0.001064509153366
-0.001064509153366
-0.016323298215866
-0.016323298215866
-0.016323298215866
-0.016323298215866
-0.016323298215866
-0.001064509153366
-0.001064509153366
-0.001064509153366
-0.001064509153366
-0.001064509153366
-0.001064509153366
-0.001064509153366
-0.001064509153366
-0.001064509153366
-0.001064509153366
-0.001064509153366
-0.001064509153366
-0.001064509153366
-0.016323298215866
-0.016323298215866
-0.016323298215866
-0.001064509153366
-0.016323298215866
-0.016323298215866
-0.001064509153366
-0.016323298215866
-0.001064509153366
-0.001064509153366
-0.001064509153366
-0.001064509153366
-0.001064509153366
0.014194279909134
-0.001064509153366
-0.001064509153366
-0.001064509153366
-0.001064509153366
-0.001064509153366
-0.016323298215866
-0.016323298215866
-0.016323298215866
-0.016323298215866
-0.001064509153366
-0.001064509153366
-0.001064509153366
-0.001064509153366
-0.001064509153366
-0.001064509153366
-0.001064509153366
-0.001064509153366
-0.001064509153366
-0.001064509153366
-0.001064509153366
-0.001064509153366
-0.001064509153366
-0.001064509153366
-0.001064509153366
-0.001064509153366
-0.001064509153366
-0.016323298215866
-0.001064509153366
-0.001064509153366
-0.001064509153366
-0.016323298215866
-0.016323298215866
-0.016323298215866
-0.016323298215866
-0.016323298215866
-0.016323298215866
-0.016323298215866
-0.001064509153366
-0.016323298215866
-0.001064509153366
-0.001064509153366
-0.001064509153366
-0.001064509153366
-0.001064509153366
-0.001064509153366
-0.001064509153366
-0.001064509153366
-0.001064509153366
-0.001064509153366
-0.001064509153366
-0.001064509153366
-0.016323298215866
-0.016323298215866
-0.016323298215866
-0.016323298215866
-0.016323298215866
-0.016323298215866
-0.016323298215866
-0.016323298215866
-0.016323298215866
-0.016323298215866
-0.016323298215866
-0.016323298215866
-0.001064509153366
-0.001064509153366
-0.001064509153366
-0.001064509153366
-0.001064509153366
0.014194279909134
0.014194279909134
-0.001064509153366
-0.001064509153366
-0.001064509153366
-0.001064509153366
-0.001064509153366
-0.016323298215866
-0.016323298215866
-0.001064509153366
-0.016323298215866
-0.016323298215866
-0.031582087278366
-0.016323298215866
-0.016323298215866
-0.016323298215866
-0.016323298215866
-0.016323298215866
-0.016323298215866
-0.001064509153366
-0.001064509153366
0.014194279909134
0.014194279909134
-0.001064509153366
-0.001064509153366
-0.001064509153366
-0.001064509153366
-0.001064509153366
-0.001064509153366
-0.001064509153366
-0.016323298215866
-0.016323298215866
-0.016323298215866
-0.016323298215866
-0.016323298215866
-0.016323298215866
-0.016323298215866
-0.016323298215866
-0.016323298215866
-0.016323298215866
-0.016323298215866
-0.016323298215866
-0.001064509153366
-0.016323298215866
-0.016323298215866
-0.016323298215866
-0.001064509153366
-0.001064509153366
-0.001064509153366
-0.001064509153366
-0.001064509153366
-0.001064509153366
-0.001064509153366
-0.001064509153366
0.014194279909134
-0.001064509153366
-0.001064509153366
-0.016323298215866
-0.016323298215866
-0.001064509153366
-0.001064509153366
-0.016323298215866
-0.016323298215866
-0.016323298215866
-0.016323298215866
-0.016323298215866
-0.001064509153366
-0.001064509153366
-0.016323298215866
-0.001064509153366
-0.001064509153366
-0.001064509153366
-0.001064509153366
-0.001064509153366
-0.001064509153366
0.014194279909134
0.014194279909134
-0.001064509153366
-0.001064509153366
0.014194279909134
0.014194279909134
-0.001064509153366
-0.001064509153366
-0.001064509153366
-0.001064509153366
-0.001064509153366
-0.001064509153366
-0.001064509153366
-0.001064509153366
-0.001064509153366
-0.001064509153366
-0.001064509153366
-0.016323298215866
-0.016323298215866
-0.016323298215866
-0.016323298215866
-0.016323298215866
-0.016323298215866
-0.016323298215866
-0.016323298215866
-0.016323298215866
-0.016323298215866
-0.016323298215866
-0.016323298215866
-0.016323298215866
-0.001064509153366
-0.001064509153366
-0.016323298215866
-0.001064509153366
-0.001064509153366
-0.001064509153366
-0.001064509153366
-0.001064509153366
-0.001064509153366
-0.001064509153366
-0.001064509153366
-0.001064509153366
-0.001064509153366
-0.001064509153366
-0.001064509153366
0.014194279909134
0.014194279909134
-0.001064509153366
-0.001064509153366
-0.001064509153366
-0.001064509153366
-0.001064509153366
-0.001064509153366
-0.001064509153366
-0.001064509153366
-0.016323298215866
-0.016323298215866
-0.016323298215866
-0.016323298215866
-0.016323298215866
-0.016323298215866
-0.016323298215866
-0.016323298215866
-0.031582087278366
-0.016323298215866
-0.001064509153366
-0.016323298215866
-0.016323298215866
-0.016323298215866
-0.001064509153366
-0.001064509153366
-0.001064509153366
-0.001064509153366
-0.001064509153366
-0.001064509153366
-0.001064509153366
-0.001064509153366
-0.001064509153366
-0.001064509153366
-0.001064509153366
-0.001064509153366
-0.016323298215866
-0.016323298215866
-0.001064509153366
-0.016323298215866
-0.016323298215866
-0.016323298215866
-0.001064509153366
-0.001064509153366
-0.001064509153366
-0.001064509153366
-0.001064509153366
-0.001064509153366
-0.001064509153366
-0.001064509153366
-0.001064509153366
-0.001064509153366
-0.001064509153366
-0.001064509153366
-0.001064509153366
-0.001064509153366
-0.001064509153366
-0.016323298215866
-0.001064509153366
-0.001064509153366
-0.001064509153366
-0.001064509153366
-0.016323298215866
-0.016323298215866
-0.016323298215866
-0.016323298215866
-0.016323298215866
-0.016323298215866
-0.016323298215866
-0.001064509153366
-0.001064509153366
-0.001064509153366
-0.001064509153366
-0.001064509153366
-0.001064509153366
-0.001064509153366
-0.001064509153366
-0.001064509153366
-0.001064509153366
-0.001064509153366
-0.001064509153366
-0.001064509153366
-0.001064509153366
-0.001064509153366
-0.001064509153366
-0.001064509153366
-0.001064509153366
-0.001064509153366
-0.016323298215866
-0.016323298215866
-0.016323298215866
-0.016323298215866
-0.001064509153366
-0.016323298215866
-0.016323298215866
-0.016323298215866
-0.016323298215866
-0.001064509153366
-0.001064509153366
-0.001064509153366
-0.016323298215866
-0.001064509153366
-0.001064509153366
-0.001064509153366
-0.016323298215866
-0.016323298215866
-0.016323298215866
-0.016323298215866
-0.016323298215866
-0.016323298215866
-0.016323298215866
-0.016323298215866
-0.016323298215866
-0.016323298215866
-0.016323298215866
-0.016323298215866
-0.016323298215866
-0.016323298215866
-0.001064509153366
-0.001064509153366
-0.001064509153366
-0.001064509153366
-0.001064509153366
-0.001064509153366
-0.001064509153366
-0.001064509153366
-0.001064509153366
-0.001064509153366
-0.001064509153366
-0.016323298215866
-0.016323298215866
-0.016323298215866
-0.016323298215866
-0.016323298215866
-0.016323298215866
-0.016323298215866
-0.031582087278366
-0.031582087278366
-0.016323298215866
-0.031582087278366
-0.016323298215866
-0.031582087278366
-0.031582087278366
-0.016323298215866
-0.001064509153366
-0.001064509153366
-0.001064509153366
-0.001064509153366
-0.001064509153366
0.014194279909134
0.014194279909134
-0.001064509153366
-0.001064509153366
-0.001064509153366
-0.001064509153366
-0.001064509153366
-0.016323298215866
-0.016323298215866
-0.001064509153366
-0.016323298215866
-0.016323298215866
-0.001064509153366
-0.001064509153366
-0.001064509153366
-0.001064509153366
-0.001064509153366
-0.001064509153366
-0.001064509153366
-0.001064509153366
-0.001064509153366
-0.001064509153366
-0.001064509153366
-0.001064509153366
-0.001064509153366
-0.001064509153366
-0.001064509153366
-0.001064509153366
-0.001064509153366
-0.001064509153366
-0.001064509153366
-0.001064509153366
-0.001064509153366
-0.001064509153366
-0.001064509153366
-0.001064509153366
-0.001064509153366
-0.016323298215866
-0.001064509153366
-0.001064509153366
-0.001064509153366
-0.001064509153366
-0.001064509153366
-0.001064509153366
-0.001064509153366
-0.001064509153366
-0.001064509153366
-0.001064509153366
-0.001064509153366
-0.001064509153366
-0.001064509153366
-0.001064509153366
-0.001064509153366
-0.001064509153366
-0.001064509153366
-0.001064509153366
-0.001064509153366
-0.001064509153366
-0.016323298215866
-0.016323298215866
-0.016323298215866
-0.016323298215866
-0.016323298215866
-0.016323298215866
-0.016323298215866
-0.001064509153366
-0.001064509153366
-0.001064509153366
-0.001064509153366
-0.001064509153366
-0.001064509153366
-0.001064509153366
-0.001064509153366
-0.001064509153366
-0.001064509153366
-0.001064509153366
-0.001064509153366
-0.016323298215866
-0.016323298215866
-0.016323298215866
-0.016323298215866
-0.016323298215866
-0.016323298215866
-0.016323298215866
-0.016323298215866
-0.016323298215866
-0.016323298215866
-0.016323298215866
-0.016323298215866
-0.016323298215866
-0.016323298215866
-0.016323298215866
-0.016323298215866
-0.016323298215866
-0.016323298215866
-0.001064509153366
-0.016323298215866
-0.016323298215866
-0.016323298215866
-0.016323298215866
-0.016323298215866
-0.016323298215866
-0.016323298215866
-0.016323298215866
-0.016323298215866
-0.016323298215866
-0.016323298215866
-0.016323298215866
-0.016323298215866
-0.016323298215866
-0.016323298215866
-0.016323298215866
-0.016323298215866
-0.016323298215866
-0.001064509153366
-0.016323298215866
-0.016323298215866
-0.001064509153366
-0.001064509153366
-0.001064509153366
-0.001064509153366
-0.001064509153366
-0.001064509153366
-0.016323298215866
-0.001064509153366
-0.001064509153366
-0.001064509153366
-0.001064509153366
-0.001064509153366
-0.001064509153366
-0.001064509153366
-0.016323298215866
-0.001064509153366
-0.016323298215866
-0.016323298215866
-0.016323298215866
-0.016323298215866
-0.016323298215866
-0.001064509153366
-0.016323298215866
-0.001064509153366
-0.001064509153366
-0.001064509153366
-0.001064509153366
-0.001064509153366
-0.001064509153366
-0.001064509153366
-0.001064509153366
-0.001064509153366
-0.016323298215866
-0.001064509153366
-0.001064509153366
-0.001064509153366
-0.016323298215866
-0.016323298215866
-0.016323298215866
-0.016323298215866
-0.016323298215866
-0.001064509153366
-0.001064509153366
-0.001064509153366
-0.016323298215866
-0.001064509153366
-0.001064509153366
-0.001064509153366
-0.001064509153366
-0.001064509153366
-0.001064509153366
-0.001064509153366
-0.001064509153366
-0.001064509153366
-0.001064509153366
-0.001064509153366
-0.001064509153366
-0.001064509153366
-0.016323298215866
-0.016323298215866
-0.016323298215866
-0.016323298215866
-0.016323298215866
-0.016323298215866
-0.016323298215866
-0.016323298215866
-0.016323298215866
-0.016323298215866
-0.016323298215866
-0.016323298215866
-0.016323298215866
-0.016323298215866
-0.016323298215866
-0.001064509153366
-0.001064509153366
-0.001064509153366
-0.001064509153366
-0.001064509153366
-0.001064509153366
0.014194279909134
-0.001064509153366
-0.001064509153366
-0.001064509153366
-0.001064509153366
-0.001064509153366
-0.016323298215866
-0.016323298215866
-0.001064509153366
-0.016323298215866
-0.016323298215866
-0.016323298215866
-0.001064509153366
-0.001064509153366
-0.016323298215866
-0.016323298215866
-0.001064509153366
-0.001064509153366
-0.001064509153366
-0.016323298215866
-0.016323298215866
-0.001064509153366
-0.001064509153366
-0.001064509153366
-0.001064509153366
-0.001064509153366
-0.001064509153366
-0.001064509153366
-0.001064509153366
-0.001064509153366
-0.001064509153366
-0.001064509153366
-0.001064509153366
-0.001064509153366
-0.001064509153366
-0.001064509153366
-0.001064509153366
-0.001064509153366
-0.001064509153366
-0.001064509153366
-0.001064509153366
-0.001064509153366
-0.016323298215866
-0.001064509153366
-0.001064509153366
-0.001064509153366
-0.001064509153366
-0.016323298215866
-0.016323298215866
-0.001064509153366
-0.001064509153366
-0.016323298215866
-0.001064509153366
-0.001064509153366
-0.001064509153366
-0.001064509153366
-0.001064509153366
-0.001064509153366
-0.001064509153366
-0.001064509153366
-0.001064509153366
-0.016323298215866
-0.001064509153366
-0.016323298215866
-0.016323298215866
-0.031582087278366
-0.016323298215866
-0.016323298215866
-0.016323298215866
-0.016323298215866
-0.016323298215866
-0.001064509153366
-0.001064509153366
0.014194279909134
0.014194279909134
0.014194279909134
0.014194279909134
0.014194279909134
0.014194279909134
-0.001064509153366
-0.001064509153366
-0.016323298215866
-0.016323298215866
-0.016323298215866
-0.016323298215866
-0.016323298215866
-0.031582087278366
-0.016323298215866
-0.016323298215866
-0.016323298215866
-0.016323298215866
-0.001064509153366
-0.001064509153366
-0.001064509153366
-0.001064509153366
-0.001064509153366
-0.001064509153366
-0.001064509153366
-0.001064509153366
-0.001064509153366
-0.001064509153366
-0.001064509153366
-0.001064509153366
-0.001064509153366
-0.001064509153366
-0.001064509153366
-0.001064509153366
-0.001064509153366
-0.016323298215866
-0.016323298215866
-0.001064509153366
-0.001064509153366
-0.001064509153366
-0.001064509153366
-0.001064509153366
-0.001064509153366
-0.001064509153366
-0.001064509153366
0.014194279909134
0.014194279909134
0.014194279909134
0.014194279909134
0.014194279909134
0.014194279909134
0.014194279909134
-0.001064509153366
-0.001064509153366
-0.001064509153366
-0.016323298215866
-0.016323298215866
-0.016323298215866
-0.016323298215866
-0.016323298215866
-0.016323298215866
-0.016323298215866
-0.016323298215866
-0.001064509153366
-0.016323298215866
-0.001064509153366
-0.001064509153366
-0.001064509153366
-0.001064509153366
-0.001064509153366
-0.001064509153366
-0.001064509153366
-0.001064509153366
-0.001064509153366
-0.001064509153366
-0.001064509153366
-0.016323298215866
-0.016323298215866
-0.001064509153366
-0.016323298215866
-0.016323298215866
-0.016323298215866
-0.016323298215866
-0.001064509153366
-0.001064509153366
-0.001064509153366
-0.001064509153366
-0.001064509153366
-0.001064509153366
-0.001064509153366
-0.001064509153366
-0.001064509153366
-0.001064509153366
-0.001064509153366
-0.001064509153366
-0.001064509153366
-0.016323298215866
-0.016323298215866
-0.016323298215866
-0.001064509153366
-0.001064509153366
-0.001064509153366
-0.016323298215866
-0.001064509153366
-0.001064509153366
-0.001064509153366
-0.001064509153366
-0.016323298215866
-0.001064509153366
-0.001064509153366
-0.001064509153366
0.014194279909134
-0.001064509153366
-0.001064509153366
-0.001064509153366
-0.001064509153366
-0.001064509153366
-0.001064509153366
-0.016323298215866
-0.016323298215866
-0.016323298215866
-0.001064509153366
-0.001064509153366
-0.001064509153366
-0.001064509153366
-0.016323298215866
-0.001064509153366
-0.001064509153366
-0.001064509153366
-0.001064509153366
-0.001064509153366
-0.001064509153366
-0.001064509153366
0.014194279909134
0.014194279909134
-0.001064509153366
-0.001064509153366
-0.001064509153366
-0.001064509153366
-0.001064509153366
-0.001064509153366
-0.016323298215866
-0.016323298215866
-0.016323298215866
-0.016323298215866
-0.016323298215866
-0.016323298215866
-0.016323298215866
-0.001064509153366
-0.001064509153366
-0.001064509153366
-0.001064509153366
-0.001064509153366
0.014194279909134
0.014194279909134
0.014194279909134
0.014194279909134
0.014194279909134
0.014194279909134
-0.001064509153366
-0.001064509153366
-0.001064509153366
-0.001064509153366
-0.001064509153366
-0.001064509153366
-0.001064509153366
-0.016323298215866
-0.001064509153366
-0.001064509153366
-0.001064509153366
-0.001064509153366
-0.016323298215866
-0.016323298215866
-0.001064509153366
-0.001064509153366
-0.001064509153366
-0.001064509153366
-0.001064509153366
-0.001064509153366
-0.001064509153366
-0.001064509153366
-0.001064509153366
-0.001064509153366
-0.001064509153366
-0.016323298215866
-0.001064509153366
-0.001064509153366
-0.001064509153366
-0.001064509153366
-0.001064509153366
-0.001064509153366
0.014194279909134
-0.001064509153366
-0.001064509153366
0.014194279909134
0.014194279909134
0.014194279909134
-0.001064509153366
-0.001064509153366
-0.001064509153366
-0.001064509153366
-0.001064509153366
-0.001064509153366
-0.001064509153366
-0.001064509153366
-0.001064509153366
-0.001064509153366
-0.016323298215866
-0.016323298215866
-0.001064509153366
-0.001064509153366
-0.016323298215866
-0.016323298215866
-0.001064509153366
-0.001064509153366
-0.001064509153366
-0.001064509153366
-0.001064509153366
0.014194279909134
0.014194279909134
-0.001064509153366
-0.001064509153366
-0.001064509153366
-0.001064509153366
-0.016323298215866
-0.016323298215866
-0.016323298215866
-0.016323298215866
-0.016323298215866
-0.016323298215866
-0.016323298215866
-0.001064509153366
-0.001064509153366
-0.016323298215866
-0.001064509153366
-0.001064509153366
-0.001064509153366
-0.001064509153366
-0.001064509153366
-0.001064509153366
-0.001064509153366
-0.001064509153366
-0.001064509153366
-0.001064509153366
-0.001064509153366
-0.001064509153366
-0.001064509153366
-0.001064509153366
-0.001064509153366
-0.001064509153366
-0.001064509153366
-0.001064509153366
-0.001064509153366
-0.001064509153366
-0.001064509153366
-0.001064509153366
-0.001064509153366
-0.001064509153366
-0.001064509153366
-0.001064509153366
-0.001064509153366
-0.001064509153366
-0.001064509153366
-0.001064509153366
-0.001064509153366
-0.001064509153366
-0.001064509153366
-0.001064509153366
-0.001064509153366
-0.001064509153366
-0.001064509153366
-0.001064509153366
-0.001064509153366
-0.016323298215866
-0.016323298215866
-0.001064509153366
-0.001064509153366
-0.001064509153366
-0.001064509153366
-0.001064509153366
-0.001064509153366
-0.001064509153366
-0.001064509153366
-0.001064509153366
-0.001064509153366
-0.001064509153366
-0.001064509153366
-0.001064509153366
-0.001064509153366
-0.001064509153366
-0.001064509153366
-0.016323298215866
-0.016323298215866
-0.016323298215866
-0.016323298215866
-0.016323298215866
-0.031582087278366
-0.016323298215866
-0.016323298215866
-0.016323298215866
-0.016323298215866
-0.016323298215866
-0.016323298215866
-0.001064509153366
-0.001064509153366
-0.001064509153366
-0.001064509153366
0.014194279909134
0.014194279909134
0.014194279909134
0.014194279909134
0.014194279909134
0.014194279909134
0.014194279909134
0.014194279909134
0.014194279909134
0.014194279909134
-0.001064509153366
0.014194279909134
0.014194279909134
-0.001064509153366
0.014194279909134
0.014194279909134
-0.001064509153366
-0.001064509153366
-0.001064509153366
-0.001064509153366
-0.001064509153366
-0.016323298215866
-0.016323298215866
-0.001064509153366
-0.001064509153366
-0.001064509153366
-0.001064509153366
-0.001064509153366
-0.001064509153366
-0.001064509153366
-0.001064509153366
-0.001064509153366
-0.001064509153366
-0.001064509153366
-0.001064509153366
-0.001064509153366
-0.001064509153366
-0.001064509153366
-0.001064509153366
-0.001064509153366
-0.001064509153366
-0.001064509153366
-0.001064509153366
0.014194279909134
0.014194279909134
-0.001064509153366
0.014194279909134
0.014194279909134
0.014194279909134
0.014194279909134
-0.001064509153366
-0.001064509153366
-0.001064509153366
-0.001064509153366
-0.001064509153366
-0.001064509153366
-0.001064509153366
-0.001064509153366
-0.001064509153366
0.014194279909134
0.014194279909134
0.014194279909134
-0.001064509153366
0.014194279909134
0.014194279909134
0.014194279909134
-0.001064509153366
-0.001064509153366
-0.001064509153366
-0.001064509153366
-0.001064509153366
-0.016323298215866
-0.001064509153366
-0.001064509153366
-0.016323298215866
-0.001064509153366
-0.001064509153366
-0.001064509153366
-0.001064509153366
-0.001064509153366
-0.001064509153366
-0.001064509153366
-0.001064509153366
0.014194279909134
-0.001064509153366
-0.016323298215866
-0.016323298215866
-0.001064509153366
-0.001064509153366
-0.016323298215866
-0.016323298215866
-0.016323298215866
-0.016323298215866
-0.016323298215866
-0.016323298215866
-0.001064509153366
-0.016323298215866
-0.016323298215866
-0.016323298215866
-0.016323298215866
-0.016323298215866
-0.001064509153366
-0.001064509153366
-0.001064509153366
-0.016323298215866
-0.001064509153366
-0.001064509153366
-0.001064509153366
-0.001064509153366
-0.001064509153366
-0.001064509153366
-0.001064509153366
-0.001064509153366
-0.001064509153366
-0.001064509153366
-0.001064509153366
-0.001064509153366
-0.001064509153366
-0.001064509153366
-0.016323298215866
-0.001064509153366
-0.001064509153366
-0.001064509153366
-0.001064509153366
-0.001064509153366
-0.001064509153366
-0.001064509153366
-0.001064509153366
-0.001064509153366
-0.001064509153366
-0.001064509153366
-0.001064509153366
-0.001064509153366
-0.001064509153366
-0.001064509153366
-0.001064509153366
-0.001064509153366
-0.001064509153366
-0.001064509153366
-0.016323298215866
-0.016323298215866
-0.001064509153366
-0.001064509153366
-0.001064509153366
-0.001064509153366
-0.001064509153366
0.014194279909134
0.014194279909134
0.014194279909134
0.014194279909134
-0.001064509153366
-0.001064509153366
-0.001064509153366
0.014194279909134
-0.001064509153366
-0.001064509153366
-0.001064509153366
-0.016323298215866
-0.016323298215866
-0.016323298215866
-0.016323298215866
-0.016323298215866
-0.016323298215866
-0.016323298215866
-0.016323298215866
-0.016323298215866
-0.016323298215866
-0.016323298215866
-0.001064509153366
-0.001064509153366
-0.001064509153366
-0.001064509153366
-0.001064509153366
0.014194279909134
-0.001064509153366
-0.001064509153366
-0.001064509153366
-0.001064509153366
-0.001064509153366
-0.001064509153366
-0.001064509153366
-0.001064509153366
-0.001064509153366
-0.001064509153366
-0.001064509153366
-0.001064509153366
-0.001064509153366
-0.001064509153366
0.014194279909134
-0.001064509153366
-0.001064509153366
-0.001064509153366
-0.001064509153366
-0.001064509153366
-0.001064509153366
-0.001064509153366
-0.001064509153366
-0.001064509153366
-0.001064509153366
-0.001064509153366
-0.001064509153366
-0.001064509153366
-0.001064509153366
-0.001064509153366
-0.001064509153366
-0.016323298215866
-0.001064509153366
-0.001064509153366
-0.001064509153366
-0.016323298215866
-0.016323298215866
-0.001064509153366
-0.001064509153366
-0.001064509153366
-0.001064509153366
-0.001064509153366
-0.001064509153366
-0.001064509153366
0.014194279909134
0.014194279909134
0.014194279909134
0.014194279909134
-0.001064509153366
-0.001064509153366
-0.001064509153366
-0.016323298215866
-0.016323298215866
-0.016323298215866
-0.016323298215866
-0.016323298215866
-0.016323298215866
-0.016323298215866
-0.016323298215866
-0.001064509153366
-0.001064509153366
-0.001064509153366
-0.001064509153366
-0.001064509153366
-0.001064509153366
0.014194279909134
-0.001064509153366
-0.001064509153366
-0.001064509153366
-0.001064509153366
-0.001064509153366
-0.001064509153366
-0.001064509153366
-0.016323298215866
-0.001064509153366
-0.001064509153366
-0.001064509153366
-0.001064509153366
-0.001064509153366
-0.001064509153366
-0.001064509153366
-0.001064509153366
-0.001064509153366
-0.001064509153366
-0.001064509153366
-0.001064509153366
-0.001064509153366
-0.001064509153366
-0.001064509153366
-0.001064509153366
-0.001064509153366
-0.001064509153366
-0.001064509153366
-0.001064509153366
-0.001064509153366
-0.001064509153366
-0.001064509153366
-0.001064509153366
-0.001064509153366
-0.001064509153366
-0.001064509153366
-0.001064509153366
-0.001064509153366
-0.001064509153366
-0.001064509153366
0.014194279909134
-0.001064509153366
-0.001064509153366
-0.001064509153366
-0.001064509153366
-0.001064509153366
-0.001064509153366
-0.001064509153366
-0.001064509153366
0.014194279909134
0.014194279909134
0.014194279909134
-0.001064509153366
-0.001064509153366
-0.001064509153366
-0.001064509153366
-0.001064509153366
-0.001064509153366
-0.001064509153366
-0.001064509153366
0.014194279909134
-0.001064509153366
-0.001064509153366
-0.001064509153366
-0.001064509153366
-0.001064509153366
-0.001064509153366
-0.001064509153366
-0.001064509153366
-0.001064509153366
-0.001064509153366
0.014194279909134
0.014194279909134
-0.001064509153366
0.014194279909134
0.014194279909134
0.014194279909134
0.014194279909134
0.014194279909134
0.014194279909134
0.014194279909134
0.014194279909134
0.014194279909134
0.014194279909134
0.014194279909134
0.014194279909134
0.014194279909134
0.014194279909134
0.014194279909134
0.014194279909134
0.014194279909134
0.014194279909134
-0.001064509153366
-0.001064509153366
-0.001064509153366
-0.001064509153366
-0.001064509153366
-0.001064509153366
-0.001064509153366
0.014194279909134
-0.001064509153366
-0.001064509153366
-0.001064509153366
-0.001064509153366
0.014194279909134
-0.001064509153366
-0.001064509153366
0.014194279909134
-0.001064509153366
-0.001064509153366
0.014194279909134
0.014194279909134
0.014194279909134
-0.001064509153366
0.014194279909134
0.014194279909134
0.014194279909134
-0.001064509153366
0.014194279909134
-0.001064509153366
-0.001064509153366
-0.001064509153366
0.014194279909134
-0.001064509153366
-0.001064509153366
0.014194279909134
0.014194279909134
0.014194279909134
0.014194279909134
-0.001064509153366
0.014194279909134
0.014194279909134
-0.001064509153366
-0.001064509153366
-0.001064509153366
-0.001064509153366
-0.001064509153366
-0.001064509153366
-0.001064509153366
-0.016323298215866
-0.001064509153366
-0.001064509153366
-0.001064509153366
-0.001064509153366
-0.001064509153366
-0.001064509153366
-0.001064509153366
-0.001064509153366
0.014194279909134
0.014194279909134
0.014194279909134
0.014194279909134
0.014194279909134
0.014194279909134
0.014194279909134
0.014194279909134
-0.001064509153366
-0.016323298215866
-0.016323298215866
-0.016323298215866
-0.016323298215866
-0.016323298215866
-0.016323298215866
-0.016323298215866
-0.016323298215866
-0.001064509153366
-0.001064509153366
-0.001064509153366
-0.001064509153366
-0.001064509153366
-0.001064509153366
0.014194279909134
0.014194279909134
0.014194279909134
0.014194279909134
0.014194279909134
0.014194279909134
-0.001064509153366
0.014194279909134
0.014194279909134
0.014194279909134
-0.001064509153366
-0.001064509153366
0.014194279909134
0.014194279909134
0.014194279909134
0.014194279909134
0.014194279909134
-0.001064509153366
-0.001064509153366
0.014194279909134
-0.001064509153366
-0.001064509153366
-0.001064509153366
-0.001064509153366
-0.001064509153366
-0.001064509153366
-0.001064509153366
-0.001064509153366
-0.001064509153366
-0.001064509153366
-0.001064509153366
-0.001064509153366
-0.001064509153366
-0.001064509153366
-0.001064509153366
-0.001064509153366
-0.001064509153366
-0.001064509153366
-0.001064509153366
0.014194279909134
0.014194279909134
0.014194279909134
0.014194279909134
0.014194279909134
0.014194279909134
0.014194279909134
0.014194279909134
0.014194279909134
-0.001064509153366
-0.001064509153366
-0.001064509153366
-0.001064509153366
-0.001064509153366
-0.016323298215866
-0.016323298215866
-0.001064509153366
-0.001064509153366
-0.001064509153366
-0.001064509153366
-0.001064509153366
-0.001064509153366
-0.001064509153366
0.014194279909134
0.014194279909134
0.014194279909134
0.014194279909134
0.014194279909134
0.029453068971634
0.014194279909134
0.014194279909134
-0.001064509153366
-0.001064509153366
-0.001064509153366
-0.001064509153366
-0.001064509153366
-0.001064509153366
-0.001064509153366
-0.001064509153366
0.014194279909134
0.014194279909134
0.014194279909134
-0.001064509153366
-0.001064509153366
0.014194279909134
0.014194279909134
-0.001064509153366
-0.001064509153366
-0.001064509153366
-0.001064509153366
-0.001064509153366
-0.001064509153366
0.014194279909134
-0.001064509153366
-0.001064509153366
0.014194279909134
0.014194279909134
-0.001064509153366
0.014194279909134
0.014194279909134
0.014194279909134
0.014194279909134
0.014194279909134
0.014194279909134
0.014194279909134
0.014194279909134
-0.001064509153366
-0.001064509153366
-0.016323298215866
-0.016323298215866
-0.001064509153366
-0.016323298215866
-0.016323298215866
-0.016323298215866
-0.016323298215866
-0.016323298215866
-0.016323298215866
-0.001064509153366
-0.001064509153366
-0.001064509153366
-0.001064509153366
-0.001064509153366
0.014194279909134
0.014194279909134
0.014194279909134
0.014194279909134
0.014194279909134
0.014194279909134
0.014194279909134
0.014194279909134
0.014194279909134
0.014194279909134
0.014194279909134
0.014194279909134
-0.001064509153366
-0.001064509153366
-0.001064509153366
-0.001064509153366
-0.016323298215866
-0.016323298215866
-0.016323298215866
-0.016323298215866
-0.016323298215866
-0.016323298215866
-0.016323298215866
-0.016323298215866
-0.016323298215866
-0.001064509153366
-0.001064509153366
-0.001064509153366
0.014194279909134
0.014194279909134
0.014194279909134
0.014194279909134
0.014194279909134
0.014194279909134
0.014194279909134
-0.001064509153366
0.014194279909134
-0.001064509153366
-0.001064509153366
-0.001064509153366
-0.001064509153366
-0.001064509153366
-0.001064509153366
-0.001064509153366
0.014194279909134
-0.001064509153366
-0.001064509153366
-0.001064509153366
0.014194279909134
0.014194279909134
-0.001064509153366
-0.001064509153366
-0.001064509153366
-0.001064509153366
-0.001064509153366
-0.001064509153366
-0.001064509153366
-0.001064509153366
-0.001064509153366
-0.001064509153366
-0.001064509153366
-0.001064509153366
-0.001064509153366
-0.001064509153366
-0.001064509153366
-0.001064509153366
0.014194279909134
-0.001064509153366
-0.001064509153366
-0.001064509153366
-0.001064509153366
-0.001064509153366
-0.001064509153366
-0.001064509153366
-0.016323298215866
-0.001064509153366
-0.001064509153366
-0.001064509153366
-0.016323298215866
-0.016323298215866
-0.001064509153366
-0.001064509153366
-0.001064509153366
-0.001064509153366
-0.001064509153366
-0.001064509153366
-0.001064509153366
-0.001064509153366
-0.001064509153366
-0.001064509153366
-0.001064509153366
-0.001064509153366
-0.001064509153366
-0.001064509153366
-0.001064509153366
-0.001064509153366
-0.001064509153366
-0.001064509153366
-0.001064509153366
-0.001064509153366
-0.001064509153366
-0.001064509153366
-0.001064509153366
-0.001064509153366
-0.001064509153366
-0.001064509153366
-0.001064509153366
0.014194279909134
-0.001064509153366
-0.001064509153366
0.014194279909134
0.014194279909134
0.014194279909134
0.014194279909134
-0.001064509153366
-0.001064509153366
-0.001064509153366
-0.001064509153366
-0.001064509153366
-0.001064509153366
-0.001064509153366
-0.001064509153366
-0.001064509153366
-0.001064509153366
-0.001064509153366
-0.001064509153366
-0.001064509153366
-0.001064509153366
-0.001064509153366
-0.001064509153366
-0.001064509153366
-0.001064509153366
-0.001064509153366
-0.001064509153366
-0.001064509153366
-0.001064509153366
0.014194279909134
0.014194279909134
0.014194279909134
0.014194279909134
0.014194279909134
0.014194279909134
0.014194279909134
0.014194279909134
-0.001064509153366
-0.001064509153366
-0.001064509153366
-0.001064509153366
-0.001064509153366
0.014194279909134
-0.001064509153366
-0.001064509153366
-0.001064509153366
-0.001064509153366
-0.001064509153366
-0.016323298215866
-0.001064509153366
-0.001064509153366
-0.001064509153366
-0.001064509153366
-0.001064509153366
-0.001064509153366
-0.001064509153366
-0.001064509153366
-0.001064509153366
-0.001064509153366
-0.001064509153366
-0.001064509153366
-0.001064509153366
-0.001064509153366
-0.001064509153366
-0.001064509153366
-0.001064509153366
-0.001064509153366
-0.001064509153366
-0.001064509153366
-0.001064509153366
-0.001064509153366
-0.001064509153366
-0.001064509153366
-0.001064509153366
-0.001064509153366
-0.016323298215866
-0.016323298215866
-0.001064509153366
-0.001064509153366
-0.001064509153366
-0.001064509153366
-0.001064509153366
-0.001064509153366
-0.001064509153366
-0.001064509153366
-0.001064509153366
-0.001064509153366
-0.001064509153366
-0.001064509153366
-0.001064509153366
-0.001064509153366
-0.001064509153366
-0.001064509153366
-0.001064509153366
-0.001064509153366
-0.001064509153366
-0.001064509153366
-0.001064509153366
-0.001064509153366
-0.016323298215866
-0.016323298215866
-0.001064509153366
-0.001064509153366
-0.001064509153366
-0.001064509153366
-0.016323298215866
-0.001064509153366
-0.001064509153366
-0.001064509153366
-0.016323298215866
-0.016323298215866
-0.001064509153366
-0.001064509153366
-0.001064509153366
-0.001064509153366
-0.001064509153366
-0.001064509153366
-0.001064509153366
-0.001064509153366
-0.001064509153366
-0.001064509153366
-0.001064509153366
-0.001064509153366
-0.001064509153366
-0.001064509153366
-0.016323298215866
-0.016323298215866
-0.016323298215866
-0.016323298215866
-0.016323298215866
-0.016323298215866
-0.016323298215866
-0.016323298215866
-0.031582087278366
-0.016323298215866
-0.016323298215866
-0.016323298215866
-0.016323298215866
-0.016323298215866
-0.001064509153366
-0.001064509153366
-0.001064509153366
-0.001064509153366
-0.001064509153366
-0.001064509153366
-0.001064509153366
-0.001064509153366
-0.001064509153366
-0.001064509153366
-0.001064509153366
-0.001064509153366
-0.001064509153366
-0.016323298215866
-0.016323298215866
-0.016323298215866
-0.016323298215866
-0.016323298215866
-0.001064509153366
-0.016323298215866
-0.001064509153366
-0.001064509153366
-0.001064509153366
-0.001064509153366
-0.001064509153366
-0.001064509153366
-0.001064509153366
-0.001064509153366
-0.016323298215866
-0.001064509153366
-0.001064509153366
-0.001064509153366
-0.001064509153366
-0.001064509153366
-0.001064509153366
-0.001064509153366
0.014194279909134
-0.001064509153366
-0.001064509153366
-0.001064509153366
-0.001064509153366
0.014194279909134
-0.001064509153366
-0.001064509153366
-0.001064509153366
-0.001064509153366
-0.001064509153366
-0.001064509153366
-0.001064509153366
-0.016323298215866
-0.016323298215866
-0.016323298215866
-0.016323298215866
-0.016323298215866
-0.016323298215866
-0.016323298215866
-0.001064509153366
-0.001064509153366
-0.001064509153366
0.014194279909134
0.014194279909134
0.014194279909134
0.014194279909134
0.014194279909134
0.014194279909134
-0.001064509153366
0.014194279909134
-0.001064509153366
-0.001064509153366
-0.001064509153366
-0.001064509153366
-0.001064509153366
-0.001064509153366
-0.001064509153366
-0.001064509153366
-0.016323298215866
-0.016323298215866
-0.001064509153366
-0.016323298215866
-0.016323298215866
-0.016323298215866
-0.016323298215866
-0.001064509153366
-0.001064509153366
-0.001064509153366
-0.001064509153366
-0.001064509153366
-0.001064509153366
0.014194279909134
0.014194279909134
0.014194279909134
0.014194279909134
0.014194279909134
0.014194279909134
-0.001064509153366
-0.001064509153366
-0.001064509153366
-0.001064509153366
-0.001064509153366
-0.001064509153366
-0.001064509153366
-0.001064509153366
-0.001064509153366
-0.001064509153366
-0.001064509153366
-0.001064509153366
-0.001064509153366
-0.001064509153366
-0.001064509153366
-0.001064509153366
-0.001064509153366
-0.001064509153366
-0.001064509153366
-0.001064509153366
-0.001064509153366
0.014194279909134
0.014194279909134
0.014194279909134
-0.001064509153366
-0.001064509153366
-0.001064509153366
-0.001064509153366
-0.001064509153366
-0.001064509153366
-0.001064509153366
-0.001064509153366
-0.016323298215866
-0.016323298215866
-0.001064509153366
-0.001064509153366
-0.001064509153366
-0.001064509153366
-0.001064509153366
0.014194279909134
-0.001064509153366
0.014194279909134
-0.001064509153366
-0.001064509153366
-0.001064509153366
-0.001064509153366
-0.016323298215866
-0.016323298215866
-0.016323298215866
-0.016323298215866
-0.016323298215866
-0.001064509153366
-0.001064509153366
-0.001064509153366
-0.001064509153366
-0.001064509153366
0.014194279909134
0.014194279909134
-0.001064509153366
0.014194279909134
0.014194279909134
0.014194279909134
0.014194279909134
0.014194279909134
0.014194279909134
0.014194279909134
0.014194279909134
-0.001064509153366
-0.001064509153366
-0.001064509153366
-0.001064509153366
-0.001064509153366
-0.001064509153366
-0.001064509153366
-0.016323298215866
-0.001064509153366
-0.016323298215866
-0.001064509153366
-0.001064509153366
-0.016323298215866
-0.016323298215866
-0.001064509153366
-0.001064509153366
-0.016323298215866
-0.016323298215866
-0.016323298215866
-0.016323298215866
-0.016323298215866
-0.016323298215866
-0.016323298215866
-0.016323298215866
-0.001064509153366
-0.001064509153366
-0.016323298215866
-0.001064509153366
-0.001064509153366
-0.001064509153366
-0.001064509153366
-0.001064509153366
-0.001064509153366
-0.001064509153366
-0.001064509153366
-0.016323298215866
-0.016323298215866
-0.001064509153366
-0.001064509153366
-0.001064509153366
-0.001064509153366
-0.001064509153366
-0.001064509153366
-0.001064509153366
-0.001064509153366
-0.001064509153366
-0.001064509153366
-0.016323298215866
-0.001064509153366
-0.001064509153366
-0.001064509153366
-0.001064509153366
-0.001064509153366
-0.001064509153366
-0.001064509153366
-0.001064509153366
0.014194279909134
0.014194279909134
0.014194279909134
-0.001064509153366
-0.001064509153366
0.014194279909134
0.014194279909134
0.014194279909134
-0.001064509153366
-0.001064509153366
-0.001064509153366
-0.001064509153366
-0.001064509153366
-0.001064509153366
-0.001064509153366
-0.016323298215866
-0.001064509153366
-0.001064509153366
-0.001064509153366
-0.001064509153366
-0.001064509153366
-0.001064509153366
-0.016323298215866
-0.001064509153366
-0.001064509153366
-0.016323298215866
-0.016323298215866
-0.016323298215866
-0.016323298215866
-0.016323298215866
-0.001064509153366
-0.001064509153366
-0.001064509153366
-0.001064509153366
-0.001064509153366
-0.001064509153366
-0.001064509153366
-0.001064509153366
-0.001064509153366
-0.001064509153366
-0.001064509153366
-0.001064509153366
-0.001064509153366
-0.016323298215866
-0.016323298215866
-0.016323298215866
-0.001064509153366
-0.016323298215866
-0.016323298215866
-0.001064509153366
-0.016323298215866
-0.001064509153366
-0.016323298215866
-0.001064509153366
-0.001064509153366
-0.001064509153366
-0.001064509153366
-0.001064509153366
-0.001064509153366
-0.001064509153366
-0.001064509153366
-0.001064509153366
-0.001064509153366
-0.001064509153366
-0.001064509153366
-0.016323298215866
-0.016323298215866
-0.016323298215866
-0.001064509153366
-0.016323298215866
-0.016323298215866
-0.016323298215866
-0.016323298215866
-0.016323298215866
-0.001064509153366
-0.001064509153366
-0.001064509153366
-0.001064509153366
-0.016323298215866
-0.016323298215866
-0.016323298215866
-0.001064509153366
-0.001064509153366
-0.016323298215866
-0.016323298215866
-0.001064509153366
-0.001064509153366
-0.001064509153366
-0.001064509153366
-0.001064509153366
-0.001064509153366
0.014194279909134
-0.001064509153366
-0.001064509153366
-0.001064509153366
-0.001064509153366
-0.001064509153366
-0.001064509153366
-0.016323298215866
-0.016323298215866
-0.016323298215866
-0.016323298215866
-0.001064509153366
-0.001064509153366
-0.001064509153366
-0.016323298215866
-0.016323298215866
-0.001064509153366
-0.001064509153366
-0.001064509153366
-0.001064509153366
-0.001064509153366
-0.001064509153366
-0.001064509153366
0.014194279909134
-0.001064509153366
-0.001064509153366
-0.001064509153366
-0.001064509153366
-0.001064509153366
-0.001064509153366
-0.001064509153366
-0.001064509153366
-0.001064509153366
-0.001064509153366
-0.001064509153366
-0.001064509153366
-0.001064509153366
-0.001064509153366
-0.001064509153366
-0.001064509153366
-0.001064509153366
-0.001064509153366
-0.001064509153366
-0.001064509153366
0.014194279909134
-0.001064509153366
-0.001064509153366
-0.001064509153366
-0.001064509153366
-0.001064509153366
-0.001064509153366
-0.001064509153366
-0.001064509153366
-0.001064509153366
-0.001064509153366
-0.016323298215866
-0.001064509153366
-0.001064509153366
-0.001064509153366
-0.001064509153366
-0.001064509153366
-0.001064509153366
-0.001064509153366
-0.001064509153366
-0.001064509153366
0.014194279909134
0.014194279909134
0.014194279909134
0.014194279909134
0.014194279909134
0.014194279909134
0.014194279909134
0.014194279909134
0.014194279909134
0.014194279909134
-0.001064509153366
-0.001064509153366
-0.001064509153366
-0.001064509153366
-0.016323298215866
-0.016323298215866
-0.016323298215866
-0.016323298215866
-0.016323298215866
-0.016323298215866
-0.016323298215866
-0.016323298215866
-0.016323298215866
-0.001064509153366
-0.001064509153366
-0.001064509153366
-0.001064509153366
0.014194279909134
0.014194279909134
-0.001064509153366
0.014194279909134
0.014194279909134
0.014194279909134
0.014194279909134
-0.001064509153366
-0.001064509153366
-0.001064509153366
0.014194279909134
-0.001064509153366
-0.001064509153366
-0.001064509153366
-0.001064509153366
-0.001064509153366
-0.001064509153366
-0.001064509153366
-0.001064509153366
-0.001064509153366
-0.016323298215866
-0.016323298215866
-0.016323298215866
-0.001064509153366
-0.001064509153366
-0.016323298215866
-0.001064509153366
[truncated: 855,927 more chars]
