# Supplementary material for: Small Size of Recorded Neuronal Structures Confines the Accuracy in Direct Axonal Voltage Measurements
Source: eNeuro. 2021 Aug 2;8(4):ENEURO.0059-21.2021. doi: 10.1523/ENEURO.0059-21.2021 (PMC8342265; doi:10.1523/ENEURO.0059-21.2021)
Supplement: Extended Data 1 — NEURON codes producing data shown in Figures 2, 5, 8. Download Extended Data 1, ZIP file. [file enu-eN-NWR-0059-21-s01.zip › realistic amplifier model/1_amplifier construction/compensations in CC mode/R1=10_C1=2o7_R2=500_C2=5o0957_woBB_woCPN.dat]

0.015265673398972
0.000006884336472
0.000006884336472
0.015265673398972
0.015265673398972
0.000006884336472
0.000006884336472
0.015265673398972
0.000006884336472
0.000006884336472
0.000006884336472
0.000006884336472
0.000006884336472
0.000006884336472
0.000006884336472
0.015265673398972
0.000006884336472
0.000006884336472
0.000006884336472
0.000006884336472
0.015265673398972
0.015265673398972
0.015265673398972
0.000006884336472
0.000006884336472
0.000006884336472
0.015265673398972
0.000006884336472
0.000006884336472
0.000006884336472
0.000006884336472
0.000006884336472
0.000006884336472
0.000006884336472
0.000006884336472
0.000006884336472
0.000006884336472
0.000006884336472
0.000006884336472
0.000006884336472
0.000006884336472
0.015265673398972
0.000006884336472
0.000006884336472
0.000006884336472
0.000006884336472
0.015265673398972
0.000006884336472
0.000006884336472
0.000006884336472
0.000006884336472
0.000006884336472
0.000006884336472
0.015265673398972
0.015265673398972
0.000006884336472
0.000006884336472
0.000006884336472
0.000006884336472
0.000006884336472
0.000006884336472
0.000006884336472
0.000006884336472
0.000006884336472
0.000006884336472
0.000006884336472
0.015265673398972
0.000006884336472
0.000006884336472
0.000006884336472
0.000006884336472
0.000006884336472
0.015265673398972
0.015265673398972
0.000006884336472
0.000006884336472
0.015265673398972
0.000006884336472
0.000006884336472
0.000006884336472
0.000006884336472
0.000006884336472
0.000006884336472
0.000006884336472
0.015265673398972
0.000006884336472
0.000006884336472
0.000006884336472
0.000006884336472
0.000006884336472
0.000006884336472
0.000006884336472
0.000006884336472
0.000006884336472
0.000006884336472
0.000006884336472
0.000006884336472
0.000006884336472
0.000006884336472
0.015265673398972
0.015265673398972
0.000006884336472
0.000006884336472
0.000006884336472
0.000006884336472
0.000006884336472
0.000006884336472
0.000006884336472
0.000006884336472
0.000006884336472
0.000006884336472
0.000006884336472
0.000006884336472
0.000006884336472
0.000006884336472
0.000006884336472
0.000006884336472
0.000006884336472
0.000006884336472
0.015265673398972
0.000006884336472
0.000006884336472
0.000006884336472
0.015265673398972
0.000006884336472
0.000006884336472
0.000006884336472
0.000006884336472
0.000006884336472
0.000006884336472
0.000006884336472
0.000006884336472
0.000006884336472
0.000006884336472
0.000006884336472
0.000006884336472
0.000006884336472
0.000006884336472
0.000006884336472
0.000006884336472
0.000006884336472
0.000006884336472
0.000006884336472
0.000006884336472
0.000006884336472
0.000006884336472
0.000006884336472
0.000006884336472
0.000006884336472
0.015265673398972
0.015265673398972
0.000006884336472
0.000006884336472
0.000006884336472
0.015265673398972
0.000006884336472
0.000006884336472
0.000006884336472
0.000006884336472
0.000006884336472
0.015265673398972
0.000006884336472
0.000006884336472
0.000006884336472
0.000006884336472
0.000006884336472
0.000006884336472
-0.015251904726028
0.000006884336472
0.000006884336472
0.000006884336472
0.000006884336472
0.000006884336472
0.000006884336472
0.000006884336472
0.000006884336472
0.000006884336472
0.000006884336472
0.000006884336472
0.000006884336472
0.000006884336472
0.000006884336472
0.000006884336472
0.000006884336472
0.000006884336472
0.000006884336472
0.000006884336472
0.000006884336472
0.000006884336472
0.000006884336472
0.000006884336472
0.000006884336472
0.015265673398972
0.000006884336472
0.000006884336472
0.000006884336472
0.000006884336472
0.000006884336472
0.000006884336472
0.000006884336472
0.015265673398972
0.000006884336472
0.000006884336472
0.000006884336472
0.015265673398972
0.000006884336472
0.000006884336472
0.000006884336472
0.000006884336472
0.000006884336472
0.015265673398972
0.015265673398972
0.015265673398972
0.000006884336472
0.015265673398972
0.015265673398972
0.015265673398972
0.000006884336472
0.015265673398972
0.015265673398972
0.015265673398972
0.015265673398972
0.000006884336472
0.000006884336472
0.015265673398972
0.015265673398972
0.000006884336472
0.015265673398972
0.015265673398972
0.000006884336472
0.000006884336472
0.000006884336472
0.015265673398972
0.015265673398972
0.000006884336472
0.000006884336472
0.000006884336472
0.000006884336472
0.015265673398972
0.000006884336472
0.000006884336472
0.000006884336472
0.015265673398972
0.015265673398972
0.000006884336472
0.000006884336472
0.015265673398972
0.015265673398972
0.000006884336472
0.000006884336472
0.015265673398972
0.000006884336472
0.000006884336472
0.000006884336472
0.015265673398972
0.015265673398972
0.015265673398972
0.000006884336472
0.015265673398972
0.015265673398972
0.000006884336472
0.015265673398972
0.015265673398972
0.000006884336472
0.000006884336472
0.015265673398972
0.000006884336472
0.000006884336472
0.015265673398972
0.000006884336472
0.000006884336472
0.000006884336472
0.000006884336472
0.015265673398972
0.000006884336472
0.000006884336472
0.000006884336472
0.000006884336472
0.000006884336472
0.000006884336472
0.000006884336472
0.000006884336472
0.000006884336472
0.000006884336472
0.000006884336472
0.015265673398972
0.000006884336472
0.000006884336472
0.015265673398972
0.015265673398972
0.015265673398972
0.015265673398972
0.000006884336472
0.000006884336472
0.000006884336472
0.000006884336472
0.000006884336472
0.000006884336472
0.000006884336472
0.000006884336472
0.000006884336472
0.000006884336472
0.000006884336472
0.015265673398972
0.000006884336472
0.000006884336472
0.000006884336472
0.000006884336472
0.000006884336472
0.000006884336472
0.000006884336472
0.000006884336472
0.000006884336472
0.000006884336472
0.000006884336472
0.000006884336472
0.000006884336472
0.000006884336472
0.015265673398972
0.015265673398972
0.000006884336472
0.000006884336472
0.000006884336472
0.015265673398972
0.000006884336472
0.000006884336472
0.000006884336472
0.000006884336472
0.000006884336472
0.000006884336472
0.000006884336472
0.015265673398972
0.000006884336472
0.000006884336472
0.000006884336472
0.015265673398972
0.000006884336472
0.000006884336472
0.000006884336472
0.000006884336472
0.000006884336472
0.000006884336472
0.000006884336472
0.000006884336472
0.000006884336472
0.000006884336472
0.000006884336472
0.000006884336472
0.000006884336472
0.000006884336472
0.000006884336472
0.000006884336472
0.000006884336472
0.000006884336472
0.000006884336472
0.000006884336472
0.000006884336472
0.000006884336472
0.000006884336472
0.000006884336472
0.000006884336472
0.000006884336472
0.000006884336472
0.000006884336472
0.000006884336472
0.000006884336472
0.000006884336472
0.000006884336472
0.000006884336472
0.000006884336472
0.000006884336472
0.000006884336472
0.000006884336472
0.000006884336472
0.000006884336472
0.000006884336472
0.000006884336472
0.000006884336472
0.000006884336472
0.000006884336472
0.000006884336472
0.000006884336472
0.000006884336472
0.000006884336472
0.000006884336472
0.000006884336472
0.000006884336472
0.000006884336472
0.015265673398972
0.015265673398972
0.000006884336472
0.000006884336472
0.000006884336472
0.000006884336472
0.000006884336472
0.000006884336472
0.000006884336472
0.000006884336472
0.000006884336472
0.000006884336472
0.000006884336472
0.000006884336472
0.000006884336472
0.000006884336472
0.000006884336472
0.000006884336472
0.000006884336472
0.000006884336472
0.015265673398972
0.000006884336472
0.000006884336472
0.000006884336472
0.000006884336472
0.000006884336472
0.000006884336472
0.000006884336472
0.000006884336472
0.000006884336472
0.000006884336472
0.000006884336472
0.015265673398972
0.000006884336472
0.000006884336472
0.000006884336472
0.015265673398972
0.000006884336472
0.000006884336472
0.015265673398972
0.000006884336472
0.000006884336472
0.000006884336472
0.015265673398972
0.015265673398972
0.000006884336472
0.000006884336472
0.015265673398972
0.015265673398972
0.015265673398972
0.015265673398972
0.000006884336472
0.000006884336472
0.000006884336472
0.015265673398972
0.015265673398972
0.000006884336472
0.015265673398972
0.015265673398972
0.015265673398972
0.000006884336472
0.000006884336472
0.015265673398972
0.015265673398972
0.000006884336472
0.000006884336472
0.015265673398972
0.000006884336472
0.000006884336472
0.015265673398972
0.015265673398972
0.015265673398972
0.000006884336472
0.000006884336472
0.015265673398972
0.015265673398972
0.000006884336472
0.000006884336472
0.000006884336472
0.015265673398972
0.000006884336472
0.000006884336472
0.000006884336472
0.000006884336472
0.000006884336472
0.000006884336472
0.000006884336472
0.000006884336472
0.000006884336472
0.000006884336472
0.000006884336472
0.000006884336472
0.000006884336472
0.000006884336472
0.000006884336472
0.000006884336472
0.000006884336472
0.000006884336472
0.000006884336472
0.000006884336472
0.000006884336472
0.000006884336472
0.000006884336472
0.000006884336472
0.015265673398972
0.000006884336472
0.000006884336472
0.000006884336472
0.015265673398972
0.000006884336472
0.000006884336472
0.000006884336472
0.015265673398972
0.000006884336472
0.000006884336472
0.000006884336472
0.000006884336472
0.000006884336472
0.000006884336472
0.000006884336472
0.000006884336472
0.000006884336472
0.000006884336472
0.000006884336472
0.000006884336472
0.000006884336472
0.000006884336472
0.000006884336472
0.000006884336472
0.000006884336472
0.000006884336472
0.000006884336472
0.000006884336472
0.000006884336472
0.000006884336472
0.000006884336472
0.000006884336472
0.000006884336472
0.000006884336472
0.000006884336472
0.000006884336472
0.000006884336472
0.000006884336472
0.000006884336472
0.000006884336472
0.000006884336472
0.000006884336472
0.000006884336472
0.000006884336472
0.000006884336472
0.000006884336472
0.000006884336472
0.000006884336472
0.000006884336472
0.000006884336472
0.000006884336472
0.000006884336472
0.015265673398972
0.000006884336472
0.000006884336472
0.000006884336472
0.000006884336472
0.015265673398972
0.000006884336472
0.000006884336472
0.000006884336472
0.015265673398972
0.000006884336472
0.000006884336472
0.000006884336472
0.000006884336472
0.000006884336472
0.000006884336472
0.000006884336472
0.000006884336472
0.015265673398972
0.000006884336472
0.000006884336472
0.000006884336472
0.000006884336472
0.000006884336472
0.000006884336472
0.000006884336472
0.000006884336472
0.000006884336472
0.000006884336472
0.000006884336472
0.000006884336472
0.000006884336472
0.000006884336472
0.000006884336472
0.000006884336472
0.000006884336472
0.000006884336472
0.000006884336472
0.000006884336472
0.000006884336472
0.000006884336472
0.000006884336472
0.000006884336472
0.000006884336472
0.000006884336472
0.000006884336472
0.000006884336472
0.000006884336472
0.000006884336472
0.000006884336472
0.000006884336472
0.000006884336472
0.000006884336472
0.000006884336472
0.015265673398972
0.000006884336472
0.000006884336472
0.000006884336472
0.015265673398972
0.015265673398972
0.015265673398972
0.000006884336472
0.000006884336472
0.000006884336472
0.000006884336472
0.000006884336472
0.000006884336472
0.015265673398972
0.000006884336472
0.015265673398972
0.015265673398972
0.015265673398972
0.000006884336472
0.000006884336472
0.015265673398972
0.015265673398972
0.000006884336472
0.000006884336472
0.000006884336472
0.000006884336472
0.000006884336472
0.000006884336472
0.000006884336472
0.000006884336472
0.000006884336472
0.000006884336472
0.000006884336472
0.000006884336472
0.000006884336472
0.000006884336472
0.000006884336472
0.000006884336472
0.000006884336472
0.000006884336472
0.000006884336472
0.000006884336472
0.000006884336472
0.000006884336472
0.000006884336472
0.000006884336472
0.000006884336472
0.000006884336472
0.000006884336472
0.000006884336472
0.000006884336472
0.000006884336472
0.000006884336472
0.000006884336472
0.000006884336472
0.000006884336472
0.000006884336472
0.000006884336472
0.000006884336472
0.000006884336472
0.000006884336472
0.000006884336472
0.000006884336472
0.000006884336472
0.000006884336472
0.000006884336472
0.000006884336472
0.000006884336472
0.000006884336472
0.000006884336472
0.000006884336472
0.000006884336472
0.000006884336472
0.000006884336472
0.000006884336472
0.000006884336472
0.000006884336472
0.000006884336472
0.000006884336472
0.000006884336472
0.000006884336472
0.000006884336472
0.000006884336472
0.000006884336472
0.000006884336472
0.000006884336472
0.000006884336472
0.000006884336472
0.000006884336472
0.015265673398972
0.015265673398972
0.000006884336472
0.000006884336472
0.000006884336472
0.000006884336472
0.000006884336472
0.000006884336472
0.000006884336472
0.000006884336472
0.000006884336472
0.000006884336472
0.000006884336472
0.000006884336472
0.000006884336472
0.000006884336472
0.000006884336472
0.000006884336472
0.000006884336472
0.000006884336472
0.000006884336472
0.000006884336472
0.000006884336472
0.015265673398972
0.015265673398972
0.000006884336472
0.000006884336472
0.000006884336472
0.000006884336472
0.000006884336472
0.000006884336472
0.000006884336472
0.000006884336472
0.000006884336472
0.000006884336472
0.000006884336472
0.000006884336472
0.000006884336472
0.000006884336472
0.000006884336472
0.000006884336472
0.000006884336472
0.000006884336472
0.000006884336472
0.000006884336472
0.000006884336472
0.000006884336472
0.000006884336472
0.000006884336472
0.000006884336472
0.000006884336472
0.000006884336472
0.000006884336472
0.000006884336472
0.000006884336472
0.000006884336472
0.000006884336472
0.000006884336472
0.000006884336472
0.000006884336472
0.000006884336472
0.000006884336472
0.000006884336472
0.000006884336472
0.000006884336472
0.000006884336472
0.000006884336472
0.000006884336472
0.000006884336472
0.000006884336472
0.015265673398972
0.000006884336472
0.000006884336472
0.000006884336472
0.000006884336472
0.000006884336472
0.000006884336472
0.000006884336472
0.015265673398972
0.015265673398972
0.000006884336472
0.015265673398972
0.000006884336472
0.000006884336472
0.000006884336472
0.015265673398972
0.000006884336472
0.000006884336472
0.000006884336472
0.000006884336472
0.000006884336472
0.000006884336472
0.000006884336472
0.000006884336472
0.000006884336472
0.000006884336472
0.000006884336472
0.000006884336472
0.000006884336472
0.000006884336472
0.000006884336472
0.000006884336472
0.000006884336472
0.000006884336472
0.000006884336472
0.000006884336472
0.000006884336472
0.000006884336472
0.015265673398972
0.000006884336472
0.000006884336472
0.000006884336472
0.000006884336472
0.015265673398972
0.000006884336472
0.000006884336472
0.000006884336472
0.000006884336472
0.000006884336472
0.000006884336472
0.000006884336472
0.000006884336472
0.000006884336472
0.000006884336472
0.000006884336472
0.000006884336472
0.000006884336472
0.000006884336472
0.000006884336472
0.000006884336472
0.000006884336472
0.000006884336472
0.000006884336472
0.000006884336472
0.000006884336472
0.000006884336472
0.000006884336472
0.000006884336472
0.000006884336472
0.000006884336472
0.000006884336472
0.000006884336472
0.000006884336472
0.015265673398972
0.000006884336472
0.000006884336472
0.000006884336472
0.000006884336472
0.000006884336472
0.000006884336472
0.000006884336472
0.000006884336472
0.000006884336472
0.000006884336472
0.015265673398972
0.000006884336472
0.000006884336472
0.000006884336472
0.000006884336472
0.000006884336472
0.000006884336472
0.000006884336472
0.000006884336472
0.000006884336472
0.000006884336472
0.000006884336472
0.000006884336472
0.000006884336472
0.000006884336472
0.000006884336472
0.000006884336472
0.000006884336472
0.000006884336472
0.000006884336472
0.015265673398972
0.000006884336472
0.000006884336472
0.000006884336472
0.000006884336472
0.000006884336472
0.000006884336472
0.000006884336472
0.000006884336472
0.000006884336472
0.000006884336472
0.000006884336472
0.000006884336472
0.000006884336472
0.000006884336472
0.000006884336472
0.000006884336472
0.000006884336472
0.000006884336472
0.000006884336472
0.000006884336472
0.000006884336472
0.000006884336472
0.015265673398972
0.000006884336472
0.000006884336472
0.000006884336472
0.000006884336472
0.015265673398972
0.000006884336472
0.000006884336472
0.000006884336472
0.000006884336472
0.000006884336472
0.000006884336472
0.000006884336472
0.000006884336472
0.000006884336472
0.000006884336472
0.000006884336472
0.000006884336472
0.000006884336472
0.000006884336472
0.000006884336472
0.000006884336472
0.000006884336472
0.000006884336472
0.000006884336472
0.000006884336472
0.000006884336472
0.000006884336472
0.000006884336472
0.015265673398972
0.000006884336472
0.000006884336472
0.000006884336472
0.015265673398972
0.015265673398972
0.000006884336472
0.000006884336472
0.000006884336472
0.000006884336472
0.000006884336472
0.000006884336472
0.000006884336472
0.000006884336472
0.000006884336472
0.000006884336472
0.000006884336472
0.000006884336472
0.000006884336472
0.000006884336472
0.000006884336472
0.000006884336472
0.000006884336472
0.000006884336472
0.000006884336472
0.000006884336472
0.000006884336472
0.000006884336472
0.000006884336472
0.000006884336472
0.000006884336472
0.000006884336472
0.000006884336472
0.015265673398972
0.000006884336472
0.000006884336472
0.015265673398972
0.000006884336472
0.000006884336472
0.000006884336472
0.000006884336472
0.000006884336472
0.015265673398972
0.000006884336472
0.000006884336472
0.000006884336472
0.000006884336472
0.000006884336472
0.000006884336472
0.000006884336472
0.000006884336472
0.000006884336472
0.000006884336472
0.000006884336472
0.000006884336472
0.000006884336472
0.000006884336472
0.000006884336472
0.000006884336472
0.000006884336472
0.000006884336472
0.000006884336472
0.000006884336472
0.000006884336472
0.000006884336472
0.000006884336472
0.000006884336472
0.000006884336472
0.000006884336472
0.000006884336472
0.000006884336472
0.000006884336472
0.000006884336472
0.000006884336472
0.000006884336472
0.000006884336472
0.000006884336472
0.000006884336472
0.000006884336472
0.000006884336472
0.000006884336472
0.000006884336472
0.000006884336472
0.000006884336472
0.000006884336472
0.000006884336472
0.000006884336472
0.000006884336472
0.000006884336472
0.000006884336472
0.000006884336472
0.000006884336472
0.000006884336472
0.000006884336472
0.000006884336472
0.000006884336472
0.000006884336472
0.000006884336472
0.000006884336472
0.000006884336472
0.000006884336472
0.000006884336472
0.000006884336472
0.000006884336472
0.000006884336472
0.000006884336472
0.000006884336472
0.000006884336472
0.000006884336472
0.000006884336472
0.000006884336472
0.000006884336472
0.000006884336472
0.000006884336472
0.000006884336472
0.000006884336472
0.000006884336472
0.000006884336472
0.000006884336472
0.000006884336472
0.000006884336472
0.000006884336472
0.000006884336472
0.000006884336472
0.000006884336472
0.000006884336472
0.000006884336472
0.000006884336472
0.000006884336472
0.000006884336472
0.000006884336472
0.000006884336472
0.015265673398972
0.000006884336472
0.000006884336472
0.000006884336472
0.000006884336472
0.000006884336472
0.000006884336472
0.000006884336472
0.000006884336472
0.000006884336472
0.000006884336472
0.000006884336472
0.000006884336472
0.000006884336472
0.000006884336472
0.000006884336472
0.000006884336472
0.000006884336472
0.000006884336472
0.000006884336472
0.000006884336472
0.000006884336472
0.000006884336472
0.000006884336472
0.000006884336472
0.000006884336472
0.000006884336472
0.000006884336472
0.000006884336472
0.000006884336472
0.000006884336472
0.000006884336472
0.000006884336472
0.000006884336472
0.000006884336472
0.000006884336472
0.000006884336472
0.000006884336472
0.000006884336472
0.000006884336472
0.000006884336472
0.000006884336472
0.000006884336472
0.000006884336472
0.000006884336472
0.000006884336472
0.000006884336472
0.000006884336472
0.000006884336472
0.000006884336472
0.000006884336472
0.000006884336472
0.000006884336472
0.000006884336472
0.000006884336472
0.000006884336472
0.000006884336472
0.000006884336472
0.000006884336472
0.000006884336472
0.000006884336472
0.000006884336472
0.000006884336472
0.000006884336472
0.000006884336472
0.000006884336472
0.000006884336472
0.000006884336472
0.000006884336472
0.000006884336472
0.000006884336472
0.000006884336472
0.000006884336472
0.000006884336472
0.000006884336472
0.000006884336472
0.000006884336472
0.000006884336472
0.000006884336472
0.000006884336472
0.000006884336472
0.000006884336472
0.000006884336472
0.000006884336472
0.000006884336472
0.000006884336472
0.000006884336472
0.000006884336472
0.000006884336472
0.000006884336472
0.000006884336472
0.000006884336472
0.000006884336472
0.000006884336472
0.000006884336472
0.000006884336472
0.000006884336472
0.000006884336472
0.000006884336472
0.000006884336472
0.000006884336472
0.000006884336472
0.015265673398972
0.000006884336472
0.000006884336472
0.000006884336472
0.000006884336472
0.015265673398972
0.000006884336472
0.000006884336472
0.000006884336472
0.000006884336472
0.000006884336472
0.000006884336472
0.015265673398972
0.000006884336472
0.000006884336472
0.000006884336472
0.000006884336472
0.000006884336472
0.000006884336472
0.000006884336472
0.015265673398972
0.015265673398972
0.000006884336472
0.000006884336472
0.000006884336472
0.000006884336472
0.015265673398972
0.000006884336472
0.000006884336472
0.000006884336472
0.000006884336472
0.000006884336472
0.000006884336472
0.000006884336472
0.000006884336472
0.000006884336472
0.000006884336472
0.000006884336472
0.000006884336472
0.000006884336472
0.000006884336472
0.000006884336472
0.000006884336472
0.000006884336472
0.000006884336472
0.000006884336472
0.000006884336472
0.000006884336472
0.000006884336472
0.000006884336472
0.000006884336472
0.000006884336472
0.015265673398972
0.015265673398972
0.000006884336472
0.015265673398972
0.015265673398972
0.000006884336472
0.000006884336472
0.000006884336472
0.000006884336472
0.000006884336472
0.000006884336472
0.000006884336472
0.000006884336472
0.000006884336472
0.000006884336472
0.015265673398972
0.000006884336472
0.000006884336472
0.000006884336472
0.000006884336472
0.000006884336472
0.000006884336472
0.000006884336472
0.000006884336472
0.000006884336472
0.000006884336472
0.000006884336472
0.000006884336472
0.000006884336472
0.000006884336472
0.000006884336472
0.000006884336472
0.000006884336472
0.000006884336472
0.000006884336472
0.015265673398972
0.015265673398972
0.000006884336472
0.000006884336472
0.000006884336472
0.000006884336472
0.000006884336472
0.000006884336472
0.000006884336472
0.015265673398972
0.000006884336472
0.000006884336472
0.000006884336472
0.000006884336472
0.000006884336472
0.000006884336472
0.000006884336472
0.000006884336472
0.000006884336472
0.000006884336472
0.000006884336472
0.000006884336472
0.000006884336472
0.000006884336472
0.000006884336472
0.000006884336472
0.000006884336472
0.000006884336472
0.000006884336472
0.000006884336472
0.000006884336472
0.000006884336472
0.000006884336472
0.000006884336472
0.000006884336472
0.015265673398972
0.000006884336472
0.000006884336472
0.000006884336472
0.000006884336472
0.000006884336472
0.000006884336472
0.000006884336472
0.000006884336472
0.000006884336472
0.000006884336472
0.000006884336472
0.000006884336472
0.000006884336472
0.000006884336472
0.000006884336472
0.000006884336472
0.000006884336472
0.000006884336472
0.000006884336472
0.000006884336472
0.000006884336472
0.000006884336472
0.000006884336472
0.000006884336472
0.000006884336472
0.000006884336472
0.000006884336472
0.000006884336472
0.000006884336472
0.000006884336472
0.000006884336472
0.000006884336472
0.000006884336472
0.000006884336472
0.000006884336472
0.000006884336472
0.000006884336472
0.000006884336472
0.000006884336472
0.000006884336472
0.015265673398972
0.000006884336472
0.000006884336472
0.000006884336472
0.000006884336472
0.000006884336472
0.000006884336472
0.000006884336472
0.000006884336472
0.000006884336472
0.000006884336472
0.000006884336472
0.000006884336472
0.000006884336472
0.000006884336472
0.000006884336472
0.000006884336472
0.000006884336472
0.000006884336472
0.000006884336472
0.000006884336472
0.000006884336472
0.000006884336472
0.000006884336472
0.000006884336472
0.000006884336472
0.000006884336472
0.000006884336472
0.000006884336472
0.000006884336472
0.000006884336472
0.000006884336472
0.000006884336472
0.000006884336472
0.000006884336472
0.000006884336472
0.000006884336472
0.000006884336472
0.000006884336472
0.000006884336472
0.000006884336472
0.000006884336472
0.000006884336472
0.000006884336472
0.000006884336472
0.000006884336472
0.000006884336472
0.000006884336472
0.000006884336472
0.000006884336472
0.000006884336472
0.000006884336472
0.000006884336472
0.000006884336472
0.000006884336472
0.000006884336472
0.000006884336472
0.000006884336472
0.000006884336472
0.000006884336472
0.000006884336472
0.000006884336472
0.000006884336472
0.000006884336472
0.000006884336472
0.000006884336472
0.000006884336472
0.000006884336472
0.000006884336472
0.000006884336472
0.000006884336472
0.000006884336472
0.000006884336472
0.000006884336472
0.000006884336472
0.000006884336472
0.000006884336472
0.000006884336472
0.000006884336472
0.000006884336472
0.000006884336472
0.000006884336472
0.000006884336472
0.000006884336472
0.000006884336472
0.000006884336472
0.000006884336472
0.000006884336472
0.000006884336472
0.000006884336472
0.000006884336472
0.000006884336472
0.000006884336472
0.000006884336472
0.000006884336472
0.000006884336472
0.000006884336472
0.000006884336472
0.000006884336472
0.000006884336472
0.000006884336472
0.000006884336472
0.000006884336472
0.000006884336472
0.000006884336472
0.000006884336472
0.000006884336472
0.000006884336472
0.000006884336472
0.000006884336472
0.000006884336472
0.000006884336472
0.000006884336472
0.000006884336472
0.000006884336472
0.000006884336472
0.000006884336472
0.000006884336472
0.000006884336472
0.000006884336472
0.015265673398972
0.000006884336472
0.000006884336472
0.000006884336472
0.000006884336472
0.000006884336472
0.000006884336472
0.000006884336472
0.000006884336472
0.000006884336472
0.000006884336472
0.000006884336472
0.000006884336472
0.000006884336472
0.000006884336472
0.000006884336472
0.000006884336472
0.000006884336472
0.000006884336472
0.000006884336472
0.000006884336472
0.000006884336472
0.000006884336472
0.000006884336472
0.000006884336472
0.000006884336472
0.000006884336472
0.000006884336472
0.000006884336472
0.000006884336472
0.000006884336472
0.000006884336472
0.000006884336472
0.000006884336472
0.000006884336472
0.000006884336472
0.000006884336472
0.000006884336472
0.000006884336472
0.000006884336472
0.000006884336472
0.000006884336472
0.000006884336472
0.000006884336472
0.000006884336472
0.000006884336472
0.000006884336472
0.000006884336472
0.000006884336472
0.000006884336472
0.000006884336472
0.000006884336472
0.000006884336472
0.000006884336472
0.000006884336472
0.000006884336472
0.000006884336472
0.000006884336472
0.000006884336472
0.000006884336472
0.000006884336472
0.000006884336472
0.000006884336472
0.000006884336472
0.000006884336472
0.000006884336472
0.000006884336472
0.000006884336472
0.000006884336472
0.000006884336472
0.000006884336472
0.000006884336472
0.000006884336472
0.000006884336472
0.000006884336472
0.000006884336472
0.000006884336472
0.000006884336472
0.000006884336472
0.000006884336472
0.000006884336472
0.000006884336472
0.000006884336472
0.000006884336472
0.000006884336472
0.000006884336472
0.000006884336472
0.000006884336472
0.000006884336472
0.000006884336472
0.000006884336472
0.000006884336472
0.000006884336472
0.000006884336472
0.000006884336472
0.000006884336472
0.000006884336472
0.000006884336472
0.000006884336472
0.000006884336472
0.000006884336472
0.000006884336472
0.000006884336472
0.000006884336472
0.000006884336472
0.000006884336472
0.000006884336472
0.000006884336472
0.000006884336472
0.000006884336472
0.000006884336472
0.000006884336472
0.000006884336472
0.000006884336472
0.000006884336472
0.015265673398972
0.000006884336472
0.000006884336472
0.000006884336472
0.000006884336472
0.000006884336472
0.000006884336472
0.000006884336472
0.000006884336472
0.000006884336472
0.000006884336472
0.000006884336472
0.000006884336472
0.000006884336472
0.000006884336472
0.000006884336472
0.000006884336472
0.000006884336472
0.000006884336472
0.000006884336472
0.000006884336472
0.000006884336472
0.000006884336472
0.000006884336472
0.000006884336472
0.000006884336472
0.000006884336472
0.000006884336472
0.000006884336472
0.000006884336472
0.000006884336472
0.000006884336472
0.015265673398972
0.000006884336472
0.000006884336472
0.000006884336472
0.000006884336472
0.000006884336472
0.000006884336472
0.000006884336472
0.000006884336472
0.000006884336472
0.000006884336472
0.000006884336472
0.000006884336472
0.000006884336472
0.000006884336472
0.015265673398972
0.000006884336472
0.000006884336472
0.000006884336472
0.000006884336472
0.000006884336472
0.000006884336472
0.000006884336472
0.000006884336472
0.000006884336472
0.000006884336472
0.000006884336472
0.000006884336472
0.000006884336472
0.000006884336472
0.000006884336472
0.000006884336472
0.000006884336472
0.000006884336472
0.000006884336472
0.000006884336472
0.000006884336472
0.000006884336472
0.000006884336472
0.000006884336472
-0.015251904726028
0.000006884336472
0.000006884336472
0.000006884336472
0.000006884336472
0.000006884336472
0.000006884336472
0.000006884336472
0.000006884336472
0.000006884336472
0.000006884336472
0.000006884336472
0.000006884336472
0.015265673398972
0.000006884336472
0.000006884336472
0.000006884336472
0.000006884336472
0.000006884336472
0.000006884336472
0.000006884336472
0.000006884336472
0.000006884336472
0.000006884336472
0.000006884336472
0.000006884336472
0.000006884336472
0.000006884336472
0.000006884336472
0.000006884336472
0.000006884336472
0.000006884336472
0.000006884336472
0.000006884336472
0.000006884336472
0.000006884336472
0.000006884336472
0.000006884336472
0.000006884336472
0.000006884336472
0.015265673398972
0.000006884336472
0.000006884336472
0.000006884336472
0.000006884336472
0.000006884336472
0.000006884336472
0.000006884336472
0.015265673398972
0.000006884336472
0.000006884336472
0.000006884336472
0.015265673398972
0.000006884336472
0.000006884336472
0.000006884336472
0.000006884336472
0.000006884336472
0.000006884336472
0.000006884336472
0.000006884336472
0.000006884336472
0.000006884336472
0.000006884336472
0.000006884336472
0.000006884336472
0.000006884336472
0.000006884336472
0.000006884336472
0.000006884336472
0.000006884336472
0.000006884336472
0.000006884336472
0.000006884336472
0.000006884336472
0.000006884336472
0.000006884336472
0.000006884336472
0.000006884336472
0.000006884336472
0.000006884336472
0.000006884336472
0.000006884336472
0.000006884336472
0.000006884336472
0.000006884336472
0.000006884336472
0.000006884336472
0.000006884336472
0.000006884336472
0.000006884336472
0.000006884336472
0.000006884336472
0.000006884336472
0.000006884336472
0.000006884336472
0.000006884336472
0.000006884336472
0.000006884336472
0.000006884336472
0.000006884336472
0.000006884336472
0.000006884336472
0.000006884336472
0.000006884336472
0.000006884336472
0.000006884336472
0.000006884336472
0.000006884336472
0.000006884336472
0.015265673398972
0.000006884336472
0.000006884336472
0.000006884336472
0.000006884336472
0.000006884336472
0.000006884336472
0.000006884336472
0.000006884336472
0.000006884336472
0.000006884336472
0.000006884336472
0.000006884336472
0.000006884336472
0.000006884336472
0.000006884336472
0.000006884336472
0.000006884336472
0.000006884336472
0.000006884336472
0.000006884336472
0.000006884336472
0.000006884336472
0.000006884336472
0.000006884336472
0.000006884336472
0.000006884336472
0.000006884336472
0.000006884336472
0.000006884336472
0.000006884336472
0.000006884336472
0.000006884336472
0.000006884336472
0.000006884336472
0.000006884336472
0.000006884336472
0.000006884336472
0.000006884336472
0.000006884336472
0.000006884336472
0.000006884336472
0.000006884336472
0.000006884336472
0.000006884336472
0.000006884336472
0.000006884336472
0.000006884336472
0.000006884336472
0.000006884336472
0.015265673398972
0.000006884336472
0.000006884336472
0.000006884336472
0.000006884336472
0.000006884336472
0.000006884336472
0.000006884336472
0.000006884336472
0.000006884336472
0.000006884336472
0.000006884336472
0.000006884336472
0.000006884336472
0.000006884336472
0.000006884336472
0.000006884336472
0.000006884336472
0.000006884336472
0.015265673398972
0.015265673398972
0.000006884336472
0.000006884336472
0.000006884336472
0.000006884336472
0.000006884336472
0.000006884336472
0.015265673398972
0.000006884336472
0.000006884336472
0.000006884336472
0.000006884336472
0.000006884336472
0.000006884336472
0.000006884336472
0.000006884336472
0.000006884336472
0.000006884336472
0.000006884336472
0.000006884336472
0.000006884336472
0.000006884336472
0.000006884336472
0.000006884336472
0.000006884336472
0.000006884336472
0.000006884336472
0.000006884336472
0.000006884336472
0.000006884336472
0.000006884336472
0.000006884336472
0.000006884336472
0.000006884336472
0.000006884336472
0.000006884336472
0.000006884336472
0.000006884336472
0.000006884336472
0.000006884336472
0.000006884336472
0.000006884336472
0.000006884336472
0.000006884336472
0.000006884336472
0.000006884336472
0.000006884336472
0.000006884336472
0.000006884336472
0.000006884336472
0.000006884336472
0.000006884336472
0.000006884336472
0.000006884336472
0.000006884336472
0.000006884336472
0.000006884336472
0.000006884336472
0.000006884336472
0.000006884336472
0.000006884336472
0.000006884336472
0.000006884336472
0.000006884336472
0.000006884336472
0.000006884336472
0.000006884336472
0.000006884336472
0.000006884336472
0.000006884336472
0.000006884336472
0.000006884336472
0.000006884336472
0.000006884336472
0.000006884336472
0.000006884336472
0.000006884336472
0.000006884336472
0.000006884336472
0.000006884336472
0.000006884336472
0.000006884336472
0.000006884336472
0.000006884336472
0.000006884336472
0.000006884336472
0.000006884336472
0.000006884336472
0.000006884336472
0.000006884336472
0.000006884336472
0.000006884336472
0.000006884336472
0.000006884336472
0.000006884336472
0.000006884336472
0.000006884336472
0.000006884336472
0.000006884336472
0.000006884336472
0.000006884336472
0.000006884336472
0.000006884336472
0.000006884336472
0.000006884336472
0.000006884336472
0.000006884336472
0.015265673398972
0.000006884336472
0.000006884336472
0.000006884336472
0.000006884336472
0.000006884336472
0.000006884336472
0.000006884336472
0.000006884336472
0.000006884336472
0.000006884336472
0.000006884336472
0.000006884336472
0.000006884336472
0.000006884336472
0.000006884336472
0.000006884336472
0.000006884336472
0.000006884336472
0.000006884336472
0.000006884336472
0.000006884336472
0.000006884336472
0.000006884336472
0.000006884336472
0.000006884336472
0.000006884336472
0.000006884336472
0.000006884336472
0.000006884336472
0.000006884336472
0.000006884336472
0.000006884336472
0.000006884336472
0.015265673398972
0.000006884336472
0.000006884336472
0.000006884336472
0.000006884336472
0.015265673398972
0.015265673398972
0.000006884336472
0.000006884336472
0.000006884336472
0.000006884336472
0.015265673398972
0.000006884336472
0.000006884336472
0.000006884336472
0.000006884336472
0.015265673398972
0.000006884336472
0.000006884336472
0.000006884336472
0.000006884336472
0.000006884336472
0.000006884336472
0.000006884336472
0.000006884336472
0.000006884336472
0.000006884336472
0.000006884336472
0.000006884336472
0.000006884336472
0.000006884336472
0.000006884336472
0.000006884336472
0.000006884336472
0.000006884336472
0.000006884336472
0.000006884336472
0.000006884336472
0.000006884336472
0.000006884336472
0.000006884336472
0.000006884336472
0.000006884336472
0.000006884336472
0.000006884336472
0.000006884336472
0.000006884336472
0.000006884336472
0.000006884336472
0.000006884336472
0.000006884336472
0.000006884336472
0.000006884336472
0.000006884336472
0.000006884336472
0.000006884336472
0.000006884336472
0.000006884336472
0.000006884336472
0.000006884336472
0.000006884336472
0.000006884336472
0.000006884336472
0.000006884336472
0.000006884336472
0.015265673398972
0.015265673398972
0.000006884336472
0.000006884336472
0.000006884336472
0.015265673398972
0.015265673398972
0.000006884336472
0.000006884336472
0.015265673398972
0.000006884336472
0.000006884336472
0.000006884336472
0.000006884336472
0.000006884336472
0.000006884336472
0.000006884336472
0.000006884336472
0.000006884336472
0.000006884336472
0.015265673398972
0.000006884336472
0.000006884336472
0.000006884336472
0.000006884336472
0.000006884336472
0.000006884336472
0.000006884336472
0.000006884336472
0.000006884336472
0.000006884336472
0.000006884336472
0.000006884336472
0.000006884336472
0.000006884336472
0.000006884336472
0.000006884336472
0.000006884336472
0.000006884336472
0.000006884336472
0.000006884336472
0.000006884336472
0.000006884336472
0.000006884336472
0.000006884336472
0.000006884336472
0.015265673398972
0.000006884336472
0.000006884336472
0.000006884336472
0.000006884336472
0.015265673398972
0.000006884336472
0.000006884336472
0.000006884336472
0.000006884336472
0.000006884336472
0.000006884336472
0.000006884336472
0.000006884336472
0.000006884336472
0.000006884336472
0.000006884336472
0.000006884336472
0.000006884336472
0.000006884336472
0.000006884336472
0.000006884336472
0.000006884336472
0.000006884336472
0.000006884336472
0.000006884336472
0.000006884336472
0.000006884336472
0.000006884336472
0.000006884336472
0.000006884336472
0.000006884336472
0.015265673398972
0.000006884336472
0.000006884336472
0.000006884336472
0.015265673398972
0.000006884336472
0.000006884336472
0.000006884336472
0.000006884336472
0.000006884336472
0.000006884336472
0.000006884336472
0.000006884336472
0.000006884336472
0.000006884336472
0.000006884336472
0.000006884336472
0.000006884336472
0.000006884336472
0.000006884336472
0.000006884336472
0.000006884336472
0.000006884336472
0.000006884336472
0.000006884336472
0.000006884336472
0.000006884336472
0.000006884336472
0.000006884336472
0.000006884336472
0.015265673398972
0.015265673398972
0.000006884336472
0.000006884336472
0.000006884336472
0.015265673398972
0.000006884336472
0.000006884336472
0.000006884336472
0.000006884336472
0.000006884336472
0.000006884336472
0.000006884336472
0.000006884336472
0.000006884336472
0.000006884336472
0.000006884336472
0.000006884336472
0.000006884336472
0.000006884336472
0.015265673398972
0.000006884336472
0.000006884336472
0.000006884336472
0.000006884336472
0.000006884336472
0.000006884336472
0.000006884336472
0.000006884336472
0.000006884336472
0.000006884336472
0.000006884336472
0.000006884336472
0.000006884336472
0.000006884336472
0.000006884336472
0.015265673398972
0.000006884336472
0.000006884336472
0.000006884336472
0.000006884336472
0.000006884336472
0.000006884336472
0.000006884336472
0.015265673398972
0.000006884336472
0.000006884336472
0.000006884336472
0.000006884336472
0.000006884336472
0.000006884336472
0.000006884336472
0.000006884336472
0.000006884336472
0.000006884336472
0.015265673398972
0.000006884336472
0.000006884336472
0.000006884336472
0.015265673398972
0.015265673398972
0.000006884336472
0.015265673398972
0.000006884336472
0.015265673398972
0.015265673398972
0.000006884336472
0.000006884336472
0.000006884336472
0.000006884336472
0.000006884336472
0.000006884336472
0.000006884336472
0.000006884336472
0.015265673398972
0.000006884336472
0.000006884336472
0.000006884336472
0.015265673398972
0.000006884336472
0.000006884336472
0.015265673398972
0.015265673398972
0.000006884336472
0.015265673398972
0.015265673398972
0.000006884336472
0.000006884336472
0.000006884336472
0.015265673398972
0.015265673398972
0.000006884336472
0.000006884336472
0.015265673398972
0.015265673398972
0.000006884336472
0.015265673398972
0.015265673398972
0.000006884336472
0.000006884336472
0.015265673398972
0.015265673398972
0.000006884336472
0.000006884336472
0.000006884336472
0.015265673398972
0.000006884336472
0.000006884336472
0.015265673398972
0.000006884336472
0.000006884336472
0.000006884336472
0.015265673398972
0.015265673398972
0.015265673398972
0.000006884336472
0.015265673398972
0.015265673398972
0.000006884336472
0.000006884336472
0.015265673398972
0.000006884336472
0.000006884336472
0.000006884336472
0.000006884336472
0.000006884336472
0.015265673398972
0.015265673398972
0.000006884336472
0.000006884336472
0.015265673398972
0.000006884336472
0.000006884336472
0.000006884336472
0.000006884336472
0.015265673398972
0.000006884336472
0.000006884336472
0.015265673398972
0.000006884336472
0.000006884336472
0.000006884336472
0.000006884336472
0.015265673398972
0.015265673398972
0.015265673398972
0.015265673398972
0.015265673398972
0.015265673398972
0.015265673398972
0.000006884336472
0.000006884336472
0.000006884336472
0.000006884336472
0.000006884336472
0.000006884336472
0.000006884336472
0.000006884336472
0.000006884336472
0.000006884336472
0.000006884336472
0.000006884336472
0.000006884336472
0.000006884336472
0.000006884336472
0.000006884336472
0.000006884336472
0.000006884336472
0.000006884336472
0.000006884336472
0.015265673398972
0.000006884336472
0.000006884336472
0.000006884336472
0.000006884336472
0.000006884336472
0.000006884336472
0.000006884336472
0.000006884336472
0.000006884336472
-0.030510693788528
-1.876824140548706
-3.524773359298706
-2.883904218673706
-2.899163007736206
-3.509514570236206
-4.074090003967285
-4.302971839904785
-4.135125160217285
-3.906243085861206
-3.784172773361206
-3.784172773361206
-3.845207929611206
-3.906243085861206
-3.952019453048706
-3.967278242111206
-3.982537031173706
-4.013054847717285
-4.058831214904785
-4.089348793029785
-4.135125160217285
-4.180901527404785
-4.226677894592285
-4.287713050842285
-4.333489418029785
-4.379265785217285
-4.440300941467285
-4.486077308654785
-4.547112464904785
-4.592888832092285
-4.653923988342285
-4.714959144592285
-4.775994300842285
-4.821770668029785
-4.882805824279785
-4.943840980529785
-5.004876136779785
-5.081170082092285
-5.126946449279785
-5.187981605529785
-5.249016761779785
-5.310051918029785
-5.386345863342285
-5.447381019592285
-5.493157386779785
-5.554192543029785
-5.630486488342285
-5.691521644592285
-5.752556800842285
-5.813591957092285
-5.874627113342285
-5.935662269592285
-5.996697425842285
-6.057732582092285
-6.134026527404785
-6.195061683654785
-6.240838050842285
-6.317131996154785
-6.378167152404785
-6.439202308654785
-6.500237464904785
-6.561272621154785
-6.622307777404785
-6.683342933654785
-6.744378089904785
-6.805413246154785
-6.866448402404785
-6.942742347717285
-7.003777503967285
-7.064812660217285
-7.125847816467285
-7.186882972717285
-7.247918128967285
-7.308953285217285
-7.369988441467285
-7.431023597717285
-7.492058753967285
-7.568352699279785
-7.629387855529785
-7.690423011779785
-7.751458168029785
-7.812493324279785
-7.873528480529785
-7.934563636779785
-7.995598793029785
-8.056633949279785
-8.117669105529785
-8.178704261779785
-8.239739418029785
-8.300774574279785
-8.361809730529785
-8.438103675842285
-8.499138832092285
-8.544915199279785
-8.605950355529785
-8.666985511779785
-8.728020668029785
-8.789055824279785
-8.850090980529785
-8.911126136779785
-8.972161293029785
-9.033196449279785
-9.094231605529785
-9.170525550842285
-9.216301918029785
-9.277337074279785
-9.338372230529785
-9.414666175842285
-9.475701332092285
-9.521477699279785
-9.582512855529785
-9.643548011779785
-9.704583168029785
-9.765618324279785
-9.826653480529785
-9.887688636779785
-9.948723793029785
-10.009758949279785
-10.070794105529785
-10.131829261779785
-10.192864418029785
-10.253899574279785
-10.314934730529785
-10.375969886779785
-10.437005043029785
-10.498040199279785
-10.559075355529785
-10.604851722717285
-10.665886878967285
-10.726922035217285
-10.787957191467285
-10.848992347717285
-10.910027503967285
-10.971062660217285
-11.032097816467285
-11.093132972717285
-11.154168128967285
-11.215203285217285
-11.276238441467285
-11.322014808654785
-11.383049964904785
-11.444085121154785
-11.505120277404785
-11.566155433654785
-11.627190589904785
-11.688225746154785
-11.749260902404785
-11.810296058654785
-11.856072425842285
-11.932366371154785
-11.978142738342285
-12.039177894592285
-12.100213050842285
-12.161248207092285
-12.222283363342285
-12.268059730529785
-12.329094886779785
-12.390130043029785
-12.451165199279785
-12.512200355529785
-12.573235511779785
-12.634270668029785
-12.695305824279785
-12.741082191467285
-12.802117347717285
-12.863152503967285
-12.924187660217285
-12.985222816467285
-13.046257972717285
-13.092034339904785
-13.153069496154785
-13.214104652404785
-13.275139808654785
-13.336174964904785
-13.397210121154785
-13.442986488342285
-13.504021644592285
-13.565056800842285
-13.626091957092285
-13.687127113342285
-13.748162269592285
-13.809197425842285
-13.854973793029785
-13.916008949279785
-13.977044105529785
-14.038079261779785
-14.083855628967285
-14.144890785217285
-14.205925941467285
-14.266961097717285
-14.312737464904785
-14.373772621154785
-14.434807777404785
-14.495842933654785
-14.541619300842285
-14.602654457092285
-14.663689613342285
-14.724724769592285
-14.770501136779785
-14.831536293029785
-14.892571449279785
-14.953606605529785
-14.999382972717285
-15.075676918029785
-15.121453285217285
-15.182488441467285
-15.228264808654785
-15.289299964904785
-15.350335121154785
-15.411370277404785
-15.457146644592285
-15.518181800842285
-15.579216957092285
-15.624993324279785
-15.686028480529785
-15.747063636779785
-15.792840003967285
-15.853875160217285
-15.914910316467285
-15.975945472717285
-16.036979675292969
-16.082756042480469
-16.143791198730469
-16.204826354980469
-16.250602722167969
-16.311637878417969
-16.372673034667969
-16.418449401855469
-16.479484558105469
-16.525260925292969
-16.586296081542969
-16.647331237792969
-16.708366394042969
-16.754142761230469
-16.815177917480469
-16.876213073730469
-16.921989440917969
-16.983024597167969
-17.044059753417969
-17.089836120605469
-17.135612487792969
-17.196647644042969
-17.257682800292969
-17.318717956542969
-17.364494323730469
-17.425529479980469
-17.486564636230469
-17.532341003417969
-17.593376159667969
-17.654411315917969
-17.700187683105469
-17.761222839355469
-17.806999206542969
-17.868034362792969
-17.929069519042969
-17.974845886230469
-18.035881042480469
-18.096916198730469
-18.142692565917969
-18.203727722167969
-18.249504089355469
-18.310539245605469
-18.371574401855469
-18.417350769042969
-18.478385925292969
-18.524162292480469
-18.585197448730469
-18.630973815917969
-18.692008972167969
-18.753044128417969
-18.798820495605469
-18.859855651855469
-18.905632019042969
-18.966667175292969
-19.027702331542969
-19.073478698730469
-19.134513854980469
-19.195549011230469
-19.241325378417969
-19.302360534667969
-19.348136901855469
-19.409172058105469
-19.454948425292969
-19.515983581542969
-19.561759948730469
-19.622795104980469
-19.668571472167969
-19.714347839355469
-19.790641784667969
-19.836418151855469
-19.882194519042969
-19.943229675292969
-20.004264831542969
-20.050041198730469
-20.111076354980469
-20.156852722167969
-20.217887878417969
-20.263664245605469
-20.324699401855469
-20.370475769042969
-20.431510925292969
-20.477287292480469
-20.538322448730469
-20.584098815917969
-20.645133972167969
-20.690910339355469
-20.751945495605469
-20.797721862792969
-20.858757019042969
-20.904533386230469
-20.965568542480469
-21.011344909667969
-21.072380065917969
-21.118156433105469
-21.163932800292969
-21.224967956542969
-21.286003112792969
-21.331779479980469
-21.392814636230469
-21.438591003417969
-21.484367370605469
-21.545402526855469
-21.591178894042969
-21.652214050292969
-21.697990417480469
-21.759025573730469
-21.804801940917969
-21.865837097167969
-21.911613464355469
-21.957389831542969
-22.018424987792969
-22.079460144042969
-22.125236511230469
-22.186271667480469
-22.232048034667969
-22.277824401855469
-22.338859558105469
-22.384635925292969
-22.445671081542969
-22.491447448730469
-22.537223815917969
-22.598258972167969
-22.644035339355469
-22.705070495605469
-22.750846862792969
-22.811882019042969
-22.857658386230469
-22.903434753417969
-22.964469909667969
-23.010246276855469
-23.071281433105469
-23.117057800292969
-23.162834167480469
-23.223869323730469
-23.269645690917969
-23.330680847167969
-23.376457214355469
-23.422233581542969
-23.483268737792969
-23.529045104980469
-23.574821472167969
-23.635856628417969
-23.681632995605469
-23.727409362792969
-23.788444519042969
-23.834220886230469
-23.895256042480469
-23.941032409667969
-23.986808776855469
-24.047843933105469
-24.093620300292969
-24.139396667480469
-24.200431823730469
-24.246208190917969
-24.291984558105469
-24.353019714355469
-24.398796081542969
-24.444572448730469
-24.505607604980469
-24.551383972167969
-24.597160339355469
-24.658195495605469
-24.703971862792969
-24.749748229980469
-24.810783386230469
-24.856559753417969
-24.902336120605469
-24.963371276855469
-25.009147644042969
-25.054924011230469
-25.115959167480469
-25.161735534667969
-25.207511901855469
-25.268547058105469
-25.314323425292969
-25.360099792480469
-25.421134948730469
-25.466911315917969
-25.512687683105469
-25.558464050292969
-25.619499206542969
-25.665275573730469
-25.711051940917969
-25.772087097167969
-25.817863464355469
-25.863639831542969
-25.909416198730469
-25.970451354980469
-26.016227722167969
-26.062004089355469
-26.123039245605469
-26.168815612792969
-26.214591979980469
-26.260368347167969
-26.321403503417969
-26.367179870605469
-26.412956237792969
-26.458732604980469
-26.519767761230469
-26.565544128417969
-26.611320495605469
-26.657096862792969
-26.702873229980469
-26.763908386230469
-26.809684753417969
-26.855461120605469
-26.916496276855469
-26.962272644042969
-27.008049011230469
-27.053825378417969
-27.099601745605469
-27.160636901855469
-27.206413269042969
-27.252189636230469
-27.297966003417969
-27.359001159667969
-27.404777526855469
-27.450553894042969
-27.496330261230469
-27.542106628417969
-27.587882995605469
-27.648918151855469
-27.694694519042969
-27.740470886230469
-27.786247253417969
-27.832023620605469
-27.893058776855469
-27.938835144042969
-27.984611511230469
-28.030387878417969
-28.091423034667969
-28.137199401855469
-28.182975769042969
-28.228752136230469
-28.274528503417969
-28.320304870605469
-28.366081237792969
-28.427116394042969
-28.472892761230469
-28.518669128417969
-28.564445495605469
-28.625480651855469
-28.671257019042969
-28.717033386230469
-28.762809753417969
-28.808586120605469
-28.854362487792969
-28.900138854980469
-28.961174011230469
-29.006950378417969
-29.052726745605469
-29.098503112792969
-29.144279479980469
-29.190055847167969
-29.235832214355469
-29.281608581542969
-29.342643737792969
-29.388420104980469
-29.434196472167969
-29.479972839355469
-29.525749206542969
-29.571525573730469
-29.617301940917969
-29.663078308105469
-29.724113464355469
-29.769889831542969
-29.815666198730469
-29.861442565917969
-29.907218933105469
-29.952995300292969
-29.998771667480469
-30.044548034667969
-30.105583190917969
-30.151359558105469
-30.197135925292969
-30.242912292480469
-30.288688659667969
-30.334465026855469
-30.380241394042969
-30.426017761230469
-30.471794128417969
-30.517570495605469
-30.563346862792969
-30.624382019042969
-30.670158386230469
-30.715934753417969
-30.761711120605469
-30.807487487792969
-30.853263854980469
-30.899040222167969
-30.944816589355469
-30.990592956542969
-31.036369323730469
-31.082145690917969
-31.127922058105469
-31.173698425292969
-31.219474792480469
-31.265251159667969
-31.311027526855469
-31.356803894042969
-31.402580261230469
-31.448356628417969
-31.509391784667969
-31.555168151855469
-31.585685729980469
-31.646720886230469
-31.692497253417969
-31.738273620605469
-31.784049987792969
-31.829826354980469
-31.875602722167969
-31.921379089355469
-31.967155456542969
-32.012931823730469
-32.058708190917969
-32.104484558105469
-32.150260925292969
-32.196037292480469
-32.241813659667969
-32.287590026855469
-32.333366394042969
-32.379142761230469
-32.424919128417969
-32.470695495605469
-32.516471862792969
-32.562248229980469
-32.608024597167969
-32.653800964355469
-32.699577331542969
-32.745353698730469
-32.791130065917969
-32.836906433105469
-32.882682800292969
-32.928459167480469
-32.974235534667969
-33.020011901855469
-33.050529479980469
-33.111564636230469
-33.157341003417969
-33.203117370605469
-33.248893737792969
-33.294670104980469
-33.340446472167969
-33.370964050292969
-33.431999206542969
-33.477775573730469
-33.508293151855469
-33.554069519042969
-33.599845886230469
-33.645622253417969
-33.691398620605469
-33.737174987792969
-33.782951354980469
-33.828727722167969
-33.874504089355469
-33.920280456542969
-33.966056823730469
-34.011833190917969
-34.057609558105469
-34.088127136230469
-34.149162292480469
-34.179679870605469
-34.225456237792969
-34.271232604980469
-34.317008972167969
-34.362785339355469
-34.408561706542969
-34.454338073730469
-34.500114440917969
-34.545890808105469
-34.591667175292969
-34.637443542480469
-34.667961120605469
-34.728996276855469
-34.759513854980469
-34.805290222167969
-34.851066589355469
-34.896842956542969
-34.942619323730469
-34.988395690917969
-35.034172058105469
-35.064689636230469
-35.110466003417969
-35.156242370605469
-35.186759948730469
-35.232536315917969
-35.278312683105469
-35.324089050292969
-35.369865417480469
-35.415641784667969
-35.446159362792969
-35.491935729980469
-35.552970886230469
-35.583488464355469
-35.629264831542969
-35.675041198730469
-35.720817565917969
-35.766593933105469
-35.797111511230469
-35.842887878417969
-35.888664245605469
-35.934440612792969
-35.980216979980469
-36.025993347167969
-36.071769714355469
-36.117546081542969
-36.163322448730469
-36.193840026855469
-36.239616394042969
-36.285392761230469
-36.331169128417969
-36.361686706542969
-36.407463073730469
-36.453239440917969
-36.499015808105469
-36.544792175292969
-36.575309753417969
-36.621086120605469
-36.666862487792969
-36.712638854980469
-36.758415222167969
-36.804191589355469
-36.834709167480469
-36.880485534667969
-36.926261901855469
-36.972038269042969
-37.017814636230469
-37.063591003417969
-37.094108581542969
-37.139884948730469
-37.185661315917969
-37.231437683105469
-37.277214050292969
-37.322990417480469
-37.353507995605469
-37.399284362792969
-37.445060729980469
-37.490837097167969
-37.521354675292969
-37.567131042480469
-37.612907409667969
-37.658683776855469
-37.689201354980469
-37.734977722167969
-37.780754089355469
-37.826530456542969
-37.872306823730469
-37.902824401855469
-37.948600769042969
-37.994377136230469
-38.024894714355469
-38.070671081542969
-38.116447448730469
-38.162223815917969
-38.192741394042969
-38.238517761230469
-38.284294128417969
-38.330070495605469
-38.375846862792969
-38.406364440917969
-38.452140808105469
-38.497917175292969
-38.543693542480469
-38.574211120605469
-38.619987487792969
-38.665763854980469
-38.711540222167969
-38.742057800292969
-38.787834167480469
-38.833610534667969
-38.864128112792969
-38.909904479980469
-38.955680847167969
-39.001457214355469
-39.031974792480469
-39.077751159667969
-39.123527526855469
-39.169303894042969
-39.199821472167969
-39.245597839355469
-39.291374206542969
-39.321891784667969
-39.367668151855469
-39.413444519042969
-39.443962097167969
-39.489738464355469
-39.535514831542969
-39.581291198730469
-39.611808776855469
-39.657585144042969
-39.703361511230469
-39.733879089355469
-39.779655456542969
-39.825431823730469
-39.855949401855469
-39.901725769042969
-39.947502136230469
-39.993278503417969
-40.023796081542969
-40.069572448730469
-40.100090026855469
-40.145866394042969
-40.176383972167969
-40.222160339355469
-40.267936706542969
-40.298454284667969
-40.344230651855469
-40.390007019042969
-40.435783386230469
-40.466300964355469
-40.512077331542969
-40.557853698730469
-40.588371276855469
-40.634147644042969
-40.664665222167969
-40.710441589355469
-40.756217956542969
-40.786735534667969
-40.832511901855469
-40.878288269042969
-40.908805847167969
-40.954582214355469
-41.000358581542969
-41.046134948730469
-41.076652526855469
-41.122428894042969
-41.152946472167969
-41.198722839355469
-41.229240417480469
-41.275016784667969
-41.290275573730469
-39.520256042480469
-37.963859558105469
-38.497917175292969
-38.635246276855469
-37.963859558105469
-37.399284362792969
-37.307731628417969
-37.490837097167969
-37.719718933105469
-37.887565612792969
-37.933341979980469
-37.918083190917969
-37.902824401855469
-37.918083190917969
-37.933341979980469
-37.963859558105469
-37.963859558105469
-37.979118347167969
-37.979118347167969
-37.963859558105469
-37.963859558105469
-37.948600769042969
-37.948600769042969
-37.933341979980469
-37.918083190917969
-37.902824401855469
-37.887565612792969
-37.872306823730469
-37.857048034667969
-37.841789245605469
-37.826530456542969
-37.811271667480469
-37.780754089355469
-37.765495300292969
-37.734977722167969
-37.719718933105469
-37.704460144042969
-37.689201354980469
-37.658683776855469
-37.628166198730469
-37.612907409667969
-37.582389831542969
-37.567131042480469
-37.536613464355469
-37.521354675292969
-37.506095886230469
-37.475578308105469
-37.445060729980469
-37.414543151855469
-37.399284362792969
-37.384025573730469
-37.353507995605469
-37.322990417480469
-37.307731628417969
-37.277214050292969
-37.246696472167969
-37.231437683105469
-37.200920104980469
-37.185661315917969
-37.155143737792969
-37.139884948730469
-37.109367370605469
-37.078849792480469
-37.063591003417969
-37.033073425292969
-37.017814636230469
-36.987297058105469
-36.956779479980469
-36.941520690917969
-36.926261901855469
-36.895744323730469
-36.865226745605469
-36.849967956542969
-36.819450378417969
-36.804191589355469
-36.773674011230469
-36.758415222167969
-36.727897644042969
-36.697380065917969
-36.682121276855469
-36.651603698730469
-36.621086120605469
-36.605827331542969
-36.590568542480469
-36.560050964355469
-36.529533386230469
-36.514274597167969
-36.483757019042969
-36.468498229980469
-36.437980651855469
-36.407463073730469
-36.392204284667969
-36.376945495605469
-36.346427917480469
-36.315910339355469
-36.300651550292969
-36.270133972167969
-36.239616394042969
-36.224357604980469
-36.209098815917969
-36.178581237792969
-36.148063659667969
-36.132804870605469
-36.102287292480469
-36.087028503417969
-36.056510925292969
-36.041252136230469
-36.025993347167969
-35.995475769042969
-35.964958190917969
-35.949699401855469
-35.919181823730469
-35.903923034667969
-35.873405456542969
-35.842887878417969
-35.827629089355469
-35.812370300292969
-35.781852722167969
-35.751335144042969
-35.736076354980469
-35.705558776855469
-35.690299987792969
-35.659782409667969
-35.644523620605469
-35.614006042480469
-35.598747253417969
-35.568229675292969
-35.552970886230469
-35.522453308105469
-35.507194519042969
-35.476676940917969
-35.446159362792969
-35.430900573730469
-35.415641784667969
-35.385124206542969
-35.354606628417969
-35.339347839355469
-35.324089050292969
-35.293571472167969
-35.278312683105469
-35.247795104980469
-35.232536315917969
-35.202018737792969
-35.171501159667969
-35.156242370605469
-35.140983581542969
-35.110466003417969
-35.095207214355469
-35.079948425292969
-35.049430847167969
-35.034172058105469
-35.003654479980469
-34.988395690917969
-34.957878112792969
-34.942619323730469
-34.912101745605469
-34.896842956542969
-34.866325378417969
-34.851066589355469
-34.820549011230469
-34.805290222167969
-34.774772644042969
-34.759513854980469
-34.728996276855469
-34.713737487792969
-34.683219909667969
-34.667961120605469
-34.637443542480469
-34.622184753417969
-34.606925964355469
-34.576408386230469
-34.545890808105469
-34.530632019042969
-34.500114440917969
-34.484855651855469
-34.469596862792969
-34.439079284667969
-34.423820495605469
-34.393302917480469
-34.378044128417969
-34.347526550292969
-34.332267761230469
-34.301750183105469
-34.286491394042969
-34.255973815917969
-34.240715026855469
-34.210197448730469
-34.194938659667969
-34.164421081542969
-34.149162292480469
-34.133903503417969
-34.103385925292969
-34.088127136230469
-34.057609558105469
-34.027091979980469
-34.011833190917969
-33.996574401855469
-33.966056823730469
-33.950798034667969
-33.935539245605469
-33.905021667480469
-33.874504089355469
-33.859245300292969
-33.843986511230469
-33.813468933105469
-33.798210144042969
-33.767692565917969
-33.752433776855469
-33.721916198730469
-33.706657409667969
-33.676139831542969
-33.660881042480469
-33.645622253417969
-33.615104675292969
-33.599845886230469
-33.569328308105469
-33.554069519042969
-33.538810729980469
-33.508293151855469
-33.493034362792969
-33.462516784667969
-33.447257995605469
-33.416740417480469
-33.401481628417969
-33.386222839355469
-33.355705261230469
-33.340446472167969
-33.309928894042969
-33.294670104980469
-33.279411315917969
-33.248893737792969
-33.218376159667969
-33.203117370605469
-33.187858581542969
-33.172599792480469
-33.142082214355469
-33.111564636230469
-33.096305847167969
-33.081047058105469
-33.050529479980469
-33.035270690917969
-33.004753112792969
-32.989494323730469
-32.974235534667969
-32.943717956542969
-32.928459167480469
-32.897941589355469
-32.882682800292969
-32.867424011230469
-32.836906433105469
-32.821647644042969
-32.791130065917969
-32.775871276855469
-32.760612487792969
-32.745353698730469
-32.714836120605469
-32.684318542480469
-32.669059753417969
-32.653800964355469
-32.623283386230469
-32.608024597167969
-32.577507019042969
-32.562248229980469
-32.546989440917969
-32.516471862792969
-32.501213073730469
-32.470695495605469
-32.455436706542969
-32.440177917480469
-32.409660339355469
-32.394401550292969
-32.379142761230469
-32.348625183105469
-32.333366394042969
-32.302848815917969
-32.287590026855469
-32.272331237792969
-32.241813659667969
-32.226554870605469
-32.196037292480469
-32.180778503417969
-32.165519714355469
-32.135002136230469
-32.119743347167969
-32.104484558105469
-32.073966979980469
-32.058708190917969
-32.028190612792969
-32.012931823730469
-31.997673034667969
-31.967155456542969
-31.951896667480469
-31.921379089355469
-31.906120300292969
-31.890861511230469
-31.875602722167969
-31.845085144042969
-31.829826354980469
-31.814567565917969
-31.784049987792969
-31.768791198730469
-31.738273620605469
-31.723014831542969
-31.707756042480469
-31.677238464355469
-31.661979675292969
-31.646720886230469
-31.616203308105469
-31.600944519042969
-31.570426940917969
-31.555168151855469
-31.539909362792969
-31.509391784667969
-31.494132995605469
-31.478874206542969
-31.448356628417969
-31.433097839355469
-31.417839050292969
-31.402580261230469
-31.372062683105469
-31.356803894042969
-31.326286315917969
-31.311027526855469
-31.295768737792969
-31.265251159667969
-31.249992370605469
-31.234733581542969
-31.204216003417969
-31.188957214355469
-31.173698425292969
-31.143180847167969
-31.127922058105469
-31.097404479980469
-31.082145690917969
-31.066886901855469
-31.051628112792969
-31.021110534667969
-31.005851745605469
-30.990592956542969
-30.960075378417969
-30.944816589355469
-30.929557800292969
-30.899040222167969
-30.883781433105469
-30.868522644042969
-30.838005065917969
-30.822746276855469
-30.807487487792969
-30.776969909667969
-30.761711120605469
-30.746452331542969
-30.715934753417969
-30.700675964355469
-30.685417175292969
-30.654899597167969
-30.639640808105469
-30.624382019042969
-30.609123229980469
-30.593864440917969
-30.563346862792969
-30.548088073730469
-30.532829284667969
-30.502311706542969
-30.487052917480469
-30.471794128417969
-30.441276550292969
-30.426017761230469
-30.410758972167969
-30.380241394042969
-30.364982604980469
-30.334465026855469
-30.319206237792969
-30.303947448730469
-30.288688659667969
-30.258171081542969
-30.242912292480469
-30.227653503417969
-30.212394714355469
-30.181877136230469
-30.166618347167969
-30.151359558105469
-30.136100769042969
-30.105583190917969
-30.090324401855469
-30.075065612792969
-30.044548034667969
-30.029289245605469
-30.014030456542969
-29.998771667480469
-29.968254089355469
-29.952995300292969
-29.937736511230469
-29.922477722167969
-29.891960144042969
-29.876701354980469
-29.861442565917969
-29.846183776855469
-29.815666198730469
-29.800407409667969
-29.785148620605469
-29.769889831542969
-29.739372253417969
-29.724113464355469
-29.708854675292969
-29.678337097167969
-29.663078308105469
-29.647819519042969
-29.617301940917969
-29.602043151855469
-29.586784362792969
-29.571525573730469
-29.556266784667969
-29.525749206542969
-29.510490417480469
-29.495231628417969
-29.479972839355469
-29.449455261230469
-29.434196472167969
-29.403678894042969
-29.388420104980469
-29.373161315917969
-29.357902526855469
-29.342643737792969
-29.312126159667969
-29.296867370605469
-29.281608581542969
-29.266349792480469
-29.235832214355469
-29.220573425292969
-29.205314636230469
-29.174797058105469
-29.159538269042969
-29.144279479980469
-29.129020690917969
-29.098503112792969
-29.083244323730469
-29.067985534667969
-29.052726745605469
-29.037467956542969
-29.022209167480469
-28.991691589355469
-28.976432800292969
-28.961174011230469
-28.930656433105469
-28.915397644042969
-28.900138854980469
-28.884880065917969
-28.854362487792969
-28.839103698730469
-28.823844909667969
-28.808586120605469
-28.778068542480469
-28.762809753417969
-28.747550964355469
-28.732292175292969
-28.701774597167969
-28.701774597167969
-28.686515808105469
-28.655998229980469
-28.640739440917969
-28.610221862792969
-28.610221862792969
-28.579704284667969
-28.564445495605469
-28.549186706542969
-28.533927917480469
-28.503410339355469
-28.488151550292969
-28.472892761230469
-28.457633972167969
-28.427116394042969
-28.411857604980469
-28.396598815917969
-28.381340026855469
-28.366081237792969
-28.335563659667969
-28.320304870605469
-28.305046081542969
-28.289787292480469
-28.274528503417969
-28.259269714355469
-28.228752136230469
-28.213493347167969
-28.198234558105469
-28.167716979980469
-28.152458190917969
-28.152458190917969
-28.121940612792969
-28.106681823730469
-28.091423034667969
-28.060905456542969
-28.045646667480469
-28.030387878417969
-28.015129089355469
-27.999870300292969
-27.984611511230469
-27.954093933105469
-27.938835144042969
-27.923576354980469
-27.908317565917969
-27.893058776855469
-27.862541198730469
-27.847282409667969
-27.832023620605469
-27.816764831542969
-27.801506042480469
-27.786247253417969
-27.755729675292969
-27.740470886230469
-27.725212097167969
-27.694694519042969
-27.679435729980469
-27.664176940917969
-27.648918151855469
-27.633659362792969
-27.618400573730469
-27.587882995605469
-27.572624206542969
-27.557365417480469
-27.542106628417969
-27.526847839355469
-27.511589050292969
-27.481071472167969
-27.465812683105469
-27.450553894042969
-27.435295104980469
-27.420036315917969
-27.404777526855469
-27.374259948730469
-27.359001159667969
-27.343742370605469
-27.328483581542969
-27.313224792480469
-27.297966003417969
-27.282707214355469
-27.252189636230469
-27.236930847167969
-27.221672058105469
-27.206413269042969
-27.175895690917969
-27.160636901855469
-27.145378112792969
-27.130119323730469
-27.114860534667969
-27.099601745605469
-27.069084167480469
-27.053825378417969
-27.038566589355469
-27.023307800292969
-27.008049011230469
-26.992790222167969
-26.962272644042969
-26.947013854980469
-26.931755065917969
-26.916496276855469
-26.901237487792969
-26.885978698730469
-26.855461120605469
-26.840202331542969
-26.840202331542969
-26.809684753417969
-26.794425964355469
-26.779167175292969
-26.763908386230469
-26.748649597167969
-26.733390808105469
-26.702873229980469
-26.687614440917969
-26.687614440917969
-26.657096862792969
-26.641838073730469
-26.626579284667969
-26.611320495605469
-26.580802917480469
-26.565544128417969
-26.550285339355469
-26.535026550292969
-26.519767761230469
-26.504508972167969
-26.473991394042969
-26.458732604980469
-26.443473815917969
-26.428215026855469
-26.412956237792969
-26.397697448730469
-26.382438659667969
-26.367179870605469
-26.351921081542969
-26.336662292480469
-26.321403503417969
-26.306144714355469
-26.275627136230469
-26.260368347167969
-26.245109558105469
-26.229850769042969
-26.214591979980469
-26.199333190917969
-26.168815612792969
-26.153556823730469
-26.138298034667969
-26.123039245605469
-26.107780456542969
-26.092521667480469
-26.077262878417969
-26.062004089355469
-26.031486511230469
-26.016227722167969
-26.000968933105469
-25.985710144042969
-25.970451354980469
-25.955192565917969
-25.939933776855469
-25.924674987792969
-25.909416198730469
-25.894157409667969
-25.878898620605469
-25.848381042480469
-25.833122253417969
-25.817863464355469
-25.802604675292969
-25.787345886230469
-25.772087097167969
-25.756828308105469
-25.741569519042969
-25.726310729980469
-25.695793151855469
-25.695793151855469
-25.665275573730469
-25.650016784667969
-25.634757995605469
-25.619499206542969
-25.604240417480469
-25.588981628417969
-25.573722839355469
-25.558464050292969
-25.543205261230469
-25.527946472167969
-25.497428894042969
-25.482170104980469
-25.466911315917969
-25.451652526855469
-25.436393737792969
-25.421134948730469
-25.405876159667969
-25.390617370605469
-25.360099792480469
-25.344841003417969
-25.329582214355469
-25.314323425292969
-25.299064636230469
-25.283805847167969
-25.268547058105469
-25.253288269042969
-25.238029479980469
-25.207511901855469
-25.192253112792969
-25.176994323730469
-25.161735534667969
-25.161735534667969
-25.131217956542969
-25.115959167480469
-25.100700378417969
-25.085441589355469
-25.070182800292969
-25.054924011230469
-25.039665222167969
-25.024406433105469
-25.009147644042969
-24.993888854980469
-24.978630065917969
-24.963371276855469
-24.932853698730469
-24.932853698730469
-24.917594909667969
-24.902336120605469
-24.871818542480469
-24.871818542480469
-24.841300964355469
-24.826042175292969
-24.810783386230469
-24.795524597167969
-24.780265808105469
-24.765007019042969
-24.749748229980469
-24.734489440917969
-24.719230651855469
-24.703971862792969
-24.688713073730469
-24.673454284667969
-24.658195495605469
-24.642936706542969
-24.627677917480469
-24.612419128417969
-24.597160339355469
-24.581901550292969
-24.566642761230469
-24.551383972167969
-24.520866394042969
-24.505607604980469
-24.505607604980469
-24.490348815917969
-24.459831237792969
-24.444572448730469
-24.429313659667969
-24.414054870605469
-24.398796081542969
-24.383537292480469
-24.368278503417969
-24.353019714355469
-24.337760925292969
-24.322502136230469
-24.307243347167969
-24.291984558105469
-24.276725769042969
-24.261466979980469
-24.246208190917969
-24.230949401855469
-24.200431823730469
-24.200431823730469
-24.185173034667969
-24.154655456542969
-24.139396667480469
-24.139396667480469
-24.124137878417969
-24.093620300292969
-24.093620300292969
-24.063102722167969
-24.047843933105469
-24.047843933105469
-24.017326354980469
-24.002067565917969
-23.986808776855469
-23.971549987792969
-23.956291198730469
-23.956291198730469
-23.925773620605469
-23.910514831542969
-23.895256042480469
-23.879997253417969
-23.864738464355469
-23.849479675292969
-23.834220886230469
-23.818962097167969
-23.803703308105469
-23.788444519042969
-23.773185729980469
-23.757926940917969
-23.742668151855469
-23.727409362792969
-23.712150573730469
-23.696891784667969
-23.681632995605469
-23.666374206542969
-23.651115417480469
-23.635856628417969
-23.620597839355469
-23.605339050292969
-23.590080261230469
-23.574821472167969
-23.559562683105469
-23.544303894042969
-23.529045104980469
-23.513786315917969
-23.498527526855469
-23.483268737792969
-23.468009948730469
-23.452751159667969
-23.437492370605469
-23.422233581542969
-23.406974792480469
-23.391716003417969
-23.376457214355469
-23.361198425292969
-23.345939636230469
-23.330680847167969
-23.315422058105469
-23.300163269042969
-23.284904479980469
-23.269645690917969
-23.254386901855469
-23.239128112792969
-23.223869323730469
-23.208610534667969
-23.193351745605469
-23.178092956542969
-23.162834167480469
-23.147575378417969
-23.132316589355469
-23.117057800292969
-23.101799011230469
-23.086540222167969
-23.071281433105469
-23.056022644042969
-23.040763854980469
-23.025505065917969
-23.010246276855469
-22.994987487792969
-22.979728698730469
-22.964469909667969
-22.949211120605469
-22.933952331542969
-22.918693542480469
-22.903434753417969
-22.903434753417969
-22.872917175292969
-22.872917175292969
-22.857658386230469
-22.842399597167969
-22.811882019042969
-22.811882019042969
-22.796623229980469
-22.781364440917969
-22.766105651855469
-22.735588073730469
-22.735588073730469
-22.720329284667969
-22.705070495605469
-22.689811706542969
-22.674552917480469
-22.659294128417969
-22.644035339355469
-22.628776550292969
-22.613517761230469
-22.598258972167969
-22.583000183105469
-22.567741394042969
-22.552482604980469
-22.537223815917969
-22.521965026855469
-22.506706237792969
-22.491447448730469
-22.476188659667969
-22.460929870605469
-22.445671081542969
-22.430412292480469
-22.415153503417969
-22.399894714355469
-22.399894714355469
-22.384635925292969
-22.369377136230469
-22.354118347167969
-22.338859558105469
-22.323600769042969
-22.308341979980469
-22.293083190917969
-22.277824401855469
-22.262565612792969
-22.247306823730469
-22.232048034667969
-22.216789245605469
-22.201530456542969
-22.186271667480469
-22.171012878417969
-22.171012878417969
-22.155754089355469
-22.125236511230469
-22.125236511230469
-22.109977722167969
-22.094718933105469
-22.079460144042969
-22.064201354980469
-22.048942565917969
-22.033683776855469
-22.018424987792969
-22.003166198730469
-21.987907409667969
-21.972648620605469
-21.957389831542969
-21.942131042480469
-21.926872253417969
-21.911613464355469
-21.896354675292969
-21.881095886230469
-21.865837097167969
-21.850578308105469
-21.835319519042969
-21.835319519042969
-21.820060729980469
-21.804801940917969
-21.789543151855469
-21.774284362792969
-21.759025573730469
-21.743766784667969
-21.728507995605469
-21.713249206542969
-21.697990417480469
-21.697990417480469
-21.682731628417969
-21.667472839355469
-21.652214050292969
-21.636955261230469
-21.621696472167969
-21.606437683105469
-21.591178894042969
-21.575920104980469
-21.560661315917969
-21.545402526855469
-21.530143737792969
-21.530143737792969
-21.514884948730469
-21.499626159667969
-21.484367370605469
-21.469108581542969
-21.453849792480469
-21.438591003417969
-21.423332214355469
-21.408073425292969
-21.392814636230469
-21.377555847167969
-21.362297058105469
-21.347038269042969
-21.347038269042969
-21.331779479980469
-21.316520690917969
-21.301261901855469
-21.286003112792969
-21.270744323730469
-21.255485534667969
-21.240226745605469
-21.224967956542969
-21.209709167480469
-21.194450378417969
-21.194450378417969
-21.163932800292969
-21.163932800292969
-21.148674011230469
-21.133415222167969
-21.118156433105469
-21.102897644042969
-21.087638854980469
-21.072380065917969
-21.057121276855469
-21.041862487792969
-21.041862487792969
-21.026603698730469
-21.011344909667969
-20.996086120605469
-20.980827331542969
-20.965568542480469
-20.950309753417969
-20.935050964355469
-20.935050964355469
-20.919792175292969
-20.904533386230469
-20.889274597167969
-20.874015808105469
-20.858757019042969
-20.843498229980469
-20.828239440917969
-20.812980651855469
-20.812980651855469
-20.782463073730469
-20.767204284667969
-20.767204284667969
-20.751945495605469
-20.736686706542969
-20.721427917480469
-20.721427917480469
-20.690910339355469
-20.675651550292969
-20.675651550292969
-20.660392761230469
-20.645133972167969
-20.629875183105469
-20.614616394042969
-20.599357604980469
-20.599357604980469
-20.568840026855469
-20.568840026855469
-20.553581237792969
-20.538322448730469
-20.523063659667969
-20.507804870605469
-20.492546081542969
-20.477287292480469
-20.462028503417969
-20.462028503417969
-20.446769714355469
-20.431510925292969
-20.416252136230469
-20.400993347167969
-20.385734558105469
-20.370475769042969
-20.370475769042969
-20.355216979980469
-20.339958190917969
-20.324699401855469
-20.309440612792969
-20.294181823730469
-20.278923034667969
-20.263664245605469
-20.248405456542969
-20.248405456542969
-20.233146667480469
-20.217887878417969
-20.202629089355469
-20.187370300292969
-20.172111511230469
-20.156852722167969
-20.156852722167969
-20.141593933105469
-20.126335144042969
-20.111076354980469
-20.095817565917969
-20.095817565917969
-20.080558776855469
-20.065299987792969
-20.050041198730469
-20.034782409667969
-20.019523620605469
-20.004264831542969
-19.989006042480469
-19.973747253417969
-19.973747253417969
-19.958488464355469
-19.943229675292969
-19.927970886230469
-19.912712097167969
-19.897453308105469
-19.897453308105469
-19.882194519042969
-19.866935729980469
-19.851676940917969
-19.836418151855469
-19.836418151855469
-19.821159362792969
-19.805900573730469
-19.790641784667969
-19.775382995605469
-19.760124206542969
-19.744865417480469
-19.729606628417969
-19.729606628417969
-19.714347839355469
-19.699089050292969
-19.683830261230469
-19.668571472167969
-19.653312683105469
-19.653312683105469
-19.622795104980469
-19.622795104980469
-19.607536315917969
-19.592277526855469
-19.577018737792969
-19.561759948730469
-19.561759948730469
-19.546501159667969
-19.531242370605469
-19.515983581542969
-19.500724792480469
-19.500724792480469
-19.485466003417969
-19.470207214355469
-19.454948425292969
-19.454948425292969
-19.439689636230469
-19.424430847167969
-19.409172058105469
-19.393913269042969
-19.378654479980469
-19.363395690917969
-19.363395690917969
-19.348136901855469
-19.332878112792969
-19.317619323730469
-19.302360534667969
-19.287101745605469
-19.287101745605469
-19.271842956542969
-19.256584167480469
-19.241325378417969
-19.226066589355469
-19.210807800292969
-19.210807800292969
-19.195549011230469
-19.180290222167969
-19.165031433105469
-19.149772644042969
-19.134513854980469
-19.134513854980469
-19.119255065917969
-19.103996276855469
-19.088737487792969
-19.073478698730469
-19.073478698730469
-19.058219909667969
-19.042961120605469
-19.027702331542969
-19.027702331542969
-19.012443542480469
-18.997184753417969
-18.981925964355469
-18.966667175292969
-18.966667175292969
-18.951408386230469
-18.936149597167969
-18.920890808105469
-18.920890808105469
-18.890373229980469
-18.890373229980469
-18.875114440917969
-18.859855651855469
-18.844596862792969
-18.829338073730469
-18.814079284667969
-18.814079284667969
-18.798820495605469
-18.783561706542969
-18.768302917480469
-18.768302917480469
-18.753044128417969
-18.737785339355469
-18.722526550292969
-18.707267761230469
-18.692008972167969
-18.692008972167969
-18.676750183105469
-18.661491394042969
-18.646232604980469
-18.630973815917969
-18.630973815917969
-18.615715026855469
-18.600456237792969
-18.585197448730469
-18.585197448730469
-18.569938659667969
-18.554679870605469
-18.539421081542969
-18.539421081542969
-18.524162292480469
-18.508903503417969
-18.508903503417969
-18.478385925292969
-18.478385925292969
-18.463127136230469
-18.447868347167969
-18.432609558105469
-18.417350769042969
-18.417350769042969
-18.402091979980469
-18.386833190917969
-18.371574401855469
-18.356315612792969
-18.356315612792969
-18.341056823730469
-18.325798034667969
-18.310539245605469
-18.310539245605469
-18.280021667480469
-18.280021667480469
-18.264762878417969
-18.264762878417969
-18.249504089355469
-18.234245300292969
-18.218986511230469
-18.203727722167969
-18.203727722167969
-18.188468933105469
-18.173210144042969
-18.157951354980469
-18.142692565917969
-18.142692565917969
-18.127433776855469
-18.112174987792969
-18.112174987792969
-18.096916198730469
-18.081657409667969
-18.066398620605469
-18.051139831542969
-18.051139831542969
-18.035881042480469
-18.020622253417969
-18.005363464355469
-18.005363464355469
-17.990104675292969
-17.974845886230469
-17.959587097167969
-17.944328308105469
-17.929069519042969
-17.929069519042969
-17.913810729980469
-17.898551940917969
-17.883293151855469
-17.883293151855469
-17.868034362792969
-17.852775573730469
-17.852775573730469
-17.837516784667969
-17.822257995605469
-17.806999206542969
-17.791740417480469
-17.791740417480469
-17.776481628417969
-17.761222839355469
-17.745964050292969
-17.745964050292969
-17.730705261230469
-17.715446472167969
-17.700187683105469
-17.700187683105469
-17.684928894042969
-17.669670104980469
-17.654411315917969
-17.654411315917969
-17.639152526855469
-17.623893737792969
-17.608634948730469
-17.593376159667969
-17.593376159667969
-17.578117370605469
-17.562858581542969
-17.547599792480469
-17.547599792480469
-17.532341003417969
-17.517082214355469
-17.517082214355469
-17.501823425292969
-17.486564636230469
-17.471305847167969
-17.456047058105469
-17.456047058105469
-17.440788269042969
-17.425529479980469
-17.425529479980469
-17.410270690917969
-17.395011901855469
-17.379753112792969
-17.379753112792969
-17.364494323730469
-17.349235534667969
-17.333976745605469
-17.333976745605469
-17.318717956542969
-17.303459167480469
-17.288200378417969
-17.288200378417969
-17.272941589355469
-17.257682800292969
-17.242424011230469
-17.242424011230469
-17.227165222167969
-17.211906433105469
-17.196647644042969
-17.196647644042969
-17.181388854980469
-17.166130065917969
-17.166130065917969
-17.150871276855469
-17.135612487792969
-17.120353698730469
-17.120353698730469
-17.105094909667969
-17.089836120605469
-17.089836120605469
-17.074577331542969
-17.059318542480469
-17.044059753417969
-17.044059753417969
-17.028800964355469
-17.013542175292969
-16.998283386230469
-16.983024597167969
-16.983024597167969
-16.967765808105469
-16.967765808105469
-16.952507019042969
-16.937248229980469
-16.921989440917969
-16.921989440917969
-16.906730651855469
-16.891471862792969
-16.891471862792969
-16.876213073730469
-16.860954284667969
-16.845695495605469
-16.830436706542969
-16.830436706542969
-16.815177917480469
-16.799919128417969
-16.799919128417969
-16.784660339355469
-16.769401550292969
-16.769401550292969
-16.754142761230469
-16.738883972167969
-16.738883972167969
-16.723625183105469
-16.708366394042969
-16.693107604980469
-16.693107604980469
-16.677848815917969
-16.677848815917969
-16.662590026855469
-16.647331237792969
-16.632072448730469
-16.616813659667969
-16.616813659667969
-16.601554870605469
-16.586296081542969
-16.586296081542969
-16.571037292480469
-16.555778503417969
-16.540519714355469
-16.540519714355469
-16.525260925292969
-16.510002136230469
-16.510002136230469
-16.494743347167969
-16.479484558105469
-16.464225769042969
-16.464225769042969
-16.448966979980469
-16.448966979980469
-16.433708190917969
-16.418449401855469
-16.418449401855469
-16.403190612792969
-16.387931823730469
-16.372673034667969
-16.372673034667969
-16.357414245605469
-16.342155456542969
-16.326896667480469
-16.326896667480469
-16.311637878417969
-16.296379089355469
-16.281120300292969
-16.281120300292969
-16.265861511230469
-16.250602722167969
-16.250602722167969
-16.235343933105469
-16.220085144042969
-16.220085144042969
-16.204826354980469
-16.204826354980469
-16.189567565917969
-16.174308776855469
-16.159049987792969
-16.159049987792969
-16.143791198730469
-16.128532409667969
-16.128532409667969
-16.113273620605469
-16.098014831542969
-16.098014831542969
-16.082756042480469
-16.067497253417969
-16.067497253417969
-16.052238464355469
-16.036979675292969
-16.036979675292969
-16.021720886230469
-16.006462097167969
-15.991204261779785
-15.991204261779785
-15.975945472717285
-15.960686683654785
-15.960686683654785
-15.945427894592285
-15.930169105529785
-15.930169105529785
-15.914910316467285
-15.899651527404785
-15.884392738342285
-15.884392738342285
-15.869133949279785
-15.853875160217285
-15.853875160217285
-15.838616371154785
-15.823357582092285
-15.823357582092285
-15.808098793029785
-15.808098793029785
-15.792840003967285
-15.777581214904785
-15.777581214904785
-15.762322425842285
-15.747063636779785
-15.731804847717285
-15.731804847717285
-15.716546058654785
-15.716546058654785
-15.701287269592285
-15.686028480529785
-15.686028480529785
-15.670769691467285
-15.655510902404785
-15.640252113342285
-15.640252113342285
-15.624993324279785
-15.624993324279785
-15.609734535217285
-15.609734535217285
-15.594475746154785
-15.579216957092285
-15.579216957092285
-15.548699378967285
-15.548699378967285
-15.533440589904785
-15.533440589904785
-15.518181800842285
-15.502923011779785
-15.502923011779785
-15.487664222717285
-15.472405433654785
-15.472405433654785
-15.457146644592285
-15.441887855529785
-15.426629066467285
-15.426629066467285
-15.426629066467285
-15.411370277404785
-15.396111488342285
-15.380852699279785
-15.380852699279785
-15.365593910217285
-15.350335121154785
-15.350335121154785
-15.335076332092285
-15.319817543029785
-15.319817543029785
-15.304558753967285
-15.289299964904785
-15.289299964904785
-15.274041175842285
-15.258782386779785
-15.258782386779785
-15.243523597717285
-15.228264808654785
-15.228264808654785
-15.213006019592285
-15.197747230529785
-15.197747230529785
-15.182488441467285
-15.182488441467285
-15.167229652404785
-15.151970863342285
-15.151970863342285
-15.136712074279785
-15.121453285217285
-15.121453285217285
-15.106194496154785
-15.090935707092285
-15.075676918029785
-15.075676918029785
-15.075676918029785
-15.060418128967285
-15.045159339904785
-15.045159339904785
-15.029900550842285
-15.014641761779785
-14.999382972717285
-14.999382972717285
-14.999382972717285
-14.984124183654785
-14.968865394592285
-14.968865394592285
-14.953606605529785
-14.938347816467285
-14.938347816467285
-14.923089027404785
-14.923089027404785
-14.907830238342285
-14.892571449279785
-14.877312660217285
-14.877312660217285
-14.862053871154785
-14.862053871154785
-14.846795082092285
-14.831536293029785
-14.816277503967285
-14.816277503967285
-14.801018714904785
-14.801018714904785
-14.785759925842285
-14.770501136779785
-14.770501136779785
-14.755242347717285
-14.739983558654785
-14.739983558654785
-14.724724769592285
-14.724724769592285
-14.709465980529785
-14.694207191467285
-14.694207191467285
-14.678948402404785
-14.663689613342285
-14.663689613342285
-14.648430824279785
-14.648430824279785
-14.633172035217285
-14.617913246154785
-14.617913246154785
-14.602654457092285
-14.587395668029785
-14.587395668029785
-14.572136878967285
-14.556878089904785
-14.556878089904785
-14.556878089904785
-14.541619300842285
-14.526360511779785
-14.526360511779785
-14.511101722717285
-14.495842933654785
-14.495842933654785
-14.480584144592285
-14.465325355529785
-14.465325355529785
-14.450066566467285
-14.450066566467285
-14.434807777404785
-14.434807777404785
-14.419548988342285
-14.404290199279785
-14.404290199279785
-14.389031410217285
-14.373772621154785
-14.373772621154785
-14.358513832092285
-14.343255043029785
-14.343255043029785
-14.327996253967285
-14.327996253967285
-14.312737464904785
-14.297478675842285
-14.297478675842285
-14.282219886779785
-14.282219886779785
-14.266961097717285
-14.251702308654785
-14.251702308654785
-14.236443519592285
-14.236443519592285
-14.221184730529785
-14.205925941467285
-14.205925941467285
-14.190667152404785
-14.190667152404785
-14.175408363342285
-14.160149574279785
-14.160149574279785
-14.144890785217285
-14.129631996154785
-14.129631996154785
-14.129631996154785
-14.114373207092285
-14.099114418029785
-14.099114418029785
-14.083855628967285
-14.068596839904785
-14.068596839904785
-14.053338050842285
-14.053338050842285
-14.038079261779785
-14.022820472717285
-14.022820472717285
-14.007561683654785
-14.007561683654785
-13.992302894592285
-13.977044105529785
-13.977044105529785
-13.961785316467285
-13.946526527404785
-13.946526527404785
-13.946526527404785
-13.931267738342285
-13.916008949279785
-13.916008949279785
-13.900750160217285
-13.885491371154785
-13.885491371154785
-13.885491371154785
-13.870232582092285
-13.854973793029785
-13.839715003967285
-13.839715003967285
-13.824456214904785
-13.824456214904785
-13.809197425842285
-13.809197425842285
-13.793938636779785
-13.778679847717285
-13.778679847717285
-13.763421058654785
-13.748162269592285
-13.748162269592285
-13.732903480529785
-13.732903480529785
-13.717644691467285
-13.702385902404785
-13.702385902404785
-13.702385902404785
-13.687127113342285
-13.671868324279785
-13.671868324279785
-13.656609535217285
-13.641350746154785
-13.641350746154785
-13.641350746154785
-13.626091957092285
-13.610833168029785
-13.610833168029785
-13.595574378967285
-13.595574378967285
-13.580315589904785
-13.565056800842285
-13.565056800842285
-13.549798011779785
-13.534539222717285
-13.534539222717285
-13.534539222717285
-13.519280433654785
-13.504021644592285
-13.504021644592285
-13.488762855529785
-13.488762855529785
-13.473504066467285
-13.473504066467285
-13.458245277404785
-13.442986488342285
-13.442986488342285
-13.427727699279785
-13.427727699279785
-13.412468910217285
-13.397210121154785
-13.397210121154785
-13.381951332092285
-13.381951332092285
-13.366692543029785
-13.366692543029785
-13.351433753967285
-13.336174964904785
-13.336174964904785
-13.336174964904785
-13.320916175842285
-13.305657386779785
-13.305657386779785
-13.290398597717285
-13.290398597717285
-13.275139808654785
-13.259881019592285
-13.259881019592285
-13.244622230529785
-13.244622230529785
-13.229363441467285
-13.229363441467285
-13.214104652404785
-13.198845863342285
-13.198845863342285
-13.183587074279785
-13.183587074279785
-13.168328285217285
-13.168328285217285
-13.153069496154785
-13.137810707092285
-13.137810707092285
-13.122551918029785
-13.122551918029785
-13.107293128967285
-13.107293128967285
-13.092034339904785
-13.092034339904785
-13.076775550842285
-13.076775550842285
-13.061516761779785
-13.046257972717285
-13.046257972717285
-13.030999183654785
-13.030999183654785
-13.015740394592285
-13.015740394592285
-13.000481605529785
-12.985222816467285
-12.985222816467285
-12.969964027404785
-12.969964027404785
-12.954705238342285
-12.954705238342285
-12.939446449279785
-12.939446449279785
-12.924187660217285
-12.908928871154785
-12.908928871154785
-12.908928871154785
-12.893670082092285
-12.878411293029785
-12.878411293029785
-12.863152503967285
-12.863152503967285
-12.847893714904785
-12.847893714904785
-12.832634925842285
-12.817376136779785
-12.817376136779785
-12.817376136779785
-12.802117347717285
-12.786858558654785
-12.786858558654785
-12.771599769592285
-12.771599769592285
-12.756340980529785
-12.756340980529785
-12.741082191467285
-12.741082191467285
-12.725823402404785
-12.725823402404785
-12.710564613342285
-12.710564613342285
-12.695305824279785
-12.680047035217285
-12.680047035217285
-12.664788246154785
-12.649529457092285
-12.649529457092285
-12.649529457092285
-12.634270668029785
-12.634270668029785
-12.619011878967285
-12.603753089904785
-12.603753089904785
-12.588494300842285
-12.588494300842285
-12.573235511779785
-12.573235511779785
-12.557976722717285
-12.557976722717285
-12.542717933654785
-12.527459144592285
-12.527459144592285
-12.527459144592285
-12.512200355529785
-12.496941566467285
-12.496941566467285
-12.496941566467285
-12.496941566467285
-12.481682777404785
-12.466423988342285
-12.466423988342285
-12.451165199279785
-12.435906410217285
-12.435906410217285
-12.420647621154785
-12.420647621154785
-12.405388832092285
-12.405388832092285
-12.390130043029785
-12.374871253967285
-12.374871253967285
-12.359612464904785
-12.359612464904785
-12.344353675842285
-12.344353675842285
-12.329094886779785
-12.329094886779785
-12.313836097717285
-12.313836097717285
-12.298577308654785
-12.298577308654785
-12.283318519592285
-12.268059730529785
-12.268059730529785
-12.268059730529785
-12.252800941467285
-12.237542152404785
-12.237542152404785
-12.222283363342285
-12.222283363342285
-12.222283363342285
-12.207024574279785
-12.191765785217285
-12.191765785217285
-12.176506996154785
-12.176506996154785
-12.161248207092285
-12.161248207092285
-12.145989418029785
-12.145989418029785
-12.130730628967285
-12.130730628967285
-12.115471839904785
-12.100213050842285
-12.100213050842285
-12.100213050842285
-12.084954261779785
-12.084954261779785
-12.069695472717285
-12.069695472717285
-12.054436683654785
-12.054436683654785
-12.039177894592285
-12.039177894592285
-12.023919105529785
-12.008660316467285
-12.008660316467285
-11.993401527404785
-11.993401527404785
-11.978142738342285
-11.978142738342285
-11.962883949279785
-11.962883949279785
-11.947625160217285
-11.947625160217285
-11.932366371154785
-11.932366371154785
-11.917107582092285
-11.917107582092285
-11.901848793029785
-11.901848793029785
-11.886590003967285
-11.886590003967285
-11.871331214904785
-11.871331214904785
-11.856072425842285
-11.856072425842285
-11.840813636779785
-11.840813636779785
-11.825554847717285
-11.825554847717285
-11.810296058654785
-11.795037269592285
-11.795037269592285
-11.795037269592285
-11.779778480529785
-11.779778480529785
-11.764519691467285
-11.764519691467285
-11.749260902404785
-11.749260902404785
-11.734002113342285
-11.734002113342285
-11.718743324279785
-11.718743324279785
-11.718743324279785
-11.703484535217285
-11.688225746154785
-11.688225746154785
-11.672966957092285
-11.672966957092285
-11.657708168029785
-11.642449378967285
-11.642449378967285
-11.642449378967285
-11.627190589904785
-11.627190589904785
-11.611931800842285
-11.611931800842285
-11.596673011779785
-11.596673011779785
-11.581414222717285
-11.566155433654785
-11.566155433654785
-11.566155433654785
-11.550896644592285
-11.550896644592285
-11.535637855529785
-11.535637855529785
-11.520379066467285
-11.505120277404785
-11.505120277404785
-11.505120277404785
-11.489861488342285
-11.474602699279785
-11.474602699279785
-11.459343910217285
-11.459343910217285
-11.459343910217285
-11.444085121154785
-11.444085121154785
-11.444085121154785
-11.428826332092285
-11.413567543029785
-11.413567543029785
-11.413567543029785
-11.398308753967285
-11.398308753967285
-11.383049964904785
-11.383049964904785
-11.367791175842285
-11.367791175842285
-11.352532386779785
-11.352532386779785
-11.337273597717285
-11.337273597717285
-11.337273597717285
-11.322014808654785
-11.306756019592285
-11.306756019592285
-11.306756019592285
-11.291497230529785
-11.276238441467285
-11.276238441467285
-11.276238441467285
-11.260979652404785
-11.245720863342285
-11.245720863342285
-11.245720863342285
-11.230462074279785
-11.215203285217285
-11.215203285217285
-11.199944496154785
-11.199944496154785
-11.199944496154785
-11.184685707092285
-11.169426918029785
-11.169426918029785
-11.169426918029785
-11.154168128967285
-11.154168128967285
-11.138909339904785
-11.138909339904785
-11.138909339904785
-11.123650550842285
-11.108391761779785
-11.108391761779785
-11.108391761779785
-11.093132972717285
-11.077874183654785
-11.077874183654785
-11.077874183654785
-11.062615394592285
-11.047356605529785
-11.047356605529785
-11.047356605529785
-11.032097816467285
-11.032097816467285
-11.016839027404785
-11.016839027404785
-11.001580238342285
-11.001580238342285
-11.001580238342285
-10.986321449279785
-10.986321449279785
-10.971062660217285
-10.971062660217285
-10.955803871154785
-10.955803871154785
-10.940545082092285
-10.940545082092285
-10.925286293029785
-10.925286293029785
-10.910027503967285
-10.910027503967285
-10.894768714904785
-10.894768714904785
-10.879509925842285
-10.879509925842285
-10.879509925842285
-10.864251136779785
-10.864251136779785
-10.848992347717285
-10.833733558654785
-10.833733558654785
-10.833733558654785
-10.818474769592285
-10.818474769592285
-10.803215980529785
-10.803215980529785
-10.787957191467285
-10.787957191467285
-10.772698402404785
-10.772698402404785
-10.757439613342285
-10.757439613342285
-10.757439613342285
-10.742180824279785
-10.742180824279785
-10.742180824279785
-10.726922035217285
-10.726922035217285
-10.711663246154785
-10.696404457092285
-10.696404457092285
-10.696404457092285
-10.681145668029785
-10.681145668029785
-10.665886878967285
-10.665886878967285
-10.650628089904785
-10.650628089904785
-10.650628089904785
-10.635369300842285
-10.620110511779785
-10.620110511779785
-10.620110511779785
-10.604851722717285
-10.604851722717285
-10.589592933654785
-10.589592933654785
-10.574334144592285
-10.574334144592285
-10.574334144592285
-10.559075355529785
-10.559075355529785
-10.543816566467285
-10.543816566467285
-10.543816566467285
-10.528557777404785
-10.513298988342285
-10.513298988342285
-10.513298988342285
-10.498040199279785
-10.498040199279785
-10.498040199279785
-10.482781410217285
-10.482781410217285
-10.467522621154785
-10.467522621154785
-10.452263832092285
-10.437005043029785
-10.437005043029785
-10.437005043029785
-10.421746253967285
-10.421746253967285
-10.406487464904785
-10.406487464904785
-10.391228675842285
-10.391228675842285
-10.391228675842285
-10.375969886779785
-10.375969886779785
-10.360711097717285
-10.360711097717285
-10.360711097717285
-10.345452308654785
-10.330193519592285
-10.330193519592285
-10.330193519592285
-10.314934730529785
-10.314934730529785
-10.299675941467285
-10.299675941467285
-10.299675941467285
-10.284417152404785
-10.284417152404785
-10.269158363342285
-10.269158363342285
-10.253899574279785
-10.253899574279785
-10.238640785217285
-10.238640785217285
-10.238640785217285
-10.223381996154785
-10.223381996154785
-10.208123207092285
-10.208123207092285
-10.192864418029785
-10.192864418029785
-10.192864418029785
-10.177605628967285
-10.162346839904785
-10.162346839904785
-10.162346839904785
-10.147088050842285
-10.147088050842285
-10.131829261779785
-10.131829261779785
-10.131829261779785
-10.116570472717285
-10.101311683654785
-10.101311683654785
-10.101311683654785
-10.086052894592285
-10.086052894592285
-10.086052894592285
-10.070794105529785
-10.070794105529785
-10.055535316467285
-10.055535316467285
-10.040276527404785
-10.040276527404785
-10.025017738342285
-10.025017738342285
-10.025017738342285
-10.009758949279785
-10.009758949279785
-9.994500160217285
-9.994500160217285
-9.979241371154785
-9.979241371154785
-9.979241371154785
-9.963982582092285
-9.963982582092285
-9.948723793029785
-9.948723793029785
-9.948723793029785
-9.933465003967285
-9.933465003967285
-9.918206214904785
-9.918206214904785
-9.902947425842285
-9.902947425842285
-9.902947425842285
-9.887688636779785
-9.887688636779785
-9.872429847717285
-9.872429847717285
-9.872429847717285
-9.857171058654785
-9.857171058654785
-9.857171058654785
-9.841912269592285
-9.826653480529785
-9.826653480529785
-9.826653480529785
-9.811394691467285
-9.811394691467285
-9.796135902404785
-9.796135902404785
-9.780877113342285
-9.780877113342285
-9.780877113342285
-9.765618324279785
-9.765618324279785
-9.750359535217285
-9.750359535217285
-9.735100746154785
-9.735100746154785
-9.735100746154785
-9.719841957092285
-9.719841957092285
-9.704583168029785
-9.704583168029785
-9.704583168029785
-9.689324378967285
-9.674065589904785
-9.689324378967285
-9.674065589904785
-9.658806800842285
-9.658806800842285
-9.658806800842285
-9.643548011779785
-9.643548011779785
-9.628289222717285
-9.628289222717285
-9.628289222717285
-9.613030433654785
-9.613030433654785
-9.613030433654785
-9.597771644592285
-9.582512855529785
-9.582512855529785
-9.582512855529785
-9.567254066467285
-9.567254066467285
-9.567254066467285
-9.551995277404785
-9.551995277404785
-9.536736488342285
-9.536736488342285
-9.521477699279785
-9.521477699279785
-9.506218910217285
-9.506218910217285
-9.506218910217285
-9.490960121154785
-9.490960121154785
-9.490960121154785
-9.475701332092285
-9.475701332092285
-9.460442543029785
-9.460442543029785
-9.460442543029785
-9.445183753967285
-9.445183753967285
-9.429924964904785
-9.429924964904785
-9.414666175842285
-9.414666175842285
-9.414666175842285
-9.399407386779785
-9.399407386779785
-9.399407386779785
-9.384148597717285
-9.384148597717285
-9.368889808654785
-9.368889808654785
-9.368889808654785
-9.353631019592285
-9.353631019592285
-9.338372230529785
-9.338372230529785
-9.338372230529785
-9.323113441467285
-9.323113441467285
-9.307854652404785
-9.307854652404785
-9.307854652404785
-9.292595863342285
-9.292595863342285
-9.277337074279785
-9.277337074279785
-9.277337074279785
-9.262078285217285
-9.262078285217285
-9.246819496154785
-9.246819496154785
-9.246819496154785
-9.231560707092285
-9.231560707092285
-9.231560707092285
-9.216301918029785
-9.201043128967285
-9.201043128967285
-9.201043128967285
-9.185784339904785
-9.185784339904785
-9.185784339904785
-9.170525550842285
-9.170525550842285
-9.170525550842285
-9.155266761779785
-9.155266761779785
-9.140007972717285
-9.140007972717285
-9.140007972717285
-9.124749183654785
-9.124749183654785
-9.109490394592285
-9.109490394592285
-9.094231605529785
-9.094231605529785
-9.094231605529785
-9.078972816467285
-9.078972816467285
-9.078972816467285
-9.063714027404785
-9.063714027404785
-9.048455238342285
-9.048455238342285
-9.048455238342285
-9.033196449279785
-9.033196449279785
-9.017937660217285
-9.017937660217285
-9.017937660217285
-9.002678871154785
-9.002678871154785
-9.002678871154785
-8.987420082092285
-8.987420082092285
-8.987420082092285
-8.987420082092285
-8.972161293029785
-8.956902503967285
-8.956902503967285
-8.956902503967285
-8.941643714904785
-8.941643714904785
-8.941643714904785
-8.926384925842285
-8.926384925842285
-8.911126136779785
-8.911126136779785
-8.911126136779785
-8.895867347717285
-8.880608558654785
-8.895867347717285
-8.880608558654785
-8.865349769592285
-8.865349769592285
-8.865349769592285
-8.850090980529785
-8.850090980529785
-8.834832191467285
-8.834832191467285
-8.834832191467285
-8.819573402404785
-8.819573402404785
-8.819573402404785
-8.804314613342285
-8.804314613342285
-8.804314613342285
-8.789055824279785
-8.789055824279785
-8.789055824279785
-8.773797035217285
-8.773797035217285
-8.758538246154785
-8.758538246154785
-8.758538246154785
-8.743279457092285
-8.743279457092285
-8.743279457092285
-8.728020668029785
-8.728020668029785
-8.728020668029785
-8.712761878967285
-8.712761878967285
-8.712761878967285
-8.697503089904785
-8.697503089904785
-8.697503089904785
-8.682244300842285
-8.666985511779785
-8.682244300842285
-8.666985511779785
-8.651726722717285
-8.651726722717285
-8.651726722717285
-8.651726722717285
-8.636467933654785
-8.636467933654785
-8.621209144592285
-8.621209144592285
-8.621209144592285
-8.605950355529785
-8.605950355529785
-8.605950355529785
-8.590691566467285
-8.590691566467285
-8.575432777404785
-8.575432777404785
-8.575432777404785
-8.560173988342285
-8.560173988342285
-8.560173988342285
-8.544915199279785
-8.544915199279785
-8.544915199279785
-8.529656410217285
-8.529656410217285
-8.529656410217285
-8.529656410217285
-8.514397621154785
-8.514397621154785
-8.499138832092285
-8.499138832092285
-8.483880043029785
-8.483880043029785
-8.483880043029785
-8.468621253967285
-8.468621253967285
-8.453362464904785
-8.453362464904785
-8.453362464904785
-8.438103675842285
-8.438103675842285
-8.438103675842285
-8.438103675842285
-8.422844886779785
-8.422844886779785
-8.407586097717285
-8.407586097717285
-8.392327308654785
-8.392327308654785
-8.392327308654785
-8.377068519592285
-8.377068519592285
-8.377068519592285
-8.361809730529785
-8.361809730529785
-8.361809730529785
-8.346550941467285
-8.346550941467285
-8.331292152404785
-8.331292152404785
-8.331292152404785
-8.331292152404785
-8.316033363342285
-8.300774574279785
-8.300774574279785
-8.300774574279785
-8.300774574279785
-8.300774574279785
-8.285515785217285
-8.285515785217285
-8.270256996154785
-8.270256996154785
-8.270256996154785
-8.254998207092285
-8.254998207092285
-8.254998207092285
-8.239739418029785
-8.239739418029785
-8.224480628967285
-8.224480628967285
-8.224480628967285
-8.209221839904785
-8.209221839904785
-8.209221839904785
-8.193963050842285
-8.193963050842285
-8.193963050842285
-8.193963050842285
-8.178704261779785
-8.178704261779785
-8.178704261779785
-8.163445472717285
-8.163445472717285
-8.163445472717285
-8.148186683654785
-8.148186683654785
-8.148186683654785
-8.132927894592285
-8.132927894592285
-8.132927894592285
-8.117669105529785
-8.117669105529785
-8.102410316467285
-8.102410316467285
-8.102410316467285
-8.102410316467285
-8.087151527404785
-8.087151527404785
-8.071892738342285
-8.071892738342285
-8.071892738342285
-8.056633949279785
-8.056633949279785
-8.056633949279785
-8.041375160217285
-8.041375160217285
-8.026116371154785
-8.026116371154785
-8.026116371154785
-8.026116371154785
-8.010857582092285
-8.010857582092285
-8.010857582092285
-7.995598793029785
-7.995598793029785
-7.980340003967285
-7.980340003967285
-7.980340003967285
-7.965081214904785
-7.965081214904785
-7.965081214904785
-7.949822425842285
-7.949822425842285
-7.949822425842285
-7.934563636779785
-7.934563636779785
-7.934563636779785
-7.919304847717285
-7.919304847717285
-7.919304847717285
-7.904046058654785
-7.904046058654785
-7.904046058654785
-7.888787269592285
-7.888787269592285
-7.888787269592285
-7.873528480529785
-7.873528480529785
-7.858269691467285
-7.858269691467285
-7.858269691467285
-7.843010902404785
-7.843010902404785
-7.843010902404785
-7.827752113342285
-7.827752113342285
-7.827752113342285
-7.827752113342285
-7.812493324279785
-7.812493324279785
-7.812493324279785
-7.797234535217285
-7.797234535217285
-7.797234535217285
-7.781975746154785
-7.781975746154785
-7.781975746154785
-7.766716957092285
-7.766716957092285
-7.766716957092285
-7.751458168029785
-7.751458168029785
-7.751458168029785
-7.736199378967285
-7.736199378967285
-7.736199378967285
-7.720940589904785
-7.720940589904785
-7.720940589904785
-7.705681800842285
-7.705681800842285
-7.705681800842285
-7.690423011779785
-7.690423011779785
-7.690423011779785
-7.675164222717285
-7.675164222717285
-7.675164222717285
-7.659905433654785
-7.659905433654785
-7.659905433654785
-7.644646644592285
-7.644646644592285
-7.644646644592285
-7.629387855529785
-7.629387855529785
-7.629387855529785
-7.614129066467285
-7.614129066467285
-7.614129066467285
-7.598870277404785
-7.598870277404785
-7.598870277404785
-7.583611488342285
-7.583611488342285
-7.568352699279785
-7.568352699279785
-7.568352699279785
-7.568352699279785
-7.553093910217285
-7.553093910217285
-7.553093910217285
-7.537835121154785
-7.537835121154785
-7.537835121154785
-7.522576332092285
-7.522576332092285
-7.522576332092285
-7.507317543029785
-7.507317543029785
-7.507317543029785
-7.492058753967285
-7.492058753967285
-7.492058753967285
-7.492058753967285
-7.476799964904785
-7.476799964904785
-7.476799964904785
-7.461541175842285
-7.461541175842285
-7.461541175842285
-7.461541175842285
-7.446282386779785
-7.446282386779785
-7.446282386779785
-7.431023597717285
-7.431023597717285
-7.431023597717285
-7.415764808654785
-7.415764808654785
-7.400506019592285
-7.400506019592285
-7.400506019592285
-7.400506019592285
-7.385247230529785
-7.385247230529785
-7.385247230529785
-7.369988441467285
-7.369988441467285
-7.369988441467285
-7.354729652404785
-7.354729652404785
-7.354729652404785
-7.354729652404785
-7.339470863342285
-7.339470863342285
-7.339470863342285
-7.339470863342285
-7.324212074279785
-7.324212074279785
-7.324212074279785
-7.308953285217285
-7.308953285217285
-7.293694496154785
-7.293694496154785
-7.293694496154785
-7.293694496154785
-7.278435707092285
-7.278435707092285
-7.278435707092285
-7.263176918029785
-7.263176918029785
-7.263176918029785
-7.247918128967285
-7.247918128967285
-7.247918128967285
-7.247918128967285
-7.232659339904785
-7.232659339904785
-7.232659339904785
-7.217400550842285
-7.217400550842285
-7.217400550842285
-7.202141761779785
-7.202141761779785
-7.202141761779785
-7.186882972717285
-7.186882972717285
-7.186882972717285
-7.171624183654785
-7.171624183654785
-7.171624183654785
-7.171624183654785
-7.156365394592285
-7.156365394592285
-7.156365394592285
-7.141106605529785
-7.141106605529785
-7.141106605529785
-7.125847816467285
-7.125847816467285
-7.125847816467285
-7.110589027404785
-7.110589027404785
-7.110589027404785
-7.095330238342285
-7.095330238342285
-7.095330238342285
-7.095330238342285
-7.080071449279785
-7.080071449279785
-7.080071449279785
-7.080071449279785
-7.064812660217285
-7.064812660217285
-7.064812660217285
-7.049553871154785
-7.049553871154785
-7.049553871154785
-7.034295082092285
-7.034295082092285
-7.034295082092285
-7.019036293029785
-7.019036293029785
-7.019036293029785
-7.003777503967285
-7.003777503967285
-7.003777503967285
-6.988518714904785
-6.988518714904785
-6.988518714904785
-6.973259925842285
-6.988518714904785
-6.973259925842285
-6.973259925842285
-6.973259925842285
-6.958001136779785
-6.958001136779785
-6.958001136779785
-6.942742347717285
-6.942742347717285
-6.942742347717285
-6.942742347717285
-6.927483558654785
-6.927483558654785
-6.927483558654785
-6.912224769592285
-6.912224769592285
-6.912224769592285
-6.912224769592285
-6.896965980529785
-6.896965980529785
-6.896965980529785
-6.896965980529785
-6.881707191467285
-6.866448402404785
-6.881707191467285
-6.866448402404785
-6.866448402404785
-6.866448402404785
-6.851189613342285
-6.851189613342285
-6.851189613342285
-6.835930824279785
-6.835930824279785
-6.835930824279785
-6.820672035217285
-6.820672035217285
-6.820672035217285
-6.805413246154785
-6.805413246154785
-6.805413246154785
-6.805413246154785
-6.790154457092285
-6.790154457092285
-6.790154457092285
-6.790154457092285
-6.790154457092285
-6.774895668029785
-6.774895668029785
-6.774895668029785
-6.759636878967285
-6.759636878967285
-6.759636878967285
-6.744378089904785
-6.744378089904785
-6.744378089904785
-6.729119300842285
-6.729119300842285
-6.729119300842285
-6.713860511779785
-6.713860511779785
-6.713860511779785
-6.713860511779785
-6.713860511779785
-6.713860511779785
-6.698601722717285
-6.698601722717285
-6.698601722717285
-6.683342933654785
-6.683342933654785
-6.683342933654785
-6.668084144592285
-6.668084144592285
-6.668084144592285
-6.652825355529785
-6.652825355529785
-6.652825355529785
-6.637566566467285
-6.637566566467285
-6.637566566467285
-6.637566566467285
-6.622307777404785
-6.622307777404785
-6.622307777404785
-6.607048988342285
-6.607048988342285
-6.607048988342285
-6.607048988342285
-6.607048988342285
-6.591790199279785
-6.591790199279785
-6.591790199279785
-6.591790199279785
-6.576531410217285
-6.576531410217285
-6.576531410217285
-6.561272621154785
-6.561272621154785
-6.561272621154785
-6.561272621154785
-6.546013832092285
-6.546013832092285
-6.546013832092285
-6.530755043029785
-6.530755043029785
-6.530755043029785
-6.515496253967285
-6.515496253967285
-6.515496253967285
-6.500237464904785
-6.500237464904785
-6.500237464904785
-6.484978675842285
-6.484978675842285
-6.484978675842285
-6.484978675842285
-6.469719886779785
-6.469719886779785
-6.469719886779785
-6.469719886779785
-6.454461097717285
-6.454461097717285
-6.454461097717285
-6.439202308654785
-6.439202308654785
-6.439202308654785
-6.439202308654785
-6.439202308654785
-6.423943519592285
-6.423943519592285
-6.423943519592285
-6.423943519592285
-6.408684730529785
-6.408684730529785
-6.408684730529785
-6.393425941467285
-6.393425941467285
-6.393425941467285
-6.393425941467285
-6.378167152404785
-6.378167152404785
-6.378167152404785
-6.378167152404785
-6.362908363342285
-6.362908363342285
-6.362908363342285
-6.362908363342285
-6.347649574279785
-6.347649574279785
-6.347649574279785
-6.347649574279785
-6.332390785217285
-6.332390785217285
-6.332390785217285
-6.332390785217285
-6.317131996154785
-6.317131996154785
-6.317131996154785
-6.301873207092285
-6.301873207092285
-6.301873207092285
-6.301873207092285
-6.286614418029785
-6.286614418029785
-6.286614418029785
-6.286614418029785
-6.271355628967285
-6.271355628967285
-6.271355628967285
-6.256096839904785
-6.256096839904785
-6.256096839904785
-6.240838050842285
-6.240838050842285
-6.240838050842285
-6.225579261779785
-6.225579261779785
-6.225579261779785
-6.225579261779785
-6.210320472717285
-6.210320472717285
-6.210320472717285
-6.195061683654785
-6.210320472717285
-6.195061683654785
-6.195061683654785
-6.179802894592285
-6.195061683654785
-6.179802894592285
-6.179802894592285
-6.179802894592285
-6.179802894592285
-6.164544105529785
-6.164544105529785
-6.164544105529785
-6.164544105529785
-6.149285316467285
-6.149285316467285
-6.149285316467285
-6.134026527404785
-6.134026527404785
-6.134026527404785
-6.118767738342285
-6.118767738342285
-6.118767738342285
-6.118767738342285
-6.118767738342285
-6.103508949279785
-6.103508949279785
-6.103508949279785
-6.088250160217285
-6.088250160217285
-6.088250160217285
-6.088250160217285
-6.072991371154785
-6.072991371154785
-6.072991371154785
-6.072991371154785
-6.072991371154785
-6.057732582092285
-6.057732582092285
-6.057732582092285
-6.042473793029785
-6.042473793029785
-6.042473793029785
-6.027215003967285
-6.027215003967285
-6.027215003967285
-6.027215003967285
-6.011956214904785
-6.011956214904785
-6.011956214904785
-6.011956214904785
-6.011956214904785
-5.996697425842285
-5.996697425842285
-5.996697425842285
-5.996697425842285
-5.981438636779785
-5.981438636779785
-5.966179847717285
-5.981438636779785
-5.966179847717285
-5.966179847717285
-5.950921058654785
-5.950921058654785
-5.950921058654785
-5.950921058654785
-5.950921058654785
-5.935662269592285
-5.935662269592285
-5.935662269592285
-5.935662269592285
-5.935662269592285
-5.920403480529785
-5.920403480529785
-5.920403480529785
-5.920403480529785
-5.905144691467285
-5.905144691467285
-5.905144691467285
-5.905144691467285
-5.889885902404785
-5.889885902404785
-5.889885902404785
-5.889885902404785
-5.874627113342285
-5.874627113342285
-5.874627113342285
-5.859368324279785
-5.859368324279785
-5.859368324279785
-5.859368324279785
-5.844109535217285
-5.844109535217285
-5.844109535217285
-5.844109535217285
-5.828850746154785
-5.828850746154785
-5.828850746154785
-5.828850746154785
-5.813591957092285
-5.813591957092285
-5.813591957092285
-5.813591957092285
-5.813591957092285
-5.798333168029785
-5.798333168029785
-5.798333168029785
-5.783074378967285
-5.783074378967285
-5.783074378967285
-5.783074378967285
-5.767815589904785
-5.767815589904785
-5.767815589904785
-5.752556800842285
-5.752556800842285
-5.752556800842285
-5.752556800842285
-5.752556800842285
-5.737298011779785
-5.737298011779785
-5.737298011779785
-5.737298011779785
-5.737298011779785
-5.722039222717285
-5.722039222717285
-5.722039222717285
-5.722039222717285
-5.706780433654785
-5.706780433654785
-5.706780433654785
-5.706780433654785
-5.691521644592285
-5.691521644592285
-5.691521644592285
-5.691521644592285
-5.676262855529785
-5.676262855529785
-5.676262855529785
-5.676262855529785
-5.661004066467285
-5.661004066467285
-5.661004066467285
-5.661004066467285
-5.661004066467285
-5.645745277404785
-5.645745277404785
-5.645745277404785
-5.645745277404785
-5.630486488342285
-5.630486488342285
-5.630486488342285
-5.630486488342285
-5.615227699279785
-5.615227699279785
-5.615227699279785
-5.615227699279785
-5.599968910217285
-5.599968910217285
-5.599968910217285
-5.599968910217285
-5.584710121154785
-5.584710121154785
-5.584710121154785
-5.584710121154785
-5.569451332092285
-5.569451332092285
-5.569451332092285
-5.569451332092285
-5.554192543029785
-5.569451332092285
-5.554192543029785
-5.554192543029785
-5.554192543029785
-5.538933753967285
-5.538933753967285
-5.538933753967285
-5.538933753967285
-5.523674964904785
-5.523674964904785
-5.523674964904785
-5.508416175842285
-5.508416175842285
-5.508416175842285
-5.508416175842285
-5.508416175842285
-5.493157386779785
-5.493157386779785
-5.493157386779785
-5.493157386779785
-5.477898597717285
-5.477898597717285
-5.477898597717285
-5.477898597717285
-5.477898597717285
-5.462639808654785
-5.462639808654785
-5.462639808654785
-5.447381019592285
-5.447381019592285
-5.447381019592285
-5.447381019592285
-5.447381019592285
-5.432122230529785
-5.432122230529785
-5.432122230529785
-5.432122230529785
-5.432122230529785
-5.432122230529785
-5.416863441467285
-5.416863441467285
-5.416863441467285
-5.416863441467285
-5.401604652404785
-5.401604652404785
-5.401604652404785
-5.401604652404785
-5.401604652404785
-5.386345863342285
-5.386345863342285
-5.386345863342285
-5.371087074279785
-5.371087074279785
-5.371087074279785
-5.371087074279785
-5.371087074279785
-5.355828285217285
-5.355828285217285
-5.355828285217285
-5.355828285217285
-5.340569496154785
-5.340569496154785
-5.340569496154785
-5.325310707092285
-5.325310707092285
-5.325310707092285
-5.325310707092285
-5.325310707092285
-5.310051918029785
-5.310051918029785
-5.310051918029785
-5.310051918029785
-5.294793128967285
-5.294793128967285
-5.294793128967285
-5.294793128967285
-5.279534339904785
-5.279534339904785
-5.279534339904785
-5.279534339904785
-5.279534339904785
-5.279534339904785
-5.264275550842285
-5.264275550842285
-5.264275550842285
-5.264275550842285
-5.249016761779785
-5.249016761779785
-5.249016761779785
-5.249016761779785
-5.233757972717285
-5.233757972717285
-5.233757972717285
-5.233757972717285
-5.233757972717285
-5.218499183654785
-5.218499183654785
-5.218499183654785
-5.218499183654785
-5.203240394592285
-5.203240394592285
-5.203240394592285
-5.203240394592285
-5.187981605529785
-5.187981605529785
-5.187981605529785
-5.187981605529785
-5.187981605529785
-5.187981605529785
-5.172722816467285
-5.172722816467285
-5.172722816467285
-5.172722816467285
-5.172722816467285
-5.157464027404785
-5.157464027404785
-5.157464027404785
-5.157464027404785
-5.142205238342285
-5.142205238342285
-5.142205238342285
-5.142205238342285
-5.142205238342285
-5.142205238342285
-5.126946449279785
-5.126946449279785
-5.126946449279785
-5.126946449279785
-5.126946449279785
-5.111687660217285
-5.111687660217285
-5.111687660217285
-5.111687660217285
-5.096428871154785
-5.096428871154785
-5.096428871154785
-5.096428871154785
-5.081170082092285
-5.081170082092285
-5.081170082092285
-5.081170082092285
-5.065911293029785
-5.065911293029785
-5.065911293029785
-5.065911293029785
-5.065911293029785
-5.065911293029785
-5.050652503967285
-5.050652503967285
-5.050652503967285
-5.035393714904785
-5.035393714904785
-5.035393714904785
-5.035393714904785
-5.020134925842285
-5.020134925842285
-5.020134925842285
-5.020134925842285
-5.020134925842285
-5.020134925842285
-5.004876136779785
-5.004876136779785
-5.004876136779785
-5.004876136779785
-4.989617347717285
-4.989617347717285
-4.989617347717285
-4.989617347717285
-4.989617347717285
-4.974358558654785
-4.974358558654785
-4.974358558654785
-4.959099769592285
-4.974358558654785
-4.974358558654785
-4.959099769592285
-4.959099769592285
-4.959099769592285
-4.959099769592285
-4.943840980529785
-4.943840980529785
-4.943840980529785
-4.943840980529785
-4.928582191467285
-4.928582191467285
-4.928582191467285
-4.928582191467285
-4.928582191467285
-4.913323402404785
-4.913323402404785
-4.913323402404785
-4.913323402404785
-4.913323402404785
-4.898064613342285
-4.898064613342285
-4.898064613342285
-4.898064613342285
-4.898064613342285
-4.882805824279785
-4.882805824279785
-4.882805824279785
-4.882805824279785
-4.867547035217285
-4.867547035217285
-4.867547035217285
-4.867547035217285
-4.867547035217285
-4.852288246154785
-4.852288246154785
-4.852288246154785
-4.852288246154785
-4.852288246154785
-4.852288246154785
-4.837029457092285
-4.837029457092285
-4.837029457092285
-4.837029457092285
-4.837029457092285
-4.821770668029785
-4.821770668029785
-4.821770668029785
-4.821770668029785
-4.806511878967285
-4.806511878967285
-4.806511878967285
-4.806511878967285
-4.791253089904785
-4.791253089904785
-4.791253089904785
-4.791253089904785
-4.791253089904785
-4.791253089904785
-4.791253089904785
-4.775994300842285
-4.775994300842285
-4.775994300842285
-4.775994300842285
-4.760735511779785
-4.760735511779785
-4.760735511779785
-4.760735511779785
-4.760735511779785
-4.745476722717285
-4.760735511779785
-4.745476722717285
-4.745476722717285
-4.745476722717285
-4.745476722717285
-4.730217933654785
-4.730217933654785
-4.730217933654785
-4.730217933654785
-4.730217933654785
-4.714959144592285
-4.714959144592285
-4.714959144592285
-4.714959144592285
-4.699700355529785
-4.699700355529785
-4.699700355529785
-4.699700355529785
-4.684441566467285
-4.699700355529785
-4.699700355529785
-4.684441566467285
-4.684441566467285
-4.684441566467285
-4.684441566467285
-4.669182777404785
-4.669182777404785
-4.669182777404785
-4.669182777404785
-4.653923988342285
-4.653923988342285
-4.653923988342285
-4.653923988342285
-4.653923988342285
-4.638665199279785
-4.638665199279785
-4.638665199279785
-4.638665199279785
-4.638665199279785
-4.623406410217285
-4.623406410217285
-4.623406410217285
-4.623406410217285
-4.623406410217285
-4.608147621154785
-4.608147621154785
-4.608147621154785
-4.608147621154785
-4.608147621154785
-4.608147621154785
-4.592888832092285
-4.592888832092285
-4.592888832092285
-4.592888832092285
-4.592888832092285
-4.577630043029785
-4.577630043029785
-4.577630043029785
-4.577630043029785
-4.577630043029785
-4.577630043029785
-4.562371253967285
-4.562371253967285
-4.562371253967285
-4.562371253967285
-4.562371253967285
-4.562371253967285
-4.547112464904785
-4.547112464904785
-4.547112464904785
-4.531853675842285
-4.531853675842285
-4.531853675842285
-4.531853675842285
-4.531853675842285
-4.516594886779785
-4.516594886779785
-4.516594886779785
-4.516594886779785
-4.516594886779785
-4.501336097717285
-4.501336097717285
-4.501336097717285
-4.501336097717285
-4.501336097717285
-4.501336097717285
-4.501336097717285
-4.486077308654785
-4.486077308654785
-4.486077308654785
-4.486077308654785
-4.470818519592285
-4.470818519592285
-4.470818519592285
-4.470818519592285
-4.470818519592285
-4.455559730529785
-4.455559730529785
-4.455559730529785
-4.455559730529785
-4.455559730529785
-4.455559730529785
-4.440300941467285
-4.440300941467285
-4.440300941467285
-4.440300941467285
-4.425042152404785
-4.425042152404785
-4.425042152404785
-4.425042152404785
-4.425042152404785
-4.425042152404785
-4.409783363342285
-4.409783363342285
-4.409783363342285
-4.409783363342285
-4.409783363342285
-4.394524574279785
-4.394524574279785
-4.394524574279785
-4.394524574279785
-4.394524574279785
-4.379265785217285
-4.379265785217285
-4.379265785217285
-4.379265785217285
-4.379265785217285
-4.379265785217285
-4.379265785217285
-4.364006996154785
-4.364006996154785
-4.364006996154785
-4.364006996154785
-4.364006996154785
-4.348748207092285
-4.348748207092285
-4.348748207092285
-4.348748207092285
-4.348748207092285
-4.348748207092285
-4.333489418029785
-4.333489418029785
-4.333489418029785
-4.318230628967285
-4.333489418029785
-4.318230628967285
-4.318230628967285
-4.318230628967285
-4.318230628967285
-4.318230628967285
-4.318230628967285
-4.318230628967285
-4.302971839904785
-4.302971839904785
-4.302971839904785
-4.302971839904785
-4.287713050842285
-4.287713050842285
-4.287713050842285
-4.287713050842285
-4.287713050842285
-4.272454261779785
-4.272454261779785
-4.272454261779785
-4.272454261779785
-4.272454261779785
-4.272454261779785
-4.257195472717285
-4.257195472717285
-4.257195472717285
-4.257195472717285
-4.241936683654785
-4.241936683654785
-4.241936683654785
-4.241936683654785
-4.241936683654785
-4.241936683654785
-4.226677894592285
-4.226677894592285
-4.226677894592285
-4.226677894592285
-4.226677894592285
-4.226677894592285
-4.211419105529785
-4.211419105529785
-4.211419105529785
-4.211419105529785
-4.211419105529785
-4.211419105529785
-4.211419105529785
-4.196160316467285
-4.196160316467285
-4.196160316467285
-4.196160316467285
-4.180901527404785
-4.180901527404785
-4.180901527404785
-4.180901527404785
-4.180901527404785
-4.165642738342285
-4.165642738342285
-4.165642738342285
-4.165642738342285
-4.165642738342285
-4.150383949279785
-4.165642738342285
-4.150383949279785
-4.150383949279785
-4.150383949279785
-4.150383949279785
-4.135125160217285
-4.135125160217285
-4.135125160217285
-4.135125160217285
-4.135125160217285
-4.135125160217285
-4.135125160217285
-4.119866371154785
-4.119866371154785
-4.119866371154785
-4.119866371154785
-4.119866371154785
-4.104607582092285
-4.104607582092285
-4.119866371154785
-4.104607582092285
-4.104607582092285
-4.104607582092285
-4.089348793029785
-4.089348793029785
-4.089348793029785
-4.089348793029785
-4.089348793029785
-4.074090003967285
-4.074090003967285
-4.074090003967285
-4.074090003967285
-4.074090003967285
-4.074090003967285
-4.074090003967285
-4.058831214904785
-4.058831214904785
-4.058831214904785
-4.058831214904785
-4.058831214904785
-4.043572425842285
-4.043572425842285
-4.043572425842285
-4.043572425842285
-4.043572425842285
-4.043572425842285
-4.043572425842285
-4.028313636779785
-4.028313636779785
-4.028313636779785
-4.028313636779785
-4.013054847717285
-4.013054847717285
-4.013054847717285
-4.013054847717285
-4.013054847717285
-4.013054847717285
-4.013054847717285
-4.013054847717285
-3.997795820236206
-3.997795820236206
-3.997795820236206
-3.997795820236206
-3.997795820236206
-3.982537031173706
-3.982537031173706
-3.982537031173706
-3.982537031173706
-3.982537031173706
-3.982537031173706
-3.967278242111206
-3.967278242111206
-3.967278242111206
-3.967278242111206
-3.967278242111206
-3.967278242111206
-3.952019453048706
-3.952019453048706
-3.952019453048706
-3.952019453048706
-3.952019453048706
-3.936760663986206
-3.936760663986206
-3.936760663986206
-3.936760663986206
-3.936760663986206
-3.936760663986206
-3.921501874923706
-3.921501874923706
-3.921501874923706
-3.921501874923706
-3.921501874923706
-3.921501874923706
-3.906243085861206
-3.906243085861206
-3.906243085861206
-3.906243085861206
-3.906243085861206
-3.906243085861206
-3.906243085861206
-3.890984296798706
-3.890984296798706
-3.890984296798706
-3.890984296798706
-3.890984296798706
-3.875725507736206
-3.875725507736206
-3.875725507736206
-3.875725507736206
-3.875725507736206
-3.875725507736206
-3.875725507736206
-3.875725507736206
-3.860466718673706
-3.860466718673706
-3.860466718673706
-3.860466718673706
-3.860466718673706
-3.860466718673706
-3.860466718673706
-3.845207929611206
-3.845207929611206
-3.845207929611206
-3.845207929611206
-3.829949140548706
-3.829949140548706
-3.829949140548706
-3.829949140548706
-3.829949140548706
-3.829949140548706
-3.829949140548706
-3.814690351486206
-3.814690351486206
-3.814690351486206
-3.814690351486206
-3.814690351486206
-3.814690351486206
-3.799431562423706
-3.799431562423706
-3.799431562423706
-3.799431562423706
-3.799431562423706
-3.799431562423706
-3.784172773361206
-3.784172773361206
-3.784172773361206
-3.784172773361206
-3.768913984298706
-3.784172773361206
-3.784172773361206
-3.768913984298706
-3.768913984298706
-3.768913984298706
-3.768913984298706
-3.768913984298706
-3.753655195236206
-3.753655195236206
-3.753655195236206
-3.753655195236206
-3.753655195236206
-3.753655195236206
-3.738396406173706
-3.738396406173706
-3.738396406173706
-3.738396406173706
-3.738396406173706
-3.738396406173706
-3.723137617111206
-3.723137617111206
-3.723137617111206
-3.723137617111206
-3.723137617111206
-3.723137617111206
-3.723137617111206
-3.707878828048706
-3.707878828048706
-3.707878828048706
-3.707878828048706
-3.707878828048706
-3.707878828048706
-3.707878828048706
-3.707878828048706
-3.692620038986206
-3.692620038986206
-3.692620038986206
-3.692620038986206
-3.692620038986206
-3.692620038986206
-3.677361249923706
-3.677361249923706
-3.677361249923706
-3.677361249923706
-3.677361249923706
-3.662102460861206
-3.662102460861206
-3.662102460861206
-3.662102460861206
-3.662102460861206
-3.662102460861206
-3.662102460861206
-3.646843671798706
-3.646843671798706
-3.646843671798706
-3.646843671798706
-3.646843671798706
-3.646843671798706
-3.631584882736206
-3.631584882736206
-3.631584882736206
-3.631584882736206
-3.631584882736206
-3.631584882736206
-3.616326093673706
-3.616326093673706
-3.616326093673706
-3.616326093673706
-3.616326093673706
-3.616326093673706
-3.616326093673706
-3.616326093673706
-3.601067304611206
-3.601067304611206
-3.601067304611206
-3.601067304611206
-3.585808515548706
-3.601067304611206
-3.601067304611206
-3.585808515548706
-3.585808515548706
-3.585808515548706
-3.585808515548706
-3.585808515548706
-3.585808515548706
-3.570549726486206
-3.570549726486206
-3.570549726486206
-3.570549726486206
-3.570549726486206
-3.570549726486206
-3.555290937423706
-3.555290937423706
-3.555290937423706
-3.555290937423706
-3.555290937423706
-3.540032148361206
-3.540032148361206
-3.540032148361206
-3.540032148361206
-3.540032148361206
-3.540032148361206
-3.540032148361206
-3.540032148361206
-3.540032148361206
-3.524773359298706
-3.524773359298706
-3.524773359298706
-3.524773359298706
-3.524773359298706
-3.524773359298706
-3.509514570236206
-3.509514570236206
-3.509514570236206
-3.509514570236206
-3.509514570236206
-3.509514570236206
-3.494255781173706
-3.494255781173706
-3.494255781173706
-3.494255781173706
-3.494255781173706
-3.494255781173706
-3.478996992111206
-3.494255781173706
-3.478996992111206
-3.478996992111206
-3.478996992111206
-3.478996992111206
-3.478996992111206
-3.463738203048706
-3.463738203048706
-3.463738203048706
-3.463738203048706
-3.463738203048706
-3.463738203048706
-3.463738203048706
-3.463738203048706
-3.448479413986206
-3.448479413986206
-3.448479413986206
-3.448479413986206
-3.448479413986206
-3.433220624923706
-3.433220624923706
-3.448479413986206
-3.433220624923706
-3.433220624923706
-3.433220624923706
-3.433220624923706
-3.433220624923706
-3.433220624923706
-3.417961835861206
-3.417961835861206
-3.417961835861206
-3.417961835861206
-3.417961835861206
-3.402703046798706
-3.402703046798706
-3.402703046798706
-3.402703046798706
-3.402703046798706
-3.402703046798706
-3.402703046798706
-3.402703046798706
-3.387444257736206
-3.387444257736206
-3.387444257736206
-3.387444257736206
-3.387444257736206
-3.387444257736206
-3.372185468673706
-3.372185468673706
-3.372185468673706
-3.372185468673706
-3.372185468673706
-3.372185468673706
-3.372185468673706
-3.372185468673706
-3.372185468673706
-3.356926679611206
-3.356926679611206
-3.356926679611206
-3.356926679611206
-3.356926679611206
-3.356926679611206
-3.341667890548706
-3.341667890548706
-3.341667890548706
-3.341667890548706
-3.341667890548706
-3.341667890548706
-3.326409101486206
-3.341667890548706
-3.341667890548706
-3.326409101486206
-3.326409101486206
-3.326409101486206
-3.326409101486206
-3.326409101486206
-3.311150312423706
-3.311150312423706
-3.311150312423706
-3.311150312423706
-3.311150312423706
-3.311150312423706
-3.311150312423706
-3.295891523361206
-3.311150312423706
-3.295891523361206
-3.295891523361206
-3.295891523361206
-3.295891523361206
-3.295891523361206
-3.295891523361206
-3.280632734298706
-3.280632734298706
-3.280632734298706
-3.280632734298706
-3.280632734298706
-3.280632734298706
-3.280632734298706
-3.265373945236206
-3.265373945236206
-3.265373945236206
-3.265373945236206
-3.265373945236206
-3.265373945236206
-3.265373945236206
-3.265373945236206
-3.250115156173706
-3.250115156173706
-3.250115156173706
-3.250115156173706
-3.250115156173706
-3.250115156173706
-3.250115156173706
-3.234856367111206
-3.234856367111206
-3.234856367111206
-3.234856367111206
-3.234856367111206
-3.234856367111206
-3.234856367111206
-3.219597578048706
-3.219597578048706
-3.219597578048706
-3.219597578048706
-3.219597578048706
-3.219597578048706
-3.219597578048706
-3.219597578048706
-3.204338788986206
-3.204338788986206
-3.204338788986206
-3.204338788986206
-3.204338788986206
-3.189079999923706
-3.189079999923706
-3.189079999923706
-3.189079999923706
-3.189079999923706
-3.189079999923706
-3.189079999923706
-3.173821210861206
-3.173821210861206
-3.173821210861206
-3.173821210861206
-3.173821210861206
-3.173821210861206
-3.173821210861206
-3.173821210861206
-3.158562421798706
-3.158562421798706
-3.158562421798706
-3.158562421798706
-3.158562421798706
-3.158562421798706
-3.158562421798706
-3.158562421798706
-3.143303632736206
-3.143303632736206
-3.143303632736206
-3.143303632736206
-3.143303632736206
-3.143303632736206
-3.143303632736206
-3.143303632736206
-3.128044843673706
-3.128044843673706
-3.128044843673706
-3.128044843673706
-3.128044843673706
-3.128044843673706
-3.128044843673706
-3.128044843673706
-3.112786054611206
-3.112786054611206
-3.112786054611206
-3.112786054611206
-3.112786054611206
-3.112786054611206
-3.112786054611206
-3.097527265548706
-3.097527265548706
-3.097527265548706
-3.097527265548706
-3.097527265548706
-3.097527265548706
-3.097527265548706
-3.097527265548706
-3.082268476486206
-3.082268476486206
-3.082268476486206
-3.082268476486206
-3.082268476486206
-3.082268476486206
-3.082268476486206
-3.082268476486206
-3.067009687423706
-3.067009687423706
-3.067009687423706
-3.067009687423706
-3.067009687423706
-3.067009687423706
-3.067009687423706
-3.051750898361206
-3.051750898361206
-3.051750898361206
-3.051750898361206
-3.051750898361206
-3.051750898361206
-3.051750898361206
-3.051750898361206
-3.036492109298706
-3.036492109298706
-3.036492109298706
-3.036492109298706
-3.036492109298706
-3.036492109298706
-3.036492109298706
-3.036492109298706
-3.021233320236206
-3.021233320236206
-3.021233320236206
-3.021233320236206
-3.021233320236206
-3.021233320236206
-3.021233320236206
-3.005974531173706
-3.005974531173706
-3.021233320236206
-3.005974531173706
-3.005974531173706
-3.005974531173706
-3.005974531173706
-3.005974531173706
-2.990715742111206
-2.990715742111206
-3.005974531173706
-2.990715742111206
-2.990715742111206
-2.990715742111206
-2.990715742111206
-2.975456953048706
-2.975456953048706
-2.975456953048706
-2.990715742111206
-2.975456953048706
-2.975456953048706
-2.975456953048706
-2.975456953048706
-2.975456953048706
-2.960198163986206
-2.960198163986206
-2.960198163986206
-2.960198163986206
-2.960198163986206
-2.960198163986206
-2.960198163986206
-2.960198163986206
-2.944939374923706
-2.944939374923706
-2.944939374923706
-2.944939374923706
-2.944939374923706
-2.944939374923706
-2.944939374923706
-2.944939374923706
-2.944939374923706
-2.929680585861206
-2.929680585861206
-2.929680585861206
-2.929680585861206
-2.929680585861206
-2.929680585861206
-2.929680585861206
-2.914421796798706
-2.929680585861206
-2.914421796798706
-2.914421796798706
-2.914421796798706
-2.914421796798706
-2.914421796798706
-2.914421796798706
-2.914421796798706
-2.914421796798706
-2.899163007736206
-2.899163007736206
-2.899163007736206
-2.899163007736206
-2.899163007736206
-2.899163007736206
-2.899163007736206
-2.883904218673706
-2.883904218673706
-2.883904218673706
-2.883904218673706
-2.883904218673706
-2.883904218673706
-2.883904218673706
-2.883904218673706
-2.868645429611206
-2.868645429611206
-2.868645429611206
-2.868645429611206
-2.868645429611206
-2.868645429611206
-2.868645429611206
-2.868645429611206
-2.868645429611206
-2.853386640548706
-2.853386640548706
-2.868645429611206
-2.853386640548706
-2.853386640548706
-2.853386640548706
-2.853386640548706
-2.853386640548706
-2.853386640548706
-2.838127851486206
-2.838127851486206
-2.838127851486206
-2.838127851486206
-2.838127851486206
-2.838127851486206
-2.838127851486206
-2.822869062423706
-2.822869062423706
-2.822869062423706
-2.822869062423706
-2.822869062423706
-2.822869062423706
-2.822869062423706
-2.822869062423706
-2.822869062423706
-2.822869062423706
-2.807610273361206
-2.807610273361206
-2.807610273361206
-2.807610273361206
-2.807610273361206
-2.807610273361206
-2.807610273361206
-2.807610273361206
-2.807610273361206
-2.807610273361206
-2.807610273361206
-2.792351484298706
-2.792351484298706
-2.792351484298706
-2.792351484298706
-2.792351484298706
-2.777092695236206
-2.777092695236206
-2.777092695236206
-2.777092695236206
-2.777092695236206
-2.777092695236206
-2.777092695236206
-2.777092695236206
-2.761833906173706
-2.761833906173706
-2.761833906173706
-2.761833906173706
-2.761833906173706
-2.761833906173706
-2.761833906173706
-2.761833906173706
-2.761833906173706
-2.761833906173706
-2.761833906173706
-2.746575117111206
-2.746575117111206
-2.746575117111206
-2.746575117111206
-2.746575117111206
-2.746575117111206
-2.746575117111206
-2.731316328048706
-2.731316328048706
-2.746575117111206
-2.731316328048706
-2.731316328048706
-2.731316328048706
-2.731316328048706
-2.731316328048706
-2.731316328048706
-2.716057538986206
-2.731316328048706
-2.731316328048706
-2.716057538986206
-2.716057538986206
-2.716057538986206
-2.716057538986206
-2.716057538986206
-2.716057538986206
-2.716057538986206
-2.700798749923706
-2.700798749923706
-2.700798749923706
-2.700798749923706
-2.700798749923706
-2.700798749923706
-2.700798749923706
-2.700798749923706
-2.685539960861206
-2.685539960861206
-2.685539960861206
-2.685539960861206
-2.685539960861206
-2.685539960861206
-2.685539960861206
-2.685539960861206
-2.670281171798706
-2.670281171798706
-2.670281171798706
-2.670281171798706
-2.670281171798706
-2.670281171798706
-2.670281171798706
-2.655022382736206
-2.655022382736206
-2.655022382736206
-2.655022382736206
-2.655022382736206
-2.655022382736206
-2.655022382736206
-2.655022382736206
-2.655022382736206
-2.655022382736206
-2.655022382736206
-2.639763593673706
-2.639763593673706
-2.639763593673706
-2.639763593673706
-2.639763593673706
-2.639763593673706
-2.624504804611206
-2.639763593673706
-2.639763593673706
-2.624504804611206
-2.624504804611206
-2.624504804611206
-2.624504804611206
-2.624504804611206
-2.624504804611206
-2.624504804611206
-2.624504804611206
-2.624504804611206
-2.609246015548706
-2.609246015548706
-2.609246015548706
-2.609246015548706
-2.609246015548706
-2.609246015548706
-2.609246015548706
-2.593987226486206
-2.593987226486206
-2.609246015548706
-2.593987226486206
-2.593987226486206
-2.593987226486206
-2.593987226486206
-2.593987226486206
-2.593987226486206
-2.593987226486206
-2.593987226486206
-2.578728437423706
-2.578728437423706
-2.578728437423706
-2.578728437423706
-2.578728437423706
-2.578728437423706
-2.578728437423706
-2.578728437423706
-2.563469648361206
-2.563469648361206
-2.563469648361206
-2.563469648361206
-2.563469648361206
-2.563469648361206
-2.563469648361206
-2.563469648361206
-2.548210859298706
-2.548210859298706
-2.563469648361206
-2.548210859298706
-2.548210859298706
-2.548210859298706
-2.548210859298706
-2.548210859298706
-2.548210859298706
-2.548210859298706
-2.532952070236206
-2.532952070236206
-2.532952070236206
-2.532952070236206
-2.532952070236206
-2.532952070236206
-2.532952070236206
-2.532952070236206
-2.532952070236206
-2.517693281173706
-2.517693281173706
-2.517693281173706
-2.517693281173706
-2.517693281173706
-2.517693281173706
-2.517693281173706
-2.517693281173706
-2.502434492111206
-2.517693281173706
-2.517693281173706
-2.502434492111206
-2.502434492111206
-2.502434492111206
-2.502434492111206
-2.502434492111206
-2.502434492111206
-2.502434492111206
-2.502434492111206
-2.502434492111206
-2.487175703048706
-2.487175703048706
-2.487175703048706
-2.487175703048706
-2.487175703048706
-2.487175703048706
-2.487175703048706
-2.487175703048706
-2.487175703048706
-2.487175703048706
-2.471916913986206
-2.471916913986206
-2.471916913986206
-2.471916913986206
-2.471916913986206
-2.471916913986206
-2.471916913986206
-2.471916913986206
-2.471916913986206
-2.456658124923706
-2.471916913986206
-2.456658124923706
-2.456658124923706
-2.456658124923706
-2.456658124923706
-2.456658124923706
-2.456658124923706
-2.441399335861206
-2.456658124923706
-2.441399335861206
-2.441399335861206
-2.441399335861206
-2.441399335861206
-2.441399335861206
-2.441399335861206
-2.441399335861206
-2.441399335861206
-2.441399335861206
-2.441399335861206
-2.426140546798706
-2.426140546798706
-2.426140546798706
-2.426140546798706
-2.426140546798706
-2.426140546798706
-2.426140546798706
-2.426140546798706
-2.426140546798706
-2.410881757736206
-2.410881757736206
-2.410881757736206
-2.410881757736206
-2.410881757736206
-2.410881757736206
-2.410881757736206
-2.410881757736206
-2.410881757736206
-2.395622968673706
-2.410881757736206
-2.395622968673706
-2.395622968673706
-2.395622968673706
-2.395622968673706
-2.395622968673706
-2.395622968673706
-2.395622968673706
-2.395622968673706
-2.395622968673706
-2.380364179611206
-2.380364179611206
-2.380364179611206
-2.380364179611206
-2.380364179611206
-2.380364179611206
-2.380364179611206
-2.380364179611206
-2.380364179611206
-2.365105390548706
-2.380364179611206
-2.365105390548706
-2.365105390548706
-2.365105390548706
-2.365105390548706
-2.365105390548706
-2.365105390548706
-2.365105390548706
-2.365105390548706
-2.365105390548706
-2.349846601486206
-2.349846601486206
-2.349846601486206
-2.349846601486206
-2.349846601486206
-2.349846601486206
-2.349846601486206
-2.349846601486206
-2.349846601486206
-2.349846601486206
-2.334587812423706
-2.334587812423706
-2.334587812423706
-2.334587812423706
-2.334587812423706
-2.334587812423706
-2.334587812423706
-2.319329023361206
-2.319329023361206
-2.319329023361206
-2.319329023361206
-2.334587812423706
-2.319329023361206
-2.319329023361206
-2.319329023361206
-2.319329023361206
-2.319329023361206
-2.304070234298706
-2.304070234298706
-2.304070234298706
-2.304070234298706
-2.304070234298706
-2.304070234298706
-2.304070234298706
-2.304070234298706
-2.304070234298706
-2.304070234298706
-2.304070234298706
-2.304070234298706
-2.304070234298706
-2.304070234298706
-2.304070234298706
-2.288811445236206
-2.288811445236206
-2.288811445236206
-2.288811445236206
-2.288811445236206
-2.288811445236206
-2.288811445236206
-2.288811445236206
-2.288811445236206
-2.288811445236206
-2.273552656173706
-2.273552656173706
-2.273552656173706
-2.273552656173706
-2.273552656173706
-2.258293867111206
-2.273552656173706
-2.273552656173706
-2.273552656173706
-2.258293867111206
-2.258293867111206
-2.258293867111206
-2.258293867111206
-2.258293867111206
-2.258293867111206
-2.258293867111206
-2.258293867111206
-2.258293867111206
-2.258293867111206
-2.258293867111206
-2.243035078048706
-2.243035078048706
-2.243035078048706
-2.243035078048706
-2.243035078048706
-2.243035078048706
-2.243035078048706
-2.243035078048706
-2.243035078048706
-2.227776288986206
-2.227776288986206
-2.227776288986206
-2.227776288986206
-2.227776288986206
-2.227776288986206
-2.227776288986206
-2.227776288986206
-2.227776288986206
-2.227776288986206
-2.227776288986206
-2.227776288986206
-2.227776288986206
-2.227776288986206
-2.212517499923706
-2.212517499923706
-2.212517499923706
-2.212517499923706
-2.212517499923706
-2.212517499923706
-2.212517499923706
-2.212517499923706
-2.212517499923706
-2.212517499923706
-2.197258710861206
-2.197258710861206
-2.197258710861206
-2.197258710861206
-2.197258710861206
-2.197258710861206
-2.197258710861206
-2.197258710861206
-2.197258710861206
-2.197258710861206
-2.181999921798706
-2.181999921798706
-2.181999921798706
-2.181999921798706
-2.181999921798706
-2.181999921798706
-2.181999921798706
-2.181999921798706
-2.181999921798706
-2.181999921798706
-2.181999921798706
-2.181999921798706
-2.166741132736206
-2.166741132736206
-2.166741132736206
-2.166741132736206
-2.166741132736206
-2.166741132736206
-2.166741132736206
-2.151482343673706
-2.151482343673706
-2.151482343673706
-2.166741132736206
-2.151482343673706
-2.151482343673706
-2.151482343673706
-2.151482343673706
-2.151482343673706
-2.151482343673706
-2.151482343673706
-2.151482343673706
-2.136223554611206
-2.136223554611206
-2.151482343673706
-2.136223554611206
-2.136223554611206
-2.136223554611206
-2.136223554611206
-2.136223554611206
-2.136223554611206
-2.136223554611206
-2.136223554611206
-2.136223554611206
-2.136223554611206
-2.120964765548706
-2.120964765548706
-2.120964765548706
-2.120964765548706
-2.120964765548706
-2.120964765548706
-2.120964765548706
-2.120964765548706
-2.120964765548706
-2.105705976486206
-2.105705976486206
-2.105705976486206
-2.105705976486206
-2.105705976486206
-2.105705976486206
-2.105705976486206
-2.105705976486206
-2.105705976486206
-2.105705976486206
-2.105705976486206
-2.090447187423706
-2.090447187423706
-2.090447187423706
-2.105705976486206
-2.090447187423706
-2.090447187423706
-2.090447187423706
-2.090447187423706
-2.090447187423706
-2.090447187423706
-2.090447187423706
-2.090447187423706
-2.075188398361206
-2.075188398361206
-2.075188398361206
-2.075188398361206
-2.075188398361206
-2.059929609298706
-2.075188398361206
-2.075188398361206
-2.075188398361206
-2.059929609298706
-2.059929609298706
-2.059929609298706
-2.059929609298706
-2.059929609298706
-2.059929609298706
-2.059929609298706
-2.059929609298706
-2.059929609298706
-2.059929609298706
-2.059929609298706
-2.059929609298706
-2.059929609298706
-2.059929609298706
-2.059929609298706
-2.044670820236206
-2.044670820236206
-2.059929609298706
-2.044670820236206
-2.044670820236206
-2.044670820236206
-2.044670820236206
-2.044670820236206
-2.044670820236206
-2.044670820236206
-2.044670820236206
-2.029412031173706
-2.029412031173706
-2.029412031173706
-2.029412031173706
-2.029412031173706
-2.029412031173706
-2.029412031173706
-2.029412031173706
-2.029412031173706
-2.029412031173706
-2.029412031173706
-2.029412031173706
-2.014153242111206
-2.014153242111206
-2.014153242111206
-2.014153242111206
-2.014153242111206
-2.014153242111206
-2.014153242111206
-2.014153242111206
-2.014153242111206
-2.014153242111206
-2.014153242111206
-2.014153242111206
-2.014153242111206
-1.998894453048706
-1.998894453048706
-1.998894453048706
-1.998894453048706
-1.998894453048706
-1.998894453048706
-1.998894453048706
-1.998894453048706
-1.998894453048706
-1.998894453048706
-1.998894453048706
-1.983635663986206
-1.983635663986206
-1.983635663986206
-1.983635663986206
-1.983635663986206
-1.983635663986206
-1.983635663986206
-1.968376874923706
-1.983635663986206
-1.983635663986206
-1.968376874923706
-1.968376874923706
-1.968376874923706
-1.968376874923706
-1.983635663986206
-1.968376874923706
-1.968376874923706
-1.968376874923706
-1.968376874923706
-1.968376874923706
-1.968376874923706
-1.968376874923706
-1.953118085861206
-1.953118085861206
-1.953118085861206
-1.953118085861206
-1.953118085861206
-1.953118085861206
-1.953118085861206
-1.953118085861206
-1.937859296798706
-1.937859296798706
-1.953118085861206
-1.937859296798706
-1.937859296798706
-1.937859296798706
-1.937859296798706
-1.937859296798706
-1.937859296798706
-1.937859296798706
-1.937859296798706
-1.937859296798706
-1.937859296798706
-1.937859296798706
-1.937859296798706
-1.922600507736206
-1.922600507736206
-1.922600507736206
-1.922600507736206
-1.922600507736206
-1.922600507736206
-1.922600507736206
-1.922600507736206
-1.922600507736206
-1.922600507736206
-1.922600507736206
-1.922600507736206
-1.907341718673706
-1.922600507736206
-1.922600507736206
-1.907341718673706
-1.907341718673706
-1.907341718673706
-1.907341718673706
-1.907341718673706
-1.907341718673706
-1.907341718673706
-1.907341718673706
-1.907341718673706
-1.892082929611206
-1.907341718673706
-1.892082929611206
-1.892082929611206
-1.892082929611206
-1.892082929611206
-1.892082929611206
-1.892082929611206
-1.892082929611206
-1.892082929611206
-1.892082929611206
-1.876824140548706
-1.876824140548706
-1.876824140548706
-1.892082929611206
-1.876824140548706
-1.876824140548706
-1.876824140548706
-1.876824140548706
-1.876824140548706
-1.876824140548706
-1.876824140548706
-1.876824140548706
-1.861565351486206
-1.876824140548706
-1.876824140548706
-1.876824140548706
-1.861565351486206
-1.861565351486206
-1.861565351486206
-1.861565351486206
-1.861565351486206
-1.861565351486206
-1.861565351486206
-1.861565351486206
-1.861565351486206
-1.861565351486206
-1.861565351486206
-1.846306562423706
-1.846306562423706
-1.861565351486206
-1.846306562423706
-1.846306562423706
-1.846306562423706
-1.846306562423706
-1.846306562423706
-1.846306562423706
-1.846306562423706
-1.846306562423706
-1.846306562423706
-1.846306562423706
-1.831047773361206
-1.831047773361206
-1.831047773361206
-1.831047773361206
-1.831047773361206
-1.831047773361206
-1.831047773361206
-1.831047773361206
-1.831047773361206
-1.831047773361206
-1.831047773361206
-1.815788984298706
-1.831047773361206
-1.831047773361206
-1.815788984298706
-1.831047773361206
-1.815788984298706
-1.815788984298706
-1.815788984298706
-1.815788984298706
-1.815788984298706
-1.815788984298706
-1.815788984298706
-1.815788984298706
-1.815788984298706
-1.815788984298706
-1.815788984298706
-1.815788984298706
-1.815788984298706
-1.800530195236206
-1.800530195236206
-1.800530195236206
-1.800530195236206
-1.800530195236206
-1.800530195236206
-1.800530195236206
-1.800530195236206
-1.800530195236206
-1.800530195236206
-1.800530195236206
-1.800530195236206
-1.800530195236206
-1.785271406173706
-1.800530195236206
-1.785271406173706
-1.785271406173706
-1.785271406173706
-1.785271406173706
-1.785271406173706
-1.785271406173706
-1.785271406173706
-1.785271406173706
-1.785271406173706
-1.785271406173706
-1.785271406173706
-1.785271406173706
-1.785271406173706
-1.770012617111206
-1.770012617111206
-1.770012617111206
-1.770012617111206
-1.770012617111206
-1.770012617111206
-1.770012617111206
-1.754753828048706
-1.770012617111206
-1.770012617111206
-1.754753828048706
-1.770012617111206
-1.754753828048706
-1.754753828048706
-1.754753828048706
-1.754753828048706
-1.754753828048706
-1.754753828048706
-1.754753828048706
-1.754753828048706
-1.754753828048706
-1.754753828048706
-1.739495038986206
-1.754753828048706
-1.754753828048706
-1.754753828048706
-1.739495038986206
-1.739495038986206
-1.739495038986206
-1.739495038986206
-1.739495038986206
-1.739495038986206
-1.739495038986206
-1.739495038986206
-1.724236249923706
-1.724236249923706
-1.739495038986206
-1.724236249923706
-1.724236249923706
-1.724236249923706
-1.724236249923706
-1.724236249923706
-1.724236249923706
-1.724236249923706
-1.724236249923706
-1.724236249923706
-1.708977460861206
-1.724236249923706
-1.724236249923706
-1.708977460861206
-1.708977460861206
-1.708977460861206
-1.708977460861206
-1.708977460861206
-1.708977460861206
-1.708977460861206
-1.708977460861206
-1.708977460861206
-1.708977460861206
-1.708977460861206
-1.708977460861206
-1.708977460861206
-1.708977460861206
-1.708977460861206
-1.693718671798706
-1.693718671798706
-1.693718671798706
-1.693718671798706
-1.693718671798706
-1.693718671798706
-1.693718671798706
-1.693718671798706
-1.693718671798706
-1.693718671798706
-1.693718671798706
-1.693718671798706
-1.693718671798706
-1.693718671798706
-1.678459882736206
-1.693718671798706
-1.678459882736206
-1.678459882736206
-1.678459882736206
-1.678459882736206
-1.678459882736206
-1.678459882736206
-1.678459882736206
-1.678459882736206
-1.678459882736206
-1.678459882736206
-1.678459882736206
-1.678459882736206
-1.678459882736206
-1.663201093673706
-1.663201093673706
-1.663201093673706
-1.663201093673706
-1.663201093673706
-1.663201093673706
-1.663201093673706
-1.663201093673706
-1.663201093673706
-1.663201093673706
-1.663201093673706
-1.663201093673706
-1.647942304611206
-1.663201093673706
-1.663201093673706
-1.647942304611206
-1.663201093673706
-1.647942304611206
-1.647942304611206
-1.647942304611206
-1.647942304611206
-1.647942304611206
-1.647942304611206
-1.647942304611206
-1.647942304611206
-1.647942304611206
-1.647942304611206
-1.632683515548706
-1.647942304611206
-1.632683515548706
-1.632683515548706
-1.647942304611206
-1.632683515548706
-1.632683515548706
-1.632683515548706
-1.632683515548706
-1.632683515548706
-1.632683515548706
-1.632683515548706
-1.632683515548706
-1.632683515548706
-1.617424726486206
-1.617424726486206
-1.617424726486206
-1.617424726486206
-1.617424726486206
-1.617424726486206
-1.617424726486206
-1.617424726486206
-1.617424726486206
-1.617424726486206
-1.617424726486206
-1.617424726486206
-1.617424726486206
-1.617424726486206
-1.617424726486206
-1.602165937423706
-1.602165937423706
-1.617424726486206
-1.617424726486206
-1.602165937423706
-1.602165937423706
-1.602165937423706
-1.602165937423706
-1.602165937423706
-1.602165937423706
-1.602165937423706
-1.602165937423706
-1.602165937423706
-1.602165937423706
-1.602165937423706
-1.602165937423706
-1.602165937423706
-1.602165937423706
-1.602165937423706
-1.586907148361206
-1.586907148361206
-1.586907148361206
-1.586907148361206
-1.586907148361206
-1.586907148361206
-1.586907148361206
-1.586907148361206
-1.571648359298706
-1.586907148361206
-1.586907148361206
-1.586907148361206
-1.571648359298706
-1.586907148361206
-1.586907148361206
-1.571648359298706
-1.571648359298706
-1.571648359298706
-1.571648359298706
-1.571648359298706
-1.571648359298706
-1.571648359298706
-1.571648359298706
-1.571648359298706
-1.556389570236206
-1.556389570236206
-1.556389570236206
-1.556389570236206
-1.556389570236206
-1.556389570236206
-1.556389570236206
-1.556389570236206
-1.556389570236206
-1.556389570236206
-1.556389570236206
-1.556389570236206
-1.556389570236206
-1.556389570236206
-1.556389570236206
-1.556389570236206
-1.556389570236206
-1.541130781173706
-1.541130781173706
-1.541130781173706
-1.541130781173706
-1.541130781173706
-1.541130781173706
-1.541130781173706
-1.541130781173706
-1.541130781173706
-1.541130781173706
-1.525871992111206
-1.541130781173706
-1.541130781173706
-1.525871992111206
-1.525871992111206
-1.525871992111206
-1.525871992111206
-1.525871992111206
-1.525871992111206
-1.525871992111206
-1.525871992111206
-1.525871992111206
-1.525871992111206
-1.525871992111206
-1.525871992111206
-1.525871992111206
-1.525871992111206
-1.525871992111206
-1.525871992111206
-1.525871992111206
-1.525871992111206
-1.510613203048706
-1.525871992111206
-1.525871992111206
-1.525871992111206
-1.525871992111206
-1.510613203048706
-1.510613203048706
-1.525871992111206
-1.510613203048706
-1.510613203048706
-1.510613203048706
-1.510613203048706
-1.510613203048706
-1.510613203048706
-1.510613203048706
-1.495354413986206
-1.495354413986206
-1.495354413986206
-1.495354413986206
-1.495354413986206
-1.495354413986206
-1.495354413986206
-1.495354413986206
-1.495354413986206
-1.495354413986206
-1.495354413986206
-1.495354413986206
-1.495354413986206
-1.495354413986206
-1.495354413986206
-1.495354413986206
-1.480095624923706
-1.480095624923706
-1.480095624923706
-1.480095624923706
-1.480095624923706
-1.480095624923706
-1.480095624923706
-1.480095624923706
-1.480095624923706
-1.480095624923706
-1.480095624923706
-1.480095624923706
-1.480095624923706
-1.480095624923706
-1.480095624923706
-1.480095624923706
-1.480095624923706
-1.464836835861206
-1.464836835861206
-1.464836835861206
-1.464836835861206
-1.464836835861206
-1.464836835861206
-1.464836835861206
-1.464836835861206
-1.464836835861206
-1.464836835861206
-1.464836835861206
-1.449578046798706
-1.449578046798706
-1.449578046798706
-1.449578046798706
-1.449578046798706
-1.449578046798706
-1.449578046798706
-1.449578046798706
-1.449578046798706
-1.449578046798706
-1.449578046798706
-1.449578046798706
-1.449578046798706
-1.449578046798706
-1.449578046798706
-1.449578046798706
-1.434319257736206
-1.434319257736206
-1.449578046798706
-1.434319257736206
-1.434319257736206
-1.434319257736206
-1.434319257736206
-1.434319257736206
-1.434319257736206
-1.434319257736206
-1.434319257736206
-1.434319257736206
-1.434319257736206
-1.434319257736206
-1.434319257736206
-1.434319257736206
-1.434319257736206
-1.434319257736206
-1.434319257736206
-1.434319257736206
-1.419060468673706
-1.419060468673706
-1.419060468673706
-1.419060468673706
-1.419060468673706
-1.419060468673706
-1.419060468673706
-1.419060468673706
-1.419060468673706
-1.419060468673706
-1.419060468673706
-1.419060468673706
-1.419060468673706
-1.419060468673706
-1.419060468673706
-1.403801679611206
-1.403801679611206
-1.419060468673706
-1.403801679611206
-1.403801679611206
-1.419060468673706
-1.403801679611206
-1.403801679611206
-1.403801679611206
-1.403801679611206
-1.403801679611206
-1.403801679611206
-1.403801679611206
-1.403801679611206
-1.403801679611206
-1.388542890548706
-1.403801679611206
-1.403801679611206
-1.403801679611206
-1.388542890548706
-1.403801679611206
-1.388542890548706
-1.403801679611206
-1.388542890548706
-1.388542890548706
-1.388542890548706
-1.388542890548706
-1.388542890548706
-1.388542890548706
-1.388542890548706
-1.388542890548706
-1.388542890548706
-1.388542890548706
-1.388542890548706
-1.373284101486206
-1.373284101486206
-1.373284101486206
-1.373284101486206
-1.373284101486206
-1.373284101486206
-1.373284101486206
-1.373284101486206
-1.373284101486206
-1.373284101486206
-1.373284101486206
-1.373284101486206
-1.373284101486206
-1.373284101486206
-1.373284101486206
-1.373284101486206
-1.373284101486206
-1.373284101486206
-1.373284101486206
-1.358025312423706
-1.358025312423706
-1.358025312423706
-1.358025312423706
-1.358025312423706
-1.358025312423706
-1.358025312423706
-1.358025312423706
-1.358025312423706
-1.358025312423706
-1.358025312423706
-1.358025312423706
-1.358025312423706
-1.358025312423706
-1.358025312423706
-1.358025312423706
-1.358025312423706
-1.358025312423706
-1.342766523361206
-1.358025312423706
-1.342766523361206
-1.358025312423706
-1.358025312423706
-1.342766523361206
-1.342766523361206
-1.342766523361206
-1.342766523361206
-1.342766523361206
-1.342766523361206
-1.342766523361206
-1.342766523361206
-1.342766523361206
-1.342766523361206
-1.342766523361206
-1.342766523361206
-1.342766523361206
-1.342766523361206
-1.342766523361206
-1.327507734298706
-1.342766523361206
-1.327507734298706
-1.327507734298706
-1.327507734298706
-1.327507734298706
-1.327507734298706
-1.327507734298706
-1.327507734298706
-1.327507734298706
-1.327507734298706
-1.327507734298706
-1.327507734298706
-1.312248945236206
-1.327507734298706
-1.327507734298706
-1.312248945236206
-1.312248945236206
-1.312248945236206
-1.312248945236206
-1.312248945236206
-1.312248945236206
-1.312248945236206
-1.312248945236206
-1.312248945236206
-1.312248945236206
-1.312248945236206
-1.312248945236206
-1.312248945236206
-1.312248945236206
-1.312248945236206
-1.312248945236206
-1.296990156173706
-1.312248945236206
-1.296990156173706
-1.296990156173706
-1.296990156173706
-1.296990156173706
-1.296990156173706
-1.296990156173706
-1.296990156173706
-1.296990156173706
-1.296990156173706
-1.296990156173706
-1.281731367111206
-1.296990156173706
-1.296990156173706
-1.296990156173706
-1.296990156173706
-1.296990156173706
-1.296990156173706
-1.281731367111206
-1.281731367111206
-1.296990156173706
-1.281731367111206
-1.281731367111206
-1.281731367111206
-1.281731367111206
-1.281731367111206
-1.281731367111206
-1.281731367111206
-1.281731367111206
-1.281731367111206
-1.281731367111206
-1.281731367111206
-1.281731367111206
-1.281731367111206
-1.266472578048706
-1.281731367111206
-1.281731367111206
-1.266472578048706
-1.281731367111206
-1.281731367111206
-1.281731367111206
-1.266472578048706
-1.266472578048706
-1.266472578048706
-1.266472578048706
-1.266472578048706
-1.266472578048706
-1.266472578048706
-1.266472578048706
-1.266472578048706
-1.266472578048706
-1.266472578048706
-1.251213788986206
-1.251213788986206
-1.266472578048706
-1.266472578048706
-1.266472578048706
-1.266472578048706
-1.251213788986206
-1.251213788986206
-1.266472578048706
-1.251213788986206
-1.266472578048706
-1.251213788986206
-1.251213788986206
-1.251213788986206
-1.251213788986206
-1.251213788986206
-1.251213788986206
-1.251213788986206
-1.251213788986206
-1.251213788986206
-1.251213788986206
-1.251213788986206
-1.251213788986206
-1.251213788986206
-1.251213788986206
-1.251213788986206
-1.251213788986206
-1.235954999923706
-1.235954999923706
-1.235954999923706
-1.251213788986206
-1.235954999923706
-1.235954999923706
-1.235954999923706
-1.235954999923706
-1.235954999923706
-1.235954999923706
-1.235954999923706
-1.235954999923706
-1.235954999923706
-1.235954999923706
-1.235954999923706
-1.235954999923706
-1.220696210861206
-1.235954999923706
-1.235954999923706
-1.220696210861206
-1.220696210861206
-1.220696210861206
-1.220696210861206
-1.220696210861206
-1.220696210861206
-1.220696210861206
-1.220696210861206
-1.220696210861206
-1.220696210861206
-1.205437421798706
-1.205437421798706
-1.205437421798706
-1.205437421798706
-1.205437421798706
-1.205437421798706
-1.205437421798706
-1.205437421798706
-1.205437421798706
-1.205437421798706
-1.205437421798706
-1.205437421798706
-1.205437421798706
-1.205437421798706
-1.205437421798706
-1.205437421798706
-1.205437421798706
-1.205437421798706
-1.205437421798706
-1.205437421798706
-1.205437421798706
-1.190178632736206
-1.190178632736206
-1.190178632736206
-1.190178632736206
-1.190178632736206
-1.190178632736206
-1.190178632736206
-1.190178632736206
-1.190178632736206
-1.190178632736206
-1.190178632736206
-1.190178632736206
-1.190178632736206
-1.190178632736206
-1.190178632736206
-1.190178632736206
-1.190178632736206
-1.190178632736206
-1.190178632736206
-1.174919843673706
-1.190178632736206
-1.190178632736206
-1.174919843673706
-1.190178632736206
-1.174919843673706
-1.190178632736206
-1.190178632736206
-1.190178632736206
-1.190178632736206
-1.174919843673706
-1.174919843673706
-1.174919843673706
-1.174919843673706
-1.174919843673706
-1.174919843673706
-1.174919843673706
-1.174919843673706
-1.174919843673706
-1.174919843673706
-1.174919843673706
-1.174919843673706
-1.174919843673706
-1.174919843673706
-1.174919843673706
-1.174919843673706
-1.174919843673706
-1.174919843673706
-1.174919843673706
-1.174919843673706
-1.174919843673706
-1.174919843673706
-1.159661054611206
-1.159661054611206
-1.159661054611206
-1.159661054611206
-1.159661054611206
-1.159661054611206
-1.159661054611206
-1.159661054611206
-1.159661054611206
-1.159661054611206
-1.159661054611206
-1.159661054611206
-1.144402265548706
-1.144402265548706
-1.144402265548706
-1.144402265548706
-1.144402265548706
-1.144402265548706
-1.144402265548706
-1.144402265548706
-1.144402265548706
-1.144402265548706
-1.144402265548706
-1.144402265548706
-1.144402265548706
-1.144402265548706
-1.129143476486206
-1.144402265548706
-1.144402265548706
-1.144402265548706
-1.144402265548706
-1.144402265548706
-1.144402265548706
-1.144402265548706
-1.129143476486206
-1.129143476486206
-1.144402265548706
-1.144402265548706
-1.129143476486206
-1.129143476486206
-1.129143476486206
-1.129143476486206
-1.129143476486206
-1.129143476486206
-1.129143476486206
-1.129143476486206
-1.129143476486206
-1.113884687423706
-1.129143476486206
-1.129143476486206
-1.113884687423706
-1.129143476486206
-1.129143476486206
-1.129143476486206
-1.129143476486206
-1.113884687423706
-1.113884687423706
-1.113884687423706
-1.113884687423706
-1.113884687423706
-1.113884687423706
-1.113884687423706
-1.113884687423706
-1.113884687423706
-1.113884687423706
-1.113884687423706
-1.113884687423706
-1.113884687423706
-1.113884687423706
-1.113884687423706
-1.113884687423706
-1.113884687423706
-1.113884687423706
-1.098625898361206
-1.113884687423706
-1.113884687423706
-1.098625898361206
-1.098625898361206
-1.113884687423706
-1.113884687423706
-1.098625898361206
-1.098625898361206
-1.098625898361206
-1.098625898361206
-1.098625898361206
-1.098625898361206
-1.098625898361206
-1.098625898361206
-1.098625898361206
-1.098625898361206
-1.098625898361206
-1.098625898361206
-1.098625898361206
-1.098625898361206
-1.098625898361206
-1.098625898361206
-1.083367109298706
-1.083367109298706
-1.083367109298706
-1.083367109298706
-1.098625898361206
-1.083367109298706
-1.083367109298706
-1.083367109298706
-1.083367109298706
-1.083367109298706
-1.083367109298706
-1.083367109298706
-1.083367109298706
-1.083367109298706
-1.083367109298706
-1.083367109298706
-1.083367109298706
-1.083367109298706
-1.083367109298706
-1.083367109298706
-1.083367109298706
-1.083367109298706
-1.068108320236206
-1.068108320236206
-1.068108320236206
-1.083367109298706
-1.068108320236206
-1.068108320236206
-1.068108320236206
-1.068108320236206
-1.068108320236206
-1.068108320236206
-1.068108320236206
-1.068108320236206
-1.068108320236206
-1.068108320236206
-1.068108320236206
-1.068108320236206
-1.068108320236206
-1.068108320236206
-1.068108320236206
-1.052849531173706
-1.052849531173706
-1.052849531173706
-1.068108320236206
-1.068108320236206
-1.052849531173706
-1.052849531173706
-1.068108320236206
-1.052849531173706
-1.052849531173706
-1.052849531173706
-1.052849531173706
-1.052849531173706
-1.052849531173706
-1.052849531173706
-1.052849531173706
-1.052849531173706
-1.052849531173706
-1.052849531173706
-1.052849531173706
-1.052849531173706
-1.037590742111206
-1.052849531173706
-1.052849531173706
-1.037590742111206
-1.052849531173706
-1.037590742111206
-1.052849531173706
-1.037590742111206
-1.037590742111206
-1.037590742111206
-1.052849531173706
-1.037590742111206
-1.037590742111206
-1.037590742111206
-1.037590742111206
-1.037590742111206
-1.037590742111206
-1.037590742111206
-1.037590742111206
-1.037590742111206
-1.037590742111206
-1.037590742111206
-1.037590742111206
-1.022331953048706
-1.037590742111206
-1.037590742111206
-1.037590742111206
-1.022331953048706
-1.037590742111206
-1.022331953048706
-1.022331953048706
-1.037590742111206
-1.037590742111206
-1.022331953048706
-1.037590742111206
-1.022331953048706
-1.037590742111206
-1.037590742111206
-1.022331953048706
-1.022331953048706
-1.022331953048706
-1.022331953048706
-1.022331953048706
-1.022331953048706
-1.022331953048706
-1.022331953048706
-1.022331953048706
-1.022331953048706
-1.022331953048706
-1.022331953048706
-1.007073163986206
-1.022331953048706
-1.022331953048706
-1.007073163986206
-1.022331953048706
-1.007073163986206
-1.007073163986206
-1.007073163986206
-1.007073163986206
-1.007073163986206
-1.007073163986206
-1.007073163986206
-1.007073163986206
-1.007073163986206
-1.007073163986206
-1.007073163986206
-1.007073163986206
-1.007073163986206
-1.007073163986206
-1.007073163986206
-0.991814374923706
-1.007073163986206
-1.007073163986206
-0.991814374923706
-1.007073163986206
-1.007073163986206
-0.991814374923706
-0.991814374923706
-1.007073163986206
-0.991814374923706
-0.991814374923706
-0.991814374923706
-0.991814374923706
-1.007073163986206
-0.991814374923706
-0.991814374923706
-0.991814374923706
-0.991814374923706
-0.991814374923706
-0.991814374923706
-0.991814374923706
-0.991814374923706
-0.976555585861206
-0.991814374923706
-0.991814374923706
-0.991814374923706
-0.991814374923706
-0.991814374923706
-0.991814374923706
-0.991814374923706
-0.976555585861206
-0.976555585861206
-0.976555585861206
-0.976555585861206
-0.976555585861206
-0.976555585861206
-0.976555585861206
-0.976555585861206
-0.976555585861206
-0.976555585861206
-0.976555585861206
-0.976555585861206
-0.976555585861206
-0.976555585861206
-0.976555585861206
-0.976555585861206
-0.976555585861206
-0.976555585861206
-0.976555585861206
-0.961296796798706
-0.976555585861206
-0.976555585861206
-0.961296796798706
-0.961296796798706
-0.961296796798706
-0.976555585861206
-0.961296796798706
-0.961296796798706
-0.961296796798706
-0.961296796798706
-0.961296796798706
-0.961296796798706
-0.961296796798706
-0.961296796798706
-0.961296796798706
-0.961296796798706
-0.961296796798706
-0.961296796798706
-0.961296796798706
-0.946038007736206
-0.961296796798706
-0.961296796798706
-0.946038007736206
-0.946038007736206
-0.961296796798706
-0.946038007736206
-0.946038007736206
-0.961296796798706
-0.946038007736206
-0.946038007736206
-0.946038007736206
-0.946038007736206
-0.946038007736206
-0.946038007736206
-0.946038007736206
-0.946038007736206
-0.946038007736206
-0.946038007736206
-0.946038007736206
-0.946038007736206
-0.946038007736206
-0.946038007736206
-0.946038007736206
-0.946038007736206
-0.946038007736206
-0.930779218673706
-0.946038007736206
-0.946038007736206
-0.946038007736206
-0.930779218673706
-0.930779218673706
-0.946038007736206
-0.930779218673706
-0.930779218673706
-0.930779218673706
-0.930779218673706
-0.930779218673706
-0.930779218673706
-0.930779218673706
-0.930779218673706
-0.930779218673706
-0.930779218673706
-0.930779218673706
-0.930779218673706
-0.930779218673706
-0.930779218673706
-0.930779218673706
-0.930779218673706
-0.930779218673706
-0.930779218673706
-0.930779218673706
-0.930779218673706
-0.930779218673706
-0.915520429611206
-0.930779218673706
-0.915520429611206
-0.915520429611206
-0.915520429611206
-0.915520429611206
-0.915520429611206
-0.915520429611206
-0.930779218673706
-0.930779218673706
-0.915520429611206
-0.915520429611206
-0.915520429611206
-0.915520429611206
-0.915520429611206
-0.915520429611206
-0.915520429611206
-0.915520429611206
-0.915520429611206
-0.915520429611206
-0.915520429611206
-0.915520429611206
-0.915520429611206
-0.900261640548706
-0.900261640548706
-0.900261640548706
-0.900261640548706
-0.915520429611206
-0.900261640548706
-0.900261640548706
-0.915520429611206
-0.900261640548706
-0.915520429611206
-0.900261640548706
-0.900261640548706
-0.900261640548706
-0.900261640548706
-0.900261640548706
-0.900261640548706
-0.900261640548706
-0.900261640548706
-0.900261640548706
-0.900261640548706
-0.900261640548706
-0.900261640548706
-0.900261640548706
-0.900261640548706
-0.900261640548706
-0.900261640548706
-0.900261640548706
-0.900261640548706
-0.900261640548706
-0.885002851486206
-0.900261640548706
-0.900261640548706
-0.885002851486206
-0.900261640548706
-0.885002851486206
-0.885002851486206
-0.900261640548706
-0.900261640548706
-0.885002851486206
-0.885002851486206
-0.885002851486206
-0.885002851486206
-0.885002851486206
-0.885002851486206
-0.885002851486206
-0.885002851486206
-0.885002851486206
-0.885002851486206
-0.885002851486206
-0.885002851486206
-0.885002851486206
-0.885002851486206
-0.885002851486206
-0.869744062423706
-0.885002851486206
-0.885002851486206
-0.885002851486206
-0.869744062423706
-0.869744062423706
-0.869744062423706
-0.869744062423706
-0.869744062423706
-0.869744062423706
-0.869744062423706
-0.869744062423706
-0.869744062423706
-0.869744062423706
-0.869744062423706
-0.869744062423706
-0.869744062423706
-0.869744062423706
-0.869744062423706
-0.869744062423706
-0.869744062423706
-0.869744062423706
-0.869744062423706
-0.869744062423706
-0.869744062423706
-0.869744062423706
-0.869744062423706
-0.869744062423706
-0.869744062423706
-0.869744062423706
-0.869744062423706
-0.869744062423706
-0.869744062423706
-0.869744062423706
-0.854485273361206
-0.854485273361206
-0.854485273361206
-0.854485273361206
-0.854485273361206
-0.854485273361206
-0.854485273361206
-0.854485273361206
-0.854485273361206
-0.854485273361206
-0.869744062423706
-0.854485273361206
-0.854485273361206
-0.854485273361206
-0.854485273361206
-0.854485273361206
-0.854485273361206
-0.854485273361206
-0.854485273361206
-0.854485273361206
-0.854485273361206
-0.854485273361206
-0.854485273361206
-0.854485273361206
-0.854485273361206
-0.854485273361206
-0.854485273361206
-0.854485273361206
-0.839226484298706
-0.854485273361206
-0.854485273361206
-0.854485273361206
-0.839226484298706
-0.854485273361206
-0.839226484298706
-0.839226484298706
-0.839226484298706
-0.839226484298706
-0.839226484298706
-0.839226484298706
-0.839226484298706
-0.839226484298706
-0.839226484298706
-0.839226484298706
-0.839226484298706
-0.839226484298706
-0.839226484298706
-0.839226484298706
-0.839226484298706
-0.839226484298706
-0.839226484298706
-0.839226484298706
-0.839226484298706
-0.839226484298706
-0.839226484298706
-0.839226484298706
-0.839226484298706
-0.839226484298706
-0.823967695236206
-0.823967695236206
-0.839226484298706
-0.823967695236206
-0.823967695236206
-0.823967695236206
-0.823967695236206
-0.823967695236206
-0.823967695236206
-0.823967695236206
-0.823967695236206
-0.823967695236206
-0.823967695236206
-0.823967695236206
-0.823967695236206
-0.823967695236206
-0.823967695236206
-0.808708906173706
-0.823967695236206
-0.823967695236206
-0.808708906173706
-0.808708906173706
-0.823967695236206
-0.808708906173706
-0.808708906173706
-0.808708906173706
-0.808708906173706
-0.808708906173706
-0.808708906173706
-0.808708906173706
-0.823967695236206
-0.808708906173706
-0.808708906173706
-0.808708906173706
-0.808708906173706
-0.808708906173706
-0.808708906173706
-0.808708906173706
-0.808708906173706
-0.808708906173706
-0.808708906173706
-0.808708906173706
-0.793450117111206
-0.808708906173706
-0.808708906173706
-0.808708906173706
-0.808708906173706
-0.808708906173706
-0.808708906173706
-0.808708906173706
-0.808708906173706
-0.793450117111206
-0.808708906173706
-0.808708906173706
-0.808708906173706
-0.793450117111206
-0.808708906173706
-0.793450117111206
-0.793450117111206
-0.808708906173706
-0.808708906173706
-0.793450117111206
-0.793450117111206
-0.793450117111206
-0.793450117111206
-0.793450117111206
-0.793450117111206
-0.793450117111206
-0.793450117111206
-0.793450117111206
-0.793450117111206
-0.793450117111206
-0.793450117111206
-0.793450117111206
-0.793450117111206
-0.793450117111206
-0.793450117111206
-0.793450117111206
-0.793450117111206
-0.793450117111206
-0.793450117111206
-0.778191328048706
-0.778191328048706
-0.793450117111206
-0.778191328048706
-0.778191328048706
-0.778191328048706
-0.778191328048706
-0.778191328048706
-0.778191328048706
-0.778191328048706
-0.778191328048706
-0.778191328048706
-0.778191328048706
-0.778191328048706
-0.778191328048706
-0.778191328048706
-0.778191328048706
-0.778191328048706
-0.778191328048706
-0.778191328048706
-0.778191328048706
-0.778191328048706
-0.778191328048706
-0.778191328048706
-0.778191328048706
-0.778191328048706
-0.778191328048706
-0.778191328048706
-0.778191328048706
-0.778191328048706
-0.778191328048706
-0.778191328048706
-0.778191328048706
-0.778191328048706
-0.762932538986206
-0.762932538986206
-0.762932538986206
-0.762932538986206
-0.762932538986206
-0.762932538986206
-0.778191328048706
-0.778191328048706
-0.762932538986206
-0.762932538986206
-0.762932538986206
-0.762932538986206
-0.762932538986206
-0.762932538986206
-0.762932538986206
-0.762932538986206
-0.762932538986206
-0.762932538986206
-0.762932538986206
-0.762932538986206
-0.762932538986206
-0.762932538986206
-0.762932538986206
-0.762932538986206
-0.762932538986206
-0.762932538986206
-0.762932538986206
-0.762932538986206
-0.762932538986206
-0.762932538986206
-0.762932538986206
-0.762932538986206
-0.762932538986206
-0.762932538986206
-0.762932538986206
-0.762932538986206
-0.762932538986206
-0.762932538986206
-0.747673749923706
-0.747673749923706
-0.762932538986206
-0.762932538986206
-0.762932538986206
-0.747673749923706
-0.747673749923706
-0.747673749923706
-0.747673749923706
-0.747673749923706
-0.747673749923706
-0.747673749923706
-0.747673749923706
-0.747673749923706
-0.747673749923706
-0.747673749923706
-0.747673749923706
-0.747673749923706
-0.747673749923706
-0.747673749923706
-0.747673749923706
-0.747673749923706
-0.747673749923706
-0.747673749923706
-0.747673749923706
-0.747673749923706
-0.732414960861206
-0.732414960861206
-0.732414960861206
-0.732414960861206
-0.732414960861206
-0.732414960861206
-0.732414960861206
-0.732414960861206
-0.732414960861206
-0.732414960861206
-0.732414960861206
-0.732414960861206
-0.732414960861206
-0.732414960861206
-0.732414960861206
-0.732414960861206
-0.732414960861206
-0.732414960861206
-0.732414960861206
-0.732414960861206
-0.732414960861206
-0.732414960861206
-0.732414960861206
-0.732414960861206
-0.732414960861206
-0.732414960861206
-0.732414960861206
-0.732414960861206
-0.732414960861206
-0.717156171798706
-0.717156171798706
-0.732414960861206
-0.732414960861206
-0.717156171798706
-0.717156171798706
-0.732414960861206
-0.717156171798706
-0.717156171798706
-0.717156171798706
-0.732414960861206
-0.717156171798706
-0.717156171798706
-0.732414960861206
-0.717156171798706
-0.717156171798706
-0.717156171798706
-0.717156171798706
-0.717156171798706
-0.717156171798706
-0.717156171798706
-0.732414960861206
-0.717156171798706
-0.717156171798706
-0.717156171798706
-0.717156171798706
-0.717156171798706
-0.717156171798706
-0.717156171798706
-0.717156171798706
-0.717156171798706
-0.717156171798706
-0.717156171798706
-0.717156171798706
-0.701897382736206
-0.701897382736206
-0.717156171798706
-0.717156171798706
-0.701897382736206
-0.701897382736206
-0.701897382736206
-0.701897382736206
-0.701897382736206
-0.701897382736206
-0.701897382736206
-0.701897382736206
-0.701897382736206
-0.701897382736206
-0.701897382736206
-0.701897382736206
-0.701897382736206
-0.701897382736206
-0.701897382736206
-0.701897382736206
-0.701897382736206
-0.701897382736206
-0.701897382736206
-0.701897382736206
-0.701897382736206
-0.701897382736206
-0.701897382736206
-0.701897382736206
-0.686638593673706
-0.686638593673706
-0.701897382736206
-0.701897382736206
-0.686638593673706
-0.701897382736206
-0.701897382736206
-0.686638593673706
-0.686638593673706
-0.686638593673706
-0.686638593673706
-0.686638593673706
-0.686638593673706
-0.686638593673706
-0.686638593673706
-0.686638593673706
-0.686638593673706
-0.686638593673706
-0.686638593673706
-0.686638593673706
-0.686638593673706
-0.686638593673706
-0.686638593673706
-0.686638593673706
-0.686638593673706
-0.686638593673706
-0.686638593673706
-0.686638593673706
-0.686638593673706
-0.686638593673706
-0.686638593673706
-0.686638593673706
-0.686638593673706
-0.686638593673706
-0.686638593673706
-0.671379804611206
-0.686638593673706
-0.686638593673706
-0.686638593673706
-0.671379804611206
-0.686638593673706
-0.671379804611206
-0.671379804611206
-0.671379804611206
-0.671379804611206
-0.671379804611206
-0.671379804611206
-0.671379804611206
-0.671379804611206
-0.671379804611206
-0.671379804611206
-0.671379804611206
-0.671379804611206
-0.671379804611206
-0.671379804611206
-0.671379804611206
-0.671379804611206
-0.671379804611206
-0.671379804611206
-0.671379804611206
-0.671379804611206
-0.671379804611206
-0.671379804611206
-0.671379804611206
-0.671379804611206
-0.671379804611206
-0.656121015548706
-0.671379804611206
-0.671379804611206
-0.671379804611206
-0.671379804611206
-0.671379804611206
-0.671379804611206
-0.671379804611206
-0.671379804611206
-0.671379804611206
-0.671379804611206
-0.671379804611206
-0.671379804611206
-0.656121015548706
-0.656121015548706
-0.656121015548706
-0.671379804611206
-0.671379804611206
-0.671379804611206
-0.656121015548706
-0.656121015548706
-0.656121015548706
-0.656121015548706
-0.656121015548706
-0.656121015548706
-0.656121015548706
-0.656121015548706
-0.656121015548706
-0.656121015548706
-0.656121015548706
-0.656121015548706
-0.656121015548706
-0.656121015548706
-0.656121015548706
-0.656121015548706
-0.656121015548706
-0.656121015548706
-0.656121015548706
-0.656121015548706
-0.656121015548706
-0.656121015548706
-0.656121015548706
-0.656121015548706
-0.656121015548706
-0.656121015548706
-0.640862226486206
-0.656121015548706
-0.656121015548706
-0.640862226486206
-0.640862226486206
-0.640862226486206
-0.640862226486206
-0.640862226486206
-0.640862226486206
-0.640862226486206
-0.640862226486206
-0.640862226486206
-0.640862226486206
-0.640862226486206
-0.640862226486206
-0.640862226486206
-0.640862226486206
-0.640862226486206
-0.640862226486206
-0.640862226486206
-0.640862226486206
-0.640862226486206
-0.640862226486206
-0.640862226486206
-0.640862226486206
-0.640862226486206
-0.640862226486206
-0.640862226486206
-0.640862226486206
-0.640862226486206
-0.640862226486206
-0.640862226486206
-0.640862226486206
-0.640862226486206
-0.640862226486206
-0.640862226486206
-0.640862226486206
-0.640862226486206
-0.625603437423706
-0.625603437423706
-0.640862226486206
-0.625603437423706
-0.625603437423706
-0.625603437423706
-0.625603437423706
-0.625603437423706
-0.640862226486206
-0.625603437423706
-0.625603437423706
-0.640862226486206
-0.625603437423706
-0.625603437423706
-0.625603437423706
-0.625603437423706
-0.625603437423706
-0.625603437423706
-0.625603437423706
-0.625603437423706
-0.625603437423706
-0.625603437423706
-0.625603437423706
-0.625603437423706
-0.625603437423706
-0.625603437423706
-0.625603437423706
-0.625603437423706
-0.610344648361206
-0.610344648361206
-0.625603437423706
-0.625603437423706
-0.610344648361206
-0.625603437423706
-0.610344648361206
-0.610344648361206
-0.610344648361206
-0.625603437423706
-0.625603437423706
-0.610344648361206
-0.610344648361206
-0.625603437423706
-0.610344648361206
-0.610344648361206
-0.610344648361206
-0.610344648361206
-0.610344648361206
-0.610344648361206
-0.610344648361206
-0.610344648361206
-0.610344648361206
-0.610344648361206
-0.610344648361206
-0.610344648361206
-0.610344648361206
-0.610344648361206
-0.610344648361206
-0.610344648361206
-0.610344648361206
-0.610344648361206
-0.610344648361206
-0.610344648361206
-0.610344648361206
-0.610344648361206
-0.610344648361206
-0.610344648361206
-0.610344648361206
-0.610344648361206
-0.610344648361206
-0.610344648361206
-0.610344648361206
-0.610344648361206
-0.610344648361206
-0.610344648361206
-0.610344648361206
-0.610344648361206
-0.610344648361206
-0.610344648361206
-0.595085859298706
-0.610344648361206
-0.610344648361206
-0.610344648361206
-0.595085859298706
-0.595085859298706
-0.595085859298706
-0.595085859298706
-0.595085859298706
-0.595085859298706
-0.610344648361206
-0.595085859298706
-0.595085859298706
-0.595085859298706
-0.595085859298706
-0.595085859298706
-0.595085859298706
-0.595085859298706
-0.595085859298706
-0.595085859298706
-0.595085859298706
-0.595085859298706
-0.595085859298706
-0.595085859298706
-0.595085859298706
-0.595085859298706
-0.595085859298706
-0.595085859298706
-0.595085859298706
-0.595085859298706
-0.579827070236206
-0.595085859298706
-0.579827070236206
-0.579827070236206
-0.595085859298706
-0.579827070236206
-0.579827070236206
-0.595085859298706
-0.579827070236206
-0.579827070236206
-0.595085859298706
-0.579827070236206
-0.579827070236206
-0.579827070236206
-0.579827070236206
-0.579827070236206
-0.579827070236206
-0.579827070236206
-0.595085859298706
-0.579827070236206
-0.579827070236206
-0.579827070236206
-0.595085859298706
-0.579827070236206
-0.579827070236206
-0.579827070236206
-0.579827070236206
-0.579827070236206
-0.579827070236206
-0.579827070236206
-0.579827070236206
-0.579827070236206
-0.564568281173706
-0.579827070236206
-0.579827070236206
-0.564568281173706
-0.579827070236206
-0.579827070236206
-0.579827070236206
-0.579827070236206
-0.579827070236206
-0.579827070236206
-0.579827070236206
-0.564568281173706
-0.564568281173706
-0.579827070236206
-0.564568281173706
-0.564568281173706
-0.564568281173706
-0.579827070236206
-0.564568281173706
-0.564568281173706
-0.564568281173706
-0.564568281173706
-0.564568281173706
-0.564568281173706
-0.564568281173706
-0.564568281173706
-0.564568281173706
-0.564568281173706
-0.564568281173706
-0.564568281173706
-0.564568281173706
-0.564568281173706
-0.564568281173706
-0.564568281173706
-0.564568281173706
-0.564568281173706
-0.564568281173706
-0.564568281173706
-0.564568281173706
-0.564568281173706
-0.564568281173706
-0.564568281173706
-0.549309492111206
-0.564568281173706
-0.564568281173706
-0.564568281173706
-0.564568281173706
-0.564568281173706
-0.564568281173706
-0.564568281173706
-0.549309492111206
-0.564568281173706
-0.564568281173706
-0.549309492111206
-0.564568281173706
-0.564568281173706
-0.564568281173706
-0.549309492111206
-0.549309492111206
-0.564568281173706
-0.549309492111206
-0.549309492111206
-0.549309492111206
-0.564568281173706
-0.549309492111206
-0.549309492111206
-0.549309492111206
-0.549309492111206
-0.549309492111206
-0.549309492111206
-0.549309492111206
-0.549309492111206
-0.549309492111206
-0.549309492111206
-0.549309492111206
-0.549309492111206
-0.549309492111206
-0.549309492111206
-0.549309492111206
-0.549309492111206
-0.534050703048706
-0.549309492111206
-0.549309492111206
-0.549309492111206
-0.549309492111206
-0.549309492111206
-0.549309492111206
-0.549309492111206
-0.549309492111206
-0.549309492111206
-0.549309492111206
-0.549309492111206
-0.534050703048706
-0.549309492111206
-0.549309492111206
-0.534050703048706
-0.534050703048706
-0.534050703048706
-0.549309492111206
-0.549309492111206
-0.549309492111206
-0.534050703048706
-0.549309492111206
-0.549309492111206
-0.549309492111206
-0.549309492111206
-0.534050703048706
-0.534050703048706
-0.534050703048706
-0.534050703048706
-0.534050703048706
-0.534050703048706
-0.534050703048706
-0.534050703048706
-0.534050703048706
-0.534050703048706
-0.534050703048706
-0.534050703048706
-0.534050703048706
-0.534050703048706
-0.534050703048706
-0.534050703048706
-0.534050703048706
-0.534050703048706
-0.534050703048706
-0.534050703048706
-0.534050703048706
-0.534050703048706
-0.534050703048706
-0.534050703048706
-0.534050703048706
-0.534050703048706
-0.534050703048706
-0.534050703048706
-0.534050703048706
-0.534050703048706
-0.534050703048706
-0.534050703048706
-0.518791913986206
-0.534050703048706
-0.534050703048706
-0.518791913986206
-0.518791913986206
-0.518791913986206
-0.534050703048706
-0.534050703048706
-0.518791913986206
-0.534050703048706
-0.518791913986206
-0.518791913986206
-0.534050703048706
-0.518791913986206
-0.534050703048706
-0.518791913986206
-0.518791913986206
-0.518791913986206
-0.534050703048706
-0.518791913986206
-0.518791913986206
-0.518791913986206
-0.518791913986206
-0.518791913986206
-0.518791913986206
-0.518791913986206
-0.518791913986206
-0.518791913986206
-0.518791913986206
-0.518791913986206
-0.518791913986206
-0.518791913986206
-0.518791913986206
-0.518791913986206
-0.518791913986206
-0.518791913986206
-0.518791913986206
-0.518791913986206
-0.518791913986206
-0.518791913986206
-0.518791913986206
-0.518791913986206
-0.518791913986206
-0.518791913986206
-0.518791913986206
-0.518791913986206
-0.518791913986206
-0.518791913986206
-0.518791913986206
-0.518791913986206
-0.518791913986206
-0.518791913986206
-0.518791913986206
-0.518791913986206
-0.518791913986206
-0.503533124923706
-0.518791913986206
-0.518791913986206
-0.503533124923706
-0.503533124923706
-0.518791913986206
-0.503533124923706
-0.503533124923706
-0.503533124923706
-0.518791913986206
-0.503533124923706
-0.503533124923706
-0.503533124923706
-0.503533124923706
-0.503533124923706
-0.503533124923706
-0.503533124923706
-0.503533124923706
-0.503533124923706
-0.503533124923706
-0.503533124923706
-0.503533124923706
-0.503533124923706
-0.503533124923706
-0.503533124923706
-0.503533124923706
-0.503533124923706
-0.503533124923706
-0.503533124923706
-0.503533124923706
-0.503533124923706
-0.503533124923706
-0.503533124923706
-0.488274365663528
-0.503533124923706
-0.503533124923706
-0.503533124923706
-0.503533124923706
-0.488274365663528
-0.503533124923706
-0.503533124923706
-0.503533124923706
-0.503533124923706
-0.488274365663528
-0.503533124923706
-0.488274365663528
-0.488274365663528
-0.503533124923706
-0.488274365663528
-0.488274365663528
-0.503533124923706
-0.503533124923706
-0.488274365663528
-0.488274365663528
-0.488274365663528
-0.488274365663528
-0.488274365663528
-0.488274365663528
-0.488274365663528
-0.503533124923706
-0.488274365663528
-0.488274365663528
-0.488274365663528
-0.488274365663528
-0.488274365663528
-0.488274365663528
-0.488274365663528
-0.488274365663528
-0.488274365663528
-0.488274365663528
-0.488274365663528
-0.488274365663528
-0.488274365663528
-0.488274365663528
-0.488274365663528
-0.488274365663528
-0.488274365663528
-0.488274365663528
-0.488274365663528
-0.488274365663528
-0.473015576601028
-0.488274365663528
-0.488274365663528
-0.488274365663528
-0.473015576601028
-0.488274365663528
-0.488274365663528
-0.473015576601028
-0.473015576601028
-0.488274365663528
-0.488274365663528
-0.488274365663528
-0.473015576601028
-0.488274365663528
-0.488274365663528
-0.473015576601028
-0.473015576601028
-0.488274365663528
-0.473015576601028
-0.473015576601028
-0.488274365663528
-0.473015576601028
-0.473015576601028
-0.473015576601028
-0.473015576601028
-0.473015576601028
-0.473015576601028
-0.473015576601028
-0.473015576601028
-0.473015576601028
-0.473015576601028
-0.473015576601028
-0.473015576601028
-0.473015576601028
-0.473015576601028
-0.473015576601028
-0.473015576601028
-0.473015576601028
-0.473015576601028
-0.473015576601028
-0.473015576601028
-0.473015576601028
-0.457756787538528
-0.473015576601028
-0.473015576601028
-0.473015576601028
-0.457756787538528
-0.473015576601028
-0.473015576601028
-0.473015576601028
-0.473015576601028
-0.473015576601028
-0.473015576601028
-0.473015576601028
-0.473015576601028
-0.473015576601028
-0.473015576601028
-0.473015576601028
-0.473015576601028
-0.473015576601028
-0.473015576601028
-0.473015576601028
-0.473015576601028
-0.473015576601028
-0.473015576601028
-0.457756787538528
-0.473015576601028
-0.473015576601028
-0.457756787538528
-0.457756787538528
-0.457756787538528
-0.457756787538528
-0.457756787538528
-0.457756787538528
-0.457756787538528
-0.473015576601028
-0.457756787538528
-0.457756787538528
-0.457756787538528
-0.457756787538528
-0.457756787538528
-0.457756787538528
-0.457756787538528
-0.457756787538528
-0.457756787538528
-0.457756787538528
-0.457756787538528
-0.457756787538528
-0.457756787538528
-0.457756787538528
-0.457756787538528
-0.457756787538528
-0.457756787538528
-0.457756787538528
-0.457756787538528
-0.457756787538528
-0.442497998476028
-0.457756787538528
-0.457756787538528
-0.457756787538528
-0.442497998476028
-0.457756787538528
-0.457756787538528
-0.442497998476028
-0.442497998476028
-0.442497998476028
-0.457756787538528
-0.442497998476028
-0.442497998476028
-0.442497998476028
-0.442497998476028
-0.442497998476028
-0.442497998476028
-0.457756787538528
-0.457756787538528
-0.442497998476028
-0.442497998476028
-0.457756787538528
-0.457756787538528
-0.442497998476028
-0.442497998476028
-0.442497998476028
-0.442497998476028
-0.442497998476028
-0.442497998476028
-0.442497998476028
-0.442497998476028
-0.442497998476028
-0.442497998476028
-0.442497998476028
-0.442497998476028
-0.442497998476028
-0.442497998476028
-0.442497998476028
-0.442497998476028
-0.442497998476028
-0.442497998476028
-0.442497998476028
-0.442497998476028
-0.442497998476028
-0.442497998476028
-0.442497998476028
-0.442497998476028
-0.442497998476028
-0.442497998476028
-0.442497998476028
-0.442497998476028
-0.442497998476028
-0.442497998476028
-0.442497998476028
-0.442497998476028
-0.442497998476028
-0.442497998476028
-0.442497998476028
-0.442497998476028
-0.442497998476028
-0.442497998476028
-0.442497998476028
-0.442497998476028
-0.442497998476028
-0.442497998476028
-0.442497998476028
-0.442497998476028
-0.442497998476028
-0.442497998476028
-0.442497998476028
-0.427239209413528
-0.427239209413528
-0.442497998476028
-0.442497998476028
-0.442497998476028
-0.442497998476028
-0.427239209413528
-0.442497998476028
-0.442497998476028
-0.427239209413528
-0.427239209413528
-0.427239209413528
-0.442497998476028
-0.442497998476028
-0.442497998476028
-0.427239209413528
-0.427239209413528
-0.427239209413528
-0.427239209413528
-0.427239209413528
-0.442497998476028
-0.427239209413528
-0.427239209413528
-0.427239209413528
-0.427239209413528
-0.427239209413528
-0.427239209413528
-0.427239209413528
-0.427239209413528
-0.427239209413528
-0.427239209413528
-0.427239209413528
-0.427239209413528
-0.427239209413528
-0.427239209413528
-0.427239209413528
-0.427239209413528
-0.427239209413528
-0.427239209413528
-0.427239209413528
-0.427239209413528
-0.427239209413528
-0.427239209413528
-0.427239209413528
-0.427239209413528
-0.427239209413528
-0.411980420351028
-0.427239209413528
-0.427239209413528
-0.427239209413528
-0.411980420351028
-0.427239209413528
-0.427239209413528
-0.427239209413528
-0.427239209413528
-0.427239209413528
-0.427239209413528
-0.427239209413528
-0.427239209413528
-0.427239209413528
-0.411980420351028
-0.427239209413528
-0.427239209413528
-0.427239209413528
-0.427239209413528
-0.427239209413528
-0.411980420351028
-0.411980420351028
-0.427239209413528
-0.411980420351028
-0.427239209413528
-0.411980420351028
-0.411980420351028
-0.411980420351028
-0.411980420351028
-0.411980420351028
-0.411980420351028
-0.411980420351028
-0.411980420351028
-0.427239209413528
-0.411980420351028
-0.411980420351028
-0.411980420351028
-0.411980420351028
-0.411980420351028
-0.411980420351028
-0.427239209413528
-0.411980420351028
-0.411980420351028
-0.411980420351028
-0.427239209413528
-0.411980420351028
-0.411980420351028
-0.411980420351028
-0.411980420351028
-0.411980420351028
-0.411980420351028
-0.411980420351028
-0.411980420351028
-0.411980420351028
-0.411980420351028
-0.411980420351028
-0.411980420351028
-0.411980420351028
-0.411980420351028
-0.411980420351028
-0.411980420351028
-0.411980420351028
-0.411980420351028
-0.411980420351028
-0.411980420351028
-0.396721631288528
-0.411980420351028
-0.411980420351028
-0.411980420351028
-0.396721631288528
-0.396721631288528
-0.411980420351028
-0.411980420351028
-0.396721631288528
-0.411980420351028
-0.411980420351028
-0.411980420351028
-0.411980420351028
-0.411980420351028
-0.411980420351028
-0.411980420351028
-0.411980420351028
-0.411980420351028
-0.411980420351028
-0.411980420351028
-0.396721631288528
-0.396721631288528
-0.411980420351028
-0.396721631288528
-0.396721631288528
-0.411980420351028
-0.396721631288528
-0.396721631288528
-0.411980420351028
-0.396721631288528
-0.396721631288528
-0.396721631288528
-0.396721631288528
-0.396721631288528
-0.396721631288528
-0.396721631288528
-0.396721631288528
-0.396721631288528
-0.396721631288528
-0.396721631288528
-0.396721631288528
-0.396721631288528
-0.396721631288528
-0.396721631288528
-0.396721631288528
-0.396721631288528
-0.396721631288528
-0.396721631288528
-0.396721631288528
-0.396721631288528
-0.396721631288528
-0.396721631288528
-0.396721631288528
-0.396721631288528
-0.396721631288528
-0.396721631288528
-0.396721631288528
-0.396721631288528
-0.396721631288528
-0.396721631288528
-0.396721631288528
-0.396721631288528
-0.396721631288528
-0.396721631288528
-0.396721631288528
-0.396721631288528
-0.396721631288528
-0.396721631288528
-0.396721631288528
-0.381462842226028
-0.396721631288528
-0.396721631288528
-0.396721631288528
-0.396721631288528
-0.396721631288528
-0.396721631288528
-0.381462842226028
-0.381462842226028
-0.396721631288528
-0.396721631288528
-0.396721631288528
-0.381462842226028
-0.381462842226028
-0.396721631288528
-0.381462842226028
-0.381462842226028
-0.381462842226028
-0.381462842226028
-0.381462842226028
-0.381462842226028
-0.381462842226028
-0.381462842226028
-0.381462842226028
-0.381462842226028
-0.381462842226028
-0.381462842226028
-0.381462842226028
-0.381462842226028
-0.381462842226028
-0.381462842226028
-0.381462842226028
-0.381462842226028
-0.381462842226028
-0.381462842226028
-0.381462842226028
-0.381462842226028
-0.381462842226028
-0.381462842226028
-0.381462842226028
-0.381462842226028
-0.381462842226028
-0.381462842226028
-0.381462842226028
-0.381462842226028
-0.381462842226028
-0.381462842226028
-0.381462842226028
-0.381462842226028
-0.381462842226028
-0.381462842226028
-0.381462842226028
-0.381462842226028
-0.381462842226028
-0.381462842226028
-0.381462842226028
-0.381462842226028
-0.381462842226028
-0.381462842226028
-0.381462842226028
-0.381462842226028
-0.381462842226028
-0.366204053163528
-0.366204053163528
-0.381462842226028
-0.381462842226028
-0.366204053163528
-0.381462842226028
-0.366204053163528
-0.381462842226028
-0.366204053163528
-0.366204053163528
-0.381462842226028
-0.381462842226028
-0.366204053163528
-0.366204053163528
-0.381462842226028
-0.366204053163528
-0.381462842226028
-0.381462842226028
-0.366204053163528
-0.366204053163528
-0.366204053163528
-0.381462842226028
-0.366204053163528
-0.366204053163528
-0.366204053163528
-0.366204053163528
-0.366204053163528
-0.366204053163528
-0.366204053163528
-0.366204053163528
-0.366204053163528
-0.366204053163528
-0.366204053163528
-0.366204053163528
-0.366204053163528
-0.366204053163528
-0.366204053163528
-0.366204053163528
-0.366204053163528
-0.366204053163528
-0.366204053163528
-0.366204053163528
-0.366204053163528
-0.366204053163528
-0.366204053163528
-0.366204053163528
-0.366204053163528
-0.366204053163528
-0.366204053163528
-0.366204053163528
-0.366204053163528
-0.366204053163528
-0.350945264101028
-0.350945264101028
-0.366204053163528
-0.366204053163528
-0.350945264101028
-0.350945264101028
-0.366204053163528
-0.366204053163528
-0.366204053163528
-0.350945264101028
-0.350945264101028
-0.366204053163528
-0.366204053163528
-0.350945264101028
-0.366204053163528
-0.366204053163528
-0.366204053163528
-0.366204053163528
-0.366204053163528
-0.350945264101028
-0.350945264101028
-0.350945264101028
-0.350945264101028
-0.366204053163528
-0.350945264101028
-0.350945264101028
-0.366204053163528
-0.366204053163528
-0.350945264101028
-0.350945264101028
-0.350945264101028
-0.350945264101028
-0.350945264101028
-0.350945264101028
-0.350945264101028
-0.350945264101028
-0.350945264101028
-0.350945264101028
-0.350945264101028
-0.350945264101028
-0.350945264101028
-0.350945264101028
-0.350945264101028
-0.350945264101028
-0.350945264101028
-0.350945264101028
-0.350945264101028
-0.350945264101028
-0.350945264101028
-0.350945264101028
-0.350945264101028
-0.350945264101028
-0.350945264101028
-0.350945264101028
-0.350945264101028
-0.350945264101028
-0.350945264101028
-0.350945264101028
-0.350945264101028
-0.350945264101028
-0.350945264101028
-0.350945264101028
-0.350945264101028
-0.350945264101028
-0.350945264101028
-0.350945264101028
-0.350945264101028
-0.350945264101028
-0.350945264101028
-0.350945264101028
-0.335686475038528
-0.335686475038528
-0.350945264101028
-0.350945264101028
-0.335686475038528
-0.335686475038528
-0.350945264101028
-0.350945264101028
-0.350945264101028
-0.335686475038528
-0.335686475038528
-0.335686475038528
-0.350945264101028
-0.335686475038528
-0.335686475038528
-0.350945264101028
-0.335686475038528
-0.335686475038528
-0.335686475038528
-0.335686475038528
-0.335686475038528
-0.335686475038528
-0.335686475038528
-0.335686475038528
-0.335686475038528
-0.335686475038528
-0.335686475038528
-0.335686475038528
-0.335686475038528
-0.335686475038528
-0.350945264101028
-0.335686475038528
-0.335686475038528
-0.335686475038528
-0.335686475038528
-0.350945264101028
-0.335686475038528
-0.335686475038528
-0.335686475038528
-0.335686475038528
-0.335686475038528
-0.335686475038528
-0.335686475038528
-0.335686475038528
-0.335686475038528
-0.335686475038528
-0.335686475038528
-0.335686475038528
-0.335686475038528
-0.335686475038528
-0.335686475038528
-0.335686475038528
-0.335686475038528
-0.335686475038528
-0.335686475038528
-0.335686475038528
-0.335686475038528
-0.335686475038528
-0.335686475038528
-0.320427685976028
-0.335686475038528
-0.335686475038528
-0.335686475038528
-0.335686475038528
-0.335686475038528
-0.335686475038528
-0.335686475038528
-0.335686475038528
-0.335686475038528
-0.335686475038528
-0.335686475038528
-0.335686475038528
-0.335686475038528
-0.335686475038528
-0.320427685976028
-0.335686475038528
-0.335686475038528
-0.335686475038528
-0.335686475038528
-0.335686475038528
-0.335686475038528
-0.335686475038528
-0.320427685976028
-0.335686475038528
-0.335686475038528
-0.335686475038528
-0.320427685976028
-0.335686475038528
-0.335686475038528
-0.335686475038528
-0.335686475038528
-0.320427685976028
-0.320427685976028
-0.335686475038528
-0.335686475038528
-0.335686475038528
-0.320427685976028
-0.320427685976028
-0.320427685976028
-0.335686475038528
-0.320427685976028
-0.320427685976028
-0.320427685976028
-0.320427685976028
-0.320427685976028
-0.320427685976028
-0.320427685976028
-0.320427685976028
-0.320427685976028
-0.320427685976028
-0.320427685976028
-0.320427685976028
-0.320427685976028
-0.320427685976028
-0.320427685976028
-0.320427685976028
-0.320427685976028
-0.320427685976028
-0.320427685976028
-0.320427685976028
-0.320427685976028
-0.320427685976028
-0.320427685976028
-0.320427685976028
-0.320427685976028
-0.320427685976028
-0.320427685976028
-0.320427685976028
-0.320427685976028
-0.320427685976028
-0.320427685976028
-0.320427685976028
-0.320427685976028
-0.320427685976028
-0.320427685976028
-0.320427685976028
-0.320427685976028
-0.320427685976028
-0.320427685976028
-0.320427685976028
-0.320427685976028
-0.320427685976028
-0.320427685976028
-0.320427685976028
-0.320427685976028
-0.320427685976028
-0.320427685976028
-0.320427685976028
-0.320427685976028
-0.320427685976028
-0.320427685976028
-0.320427685976028
-0.320427685976028
-0.320427685976028
-0.320427685976028
-0.320427685976028
-0.320427685976028
-0.320427685976028
-0.305168896913528
-0.305168896913528
-0.320427685976028
-0.320427685976028
-0.320427685976028
-0.320427685976028
-0.320427685976028
-0.320427685976028
-0.305168896913528
-0.320427685976028
-0.320427685976028
-0.305168896913528
-0.305168896913528
-0.305168896913528
-0.305168896913528
-0.305168896913528
-0.305168896913528
-0.305168896913528
-0.320427685976028
-0.305168896913528
-0.305168896913528
-0.305168896913528
-0.305168896913528
-0.305168896913528
-0.305168896913528
-0.320427685976028
-0.320427685976028
-0.305168896913528
-0.305168896913528
-0.305168896913528
-0.305168896913528
-0.305168896913528
-0.305168896913528
-0.305168896913528
-0.305168896913528
-0.305168896913528
-0.305168896913528
-0.305168896913528
-0.305168896913528
-0.305168896913528
-0.305168896913528
-0.305168896913528
-0.305168896913528
-0.305168896913528
-0.305168896913528
-0.305168896913528
-0.305168896913528
-0.305168896913528
-0.305168896913528
-0.305168896913528
-0.305168896913528
-0.289910107851028
-0.305168896913528
-0.305168896913528
-0.305168896913528
-0.289910107851028
-0.305168896913528
-0.305168896913528
-0.305168896913528
-0.305168896913528
-0.305168896913528
-0.305168896913528
-0.305168896913528
-0.305168896913528
-0.305168896913528
-0.305168896913528
-0.305168896913528
-0.305168896913528
-0.305168896913528
-0.289910107851028
-0.289910107851028
-0.305168896913528
-0.305168896913528
-0.289910107851028
-0.305168896913528
-0.305168896913528
-0.305168896913528
-0.305168896913528
-0.289910107851028
-0.305168896913528
-0.305168896913528
-0.305168896913528
-0.289910107851028
-0.305168896913528
-0.305168896913528
-0.305168896913528
-0.305168896913528
-0.305168896913528
-0.305168896913528
-0.305168896913528
-0.305168896913528
-0.305168896913528
-0.289910107851028
-0.289910107851028
-0.289910107851028
-0.305168896913528
-0.305168896913528
-0.289910107851028
-0.289910107851028
-0.289910107851028
-0.289910107851028
-0.305168896913528
-0.289910107851028
-0.289910107851028
-0.289910107851028
-0.289910107851028
-0.305168896913528
-0.289910107851028
-0.289910107851028
-0.289910107851028
-0.289910107851028
-0.289910107851028
-0.289910107851028
-0.289910107851028
-0.289910107851028
-0.289910107851028
-0.289910107851028
-0.289910107851028
-0.289910107851028
-0.289910107851028
-0.289910107851028
-0.305168896913528
-0.289910107851028
-0.289910107851028
-0.289910107851028
-0.289910107851028
-0.289910107851028
-0.289910107851028
-0.289910107851028
-0.289910107851028
-0.289910107851028
-0.289910107851028
-0.289910107851028
-0.289910107851028
-0.289910107851028
-0.289910107851028
-0.289910107851028
-0.289910107851028
-0.289910107851028
-0.289910107851028
-0.274651318788528
-0.289910107851028
-0.289910107851028
-0.289910107851028
-0.289910107851028
-0.289910107851028
-0.289910107851028
-0.289910107851028
-0.289910107851028
-0.289910107851028
-0.289910107851028
-0.289910107851028
-0.289910107851028
-0.289910107851028
-0.289910107851028
-0.289910107851028
-0.289910107851028
-0.289910107851028
-0.289910107851028
-0.289910107851028
-0.289910107851028
-0.289910107851028
-0.289910107851028
-0.289910107851028
-0.289910107851028
-0.289910107851028
-0.289910107851028
-0.289910107851028
-0.289910107851028
-0.289910107851028
-0.289910107851028
-0.274651318788528
-0.274651318788528
-0.274651318788528
-0.274651318788528
-0.274651318788528
-0.289910107851028
-0.274651318788528
-0.274651318788528
-0.274651318788528
-0.289910107851028
-0.289910107851028
-0.274651318788528
-0.274651318788528
-0.274651318788528
-0.274651318788528
-0.274651318788528
-0.274651318788528
-0.274651318788528
-0.274651318788528
-0.274651318788528
-0.274651318788528
-0.274651318788528
-0.274651318788528
-0.274651318788528
-0.274651318788528
-0.274651318788528
-0.274651318788528
-0.274651318788528
-0.274651318788528
-0.289910107851028
-0.274651318788528
-0.274651318788528
-0.274651318788528
-0.289910107851028
-0.274651318788528
-0.274651318788528
-0.274651318788528
-0.274651318788528
-0.274651318788528
-0.274651318788528
-0.274651318788528
-0.274651318788528
-0.274651318788528
-0.274651318788528
-0.274651318788528
-0.274651318788528
-0.274651318788528
-0.274651318788528
-0.274651318788528
-0.274651318788528
-0.274651318788528
-0.274651318788528
-0.274651318788528
-0.274651318788528
-0.274651318788528
-0.274651318788528
-0.274651318788528
-0.274651318788528
-0.274651318788528
-0.274651318788528
-0.274651318788528
-0.274651318788528
-0.274651318788528
-0.274651318788528
-0.274651318788528
-0.259392529726028
-0.274651318788528
-0.274651318788528
-0.259392529726028
-0.274651318788528
-0.274651318788528
-0.274651318788528
-0.274651318788528
-0.274651318788528
-0.274651318788528
-0.274651318788528
-0.274651318788528
-0.274651318788528
-0.274651318788528
-0.274651318788528
-0.259392529726028
-0.274651318788528
-0.274651318788528
-0.259392529726028
-0.274651318788528
-0.274651318788528
-0.274651318788528
-0.274651318788528
-0.259392529726028
-0.274651318788528
-0.274651318788528
-0.259392529726028
-0.259392529726028
-0.274651318788528
-0.274651318788528
-0.274651318788528
-0.259392529726028
-0.259392529726028
-0.274651318788528
-0.274651318788528
-0.259392529726028
-0.259392529726028
-0.274651318788528
-0.274651318788528
-0.259392529726028
-0.259392529726028
-0.259392529726028
-0.274651318788528
-0.259392529726028
-0.274651318788528
-0.259392529726028
-0.259392529726028
-0.274651318788528
-0.259392529726028
-0.274651318788528
-0.274651318788528
-0.274651318788528
-0.259392529726028
-0.259392529726028
-0.274651318788528
-0.274651318788528
-0.259392529726028
-0.259392529726028
-0.259392529726028
-0.259392529726028
-0.259392529726028
-0.259392529726028
-0.259392529726028
-0.259392529726028
-0.259392529726028
-0.244133740663528
-0.259392529726028
-0.259392529726028
-0.259392529726028
-0.259392529726028
-0.259392529726028
-0.259392529726028
-0.259392529726028
-0.259392529726028
-0.259392529726028
-0.259392529726028
-0.259392529726028
-0.259392529726028
-0.259392529726028
-0.259392529726028
-0.244133740663528
-0.244133740663528
-0.259392529726028
-0.259392529726028
-0.244133740663528
-0.244133740663528
-0.259392529726028
-0.244133740663528
-0.244133740663528
-0.244133740663528
-0.259392529726028
-0.244133740663528
-0.244133740663528
-0.259392529726028
-0.259392529726028
-0.244133740663528
-0.259392529726028
-0.259392529726028
-0.259392529726028
-0.244133740663528
-0.244133740663528
-0.244133740663528
-0.259392529726028
-0.244133740663528
-0.244133740663528
-0.259392529726028
-0.259392529726028
-0.259392529726028
-0.259392529726028
-0.259392529726028
-0.244133740663528
-0.244133740663528
-0.259392529726028
-0.259392529726028
-0.244133740663528
-0.244133740663528
-0.244133740663528
-0.259392529726028
-0.259392529726028
-0.244133740663528
-0.244133740663528
-0.244133740663528
-0.244133740663528
-0.244133740663528
-0.244133740663528
-0.244133740663528
-0.244133740663528
-0.244133740663528
-0.244133740663528
-0.244133740663528
-0.244133740663528
-0.244133740663528
-0.244133740663528
-0.244133740663528
-0.244133740663528
-0.244133740663528
-0.244133740663528
-0.244133740663528
-0.244133740663528
-0.244133740663528
-0.244133740663528
-0.244133740663528
-0.244133740663528
-0.244133740663528
-0.244133740663528
-0.244133740663528
-0.244133740663528
-0.244133740663528
-0.244133740663528
-0.244133740663528
-0.244133740663528
-0.244133740663528
-0.244133740663528
-0.244133740663528
-0.228874951601028
-0.244133740663528
-0.244133740663528
-0.244133740663528
-0.244133740663528
-0.244133740663528
-0.244133740663528
-0.244133740663528
-0.244133740663528
-0.244133740663528
-0.244133740663528
-0.244133740663528
-0.244133740663528
-0.244133740663528
-0.244133740663528
-0.244133740663528
-0.244133740663528
-0.244133740663528
-0.228874951601028
-0.244133740663528
-0.244133740663528
-0.244133740663528
-0.244133740663528
-0.228874951601028
-0.244133740663528
-0.244133740663528
-0.228874951601028
-0.228874951601028
-0.228874951601028
-0.228874951601028
-0.228874951601028
-0.228874951601028
-0.228874951601028
-0.228874951601028
-0.228874951601028
-0.244133740663528
-0.244133740663528
-0.244133740663528
-0.228874951601028
-0.244133740663528
-0.244133740663528
-0.244133740663528
-0.244133740663528
-0.228874951601028
-0.244133740663528
-0.228874951601028
-0.228874951601028
-0.228874951601028
-0.228874951601028
-0.228874951601028
-0.228874951601028
-0.228874951601028
-0.228874951601028
-0.228874951601028
-0.228874951601028
-0.228874951601028
-0.244133740663528
-0.228874951601028
-0.228874951601028
-0.244133740663528
-0.228874951601028
-0.228874951601028
-0.228874951601028
-0.244133740663528
-0.228874951601028
-0.228874951601028
-0.228874951601028
-0.228874951601028
-0.228874951601028
-0.228874951601028
-0.228874951601028
-0.228874951601028
-0.228874951601028
-0.228874951601028
-0.228874951601028
-0.228874951601028
-0.228874951601028
-0.228874951601028
-0.228874951601028
-0.228874951601028
-0.228874951601028
-0.228874951601028
-0.228874951601028
-0.228874951601028
-0.228874951601028
-0.228874951601028
-0.228874951601028
-0.228874951601028
-0.228874951601028
-0.228874951601028
-0.228874951601028
-0.228874951601028
-0.228874951601028
-0.228874951601028
-0.228874951601028
-0.228874951601028
-0.228874951601028
-0.228874951601028
-0.228874951601028
-0.228874951601028
-0.228874951601028
-0.228874951601028
-0.228874951601028
-0.228874951601028
-0.228874951601028
-0.228874951601028
-0.228874951601028
-0.228874951601028
-0.228874951601028
-0.228874951601028
-0.228874951601028
-0.228874951601028
-0.228874951601028
-0.228874951601028
-0.228874951601028
-0.228874951601028
-0.228874951601028
-0.228874951601028
-0.228874951601028
-0.228874951601028
-0.228874951601028
-0.228874951601028
-0.228874951601028
-0.228874951601028
-0.228874951601028
-0.228874951601028
-0.228874951601028
-0.228874951601028
-0.228874951601028
-0.228874951601028
-0.228874951601028
-0.228874951601028
-0.228874951601028
-0.228874951601028
-0.213616162538528
-0.228874951601028
-0.228874951601028
-0.213616162538528
-0.213616162538528
-0.228874951601028
-0.228874951601028
-0.228874951601028
-0.213616162538528
-0.213616162538528
-0.228874951601028
-0.228874951601028
-0.213616162538528
-0.213616162538528
-0.228874951601028
-0.228874951601028
-0.213616162538528
-0.213616162538528
-0.228874951601028
-0.228874951601028
-0.228874951601028
-0.228874951601028
-0.228874951601028
-0.213616162538528
-0.228874951601028
-0.228874951601028
-0.228874951601028
-0.213616162538528
-0.228874951601028
-0.228874951601028
-0.213616162538528
-0.213616162538528
-0.213616162538528
-0.213616162538528
-0.213616162538528
-0.213616162538528
-0.213616162538528
-0.213616162538528
-0.213616162538528
-0.213616162538528
-0.213616162538528
-0.213616162538528
-0.213616162538528
-0.213616162538528
-0.228874951601028
-0.228874951601028
-0.213616162538528
-0.213616162538528
-0.228874951601028
-0.213616162538528
-0.213616162538528
-0.213616162538528
-0.213616162538528
-0.213616162538528
-0.213616162538528
-0.213616162538528
-0.213616162538528
-0.213616162538528
-0.213616162538528
-0.228874951601028
-0.213616162538528
-0.213616162538528
-0.213616162538528
-0.213616162538528
-0.213616162538528
-0.213616162538528
-0.213616162538528
-0.213616162538528
-0.213616162538528
-0.213616162538528
-0.213616162538528
-0.213616162538528
-0.213616162538528
-0.213616162538528
-0.213616162538528
-0.213616162538528
-0.213616162538528
-0.213616162538528
-0.213616162538528
-0.213616162538528
-0.213616162538528
-0.213616162538528
-0.213616162538528
-0.213616162538528
-0.213616162538528
-0.213616162538528
-0.213616162538528
-0.213616162538528
-0.213616162538528
-0.213616162538528
-0.213616162538528
-0.213616162538528
-0.213616162538528
-0.198357373476028
-0.213616162538528
-0.213616162538528
-0.213616162538528
-0.213616162538528
-0.213616162538528
-0.213616162538528
-0.213616162538528
-0.213616162538528
-0.213616162538528
-0.213616162538528
-0.198357373476028
-0.213616162538528
-0.213616162538528
-0.213616162538528
-0.198357373476028
-0.213616162538528
-0.213616162538528
-0.213616162538528
-0.198357373476028
-0.213616162538528
-0.213616162538528
-0.198357373476028
-0.198357373476028
-0.213616162538528
-0.213616162538528
-0.198357373476028
-0.213616162538528
-0.213616162538528
-0.213616162538528
-0.198357373476028
-0.198357373476028
-0.213616162538528
-0.213616162538528
-0.198357373476028
-0.198357373476028
-0.198357373476028
-0.198357373476028
-0.198357373476028
-0.198357373476028
-0.198357373476028
-0.198357373476028
-0.198357373476028
-0.198357373476028
-0.198357373476028
-0.198357373476028
-0.198357373476028
-0.198357373476028
-0.198357373476028
-0.198357373476028
-0.198357373476028
-0.198357373476028
-0.198357373476028
-0.198357373476028
-0.198357373476028
-0.198357373476028
-0.198357373476028
-0.198357373476028
-0.198357373476028
-0.198357373476028
-0.198357373476028
-0.198357373476028
-0.198357373476028
-0.198357373476028
-0.198357373476028
-0.198357373476028
-0.198357373476028
-0.198357373476028
-0.198357373476028
-0.198357373476028
-0.198357373476028
-0.198357373476028
-0.198357373476028
-0.198357373476028
-0.198357373476028
-0.198357373476028
-0.198357373476028
-0.198357373476028
-0.198357373476028
-0.198357373476028
-0.198357373476028
-0.198357373476028
-0.198357373476028
-0.198357373476028
-0.198357373476028
-0.198357373476028
-0.198357373476028
-0.198357373476028
-0.198357373476028
-0.198357373476028
-0.198357373476028
-0.198357373476028
-0.183098584413528
-0.198357373476028
-0.198357373476028
-0.198357373476028
-0.198357373476028
-0.198357373476028
-0.198357373476028
-0.198357373476028
-0.198357373476028
-0.198357373476028
-0.198357373476028
-0.198357373476028
-0.198357373476028
-0.198357373476028
-0.198357373476028
-0.183098584413528
-0.183098584413528
-0.198357373476028
-0.198357373476028
-0.183098584413528
-0.183098584413528
-0.198357373476028
-0.198357373476028
-0.198357373476028
-0.198357373476028
-0.198357373476028
-0.198357373476028
-0.198357373476028
-0.198357373476028
-0.198357373476028
-0.198357373476028
-0.198357373476028
-0.198357373476028
-0.198357373476028
-0.198357373476028
-0.198357373476028
-0.198357373476028
-0.198357373476028
-0.183098584413528
-0.183098584413528
-0.198357373476028
-0.198357373476028
-0.183098584413528
-0.198357373476028
-0.198357373476028
-0.198357373476028
-0.198357373476028
-0.198357373476028
-0.198357373476028
-0.198357373476028
-0.183098584413528
-0.183098584413528
-0.198357373476028
-0.198357373476028
-0.183098584413528
-0.183098584413528
-0.183098584413528
-0.198357373476028
-0.183098584413528
-0.198357373476028
-0.183098584413528
-0.183098584413528
-0.183098584413528
-0.198357373476028
-0.183098584413528
-0.183098584413528
-0.183098584413528
-0.198357373476028
-0.183098584413528
-0.183098584413528
-0.183098584413528
-0.183098584413528
-0.183098584413528
-0.183098584413528
-0.183098584413528
-0.183098584413528
-0.183098584413528
-0.183098584413528
-0.183098584413528
-0.183098584413528
-0.183098584413528
-0.183098584413528
-0.183098584413528
-0.183098584413528
-0.183098584413528
-0.183098584413528
-0.198357373476028
-0.183098584413528
-0.183098584413528
-0.183098584413528
-0.183098584413528
-0.183098584413528
-0.183098584413528
-0.183098584413528
-0.183098584413528
-0.183098584413528
-0.183098584413528
-0.183098584413528
-0.183098584413528
-0.183098584413528
-0.183098584413528
-0.183098584413528
-0.183098584413528
-0.183098584413528
-0.183098584413528
-0.183098584413528
-0.183098584413528
-0.183098584413528
-0.183098584413528
-0.183098584413528
-0.183098584413528
-0.183098584413528
-0.183098584413528
-0.183098584413528
-0.183098584413528
-0.183098584413528
-0.183098584413528
-0.183098584413528
-0.183098584413528
-0.183098584413528
-0.183098584413528
-0.183098584413528
-0.183098584413528
-0.183098584413528
-0.183098584413528
-0.183098584413528
-0.183098584413528
-0.183098584413528
-0.183098584413528
-0.183098584413528
-0.183098584413528
-0.183098584413528
-0.183098584413528
-0.183098584413528
-0.183098584413528
-0.183098584413528
-0.183098584413528
-0.183098584413528
-0.183098584413528
-0.183098584413528
-0.183098584413528
-0.183098584413528
-0.183098584413528
-0.183098584413528
-0.183098584413528
-0.183098584413528
-0.183098584413528
-0.183098584413528
-0.183098584413528
-0.183098584413528
-0.183098584413528
-0.183098584413528
-0.183098584413528
-0.183098584413528
-0.183098584413528
-0.183098584413528
-0.183098584413528
-0.183098584413528
-0.183098584413528
-0.183098584413528
-0.183098584413528
-0.183098584413528
-0.183098584413528
-0.183098584413528
-0.183098584413528
-0.183098584413528
-0.167839795351028
-0.183098584413528
-0.167839795351028
-0.167839795351028
-0.183098584413528
-0.183098584413528
-0.183098584413528
-0.183098584413528
-0.183098584413528
-0.167839795351028
-0.183098584413528
-0.183098584413528
-0.167839795351028
-0.167839795351028
-0.167839795351028
-0.183098584413528
-0.167839795351028
-0.167839795351028
-0.167839795351028
-0.167839795351028
-0.167839795351028
-0.183098584413528
-0.167839795351028
-0.167839795351028
-0.167839795351028
-0.183098584413528
-0.167839795351028
-0.167839795351028
-0.167839795351028
-0.183098584413528
-0.167839795351028
-0.167839795351028
-0.167839795351028
-0.167839795351028
-0.167839795351028
-0.167839795351028
-0.167839795351028
-0.167839795351028
-0.167839795351028
-0.167839795351028
-0.167839795351028
-0.167839795351028
-0.167839795351028
-0.167839795351028
-0.167839795351028
-0.167839795351028
-0.167839795351028
-0.167839795351028
-0.183098584413528
-0.167839795351028
-0.167839795351028
-0.183098584413528
-0.183098584413528
-0.167839795351028
-0.167839795351028
-0.183098584413528
-0.183098584413528
-0.167839795351028
-0.167839795351028
-0.167839795351028
-0.183098584413528
-0.167839795351028
-0.167839795351028
-0.167839795351028
-0.167839795351028
-0.167839795351028
-0.183098584413528
-0.183098584413528
-0.167839795351028
-0.167839795351028
-0.183098584413528
-0.183098584413528
-0.167839795351028
-0.167839795351028
-0.167839795351028
-0.167839795351028
-0.167839795351028
-0.167839795351028
-0.167839795351028
-0.167839795351028
-0.167839795351028
-0.167839795351028
-0.167839795351028
-0.167839795351028
-0.167839795351028
-0.167839795351028
-0.167839795351028
-0.167839795351028
-0.167839795351028
-0.167839795351028
-0.167839795351028
-0.167839795351028
-0.167839795351028
-0.167839795351028
-0.167839795351028
-0.167839795351028
-0.167839795351028
-0.167839795351028
-0.167839795351028
-0.167839795351028
-0.167839795351028
-0.167839795351028
-0.183098584413528
-0.167839795351028
-0.167839795351028
-0.167839795351028
-0.167839795351028
-0.167839795351028
-0.167839795351028
-0.167839795351028
-0.167839795351028
-0.167839795351028
-0.167839795351028
-0.167839795351028
-0.167839795351028
-0.167839795351028
-0.167839795351028
-0.167839795351028
-0.167839795351028
-0.167839795351028
-0.167839795351028
-0.167839795351028
-0.167839795351028
-0.167839795351028
-0.167839795351028
-0.167839795351028
-0.167839795351028
-0.167839795351028
-0.167839795351028
-0.167839795351028
-0.167839795351028
-0.167839795351028
-0.167839795351028
-0.167839795351028
-0.167839795351028
-0.167839795351028
-0.167839795351028
-0.167839795351028
-0.167839795351028
-0.167839795351028
-0.167839795351028
-0.167839795351028
-0.152581006288528
-0.167839795351028
-0.167839795351028
-0.152581006288528
-0.152581006288528
-0.167839795351028
-0.152581006288528
-0.152581006288528
-0.167839795351028
-0.152581006288528
-0.167839795351028
-0.167839795351028
-0.152581006288528
-0.167839795351028
-0.152581006288528
-0.152581006288528
-0.152581006288528
-0.152581006288528
-0.152581006288528
-0.152581006288528
-0.152581006288528
-0.167839795351028
-0.167839795351028
-0.152581006288528
-0.152581006288528
-0.167839795351028
-0.152581006288528
-0.152581006288528
-0.167839795351028
-0.152581006288528
-0.152581006288528
-0.152581006288528
-0.152581006288528
-0.152581006288528
-0.152581006288528
-0.152581006288528
-0.152581006288528
-0.152581006288528
-0.152581006288528
-0.152581006288528
-0.167839795351028
-0.152581006288528
-0.152581006288528
-0.152581006288528
-0.152581006288528
-0.167839795351028
-0.152581006288528
-0.152581006288528
-0.152581006288528
-0.152581006288528
-0.152581006288528
-0.152581006288528
-0.152581006288528
-0.152581006288528
-0.152581006288528
-0.152581006288528
-0.152581006288528
-0.152581006288528
-0.152581006288528
-0.152581006288528
-0.167839795351028
-0.167839795351028
-0.152581006288528
-0.167839795351028
-0.152581006288528
-0.152581006288528
-0.152581006288528
-0.152581006288528
-0.152581006288528
-0.152581006288528
-0.152581006288528
-0.152581006288528
-0.152581006288528
-0.152581006288528
-0.152581006288528
-0.152581006288528
-0.152581006288528
-0.152581006288528
-0.152581006288528
-0.152581006288528
-0.152581006288528
-0.152581006288528
-0.152581006288528
-0.152581006288528
-0.152581006288528
-0.152581006288528
-0.152581006288528
-0.152581006288528
-0.152581006288528
-0.152581006288528
-0.152581006288528
-0.152581006288528
-0.152581006288528
-0.152581006288528
-0.152581006288528
-0.152581006288528
-0.152581006288528
-0.152581006288528
-0.152581006288528
-0.152581006288528
-0.152581006288528
-0.152581006288528
-0.152581006288528
-0.152581006288528
-0.152581006288528
-0.152581006288528
-0.152581006288528
-0.152581006288528
-0.152581006288528
-0.152581006288528
-0.152581006288528
-0.152581006288528
-0.152581006288528
-0.152581006288528
-0.152581006288528
-0.152581006288528
-0.152581006288528
-0.152581006288528
-0.152581006288528
-0.152581006288528
-0.137322217226028
-0.152581006288528
-0.152581006288528
-0.152581006288528
-0.152581006288528
-0.152581006288528
-0.152581006288528
-0.152581006288528
-0.152581006288528
-0.152581006288528
-0.152581006288528
-0.152581006288528
-0.152581006288528
-0.152581006288528
-0.137322217226028
-0.152581006288528
-0.152581006288528
-0.152581006288528
-0.152581006288528
-0.152581006288528
-0.152581006288528
-0.152581006288528
-0.152581006288528
-0.152581006288528
-0.152581006288528
-0.152581006288528
-0.152581006288528
-0.152581006288528
-0.152581006288528
-0.152581006288528
-0.152581006288528
-0.152581006288528
-0.152581006288528
-0.152581006288528
-0.137322217226028
-0.152581006288528
-0.152581006288528
-0.152581006288528
-0.152581006288528
-0.152581006288528
-0.152581006288528
-0.152581006288528
-0.152581006288528
-0.137322217226028
-0.152581006288528
-0.152581006288528
-0.152581006288528
-0.152581006288528
-0.137322217226028
-0.137322217226028
-0.152581006288528
-0.152581006288528
-0.152581006288528
-0.152581006288528
-0.137322217226028
-0.152581006288528
-0.152581006288528
-0.137322217226028
-0.152581006288528
-0.152581006288528
-0.137322217226028
-0.137322217226028
-0.152581006288528
-0.152581006288528
-0.137322217226028
-0.137322217226028
-0.152581006288528
-0.137322217226028
-0.152581006288528
-0.137322217226028
-0.137322217226028
-0.137322217226028
-0.137322217226028
-0.137322217226028
-0.137322217226028
-0.137322217226028
-0.137322217226028
-0.137322217226028
-0.137322217226028
-0.137322217226028
-0.137322217226028
-0.137322217226028
-0.137322217226028
-0.137322217226028
-0.137322217226028
-0.137322217226028
-0.152581006288528
-0.137322217226028
-0.137322217226028
-0.137322217226028
-0.152581006288528
-0.137322217226028
-0.137322217226028
-0.137322217226028
-0.152581006288528
-0.137322217226028
-0.137322217226028
-0.152581006288528
-0.152581006288528
-0.137322217226028
-0.137322217226028
-0.152581006288528
-0.137322217226028
-0.137322217226028
-0.137322217226028
-0.152581006288528
-0.137322217226028
-0.137322217226028
-0.137322217226028
-0.137322217226028
-0.137322217226028
-0.137322217226028
-0.137322217226028
-0.137322217226028
-0.137322217226028
-0.137322217226028
-0.137322217226028
-0.137322217226028
-0.137322217226028
-0.137322217226028
-0.152581006288528
-0.137322217226028
-0.137322217226028
-0.137322217226028
-0.152581006288528
-0.137322217226028
-0.137322217226028
-0.137322217226028
-0.137322217226028
-0.137322217226028
-0.137322217226028
-0.137322217226028
-0.137322217226028
-0.137322217226028
-0.137322217226028
-0.137322217226028
-0.137322217226028
-0.137322217226028
-0.137322217226028
-0.137322217226028
-0.137322217226028
-0.137322217226028
-0.137322217226028
-0.137322217226028
-0.137322217226028
-0.137322217226028
-0.137322217226028
-0.137322217226028
-0.137322217226028
-0.137322217226028
-0.137322217226028
-0.137322217226028
-0.137322217226028
-0.137322217226028
-0.137322217226028
-0.137322217226028
-0.137322217226028
-0.137322217226028
-0.137322217226028
-0.137322217226028
-0.137322217226028
-0.137322217226028
-0.137322217226028
-0.137322217226028
-0.137322217226028
-0.137322217226028
-0.137322217226028
-0.137322217226028
-0.137322217226028
-0.122063428163528
-0.137322217226028
-0.137322217226028
-0.137322217226028
-0.122063428163528
-0.137322217226028
-0.137322217226028
-0.122063428163528
-0.137322217226028
-0.137322217226028
-0.137322217226028
-0.137322217226028
-0.122063428163528
-0.137322217226028
-0.137322217226028
-0.122063428163528
-0.137322217226028
-0.137322217226028
-0.137322217226028
-0.137322217226028
-0.137322217226028
-0.137322217226028
-0.137322217226028
-0.137322217226028
-0.137322217226028
-0.137322217226028
-0.137322217226028
-0.137322217226028
-0.137322217226028
-0.137322217226028
-0.137322217226028
-0.137322217226028
-0.137322217226028
-0.137322217226028
-0.137322217226028
-0.137322217226028
-0.137322217226028
-0.137322217226028
-0.137322217226028
-0.137322217226028
-0.137322217226028
-0.137322217226028
-0.137322217226028
-0.137322217226028
-0.137322217226028
-0.137322217226028
-0.137322217226028
-0.122063428163528
-0.122063428163528
-0.137322217226028
-0.137322217226028
-0.137322217226028
-0.137322217226028
-0.137322217226028
-0.137322217226028
-0.137322217226028
-0.137322217226028
-0.137322217226028
-0.137322217226028
-0.137322217226028
-0.137322217226028
-0.137322217226028
-0.137322217226028
-0.137322217226028
-0.137322217226028
-0.137322217226028
-0.137322217226028
-0.137322217226028
-0.137322217226028
-0.137322217226028
-0.137322217226028
-0.137322217226028
-0.137322217226028
-0.137322217226028
-0.137322217226028
-0.137322217226028
-0.137322217226028
-0.137322217226028
-0.137322217226028
-0.137322217226028
-0.122063428163528
-0.137322217226028
-0.137322217226028
-0.137322217226028
-0.122063428163528
-0.122063428163528
-0.122063428163528
-0.122063428163528
-0.122063428163528
-0.122063428163528
-0.122063428163528
-0.122063428163528
-0.122063428163528
-0.122063428163528
-0.137322217226028
-0.122063428163528
-0.122063428163528
-0.122063428163528
-0.122063428163528
-0.122063428163528
-0.122063428163528
-0.122063428163528
-0.122063428163528
-0.122063428163528
-0.122063428163528
-0.122063428163528
-0.122063428163528
-0.122063428163528
-0.122063428163528
-0.122063428163528
-0.122063428163528
-0.122063428163528
-0.122063428163528
-0.122063428163528
-0.122063428163528
-0.122063428163528
-0.122063428163528
-0.122063428163528
-0.122063428163528
-0.122063428163528
-0.122063428163528
-0.122063428163528
-0.122063428163528
-0.122063428163528
-0.122063428163528
-0.122063428163528
-0.122063428163528
-0.122063428163528
-0.122063428163528
-0.122063428163528
-0.122063428163528
-0.122063428163528
-0.122063428163528
-0.122063428163528
-0.122063428163528
-0.122063428163528
-0.122063428163528
-0.122063428163528
-0.122063428163528
-0.122063428163528
-0.122063428163528
-0.122063428163528
-0.122063428163528
-0.137322217226028
-0.137322217226028
-0.122063428163528
-0.122063428163528
-0.122063428163528
-0.122063428163528
-0.122063428163528
-0.122063428163528
-0.122063428163528
-0.122063428163528
-0.122063428163528
-0.122063428163528
-0.122063428163528
-0.137322217226028
-0.122063428163528
-0.122063428163528
-0.122063428163528
-0.122063428163528
-0.122063428163528
-0.122063428163528
-0.122063428163528
-0.122063428163528
-0.122063428163528
-0.122063428163528
-0.122063428163528
-0.122063428163528
-0.122063428163528
-0.122063428163528
-0.122063428163528
-0.122063428163528
-0.122063428163528
-0.122063428163528
-0.122063428163528
-0.122063428163528
-0.122063428163528
-0.122063428163528
-0.122063428163528
-0.122063428163528
-0.122063428163528
-0.122063428163528
-0.122063428163528
-0.122063428163528
-0.122063428163528
-0.122063428163528
-0.122063428163528
-0.122063428163528
-0.122063428163528
-0.122063428163528
-0.122063428163528
-0.122063428163528
-0.122063428163528
-0.122063428163528
-0.122063428163528
-0.122063428163528
-0.122063428163528
-0.122063428163528
-0.122063428163528
-0.122063428163528
-0.122063428163528
-0.122063428163528
-0.122063428163528
-0.122063428163528
-0.122063428163528
-0.122063428163528
-0.122063428163528
-0.122063428163528
-0.122063428163528
-0.122063428163528
-0.122063428163528
-0.122063428163528
-0.122063428163528
-0.122063428163528
-0.122063428163528
-0.122063428163528
-0.122063428163528
-0.122063428163528
-0.122063428163528
-0.122063428163528
-0.122063428163528
-0.122063428163528
-0.122063428163528
-0.122063428163528
-0.122063428163528
-0.122063428163528
-0.122063428163528
-0.106804639101028
-0.122063428163528
-0.122063428163528
-0.122063428163528
-0.122063428163528
-0.122063428163528
-0.106804639101028
-0.122063428163528
-0.122063428163528
-0.122063428163528
-0.122063428163528
-0.122063428163528
-0.122063428163528
-0.122063428163528
-0.122063428163528
-0.106804639101028
-0.122063428163528
-0.122063428163528
-0.106804639101028
-0.106804639101028
-0.122063428163528
-0.106804639101028
-0.106804639101028
-0.122063428163528
-0.106804639101028
-0.106804639101028
-0.106804639101028
-0.122063428163528
-0.122063428163528
-0.106804639101028
-0.106804639101028
-0.122063428163528
-0.122063428163528
-0.106804639101028
-0.106804639101028
-0.122063428163528
-0.122063428163528
-0.106804639101028
-0.122063428163528
-0.106804639101028
-0.106804639101028
-0.106804639101028
-0.106804639101028
-0.122063428163528
-0.106804639101028
-0.106804639101028
-0.106804639101028
-0.122063428163528
-0.122063428163528
-0.122063428163528
-0.106804639101028
-0.106804639101028
-0.106804639101028
-0.106804639101028
-0.106804639101028
-0.106804639101028
-0.106804639101028
-0.122063428163528
-0.106804639101028
-0.106804639101028
-0.106804639101028
-0.106804639101028
-0.122063428163528
-0.122063428163528
-0.106804639101028
-0.122063428163528
-0.122063428163528
-0.122063428163528
-0.106804639101028
-0.106804639101028
-0.122063428163528
-0.122063428163528
-0.106804639101028
-0.106804639101028
-0.106804639101028
-0.106804639101028
-0.106804639101028
-0.122063428163528
-0.106804639101028
-0.106804639101028
-0.106804639101028
-0.106804639101028
-0.106804639101028
-0.106804639101028
-0.106804639101028
-0.106804639101028
-0.106804639101028
-0.106804639101028
-0.106804639101028
-0.106804639101028
-0.106804639101028
-0.106804639101028
-0.106804639101028
-0.122063428163528
-0.106804639101028
-0.106804639101028
-0.106804639101028
-0.122063428163528
-0.122063428163528
-0.106804639101028
-0.122063428163528
-0.106804639101028
-0.106804639101028
-0.106804639101028
-0.122063428163528
-0.106804639101028
-0.106804639101028
-0.106804639101028
-0.106804639101028
-0.122063428163528
-0.106804639101028
-0.106804639101028
-0.106804639101028
-0.106804639101028
-0.106804639101028
-0.122063428163528
-0.106804639101028
-0.106804639101028
-0.106804639101028
-0.106804639101028
-0.106804639101028
-0.106804639101028
-0.106804639101028
-0.106804639101028
-0.106804639101028
-0.106804639101028
-0.106804639101028
-0.106804639101028
-0.106804639101028
-0.106804639101028
-0.106804639101028
-0.106804639101028
-0.106804639101028
-0.106804639101028
-0.106804639101028
-0.106804639101028
-0.106804639101028
-0.106804639101028
-0.106804639101028
-0.106804639101028
-0.106804639101028
-0.106804639101028
-0.106804639101028
-0.106804639101028
-0.106804639101028
-0.106804639101028
-0.106804639101028
-0.106804639101028
-0.106804639101028
-0.106804639101028
-0.106804639101028
-0.106804639101028
-0.106804639101028
-0.106804639101028
-0.106804639101028
-0.106804639101028
-0.106804639101028
-0.106804639101028
-0.106804639101028
-0.106804639101028
-0.106804639101028
-0.106804639101028
-0.122063428163528
-0.106804639101028
-0.106804639101028
-0.106804639101028
-0.106804639101028
-0.106804639101028
-0.106804639101028
-0.106804639101028
-0.106804639101028
-0.106804639101028
-0.106804639101028
-0.106804639101028
-0.106804639101028
-0.106804639101028
-0.106804639101028
-0.106804639101028
-0.106804639101028
-0.106804639101028
-0.106804639101028
-0.106804639101028
-0.106804639101028
-0.106804639101028
-0.106804639101028
-0.106804639101028
-0.106804639101028
-0.106804639101028
-0.106804639101028
-0.106804639101028
-0.106804639101028
-0.106804639101028
-0.106804639101028
-0.106804639101028
-0.106804639101028
-0.106804639101028
-0.106804639101028
-0.106804639101028
-0.106804639101028
-0.106804639101028
-0.106804639101028
-0.106804639101028
-0.106804639101028
-0.106804639101028
-0.106804639101028
-0.106804639101028
-0.106804639101028
-0.106804639101028
-0.106804639101028
-0.106804639101028
-0.106804639101028
-0.106804639101028
-0.106804639101028
-0.106804639101028
-0.106804639101028
-0.106804639101028
-0.106804639101028
-0.106804639101028
-0.106804639101028
-0.106804639101028
-0.106804639101028
-0.106804639101028
-0.106804639101028
-0.106804639101028
-0.106804639101028
-0.106804639101028
-0.106804639101028
-0.091545850038528
-0.106804639101028
-0.091545850038528
-0.091545850038528
-0.106804639101028
-0.091545850038528
-0.091545850038528
-0.106804639101028
-0.106804639101028
-0.106804639101028
-0.091545850038528
-0.106804639101028
-0.106804639101028
-0.106804639101028
-0.091545850038528
-0.091545850038528
-0.106804639101028
-0.106804639101028
-0.106804639101028
-0.106804639101028
-0.106804639101028
-0.106804639101028
-0.106804639101028
-0.106804639101028
-0.106804639101028
-0.106804639101028
-0.106804639101028
-0.106804639101028
-0.106804639101028
-0.106804639101028
-0.106804639101028
-0.106804639101028
-0.106804639101028
-0.106804639101028
-0.091545850038528
-0.106804639101028
-0.106804639101028
-0.106804639101028
-0.106804639101028
-0.106804639101028
-0.106804639101028
-0.106804639101028
-0.106804639101028
-0.106804639101028
-0.106804639101028
-0.106804639101028
-0.106804639101028
-0.106804639101028
-0.091545850038528
-0.091545850038528
-0.091545850038528
-0.106804639101028
-0.106804639101028
-0.091545850038528
-0.091545850038528
-0.106804639101028
-0.106804639101028
-0.091545850038528
-0.091545850038528
-0.106804639101028
-0.106804639101028
-0.091545850038528
-0.106804639101028
-0.106804639101028
-0.091545850038528
-0.106804639101028
-0.106804639101028
-0.091545850038528
-0.091545850038528
-0.106804639101028
-0.106804639101028
-0.091545850038528
-0.091545850038528
-0.091545850038528
-0.106804639101028
-0.091545850038528
-0.091545850038528
-0.091545850038528
-0.091545850038528
-0.091545850038528
-0.091545850038528
-0.106804639101028
-0.106804639101028
-0.091545850038528
-0.091545850038528
-0.091545850038528
-0.106804639101028
-0.091545850038528
-0.091545850038528
-0.106804639101028
-0.091545850038528
-0.091545850038528
-0.091545850038528
-0.091545850038528
-0.091545850038528
-0.091545850038528
-0.106804639101028
-0.091545850038528
-0.091545850038528
-0.091545850038528
-0.106804639101028
-0.091545850038528
-0.091545850038528
-0.091545850038528
-0.106804639101028
-0.091545850038528
-0.091545850038528
-0.091545850038528
-0.106804639101028
-0.106804639101028
-0.091545850038528
-0.091545850038528
-0.091545850038528
-0.091545850038528
-0.091545850038528
-0.091545850038528
-0.091545850038528
-0.091545850038528
-0.091545850038528
-0.091545850038528
-0.106804639101028
-0.091545850038528
-0.091545850038528
-0.091545850038528
-0.091545850038528
-0.091545850038528
-0.091545850038528
-0.091545850038528
-0.091545850038528
-0.091545850038528
-0.091545850038528
-0.091545850038528
-0.091545850038528
-0.091545850038528
-0.091545850038528
-0.106804639101028
-0.091545850038528
-0.091545850038528
-0.091545850038528
-0.091545850038528
-0.091545850038528
-0.091545850038528
-0.091545850038528
-0.091545850038528
-0.091545850038528
-0.091545850038528
-0.091545850038528
-0.091545850038528
-0.091545850038528
-0.091545850038528
-0.091545850038528
-0.091545850038528
-0.091545850038528
-0.091545850038528
-0.091545850038528
-0.091545850038528
-0.091545850038528
-0.091545850038528
-0.091545850038528
-0.091545850038528
-0.091545850038528
-0.091545850038528
-0.091545850038528
-0.091545850038528
-0.091545850038528
-0.091545850038528
-0.091545850038528
-0.091545850038528
-0.091545850038528
-0.091545850038528
-0.091545850038528
-0.091545850038528
-0.091545850038528
-0.091545850038528
-0.091545850038528
-0.091545850038528
-0.091545850038528
-0.091545850038528
-0.091545850038528
-0.091545850038528
-0.091545850038528
-0.106804639101028
-0.091545850038528
-0.091545850038528
-0.091545850038528
-0.091545850038528
-0.091545850038528
-0.091545850038528
-0.091545850038528
-0.091545850038528
-0.091545850038528
-0.091545850038528
-0.091545850038528
-0.091545850038528
-0.091545850038528
-0.091545850038528
-0.091545850038528
-0.091545850038528
-0.091545850038528
-0.091545850038528
-0.091545850038528
-0.091545850038528
-0.091545850038528
-0.091545850038528
-0.091545850038528
-0.091545850038528
-0.091545850038528
-0.091545850038528
-0.091545850038528
-0.091545850038528
-0.091545850038528
-0.091545850038528
-0.091545850038528
-0.091545850038528
-0.091545850038528
-0.091545850038528
-0.091545850038528
-0.091545850038528
-0.091545850038528
-0.091545850038528
-0.091545850038528
-0.091545850038528
-0.091545850038528
-0.091545850038528
-0.091545850038528
-0.091545850038528
-0.091545850038528
-0.091545850038528
-0.091545850038528
-0.091545850038528
-0.091545850038528
-0.091545850038528
-0.091545850038528
-0.091545850038528
-0.091545850038528
-0.091545850038528
-0.091545850038528
-0.091545850038528
-0.091545850038528
-0.091545850038528
-0.091545850038528
-0.091545850038528
-0.091545850038528
-0.091545850038528
-0.091545850038528
-0.091545850038528
-0.091545850038528
-0.091545850038528
-0.091545850038528
-0.091545850038528
-0.091545850038528
-0.091545850038528
-0.091545850038528
-0.091545850038528
-0.091545850038528
-0.076287060976028
-0.076287060976028
-0.091545850038528
-0.091545850038528
-0.091545850038528
-0.076287060976028
-0.076287060976028
-0.091545850038528
-0.091545850038528
-0.091545850038528
-0.076287060976028
-0.091545850038528
-0.091545850038528
-0.076287060976028
-0.091545850038528
-0.091545850038528
-0.091545850038528
-0.091545850038528
-0.091545850038528
-0.091545850038528
-0.091545850038528
-0.091545850038528
-0.091545850038528
-0.091545850038528
-0.076287060976028
-0.076287060976028
-0.091545850038528
-0.091545850038528
-0.076287060976028
-0.091545850038528
-0.076287060976028
-0.091545850038528
-0.091545850038528
-0.091545850038528
-0.091545850038528
-0.091545850038528
-0.091545850038528
-0.091545850038528
-0.091545850038528
-0.091545850038528
-0.091545850038528
-0.091545850038528
-0.091545850038528
-0.091545850038528
-0.091545850038528
-0.091545850038528
-0.091545850038528
-0.091545850038528
-0.076287060976028
-0.076287060976028
-0.091545850038528
-0.091545850038528
-0.076287060976028
-0.076287060976028
-0.091545850038528
-0.076287060976028
-0.076287060976028
-0.091545850038528
-0.091545850038528
-0.076287060976028
-0.076287060976028
-0.076287060976028
-0.091545850038528
-0.076287060976028
-0.076287060976028
-0.091545850038528
-0.091545850038528
-0.076287060976028
-0.091545850038528
-0.091545850038528
-0.091545850038528
-0.091545850038528
-0.091545850038528
-0.091545850038528
-0.091545850038528
-0.076287060976028
-0.091545850038528
-0.091545850038528
-0.076287060976028
-0.076287060976028
-0.091545850038528
-0.091545850038528
-0.076287060976028
-0.076287060976028
-0.076287060976028
-0.076287060976028
-0.076287060976028
-0.076287060976028
-0.091545850038528
-0.091545850038528
-0.076287060976028
-0.091545850038528
-0.091545850038528
-0.091545850038528
-0.076287060976028
-0.091545850038528
-0.091545850038528
-0.091545850038528
-0.076287060976028
-0.091545850038528
-0.091545850038528
-0.091545850038528
-0.076287060976028
-0.091545850038528
-0.091545850038528
-0.076287060976028
-0.076287060976028
-0.091545850038528
-0.091545850038528
-0.076287060976028
-0.076287060976028
-0.076287060976028
-0.091545850038528
-0.091545850038528
-0.076287060976028
-0.076287060976028
-0.076287060976028
-0.076287060976028
-0.091545850038528
-0.091545850038528
-0.091545850038528
-0.076287060976028
-0.076287060976028
-0.076287060976028
-0.091545850038528
-0.076287060976028
-0.076287060976028
-0.076287060976028
-0.076287060976028
-0.076287060976028
-0.091545850038528
-0.076287060976028
-0.076287060976028
-0.076287060976028
-0.076287060976028
-0.091545850038528
-0.091545850038528
-0.076287060976028
-0.076287060976028
-0.076287060976028
-0.076287060976028
-0.091545850038528
-0.076287060976028
-0.076287060976028
-0.076287060976028
-0.076287060976028
-0.076287060976028
-0.076287060976028
-0.076287060976028
-0.091545850038528
-0.091545850038528
-0.076287060976028
-0.076287060976028
-0.076287060976028
-0.076287060976028
-0.076287060976028
-0.076287060976028
-0.091545850038528
-0.091545850038528
-0.076287060976028
-0.076287060976028
-0.076287060976028
-0.091545850038528
-0.076287060976028
-0.076287060976028
-0.076287060976028
-0.076287060976028
-0.076287060976028
-0.076287060976028
-0.076287060976028
-0.076287060976028
-0.076287060976028
-0.076287060976028
-0.076287060976028
-0.076287060976028
-0.076287060976028
-0.076287060976028
-0.091545850038528
-0.076287060976028
-0.076287060976028
-0.076287060976028
-0.076287060976028
-0.076287060976028
-0.076287060976028
-0.076287060976028
-0.076287060976028
-0.076287060976028
-0.076287060976028
-0.076287060976028
-0.076287060976028
-0.076287060976028
-0.076287060976028
-0.076287060976028
-0.076287060976028
-0.076287060976028
-0.076287060976028
-0.076287060976028
-0.076287060976028
-0.076287060976028
-0.076287060976028
-0.076287060976028
-0.076287060976028
-0.076287060976028
-0.076287060976028
-0.076287060976028
-0.076287060976028
-0.076287060976028
-0.091545850038528
-0.076287060976028
-0.076287060976028
-0.076287060976028
-0.076287060976028
-0.076287060976028
-0.076287060976028
-0.091545850038528
-0.076287060976028
-0.076287060976028
-0.076287060976028
-0.076287060976028
-0.076287060976028
-0.076287060976028
-0.076287060976028
-0.076287060976028
-0.091545850038528
-0.076287060976028
-0.076287060976028
-0.091545850038528
-0.076287060976028
-0.076287060976028
-0.076287060976028
-0.076287060976028
-0.076287060976028
-0.076287060976028
-0.076287060976028
-0.076287060976028
-0.076287060976028
-0.076287060976028
-0.076287060976028
-0.076287060976028
-0.076287060976028
-0.076287060976028
-0.076287060976028
-0.076287060976028
-0.076287060976028
-0.076287060976028
-0.076287060976028
-0.076287060976028
-0.076287060976028
-0.076287060976028
-0.076287060976028
-0.076287060976028
-0.076287060976028
-0.076287060976028
-0.076287060976028
-0.076287060976028
-0.076287060976028
-0.076287060976028
-0.076287060976028
-0.076287060976028
-0.076287060976028
-0.076287060976028
-0.076287060976028
-0.076287060976028
-0.076287060976028
-0.076287060976028
-0.076287060976028
-0.076287060976028
-0.076287060976028
-0.076287060976028
-0.076287060976028
-0.076287060976028
-0.076287060976028
-0.076287060976028
-0.076287060976028
-0.076287060976028
-0.076287060976028
-0.076287060976028
-0.076287060976028
-0.076287060976028
-0.076287060976028
-0.076287060976028
-0.076287060976028
-0.076287060976028
-0.076287060976028
-0.076287060976028
-0.076287060976028
-0.076287060976028
-0.076287060976028
-0.076287060976028
-0.076287060976028
-0.076287060976028
-0.076287060976028
-0.076287060976028
-0.076287060976028
-0.076287060976028
-0.076287060976028
-0.076287060976028
-0.076287060976028
-0.076287060976028
-0.076287060976028
-0.076287060976028
-0.076287060976028
-0.061028271913528
-0.076287060976028
-0.076287060976028
-0.076287060976028
-0.076287060976028
-0.061028271913528
-0.076287060976028
-0.076287060976028
-0.076287060976028
-0.076287060976028
-0.076287060976028
-0.061028271913528
-0.076287060976028
-0.076287060976028
-0.076287060976028
-0.076287060976028
-0.076287060976028
-0.076287060976028
-0.076287060976028
-0.061028271913528
-0.076287060976028
-0.076287060976028
-0.076287060976028
-0.061028271913528
-0.076287060976028
-0.076287060976028
-0.076287060976028
-0.061028271913528
-0.076287060976028
-0.076287060976028
-0.076287060976028
-0.076287060976028
-0.076287060976028
-0.076287060976028
-0.076287060976028
-0.076287060976028
-0.076287060976028
-0.076287060976028
-0.076287060976028
-0.076287060976028
-0.076287060976028
-0.076287060976028
-0.076287060976028
-0.076287060976028
-0.076287060976028
-0.076287060976028
-0.076287060976028
-0.061028271913528
-0.076287060976028
-0.076287060976028
-0.076287060976028
-0.076287060976028
-0.076287060976028
-0.061028271913528
-0.076287060976028
-0.076287060976028
-0.076287060976028
-0.061028271913528
-0.076287060976028
-0.076287060976028
-0.076287060976028
-0.076287060976028
-0.076287060976028
-0.076287060976028
-0.076287060976028
-0.076287060976028
-0.076287060976028
-0.076287060976028
-0.076287060976028
-0.076287060976028
-0.076287060976028
-0.076287060976028
-0.076287060976028
-0.076287060976028
-0.076287060976028
-0.076287060976028
-0.061028271913528
-0.076287060976028
-0.076287060976028
-0.076287060976028
-0.061028271913528
-0.061028271913528
-0.076287060976028
-0.076287060976028
-0.076287060976028
-0.076287060976028
-0.076287060976028
-0.076287060976028
-0.076287060976028
-0.076287060976028
-0.076287060976028
-0.076287060976028
-0.076287060976028
-0.076287060976028
-0.076287060976028
-0.076287060976028
-0.076287060976028
-0.076287060976028
-0.076287060976028
-0.076287060976028
-0.076287060976028
-0.076287060976028
-0.076287060976028
-0.076287060976028
-0.076287060976028
-0.076287060976028
-0.076287060976028
-0.076287060976028
-0.076287060976028
-0.076287060976028
-0.076287060976028
-0.061028271913528
-0.061028271913528
-0.076287060976028
-0.061028271913528
-0.061028271913528
-0.061028271913528
-0.076287060976028
-0.076287060976028
-0.061028271913528
-0.061028271913528
-0.076287060976028
-0.076287060976028
-0.061028271913528
-0.076287060976028
-0.061028271913528
-0.061028271913528
-0.076287060976028
-0.076287060976028
-0.076287060976028
-0.061028271913528
-0.061028271913528
-0.076287060976028
-0.076287060976028
-0.076287060976028
-0.061028271913528
-0.076287060976028
-0.061028271913528
-0.076287060976028
-0.076287060976028
-0.076287060976028
-0.076287060976028
-0.061028271913528
-0.076287060976028
-0.076287060976028
-0.076287060976028
-0.061028271913528
-0.076287060976028
-0.076287060976028
-0.061028271913528
-0.061028271913528
-0.076287060976028
-0.076287060976028
-0.061028271913528
-0.061028271913528
-0.076287060976028
-0.076287060976028
-0.061028271913528
-0.061028271913528
-0.076287060976028
-0.076287060976028
-0.061028271913528
-0.061028271913528
-0.061028271913528
-0.076287060976028
-0.076287060976028
-0.061028271913528
-0.076287060976028
-0.076287060976028
-0.061028271913528
-0.076287060976028
-0.076287060976028
-0.076287060976028
-0.061028271913528
-0.061028271913528
-0.061028271913528
-0.076287060976028
-0.061028271913528
-0.061028271913528
-0.076287060976028
-0.076287060976028
-0.061028271913528
-0.076287060976028
-0.076287060976028
-0.061028271913528
-0.061028271913528
-0.076287060976028
-0.076287060976028
-0.076287060976028
-0.076287060976028
-0.076287060976028
-0.076287060976028
-0.076287060976028
-0.076287060976028
-0.076287060976028
-0.076287060976028
-0.076287060976028
-0.076287060976028
-0.076287060976028
-0.076287060976028
-0.061028271913528
-0.076287060976028
-0.076287060976028
-0.076287060976028
-0.076287060976028
-0.076287060976028
-0.076287060976028
-0.061028271913528
-0.076287060976028
-0.061028271913528
-0.076287060976028
-0.061028271913528
-0.061028271913528
-0.061028271913528
-0.061028271913528
-0.061028271913528
-0.061028271913528
-0.061028271913528
-0.061028271913528
-0.061028271913528
-0.076287060976028
-0.076287060976028
-0.061028271913528
-0.061028271913528
-0.061028271913528
-0.061028271913528
-0.061028271913528
-0.061028271913528
-0.061028271913528
-0.061028271913528
-0.061028271913528
-0.061028271913528
-0.061028271913528
-0.061028271913528
-0.061028271913528
-0.076287060976028
-0.061028271913528
-0.061028271913528
-0.076287060976028
-0.061028271913528
-0.076287060976028
-0.076287060976028
-0.061028271913528
-0.076287060976028
-0.076287060976028
-0.061028271913528
-0.061028271913528
-0.076287060976028
-0.076287060976028
-0.061028271913528
-0.076287060976028
-0.076287060976028
-0.076287060976028
-0.076287060976028
-0.061028271913528
-0.076287060976028
-0.076287060976028
-0.061028271913528
-0.061028271913528
-0.061028271913528
-0.076287060976028
-0.061028271913528
-0.061028271913528
-0.076287060976028
-0.076287060976028
-0.061028271913528
-0.061028271913528
-0.061028271913528
-0.061028271913528
-0.061028271913528
-0.061028271913528
-0.061028271913528
-0.061028271913528
-0.061028271913528
-0.061028271913528
-0.061028271913528
-0.061028271913528
-0.061028271913528
-0.061028271913528
-0.061028271913528
-0.061028271913528
-0.076287060976028
-0.076287060976028
-0.061028271913528
-0.061028271913528
-0.061028271913528
-0.061028271913528
-0.061028271913528
-0.061028271913528
-0.061028271913528
-0.076287060976028
-0.061028271913528
-0.061028271913528
-0.061028271913528
-0.061028271913528
-0.061028271913528
-0.061028271913528
-0.061028271913528
-0.061028271913528
-0.061028271913528
-0.061028271913528
-0.061028271913528
-0.076287060976028
-0.061028271913528
-0.061028271913528
-0.061028271913528
-0.061028271913528
-0.061028271913528
-0.061028271913528
-0.061028271913528
-0.061028271913528
-0.061028271913528
-0.061028271913528
-0.061028271913528
-0.061028271913528
-0.061028271913528
-0.061028271913528
-0.061028271913528
-0.061028271913528
-0.061028271913528
-0.061028271913528
-0.061028271913528
-0.061028271913528
-0.061028271913528
-0.061028271913528
-0.061028271913528
-0.061028271913528
-0.061028271913528
-0.076287060976028
-0.061028271913528
-0.061028271913528
-0.061028271913528
-0.061028271913528
-0.061028271913528
-0.061028271913528
-0.061028271913528
-0.061028271913528
-0.061028271913528
-0.061028271913528
-0.061028271913528
-0.061028271913528
-0.061028271913528
-0.061028271913528
-0.061028271913528
-0.061028271913528
-0.061028271913528
-0.061028271913528
-0.061028271913528
-0.061028271913528
-0.061028271913528
-0.061028271913528
-0.061028271913528
-0.061028271913528
-0.061028271913528
-0.061028271913528
-0.061028271913528
-0.061028271913528
-0.061028271913528
-0.061028271913528
-0.061028271913528
-0.061028271913528
-0.061028271913528
-0.061028271913528
-0.061028271913528
-0.061028271913528
-0.045769482851028
-0.061028271913528
-0.061028271913528
-0.061028271913528
-0.061028271913528
-0.061028271913528
-0.061028271913528
-0.061028271913528
-0.061028271913528
-0.061028271913528
-0.061028271913528
-0.061028271913528
-0.061028271913528
-0.061028271913528
-0.061028271913528
-0.061028271913528
-0.061028271913528
-0.061028271913528
-0.076287060976028
-0.061028271913528
-0.061028271913528
-0.061028271913528
-0.076287060976028
-0.061028271913528
-0.061028271913528
-0.061028271913528
-0.061028271913528
-0.061028271913528
-0.061028271913528
-0.061028271913528
-0.061028271913528
-0.061028271913528
-0.061028271913528
-0.061028271913528
-0.061028271913528
-0.061028271913528
-0.061028271913528
-0.061028271913528
-0.061028271913528
-0.061028271913528
-0.061028271913528
-0.061028271913528
-0.061028271913528
-0.061028271913528
-0.061028271913528
-0.061028271913528
-0.061028271913528
-0.061028271913528
-0.061028271913528
-0.061028271913528
-0.061028271913528
-0.061028271913528
-0.061028271913528
-0.061028271913528
-0.045769482851028
-0.061028271913528
-0.061028271913528
-0.061028271913528
-0.061028271913528
-0.061028271913528
-0.061028271913528
-0.061028271913528
-0.061028271913528
-0.061028271913528
-0.061028271913528
-0.061028271913528
-0.061028271913528
-0.061028271913528
-0.061028271913528
-0.061028271913528
-0.061028271913528
-0.061028271913528
-0.061028271913528
-0.061028271913528
-0.061028271913528
-0.061028271913528
-0.061028271913528
-0.061028271913528
-0.061028271913528
-0.061028271913528
-0.061028271913528
-0.061028271913528
-0.045769482851028
-0.061028271913528
-0.061028271913528
-0.061028271913528
-0.061028271913528
-0.061028271913528
-0.061028271913528
-0.061028271913528
-0.061028271913528
-0.061028271913528
-0.061028271913528
-0.061028271913528
-0.061028271913528
-0.061028271913528
-0.045769482851028
-0.061028271913528
-0.061028271913528
-0.061028271913528
-0.061028271913528
-0.061028271913528
-0.061028271913528
-0.061028271913528
-0.045769482851028
-0.045769482851028
-0.061028271913528
-0.061028271913528
-0.045769482851028
-0.045769482851028
-0.045769482851028
-0.045769482851028
-0.061028271913528
-0.045769482851028
-0.061028271913528
-0.045769482851028
-0.061028271913528
-0.061028271913528
-0.061028271913528
-0.061028271913528
-0.061028271913528
-0.061028271913528
-0.061028271913528
-0.061028271913528
-0.045769482851028
-0.061028271913528
-0.061028271913528
-0.045769482851028
-0.061028271913528
-0.061028271913528
-0.061028271913528
-0.061028271913528
-0.061028271913528
-0.061028271913528
-0.061028271913528
-0.061028271913528
-0.061028271913528
-0.061028271913528
-0.061028271913528
-0.061028271913528
-0.061028271913528
-0.061028271913528
-0.061028271913528
-0.061028271913528
-0.061028271913528
-0.061028271913528
-0.045769482851028
-0.045769482851028
-0.061028271913528
-0.061028271913528
-0.045769482851028
-0.045769482851028
-0.045769482851028
-0.061028271913528
-0.061028271913528
-0.061028271913528
-0.061028271913528
-0.045769482851028
-0.045769482851028
-0.061028271913528
-0.061028271913528
-0.061028271913528
-0.045769482851028
-0.061028271913528
-0.061028271913528
-0.061028271913528
-0.045769482851028
-0.061028271913528
-0.061028271913528
-0.061028271913528
-0.045769482851028
-0.061028271913528
-0.061028271913528
-0.045769482851028
-0.045769482851028
-0.045769482851028
-0.061028271913528
-0.061028271913528
-0.061028271913528
-0.061028271913528
-0.045769482851028
-0.061028271913528
-0.045769482851028
-0.045769482851028
-0.061028271913528
-0.045769482851028
-0.045769482851028
-0.061028271913528
-0.045769482851028
-0.045769482851028
-0.061028271913528
-0.061028271913528
-0.045769482851028
-0.045769482851028
-0.061028271913528
-0.045769482851028
-0.045769482851028
-0.045769482851028
-0.061028271913528
-0.061028271913528
-0.061028271913528
-0.045769482851028
-0.061028271913528
-0.061028271913528
-0.045769482851028
-0.061028271913528
-0.061028271913528
-0.061028271913528
-0.061028271913528
-0.061028271913528
-0.061028271913528
-0.045769482851028
-0.045769482851028
-0.061028271913528
-0.061028271913528
-0.061028271913528
-0.045769482851028
-0.045769482851028
-0.061028271913528
-0.061028271913528
-0.061028271913528
-0.061028271913528
-0.061028271913528
-0.045769482851028
-0.045769482851028
-0.045769482851028
-0.045769482851028
-0.061028271913528
-0.061028271913528
-0.045769482851028
-0.061028271913528
-0.045769482851028
-0.061028271913528
-0.061028271913528
-0.061028271913528
-0.061028271913528
-0.061028271913528
-0.061028271913528
-0.061028271913528
-0.045769482851028
-0.045769482851028
-0.061028271913528
-0.061028271913528
-0.045769482851028
-0.045769482851028
-0.061028271913528
-0.061028271913528
-0.045769482851028
-0.061028271913528
-0.045769482851028
-0.045769482851028
-0.045769482851028
-0.061028271913528
-0.061028271913528
-0.045769482851028
-0.045769482851028
-0.061028271913528
-0.061028271913528
-0.045769482851028
-0.045769482851028
-0.061028271913528
-0.061028271913528
-0.061028271913528
-0.061028271913528
-0.061028271913528
-0.061028271913528
-0.045769482851028
-0.045769482851028
-0.061028271913528
-0.061028271913528
-0.045769482851028
-0.045769482851028
-0.045769482851028
-0.045769482851028
-0.045769482851028
-0.045769482851028
-0.045769482851028
-0.045769482851028
-0.045769482851028
-0.045769482851028
-0.045769482851028
-0.045769482851028
-0.045769482851028
-0.061028271913528
-0.045769482851028
-0.045769482851028
-0.045769482851028
-0.061028271913528
-0.061028271913528
-0.045769482851028
-0.045769482851028
-0.045769482851028
-0.045769482851028
-0.045769482851028
-0.045769482851028
-0.045769482851028
-0.045769482851028
-0.045769482851028
-0.045769482851028
-0.045769482851028
-0.045769482851028
-0.045769482851028
-0.045769482851028
-0.045769482851028
-0.061028271913528
-0.045769482851028
-0.045769482851028
-0.045769482851028
-0.045769482851028
-0.045769482851028
-0.045769482851028
-0.045769482851028
-0.045769482851028
-0.045769482851028
-0.045769482851028
-0.045769482851028
-0.045769482851028
-0.045769482851028
-0.045769482851028
-0.045769482851028
-0.045769482851028
-0.045769482851028
-0.045769482851028
-0.045769482851028
-0.045769482851028
-0.061028271913528
-0.045769482851028
-0.045769482851028
-0.045769482851028
-0.045769482851028
-0.061028271913528
-0.045769482851028
-0.045769482851028
-0.045769482851028
-0.045769482851028
-0.045769482851028
-0.045769482851028
-0.045769482851028
-0.045769482851028
-0.045769482851028
-0.045769482851028
-0.045769482851028
-0.045769482851028
-0.045769482851028
-0.045769482851028
-0.045769482851028
-0.045769482851028
-0.045769482851028
-0.045769482851028
-0.045769482851028
-0.045769482851028
-0.045769482851028
-0.045769482851028
-0.045769482851028
-0.045769482851028
-0.045769482851028
-0.045769482851028
-0.045769482851028
-0.045769482851028
-0.045769482851028
-0.045769482851028
-0.045769482851028
-0.045769482851028
-0.045769482851028
-0.045769482851028
-0.045769482851028
-0.045769482851028
-0.045769482851028
-0.045769482851028
-0.045769482851028
-0.045769482851028
-0.045769482851028
-0.045769482851028
-0.045769482851028
-0.045769482851028
-0.045769482851028
-0.045769482851028
-0.045769482851028
-0.045769482851028
-0.045769482851028
-0.045769482851028
-0.045769482851028
-0.045769482851028
-0.045769482851028
-0.045769482851028
-0.045769482851028
-0.045769482851028
-0.045769482851028
-0.045769482851028
-0.045769482851028
-0.045769482851028
-0.045769482851028
-0.045769482851028
-0.045769482851028
-0.045769482851028
-0.045769482851028
-0.045769482851028
-0.045769482851028
-0.045769482851028
-0.045769482851028
-0.045769482851028
-0.030510693788528
-0.045769482851028
-0.045769482851028
-0.045769482851028
-0.045769482851028
-0.045769482851028
-0.045769482851028
-0.045769482851028
-0.045769482851028
-0.045769482851028
-0.045769482851028
-0.045769482851028
-0.045769482851028
-0.045769482851028
-0.045769482851028
-0.045769482851028
-0.045769482851028
-0.045769482851028
-0.045769482851028
-0.045769482851028
-0.045769482851028
-0.045769482851028
-0.045769482851028
-0.045769482851028
-0.045769482851028
-0.045769482851028
-0.045769482851028
-0.045769482851028
-0.045769482851028
-0.045769482851028
-0.045769482851028
-0.045769482851028
-0.045769482851028
-0.045769482851028
-0.045769482851028
-0.045769482851028
-0.045769482851028
-0.045769482851028
-0.045769482851028
-0.045769482851028
-0.045769482851028
-0.045769482851028
-0.045769482851028
-0.045769482851028
-0.045769482851028
-0.045769482851028
-0.045769482851028
-0.045769482851028
-0.045769482851028
-0.045769482851028
-0.045769482851028
-0.045769482851028
-0.045769482851028
-0.045769482851028
-0.045769482851028
-0.045769482851028
-0.045769482851028
-0.045769482851028
-0.045769482851028
-0.045769482851028
-0.045769482851028
-0.045769482851028
-0.045769482851028
-0.045769482851028
-0.045769482851028
-0.045769482851028
-0.045769482851028
-0.045769482851028
-0.045769482851028
-0.045769482851028
-0.045769482851028
-0.045769482851028
-0.045769482851028
-0.045769482851028
-0.045769482851028
-0.045769482851028
-0.045769482851028
-0.045769482851028
-0.045769482851028
-0.045769482851028
-0.045769482851028
-0.045769482851028
-0.045769482851028
-0.045769482851028
-0.045769482851028
-0.045769482851028
-0.045769482851028
-0.045769482851028
-0.045769482851028
-0.045769482851028
-0.045769482851028
-0.045769482851028
-0.045769482851028
-0.045769482851028
-0.045769482851028
-0.045769482851028
-0.045769482851028
-0.045769482851028
-0.045769482851028
-0.045769482851028
-0.045769482851028
-0.045769482851028
-0.045769482851028
-0.045769482851028
-0.045769482851028
-0.045769482851028
-0.045769482851028
-0.045769482851028
-0.045769482851028
-0.045769482851028
-0.045769482851028
-0.045769482851028
-0.045769482851028
-0.045769482851028
-0.045769482851028
-0.030510693788528
-0.045769482851028
-0.045769482851028
-0.045769482851028
-0.045769482851028
-0.045769482851028
-0.045769482851028
-0.045769482851028
-0.030510693788528
-0.045769482851028
-0.045769482851028
-0.045769482851028
-0.045769482851028
-0.045769482851028
-0.045769482851028
-0.030510693788528
-0.045769482851028
-0.045769482851028
-0.045769482851028
-0.045769482851028
-0.045769482851028
-0.045769482851028
-0.045769482851028
-0.045769482851028
-0.045769482851028
-0.045769482851028
-0.045769482851028
-0.045769482851028
-0.045769482851028
-0.045769482851028
-0.045769482851028
-0.045769482851028
-0.030510693788528
-0.045769482851028
-0.045769482851028
-0.045769482851028
-0.045769482851028
-0.045769482851028
-0.045769482851028
-0.045769482851028
-0.045769482851028
-0.045769482851028
-0.045769482851028
-0.045769482851028
-0.045769482851028
-0.045769482851028
-0.045769482851028
-0.045769482851028
-0.045769482851028
-0.045769482851028
-0.030510693788528
-0.045769482851028
-0.045769482851028
-0.045769482851028
-0.045769482851028
-0.045769482851028
-0.045769482851028
-0.045769482851028
-0.045769482851028
-0.045769482851028
-0.045769482851028
-0.045769482851028
-0.045769482851028
-0.045769482851028
-0.045769482851028
-0.030510693788528
-0.045769482851028
-0.045769482851028
-0.045769482851028
-0.045769482851028
-0.045769482851028
-0.045769482851028
-0.045769482851028
-0.030510693788528
-0.030510693788528
-0.045769482851028
-0.045769482851028
-0.045769482851028
-0.045769482851028
-0.045769482851028
-0.045769482851028
-0.045769482851028
-0.045769482851028
-0.045769482851028
-0.030510693788528
-0.045769482851028
-0.045769482851028
-0.045769482851028
-0.045769482851028
-0.045769482851028
-0.045769482851028
-0.045769482851028
-0.045769482851028
-0.045769482851028
-0.045769482851028
-0.045769482851028
-0.045769482851028
-0.045769482851028
-0.045769482851028
-0.045769482851028
-0.045769482851028
-0.045769482851028
-0.045769482851028
-0.045769482851028
-0.045769482851028
-0.045769482851028
-0.030510693788528
-0.045769482851028
-0.045769482851028
-0.045769482851028
-0.045769482851028
-0.045769482851028
-0.045769482851028
-0.045769482851028
-0.045769482851028
-0.045769482851028
-0.030510693788528
-0.045769482851028
-0.045769482851028
-0.045769482851028
-0.030510693788528
-0.045769482851028
-0.045769482851028
-0.045769482851028
-0.045769482851028
-0.045769482851028
-0.045769482851028
-0.045769482851028
-0.045769482851028
-0.045769482851028
-0.045769482851028
-0.045769482851028
-0.045769482851028
-0.045769482851028
-0.045769482851028
-0.045769482851028
-0.045769482851028
-0.045769482851028
-0.045769482851028
-0.030510693788528
-0.045769482851028
-0.045769482851028
-0.030510693788528
-0.045769482851028
-0.045769482851028
-0.045769482851028
-0.030510693788528
-0.045769482851028
-0.045769482851028
-0.045769482851028
-0.030510693788528
-0.030510693788528
-0.045769482851028
-0.045769482851028
-0.030510693788528
-0.030510693788528
-0.030510693788528
-0.045769482851028
-0.030510693788528
-0.045769482851028
-0.045769482851028
-0.045769482851028
-0.030510693788528
-0.045769482851028
-0.045769482851028
-0.030510693788528
-0.030510693788528
-0.045769482851028
-0.045769482851028
-0.045769482851028
-0.045769482851028
-0.045769482851028
-0.045769482851028
-0.045769482851028
-0.045769482851028
-0.045769482851028
-0.045769482851028
-0.030510693788528
-0.045769482851028
-0.045769482851028
-0.045769482851028
-0.030510693788528
-0.030510693788528
-0.045769482851028
-0.030510693788528
-0.030510693788528
-0.030510693788528
-0.045769482851028
-0.045769482851028
-0.030510693788528
-0.030510693788528
-0.045769482851028
-0.045769482851028
-0.030510693788528
-0.045769482851028
-0.045769482851028
-0.030510693788528
-0.045769482851028
-0.030510693788528
-0.030510693788528
-0.030510693788528
-0.030510693788528
-0.030510693788528
-0.030510693788528
-0.030510693788528
-0.030510693788528
-0.030510693788528
-0.030510693788528
-0.030510693788528
-0.030510693788528
-0.030510693788528
-0.030510693788528
-0.030510693788528
-0.030510693788528
-0.045769482851028
-0.045769482851028
-0.030510693788528
-0.030510693788528
-0.045769482851028
-0.030510693788528
-0.030510693788528
-0.030510693788528
-0.030510693788528
-0.030510693788528
-0.045769482851028
-0.030510693788528
-0.030510693788528
-0.030510693788528
-0.030510693788528
-0.045769482851028
-0.030510693788528
-0.030510693788528
-0.045769482851028
-0.045769482851028
-0.030510693788528
-0.045769482851028
-0.045769482851028
-0.030510693788528
-0.030510693788528
-0.030510693788528
-0.030510693788528
-0.045769482851028
-0.030510693788528
-0.030510693788528
-0.030510693788528
-0.045769482851028
-0.030510693788528
-0.030510693788528
-0.030510693788528
-0.045769482851028
-0.030510693788528
-0.030510693788528
-0.030510693788528
-0.030510693788528
-0.045769482851028
-0.030510693788528
-0.030510693788528
-0.030510693788528
-0.030510693788528
-0.045769482851028
-0.030510693788528
-0.030510693788528
-0.030510693788528
-0.030510693788528
-0.045769482851028
-0.030510693788528
-0.030510693788528
-0.030510693788528
-0.030510693788528
-0.030510693788528
-0.030510693788528
-0.045769482851028
-0.030510693788528
-0.030510693788528
-0.030510693788528
-0.045769482851028
-0.030510693788528
-0.030510693788528
-0.045769482851028
-0.045769482851028
-0.030510693788528
-0.030510693788528
-0.030510693788528
-0.045769482851028
-0.045769482851028
-0.030510693788528
-0.030510693788528
-0.045769482851028
-0.030510693788528
-0.030510693788528
-0.030510693788528
-0.045769482851028
-0.030510693788528
-0.030510693788528
-0.030510693788528
-0.030510693788528
-0.030510693788528
-0.030510693788528
-0.045769482851028
-0.045769482851028
-0.030510693788528
-0.030510693788528
-0.030510693788528
-0.030510693788528
-0.030510693788528
-0.030510693788528
-0.030510693788528
-0.030510693788528
-0.030510693788528
-0.030510693788528
-0.030510693788528
-0.030510693788528
-0.030510693788528
-0.030510693788528
-0.030510693788528
-0.030510693788528
-0.030510693788528
-0.030510693788528
-0.030510693788528
-0.030510693788528
-0.030510693788528
-0.030510693788528
-0.030510693788528
-0.030510693788528
-0.030510693788528
-0.030510693788528
-0.030510693788528
-0.030510693788528
-0.030510693788528
-0.030510693788528
-0.030510693788528
-0.030510693788528
-0.030510693788528
-0.030510693788528
-0.030510693788528
-0.030510693788528
-0.030510693788528
-0.030510693788528
-0.030510693788528
-0.030510693788528
-0.030510693788528
-0.045769482851028
-0.030510693788528
-0.030510693788528
-0.030510693788528
-0.045769482851028
-0.030510693788528
-0.030510693788528
-0.030510693788528
-0.030510693788528
-0.030510693788528
-0.030510693788528
-0.030510693788528
-0.030510693788528
-0.030510693788528
-0.030510693788528
-0.030510693788528
-0.030510693788528
-0.030510693788528
-0.030510693788528
-0.030510693788528
-0.030510693788528
-0.030510693788528
-0.030510693788528
-0.030510693788528
-0.030510693788528
-0.030510693788528
-0.030510693788528
-0.030510693788528
-0.030510693788528
-0.030510693788528
-0.030510693788528
-0.030510693788528
-0.030510693788528
-0.030510693788528
-0.030510693788528
-0.030510693788528
-0.030510693788528
-0.030510693788528
-0.030510693788528
-0.030510693788528
-0.030510693788528
-0.030510693788528
-0.030510693788528
-0.030510693788528
-0.030510693788528
-0.030510693788528
-0.030510693788528
-0.030510693788528
-0.030510693788528
-0.030510693788528
-0.030510693788528
-0.030510693788528
-0.030510693788528
-0.030510693788528
-0.030510693788528
-0.030510693788528
-0.030510693788528
-0.030510693788528
-0.030510693788528
-0.030510693788528
-0.030510693788528
-0.030510693788528
-0.030510693788528
-0.030510693788528
-0.030510693788528
-0.030510693788528
-0.030510693788528
-0.030510693788528
-0.030510693788528
-0.030510693788528
-0.030510693788528
-0.030510693788528
-0.030510693788528
-0.030510693788528
-0.030510693788528
-0.030510693788528
-0.030510693788528
-0.045769482851028
-0.030510693788528
-0.030510693788528
-0.030510693788528
-0.030510693788528
-0.030510693788528
-0.030510693788528
-0.030510693788528
-0.030510693788528
-0.030510693788528
-0.030510693788528
-0.030510693788528
-0.030510693788528
-0.030510693788528
-0.030510693788528
-0.030510693788528
-0.030510693788528
-0.030510693788528
-0.030510693788528
-0.030510693788528
-0.030510693788528
-0.030510693788528
-0.030510693788528
-0.030510693788528
-0.030510693788528
-0.030510693788528
-0.030510693788528
-0.030510693788528
-0.030510693788528
-0.030510693788528
-0.030510693788528
-0.030510693788528
-0.030510693788528
-0.030510693788528
-0.030510693788528
-0.030510693788528
-0.030510693788528
-0.030510693788528
-0.030510693788528
-0.030510693788528
-0.030510693788528
-0.030510693788528
-0.045769482851028
-0.030510693788528
-0.030510693788528
-0.030510693788528
-0.030510693788528
-0.030510693788528
-0.030510693788528
-0.030510693788528
-0.030510693788528
-0.030510693788528
-0.030510693788528
-0.030510693788528
-0.030510693788528
-0.030510693788528
-0.030510693788528
-0.030510693788528
-0.030510693788528
-0.030510693788528
-0.030510693788528
-0.030510693788528
-0.030510693788528
-0.030510693788528
-0.030510693788528
-0.030510693788528
-0.030510693788528
-0.030510693788528
-0.030510693788528
-0.030510693788528
-0.030510693788528
-0.030510693788528
-0.030510693788528
-0.030510693788528
-0.030510693788528
-0.030510693788528
-0.030510693788528
-0.030510693788528
-0.030510693788528
-0.030510693788528
-0.030510693788528
-0.045769482851028
-0.030510693788528
-0.030510693788528
-0.030510693788528
-0.030510693788528
-0.030510693788528
-0.030510693788528
-0.030510693788528
-0.030510693788528
-0.030510693788528
-0.030510693788528
-0.030510693788528
-0.030510693788528
-0.030510693788528
-0.030510693788528
-0.030510693788528
-0.030510693788528
-0.030510693788528
-0.030510693788528
-0.030510693788528
-0.030510693788528
-0.030510693788528
-0.030510693788528
-0.030510693788528
-0.030510693788528
-0.030510693788528
-0.030510693788528
-0.030510693788528
-0.030510693788528
-0.030510693788528
-0.045769482851028
-0.030510693788528
-0.030510693788528
-0.030510693788528
-0.030510693788528
-0.030510693788528
-0.030510693788528
-0.030510693788528
-0.030510693788528
-0.030510693788528
-0.030510693788528
-0.030510693788528
-0.030510693788528
-0.030510693788528
-0.030510693788528
-0.030510693788528
-0.030510693788528
-0.030510693788528
-0.030510693788528
-0.030510693788528
-0.030510693788528
-0.030510693788528
-0.030510693788528
-0.030510693788528
-0.030510693788528
-0.015251904726028
-0.030510693788528
-0.030510693788528
-0.030510693788528
-0.030510693788528
-0.030510693788528
-0.030510693788528
-0.030510693788528
-0.030510693788528
-0.030510693788528
-0.045769482851028
-0.030510693788528
-0.030510693788528
-0.030510693788528
-0.030510693788528
-0.030510693788528
-0.030510693788528
-0.030510693788528
-0.030510693788528
-0.030510693788528
-0.030510693788528
-0.030510693788528
-0.030510693788528
-0.030510693788528
-0.030510693788528
-0.030510693788528
-0.030510693788528
-0.030510693788528
-0.030510693788528
-0.030510693788528
-0.030510693788528
-0.030510693788528
-0.030510693788528
-0.030510693788528
-0.030510693788528
-0.030510693788528
-0.030510693788528
-0.030510693788528
-0.030510693788528
-0.030510693788528
-0.030510693788528
-0.030510693788528
-0.030510693788528
-0.030510693788528
-0.030510693788528
-0.030510693788528
-0.030510693788528
-0.030510693788528
-0.030510693788528
-0.030510693788528
-0.030510693788528
-0.030510693788528
-0.030510693788528
-0.030510693788528
-0.030510693788528
-0.030510693788528
-0.030510693788528
-0.030510693788528
-0.030510693788528
-0.030510693788528
-0.030510693788528
-0.030510693788528
-0.030510693788528
-0.030510693788528
-0.030510693788528
-0.030510693788528
-0.030510693788528
-0.030510693788528
-0.030510693788528
-0.030510693788528
-0.030510693788528
-0.030510693788528
-0.030510693788528
-0.030510693788528
-0.030510693788528
-0.030510693788528
-0.030510693788528
-0.030510693788528
-0.030510693788528
-0.030510693788528
-0.030510693788528
-0.030510693788528
-0.030510693788528
-0.030510693788528
-0.030510693788528
-0.030510693788528
-0.030510693788528
-0.030510693788528
-0.030510693788528
-0.030510693788528
-0.030510693788528
-0.030510693788528
-0.030510693788528
-0.030510693788528
-0.030510693788528
-0.030510693788528
-0.030510693788528
-0.030510693788528
-0.030510693788528
-0.030510693788528
-0.030510693788528
-0.030510693788528
-0.030510693788528
-0.030510693788528
-0.030510693788528
-0.030510693788528
-0.030510693788528
-0.030510693788528
-0.030510693788528
-0.030510693788528
-0.030510693788528
-0.030510693788528
-0.030510693788528
-0.030510693788528
-0.030510693788528
-0.030510693788528
-0.030510693788528
-0.030510693788528
-0.030510693788528
-0.030510693788528
-0.030510693788528
-0.030510693788528
-0.030510693788528
-0.030510693788528
-0.030510693788528
-0.030510693788528
-0.030510693788528
-0.030510693788528
-0.030510693788528
-0.030510693788528
-0.030510693788528
-0.030510693788528
-0.030510693788528
-0.030510693788528
-0.030510693788528
-0.030510693788528
-0.030510693788528
-0.030510693788528
-0.030510693788528
-0.030510693788528
-0.030510693788528
-0.030510693788528
-0.030510693788528
-0.030510693788528
-0.030510693788528
-0.030510693788528
-0.030510693788528
-0.030510693788528
-0.030510693788528
-0.030510693788528
-0.030510693788528
-0.030510693788528
-0.030510693788528
-0.030510693788528
-0.015251904726028
-0.030510693788528
-0.030510693788528
-0.030510693788528
-0.030510693788528
-0.030510693788528
-0.030510693788528
-0.030510693788528
-0.030510693788528
-0.030510693788528
-0.030510693788528
-0.030510693788528
-0.030510693788528
-0.030510693788528
-0.030510693788528
-0.030510693788528
-0.015251904726028
-0.030510693788528
-0.030510693788528
-0.030510693788528
-0.030510693788528
-0.030510693788528
-0.030510693788528
-0.030510693788528
-0.030510693788528
-0.030510693788528
-0.030510693788528
-0.030510693788528
-0.030510693788528
-0.030510693788528
-0.030510693788528
-0.015251904726028
-0.030510693788528
-0.030510693788528
-0.030510693788528
-0.030510693788528
-0.030510693788528
-0.030510693788528
-0.030510693788528
-0.030510693788528
-0.030510693788528
-0.030510693788528
-0.030510693788528
-0.030510693788528
-0.030510693788528
-0.030510693788528
-0.030510693788528
-0.030510693788528
-0.030510693788528
-0.030510693788528
-0.030510693788528
-0.030510693788528
-0.030510693788528
-0.030510693788528
-0.030510693788528
-0.030510693788528
-0.030510693788528
-0.030510693788528
-0.030510693788528
-0.030510693788528
-0.030510693788528
-0.030510693788528
-0.030510693788528
-0.030510693788528
-0.030510693788528
-0.030510693788528
-0.030510693788528
-0.030510693788528
-0.030510693788528
-0.030510693788528
-0.030510693788528
-0.030510693788528
-0.030510693788528
-0.030510693788528
-0.030510693788528
-0.030510693788528
-0.030510693788528
-0.030510693788528
-0.030510693788528
-0.030510693788528
-0.030510693788528
-0.030510693788528
-0.030510693788528
-0.030510693788528
-0.030510693788528
-0.030510693788528
-0.030510693788528
-0.030510693788528
-0.030510693788528
-0.030510693788528
-0.015251904726028
-0.030510693788528
-0.030510693788528
-0.030510693788528
-0.030510693788528
-0.015251904726028
-0.030510693788528
-0.030510693788528
-0.030510693788528
-0.030510693788528
-0.015251904726028
-0.015251904726028
-0.030510693788528
-0.030510693788528
-0.015251904726028
-0.015251904726028
-0.030510693788528
-0.015251904726028
-0.015251904726028
-0.030510693788528
-0.030510693788528
-0.030510693788528
-0.030510693788528
-0.030510693788528
-0.030510693788528
-0.030510693788528
-0.030510693788528
-0.030510693788528
-0.030510693788528
-0.030510693788528
-0.030510693788528
-0.030510693788528
-0.030510693788528
-0.030510693788528
-0.030510693788528
-0.030510693788528
-0.030510693788528
-0.015251904726028
-0.030510693788528
-0.030510693788528
-0.030510693788528
-0.015251904726028
-0.030510693788528
-0.030510693788528
-0.015251904726028
-0.030510693788528
-0.030510693788528
-0.030510693788528
-0.030510693788528
-0.015251904726028
-0.030510693788528
-0.030510693788528
-0.015251904726028
-0.030510693788528
-0.030510693788528
-0.030510693788528
-0.030510693788528
-0.030510693788528
-0.030510693788528
-0.030510693788528
-0.015251904726028
-0.030510693788528
-0.030510693788528
-0.030510693788528
-0.030510693788528
-0.030510693788528
-0.030510693788528
-0.030510693788528
-0.030510693788528
-0.030510693788528
-0.030510693788528
-0.030510693788528
-0.030510693788528
-0.030510693788528
-0.030510693788528
-0.030510693788528
-0.015251904726028
-0.030510693788528
-0.030510693788528
-0.015251904726028
-0.030510693788528
-0.015251904726028
-0.030510693788528
-0.030510693788528
-0.030510693788528
-0.030510693788528
-0.030510693788528
-0.015251904726028
-0.030510693788528
-0.030510693788528
-0.030510693788528
-0.030510693788528
-0.030510693788528
-0.030510693788528
-0.030510693788528
-0.030510693788528
-0.030510693788528
-0.030510693788528
-0.030510693788528
-0.030510693788528
-0.030510693788528
-0.030510693788528
-0.030510693788528
-0.030510693788528
-0.030510693788528
-0.030510693788528
-0.030510693788528
-0.030510693788528
-0.030510693788528
-0.030510693788528
-0.030510693788528
-0.015251904726028
-0.030510693788528
-0.030510693788528
-0.030510693788528
-0.015251904726028
-0.015251904726028
-0.030510693788528
-0.015251904726028
-0.015251904726028
-0.030510693788528
-0.030510693788528
-0.030510693788528
-0.030510693788528
-0.030510693788528
-0.030510693788528
-0.015251904726028
-0.030510693788528
-0.030510693788528
-0.015251904726028
-0.015251904726028
-0.030510693788528
-0.030510693788528
-0.015251904726028
-0.030510693788528
-0.030510693788528
-0.030510693788528
-0.015251904726028
-0.030510693788528
-0.030510693788528
-0.030510693788528
-0.030510693788528
-0.015251904726028
-0.030510693788528
-0.030510693788528
-0.030510693788528
-0.015251904726028
-0.030510693788528
-0.030510693788528
-0.030510693788528
-0.030510693788528
-0.030510693788528
-0.030510693788528
-0.015251904726028
-0.030510693788528
-0.030510693788528
-0.030510693788528
-0.015251904726028
-0.030510693788528
-0.030510693788528
-0.015251904726028
-0.015251904726028
-0.030510693788528
-0.015251904726028
-0.015251904726028
-0.030510693788528
-0.015251904726028
-0.015251904726028
-0.015251904726028
-0.015251904726028
-0.030510693788528
-0.015251904726028
-0.015251904726028
-0.030510693788528
-0.030510693788528
-0.015251904726028
-0.015251904726028
-0.030510693788528
-0.015251904726028
-0.015251904726028
-0.015251904726028
-0.015251904726028
-0.030510693788528
-0.015251904726028
-0.015251904726028
-0.015251904726028
-0.015251904726028
-0.015251904726028
-0.015251904726028
-0.015251904726028
-0.030510693788528
-0.015251904726028
-0.015251904726028
-0.015251904726028
-0.030510693788528
-0.015251904726028
-0.015251904726028
-0.030510693788528
-0.015251904726028
-0.015251904726028
-0.030510693788528
-0.030510693788528
-0.030510693788528
-0.030510693788528
-0.030510693788528
-0.030510693788528
-0.030510693788528
-0.015251904726028
-0.030510693788528
-0.030510693788528
-0.030510693788528
-0.030510693788528
-0.030510693788528
-0.015251904726028
-0.030510693788528
-0.030510693788528
-0.030510693788528
-0.030510693788528
-0.015251904726028
-0.015251904726028
-0.030510693788528
-0.030510693788528
-0.015251904726028
-0.030510693788528
-0.030510693788528
-0.030510693788528
-0.015251904726028
-0.030510693788528
-0.030510693788528
-0.030510693788528
-0.015251904726028
-0.015251904726028
-0.030510693788528
-0.030510693788528
-0.015251904726028
-0.030510693788528
-0.030510693788528
-0.030510693788528
-0.030510693788528
-0.030510693788528
-0.015251904726028
-0.015251904726028
-0.015251904726028
-0.015251904726028
-0.015251904726028
-0.015251904726028
-0.030510693788528
-0.015251904726028
-0.015251904726028
-0.015251904726028
-0.015251904726028
-0.030510693788528
-0.015251904726028
-0.030510693788528
-0.015251904726028
-0.015251904726028
-0.030510693788528
-0.015251904726028
-0.015251904726028
-0.015251904726028
-0.015251904726028
-0.015251904726028
-0.030510693788528
-0.015251904726028
-0.015251904726028
-0.015251904726028
-0.030510693788528
-0.015251904726028
-0.015251904726028
-0.015251904726028
-0.030510693788528
-0.015251904726028
-0.015251904726028
-0.015251904726028
-0.030510693788528
-0.015251904726028
-0.015251904726028
-0.015251904726028
-0.015251904726028
-0.030510693788528
-0.030510693788528
-0.030510693788528
-0.015251904726028
-0.015251904726028
-0.015251904726028
-0.030510693788528
-0.030510693788528
-0.015251904726028
-0.015251904726028
-0.015251904726028
-0.015251904726028
-0.015251904726028
-0.030510693788528
-0.030510693788528
-0.015251904726028
-0.015251904726028
-0.015251904726028
-0.030510693788528
-0.030510693788528
-0.015251904726028
-0.015251904726028
-0.030510693788528
-0.015251904726028
-0.015251904726028
-0.030510693788528
-0.030510693788528
-0.015251904726028
-0.015251904726028
-0.030510693788528
-0.030510693788528
-0.015251904726028
-0.015251904726028
-0.030510693788528
-0.030510693788528
-0.015251904726028
-0.015251904726028
-0.030510693788528
-0.015251904726028
-0.015251904726028
-0.015251904726028
-0.030510693788528
-0.030510693788528
-0.015251904726028
-0.015251904726028
-0.030510693788528
-0.030510693788528
-0.030510693788528
-0.030510693788528
-0.030510693788528
-0.015251904726028
-0.015251904726028
-0.030510693788528
-0.015251904726028
-0.015251904726028
-0.015251904726028
-0.015251904726028
-0.015251904726028
-0.015251904726028
-0.015251904726028
-0.015251904726028
-0.015251904726028
-0.015251904726028
-0.015251904726028
-0.030510693788528
-0.015251904726028
-0.015251904726028
-0.015251904726028
-0.015251904726028
-0.015251904726028
-0.015251904726028
-0.015251904726028
-0.030510693788528
-0.015251904726028
-0.015251904726028
-0.015251904726028
-0.030510693788528
-0.015251904726028
-0.015251904726028
-0.015251904726028
-0.015251904726028
-0.015251904726028
-0.015251904726028
-0.015251904726028
-0.015251904726028
-0.015251904726028
-0.015251904726028
-0.015251904726028
-0.015251904726028
-0.015251904726028
-0.015251904726028
-0.030510693788528
-0.015251904726028
-0.015251904726028
-0.015251904726028
-0.030510693788528
-0.015251904726028
-0.015251904726028
-0.015251904726028
-0.030510693788528
-0.030510693788528
-0.015251904726028
-0.015251904726028
-0.015251904726028
-0.015251904726028
-0.015251904726028
-0.015251904726028
-0.030510693788528
-0.015251904726028
-0.015251904726028
-0.015251904726028
-0.015251904726028
-0.015251904726028
-0.015251904726028
-0.015251904726028
-0.015251904726028
-0.030510693788528
-0.015251904726028
-0.015251904726028
-0.015251904726028
-0.015251904726028
-0.030510693788528
-0.030510693788528
-0.015251904726028
-0.015251904726028
-0.015251904726028
-0.015251904726028
-0.015251904726028
-0.015251904726028
-0.015251904726028
-0.015251904726028
-0.015251904726028
-0.015251904726028
-0.015251904726028
-0.030510693788528
-0.015251904726028
-0.015251904726028
-0.030510693788528
-0.015251904726028
-0.015251904726028
-0.015251904726028
-0.030510693788528
-0.015251904726028
-0.015251904726028
-0.015251904726028
-0.015251904726028
-0.015251904726028
-0.015251904726028
-0.015251904726028
-0.015251904726028
-0.015251904726028
-0.015251904726028
-0.015251904726028
-0.015251904726028
-0.015251904726028
-0.015251904726028
-0.015251904726028
-0.015251904726028
-0.015251904726028
-0.015251904726028
-0.015251904726028
-0.015251904726028
-0.015251904726028
-0.015251904726028
-0.015251904726028
-0.015251904726028
-0.015251904726028
-0.015251904726028
-0.015251904726028
-0.015251904726028
-0.015251904726028
-0.015251904726028
-0.015251904726028
-0.015251904726028
-0.015251904726028
-0.015251904726028
-0.015251904726028
-0.015251904726028
-0.015251904726028
-0.015251904726028
-0.015251904726028
-0.030510693788528
-0.015251904726028
-0.015251904726028
-0.015251904726028
-0.015251904726028
-0.015251904726028
-0.015251904726028
-0.015251904726028
-0.015251904726028
-0.015251904726028
-0.015251904726028
-0.015251904726028
-0.015251904726028
-0.015251904726028
-0.030510693788528
-0.015251904726028
-0.015251904726028
-0.030510693788528
-0.030510693788528
-0.015251904726028
-0.015251904726028
-0.015251904726028
-0.015251904726028
-0.015251904726028
-0.015251904726028
-0.015251904726028
-0.030510693788528
-0.015251904726028
-0.015251904726028
-0.015251904726028
-0.015251904726028
-0.015251904726028
-0.015251904726028
-0.030510693788528
-0.030510693788528
-0.015251904726028
-0.015251904726028
-0.015251904726028
-0.015251904726028
-0.015251904726028
-0.015251904726028
-0.015251904726028
-0.015251904726028
-0.015251904726028
-0.030510693788528
-0.030510693788528
-0.015251904726028
-0.015251904726028
-0.015251904726028
-0.015251904726028
-0.015251904726028
-0.015251904726028
-0.015251904726028
-0.015251904726028
-0.015251904726028
-0.015251904726028
-0.015251904726028
-0.015251904726028
-0.015251904726028
-0.015251904726028
-0.015251904726028
-0.015251904726028
-0.015251904726028
-0.015251904726028
-0.015251904726028
-0.015251904726028
-0.015251904726028
-0.030510693788528
-0.015251904726028
-0.015251904726028
-0.015251904726028
-0.015251904726028
-0.015251904726028
-0.030510693788528
-0.015251904726028
-0.015251904726028
-0.030510693788528
-0.015251904726028
-0.015251904726028
-0.015251904726028
-0.030510693788528
-0.015251904726028
-0.015251904726028
-0.030510693788528
-0.015251904726028
-0.015251904726028
-0.015251904726028
-0.015251904726028
-0.015251904726028
-0.015251904726028
-0.015251904726028
-0.015251904726028
-0.015251904726028
-0.015251904726028
-0.015251904726028
-0.015251904726028
-0.015251904726028
-0.015251904726028
-0.015251904726028
-0.015251904726028
-0.015251904726028
-0.015251904726028
-0.015251904726028
-0.015251904726028
-0.015251904726028
-0.015251904726028
-0.015251904726028
-0.015251904726028
-0.015251904726028
-0.015251904726028
-0.015251904726028
-0.015251904726028
-0.015251904726028
-0.015251904726028
-0.015251904726028
-0.015251904726028
-0.015251904726028
-0.015251904726028
-0.015251904726028
-0.015251904726028
-0.015251904726028
-0.015251904726028
-0.015251904726028
-0.015251904726028
-0.015251904726028
-0.015251904726028
-0.015251904726028
-0.015251904726028
-0.015251904726028
-0.015251904726028
-0.015251904726028
-0.015251904726028
-0.015251904726028
-0.015251904726028
-0.015251904726028
-0.015251904726028
-0.015251904726028
-0.015251904726028
-0.015251904726028
-0.015251904726028
-0.015251904726028
-0.015251904726028
-0.015251904726028
-0.015251904726028
-0.015251904726028
-0.015251904726028
-0.015251904726028
-0.015251904726028
-0.015251904726028
-0.015251904726028
-0.015251904726028
-0.015251904726028
-0.015251904726028
-0.015251904726028
-0.015251904726028
-0.015251904726028
-0.015251904726028
-0.015251904726028
-0.015251904726028
-0.015251904726028
-0.015251904726028
-0.015251904726028
-0.015251904726028
-0.015251904726028
-0.015251904726028
-0.015251904726028
-0.015251904726028
-0.015251904726028
-0.015251904726028
-0.015251904726028
-0.015251904726028
-0.015251904726028
-0.015251904726028
-0.015251904726028
-0.015251904726028
-0.015251904726028
-0.015251904726028
-0.015251904726028
-0.015251904726028
-0.015251904726028
-0.015251904726028
-0.015251904726028
-0.015251904726028
-0.015251904726028
-0.015251904726028
-0.015251904726028
-0.015251904726028
-0.030510693788528
-0.015251904726028
-0.015251904726028
-0.015251904726028
-0.015251904726028
-0.015251904726028
-0.015251904726028
-0.015251904726028
-0.015251904726028
-0.015251904726028
-0.015251904726028
-0.015251904726028
-0.015251904726028
-0.015251904726028
-0.015251904726028
-0.015251904726028
-0.015251904726028
-0.015251904726028
-0.015251904726028
-0.015251904726028
-0.030510693788528
-0.015251904726028
-0.015251904726028
-0.015251904726028
-0.015251904726028
-0.030510693788528
-0.015251904726028
-0.030510693788528
-0.030510693788528
-0.015251904726028
-0.015251904726028
-0.015251904726028
-0.015251904726028
-0.015251904726028
-0.030510693788528
-0.015251904726028
-0.015251904726028
-0.015251904726028
-0.015251904726028
-0.030510693788528
-0.015251904726028
-0.015251904726028
-0.015251904726028
-0.030510693788528
-0.015251904726028
-0.015251904726028
-0.015251904726028
-0.030510693788528
-0.015251904726028
-0.015251904726028
-0.015251904726028
-0.015251904726028
-0.015251904726028
-0.015251904726028
-0.015251904726028
-0.015251904726028
-0.015251904726028
-0.015251904726028
-0.030510693788528
-0.015251904726028
-0.015251904726028
-0.015251904726028
-0.015251904726028
-0.015251904726028
-0.015251904726028
-0.015251904726028
-0.015251904726028
-0.015251904726028
-0.015251904726028
-0.015251904726028
-0.015251904726028
-0.015251904726028
-0.015251904726028
-0.015251904726028
-0.015251904726028
-0.015251904726028
-0.015251904726028
-0.015251904726028
-0.030510693788528
-0.015251904726028
-0.015251904726028
-0.030510693788528
-0.015251904726028
-0.015251904726028
-0.015251904726028
-0.015251904726028
-0.015251904726028
-0.015251904726028
-0.015251904726028
-0.015251904726028
-0.015251904726028
-0.015251904726028
-0.015251904726028
-0.015251904726028
-0.015251904726028
-0.015251904726028
-0.015251904726028
-0.015251904726028
-0.015251904726028
-0.015251904726028
-0.015251904726028
-0.015251904726028
-0.015251904726028
-0.015251904726028
-0.015251904726028
-0.015251904726028
-0.015251904726028
-0.015251904726028
-0.015251904726028
-0.015251904726028
-0.015251904726028
-0.030510693788528
-0.015251904726028
-0.015251904726028
-0.015251904726028
-0.015251904726028
-0.030510693788528
-0.015251904726028
-0.015251904726028
-0.015251904726028
-0.015251904726028
-0.015251904726028
-0.015251904726028
-0.015251904726028
-0.015251904726028
-0.015251904726028
-0.015251904726028
-0.015251904726028
-0.015251904726028
-0.015251904726028
-0.015251904726028
-0.015251904726028
-0.015251904726028
-0.015251904726028
-0.015251904726028
-0.015251904726028
-0.015251904726028
-0.015251904726028
-0.015251904726028
-0.015251904726028
-0.015251904726028
-0.015251904726028
-0.015251904726028
-0.015251904726028
-0.015251904726028
-0.015251904726028
-0.015251904726028
-0.015251904726028
-0.015251904726028
-0.015251904726028
-0.015251904726028
-0.015251904726028
-0.015251904726028
-0.015251904726028
-0.015251904726028
-0.030510693788528
-0.015251904726028
-0.015251904726028
-0.015251904726028
-0.015251904726028
-0.015251904726028
-0.015251904726028
-0.015251904726028
-0.015251904726028
-0.015251904726028
-0.015251904726028
-0.015251904726028
-0.015251904726028
-0.015251904726028
-0.015251904726028
-0.015251904726028
-0.015251904726028
-0.015251904726028
-0.015251904726028
-0.015251904726028
-0.015251904726028
-0.015251904726028
-0.015251904726028
-0.015251904726028
-0.015251904726028
-0.015251904726028
-0.015251904726028
-0.015251904726028
-0.015251904726028
-0.015251904726028
-0.015251904726028
-0.015251904726028
-0.015251904726028
-0.015251904726028
-0.015251904726028
-0.015251904726028
-0.015251904726028
-0.015251904726028
-0.015251904726028
-0.015251904726028
-0.015251904726028
-0.015251904726028
-0.015251904726028
-0.015251904726028
-0.015251904726028
-0.015251904726028
-0.015251904726028
-0.015251904726028
-0.015251904726028
-0.015251904726028
-0.015251904726028
-0.015251904726028
-0.015251904726028
-0.015251904726028
-0.015251904726028
-0.015251904726028
-0.015251904726028
-0.015251904726028
-0.015251904726028
-0.015251904726028
-0.015251904726028
-0.015251904726028
-0.015251904726028
-0.015251904726028
-0.015251904726028
-0.015251904726028
-0.015251904726028
-0.015251904726028
-0.015251904726028
-0.015251904726028
-0.015251904726028
-0.015251904726028
-0.015251904726028
-0.015251904726028
-0.015251904726028
-0.015251904726028
-0.015251904726028
-0.015251904726028
-0.015251904726028
-0.015251904726028
-0.015251904726028
-0.015251904726028
-0.015251904726028
-0.015251904726028
-0.015251904726028
-0.015251904726028
-0.015251904726028
-0.015251904726028
-0.015251904726028
-0.015251904726028
-0.015251904726028
-0.015251904726028
-0.015251904726028
-0.015251904726028
-0.015251904726028
-0.015251904726028
-0.015251904726028
-0.015251904726028
-0.015251904726028
-0.015251904726028
-0.015251904726028
-0.015251904726028
-0.015251904726028
-0.015251904726028
-0.015251904726028
-0.015251904726028
-0.015251904726028
-0.015251904726028
-0.015251904726028
0.000006884336472
-0.015251904726028
-0.015251904726028
-0.015251904726028
-0.015251904726028
-0.015251904726028
-0.015251904726028
-0.015251904726028
-0.015251904726028
-0.015251904726028
-0.015251904726028
-0.015251904726028
-0.015251904726028
-0.015251904726028
-0.015251904726028
-0.015251904726028
-0.015251904726028
-0.015251904726028
-0.015251904726028
-0.015251904726028
-0.015251904726028
-0.015251904726028
-0.015251904726028
-0.015251904726028
-0.015251904726028
-0.015251904726028
-0.015251904726028
-0.015251904726028
-0.015251904726028
-0.015251904726028
-0.015251904726028
-0.015251904726028
-0.015251904726028
-0.015251904726028
-0.015251904726028
-0.015251904726028
-0.015251904726028
-0.015251904726028
-0.015251904726028
-0.015251904726028
-0.015251904726028
-0.015251904726028
-0.015251904726028
-0.015251904726028
-0.015251904726028
-0.015251904726028
-0.015251904726028
-0.015251904726028
-0.015251904726028
-0.015251904726028
-0.015251904726028
-0.015251904726028
-0.015251904726028
0.000006884336472
-0.015251904726028
-0.015251904726028
-0.015251904726028
-0.015251904726028
-0.015251904726028
-0.015251904726028
-0.015251904726028
-0.015251904726028
-0.015251904726028
-0.015251904726028
-0.015251904726028
-0.015251904726028
-0.015251904726028
-0.015251904726028
-0.015251904726028
-0.015251904726028
-0.015251904726028
-0.015251904726028
-0.015251904726028
-0.015251904726028
-0.015251904726028
-0.015251904726028
-0.015251904726028
-0.015251904726028
-0.015251904726028
-0.015251904726028
-0.015251904726028
-0.015251904726028
-0.015251904726028
-0.015251904726028
-0.015251904726028
-0.015251904726028
-0.015251904726028
-0.015251904726028
-0.015251904726028
-0.015251904726028
-0.015251904726028
-0.015251904726028
-0.015251904726028
-0.015251904726028
-0.015251904726028
-0.015251904726028
-0.015251904726028
-0.015251904726028
-0.015251904726028
-0.015251904726028
-0.015251904726028
-0.015251904726028
-0.015251904726028
-0.015251904726028
-0.015251904726028
-0.015251904726028
-0.015251904726028
-0.015251904726028
-0.015251904726028
-0.015251904726028
-0.015251904726028
-0.015251904726028
-0.015251904726028
-0.015251904726028
-0.015251904726028
-0.015251904726028
-0.015251904726028
-0.015251904726028
-0.015251904726028
-0.015251904726028
-0.015251904726028
-0.015251904726028
-0.015251904726028
-0.015251904726028
-0.015251904726028
-0.015251904726028
-0.015251904726028
-0.015251904726028
-0.015251904726028
-0.015251904726028
-0.015251904726028
0.000006884336472
-0.015251904726028
-0.015251904726028
-0.015251904726028
-0.015251904726028
-0.015251904726028
-0.015251904726028
-0.015251904726028
-0.015251904726028
-0.015251904726028
-0.015251904726028
-0.015251904726028
-0.015251904726028
-0.015251904726028
-0.015251904726028
-0.015251904726028
-0.015251904726028
-0.015251904726028
-0.015251904726028
-0.015251904726028
-0.015251904726028
-0.015251904726028
-0.015251904726028
-0.015251904726028
-0.015251904726028
-0.015251904726028
-0.015251904726028
-0.015251904726028
-0.015251904726028
-0.015251904726028
-0.015251904726028
-0.015251904726028
-0.015251904726028
-0.015251904726028
-0.015251904726028
-0.015251904726028
-0.015251904726028
-0.015251904726028
-0.015251904726028
-0.015251904726028
-0.015251904726028
-0.015251904726028
-0.015251904726028
-0.015251904726028
-0.015251904726028
-0.015251904726028
0.000006884336472
-0.015251904726028
-0.015251904726028
-0.015251904726028
-0.015251904726028
-0.015251904726028
-0.015251904726028
-0.015251904726028
-0.015251904726028
0.000006884336472
-0.015251904726028
-0.015251904726028
-0.015251904726028
-0.015251904726028
-0.015251904726028
-0.015251904726028
0.000006884336472
-0.015251904726028
-0.015251904726028
-0.015251904726028
0.000006884336472
-0.015251904726028
-0.015251904726028
-0.015251904726028
-0.015251904726028
-0.015251904726028
-0.015251904726028
-0.015251904726028
-0.015251904726028
-0.015251904726028
-0.015251904726028
0.000006884336472
-0.015251904726028
-0.015251904726028
-0.015251904726028
-0.015251904726028
-0.015251904726028
-0.015251904726028
-0.015251904726028
-0.015251904726028
-0.015251904726028
-0.015251904726028
0.000006884336472
-0.015251904726028
-0.015251904726028
-0.015251904726028
-0.015251904726028
-0.015251904726028
-0.015251904726028
-0.015251904726028
-0.015251904726028
-0.015251904726028
-0.015251904726028
-0.015251904726028
-0.015251904726028
-0.015251904726028
-0.015251904726028
-0.015251904726028
-0.015251904726028
-0.015251904726028
-0.015251904726028
-0.015251904726028
0.000006884336472
-0.015251904726028
-0.015251904726028
-0.015251904726028
-0.015251904726028
-0.015251904726028
-0.015251904726028
-0.015251904726028
-0.015251904726028
-0.015251904726028
-0.015251904726028
-0.015251904726028
-0.015251904726028
-0.015251904726028
-0.015251904726028
0.000006884336472
-0.015251904726028
-0.015251904726028
-0.015251904726028
-0.015251904726028
-0.015251904726028
-0.015251904726028
-0.015251904726028
-0.015251904726028
-0.015251904726028
-0.015251904726028
-0.015251904726028
-0.015251904726028
-0.015251904726028
-0.015251904726028
-0.015251904726028
-0.015251904726028
-0.015251904726028
-0.015251904726028
-0.015251904726028
-0.015251904726028
-0.015251904726028
-0.015251904726028
-0.015251904726028
-0.015251904726028
-0.015251904726028
-0.015251904726028
-0.015251904726028
-0.015251904726028
-0.015251904726028
-0.015251904726028
0.000006884336472
-0.015251904726028
-0.015251904726028
0.000006884336472
0.000006884336472
-0.015251904726028
-0.015251904726028
-0.015251904726028
-0.015251904726028
-0.015251904726028
-0.015251904726028
-0.015251904726028
-0.015251904726028
-0.015251904726028
-0.015251904726028
-0.015251904726028
-0.015251904726028
-0.015251904726028
-0.015251904726028
-0.015251904726028
-0.015251904726028
-0.015251904726028
-0.015251904726028
-0.015251904726028
-0.015251904726028
-0.015251904726028
-0.015251904726028
-0.015251904726028
-0.015251904726028
-0.015251904726028
-0.015251904726028
-0.015251904726028
-0.015251904726028
-0.015251904726028
-0.015251904726028
0.000006884336472
-0.015251904726028
-0.015251904726028
-0.015251904726028
-0.015251904726028
-0.015251904726028
-0.015251904726028
0.000006884336472
0.000006884336472
-0.015251904726028
-0.015251904726028
-0.015251904726028
0.000006884336472
-0.015251904726028
-0.015251904726028
0.000006884336472
-0.015251904726028
-0.015251904726028
-0.015251904726028
0.000006884336472
-0.015251904726028
-0.015251904726028
-0.015251904726028
0.000006884336472
-0.015251904726028
-0.015251904726028
0.000006884336472
-0.015251904726028
0.000006884336472
-0.015251904726028
-0.015251904726028
-0.015251904726028
-0.015251904726028
-0.015251904726028
0.000006884336472
-0.015251904726028
-0.015251904726028
-0.015251904726028
0.000006884336472
-0.015251904726028
-0.015251904726028
-0.015251904726028
-0.015251904726028
-0.015251904726028
-0.015251904726028
-0.015251904726028
-0.015251904726028
-0.015251904726028
-0.015251904726028
-0.015251904726028
-0.015251904726028
-0.015251904726028
-0.015251904726028
-0.015251904726028
-0.015251904726028
-0.015251904726028
-0.015251904726028
-0.015251904726028
-0.015251904726028
-0.015251904726028
-0.015251904726028
-0.015251904726028
-0.015251904726028
-0.015251904726028
-0.015251904726028
-0.015251904726028
-0.015251904726028
-0.015251904726028
0.000006884336472
-0.015251904726028
-0.015251904726028
0.000006884336472
0.000006884336472
-0.015251904726028
-0.015251904726028
0.000006884336472
-0.015251904726028
0.000006884336472
-0.015251904726028
-0.015251904726028
0.000006884336472
-0.015251904726028
-0.015251904726028
0.000006884336472
0.000006884336472
-0.015251904726028
-0.015251904726028
-0.015251904726028
0.000006884336472
-0.015251904726028
-0.015251904726028
-0.015251904726028
0.000006884336472
-0.015251904726028
-0.015251904726028
-0.015251904726028
-0.015251904726028
-0.015251904726028
-0.015251904726028
-0.015251904726028
-0.015251904726028
-0.015251904726028
-0.015251904726028
-0.015251904726028
-0.015251904726028
-0.015251904726028
-0.015251904726028
0.000006884336472
-0.015251904726028
-0.015251904726028
-0.015251904726028
0.000006884336472
-0.015251904726028
-0.015251904726028
-0.015251904726028
0.000006884336472
0.000006884336472
-0.015251904726028
-0.015251904726028
0.000006884336472
0.000006884336472
-0.015251904726028
-0.015251904726028
0.000006884336472
-0.015251904726028
-0.015251904726028
-0.015251904726028
-0.015251904726028
-0.015251904726028
-0.015251904726028
-0.015251904726028
0.000006884336472
-0.015251904726028
-0.015251904726028
0.000006884336472
-0.015251904726028
-0.015251904726028
-0.015251904726028
0.000006884336472
0.000006884336472
-0.015251904726028
-0.015251904726028
-0.015251904726028
0.000006884336472
0.000006884336472
-0.015251904726028
-0.015251904726028
-0.015251904726028
-0.015251904726028
-0.015251904726028
-0.015251904726028
-0.015251904726028
-0.015251904726028
-0.015251904726028
-0.015251904726028
-0.015251904726028
-0.015251904726028
-0.015251904726028
-0.015251904726028
-0.015251904726028
-0.015251904726028
-0.015251904726028
-0.015251904726028
-0.015251904726028
-0.015251904726028
-0.015251904726028
-0.015251904726028
-0.015251904726028
-0.015251904726028
-0.015251904726028
-0.015251904726028
-0.015251904726028
-0.015251904726028
0.000006884336472
0.000006884336472
0.000006884336472
0.000006884336472
0.000006884336472
-0.015251904726028
-0.015251904726028
0.000006884336472
-0.015251904726028
0.000006884336472
0.000006884336472
0.000006884336472
-0.015251904726028
-0.015251904726028
0.000006884336472
0.000006884336472
-0.015251904726028
0.000006884336472
0.000006884336472
0.000006884336472
-0.015251904726028
-0.015251904726028
0.000006884336472
0.000006884336472
0.000006884336472
-0.015251904726028
-0.015251904726028
-0.015251904726028
0.000006884336472
0.000006884336472
-0.015251904726028
-0.015251904726028
-0.015251904726028
0.000006884336472
-0.015251904726028
0.000006884336472
0.000006884336472
-0.015251904726028
0.000006884336472
0.000006884336472
0.000006884336472
0.000006884336472
0.000006884336472
-0.015251904726028
-0.015251904726028
-0.015251904726028
-0.015251904726028
-0.015251904726028
-0.015251904726028
-0.015251904726028
-0.015251904726028
-0.015251904726028
-0.015251904726028
-0.015251904726028
-0.015251904726028
-0.015251904726028
0.000006884336472
-0.015251904726028
-0.015251904726028
-0.015251904726028
-0.015251904726028
0.000006884336472
-0.015251904726028
-0.015251904726028
-0.015251904726028
0.000006884336472
-0.015251904726028
-0.015251904726028
-0.015251904726028
0.000006884336472
-0.015251904726028
-0.015251904726028
-0.015251904726028
0.000006884336472
-0.015251904726028
-0.015251904726028
0.000006884336472
0.000006884336472
0.000006884336472
-0.015251904726028
-0.015251904726028
-0.015251904726028
-0.015251904726028
-0.015251904726028
-0.015251904726028
-0.015251904726028
-0.015251904726028
-0.015251904726028
-0.015251904726028
-0.015251904726028
-0.015251904726028
-0.015251904726028
-0.015251904726028
0.000006884336472
0.000006884336472
-0.015251904726028
0.000006884336472
0.000006884336472
-0.015251904726028
0.000006884336472
0.000006884336472
0.000006884336472
0.000006884336472
0.000006884336472
0.000006884336472
-0.015251904726028
0.000006884336472
0.000006884336472
0.000006884336472
0.000006884336472
0.000006884336472
0.000006884336472
0.000006884336472
0.000006884336472
0.000006884336472
0.000006884336472
0.000006884336472
0.000006884336472
0.000006884336472
0.000006884336472
0.000006884336472
-0.015251904726028
0.000006884336472
0.000006884336472
0.000006884336472
-0.015251904726028
-0.015251904726028
-0.015251904726028
0.000006884336472
-0.015251904726028
-0.015251904726028
-0.015251904726028
0.000006884336472
0.000006884336472
0.000006884336472
0.000006884336472
0.000006884336472
-0.015251904726028
-0.015251904726028
-0.015251904726028
-0.015251904726028
-0.015251904726028
-0.015251904726028
-0.015251904726028
-0.015251904726028
-0.015251904726028
-0.015251904726028
-0.015251904726028
0.000006884336472
0.000006884336472
0.000006884336472
0.000006884336472
0.000006884336472
0.000006884336472
0.000006884336472
-0.015251904726028
-0.015251904726028
0.000006884336472
0.000006884336472
-0.015251904726028
-0.015251904726028
0.000006884336472
0.000006884336472
-0.015251904726028
-0.015251904726028
-0.015251904726028
-0.015251904726028
-0.015251904726028
-0.015251904726028
0.000006884336472
0.000006884336472
0.000006884336472
0.000006884336472
0.000006884336472
-0.015251904726028
0.000006884336472
-0.015251904726028
0.000006884336472
0.000006884336472
-0.015251904726028
-0.015251904726028
0.000006884336472
0.000006884336472
0.000006884336472
-0.015251904726028
0.000006884336472
0.000006884336472
0.000006884336472
0.000006884336472
-0.015251904726028
-0.015251904726028
0.000006884336472
0.000006884336472
-0.015251904726028
-0.015251904726028
0.000006884336472
0.000006884336472
0.000006884336472
0.000006884336472
0.000006884336472
0.000006884336472
-0.015251904726028
-0.015251904726028
-0.015251904726028
-0.015251904726028
-0.015251904726028
-0.015251904726028
-0.015251904726028
-0.015251904726028
-0.015251904726028
-0.015251904726028
-0.015251904726028
-0.015251904726028
-0.015251904726028
-0.015251904726028
-0.015251904726028
-0.015251904726028
-0.015251904726028
-0.015251904726028
0.000006884336472
-0.015251904726028
-0.015251904726028
-0.015251904726028
0.000006884336472
-0.015251904726028
-0.015251904726028
0.000006884336472
0.000006884336472
-0.015251904726028
-0.015251904726028
0.000006884336472
0.000006884336472
-0.015251904726028
-0.015251904726028
0.000006884336472
0.000006884336472
0.000006884336472
-0.015251904726028
-0.015251904726028
0.000006884336472
-0.015251904726028
-0.015251904726028
0.000006884336472
0.000006884336472
-0.015251904726028
-0.015251904726028
0.000006884336472
-0.015251904726028
-0.015251904726028
-0.015251904726028
0.000006884336472
-0.015251904726028
-0.015251904726028
0.000006884336472
0.000006884336472
-0.015251904726028
-0.015251904726028
-0.015251904726028
-0.015251904726028
0.000006884336472
-0.015251904726028
0.000006884336472
0.000006884336472
-0.015251904726028
-0.015251904726028
0.000006884336472
-0.015251904726028
-0.015251904726028
0.000006884336472
0.000006884336472
0.000006884336472
-0.015251904726028
-0.015251904726028
-0.015251904726028
0.000006884336472
-0.015251904726028
-0.015251904726028
-0.015251904726028
-0.015251904726028
-0.015251904726028
-0.015251904726028
-0.015251904726028
-0.015251904726028
-0.015251904726028
-0.015251904726028
-0.015251904726028
-0.015251904726028
-0.015251904726028
-0.015251904726028
-0.015251904726028
-0.015251904726028
-0.015251904726028
0.000006884336472
-0.015251904726028
-0.015251904726028
-0.015251904726028
-0.015251904726028
0.000006884336472
-0.015251904726028
-0.015251904726028
-0.015251904726028
-0.015251904726028
-0.015251904726028
0.000006884336472
0.000006884336472
0.000006884336472
-0.015251904726028
0.000006884336472
0.000006884336472
0.000006884336472
0.000006884336472
0.000006884336472
0.000006884336472
-0.015251904726028
0.000006884336472
0.000006884336472
0.000006884336472
-0.015251904726028
0.000006884336472
0.000006884336472
0.000006884336472
-0.015251904726028
-0.015251904726028
0.000006884336472
0.000006884336472
-0.015251904726028
0.000006884336472
0.000006884336472
-0.015251904726028
-0.015251904726028
0.000006884336472
0.000006884336472
-0.015251904726028
0.000006884336472
-0.015251904726028
-0.015251904726028
-0.015251904726028
-0.015251904726028
0.000006884336472
0.000006884336472
-0.015251904726028
-0.015251904726028
-0.015251904726028
-0.015251904726028
-0.015251904726028
-0.015251904726028
-0.015251904726028
-0.015251904726028
-0.015251904726028
-0.015251904726028
-0.015251904726028
-0.015251904726028
-0.015251904726028
-0.015251904726028
0.000006884336472
-0.015251904726028
0.000006884336472
0.000006884336472
-0.015251904726028
0.000006884336472
0.000006884336472
-0.015251904726028
0.000006884336472
-0.015251904726028
-0.015251904726028
-0.015251904726028
-0.015251904726028
-0.015251904726028
0.000006884336472
0.000006884336472
-0.015251904726028
-0.015251904726028
-0.015251904726028
0.000006884336472
0.000006884336472
-0.015251904726028
-0.015251904726028
0.000006884336472
-0.015251904726028
-0.015251904726028
0.000006884336472
0.000006884336472
-0.015251904726028
-0.015251904726028
0.000006884336472
0.000006884336472
0.000006884336472
-0.015251904726028
0.000006884336472
0.000006884336472
0.000006884336472
-0.015251904726028
0.000006884336472
0.000006884336472
0.000006884336472
0.000006884336472
0.000006884336472
0.000006884336472
-0.015251904726028
-0.015251904726028
0.000006884336472
0.000006884336472
-0.015251904726028
-0.015251904726028
0.000006884336472
0.000006884336472
-0.015251904726028
0.000006884336472
0.000006884336472
0.000006884336472
-0.015251904726028
-0.015251904726028
0.000006884336472
0.000006884336472
0.000006884336472
0.000006884336472
-0.015251904726028
-0.015251904726028
0.000006884336472
0.000006884336472
-0.015251904726028
-0.015251904726028
-0.015251904726028
0.000006884336472
0.000006884336472
0.000006884336472
0.000006884336472
0.000006884336472
0.000006884336472
0.000006884336472
0.000006884336472
0.000006884336472
0.000006884336472
0.000006884336472
0.000006884336472
0.000006884336472
0.000006884336472
0.000006884336472
0.000006884336472
0.000006884336472
-0.015251904726028
-0.015251904726028
0.000006884336472
0.000006884336472
-0.015251904726028
-0.015251904726028
0.000006884336472
0.000006884336472
0.000006884336472
-0.015251904726028
0.000006884336472
0.000006884336472
0.000006884336472
0.000006884336472
0.000006884336472
0.000006884336472
0.000006884336472
0.000006884336472
0.000006884336472
-0.015251904726028
-0.015251904726028
0.000006884336472
0.000006884336472
0.000006884336472
-0.015251904726028
0.000006884336472
0.000006884336472
0.000006884336472
-0.015251904726028
0.000006884336472
0.000006884336472
0.000006884336472
-0.015251904726028
0.000006884336472
-0.015251904726028
0.000006884336472
0.000006884336472
0.000006884336472
0.000006884336472
-0.015251904726028
0.000006884336472
0.000006884336472
0.000006884336472
-0.015251904726028
-0.015251904726028
-0.015251904726028
-0.015251904726028
-0.015251904726028
0.000006884336472
0.000006884336472
-0.015251904726028
-0.015251904726028
0.000006884336472
0.000006884336472
-0.015251904726028
-0.015251904726028
0.000006884336472
0.000006884336472
0.000006884336472
0.000006884336472
0.000006884336472
0.000006884336472
0.000006884336472
-0.015251904726028
0.000006884336472
0.000006884336472
0.000006884336472
0.000006884336472
0.000006884336472
-0.015251904726028
-0.015251904726028
0.000006884336472
0.000006884336472
0.000006884336472
-0.015251904726028
0.000006884336472
0.000006884336472
-0.015251904726028
-0.015251904726028
0.000006884336472
0.000006884336472
-0.015251904726028
-0.015251904726028
0.000006884336472
0.000006884336472
-0.015251904726028
-0.015251904726028
0.000006884336472
0.000006884336472
0.000006884336472
-0.015251904726028
0.000006884336472
0.000006884336472
0.000006884336472
0.000006884336472
0.000006884336472
-0.015251904726028
-0.015251904726028
0.000006884336472
0.000006884336472
-0.015251904726028
0.000006884336472
0.000006884336472
0.000006884336472
-0.015251904726028
-0.015251904726028
0.000006884336472
0.000006884336472
-0.015251904726028
0.000006884336472
0.000006884336472
-0.015251904726028
-0.015251904726028
0.000006884336472
0.000006884336472
0.000006884336472
0.000006884336472
0.000006884336472
0.000006884336472
0.000006884336472
0.000006884336472
0.000006884336472
0.000006884336472
0.000006884336472
0.000006884336472
0.000006884336472
0.000006884336472
0.000006884336472
0.000006884336472
0.000006884336472
0.000006884336472
-0.015251904726028
-0.015251904726028
0.000006884336472
0.000006884336472
-0.015251904726028
-0.015251904726028
0.000006884336472
0.000006884336472
-0.015251904726028
-0.015251904726028
0.000006884336472
-0.015251904726028
-0.015251904726028
0.000006884336472
0.000006884336472
-0.015251904726028
-0.015251904726028
0.000006884336472
-0.015251904726028
-0.015251904726028
-0.015251904726028
-0.015251904726028
-0.015251904726028
-0.015251904726028
0.000006884336472
-0.015251904726028
0.000006884336472
0.000006884336472
-0.015251904726028
0.000006884336472
-0.015251904726028
-0.015251904726028
0.000006884336472
0.000006884336472
0.000006884336472
0.000006884336472
0.000006884336472
0.000006884336472
0.000006884336472
0.000006884336472
0.000006884336472
0.000006884336472
0.000006884336472
0.000006884336472
0.000006884336472
0.000006884336472
0.000006884336472
-0.015251904726028
-0.015251904726028
0.000006884336472
-0.015251904726028
-0.015251904726028
0.000006884336472
0.000006884336472
0.000006884336472
0.000006884336472
0.000006884336472
0.000006884336472
-0.015251904726028
0.000006884336472
0.000006884336472
0.000006884336472
0.000006884336472
0.000006884336472
0.000006884336472
0.000006884336472
0.000006884336472
0.000006884336472
0.000006884336472
-0.015251904726028
0.000006884336472
0.000006884336472
0.000006884336472
-0.015251904726028
0.000006884336472
0.000006884336472
-0.015251904726028
-0.015251904726028
0.000006884336472
0.000006884336472
-0.015251904726028
-0.015251904726028
-0.015251904726028
0.000006884336472
-0.015251904726028
-0.015251904726028
0.000006884336472
-0.015251904726028
-0.015251904726028
-0.015251904726028
0.000006884336472
0.000006884336472
0.000006884336472
-0.015251904726028
-0.015251904726028
0.000006884336472
0.000006884336472
0.000006884336472
0.000006884336472
0.000006884336472
0.000006884336472
0.000006884336472
0.000006884336472
0.000006884336472
0.000006884336472
0.000006884336472
0.000006884336472
0.000006884336472
0.000006884336472
0.000006884336472
0.000006884336472
0.000006884336472
0.000006884336472
0.000006884336472
0.000006884336472
0.000006884336472
0.000006884336472
0.000006884336472
0.000006884336472
-0.015251904726028
0.000006884336472
0.000006884336472
0.000006884336472
-0.015251904726028
0.000006884336472
0.000006884336472
0.000006884336472
0.000006884336472
0.000006884336472
0.000006884336472
0.000006884336472
0.000006884336472
0.000006884336472
0.000006884336472
0.000006884336472
0.000006884336472
0.000006884336472
0.000006884336472
-0.015251904726028
0.000006884336472
0.000006884336472
0.000006884336472
0.000006884336472
-0.015251904726028
-0.015251904726028
0.000006884336472
0.000006884336472
0.000006884336472
0.000006884336472
0.000006884336472
-0.015251904726028
0.000006884336472
0.000006884336472
0.000006884336472
0.000006884336472
0.000006884336472
-0.015251904726028
0.000006884336472
-0.015251904726028
-0.015251904726028
0.000006884336472
0.000006884336472
-0.015251904726028
-0.015251904726028
0.000006884336472
-0.015251904726028
0.000006884336472
0.000006884336472
0.000006884336472
-0.015251904726028
0.000006884336472
0.000006884336472
0.000006884336472
0.000006884336472
0.000006884336472
0.000006884336472
0.000006884336472
-0.015251904726028
-0.015251904726028
0.000006884336472
-0.015251904726028
-0.015251904726028
-0.015251904726028
0.000006884336472
0.000006884336472
-0.015251904726028
-0.015251904726028
0.000006884336472
0.000006884336472
0.000006884336472
0.000006884336472
0.000006884336472
0.000006884336472
0.000006884336472
0.000006884336472
0.000006884336472
0.000006884336472
-0.015251904726028
0.000006884336472
0.000006884336472
-0.015251904726028
0.000006884336472
0.000006884336472
0.000006884336472
0.000006884336472
0.000006884336472
-0.015251904726028
0.000006884336472
0.000006884336472
-0.015251904726028
0.000006884336472
0.000006884336472
-0.015251904726028
0.000006884336472
0.000006884336472
-0.015251904726028
-0.015251904726028
0.000006884336472
0.000006884336472
-0.015251904726028
-0.015251904726028
-0.015251904726028
0.000006884336472
0.000006884336472
0.000006884336472
0.000006884336472
-0.015251904726028
-0.015251904726028
-0.015251904726028
0.000006884336472
0.000006884336472
-0.015251904726028
-0.015251904726028
-0.015251904726028
-0.015251904726028
-0.015251904726028
-0.015251904726028
0.000006884336472
-0.015251904726028
-0.015251904726028
-0.015251904726028
-0.015251904726028
-0.015251904726028
-0.015251904726028
0.000006884336472
0.000006884336472
-0.015251904726028
-0.015251904726028
-0.015251904726028
-0.015251904726028
-0.015251904726028
-0.015251904726028
0.000006884336472
0.000006884336472
-0.015251904726028
-0.015251904726028
-0.015251904726028
0.000006884336472
0.000006884336472
-0.015251904726028
0.000006884336472
-0.015251904726028
-0.015251904726028
0.000006884336472
0.000006884336472
-0.015251904726028
-0.015251904726028
0.000006884336472
0.000006884336472
-0.015251904726028
-0.015251904726028
0.000006884336472
0.000006884336472
-0.015251904726028
-0.015251904726028
0.000006884336472
0.000006884336472
-0.015251904726028
-0.015251904726028
0.000006884336472
-0.015251904726028
0.000006884336472
-0.015251904726028
0.000006884336472
0.000006884336472
-0.015251904726028
0.000006884336472
0.000006884336472
-0.015251904726028
0.000006884336472
-0.015251904726028
0.000006884336472
-0.015251904726028
-0.015251904726028
-0.015251904726028
0.000006884336472
-0.015251904726028
-0.015251904726028
0.000006884336472
0.000006884336472
0.000006884336472
0.000006884336472
0.000006884336472
0.000006884336472
0.000006884336472
0.000006884336472
0.000006884336472
0.000006884336472
0.000006884336472
0.000006884336472
0.000006884336472
-0.015251904726028
-0.015251904726028
0.000006884336472
0.000006884336472
0.000006884336472
0.000006884336472
0.000006884336472
0.000006884336472
0.000006884336472
0.000006884336472
0.000006884336472
0.000006884336472
0.000006884336472
0.000006884336472
0.000006884336472
0.000006884336472
0.000006884336472
-0.015251904726028
-0.015251904726028
0.000006884336472
-0.015251904726028
0.000006884336472
0.000006884336472
0.000006884336472
-0.015251904726028
-0.015251904726028
0.000006884336472
0.000006884336472
-0.015251904726028
-0.015251904726028
-0.015251904726028
-0.015251904726028
-0.015251904726028
0.000006884336472
0.000006884336472
-0.015251904726028
-0.015251904726028
-0.015251904726028
0.000006884336472
0.000006884336472
0.000006884336472
-0.015251904726028
-0.015251904726028
-0.015251904726028
-0.015251904726028
0.000006884336472
-0.015251904726028
-0.015251904726028
0.000006884336472
0.000006884336472
0.000006884336472
0.000006884336472
0.000006884336472
0.000006884336472
-0.015251904726028
0.000006884336472
0.000006884336472
0.000006884336472
0.000006884336472
0.000006884336472
0.000006884336472
0.000006884336472
0.000006884336472
0.000006884336472
0.000006884336472
0.000006884336472
-0.015251904726028
-0.015251904726028
0.000006884336472
0.000006884336472
-0.015251904726028
-0.015251904726028
0.000006884336472
-0.015251904726028
0.000006884336472
0.000006884336472
0.000006884336472
-0.015251904726028
-0.015251904726028
0.000006884336472
0.000006884336472
-0.015251904726028
0.000006884336472
0.000006884336472
0.000006884336472
-0.015251904726028
-0.015251904726028
0.000006884336472
0.000006884336472
0.000006884336472
0.000006884336472
0.000006884336472
0.000006884336472
0.000006884336472
0.000006884336472
0.000006884336472
0.000006884336472
0.000006884336472
0.000006884336472
0.000006884336472
0.000006884336472
0.000006884336472
0.000006884336472
0.000006884336472
0.000006884336472
0.000006884336472
0.000006884336472
0.000006884336472
0.000006884336472
0.000006884336472
0.000006884336472
0.000006884336472
-0.015251904726028
-0.015251904726028
0.000006884336472
0.000006884336472
-0.015251904726028
0.000006884336472
0.000006884336472
0.000006884336472
0.000006884336472
-0.015251904726028
0.000006884336472
0.000006884336472
-0.015251904726028
0.000006884336472
0.000006884336472
-0.015251904726028
-0.015251904726028
0.000006884336472
0.000006884336472
-0.015251904726028
0.000006884336472
0.000006884336472
0.000006884336472
-0.015251904726028
-0.015251904726028
0.000006884336472
0.000006884336472
-0.015251904726028
-0.015251904726028
0.000006884336472
-0.015251904726028
-0.015251904726028
-0.015251904726028
0.000006884336472
0.000006884336472
-0.015251904726028
-0.015251904726028
0.000006884336472
-0.015251904726028
-0.015251904726028
-0.015251904726028
0.000006884336472
-0.015251904726028
-0.015251904726028
0.000006884336472
0.000006884336472
0.000006884336472
0.000006884336472
0.000006884336472
0.000006884336472
0.000006884336472
0.000006884336472
0.000006884336472
0.000006884336472
0.000006884336472
0.000006884336472
0.000006884336472
-0.015251904726028
-0.015251904726028
-0.015251904726028
0.000006884336472
-0.015251904726028
-0.015251904726028
-0.015251904726028
0.000006884336472
-0.015251904726028
-0.015251904726028
0.000006884336472
-0.015251904726028
-0.015251904726028
-0.015251904726028
0.000006884336472
0.000006884336472
0.000006884336472
0.000006884336472
0.000006884336472
0.000006884336472
0.000006884336472
0.000006884336472
0.000006884336472
0.000006884336472
0.000006884336472
0.000006884336472
0.000006884336472
0.000006884336472
0.000006884336472
-0.015251904726028
0.000006884336472
0.000006884336472
0.000006884336472
0.000006884336472
0.000006884336472
0.000006884336472
0.000006884336472
0.000006884336472
0.000006884336472
0.000006884336472
0.000006884336472
0.000006884336472
0.000006884336472
0.000006884336472
0.000006884336472
0.000006884336472
0.000006884336472
0.000006884336472
0.000006884336472
0.000006884336472
0.000006884336472
0.000006884336472
0.000006884336472
0.000006884336472
0.000006884336472
0.000006884336472
0.000006884336472
-0.015251904726028
-0.015251904726028
0.000006884336472
0.000006884336472
0.000006884336472
-0.015251904726028
0.000006884336472
0.000006884336472
0.000006884336472
0.000006884336472
0.000006884336472
0.000006884336472
0.000006884336472
-0.015251904726028
-0.015251904726028
0.000006884336472
0.000006884336472
-0.015251904726028
0.000006884336472
0.000006884336472
-0.015251904726028
-0.015251904726028
0.000006884336472
-0.015251904726028
0.000006884336472
0.000006884336472
0.000006884336472
0.000006884336472
0.000006884336472
0.000006884336472
0.000006884336472
0.000006884336472
-0.015251904726028
0.000006884336472
0.000006884336472
0.000006884336472
-0.015251904726028
-0.015251904726028
0.000006884336472
0.000006884336472
0.000006884336472
-0.015251904726028
0.000006884336472
0.000006884336472
-0.015251904726028
0.000006884336472
0.000006884336472
0.000006884336472
-0.015251904726028
0.000006884336472
0.000006884336472
0.000006884336472
-0.015251904726028
0.000006884336472
0.000006884336472
0.000006884336472
-0.015251904726028
0.000006884336472
0.000006884336472
-0.015251904726028
0.000006884336472
0.000006884336472
0.000006884336472
0.000006884336472
-0.015251904726028
0.000006884336472
0.000006884336472
0.000006884336472
-0.015251904726028
0.000006884336472
0.000006884336472
0.000006884336472
0.000006884336472
0.000006884336472
0.000006884336472
0.000006884336472
-0.015251904726028
0.000006884336472
0.000006884336472
0.000006884336472
0.000006884336472
0.000006884336472
0.000006884336472
0.000006884336472
0.000006884336472
0.000006884336472
0.000006884336472
0.000006884336472
0.000006884336472
0.000006884336472
-0.015251904726028
-0.015251904726028
0.000006884336472
0.000006884336472
-0.015251904726028
0.000006884336472
0.000006884336472
0.000006884336472
-0.015251904726028
0.000006884336472
0.000006884336472
0.000006884336472
0.000006884336472
0.000006884336472
0.000006884336472
0.000006884336472
-0.015251904726028
0.000006884336472
0.000006884336472
0.000006884336472
0.000006884336472
0.000006884336472
0.000006884336472
0.000006884336472
0.000006884336472
0.000006884336472
0.000006884336472
-0.015251904726028
-0.015251904726028
0.000006884336472
-0.015251904726028
-0.015251904726028
0.000006884336472
0.000006884336472
-0.015251904726028
-0.015251904726028
-0.015251904726028
0.000006884336472
0.000006884336472
-0.015251904726028
-0.015251904726028
0.000006884336472
0.000006884336472
-0.015251904726028
0.000006884336472
0.000006884336472
0.000006884336472
-0.015251904726028
0.000006884336472
-0.015251904726028
0.000006884336472
-0.015251904726028
0.000006884336472
0.000006884336472
-0.015251904726028
-0.015251904726028
0.000006884336472
0.000006884336472
-0.015251904726028
-0.015251904726028
0.000006884336472
0.000006884336472
0.000006884336472
0.000006884336472
0.000006884336472
0.000006884336472
-0.015251904726028
0.000006884336472
0.000006884336472
-0.015251904726028
-0.015251904726028
0.000006884336472
0.000006884336472
0.000006884336472
-0.015251904726028
0.000006884336472
0.000006884336472
0.000006884336472
-0.015251904726028
0.000006884336472
0.000006884336472
0.000006884336472
0.000006884336472
0.000006884336472
0.000006884336472
0.000006884336472
0.000006884336472
0.000006884336472
-0.015251904726028
0.000006884336472
0.000006884336472
0.000006884336472
-0.015251904726028
0.000006884336472
0.000006884336472
0.000006884336472
0.000006884336472
0.000006884336472
0.000006884336472
0.000006884336472
0.000006884336472
0.000006884336472
0.000006884336472
0.000006884336472
0.000006884336472
0.000006884336472
0.000006884336472
0.000006884336472
0.000006884336472
0.000006884336472
0.000006884336472
0.000006884336472
0.000006884336472
0.000006884336472
0.000006884336472
0.000006884336472
0.000006884336472
0.000006884336472
0.000006884336472
0.000006884336472
0.000006884336472
0.000006884336472
0.000006884336472
0.000006884336472
0.000006884336472
0.000006884336472
0.000006884336472
0.000006884336472
-0.015251904726028
0.000006884336472
0.000006884336472
-0.015251904726028
-0.015251904726028
0.000006884336472
0.000006884336472
-0.015251904726028
-0.015251904726028
0.000006884336472
0.000006884336472
0.000006884336472
-0.015251904726028
0.000006884336472
0.000006884336472
0.000006884336472
0.000006884336472
0.000006884336472
-0.015251904726028
-0.015251904726028
0.000006884336472
0.000006884336472
-0.015251904726028
-0.015251904726028
-0.015251904726028
0.000006884336472
0.000006884336472
0.000006884336472
0.000006884336472
0.000006884336472
-0.015251904726028
0.000006884336472
0.000006884336472
0.000006884336472
-0.015251904726028
-0.015251904726028
0.000006884336472
0.000006884336472
-0.015251904726028
-0.015251904726028
0.000006884336472
0.000006884336472
-0.015251904726028
0.000006884336472
0.000006884336472
0.000006884336472
0.000006884336472
0.000006884336472
0.000006884336472
0.000006884336472
-0.015251904726028
0.000006884336472
0.000006884336472
-0.015251904726028
-0.015251904726028
0.000006884336472
-0.015251904726028
-0.015251904726028
0.000006884336472
0.000006884336472
-0.015251904726028
-0.015251904726028
-0.015251904726028
-0.015251904726028
0.000006884336472
-0.015251904726028
-0.015251904726028
-0.015251904726028
-0.015251904726028
-0.015251904726028
0.000006884336472
0.000006884336472
-0.015251904726028
0.000006884336472
0.000006884336472
0.000006884336472
0.000006884336472
0.000006884336472
0.000006884336472
0.000006884336472
0.000006884336472
0.000006884336472
0.000006884336472
0.000006884336472
0.000006884336472
0.000006884336472
0.000006884336472
-0.015251904726028
-0.015251904726028
0.000006884336472
0.000006884336472
0.000006884336472
-0.015251904726028
0.000006884336472
0.000006884336472
0.000006884336472
0.000006884336472
-0.015251904726028
0.000006884336472
0.000006884336472
0.000006884336472
-0.015251904726028
0.000006884336472
0.000006884336472
0.000006884336472
-0.015251904726028
-0.015251904726028
0.000006884336472
0.000006884336472
0.000006884336472
-0.015251904726028
-0.015251904726028
0.000006884336472
0.000006884336472
0.000006884336472
0.000006884336472
0.000006884336472
0.000006884336472
0.000006884336472
-0.015251904726028
-0.015251904726028
0.000006884336472
0.000006884336472
0.000006884336472
0.000006884336472
0.000006884336472
0.000006884336472
0.000006884336472
0.000006884336472
0.000006884336472
0.000006884336472
-0.015251904726028
-0.015251904726028
0.000006884336472
0.000006884336472
0.000006884336472
0.000006884336472
-0.015251904726028
0.000006884336472
0.000006884336472
0.000006884336472
0.000006884336472
0.000006884336472
0.000006884336472
0.000006884336472
0.000006884336472
0.000006884336472
0.000006884336472
0.000006884336472
-0.015251904726028
-0.015251904726028
0.000006884336472
0.000006884336472
0.000006884336472
-0.015251904726028
0.000006884336472
0.000006884336472
0.000006884336472
-0.015251904726028
0.000006884336472
0.000006884336472
0.000006884336472
0.000006884336472
0.000006884336472
-0.015251904726028
-0.015251904726028
0.000006884336472
0.000006884336472
0.000006884336472
-0.015251904726028
0.000006884336472
0.000006884336472
0.000006884336472
-0.015251904726028
0.000006884336472
0.000006884336472
0.000006884336472
0.000006884336472
-0.015251904726028
0.000006884336472
0.000006884336472
-0.015251904726028
-0.015251904726028
0.000006884336472
0.000006884336472
-0.015251904726028
0.000006884336472
-0.015251904726028
-0.015251904726028
0.000006884336472
0.000006884336472
-0.015251904726028
-0.015251904726028
-0.015251904726028
0.000006884336472
-0.015251904726028
-0.015251904726028
0.000006884336472
-0.015251904726028
-0.015251904726028
0.000006884336472
0.000006884336472
-0.015251904726028
-0.015251904726028
0.000006884336472
0.000006884336472
0.000006884336472
0.000006884336472
-0.015251904726028
0.000006884336472
-0.015251904726028
-0.015251904726028
0.000006884336472
0.000006884336472
-0.015251904726028
-0.015251904726028
-0.015251904726028
-0.015251904726028
-0.015251904726028
-0.015251904726028
-0.015251904726028
0.000006884336472
-0.015251904726028
-0.015251904726028
0.000006884336472
0.000006884336472
0.000006884336472
0.000006884336472
-0.015251904726028
0.000006884336472
0.000006884336472
-0.015251904726028
0.000006884336472
0.000006884336472
-0.015251904726028
-0.015251904726028
0.000006884336472
-0.015251904726028
-0.015251904726028
0.000006884336472
0.000006884336472
-0.015251904726028
-0.015251904726028
-0.015251904726028
0.000006884336472
0.000006884336472
-0.015251904726028
0.000006884336472
0.000006884336472
0.000006884336472
-0.015251904726028
0.000006884336472
0.000006884336472
0.000006884336472
0.000006884336472
0.000006884336472
0.000006884336472
0.000006884336472
-0.015251904726028
0.000006884336472
0.000006884336472
0.000006884336472
0.000006884336472
0.000006884336472
0.000006884336472
0.000006884336472
0.000006884336472
0.000006884336472
0.000006884336472
0.000006884336472
0.000006884336472
0.000006884336472
0.000006884336472
-0.015251904726028
0.000006884336472
0.000006884336472
0.000006884336472
0.000006884336472
0.000006884336472
0.000006884336472
0.000006884336472
0.000006884336472
0.000006884336472
0.000006884336472
-0.015251904726028
0.000006884336472
0.000006884336472
0.000006884336472
-0.015251904726028
0.000006884336472
0.000006884336472
0.000006884336472
0.000006884336472
0.000006884336472
0.000006884336472
0.000006884336472
-0.015251904726028
0.000006884336472
0.000006884336472
0.000006884336472
-0.015251904726028
-0.015251904726028
0.000006884336472
0.000006884336472
0.000006884336472
-0.015251904726028
0.000006884336472
0.000006884336472
0.000006884336472
0.000006884336472
0.000006884336472
-0.015251904726028
0.000006884336472
0.000006884336472
0.000006884336472
0.000006884336472
0.000006884336472
0.000006884336472
0.000006884336472
0.000006884336472
-0.015251904726028
0.000006884336472
0.000006884336472
0.000006884336472
0.000006884336472
0.000006884336472
0.000006884336472
0.000006884336472
0.000006884336472
0.000006884336472
0.000006884336472
0.000006884336472
0.000006884336472
0.000006884336472
-0.015251904726028
-0.015251904726028
0.000006884336472
0.000006884336472
0.000006884336472
0.000006884336472
0.000006884336472
0.000006884336472
0.000006884336472
0.000006884336472
0.000006884336472
0.000006884336472
0.000006884336472
0.000006884336472
0.000006884336472
-0.015251904726028
-0.015251904726028
0.000006884336472
0.000006884336472
0.000006884336472
-0.015251904726028
0.000006884336472
0.000006884336472
0.000006884336472
0.000006884336472
0.000006884336472
0.000006884336472
0.000006884336472
-0.015251904726028
0.000006884336472
0.000006884336472
0.000006884336472
0.000006884336472
0.000006884336472
0.000006884336472
-0.015251904726028
0.000006884336472
0.000006884336472
0.000006884336472
0.000006884336472
0.000006884336472
0.000006884336472
0.000006884336472
0.000006884336472
0.000006884336472
0.000006884336472
0.000006884336472
0.000006884336472
0.000006884336472
0.000006884336472
0.000006884336472
0.000006884336472
0.000006884336472
0.000006884336472
0.000006884336472
0.000006884336472
0.000006884336472
0.000006884336472
0.000006884336472
0.000006884336472
0.000006884336472
0.000006884336472
0.000006884336472
0.000006884336472
0.000006884336472
0.000006884336472
0.000006884336472
0.000006884336472
0.000006884336472
0.000006884336472
0.000006884336472
0.000006884336472
0.000006884336472
-0.015251904726028
0.000006884336472
0.000006884336472
0.000006884336472
0.000006884336472
0.000006884336472
0.000006884336472
0.000006884336472
-0.015251904726028
-0.015251904726028
0.000006884336472
0.000006884336472
-0.015251904726028
0.000006884336472
0.000006884336472
0.000006884336472
0.000006884336472
0.000006884336472
0.000006884336472
0.000006884336472
-0.015251904726028
0.000006884336472
0.000006884336472
0.000006884336472
-0.015251904726028
-0.015251904726028
0.000006884336472
0.000006884336472
-0.015251904726028
-0.015251904726028
0.000006884336472
0.000006884336472
0.000006884336472
0.000006884336472
-0.015251904726028
0.000006884336472
0.000006884336472
0.000006884336472
-0.015251904726028
0.000006884336472
0.000006884336472
0.000006884336472
0.000006884336472
0.000006884336472
0.000006884336472
0.000006884336472
0.000006884336472
-0.015251904726028
0.000006884336472
0.000006884336472
0.000006884336472
0.000006884336472
0.000006884336472
0.000006884336472
0.000006884336472
-0.015251904726028
0.000006884336472
0.000006884336472
0.000006884336472
-0.015251904726028
0.000006884336472
0.000006884336472
0.000006884336472
-0.015251904726028
0.000006884336472
0.000006884336472
0.000006884336472
0.000006884336472
0.000006884336472
0.000006884336472
-0.015251904726028
0.000006884336472
0.000006884336472
0.000006884336472
0.000006884336472
0.000006884336472
0.000006884336472
0.000006884336472
0.000006884336472
0.000006884336472
0.000006884336472
0.000006884336472
0.000006884336472
0.000006884336472
0.000006884336472
0.000006884336472
0.000006884336472
0.000006884336472
0.000006884336472
0.000006884336472
0.000006884336472
0.000006884336472
0.000006884336472
0.000006884336472
0.000006884336472
0.000006884336472
0.000006884336472
0.000006884336472
0.000006884336472
0.000006884336472
0.000006884336472
0.000006884336472
0.000006884336472
0.000006884336472
0.000006884336472
0.000006884336472
0.000006884336472
0.000006884336472
0.000006884336472
0.000006884336472
0.000006884336472
0.000006884336472
0.000006884336472
0.000006884336472
0.000006884336472
0.000006884336472
-0.015251904726028
-0.015251904726028
0.000006884336472
0.000006884336472
-0.015251904726028
0.000006884336472
0.000006884336472
0.000006884336472
0.000006884336472
0.000006884336472
0.000006884336472
0.000006884336472
0.000006884336472
0.000006884336472
0.000006884336472
0.000006884336472
0.000006884336472
0.000006884336472
0.000006884336472
0.000006884336472
0.000006884336472
0.000006884336472
0.000006884336472
0.000006884336472
0.000006884336472
0.000006884336472
0.000006884336472
0.000006884336472
0.000006884336472
0.000006884336472
0.000006884336472
0.000006884336472
0.000006884336472
0.000006884336472
0.000006884336472
0.000006884336472
0.000006884336472
0.000006884336472
-0.015251904726028
-0.015251904726028
0.000006884336472
0.000006884336472
-0.015251904726028
-0.015251904726028
0.000006884336472
0.000006884336472
-0.015251904726028
-0.015251904726028
0.000006884336472
0.000006884336472
0.000006884336472
-0.015251904726028
0.000006884336472
-0.015251904726028
0.000006884336472
0.000006884336472
0.000006884336472
0.000006884336472
0.000006884336472
0.000006884336472
0.000006884336472
0.000006884336472
0.000006884336472
0.000006884336472
0.000006884336472
0.000006884336472
0.000006884336472
0.000006884336472
0.000006884336472
0.000006884336472
0.000006884336472
0.000006884336472
0.000006884336472
0.000006884336472
0.000006884336472
0.000006884336472
0.000006884336472
0.000006884336472
0.000006884336472
0.000006884336472
-0.015251904726028
-0.015251904726028
0.000006884336472
0.000006884336472
0.000006884336472
-0.015251904726028
0.000006884336472
0.000006884336472
0.000006884336472
0.000006884336472
0.000006884336472
0.000006884336472
0.000006884336472
-0.015251904726028
0.000006884336472
0.000006884336472
0.000006884336472
0.000006884336472
0.000006884336472
0.000006884336472
0.000006884336472
0.000006884336472
0.000006884336472
0.000006884336472
0.000006884336472
0.000006884336472
0.000006884336472
0.000006884336472
0.000006884336472
0.000006884336472
0.000006884336472
0.000006884336472
0.000006884336472
0.000006884336472
0.000006884336472
0.000006884336472
0.000006884336472
0.000006884336472
0.000006884336472
0.000006884336472
0.000006884336472
0.000006884336472
0.000006884336472
-0.015251904726028
0.000006884336472
0.000006884336472
0.000006884336472
0.000006884336472
0.000006884336472
0.000006884336472
0.000006884336472
0.000006884336472
0.000006884336472
0.000006884336472
0.000006884336472
0.000006884336472
0.000006884336472
0.000006884336472
-0.015251904726028
0.000006884336472
0.000006884336472
0.000006884336472
0.000006884336472
-0.015251904726028
0.000006884336472
0.000006884336472
0.000006884336472
0.000006884336472
0.000006884336472
0.000006884336472
0.000006884336472
0.000006884336472
0.000006884336472
0.000006884336472
-0.015251904726028
0.000006884336472
0.000006884336472
0.000006884336472
-0.015251904726028
0.000006884336472
0.000006884336472
0.000006884336472
0.000006884336472
0.000006884336472
0.000006884336472
0.000006884336472
0.000006884336472
0.000006884336472
-0.015251904726028
-0.015251904726028
0.000006884336472
0.000006884336472
0.000006884336472
-0.015251904726028
0.000006884336472
0.000006884336472
0.000006884336472
0.000006884336472
0.000006884336472
0.000006884336472
0.000006884336472
0.000006884336472
0.000006884336472
0.000006884336472
0.000006884336472
0.000006884336472
0.000006884336472
0.000006884336472
0.000006884336472
0.000006884336472
0.000006884336472
0.000006884336472
0.000006884336472
0.000006884336472
0.000006884336472
0.000006884336472
0.000006884336472
0.000006884336472
0.000006884336472
0.000006884336472
0.000006884336472
0.000006884336472
0.000006884336472
0.000006884336472
0.000006884336472
0.000006884336472
0.000006884336472
-0.015251904726028
0.000006884336472
0.000006884336472
0.000006884336472
-0.015251904726028
-0.015251904726028
-0.015251904726028
0.000006884336472
0.000006884336472
0.000006884336472
0.000006884336472
0.000006884336472
-0.015251904726028
0.000006884336472
0.000006884336472
0.000006884336472
0.000006884336472
0.000006884336472
-0.015251904726028
-0.015251904726028
0.000006884336472
0.000006884336472
0.000006884336472
0.000006884336472
-0.015251904726028
0.000006884336472
0.000006884336472
0.000006884336472
0.000006884336472
0.000006884336472
0.000006884336472
0.000006884336472
0.000006884336472
0.000006884336472
0.000006884336472
0.000006884336472
0.000006884336472
0.000006884336472
0.000006884336472
0.000006884336472
-0.015251904726028
0.000006884336472
0.000006884336472
0.000006884336472
0.000006884336472
0.000006884336472
0.000006884336472
0.000006884336472
0.000006884336472
0.000006884336472
0.000006884336472
0.000006884336472
0.000006884336472
0.000006884336472
0.000006884336472
-0.015251904726028
0.000006884336472
0.000006884336472
0.000006884336472
-0.015251904726028
0.000006884336472
0.000006884336472
0.000006884336472
0.000006884336472
0.000006884336472
0.000006884336472
0.000006884336472
0.000006884336472
0.000006884336472
0.000006884336472
0.000006884336472
0.000006884336472
0.000006884336472
0.000006884336472
0.000006884336472
0.000006884336472
0.000006884336472
0.000006884336472
0.000006884336472
0.000006884336472
0.000006884336472
0.000006884336472
0.000006884336472
0.000006884336472
0.000006884336472
-0.015251904726028
0.000006884336472
0.000006884336472
0.000006884336472
0.000006884336472
0.000006884336472
0.000006884336472
0.000006884336472
0.000006884336472
0.000006884336472
0.000006884336472
0.000006884336472
0.000006884336472
0.000006884336472
0.000006884336472
0.000006884336472
0.000006884336472
0.000006884336472
0.000006884336472
0.000006884336472
0.000006884336472
0.000006884336472
0.000006884336472
0.000006884336472
0.000006884336472
0.000006884336472
0.000006884336472
0.000006884336472
0.000006884336472
0.000006884336472
0.000006884336472
0.000006884336472
0.000006884336472
0.000006884336472
-0.015251904726028
0.000006884336472
0.000006884336472
0.000006884336472
0.000006884336472
0.000006884336472
-0.015251904726028
0.000006884336472
0.000006884336472
0.000006884336472
0.000006884336472
0.000006884336472
0.000006884336472
-0.015251904726028
0.000006884336472
0.000006884336472
0.000006884336472
0.000006884336472
0.000006884336472
0.000006884336472
0.000006884336472
0.000006884336472
0.000006884336472
0.000006884336472
0.000006884336472
0.000006884336472
0.000006884336472
0.000006884336472
0.000006884336472
0.000006884336472
0.000006884336472
0.000006884336472
0.000006884336472
0.000006884336472
0.000006884336472
0.000006884336472
0.000006884336472
0.000006884336472
0.000006884336472
0.000006884336472
0.000006884336472
0.000006884336472
0.000006884336472
0.000006884336472
0.000006884336472
0.000006884336472
0.000006884336472
-0.015251904726028
-0.015251904726028
0.000006884336472
0.000006884336472
0.000006884336472
0.000006884336472
0.000006884336472
0.000006884336472
0.000006884336472
0.000006884336472
0.000006884336472
0.000006884336472
0.000006884336472
0.000006884336472
0.000006884336472
0.000006884336472
0.000006884336472
0.000006884336472
0.000006884336472
0.000006884336472
0.000006884336472
0.000006884336472
0.000006884336472
0.000006884336472
0.000006884336472
0.000006884336472
0.000006884336472
0.000006884336472
0.000006884336472
0.000006884336472
0.000006884336472
0.000006884336472
0.000006884336472
0.000006884336472
0.000006884336472
0.000006884336472
0.000006884336472
0.000006884336472
0.000006884336472
0.000006884336472
0.000006884336472
0.000006884336472
0.000006884336472
0.000006884336472
0.000006884336472
0.000006884336472
0.000006884336472
0.000006884336472
0.000006884336472
0.000006884336472
0.000006884336472
0.000006884336472
0.000006884336472
0.000006884336472
0.000006884336472
0.000006884336472
0.000006884336472
0.000006884336472
0.000006884336472
0.000006884336472
0.015265673398972
0.000006884336472
0.000006884336472
0.000006884336472
0.000006884336472
0.000006884336472
0.000006884336472
0.000006884336472
0.000006884336472
0.000006884336472
0.000006884336472
0.000006884336472
0.000006884336472
0.000006884336472
0.000006884336472
0.000006884336472
0.000006884336472
0.000006884336472
-0.015251904726028
0.000006884336472
0.000006884336472
0.000006884336472
-0.015251904726028
0.000006884336472
0.000006884336472
0.000006884336472
0.000006884336472
0.000006884336472
0.000006884336472
0.000006884336472
0.000006884336472
0.000006884336472
0.000006884336472
0.000006884336472
0.000006884336472
0.000006884336472
-0.015251904726028
0.000006884336472
0.000006884336472
0.000006884336472
0.000006884336472
0.000006884336472
0.000006884336472
0.000006884336472
0.000006884336472
-0.015251904726028
0.000006884336472
0.000006884336472
0.000006884336472
0.000006884336472
0.000006884336472
0.000006884336472
0.000006884336472
0.000006884336472
0.000006884336472
0.000006884336472
0.000006884336472
0.000006884336472
0.000006884336472
-0.015251904726028
0.000006884336472
0.000006884336472
0.000006884336472
-0.015251904726028
0.000006884336472
0.000006884336472
0.000006884336472
0.000006884336472
-0.015251904726028
0.000006884336472
0.000006884336472
0.000006884336472
0.000006884336472
0.000006884336472
0.000006884336472
0.000006884336472
0.000006884336472
0.000006884336472
0.000006884336472
0.000006884336472
0.000006884336472
0.000006884336472
0.000006884336472
0.000006884336472
0.000006884336472
0.000006884336472
0.000006884336472
0.000006884336472
0.000006884336472
0.000006884336472
0.000006884336472
0.000006884336472
0.000006884336472
0.000006884336472
0.000006884336472
0.000006884336472
0.000006884336472
0.000006884336472
0.000006884336472
0.000006884336472
0.000006884336472
0.000006884336472
0.000006884336472
0.000006884336472
0.000006884336472
0.000006884336472
0.000006884336472
0.000006884336472
-0.015251904726028
0.000006884336472
0.000006884336472
0.000006884336472
0.000006884336472
0.000006884336472
-0.015251904726028
0.000006884336472
0.000006884336472
-0.015251904726028
0.000006884336472
0.000006884336472
0.000006884336472
-0.015251904726028
-0.015251904726028
0.000006884336472
0.000006884336472
0.000006884336472
-0.015251904726028
0.000006884336472
0.000006884336472
0.000006884336472
0.000006884336472
0.000006884336472
0.000006884336472
0.000006884336472
0.000006884336472
0.000006884336472
0.000006884336472
-0.015251904726028
-0.015251904726028
0.000006884336472
0.000006884336472
0.000006884336472
0.000006884336472
0.000006884336472
-0.015251904726028
0.000006884336472
0.000006884336472
0.000006884336472
0.000006884336472
0.000006884336472
0.000006884336472
0.000006884336472
0.000006884336472
0.000006884336472
0.000006884336472
0.000006884336472
0.000006884336472
0.000006884336472
0.000006884336472
0.000006884336472
0.000006884336472
0.000006884336472
0.000006884336472
0.000006884336472
0.000006884336472
0.000006884336472
0.000006884336472
-0.015251904726028
0.000006884336472
0.000006884336472
0.000006884336472
0.000006884336472
0.000006884336472
0.000006884336472
0.000006884336472
0.000006884336472
0.000006884336472
0.000006884336472
0.000006884336472
-0.015251904726028
0.000006884336472
0.000006884336472
0.000006884336472
0.000006884336472
0.000006884336472
0.000006884336472
0.000006884336472
0.000006884336472
0.000006884336472
0.000006884336472
0.000006884336472
0.000006884336472
0.000006884336472
0.000006884336472
0.000006884336472
0.000006884336472
-0.015251904726028
0.000006884336472
0.000006884336472
0.000006884336472
0.000006884336472
0.000006884336472
0.000006884336472
0.000006884336472
0.000006884336472
0.000006884336472
0.000006884336472
0.000006884336472
0.000006884336472
0.000006884336472
0.000006884336472
0.000006884336472
0.000006884336472
0.000006884336472
0.000006884336472
0.000006884336472
0.000006884336472
0.000006884336472
0.000006884336472
0.000006884336472
0.000006884336472
0.000006884336472
0.000006884336472
0.000006884336472
0.000006884336472
0.000006884336472
0.000006884336472
0.000006884336472
0.000006884336472
0.000006884336472
0.000006884336472
0.000006884336472
0.000006884336472
0.000006884336472
0.000006884336472
0.000006884336472
0.000006884336472
0.000006884336472
0.000006884336472
0.000006884336472
0.000006884336472
0.000006884336472
0.000006884336472
0.000006884336472
0.000006884336472
0.000006884336472
0.000006884336472
0.000006884336472
0.000006884336472
0.000006884336472
0.000006884336472
0.000006884336472
0.000006884336472
0.000006884336472
0.000006884336472
0.000006884336472
0.000006884336472
0.000006884336472
0.000006884336472
0.000006884336472
0.000006884336472
0.000006884336472
0.000006884336472
0.000006884336472
0.000006884336472
0.000006884336472
0.000006884336472
0.000006884336472
0.000006884336472
0.000006884336472
0.000006884336472
0.000006884336472
0.000006884336472
0.000006884336472
0.000006884336472
0.000006884336472
0.000006884336472
0.000006884336472
-0.015251904726028
-0.015251904726028
0.000006884336472
0.000006884336472
0.000006884336472
0.000006884336472
0.000006884336472
0.000006884336472
0.000006884336472
0.000006884336472
0.000006884336472
0.000006884336472
-0.015251904726028
0.000006884336472
0.000006884336472
0.000006884336472
0.000006884336472
0.000006884336472
0.000006884336472
0.000006884336472
0.000006884336472
-0.015251904726028
0.000006884336472
0.000006884336472
-0.015251904726028
0.000006884336472
0.000006884336472
0.000006884336472
0.000006884336472
0.000006884336472
0.000006884336472
0.000006884336472
0.000006884336472
0.000006884336472
0.000006884336472
0.000006884336472
0.000006884336472
0.000006884336472
0.000006884336472
0.000006884336472
0.000006884336472
-0.015251904726028
0.000006884336472
0.000006884336472
0.000006884336472
0.000006884336472
0.000006884336472
-0.015251904726028
-0.015251904726028
-0.015251904726028
0.000006884336472
-0.015251904726028
0.000006884336472
0.000006884336472
0.000006884336472
-0.015251904726028
0.000006884336472
0.000006884336472
0.000006884336472
-0.015251904726028
0.000006884336472
0.000006884336472
0.000006884336472
-0.015251904726028
0.000006884336472
0.000006884336472
0.000006884336472
0.000006884336472
0.000006884336472
0.000006884336472
0.000006884336472
0.000006884336472
0.000006884336472
0.000006884336472
0.000006884336472
0.000006884336472
0.000006884336472
0.000006884336472
-0.015251904726028
0.000006884336472
0.000006884336472
0.000006884336472
-0.015251904726028
0.000006884336472
0.000006884336472
0.000006884336472
0.000006884336472
0.000006884336472
0.000006884336472
-0.015251904726028
0.000006884336472
0.000006884336472
0.000006884336472
-0.015251904726028
0.000006884336472
0.000006884336472
0.000006884336472
0.000006884336472
0.000006884336472
0.000006884336472
0.000006884336472
0.000006884336472
0.000006884336472
0.000006884336472
0.000006884336472
-0.015251904726028
0.000006884336472
0.000006884336472
0.000006884336472
0.000006884336472
0.000006884336472
0.000006884336472
0.000006884336472
0.000006884336472
0.000006884336472
0.000006884336472
0.000006884336472
0.000006884336472
0.000006884336472
0.000006884336472
0.000006884336472
-0.015251904726028
0.000006884336472
0.000006884336472
0.000006884336472
0.000006884336472
0.000006884336472
0.000006884336472
0.000006884336472
0.000006884336472
0.000006884336472
0.000006884336472
-0.015251904726028
0.000006884336472
0.000006884336472
0.000006884336472
0.000006884336472
0.000006884336472
0.000006884336472
0.000006884336472
0.000006884336472
0.000006884336472
0.000006884336472
0.000006884336472
0.000006884336472
0.000006884336472
0.000006884336472
0.000006884336472
0.000006884336472
0.000006884336472
0.000006884336472
0.000006884336472
0.000006884336472
0.000006884336472
-0.015251904726028
0.000006884336472
0.000006884336472
0.000006884336472
0.000006884336472
-0.015251904726028
0.000006884336472
0.000006884336472
0.000006884336472
-0.015251904726028
0.000006884336472
0.000006884336472
0.000006884336472
0.000006884336472
0.000006884336472
0.000006884336472
0.000006884336472
0.000006884336472
0.000006884336472
0.000006884336472
0.000006884336472
0.000006884336472
0.000006884336472
0.000006884336472
0.000006884336472
0.000006884336472
0.000006884336472
0.000006884336472
-0.015251904726028
0.000006884336472
0.000006884336472
0.000006884336472
0.000006884336472
0.000006884336472
0.000006884336472
0.000006884336472
0.000006884336472
0.000006884336472
0.000006884336472
0.000006884336472
0.000006884336472
0.000006884336472
-0.015251904726028
0.000006884336472
0.000006884336472
0.000006884336472
0.000006884336472
0.000006884336472
0.000006884336472
-0.015251904726028
0.000006884336472
0.000006884336472
0.000006884336472
0.000006884336472
0.000006884336472
0.000006884336472
0.000006884336472
0.000006884336472
0.000006884336472
0.000006884336472
0.000006884336472
0.000006884336472
0.000006884336472
-0.015251904726028
0.000006884336472
0.000006884336472
-0.015251904726028
0.000006884336472
0.000006884336472
0.000006884336472
0.000006884336472
0.000006884336472
0.000006884336472
0.000006884336472
0.000006884336472
0.000006884336472
0.000006884336472
0.000006884336472
0.000006884336472
0.000006884336472
0.000006884336472
0.000006884336472
0.000006884336472
0.000006884336472
0.000006884336472
0.000006884336472
-0.015251904726028
0.000006884336472
-0.015251904726028
0.000006884336472
0.000006884336472
0.000006884336472
0.000006884336472
-0.015251904726028
0.000006884336472
0.000006884336472
0.000006884336472
0.000006884336472
-0.015251904726028
0.000006884336472
0.000006884336472
0.000006884336472
0.000006884336472
0.000006884336472
0.000006884336472
0.000006884336472
0.000006884336472
0.000006884336472
0.000006884336472
0.000006884336472
0.000006884336472
0.000006884336472
0.000006884336472
0.000006884336472
0.000006884336472
0.000006884336472
0.000006884336472
0.000006884336472
0.000006884336472
0.000006884336472
0.000006884336472
0.000006884336472
0.000006884336472
0.000006884336472
0.000006884336472
-0.015251904726028
0.000006884336472
0.000006884336472
-0.015251904726028
0.000006884336472
0.000006884336472
0.000006884336472
0.000006884336472
-0.015251904726028
-0.015251904726028
0.000006884336472
0.000006884336472
0.000006884336472
0.000006884336472
0.000006884336472
-0.015251904726028
0.000006884336472
0.000006884336472
0.000006884336472
0.000006884336472
0.000006884336472
0.000006884336472
0.000006884336472
0.000006884336472
0.000006884336472
0.000006884336472
0.000006884336472
0.000006884336472
0.000006884336472
0.000006884336472
-0.015251904726028
0.000006884336472
0.000006884336472
0.000006884336472
0.000006884336472
-0.015251904726028
0.000006884336472
0.000006884336472
0.000006884336472
0.000006884336472
0.000006884336472
-0.015251904726028
-0.015251904726028
0.000006884336472
0.000006884336472
0.000006884336472
0.000006884336472
0.000006884336472
0.000006884336472
0.000006884336472
-0.015251904726028
0.000006884336472
0.000006884336472
0.000006884336472
0.000006884336472
0.000006884336472
0.000006884336472
0.000006884336472
0.000006884336472
0.000006884336472
0.000006884336472
0.000006884336472
0.000006884336472
0.000006884336472
-0.015251904726028
0.000006884336472
0.000006884336472
0.000006884336472
-0.015251904726028
0.000006884336472
0.000006884336472
0.000006884336472
-0.015251904726028
0.000006884336472
0.000006884336472
0.000006884336472
0.000006884336472
0.000006884336472
0.000006884336472
0.000006884336472
-0.015251904726028
0.000006884336472
0.000006884336472
0.000006884336472
-0.015251904726028
-0.015251904726028
0.000006884336472
0.000006884336472
-0.015251904726028
0.000006884336472
0.000006884336472
0.000006884336472
-0.015251904726028
0.000006884336472
0.000006884336472
-0.015251904726028
0.000006884336472
0.000006884336472
0.000006884336472
0.000006884336472
0.000006884336472
0.000006884336472
0.000006884336472
0.000006884336472
0.000006884336472
0.000006884336472
0.000006884336472
-0.015251904726028
0.000006884336472
0.000006884336472
0.000006884336472
0.000006884336472
0.000006884336472
0.000006884336472
0.000006884336472
0.000006884336472
0.000006884336472
0.000006884336472
0.000006884336472
0.000006884336472
0.000006884336472
0.000006884336472
0.000006884336472
0.000006884336472
0.000006884336472
0.000006884336472
0.000006884336472
0.000006884336472
0.000006884336472
0.000006884336472
0.000006884336472
0.000006884336472
0.000006884336472
0.000006884336472
0.000006884336472
0.000006884336472
0.000006884336472
0.000006884336472
0.000006884336472
0.000006884336472
0.000006884336472
0.000006884336472
0.000006884336472
0.000006884336472
0.000006884336472
0.000006884336472
0.000006884336472
0.000006884336472
0.000006884336472
-0.015251904726028
0.000006884336472
0.000006884336472
0.000006884336472
0.000006884336472
0.000006884336472
0.000006884336472
0.000006884336472
0.000006884336472
0.000006884336472
0.000006884336472
0.000006884336472
-0.015251904726028
0.000006884336472
0.000006884336472
0.000006884336472
-0.015251904726028
-0.015251904726028
-0.015251904726028
0.000006884336472
-0.015251904726028
-0.015251904726028
0.000006884336472
0.000006884336472
-0.015251904726028
0.000006884336472
-0.015251904726028
-0.015251904726028
0.000006884336472
0.000006884336472
0.000006884336472
0.000006884336472
0.000006884336472
0.000006884336472
0.000006884336472
0.000006884336472
-0.015251904726028
0.000006884336472
0.000006884336472
0.000006884336472
0.000006884336472
0.000006884336472
0.000006884336472
0.000006884336472
0.000006884336472
0.000006884336472
0.000006884336472
0.000006884336472
0.000006884336472
0.000006884336472
0.000006884336472
0.000006884336472
0.000006884336472
0.000006884336472
-0.015251904726028
-0.015251904726028
0.000006884336472
0.000006884336472
0.000006884336472
0.000006884336472
0.000006884336472
-0.015251904726028
-0.015251904726028
0.000006884336472
0.000006884336472
0.000006884336472
0.000006884336472
0.000006884336472
0.000006884336472
0.000006884336472
0.000006884336472
0.000006884336472
0.000006884336472
-0.015251904726028
0.000006884336472
0.000006884336472
0.000006884336472
-0.015251904726028
0.000006884336472
0.000006884336472
0.000006884336472
0.000006884336472
0.000006884336472
0.000006884336472
0.000006884336472
0.000006884336472
0.000006884336472
0.000006884336472
0.000006884336472
0.000006884336472
0.000006884336472
0.000006884336472
0.000006884336472
0.000006884336472
0.000006884336472
0.000006884336472
0.000006884336472
0.000006884336472
0.000006884336472
0.000006884336472
0.000006884336472
0.000006884336472
0.000006884336472
0.000006884336472
0.000006884336472
0.000006884336472
0.000006884336472
0.000006884336472
0.000006884336472
0.000006884336472
0.000006884336472
0.000006884336472
0.000006884336472
0.000006884336472
0.000006884336472
0.000006884336472
0.000006884336472
0.000006884336472
0.000006884336472
0.000006884336472
0.000006884336472
0.000006884336472
0.000006884336472
0.000006884336472
0.000006884336472
0.000006884336472
0.000006884336472
-0.015251904726028
-0.015251904726028
0.000006884336472
0.000006884336472
-0.015251904726028
-0.015251904726028
0.000006884336472
0.000006884336472
-0.015251904726028
0.000006884336472
0.000006884336472
0.000006884336472
0.000006884336472
0.000006884336472
0.000006884336472
-0.015251904726028
0.000006884336472
0.000006884336472
0.000006884336472
0.000006884336472
-0.015251904726028
0.000006884336472
0.000006884336472
0.000006884336472
0.000006884336472
0.000006884336472
0.000006884336472
0.000006884336472
0.000006884336472
0.000006884336472
0.000006884336472
0.000006884336472
0.000006884336472
0.000006884336472
0.000006884336472
0.000006884336472
0.000006884336472
0.000006884336472
0.000006884336472
0.000006884336472
0.000006884336472
0.000006884336472
0.000006884336472
0.000006884336472
0.000006884336472
0.000006884336472
0.000006884336472
0.000006884336472
0.000006884336472
0.000006884336472
0.000006884336472
0.000006884336472
0.000006884336472
0.000006884336472
0.000006884336472
-0.015251904726028
0.000006884336472
0.000006884336472
0.000006884336472
0.000006884336472
0.000006884336472
0.000006884336472
0.000006884336472
0.000006884336472
0.000006884336472
0.000006884336472
-0.015251904726028
0.000006884336472
0.000006884336472
0.000006884336472
0.000006884336472
0.000006884336472
0.000006884336472
0.000006884336472
0.000006884336472
0.000006884336472
0.000006884336472
-0.015251904726028
-0.015251904726028
0.000006884336472
0.000006884336472
0.000006884336472
0.000006884336472
0.000006884336472
0.000006884336472
0.000006884336472
0.000006884336472
0.000006884336472
0.000006884336472
0.000006884336472
0.000006884336472
0.000006884336472
0.000006884336472
0.000006884336472
0.000006884336472
0.000006884336472
0.000006884336472
0.000006884336472
0.000006884336472
0.000006884336472
0.000006884336472
0.000006884336472
0.000006884336472
0.000006884336472
0.000006884336472
0.000006884336472
0.000006884336472
0.000006884336472
0.000006884336472
0.000006884336472
0.000006884336472
0.000006884336472
0.000006884336472
0.000006884336472
0.000006884336472
0.000006884336472
0.000006884336472
0.000006884336472
0.000006884336472
-0.015251904726028
0.000006884336472
0.000006884336472
0.000006884336472
-0.015251904726028
0.000006884336472
0.000006884336472
0.000006884336472
0.000006884336472
0.000006884336472
0.000006884336472
0.000006884336472
-0.015251904726028
0.000006884336472
0.000006884336472
0.000006884336472
0.000006884336472
0.000006884336472
0.000006884336472
0.000006884336472
0.000006884336472
0.000006884336472
0.000006884336472
0.000006884336472
0.000006884336472
0.000006884336472
0.000006884336472
0.000006884336472
0.000006884336472
0.000006884336472
0.000006884336472
0.000006884336472
0.000006884336472
0.000006884336472
0.000006884336472
0.000006884336472
0.000006884336472
0.000006884336472
0.000006884336472
0.000006884336472
0.000006884336472
0.000006884336472
0.000006884336472
0.000006884336472
0.000006884336472
0.000006884336472
0.000006884336472
0.000006884336472
0.000006884336472
0.000006884336472
0.000006884336472
0.000006884336472
0.000006884336472
0.000006884336472
0.000006884336472
0.000006884336472
0.000006884336472
0.000006884336472
0.000006884336472
0.000006884336472
0.015265673398972
0.000006884336472
0.000006884336472
0.000006884336472
0.000006884336472
0.000006884336472
0.000006884336472
0.000006884336472
0.000006884336472
0.000006884336472
0.000006884336472
0.000006884336472
0.000006884336472
0.000006884336472
0.000006884336472
0.000006884336472
0.000006884336472
0.000006884336472
0.000006884336472
0.000006884336472
0.000006884336472
0.000006884336472
0.000006884336472
0.000006884336472
0.000006884336472
0.000006884336472
0.000006884336472
0.000006884336472
0.000006884336472
-0.015251904726028
0.000006884336472
0.000006884336472
0.000006884336472
0.000006884336472
0.000006884336472
0.000006884336472
0.000006884336472
0.000006884336472
0.000006884336472
0.000006884336472
0.000006884336472
0.000006884336472
0.000006884336472
0.000006884336472
0.000006884336472
0.000006884336472
0.000006884336472
0.000006884336472
0.000006884336472
0.000006884336472
0.000006884336472
0.000006884336472
0.000006884336472
0.000006884336472
0.000006884336472
0.000006884336472
0.000006884336472
0.000006884336472
0.000006884336472
0.000006884336472
0.000006884336472
0.000006884336472
0.000006884336472
0.000006884336472
0.000006884336472
0.000006884336472
0.000006884336472
0.000006884336472
0.000006884336472
0.000006884336472
0.000006884336472
0.000006884336472
0.000006884336472
0.000006884336472
0.000006884336472
0.000006884336472
0.000006884336472
0.000006884336472
0.000006884336472
0.000006884336472
0.000006884336472
0.000006884336472
0.000006884336472
0.000006884336472
0.000006884336472
0.000006884336472
0.000006884336472
0.000006884336472
0.000006884336472
0.000006884336472
0.000006884336472
0.000006884336472
0.000006884336472
0.000006884336472
0.000006884336472
0.000006884336472
0.000006884336472
0.000006884336472
0.000006884336472
0.000006884336472
0.000006884336472
0.000006884336472
0.000006884336472
0.000006884336472
0.000006884336472
0.000006884336472
0.000006884336472
0.000006884336472
0.000006884336472
0.000006884336472
0.000006884336472
0.000006884336472
0.000006884336472
0.000006884336472
0.000006884336472
0.000006884336472
0.000006884336472
0.000006884336472
0.000006884336472
0.000006884336472
0.000006884336472
0.000006884336472
0.000006884336472
0.000006884336472
0.000006884336472
0.000006884336472
0.000006884336472
0.000006884336472
0.000006884336472
0.000006884336472
0.000006884336472
0.000006884336472
0.000006884336472
0.000006884336472
0.000006884336472
0.000006884336472
0.000006884336472
0.000006884336472
0.000006884336472
0.000006884336472
0.000006884336472
0.000006884336472
0.000006884336472
0.000006884336472
0.000006884336472
0.000006884336472
0.000006884336472
0.000006884336472
0.000006884336472
0.000006884336472
0.000006884336472
0.000006884336472
0.000006884336472
0.000006884336472
0.000006884336472
0.000006884336472
0.000006884336472
0.000006884336472
0.000006884336472
0.000006884336472
0.000006884336472
0.000006884336472
0.000006884336472
0.000006884336472
0.000006884336472
0.000006884336472
0.000006884336472
0.000006884336472
0.000006884336472
0.000006884336472
0.000006884336472
0.000006884336472
0.000006884336472
0.000006884336472
0.000006884336472
0.000006884336472
0.000006884336472
0.000006884336472
0.000006884336472
0.000006884336472
0.000006884336472
0.000006884336472
0.000006884336472
0.000006884336472
0.000006884336472
0.000006884336472
0.000006884336472
0.000006884336472
0.000006884336472
0.000006884336472
0.000006884336472
0.000006884336472
0.000006884336472
0.000006884336472
0.000006884336472
0.000006884336472
0.000006884336472
0.000006884336472
0.000006884336472
0.000006884336472
0.000006884336472
0.000006884336472
0.000006884336472
0.000006884336472
0.000006884336472
0.000006884336472
0.000006884336472
0.000006884336472
0.000006884336472
0.000006884336472
0.000006884336472
0.000006884336472
0.000006884336472
0.000006884336472
0.000006884336472
0.000006884336472
0.000006884336472
0.000006884336472
0.000006884336472
0.000006884336472
0.000006884336472
0.000006884336472
0.000006884336472
0.015265673398972
0.000006884336472
0.000006884336472
0.000006884336472
0.000006884336472
0.000006884336472
0.000006884336472
0.000006884336472
0.000006884336472
0.000006884336472
0.000006884336472
0.000006884336472
0.000006884336472
0.000006884336472
0.000006884336472
0.000006884336472
0.000006884336472
0.000006884336472
0.000006884336472
0.000006884336472
0.000006884336472
0.000006884336472
0.000006884336472
0.000006884336472
0.000006884336472
0.000006884336472
0.000006884336472
0.000006884336472
0.000006884336472
0.000006884336472
0.000006884336472
0.000006884336472
0.000006884336472
0.000006884336472
0.000006884336472
0.000006884336472
0.000006884336472
0.000006884336472
0.000006884336472
0.000006884336472
0.000006884336472
0.000006884336472
0.000006884336472
0.000006884336472
0.000006884336472
0.000006884336472
0.000006884336472
0.000006884336472
0.000006884336472
0.000006884336472
0.000006884336472
0.000006884336472
0.000006884336472
0.000006884336472
0.000006884336472
0.000006884336472
0.000006884336472
0.000006884336472
0.000006884336472
0.000006884336472
0.000006884336472
0.000006884336472
0.000006884336472
0.000006884336472
0.000006884336472
0.000006884336472
0.000006884336472
0.000006884336472
0.000006884336472
0.000006884336472
0.000006884336472
0.000006884336472
0.000006884336472
0.000006884336472
0.000006884336472
0.000006884336472
0.000006884336472
0.000006884336472
0.000006884336472
0.000006884336472
0.000006884336472
0.000006884336472
0.000006884336472
0.000006884336472
0.000006884336472
0.000006884336472
0.000006884336472
0.000006884336472
0.000006884336472
0.000006884336472
0.000006884336472
0.000006884336472
0.000006884336472
0.000006884336472
0.000006884336472
0.000006884336472
0.000006884336472
0.000006884336472
0.000006884336472
0.000006884336472
0.000006884336472
0.000006884336472
0.000006884336472
0.000006884336472
0.000006884336472
0.000006884336472
0.000006884336472
0.000006884336472
0.000006884336472
0.000006884336472
0.000006884336472
0.000006884336472
0.000006884336472
0.000006884336472
0.000006884336472
0.000006884336472
0.000006884336472
0.000006884336472
0.000006884336472
0.000006884336472
0.000006884336472
0.000006884336472
0.000006884336472
0.000006884336472
0.000006884336472
0.000006884336472
0.000006884336472
0.000006884336472
0.000006884336472
0.000006884336472
0.000006884336472
0.000006884336472
0.000006884336472
0.000006884336472
0.000006884336472
0.000006884336472
0.000006884336472
0.000006884336472
0.000006884336472
0.000006884336472
0.000006884336472
0.000006884336472
0.000006884336472
0.000006884336472
0.000006884336472
0.000006884336472
0.000006884336472
0.000006884336472
0.000006884336472
0.000006884336472
0.000006884336472
0.000006884336472
0.000006884336472
0.000006884336472
0.000006884336472
0.000006884336472
0.000006884336472
0.000006884336472
0.000006884336472
0.000006884336472
0.000006884336472
0.000006884336472
0.000006884336472
0.000006884336472
0.000006884336472
0.000006884336472
0.000006884336472
0.000006884336472
0.000006884336472
0.000006884336472
0.000006884336472
0.000006884336472
0.000006884336472
0.000006884336472
0.000006884336472
0.000006884336472
0.000006884336472
0.000006884336472
0.000006884336472
0.000006884336472
0.000006884336472
0.000006884336472
0.000006884336472
0.000006884336472
0.000006884336472
0.000006884336472
0.000006884336472
0.000006884336472
0.000006884336472
0.015265673398972
0.000006884336472
0.000006884336472
0.000006884336472
0.000006884336472
0.000006884336472
0.000006884336472
0.000006884336472
0.000006884336472
0.000006884336472
0.000006884336472
0.000006884336472
0.000006884336472
0.000006884336472
0.000006884336472
0.000006884336472
0.000006884336472
0.000006884336472
0.000006884336472
0.000006884336472
0.000006884336472
0.000006884336472
0.000006884336472
0.000006884336472
0.000006884336472
0.000006884336472
0.000006884336472
0.000006884336472
0.000006884336472
0.000006884336472
0.000006884336472
0.000006884336472
0.000006884336472
0.000006884336472
0.000006884336472
0.000006884336472
0.000006884336472
0.000006884336472
0.000006884336472
0.000006884336472
0.000006884336472
0.000006884336472
0.000006884336472
0.000006884336472
0.000006884336472
0.000006884336472
0.000006884336472
0.000006884336472
0.000006884336472
0.000006884336472
0.000006884336472
0.000006884336472
0.000006884336472
0.000006884336472
0.000006884336472
0.000006884336472
0.000006884336472
0.000006884336472
0.000006884336472
-0.015251904726028
0.000006884336472
0.000006884336472
0.000006884336472
0.000006884336472
0.000006884336472
0.000006884336472
0.000006884336472
0.000006884336472
0.000006884336472
0.000006884336472
0.000006884336472
0.000006884336472
0.000006884336472
0.000006884336472
-0.015251904726028
0.000006884336472
0.000006884336472
0.000006884336472
0.000006884336472
0.000006884336472
0.000006884336472
0.000006884336472
0.000006884336472
0.000006884336472
0.000006884336472
0.000006884336472
0.000006884336472
0.000006884336472
0.000006884336472
0.000006884336472
0.000006884336472
0.000006884336472
0.000006884336472
0.000006884336472
0.000006884336472
0.000006884336472
0.015265673398972
0.000006884336472
0.000006884336472
0.000006884336472
0.000006884336472
0.000006884336472
0.000006884336472
0.000006884336472
0.000006884336472
0.000006884336472
0.000006884336472
0.000006884336472
0.000006884336472
0.000006884336472
0.000006884336472
0.000006884336472
0.000006884336472
0.000006884336472
0.000006884336472
0.000006884336472
0.000006884336472
0.000006884336472
0.000006884336472
0.000006884336472
0.000006884336472
-0.015251904726028
0.000006884336472
0.000006884336472
-0.015251904726028
0.000006884336472
0.000006884336472
0.000006884336472
0.000006884336472
0.000006884336472
-0.015251904726028
0.000006884336472
0.000006884336472
0.000006884336472
0.000006884336472
0.000006884336472
0.000006884336472
0.000006884336472
0.000006884336472
0.000006884336472
0.000006884336472
0.000006884336472
0.000006884336472
0.000006884336472
-0.015251904726028
0.000006884336472
0.000006884336472
0.000006884336472
0.000006884336472
0.000006884336472
0.000006884336472
0.000006884336472
0.000006884336472
0.000006884336472
0.000006884336472
0.000006884336472
0.000006884336472
0.000006884336472
0.000006884336472
0.000006884336472
0.000006884336472
0.000006884336472
0.000006884336472
0.000006884336472
0.000006884336472
0.000006884336472
0.000006884336472
0.000006884336472
0.000006884336472
0.000006884336472
0.000006884336472
-0.015251904726028
0.000006884336472
0.000006884336472
-0.015251904726028
0.000006884336472
0.000006884336472
-0.015251904726028
0.000006884336472
0.000006884336472
0.000006884336472
0.000006884336472
0.000006884336472
0.000006884336472
0.000006884336472
0.000006884336472
0.000006884336472
0.000006884336472
0.000006884336472
0.000006884336472
0.000006884336472
0.000006884336472
0.000006884336472
0.000006884336472
0.000006884336472
0.000006884336472
0.000006884336472
0.000006884336472
0.000006884336472
0.000006884336472
0.000006884336472
0.000006884336472
0.000006884336472
0.000006884336472
0.000006884336472
0.000006884336472
0.000006884336472
0.000006884336472
0.000006884336472
0.000006884336472
-0.015251904726028
0.000006884336472
0.000006884336472
0.000006884336472
0.000006884336472
0.000006884336472
0.000006884336472
0.000006884336472
0.000006884336472
0.000006884336472
0.000006884336472
0.000006884336472
0.000006884336472
0.000006884336472
0.000006884336472
0.000006884336472
0.000006884336472
-0.015251904726028
0.000006884336472
0.000006884336472
0.000006884336472
0.000006884336472
0.000006884336472
0.000006884336472
0.000006884336472
0.000006884336472
0.000006884336472
0.000006884336472
0.000006884336472
0.000006884336472
0.000006884336472
0.000006884336472
0.000006884336472
0.000006884336472
0.000006884336472
0.000006884336472
0.000006884336472
0.000006884336472
0.000006884336472
0.000006884336472
0.000006884336472
0.000006884336472
0.000006884336472
0.000006884336472
0.000006884336472
0.000006884336472
0.000006884336472
-0.015251904726028
-0.015251904726028
0.000006884336472
0.000006884336472
0.000006884336472
0.000006884336472
-0.015251904726028
0.000006884336472
0.000006884336472
0.000006884336472
0.000006884336472
0.000006884336472
0.000006884336472
0.000006884336472
0.000006884336472
0.000006884336472
0.000006884336472
0.000006884336472
-0.015251904726028
0.000006884336472
0.000006884336472
0.000006884336472
-0.015251904726028
0.000006884336472
0.000006884336472
0.000006884336472
0.000006884336472
-0.015251904726028
0.000006884336472
0.000006884336472
0.000006884336472
0.000006884336472
0.000006884336472
-0.015251904726028
0.000006884336472
0.000006884336472
0.000006884336472
0.000006884336472
0.000006884336472
0.000006884336472
0.000006884336472
0.000006884336472
-0.015251904726028
0.000006884336472
0.000006884336472
0.000006884336472
0.000006884336472
0.000006884336472
-0.015251904726028
-0.015251904726028
0.000006884336472
0.000006884336472
0.000006884336472
-0.015251904726028
0.000006884336472
0.000006884336472
0.000006884336472
-0.015251904726028
-0.015251904726028
0.000006884336472
0.000006884336472
-0.015251904726028
0.000006884336472
0.000006884336472
-0.015251904726028
0.000006884336472
0.000006884336472
0.000006884336472
0.000006884336472
0.000006884336472
0.000006884336472
0.000006884336472
0.000006884336472
0.000006884336472
0.000006884336472
0.000006884336472
-0.015251904726028
0.000006884336472
0.000006884336472
0.000006884336472
-0.015251904726028
-0.015251904726028
0.000006884336472
0.000006884336472
-0.015251904726028
0.000006884336472
0.000006884336472
-0.015251904726028
0.000006884336472
0.000006884336472
0.000006884336472
0.000006884336472
-0.015251904726028
0.000006884336472
0.000006884336472
0.000006884336472
0.000006884336472
0.000006884336472
0.000006884336472
-0.015251904726028
0.000006884336472
0.000006884336472
0.000006884336472
0.000006884336472
0.000006884336472
0.000006884336472
0.000006884336472
0.000006884336472
0.000006884336472
0.000006884336472
0.000006884336472
-0.015251904726028
0.000006884336472
0.000006884336472
0.000006884336472
-0.015251904726028
0.000006884336472
0.000006884336472
0.000006884336472
0.000006884336472
0.000006884336472
0.000006884336472
0.000006884336472
0.000006884336472
0.000006884336472
0.000006884336472
0.000006884336472
0.000006884336472
0.000006884336472
0.000006884336472
0.000006884336472
0.000006884336472
0.000006884336472
0.000006884336472
0.000006884336472
0.000006884336472
0.000006884336472
0.000006884336472
0.000006884336472
0.000006884336472
0.000006884336472
0.000006884336472
0.000006884336472
0.000006884336472
0.000006884336472
0.000006884336472
0.000006884336472
0.000006884336472
0.000006884336472
0.000006884336472
0.000006884336472
0.000006884336472
0.000006884336472
0.000006884336472
0.000006884336472
0.000006884336472
0.000006884336472
0.000006884336472
0.000006884336472
0.000006884336472
0.000006884336472
0.000006884336472
0.000006884336472
0.000006884336472
0.000006884336472
0.000006884336472
0.000006884336472
0.000006884336472
-0.015251904726028
0.000006884336472
0.000006884336472
0.000006884336472
0.000006884336472
0.000006884336472
0.000006884336472
0.000006884336472
0.000006884336472
0.000006884336472
0.000006884336472
0.000006884336472
0.000006884336472
0.000006884336472
0.000006884336472
0.000006884336472
0.000006884336472
0.000006884336472
0.000006884336472
0.000006884336472
0.000006884336472
0.000006884336472
0.000006884336472
0.000006884336472
0.000006884336472
0.000006884336472
0.000006884336472
0.000006884336472
0.000006884336472
0.000006884336472
0.000006884336472
0.000006884336472
0.000006884336472
0.000006884336472
0.000006884336472
0.000006884336472
0.000006884336472
0.000006884336472
0.000006884336472
0.000006884336472
0.000006884336472
0.000006884336472
0.000006884336472
0.000006884336472
0.000006884336472
0.000006884336472
0.000006884336472
0.000006884336472
0.000006884336472
0.000006884336472
0.000006884336472
0.000006884336472
0.000006884336472
0.000006884336472
0.000006884336472
0.000006884336472
0.000006884336472
0.000006884336472
-0.015251904726028
0.000006884336472
0.000006884336472
0.000006884336472
0.000006884336472
0.000006884336472
0.000006884336472
0.000006884336472
0.000006884336472
0.000006884336472
0.000006884336472
0.000006884336472
0.000006884336472
0.000006884336472
0.000006884336472
0.000006884336472
0.000006884336472
0.000006884336472
0.000006884336472
0.000006884336472
0.000006884336472
0.000006884336472
0.000006884336472
0.000006884336472
0.000006884336472
0.000006884336472
0.000006884336472
0.000006884336472
0.000006884336472
0.000006884336472
0.000006884336472
0.000006884336472
0.000006884336472
0.000006884336472
0.000006884336472
0.000006884336472
0.000006884336472
0.000006884336472
0.000006884336472
0.000006884336472
0.000006884336472
0.000006884336472
0.000006884336472
0.000006884336472
0.000006884336472
0.000006884336472
0.000006884336472
0.000006884336472
0.000006884336472
0.000006884336472
0.000006884336472
0.000006884336472
0.000006884336472
0.000006884336472
0.000006884336472
-0.015251904726028
0.000006884336472
0.000006884336472
0.000006884336472
0.000006884336472
0.000006884336472
0.000006884336472
0.000006884336472
0.000006884336472
0.000006884336472
0.000006884336472
0.000006884336472
0.000006884336472
0.000006884336472
0.000006884336472
0.000006884336472
0.000006884336472
0.000006884336472
-0.015251904726028
0.000006884336472
0.000006884336472
0.000006884336472
0.000006884336472
0.000006884336472
0.000006884336472
0.000006884336472
0.000006884336472
0.000006884336472
0.000006884336472
0.000006884336472
0.000006884336472
0.000006884336472
0.000006884336472
0.000006884336472
0.000006884336472
0.000006884336472
0.000006884336472
0.000006884336472
0.000006884336472
0.000006884336472
0.000006884336472
0.000006884336472
0.000006884336472
0.000006884336472
0.000006884336472
0.000006884336472
0.000006884336472
0.000006884336472
0.000006884336472
0.000006884336472
0.000006884336472
0.000006884336472
0.000006884336472
0.000006884336472
0.000006884336472
0.000006884336472
0.000006884336472
0.000006884336472
0.000006884336472
0.000006884336472
0.000006884336472
0.000006884336472
0.000006884336472
0.000006884336472
0.000006884336472
0.000006884336472
0.000006884336472
0.000006884336472
0.000006884336472
0.000006884336472
0.000006884336472
0.000006884336472
0.000006884336472
0.000006884336472
0.000006884336472
0.000006884336472
0.000006884336472
0.000006884336472
0.000006884336472
0.000006884336472
0.000006884336472
0.000006884336472
0.000006884336472
0.000006884336472
0.000006884336472
0.000006884336472
0.000006884336472
0.000006884336472
0.000006884336472
0.000006884336472
0.000006884336472
0.000006884336472
0.000006884336472
0.000006884336472
0.000006884336472
0.000006884336472
0.000006884336472
0.000006884336472
0.000006884336472
0.000006884336472
0.000006884336472
0.000006884336472
0.000006884336472
0.000006884336472
0.000006884336472
0.000006884336472
0.000006884336472
0.000006884336472
0.000006884336472
0.000006884336472
0.000006884336472
0.000006884336472
0.000006884336472
0.000006884336472
0.000006884336472
0.000006884336472
0.000006884336472
0.000006884336472
0.000006884336472
0.000006884336472
0.000006884336472
0.000006884336472
0.000006884336472
0.000006884336472
0.000006884336472
0.000006884336472
0.000006884336472
0.000006884336472
0.000006884336472
0.000006884336472
0.000006884336472
0.000006884336472
0.000006884336472
0.000006884336472
0.000006884336472
0.000006884336472
0.000006884336472
0.000006884336472
0.000006884336472
0.000006884336472
0.000006884336472
0.000006884336472
0.000006884336472
0.000006884336472
0.000006884336472
0.000006884336472
0.000006884336472
0.000006884336472
0.000006884336472
0.000006884336472
0.000006884336472
0.000006884336472
0.000006884336472
0.000006884336472
0.000006884336472
0.000006884336472
0.000006884336472
0.000006884336472
0.000006884336472
0.000006884336472
0.000006884336472
0.000006884336472
0.000006884336472
0.000006884336472
0.000006884336472
0.000006884336472
0.000006884336472
0.000006884336472
0.000006884336472
0.000006884336472
0.000006884336472
0.000006884336472
0.000006884336472
0.000006884336472
0.000006884336472
-0.015251904726028
0.000006884336472
0.000006884336472
0.000006884336472
0.000006884336472
0.000006884336472
0.000006884336472
0.000006884336472
0.000006884336472
0.000006884336472
0.000006884336472
0.000006884336472
0.000006884336472
0.000006884336472
0.000006884336472
0.000006884336472
0.000006884336472
0.000006884336472
0.000006884336472
0.000006884336472
0.000006884336472
0.000006884336472
0.000006884336472
0.000006884336472
0.000006884336472
0.000006884336472
0.000006884336472
0.000006884336472
0.000006884336472
0.000006884336472
0.000006884336472
0.000006884336472
0.000006884336472
0.000006884336472
0.000006884336472
-0.015251904726028
0.000006884336472
0.000006884336472
0.000006884336472
0.000006884336472
0.000006884336472
0.000006884336472
0.000006884336472
0.000006884336472
-0.015251904726028
0.000006884336472
0.000006884336472
0.000006884336472
0.000006884336472
0.000006884336472
0.000006884336472
0.000006884336472
0.000006884336472
0.000006884336472
0.000006884336472
-0.015251904726028
0.000006884336472
0.000006884336472
0.000006884336472
-0.015251904726028
0.000006884336472
0.000006884336472
0.000006884336472
0.000006884336472
0.000006884336472
0.000006884336472
0.000006884336472
0.000006884336472
0.000006884336472
0.000006884336472
0.000006884336472
0.000006884336472
0.000006884336472
0.000006884336472
0.000006884336472
0.000006884336472
0.000006884336472
0.000006884336472
0.000006884336472
0.000006884336472
0.000006884336472
0.000006884336472
0.000006884336472
0.000006884336472
0.000006884336472
0.000006884336472
0.000006884336472
0.000006884336472
0.000006884336472
0.000006884336472
0.000006884336472
0.000006884336472
0.000006884336472
0.000006884336472
0.000006884336472
0.000006884336472
0.000006884336472
0.000006884336472
-0.015251904726028
0.000006884336472
0.000006884336472
0.000006884336472
0.000006884336472
0.000006884336472
0.000006884336472
0.000006884336472
0.000006884336472
0.000006884336472
0.000006884336472
0.000006884336472
0.000006884336472
0.000006884336472
0.000006884336472
0.000006884336472
0.000006884336472
0.000006884336472
0.000006884336472
0.000006884336472
0.000006884336472
0.000006884336472
0.000006884336472
0.000006884336472
0.000006884336472
0.000006884336472
0.000006884336472
0.000006884336472
0.000006884336472
0.000006884336472
0.000006884336472
0.000006884336472
0.000006884336472
0.000006884336472
0.000006884336472
0.000006884336472
0.000006884336472
0.000006884336472
0.000006884336472
0.000006884336472
0.000006884336472
0.000006884336472
0.000006884336472
0.015265673398972
0.000006884336472
0.000006884336472
0.000006884336472
0.000006884336472
0.000006884336472
0.000006884336472
0.000006884336472
0.000006884336472
0.000006884336472
0.000006884336472
0.000006884336472
0.000006884336472
0.000006884336472
0.000006884336472
0.000006884336472
0.000006884336472
0.000006884336472
0.000006884336472
0.000006884336472
0.000006884336472
0.000006884336472
0.000006884336472
0.000006884336472
0.000006884336472
0.000006884336472
0.000006884336472
0.000006884336472
0.000006884336472
0.000006884336472
0.000006884336472
0.000006884336472
0.000006884336472
0.000006884336472
-0.015251904726028
0.000006884336472
0.000006884336472
0.000006884336472
0.000006884336472
0.000006884336472
0.000006884336472
0.000006884336472
0.000006884336472
0.000006884336472
0.000006884336472
0.000006884336472
0.000006884336472
0.000006884336472
0.000006884336472
0.000006884336472
0.000006884336472
0.000006884336472
0.000006884336472
0.000006884336472
0.000006884336472
0.000006884336472
0.000006884336472
0.000006884336472
0.000006884336472
0.000006884336472
0.000006884336472
0.000006884336472
0.000006884336472
0.000006884336472
0.000006884336472
0.000006884336472
0.000006884336472
0.000006884336472
0.000006884336472
0.000006884336472
0.000006884336472
0.000006884336472
0.000006884336472
0.000006884336472
0.000006884336472
0.000006884336472
0.000006884336472
0.000006884336472
0.000006884336472
0.000006884336472
0.000006884336472
0.000006884336472
0.000006884336472
-0.015251904726028
0.000006884336472
0.000006884336472
0.000006884336472
0.000006884336472
0.000006884336472
0.000006884336472
0.000006884336472
0.000006884336472
0.000006884336472
0.000006884336472
0.000006884336472
0.000006884336472
0.000006884336472
0.000006884336472
0.000006884336472
-0.015251904726028
0.000006884336472
0.000006884336472
0.000006884336472
0.000006884336472
0.000006884336472
0.000006884336472
0.000006884336472
0.000006884336472
0.000006884336472
0.000006884336472
0.000006884336472
0.000006884336472
0.000006884336472
0.000006884336472
0.000006884336472
0.000006884336472
0.000006884336472
0.000006884336472
0.000006884336472
0.000006884336472
0.000006884336472
0.000006884336472
0.000006884336472
0.000006884336472
0.000006884336472
0.000006884336472
0.000006884336472
0.000006884336472
0.000006884336472
0.000006884336472
0.000006884336472
0.000006884336472
0.000006884336472
0.000006884336472
0.000006884336472
0.000006884336472
0.000006884336472
0.000006884336472
0.000006884336472
0.000006884336472
0.000006884336472
0.000006884336472
0.000006884336472
0.000006884336472
0.000006884336472
0.000006884336472
0.000006884336472
0.000006884336472
0.000006884336472
0.000006884336472
0.000006884336472
0.000006884336472
0.000006884336472
0.000006884336472
0.000006884336472
0.000006884336472
0.000006884336472
0.000006884336472
0.000006884336472
0.000006884336472
0.000006884336472
0.000006884336472
0.000006884336472
0.000006884336472
0.000006884336472
-0.015251904726028
0.000006884336472
0.000006884336472
0.000006884336472
0.000006884336472
0.000006884336472
0.000006884336472
0.000006884336472
0.000006884336472
0.000006884336472
0.000006884336472
0.000006884336472
0.000006884336472
0.000006884336472
0.000006884336472
0.000006884336472
0.000006884336472
0.000006884336472
0.000006884336472
0.000006884336472
0.000006884336472
0.000006884336472
0.000006884336472
0.000006884336472
0.000006884336472
0.000006884336472
0.000006884336472
0.000006884336472
0.000006884336472
0.000006884336472
0.000006884336472
0.000006884336472
0.000006884336472
0.000006884336472
0.000006884336472
0.000006884336472
0.000006884336472
0.000006884336472
-0.015251904726028
0.000006884336472
0.000006884336472
0.000006884336472
0.000006884336472
0.000006884336472
0.000006884336472
0.000006884336472
0.000006884336472
0.000006884336472
0.000006884336472
0.000006884336472
0.000006884336472
0.000006884336472
0.000006884336472
0.000006884336472
0.000006884336472
0.000006884336472
0.000006884336472
0.000006884336472
0.000006884336472
0.000006884336472
0.000006884336472
0.000006884336472
-0.015251904726028
0.000006884336472
0.000006884336472
0.000006884336472
0.000006884336472
0.000006884336472
0.000006884336472
0.000006884336472
0.000006884336472
0.000006884336472
0.000006884336472
0.000006884336472
0.000006884336472
0.000006884336472
0.000006884336472
0.000006884336472
0.000006884336472
-0.015251904726028
0.000006884336472
0.000006884336472
0.000006884336472
0.000006884336472
0.000006884336472
0.000006884336472
0.000006884336472
0.000006884336472
0.000006884336472
0.000006884336472
0.000006884336472
0.000006884336472
0.000006884336472
0.000006884336472
0.000006884336472
0.000006884336472
0.000006884336472
0.000006884336472
0.000006884336472
0.000006884336472
0.000006884336472
0.000006884336472
0.000006884336472
0.000006884336472
0.000006884336472
0.000006884336472
0.000006884336472
0.000006884336472
0.000006884336472
0.000006884336472
0.000006884336472
0.000006884336472
0.000006884336472
0.000006884336472
0.000006884336472
0.000006884336472
0.000006884336472
0.000006884336472
0.000006884336472
0.000006884336472
0.000006884336472
0.000006884336472
0.000006884336472
0.000006884336472
0.000006884336472
-0.015251904726028
0.000006884336472
0.000006884336472
0.000006884336472
0.000006884336472
-0.015251904726028
0.000006884336472
0.000006884336472
0.000006884336472
0.000006884336472
0.000006884336472
0.000006884336472
0.000006884336472
0.000006884336472
0.000006884336472
-0.015251904726028
0.000006884336472
0.000006884336472
0.000006884336472
0.000006884336472
0.000006884336472
0.000006884336472
0.000006884336472
0.000006884336472
0.000006884336472
0.000006884336472
0.000006884336472
0.000006884336472
0.000006884336472
0.000006884336472
0.000006884336472
0.000006884336472
0.000006884336472
0.000006884336472
0.000006884336472
0.000006884336472
0.000006884336472
0.000006884336472
0.000006884336472
0.000006884336472
-0.015251904726028
0.000006884336472
0.000006884336472
-0.015251904726028
0.000006884336472
0.000006884336472
-0.015251904726028
-0.015251904726028
-0.015251904726028
0.000006884336472
0.000006884336472
-0.015251904726028
-0.015251904726028
0.000006884336472
0.000006884336472
0.000006884336472
0.000006884336472
0.000006884336472
0.000006884336472
0.000006884336472
0.000006884336472
0.000006884336472
0.000006884336472
0.000006884336472
0.000006884336472
0.000006884336472
0.000006884336472
0.000006884336472
-0.015251904726028
0.000006884336472
0.000006884336472
0.000006884336472
0.000006884336472
0.000006884336472
0.000006884336472
0.000006884336472
0.000006884336472
0.000006884336472
-0.015251904726028
0.000006884336472
0.000006884336472
0.000006884336472
0.000006884336472
-0.015251904726028
0.000006884336472
0.000006884336472
0.000006884336472
0.000006884336472
0.000006884336472
-0.015251904726028
-0.015251904726028
0.000006884336472
0.000006884336472
0.000006884336472
0.000006884336472
0.000006884336472
0.000006884336472
0.000006884336472
0.000006884336472
0.000006884336472
0.000006884336472
0.000006884336472
0.000006884336472
0.000006884336472
0.000006884336472
0.000006884336472
0.000006884336472
0.000006884336472
-0.015251904726028
0.000006884336472
0.000006884336472
0.000006884336472
0.000006884336472
0.000006884336472
0.000006884336472
0.000006884336472
-0.015251904726028
0.000006884336472
0.000006884336472
0.000006884336472
-0.015251904726028
0.000006884336472
0.000006884336472
0.000006884336472
0.000006884336472
0.000006884336472
0.000006884336472
0.000006884336472
0.000006884336472
0.000006884336472
0.000006884336472
0.000006884336472
0.000006884336472
0.000006884336472
0.000006884336472
0.000006884336472
0.000006884336472
0.000006884336472
0.000006884336472
0.000006884336472
0.000006884336472
0.000006884336472
0.000006884336472
0.000006884336472
0.000006884336472
0.000006884336472
0.000006884336472
0.000006884336472
0.000006884336472
0.000006884336472
0.000006884336472
0.000006884336472
0.000006884336472
0.000006884336472
0.000006884336472
0.000006884336472
0.000006884336472
0.000006884336472
0.000006884336472
0.000006884336472
0.000006884336472
0.000006884336472
0.000006884336472
0.000006884336472
0.000006884336472
0.000006884336472
0.000006884336472
0.000006884336472
0.000006884336472
0.000006884336472
0.000006884336472
0.000006884336472
0.000006884336472
0.000006884336472
0.000006884336472
0.000006884336472
0.000006884336472
0.000006884336472
0.000006884336472
0.000006884336472
0.000006884336472
0.000006884336472
0.000006884336472
0.000006884336472
0.000006884336472
0.000006884336472
-0.015251904726028
0.000006884336472
0.000006884336472
0.000006884336472
0.000006884336472
0.000006884336472
0.000006884336472
0.000006884336472
0.000006884336472
0.000006884336472
0.000006884336472
0.000006884336472
0.000006884336472
0.000006884336472
0.000006884336472
0.000006884336472
0.000006884336472
0.000006884336472
0.000006884336472
0.000006884336472
0.000006884336472
0.000006884336472
0.000006884336472
0.000006884336472
0.000006884336472
0.000006884336472
0.000006884336472
0.000006884336472
0.000006884336472
0.000006884336472
0.000006884336472
0.000006884336472
0.000006884336472
0.000006884336472
0.000006884336472
0.000006884336472
0.000006884336472
0.015265673398972
0.000006884336472
0.000006884336472
0.000006884336472
0.000006884336472
0.000006884336472
0.000006884336472
0.000006884336472
0.000006884336472
0.000006884336472
0.000006884336472
0.000006884336472
0.000006884336472
0.000006884336472
0.000006884336472
0.000006884336472
0.000006884336472
0.000006884336472
0.000006884336472
0.000006884336472
0.000006884336472
0.000006884336472
0.000006884336472
0.000006884336472
0.000006884336472
0.000006884336472
0.000006884336472
0.000006884336472
0.000006884336472
0.000006884336472
0.000006884336472
0.000006884336472
0.000006884336472
0.000006884336472
0.000006884336472
0.000006884336472
0.000006884336472
0.000006884336472
0.000006884336472
0.000006884336472
0.000006884336472
0.000006884336472
0.000006884336472
0.000006884336472
0.000006884336472
0.000006884336472
0.000006884336472
0.000006884336472
0.000006884336472
0.000006884336472
0.000006884336472
0.000006884336472
0.000006884336472
0.000006884336472
0.000006884336472
0.000006884336472
0.000006884336472
0.000006884336472
0.000006884336472
0.000006884336472
0.000006884336472
0.000006884336472
0.000006884336472
0.000006884336472
0.000006884336472
0.015265673398972
0.000006884336472
0.000006884336472
0.000006884336472
0.000006884336472
0.000006884336472
0.000006884336472
0.000006884336472
0.000006884336472
0.000006884336472
0.000006884336472
0.000006884336472
0.000006884336472
0.000006884336472
0.000006884336472
0.000006884336472
0.000006884336472
0.000006884336472
0.000006884336472
0.000006884336472
0.000006884336472
0.000006884336472
0.000006884336472
0.000006884336472
-0.015251904726028
0.000006884336472
0.000006884336472
0.000006884336472
0.000006884336472
0.000006884336472
0.000006884336472
0.000006884336472
0.000006884336472
0.000006884336472
0.000006884336472
0.000006884336472
0.000006884336472
0.000006884336472
0.000006884336472
0.000006884336472
0.000006884336472
0.000006884336472
0.000006884336472
0.000006884336472
0.000006884336472
0.000006884336472
0.000006884336472
0.000006884336472
0.000006884336472
0.000006884336472
0.000006884336472
0.000006884336472
0.000006884336472
0.000006884336472
0.000006884336472
0.015265673398972
0.000006884336472
0.000006884336472
0.000006884336472
0.000006884336472
0.000006884336472
0.000006884336472
0.000006884336472
0.000006884336472
0.000006884336472
0.000006884336472
0.000006884336472
0.000006884336472
0.000006884336472
0.000006884336472
0.000006884336472
0.000006884336472
0.000006884336472
0.000006884336472
0.000006884336472
0.000006884336472
0.000006884336472
0.000006884336472
0.000006884336472
0.000006884336472
0.000006884336472
0.000006884336472
0.000006884336472
0.000006884336472
0.000006884336472
0.000006884336472
0.000006884336472
0.000006884336472
0.000006884336472
0.000006884336472
0.000006884336472
0.000006884336472
0.000006884336472
0.000006884336472
0.000006884336472
0.000006884336472
0.000006884336472
0.000006884336472
0.000006884336472
0.000006884336472
0.000006884336472
0.000006884336472
0.000006884336472
0.000006884336472
0.000006884336472
0.000006884336472
0.000006884336472
0.000006884336472
0.000006884336472
0.000006884336472
0.000006884336472
0.000006884336472
0.000006884336472
0.000006884336472
0.000006884336472
0.000006884336472
0.000006884336472
0.000006884336472
0.000006884336472
0.015265673398972
0.000006884336472
0.000006884336472
0.000006884336472
0.015265673398972
0.000006884336472
0.000006884336472
0.000006884336472
0.000006884336472
0.000006884336472
0.000006884336472
0.000006884336472
0.000006884336472
0.000006884336472
0.000006884336472
0.000006884336472
0.000006884336472
0.000006884336472
0.000006884336472
0.000006884336472
0.000006884336472
0.000006884336472
0.000006884336472
0.000006884336472
0.000006884336472
0.000006884336472
0.000006884336472
0.000006884336472
0.000006884336472
0.000006884336472
0.000006884336472
0.000006884336472
0.000006884336472
0.000006884336472
0.000006884336472
0.000006884336472
0.000006884336472
0.000006884336472
0.000006884336472
0.000006884336472
0.000006884336472
0.000006884336472
0.000006884336472
0.000006884336472
0.000006884336472
0.000006884336472
0.000006884336472
0.000006884336472
0.000006884336472
0.000006884336472
0.000006884336472
0.000006884336472
0.000006884336472
0.000006884336472
0.000006884336472
0.000006884336472
0.000006884336472
0.000006884336472
0.000006884336472
0.000006884336472
0.000006884336472
0.000006884336472
0.000006884336472
0.000006884336472
0.000006884336472
0.000006884336472
0.000006884336472
0.000006884336472
0.000006884336472
0.000006884336472
0.000006884336472
0.000006884336472
0.000006884336472
0.000006884336472
0.000006884336472
0.000006884336472
0.000006884336472
0.000006884336472
0.000006884336472
0.000006884336472
0.000006884336472
0.000006884336472
0.000006884336472
0.000006884336472
0.000006884336472
0.000006884336472
0.000006884336472
0.000006884336472
0.000006884336472
0.000006884336472
0.000006884336472
0.000006884336472
0.000006884336472
0.015265673398972
0.000006884336472
0.000006884336472
0.000006884336472
0.000006884336472
0.000006884336472
0.000006884336472
0.000006884336472
0.000006884336472
0.000006884336472
0.000006884336472
0.000006884336472
0.000006884336472
0.000006884336472
0.000006884336472
0.000006884336472
0.000006884336472
0.000006884336472
0.000006884336472
0.000006884336472
0.000006884336472
0.000006884336472
0.000006884336472
0.000006884336472
0.000006884336472
0.000006884336472
0.000006884336472
0.000006884336472
0.000006884336472
0.000006884336472
0.000006884336472
0.000006884336472
0.000006884336472
0.000006884336472
0.000006884336472
0.000006884336472
0.000006884336472
0.000006884336472
[truncated: 818,715 more chars]
