# Supplementary material for: Small Size of Recorded Neuronal Structures Confines the Accuracy in Direct Axonal Voltage Measurements
Source: eNeuro. 2021 Aug 2;8(4):ENEURO.0059-21.2021. doi: 10.1523/ENEURO.0059-21.2021 (PMC8342265; doi:10.1523/ENEURO.0059-21.2021)
Supplement: Extended Data 1 — NEURON codes producing data shown in Figures 2, 5, 8. Download Extended Data 1, ZIP file. [file enu-eN-NWR-0059-21-s01.zip › realistic amplifier model/1_amplifier construction/compensations in CC mode/R1=10_C1=2o7_R2=500_woC2_woBB_CPN=7o012.dat]

-0.061035156250000
-0.061035156250000
-0.045776367187500
-0.045776367187500
-0.045776367187500
-0.045776367187500
-0.045776367187500
-0.045776367187500
-0.061035156250000
-0.045776367187500
-0.045776367187500
-0.045776367187500
-0.045776367187500
-0.045776367187500
-0.045776367187500
-0.045776367187500
-0.045776367187500
-0.045776367187500
-0.045776367187500
-0.061035156250000
-0.045776367187500
-0.061035156250000
-0.061035156250000
-0.045776367187500
-0.061035156250000
-0.045776367187500
-0.045776367187500
-0.045776367187500
-0.045776367187500
-0.045776367187500
-0.045776367187500
-0.045776367187500
-0.045776367187500
-0.045776367187500
-0.045776367187500
-0.045776367187500
-0.045776367187500
-0.045776367187500
-0.045776367187500
-0.045776367187500
-0.045776367187500
-0.045776367187500
-0.045776367187500
-0.030517578125000
-0.030517578125000
-0.045776367187500
-0.030517578125000
-0.030517578125000
-0.030517578125000
-0.030517578125000
-0.030517578125000
-0.030517578125000
-0.030517578125000
-0.030517578125000
-0.030517578125000
-0.030517578125000
-0.015258789062500
-0.015258789062500
-0.015258789062500
-0.015258789062500
-0.015258789062500
-0.015258789062500
0.000000000000000
0.000000000000000
0.000000000000000
0.000000000000000
0.000000000000000
0.000000000000000
0.000000000000000
0.000000000000000
0.000000000000000
0.000000000000000
0.000000000000000
0.000000000000000
0.000000000000000
0.000000000000000
0.000000000000000
0.000000000000000
0.000000000000000
0.000000000000000
0.000000000000000
0.000000000000000
0.000000000000000
0.000000000000000
0.000000000000000
0.000000000000000
0.000000000000000
0.000000000000000
0.000000000000000
0.000000000000000
0.000000000000000
0.000000000000000
0.000000000000000
0.000000000000000
0.000000000000000
0.000000000000000
0.000000000000000
0.000000000000000
0.000000000000000
0.000000000000000
0.000000000000000
0.000000000000000
0.000000000000000
0.000000000000000
0.000000000000000
-0.015258789062500
-0.015258789062500
-0.015258789062500
0.000000000000000
-0.015258789062500
-0.015258789062500
-0.015258789062500
-0.015258789062500
-0.030517578125000
-0.030517578125000
-0.030517578125000
-0.030517578125000
-0.030517578125000
-0.030517578125000
-0.030517578125000
-0.030517578125000
-0.030517578125000
-0.030517578125000
-0.015258789062500
-0.030517578125000
-0.030517578125000
-0.030517578125000
-0.030517578125000
-0.030517578125000
-0.030517578125000
-0.015258789062500
-0.015258789062500
-0.030517578125000
-0.030517578125000
-0.030517578125000
-0.015258789062500
-0.030517578125000
-0.030517578125000
-0.030517578125000
-0.030517578125000
-0.030517578125000
-0.030517578125000
-0.030517578125000
-0.030517578125000
-0.030517578125000
-0.030517578125000
-0.030517578125000
-0.045776367187500
-0.045776367187500
-0.030517578125000
-0.045776367187500
-0.045776367187500
-0.045776367187500
-0.045776367187500
-0.045776367187500
-0.030517578125000
-0.030517578125000
-0.045776367187500
-0.045776367187500
-0.030517578125000
-0.045776367187500
-0.045776367187500
-0.045776367187500
-0.045776367187500
-0.045776367187500
-0.045776367187500
-0.045776367187500
-0.061035156250000
-0.061035156250000
-0.061035156250000
-0.061035156250000
-0.061035156250000
-0.076293945312500
-0.076293945312500
-0.076293945312500
-0.091552734375000
-0.091552734375000
-0.076293945312500
-0.076293945312500
-0.091552734375000
-0.091552734375000
-0.076293945312500
-0.076293945312500
-0.076293945312500
-0.076293945312500
-0.076293945312500
-0.076293945312500
-0.076293945312500
-0.061035156250000
-0.061035156250000
-0.061035156250000
-0.061035156250000
-0.045776367187500
-0.061035156250000
-0.045776367187500
-0.061035156250000
-0.061035156250000
-0.061035156250000
-0.045776367187500
-0.045776367187500
-0.045776367187500
-0.061035156250000
-0.045776367187500
-0.045776367187500
-0.045776367187500
-0.045776367187500
-0.045776367187500
-0.045776367187500
-0.045776367187500
-0.045776367187500
-0.045776367187500
-0.045776367187500
-0.045776367187500
-0.045776367187500
-0.045776367187500
-0.045776367187500
-0.045776367187500
-0.045776367187500
-0.045776367187500
-0.061035156250000
-0.061035156250000
-0.061035156250000
-0.061035156250000
-0.061035156250000
-0.061035156250000
-0.061035156250000
-0.061035156250000
-0.061035156250000
-0.061035156250000
-0.061035156250000
-0.061035156250000
-0.061035156250000
-0.061035156250000
-0.061035156250000
-0.061035156250000
-0.076293945312500
-0.061035156250000
-0.061035156250000
-0.076293945312500
-0.076293945312500
-0.076293945312500
-0.076293945312500
-0.076293945312500
-0.076293945312500
-0.091552734375000
-0.091552734375000
-0.106811523437500
-0.091552734375000
-0.091552734375000
-0.106811523437500
-0.106811523437500
-0.106811523437500
-0.106811523437500
-0.106811523437500
-0.106811523437500
-0.106811523437500
-0.106811523437500
-0.106811523437500
-0.106811523437500
-0.106811523437500
-0.106811523437500
-0.106811523437500
-0.106811523437500
-0.106811523437500
-0.122070312500000
-0.106811523437500
-0.106811523437500
-0.106811523437500
-0.106811523437500
-0.106811523437500
-0.106811523437500
-0.106811523437500
-0.106811523437500
-0.106811523437500
-0.106811523437500
-0.106811523437500
-0.106811523437500
-0.106811523437500
-0.091552734375000
-0.091552734375000
-0.106811523437500
-0.091552734375000
-0.091552734375000
-0.091552734375000
-0.091552734375000
-0.091552734375000
-0.091552734375000
-0.091552734375000
-0.091552734375000
-0.091552734375000
-0.091552734375000
-0.076293945312500
-0.076293945312500
-0.076293945312500
-0.076293945312500
-0.076293945312500
-0.061035156250000
-0.061035156250000
-0.076293945312500
-0.061035156250000
-0.061035156250000
-0.061035156250000
-0.061035156250000
-0.061035156250000
-0.045776367187500
-0.045776367187500
-0.045776367187500
-0.045776367187500
-0.045776367187500
-0.045776367187500
-0.030517578125000
-0.030517578125000
-0.030517578125000
-0.045776367187500
-0.045776367187500
-0.045776367187500
-0.045776367187500
-0.045776367187500
-0.045776367187500
-0.045776367187500
-0.045776367187500
-0.045776367187500
-0.030517578125000
-0.030517578125000
-0.030517578125000
-0.030517578125000
-0.030517578125000
-0.030517578125000
-0.030517578125000
-0.030517578125000
-0.030517578125000
-0.030517578125000
-0.030517578125000
-0.030517578125000
-0.030517578125000
-0.015258789062500
-0.015258789062500
-0.015258789062500
0.000000000000000
0.000000000000000
0.000000000000000
0.000000000000000
0.000000000000000
0.000000000000000
0.000000000000000
0.015258789062500
0.015258789062500
0.015258789062500
0.015258789062500
0.015258789062500
0.015258789062500
0.015258789062500
0.030517578125000
0.015258789062500
0.015258789062500
0.030517578125000
0.030517578125000
0.030517578125000
0.030517578125000
0.030517578125000
0.030517578125000
0.015258789062500
0.015258789062500
0.015258789062500
0.000000000000000
0.000000000000000
0.000000000000000
0.000000000000000
0.000000000000000
0.000000000000000
-0.015258789062500
-0.015258789062500
-0.015258789062500
-0.015258789062500
-0.030517578125000
-0.030517578125000
-0.030517578125000
-0.045776367187500
-0.045776367187500
-0.045776367187500
-0.061035156250000
-0.061035156250000
-0.061035156250000
-0.061035156250000
-0.076293945312500
-0.061035156250000
-0.076293945312500
-0.076293945312500
-0.076293945312500
-0.061035156250000
-0.076293945312500
-0.076293945312500
-0.076293945312500
-0.076293945312500
-0.076293945312500
-0.076293945312500
-0.091552734375000
-0.091552734375000
-0.091552734375000
-0.091552734375000
-0.091552734375000
-0.106811523437500
-0.106811523437500
-0.091552734375000
-0.106811523437500
-0.106811523437500
-0.106811523437500
-0.106811523437500
-0.106811523437500
-0.106811523437500
-0.106811523437500
-0.091552734375000
-0.091552734375000
-0.091552734375000
-0.076293945312500
-0.091552734375000
-0.091552734375000
-0.076293945312500
-0.076293945312500
-0.076293945312500
-0.076293945312500
-0.076293945312500
-0.076293945312500
-0.076293945312500
-0.076293945312500
-0.076293945312500
-0.061035156250000
-0.061035156250000
-0.076293945312500
-0.061035156250000
-0.061035156250000
-0.061035156250000
-0.061035156250000
-0.061035156250000
-0.076293945312500
-0.076293945312500
-0.061035156250000
-0.061035156250000
-0.061035156250000
-0.076293945312500
-0.076293945312500
-0.061035156250000
-0.061035156250000
-0.061035156250000
-0.061035156250000
-0.061035156250000
-0.061035156250000
-0.045776367187500
-0.045776367187500
-0.061035156250000
-0.045776367187500
-0.061035156250000
-0.061035156250000
-0.061035156250000
-0.061035156250000
-0.061035156250000
-0.061035156250000
-0.061035156250000
-0.061035156250000
-0.076293945312500
-0.076293945312500
-0.061035156250000
-0.076293945312500
-0.076293945312500
-0.076293945312500
-0.076293945312500
-0.076293945312500
-0.091552734375000
-0.091552734375000
-0.091552734375000
-0.076293945312500
-0.091552734375000
-0.076293945312500
-0.076293945312500
-0.091552734375000
-0.091552734375000
-0.091552734375000
-0.091552734375000
-0.091552734375000
-0.091552734375000
-0.091552734375000
-0.091552734375000
-0.091552734375000
-0.106811523437500
-0.091552734375000
-0.091552734375000
-0.091552734375000
-0.091552734375000
-0.091552734375000
-0.091552734375000
-0.091552734375000
-0.091552734375000
-0.091552734375000
-0.076293945312500
-0.076293945312500
-0.076293945312500
-0.076293945312500
-0.076293945312500
-0.076293945312500
-0.061035156250000
-0.061035156250000
-0.061035156250000
-0.061035156250000
-0.061035156250000
-0.045776367187500
-0.045776367187500
-0.045776367187500
-0.030517578125000
-0.030517578125000
-0.030517578125000
-0.015258789062500
-0.015258789062500
-0.030517578125000
-0.015258789062500
-0.015258789062500
-0.030517578125000
-0.030517578125000
-0.030517578125000
-0.030517578125000
-0.030517578125000
-0.030517578125000
-0.030517578125000
-0.030517578125000
-0.045776367187500
-0.045776367187500
-0.045776367187500
-0.061035156250000
-0.061035156250000
-0.045776367187500
-0.045776367187500
-0.061035156250000
-0.061035156250000
-0.076293945312500
-0.061035156250000
-0.061035156250000
-0.061035156250000
-0.076293945312500
-0.076293945312500
-0.076293945312500
-0.076293945312500
-0.076293945312500
-0.076293945312500
-0.076293945312500
-0.091552734375000
-0.076293945312500
-0.076293945312500
-0.076293945312500
-0.091552734375000
-0.091552734375000
-0.091552734375000
-0.091552734375000
-0.091552734375000
-0.091552734375000
-0.091552734375000
-0.091552734375000
-0.091552734375000
-0.076293945312500
-0.076293945312500
-0.091552734375000
-0.076293945312500
-0.076293945312500
-0.076293945312500
-0.076293945312500
-0.076293945312500
-0.076293945312500
-0.061035156250000
-0.061035156250000
-0.076293945312500
-0.061035156250000
-0.061035156250000
-0.061035156250000
-0.061035156250000
-0.061035156250000
-0.061035156250000
-0.045776367187500
-0.045776367187500
-0.030517578125000
-0.030517578125000
-0.030517578125000
-0.030517578125000
-0.015258789062500
-0.015258789062500
-0.015258789062500
-0.015258789062500
0.000000000000000
0.000000000000000
0.000000000000000
0.000000000000000
0.000000000000000
0.000000000000000
0.000000000000000
0.000000000000000
0.000000000000000
0.000000000000000
0.000000000000000
0.000000000000000
0.000000000000000
0.000000000000000
0.000000000000000
0.000000000000000
0.000000000000000
0.000000000000000
0.000000000000000
0.000000000000000
0.000000000000000
0.000000000000000
0.000000000000000
-0.015258789062500
0.000000000000000
0.000000000000000
-0.015258789062500
-0.015258789062500
-0.015258789062500
-0.015258789062500
-0.015258789062500
-0.015258789062500
-0.015258789062500
-0.015258789062500
-0.015258789062500
-0.015258789062500
-0.015258789062500
-0.015258789062500
-0.015258789062500
-0.015258789062500
-0.015258789062500
-0.015258789062500
-0.015258789062500
-0.015258789062500
0.000000000000000
0.000000000000000
0.000000000000000
0.000000000000000
0.000000000000000
0.000000000000000
0.000000000000000
0.000000000000000
0.000000000000000
0.015258789062500
0.015258789062500
0.015258789062500
0.015258789062500
0.015258789062500
0.015258789062500
0.015258789062500
0.015258789062500
0.015258789062500
0.015258789062500
0.015258789062500
0.015258789062500
0.015258789062500
0.030517578125000
0.030517578125000
0.030517578125000
0.015258789062500
0.015258789062500
0.030517578125000
0.030517578125000
0.030517578125000
0.030517578125000
0.030517578125000
0.030517578125000
0.030517578125000
0.030517578125000
0.030517578125000
0.030517578125000
0.030517578125000
0.030517578125000
0.030517578125000
0.030517578125000
0.030517578125000
0.030517578125000
0.030517578125000
0.030517578125000
0.015258789062500
0.015258789062500
0.015258789062500
0.015258789062500
0.015258789062500
0.015258789062500
0.000000000000000
0.000000000000000
0.000000000000000
0.000000000000000
0.000000000000000
0.000000000000000
0.000000000000000
-0.015258789062500
-0.015258789062500
-0.015258789062500
-0.030517578125000
-0.030517578125000
-0.030517578125000
-0.030517578125000
-0.030517578125000
-0.045776367187500
-0.045776367187500
-0.045776367187500
-0.045776367187500
-0.045776367187500
-0.061035156250000
-0.061035156250000
-0.061035156250000
-0.061035156250000
-0.061035156250000
-0.076293945312500
-0.061035156250000
-0.076293945312500
-0.061035156250000
-0.061035156250000
-0.076293945312500
-0.061035156250000
-0.061035156250000
-0.061035156250000
-0.061035156250000
-0.061035156250000
-0.076293945312500
-0.061035156250000
-0.061035156250000
-0.061035156250000
-0.061035156250000
-0.061035156250000
-0.076293945312500
-0.061035156250000
-0.061035156250000
-0.061035156250000
-0.061035156250000
-0.076293945312500
-0.076293945312500
-0.076293945312500
-0.076293945312500
-0.076293945312500
-0.076293945312500
-0.076293945312500
-0.076293945312500
-0.061035156250000
-0.061035156250000
-0.061035156250000
-0.045776367187500
-0.045776367187500
-0.045776367187500
-0.030517578125000
-0.030517578125000
-0.030517578125000
-0.030517578125000
-0.030517578125000
-0.030517578125000
-0.030517578125000
-0.030517578125000
-0.030517578125000
-0.030517578125000
-0.030517578125000
-0.030517578125000
-0.015258789062500
-0.015258789062500
-0.015258789062500
-0.015258789062500
-0.015258789062500
-0.015258789062500
-0.015258789062500
-0.015258789062500
0.000000000000000
0.000000000000000
0.000000000000000
0.000000000000000
0.000000000000000
0.000000000000000
0.000000000000000
0.000000000000000
0.000000000000000
0.000000000000000
0.000000000000000
0.000000000000000
0.000000000000000
0.000000000000000
0.000000000000000
-0.015258789062500
0.000000000000000
0.000000000000000
0.000000000000000
0.000000000000000
0.000000000000000
0.000000000000000
0.000000000000000
0.000000000000000
0.000000000000000
0.000000000000000
0.000000000000000
0.000000000000000
0.000000000000000
0.000000000000000
0.000000000000000
0.000000000000000
0.000000000000000
0.000000000000000
0.000000000000000
-0.015258789062500
0.000000000000000
0.000000000000000
0.000000000000000
0.000000000000000
0.000000000000000
0.000000000000000
0.000000000000000
0.000000000000000
0.000000000000000
0.000000000000000
0.000000000000000
0.000000000000000
0.000000000000000
0.000000000000000
0.000000000000000
0.000000000000000
0.000000000000000
-0.015258789062500
-0.015258789062500
-0.015258789062500
-0.015258789062500
-0.030517578125000
-0.030517578125000
-0.030517578125000
-0.030517578125000
-0.045776367187500
-0.045776367187500
-0.061035156250000
-0.061035156250000
-0.061035156250000
-0.061035156250000
-0.061035156250000
-0.061035156250000
-0.061035156250000
-0.061035156250000
-0.061035156250000
-0.061035156250000
-0.045776367187500
-0.045776367187500
-0.045776367187500
-0.045776367187500
-0.045776367187500
-0.045776367187500
-0.045776367187500
-0.045776367187500
-0.030517578125000
-0.030517578125000
-0.030517578125000
-0.030517578125000
-0.015258789062500
-0.015258789062500
-0.015258789062500
-0.015258789062500
-0.015258789062500
-0.015258789062500
0.000000000000000
0.000000000000000
0.000000000000000
0.000000000000000
0.000000000000000
0.000000000000000
0.000000000000000
0.000000000000000
0.000000000000000
0.000000000000000
0.015258789062500
0.015258789062500
0.000000000000000
0.015258789062500
0.015258789062500
0.015258789062500
0.015258789062500
0.015258789062500
0.015258789062500
0.030517578125000
0.030517578125000
0.030517578125000
0.015258789062500
0.015258789062500
0.030517578125000
0.030517578125000
0.030517578125000
0.015258789062500
0.030517578125000
0.030517578125000
0.030517578125000
0.030517578125000
0.030517578125000
0.030517578125000
0.030517578125000
0.030517578125000
0.030517578125000
0.030517578125000
0.030517578125000
0.030517578125000
0.030517578125000
0.030517578125000
0.030517578125000
0.015258789062500
0.015258789062500
0.015258789062500
0.015258789062500
0.000000000000000
0.015258789062500
0.000000000000000
0.000000000000000
0.000000000000000
0.000000000000000
0.000000000000000
0.000000000000000
0.000000000000000
0.000000000000000
0.000000000000000
0.000000000000000
0.000000000000000
0.000000000000000
-0.015258789062500
-0.015258789062500
-0.015258789062500
-0.015258789062500
-0.030517578125000
-0.030517578125000
-0.030517578125000
-0.045776367187500
-0.045776367187500
-0.045776367187500
-0.045776367187500
-0.061035156250000
-0.076293945312500
-0.076293945312500
-0.076293945312500
-0.076293945312500
-0.091552734375000
-0.091552734375000
-0.091552734375000
-0.091552734375000
-0.091552734375000
-0.091552734375000
-0.106811523437500
-0.106811523437500
-0.106811523437500
-0.106811523437500
-0.106811523437500
-0.106811523437500
-0.106811523437500
-0.106811523437500
-0.122070312500000
-0.106811523437500
-0.106811523437500
-0.106811523437500
-0.106811523437500
-0.106811523437500
-0.106811523437500
-0.106811523437500
-0.106811523437500
-0.106811523437500
-0.091552734375000
-0.091552734375000
-0.091552734375000
-0.091552734375000
-0.091552734375000
-0.076293945312500
-0.076293945312500
-0.076293945312500
-0.076293945312500
-0.076293945312500
-0.076293945312500
-0.076293945312500
-0.076293945312500
-0.076293945312500
-0.076293945312500
-0.076293945312500
-0.076293945312500
-0.076293945312500
-0.076293945312500
-0.076293945312500
-0.091552734375000
-0.091552734375000
-0.091552734375000
-0.091552734375000
-0.091552734375000
-0.091552734375000
-0.091552734375000
-0.076293945312500
-0.091552734375000
-0.091552734375000
-0.091552734375000
-0.076293945312500
-0.091552734375000
-0.091552734375000
-0.076293945312500
-0.076293945312500
-0.076293945312500
-0.076293945312500
-0.076293945312500
-0.076293945312500
-0.076293945312500
-0.076293945312500
-0.076293945312500
-0.061035156250000
-0.061035156250000
-0.061035156250000
-0.076293945312500
-0.061035156250000
-0.061035156250000
-0.061035156250000
-0.061035156250000
-0.061035156250000
-0.061035156250000
-0.061035156250000
-0.045776367187500
-0.045776367187500
-0.045776367187500
-0.030517578125000
-0.045776367187500
-0.030517578125000
-0.030517578125000
-0.015258789062500
-0.015258789062500
-0.015258789062500
-0.015258789062500
-0.015258789062500
0.000000000000000
0.000000000000000
0.000000000000000
0.000000000000000
0.000000000000000
0.000000000000000
0.000000000000000
0.000000000000000
0.000000000000000
0.000000000000000
0.000000000000000
0.000000000000000
0.000000000000000
0.000000000000000
0.000000000000000
0.000000000000000
0.000000000000000
0.000000000000000
0.000000000000000
0.000000000000000
0.000000000000000
0.000000000000000
0.000000000000000
0.000000000000000
0.015258789062500
0.015258789062500
0.000000000000000
0.000000000000000
0.000000000000000
0.000000000000000
0.000000000000000
0.000000000000000
0.000000000000000
0.000000000000000
0.000000000000000
0.000000000000000
0.000000000000000
0.000000000000000
0.000000000000000
0.000000000000000
0.000000000000000
0.000000000000000
0.000000000000000
0.000000000000000
0.000000000000000
0.000000000000000
0.000000000000000
0.000000000000000
-0.015258789062500
-0.015258789062500
0.000000000000000
-0.015258789062500
-0.015258789062500
-0.015258789062500
-0.015258789062500
0.000000000000000
-0.015258789062500
-0.015258789062500
-0.015258789062500
-0.015258789062500
-0.015258789062500
-0.015258789062500
-0.030517578125000
-0.030517578125000
-0.030517578125000
-0.045776367187500
-0.045776367187500
-0.061035156250000
-0.061035156250000
-0.061035156250000
-0.076293945312500
-0.076293945312500
-0.091552734375000
-0.091552734375000
-0.091552734375000
-0.106811523437500
-0.106811523437500
-0.106811523437500
-0.122070312500000
-0.122070312500000
-0.106811523437500
-0.106811523437500
-0.122070312500000
-0.122070312500000
-0.122070312500000
-0.122070312500000
-0.122070312500000
-0.122070312500000
-0.122070312500000
-0.122070312500000
-0.122070312500000
-0.106811523437500
-0.106811523437500
-0.106811523437500
-0.106811523437500
-0.106811523437500
-0.106811523437500
-0.091552734375000
-0.091552734375000
-0.091552734375000
-0.091552734375000
-0.091552734375000
-0.091552734375000
-0.076293945312500
-0.076293945312500
-0.076293945312500
-0.076293945312500
-0.076293945312500
-0.061035156250000
-0.061035156250000
-0.061035156250000
-0.045776367187500
-0.045776367187500
-0.045776367187500
-0.045776367187500
-0.030517578125000
-0.030517578125000
-0.030517578125000
-0.030517578125000
-0.015258789062500
-0.015258789062500
-0.015258789062500
-0.015258789062500
-0.015258789062500
-0.015258789062500
-0.015258789062500
-0.015258789062500
-0.015258789062500
-0.015258789062500
-0.015258789062500
-0.015258789062500
-0.015258789062500
-0.015258789062500
-0.015258789062500
-0.015258789062500
-0.015258789062500
-0.015258789062500
-0.030517578125000
-0.015258789062500
-0.015258789062500
-0.015258789062500
-0.015258789062500
-0.015258789062500
-0.030517578125000
-0.030517578125000
-0.030517578125000
-0.030517578125000
-0.030517578125000
-0.045776367187500
-0.030517578125000
-0.030517578125000
-0.045776367187500
-0.045776367187500
-0.030517578125000
-0.030517578125000
-0.030517578125000
-0.045776367187500
-0.045776367187500
-0.045776367187500
-0.030517578125000
-0.030517578125000
-0.045776367187500
-0.045776367187500
-0.030517578125000
-0.045776367187500
-0.045776367187500
-0.045776367187500
-0.045776367187500
-0.045776367187500
-0.045776367187500
-0.045776367187500
-0.061035156250000
-0.061035156250000
-0.045776367187500
-0.045776367187500
-0.045776367187500
-0.045776367187500
-0.045776367187500
-0.045776367187500
-0.045776367187500
-0.045776367187500
-0.045776367187500
-0.045776367187500
-0.045776367187500
-0.061035156250000
-0.061035156250000
-0.045776367187500
-0.061035156250000
-0.061035156250000
-0.061035156250000
-0.061035156250000
-0.061035156250000
-0.061035156250000
-0.061035156250000
-0.061035156250000
-0.061035156250000
-0.076293945312500
-0.076293945312500
-0.076293945312500
-0.076293945312500
-0.076293945312500
-0.076293945312500
-0.091552734375000
-0.076293945312500
-0.091552734375000
-0.091552734375000
-0.076293945312500
-0.091552734375000
-0.091552734375000
-0.091552734375000
-0.091552734375000
-0.091552734375000
-0.091552734375000
-0.106811523437500
-0.106811523437500
-0.106811523437500
-0.091552734375000
-0.091552734375000
-0.091552734375000
-0.091552734375000
-0.091552734375000
-0.076293945312500
-0.076293945312500
-0.076293945312500
-0.061035156250000
-0.061035156250000
-0.045776367187500
-0.045776367187500
-0.045776367187500
-0.030517578125000
-0.030517578125000
-0.030517578125000
-0.015258789062500
-0.015258789062500
0.000000000000000
0.000000000000000
0.000000000000000
0.000000000000000
0.000000000000000
0.000000000000000
0.000000000000000
0.000000000000000
0.000000000000000
0.015258789062500
0.015258789062500
0.000000000000000
0.000000000000000
0.000000000000000
0.000000000000000
0.000000000000000
0.000000000000000
0.000000000000000
0.000000000000000
0.000000000000000
0.000000000000000
0.000000000000000
0.000000000000000
0.000000000000000
0.000000000000000
0.000000000000000
0.000000000000000
0.000000000000000
0.000000000000000
0.000000000000000
-0.015258789062500
-0.015258789062500
-0.015258789062500
-0.015258789062500
-0.015258789062500
-0.015258789062500
-0.015258789062500
-0.015258789062500
-0.015258789062500
0.000000000000000
-0.015258789062500
-0.015258789062500
-0.015258789062500
-0.015258789062500
-0.015258789062500
-0.030517578125000
-0.030517578125000
-0.030517578125000
-0.030517578125000
-0.045776367187500
-0.045776367187500
-0.045776367187500
-0.045776367187500
-0.045776367187500
-0.045776367187500
-0.045776367187500
-0.061035156250000
-0.061035156250000
-0.045776367187500
-0.045776367187500
-0.061035156250000
-0.061035156250000
-0.061035156250000
-0.061035156250000
-0.061035156250000
-0.061035156250000
-0.061035156250000
-0.061035156250000
-0.061035156250000
-0.061035156250000
-0.061035156250000
-0.061035156250000
-0.061035156250000
-0.061035156250000
-0.061035156250000
-0.061035156250000
-0.061035156250000
-0.061035156250000
-0.061035156250000
-0.061035156250000
-0.061035156250000
-0.061035156250000
-0.061035156250000
-0.061035156250000
-0.061035156250000
-0.045776367187500
-0.045776367187500
-0.045776367187500
-0.045776367187500
-0.045776367187500
-0.045776367187500
-0.045776367187500
-0.045776367187500
-0.045776367187500
-0.045776367187500
-0.045776367187500
-0.045776367187500
-0.045776367187500
-0.045776367187500
-0.045776367187500
-0.030517578125000
-0.045776367187500
-0.045776367187500
-0.030517578125000
-0.030517578125000
-0.030517578125000
-0.045776367187500
-0.045776367187500
-0.030517578125000
-0.030517578125000
-0.030517578125000
-0.030517578125000
-0.045776367187500
-0.045776367187500
-0.045776367187500
-0.045776367187500
-0.030517578125000
-0.030517578125000
-0.045776367187500
-0.045776367187500
-0.045776367187500
-0.045776367187500
-0.045776367187500
-0.045776367187500
-0.045776367187500
-0.045776367187500
-0.045776367187500
-0.045776367187500
-0.045776367187500
-0.045776367187500
-0.045776367187500
-0.030517578125000
-0.030517578125000
-0.045776367187500
-0.045776367187500
-0.030517578125000
-0.030517578125000
-0.045776367187500
-0.045776367187500
-0.045776367187500
-0.045776367187500
-0.045776367187500
-0.045776367187500
-0.045776367187500
-0.045776367187500
-0.045776367187500
-0.045776367187500
-0.045776367187500
-0.045776367187500
-0.030517578125000
-0.045776367187500
-0.030517578125000
-0.030517578125000
-0.030517578125000
-0.030517578125000
-0.045776367187500
-0.030517578125000
-0.030517578125000
-0.045776367187500
-0.045776367187500
-0.045776367187500
-0.045776367187500
-0.045776367187500
-0.030517578125000
-0.045776367187500
-0.045776367187500
-0.045776367187500
-0.045776367187500
-0.045776367187500
-0.045776367187500
-0.045776367187500
-0.045776367187500
-0.045776367187500
-0.045776367187500
-0.045776367187500
-0.045776367187500
-0.045776367187500
-0.045776367187500
-0.045776367187500
-0.061035156250000
-0.061035156250000
-0.061035156250000
-0.045776367187500
-0.061035156250000
-0.061035156250000
-0.076293945312500
-0.061035156250000
-0.076293945312500
-0.076293945312500
-0.076293945312500
-0.076293945312500
-0.076293945312500
-0.076293945312500
-0.076293945312500
-0.076293945312500
-0.076293945312500
-0.091552734375000
-0.091552734375000
-0.076293945312500
-0.091552734375000
-0.091552734375000
-0.076293945312500
-0.076293945312500
-0.076293945312500
-0.076293945312500
-0.076293945312500
-0.076293945312500
-0.076293945312500
-0.091552734375000
-0.091552734375000
-0.076293945312500
-0.091552734375000
-0.091552734375000
-0.091552734375000
-0.106811523437500
-0.091552734375000
-0.091552734375000
-0.106811523437500
-0.106811523437500
-0.106811523437500
-0.106811523437500
-0.106811523437500
-0.106811523437500
-0.106811523437500
-0.106811523437500
-0.122070312500000
-0.122070312500000
-0.122070312500000
-0.122070312500000
-0.122070312500000
-0.122070312500000
-0.122070312500000
-0.122070312500000
-0.122070312500000
-0.122070312500000
-0.122070312500000
-0.122070312500000
-0.122070312500000
-0.122070312500000
-0.122070312500000
-0.122070312500000
-0.122070312500000
-0.122070312500000
-0.122070312500000
-0.137329101562500
-0.122070312500000
-0.122070312500000
-0.122070312500000
-0.122070312500000
-0.122070312500000
-0.137329101562500
-0.122070312500000
-0.122070312500000
-0.122070312500000
-0.122070312500000
-0.122070312500000
-0.122070312500000
-0.122070312500000
-0.122070312500000
-0.122070312500000
-0.122070312500000
-0.122070312500000
-0.137329101562500
-0.122070312500000
-0.137329101562500
-0.122070312500000
-0.122070312500000
-0.122070312500000
-0.122070312500000
-0.122070312500000
-0.137329101562500
-0.122070312500000
-0.137329101562500
-0.137329101562500
-0.122070312500000
-0.122070312500000
-0.122070312500000
-0.137329101562500
-0.122070312500000
-0.122070312500000
-0.122070312500000
-0.122070312500000
-0.122070312500000
-0.106811523437500
-0.122070312500000
-0.122070312500000
-0.106811523437500
-0.106811523437500
-0.106811523437500
-0.106811523437500
-0.106811523437500
-0.106811523437500
-0.106811523437500
-0.106811523437500
-0.106811523437500
-0.106811523437500
-0.106811523437500
-0.106811523437500
-0.122070312500000
-0.122070312500000
-0.106811523437500
-0.106811523437500
-0.122070312500000
-0.122070312500000
-0.122070312500000
-0.122070312500000
-0.106811523437500
-0.122070312500000
-0.122070312500000
-0.122070312500000
-0.122070312500000
-0.122070312500000
-0.122070312500000
-0.122070312500000
-0.122070312500000
-0.122070312500000
-0.122070312500000
-0.122070312500000
-0.122070312500000
-0.122070312500000
-0.122070312500000
-0.122070312500000
-0.122070312500000
-0.137329101562500
-0.137329101562500
-0.137329101562500
-0.137329101562500
-0.137329101562500
-0.122070312500000
-0.137329101562500
-0.137329101562500
-0.137329101562500
-0.122070312500000
-0.122070312500000
-0.122070312500000
-0.122070312500000
-0.106811523437500
-0.106811523437500
-0.091552734375000
-0.106811523437500
-0.091552734375000
-0.091552734375000
-0.076293945312500
-0.076293945312500
-0.091552734375000
-0.076293945312500
-0.076293945312500
-0.076293945312500
-0.061035156250000
-0.061035156250000
-0.061035156250000
-0.061035156250000
-0.061035156250000
-0.045776367187500
-0.061035156250000
-0.061035156250000
-0.061035156250000
-0.061035156250000
-0.045776367187500
-0.045776367187500
-0.061035156250000
-0.045776367187500
-0.045776367187500
-0.045776367187500
-0.045776367187500
-0.061035156250000
-0.061035156250000
-0.045776367187500
-0.045776367187500
-0.045776367187500
-0.045776367187500
-0.045776367187500
-0.061035156250000
-0.045776367187500
-0.045776367187500
-0.045776367187500
-0.045776367187500
-0.045776367187500
-0.045776367187500
-0.045776367187500
-0.045776367187500
-0.045776367187500
-0.045776367187500
-0.045776367187500
-0.045776367187500
-0.045776367187500
-0.045776367187500
-0.045776367187500
-0.045776367187500
-0.045776367187500
-0.045776367187500
-0.030517578125000
-0.030517578125000
-0.045776367187500
-0.045776367187500
-0.030517578125000
-0.030517578125000
-0.030517578125000
-0.045776367187500
-0.045776367187500
-0.045776367187500
-0.030517578125000
-0.030517578125000
-0.045776367187500
-0.030517578125000
-0.030517578125000
-0.030517578125000
-0.030517578125000
-0.030517578125000
-0.045776367187500
-0.045776367187500
-0.045776367187500
-0.045776367187500
-0.045776367187500
-0.045776367187500
-0.045776367187500
-0.045776367187500
-0.045776367187500
-0.030517578125000
-0.030517578125000
-0.030517578125000
-0.030517578125000
-0.030517578125000
-0.030517578125000
-0.030517578125000
-0.030517578125000
-0.030517578125000
-0.030517578125000
-0.030517578125000
-0.030517578125000
-0.015258789062500
-0.015258789062500
-0.015258789062500
-0.015258789062500
-0.015258789062500
-0.015258789062500
-0.015258789062500
-0.015258789062500
0.000000000000000
0.000000000000000
0.000000000000000
0.000000000000000
0.000000000000000
0.000000000000000
0.000000000000000
0.000000000000000
0.000000000000000
0.000000000000000
0.000000000000000
0.000000000000000
0.000000000000000
0.000000000000000
0.015258789062500
0.000000000000000
0.000000000000000
0.015258789062500
0.015258789062500
0.015258789062500
0.015258789062500
0.015258789062500
0.015258789062500
0.030517578125000
0.030517578125000
0.030517578125000
0.015258789062500
0.015258789062500
0.015258789062500
0.015258789062500
0.030517578125000
0.015258789062500
0.015258789062500
0.015258789062500
0.015258789062500
0.030517578125000
0.030517578125000
0.030517578125000
0.015258789062500
0.015258789062500
0.015258789062500
0.030517578125000
0.030517578125000
0.030517578125000
0.030517578125000
0.030517578125000
0.030517578125000
0.030517578125000
0.015258789062500
0.015258789062500
0.015258789062500
0.000000000000000
0.000000000000000
0.000000000000000
0.000000000000000
0.000000000000000
0.000000000000000
-0.015258789062500
-0.015258789062500
-0.015258789062500
-0.030517578125000
-0.030517578125000
-0.030517578125000
-0.030517578125000
-0.045776367187500
-0.045776367187500
-0.061035156250000
-0.061035156250000
-0.061035156250000
-0.061035156250000
-0.076293945312500
-0.076293945312500
-0.076293945312500
-0.076293945312500
-0.076293945312500
-0.091552734375000
-0.091552734375000
-0.091552734375000
-0.091552734375000
-0.091552734375000
-0.091552734375000
-0.091552734375000
-0.091552734375000
-0.091552734375000
-0.091552734375000
-0.091552734375000
-0.091552734375000
-0.091552734375000
-0.076293945312500
-0.076293945312500
-0.076293945312500
-0.076293945312500
-0.091552734375000
-0.076293945312500
-0.076293945312500
-0.076293945312500
-0.076293945312500
-0.076293945312500
-0.076293945312500
-0.061035156250000
-0.061035156250000
-0.061035156250000
-0.061035156250000
-0.061035156250000
-0.045776367187500
-0.045776367187500
-0.045776367187500
-0.045776367187500
-0.045776367187500
-0.045776367187500
-0.045776367187500
-0.030517578125000
-0.045776367187500
-0.045776367187500
-0.045776367187500
-0.030517578125000
-0.030517578125000
-0.030517578125000
-0.030517578125000
-0.030517578125000
-0.030517578125000
-0.030517578125000
-0.030517578125000
-0.030517578125000
-0.030517578125000
-0.015258789062500
-0.030517578125000
-0.030517578125000
-0.030517578125000
-0.030517578125000
-0.030517578125000
-0.030517578125000
-0.030517578125000
-0.030517578125000
-0.030517578125000
-0.045776367187500
-0.045776367187500
-0.045776367187500
-0.045776367187500
-0.045776367187500
-0.045776367187500
-0.045776367187500
-0.045776367187500
-0.061035156250000
-0.061035156250000
-0.045776367187500
-0.045776367187500
-0.045776367187500
-0.045776367187500
-0.061035156250000
-0.045776367187500
-0.045776367187500
-0.045776367187500
-0.045776367187500
-0.045776367187500
-0.045776367187500
-0.045776367187500
-0.045776367187500
-0.045776367187500
-0.045776367187500
-0.045776367187500
-0.045776367187500
-0.045776367187500
-0.045776367187500
-0.045776367187500
-0.061035156250000
-0.045776367187500
-0.045776367187500
-0.045776367187500
-0.045776367187500
-0.045776367187500
-0.030517578125000
-0.030517578125000
-0.030517578125000
-0.030517578125000
-0.030517578125000
-0.015258789062500
-0.015258789062500
-0.015258789062500
-0.015258789062500
0.000000000000000
0.000000000000000
0.000000000000000
0.000000000000000
0.000000000000000
0.000000000000000
0.000000000000000
0.000000000000000
0.000000000000000
0.015258789062500
0.015258789062500
0.015258789062500
0.015258789062500
0.015258789062500
0.015258789062500
0.015258789062500
0.030517578125000
0.015258789062500
0.015258789062500
0.015258789062500
0.015258789062500
0.030517578125000
0.015258789062500
0.015258789062500
0.030517578125000
0.015258789062500
0.015258789062500
0.015258789062500
0.015258789062500
0.000000000000000
0.000000000000000
0.000000000000000
0.000000000000000
0.000000000000000
0.000000000000000
0.000000000000000
0.000000000000000
0.000000000000000
0.000000000000000
0.000000000000000
-0.015258789062500
-0.015258789062500
-0.015258789062500
-0.015258789062500
-0.015258789062500
-0.015258789062500
-0.015258789062500
-0.015258789062500
-0.015258789062500
-0.030517578125000
-0.030517578125000
-0.015258789062500
-0.030517578125000
-0.030517578125000
-0.045776367187500
-0.045776367187500
-0.045776367187500
-0.045776367187500
-0.045776367187500
-0.061035156250000
-0.061035156250000
-0.061035156250000
-0.061035156250000
-0.061035156250000
-0.061035156250000
-0.061035156250000
-0.061035156250000
-0.061035156250000
-0.076293945312500
-0.076293945312500
-0.076293945312500
-0.076293945312500
-0.076293945312500
-0.076293945312500
-0.076293945312500
-0.076293945312500
-0.076293945312500
-0.076293945312500
-0.076293945312500
-0.076293945312500
-0.061035156250000
-0.076293945312500
-0.076293945312500
-0.076293945312500
-0.076293945312500
-0.061035156250000
-0.061035156250000
-0.061035156250000
-0.076293945312500
-0.076293945312500
-0.061035156250000
-0.061035156250000
-0.061035156250000
-0.061035156250000
-0.061035156250000
-0.045776367187500
-0.045776367187500
-0.045776367187500
-0.045776367187500
-0.030517578125000
-0.030517578125000
-0.030517578125000
-0.030517578125000
-0.015258789062500
-0.015258789062500
-0.015258789062500
-0.015258789062500
-0.015258789062500
-0.015258789062500
-0.015258789062500
0.000000000000000
0.000000000000000
0.000000000000000
0.000000000000000
0.000000000000000
0.000000000000000
0.000000000000000
0.000000000000000
0.000000000000000
0.000000000000000
-0.015258789062500
-0.015258789062500
-0.015258789062500
-0.015258789062500
-0.015258789062500
-0.015258789062500
-0.015258789062500
-0.015258789062500
-0.015258789062500
-0.015258789062500
-0.015258789062500
-0.015258789062500
-0.030517578125000
-0.030517578125000
-0.030517578125000
-0.030517578125000
-0.030517578125000
-0.045776367187500
-0.045776367187500
-0.045776367187500
-0.045776367187500
-0.045776367187500
-0.061035156250000
-0.061035156250000
-0.061035156250000
-0.061035156250000
-0.061035156250000
-0.061035156250000
-0.061035156250000
-0.061035156250000
-0.061035156250000
-0.061035156250000
-0.061035156250000
-0.061035156250000
-0.076293945312500
-0.076293945312500
-0.076293945312500
-0.076293945312500
-0.076293945312500
-0.076293945312500
-0.076293945312500
-0.076293945312500
-0.076293945312500
-0.091552734375000
-0.076293945312500
-0.076293945312500
-0.076293945312500
-0.076293945312500
-0.076293945312500
-0.076293945312500
-0.091552734375000
-0.091552734375000
-0.091552734375000
-0.091552734375000
-0.091552734375000
-0.091552734375000
-0.091552734375000
-0.091552734375000
-0.091552734375000
-0.106811523437500
-0.091552734375000
-0.091552734375000
-0.091552734375000
-0.091552734375000
-0.091552734375000
-0.091552734375000
-0.076293945312500
-0.076293945312500
-0.076293945312500
-0.076293945312500
-0.061035156250000
-0.076293945312500
-0.061035156250000
-0.061035156250000
-0.076293945312500
-0.061035156250000
-0.061035156250000
-0.061035156250000
-0.061035156250000
-0.061035156250000
-0.061035156250000
-0.045776367187500
-0.045776367187500
-0.045776367187500
-0.045776367187500
-0.045776367187500
-0.045776367187500
-0.045776367187500
-0.045776367187500
-0.045776367187500
-0.045776367187500
-0.045776367187500
-0.045776367187500
-0.030517578125000
-0.030517578125000
-0.030517578125000
-0.030517578125000
-0.030517578125000
-0.030517578125000
-0.030517578125000
-0.030517578125000
-0.030517578125000
-0.030517578125000
-0.030517578125000
-0.030517578125000
-0.030517578125000
-0.030517578125000
-0.045776367187500
-0.045776367187500
-0.045776367187500
-0.045776367187500
-0.045776367187500
-0.045776367187500
-0.045776367187500
-0.061035156250000
-0.061035156250000
-0.045776367187500
-0.045776367187500
-0.061035156250000
-0.061035156250000
-0.061035156250000
-0.061035156250000
-0.061035156250000
-0.061035156250000
-0.061035156250000
-0.061035156250000
-0.076293945312500
-0.076293945312500
-0.076293945312500
-0.076293945312500
-0.076293945312500
-0.076293945312500
-0.091552734375000
-0.091552734375000
-0.091552734375000
-0.091552734375000
-0.091552734375000
-0.091552734375000
-0.091552734375000
-0.091552734375000
-0.106811523437500
-0.106811523437500
-0.091552734375000
-0.091552734375000
-0.091552734375000
-0.106811523437500
-0.106811523437500
-0.106811523437500
-0.106811523437500
-0.106811523437500
-0.106811523437500
-0.106811523437500
-0.106811523437500
-0.106811523437500
-0.106811523437500
-0.106811523437500
-0.106811523437500
-0.106811523437500
-0.106811523437500
-0.106811523437500
-0.106811523437500
-0.106811523437500
-0.106811523437500
-0.106811523437500
-0.106811523437500
-0.106811523437500
-0.122070312500000
-0.122070312500000
-0.122070312500000
-0.122070312500000
-0.122070312500000
-0.122070312500000
-0.122070312500000
-0.122070312500000
-0.122070312500000
-0.122070312500000
-0.122070312500000
-0.122070312500000
-0.122070312500000
-0.122070312500000
-0.122070312500000
-0.122070312500000
-0.122070312500000
-0.122070312500000
-0.122070312500000
-0.122070312500000
-0.122070312500000
-0.122070312500000
-0.122070312500000
-0.122070312500000
-0.122070312500000
-0.106811523437500
-0.106811523437500
-0.106811523437500
-0.106811523437500
-0.106811523437500
-0.106811523437500
-0.106811523437500
-0.106811523437500
-0.091552734375000
-0.091552734375000
-0.091552734375000
-0.091552734375000
-0.091552734375000
-0.076293945312500
-0.091552734375000
-0.076293945312500
-0.091552734375000
-0.091552734375000
-0.076293945312500
-0.076293945312500
-0.076293945312500
-0.091552734375000
-0.076293945312500
-0.076293945312500
-0.076293945312500
-0.091552734375000
-0.076293945312500
-0.076293945312500
-0.091552734375000
-0.091552734375000
-0.091552734375000
-0.091552734375000
-0.091552734375000
-0.091552734375000
-0.091552734375000
-0.091552734375000
-0.091552734375000
-0.091552734375000
-0.076293945312500
-0.076293945312500
-0.076293945312500
-0.076293945312500
-0.061035156250000
-0.061035156250000
-0.061035156250000
-0.061035156250000
-0.061035156250000
-0.061035156250000
-0.061035156250000
-0.061035156250000
-0.045776367187500
-0.045776367187500
-0.061035156250000
-0.061035156250000
-0.061035156250000
-0.061035156250000
-0.045776367187500
-0.061035156250000
-0.045776367187500
-0.045776367187500
-0.045776367187500
-0.045776367187500
-0.045776367187500
-0.030517578125000
-0.030517578125000
-0.030517578125000
-0.030517578125000
-0.030517578125000
-0.015258789062500
-0.015258789062500
-0.015258789062500
-0.015258789062500
-0.015258789062500
-0.015258789062500
0.000000000000000
0.000000000000000
0.000000000000000
0.000000000000000
0.000000000000000
0.000000000000000
0.015258789062500
0.015258789062500
0.000000000000000
0.015258789062500
0.015258789062500
0.015258789062500
0.015258789062500
0.015258789062500
0.015258789062500
0.015258789062500
0.015258789062500
0.015258789062500
0.015258789062500
0.015258789062500
0.015258789062500
0.015258789062500
0.015258789062500
0.015258789062500
0.015258789062500
0.015258789062500
0.015258789062500
0.015258789062500
0.000000000000000
0.000000000000000
0.000000000000000
0.000000000000000
0.000000000000000
0.000000000000000
0.000000000000000
0.000000000000000
0.000000000000000
-0.015258789062500
-2.441406250000000
-8.239746093750000
-13.244628906250000
-18.341064453125000
-24.978637695312500
-32.760620117187500
-40.710449218750000
-48.568725585937500
-56.213378906250000
-63.659667968750000
-70.938110351562500
-78.063964843750000
-85.037231445312500
-91.857910156250000
-98.449707031250000
-104.797363281250000
-110.885620117187500
-116.699218750000000
-122.222900390625000
-127.456665039062500
-132.400512695312500
-137.039184570312500
-141.387939453125000
-145.416259765625000
-149.139404296875000
-152.572631835937500
-155.685424804687500
-158.508300781250000
-161.026000976562500
-163.253784179687500
-165.206909179687500
-166.885375976562500
-168.289184570312500
-169.433593750000000
-170.333862304687500
-170.974731445312500
-171.386718750000000
-171.569824218750000
-171.539306640625000
-171.295166015625000
-170.867919921875000
-170.242309570312500
-169.448852539062500
-168.487548828125000
-167.419433593750000
-166.183471679687500
-164.779663085937500
-163.269042968750000
-161.651611328125000
-159.942626953125000
-158.126831054687500
-156.204223632812500
-154.235839843750000
-152.175903320312500
-150.070190429687500
-147.933959960937500
-145.751953125000000
-143.539428710937500
-141.326904296875000
-139.068603515625000
-136.810302734375000
-134.567260742187500
-132.308959960937500
-130.096435546875000
-127.883911132812500
-125.701904296875000
-123.550415039062500
-121.444702148437500
-119.369506835937500
-117.340087890625000
-115.356445312500000
-113.433837890625000
-111.587524414062500
-109.771728515625000
-108.016967773437500
-106.338500976562500
-104.721069335937500
-103.179931640625000
-101.699829101562500
-100.296020507812500
-98.968505859375000
-97.717285156250000
-96.527099609375000
-95.413208007812500
-94.375610351562500
-93.414306640625000
-92.514038085937500
-91.690063476562500
-90.942382812500000
-90.255737304687500
-89.660644531250000
-89.111328125000000
-88.638305664062500
-88.226318359375000
-87.860107421875000
-87.554931640625000
-87.295532226562500
-87.127685546875000
-87.005615234375000
-86.929321289062500
-86.898803710937500
-86.929321289062500
-87.005615234375000
-87.112426757812500
-87.280273437500000
-87.478637695312500
-87.707519531250000
-87.966918945312500
-88.272094726562500
-88.592529296875000
-88.943481445312500
-89.324951171875000
-89.721679687500000
-90.148925781250000
-90.591430664062500
-91.033935546875000
-91.506958007812500
-91.979980468750000
-92.468261718750000
-92.956542968750000
-93.460083007812500
-93.963623046875000
-94.467163085937500
-94.970703125000000
-95.474243164062500
-95.977783203125000
-96.466064453125000
-96.954345703125000
-97.442626953125000
-97.900390625000000
-98.358154296875000
-98.815917968750000
-99.258422851562500
-99.685668945312500
-100.112915039062500
-100.509643554687500
-100.906372070312500
-101.287841796875000
-101.638793945312500
-101.989746093750000
-102.325439453125000
-102.630615234375000
-102.920532226562500
-103.210449218750000
-103.485107421875000
-103.729248046875000
-103.958129882812500
-104.171752929687500
-104.385375976562500
-104.568481445312500
-104.736328125000000
-104.888916015625000
-105.026245117187500
-105.148315429687500
-105.239868164062500
-105.331420898437500
-105.422973632812500
-105.484008789062500
-105.529785156250000
-105.575561523437500
-105.606079101562500
-105.636596679687500
-105.636596679687500
-105.621337890625000
-105.621337890625000
-105.590820312500000
-105.560302734375000
-105.529785156250000
-105.484008789062500
-105.422973632812500
-105.377197265625000
-105.300903320312500
-105.239868164062500
-105.163574218750000
-105.087280273437500
-104.995727539062500
-104.904174804687500
-104.812622070312500
-104.705810546875000
-104.614257812500000
-104.507446289062500
-104.400634765625000
-104.309082031250000
-104.202270507812500
-104.095458984375000
-103.988647460937500
-103.881835937500000
-103.775024414062500
-103.668212890625000
-103.561401367187500
-103.469848632812500
-103.378295898437500
-103.271484375000000
-103.179931640625000
-103.088378906250000
-102.996826171875000
-102.905273437500000
-102.813720703125000
-102.737426757812500
-102.645874023437500
-102.569580078125000
-102.493286132812500
-102.416992187500000
-102.355957031250000
-102.279663085937500
-102.218627929687500
-102.172851562500000
-102.111816406250000
-102.050781250000000
-102.005004882812500
-101.959228515625000
-101.913452148437500
-101.882934570312500
-101.837158203125000
-101.821899414062500
-101.791381835937500
-101.760864257812500
-101.745605468750000
-101.730346679687500
-101.699829101562500
-101.699829101562500
-101.684570312500000
-101.669311523437500
-101.669311523437500
-101.669311523437500
-101.669311523437500
-101.669311523437500
-101.684570312500000
-101.684570312500000
-101.699829101562500
-101.715087890625000
-101.730346679687500
-101.745605468750000
-101.760864257812500
-101.776123046875000
-101.806640625000000
-101.821899414062500
-101.837158203125000
-101.852416992187500
-101.882934570312500
-101.898193359375000
-101.928710937500000
-101.943969726562500
-101.974487304687500
-102.005004882812500
-102.020263671875000
-102.035522460937500
-102.050781250000000
-102.081298828125000
-102.096557617187500
-102.111816406250000
-102.142333984375000
-102.157592773437500
-102.172851562500000
-102.203369140625000
-102.233886718750000
-102.249145507812500
-102.264404296875000
-102.294921875000000
-102.310180664062500
-102.340698242187500
-102.355957031250000
-102.371215820312500
-102.386474609375000
-102.416992187500000
-102.432250976562500
-102.447509765625000
-102.462768554687500
-102.478027343750000
-102.493286132812500
-102.508544921875000
-102.523803710937500
-102.523803710937500
-102.539062500000000
-102.554321289062500
-102.554321289062500
-102.569580078125000
-102.569580078125000
-102.569580078125000
-102.584838867187500
-102.584838867187500
-102.584838867187500
-102.584838867187500
-102.584838867187500
-102.600097656250000
-102.600097656250000
-102.600097656250000
-102.600097656250000
-102.600097656250000
-102.600097656250000
-102.584838867187500
-102.584838867187500
-102.584838867187500
-102.584838867187500
-102.584838867187500
-102.584838867187500
-102.569580078125000
-102.569580078125000
-102.569580078125000
-102.569580078125000
-102.569580078125000
-102.554321289062500
-102.554321289062500
-102.539062500000000
-102.539062500000000
-102.539062500000000
-102.523803710937500
-102.523803710937500
-102.523803710937500
-102.508544921875000
-102.508544921875000
-102.508544921875000
-102.508544921875000
-102.493286132812500
-102.493286132812500
-102.493286132812500
-102.493286132812500
-102.478027343750000
-102.478027343750000
-102.478027343750000
-102.478027343750000
-102.478027343750000
-102.478027343750000
-102.478027343750000
-102.478027343750000
-102.493286132812500
-102.478027343750000
-102.493286132812500
-102.493286132812500
-102.493286132812500
-102.493286132812500
-102.508544921875000
-102.508544921875000
-102.508544921875000
-102.508544921875000
-102.508544921875000
-102.523803710937500
-102.523803710937500
-102.523803710937500
-102.523803710937500
-102.523803710937500
-102.523803710937500
-102.523803710937500
-102.523803710937500
-102.523803710937500
-102.523803710937500
-102.523803710937500
-102.523803710937500
-102.523803710937500
-102.523803710937500
-102.523803710937500
-102.523803710937500
-102.523803710937500
-102.539062500000000
-102.539062500000000
-102.539062500000000
-102.539062500000000
-102.539062500000000
-102.539062500000000
-102.554321289062500
-102.554321289062500
-102.554321289062500
-102.554321289062500
-102.554321289062500
-102.554321289062500
-102.569580078125000
-102.554321289062500
-102.554321289062500
-102.554321289062500
-102.554321289062500
-102.554321289062500
-102.554321289062500
-102.539062500000000
-102.539062500000000
-102.539062500000000
-102.523803710937500
-102.523803710937500
-102.523803710937500
-102.508544921875000
-102.508544921875000
-102.493286132812500
-102.493286132812500
-102.493286132812500
-102.493286132812500
-102.493286132812500
-102.478027343750000
-102.478027343750000
-102.478027343750000
-102.462768554687500
-102.462768554687500
-102.462768554687500
-102.462768554687500
-102.462768554687500
-102.462768554687500
-102.462768554687500
-102.462768554687500
-102.462768554687500
-102.462768554687500
-102.462768554687500
-102.462768554687500
-102.462768554687500
-102.462768554687500
-102.462768554687500
-102.462768554687500
-102.447509765625000
-102.447509765625000
-102.462768554687500
-102.447509765625000
-102.447509765625000
-102.447509765625000
-102.447509765625000
-102.447509765625000
-102.447509765625000
-102.447509765625000
-102.447509765625000
-102.447509765625000
-102.432250976562500
-102.447509765625000
-102.447509765625000
-102.447509765625000
-102.447509765625000
-102.447509765625000
-102.447509765625000
-102.447509765625000
-102.447509765625000
-102.462768554687500
-102.462768554687500
-102.462768554687500
-102.478027343750000
-102.478027343750000
-102.478027343750000
-102.478027343750000
-102.478027343750000
-102.478027343750000
-102.493286132812500
-102.493286132812500
-102.478027343750000
-102.493286132812500
-102.493286132812500
-102.493286132812500
-102.493286132812500
-102.493286132812500
-102.493286132812500
-102.493286132812500
-102.508544921875000
-102.508544921875000
-102.508544921875000
-102.508544921875000
-102.508544921875000
-102.508544921875000
-102.508544921875000
-102.508544921875000
-102.508544921875000
-102.508544921875000
-102.508544921875000
-102.523803710937500
-102.508544921875000
-102.508544921875000
-102.523803710937500
-102.508544921875000
-102.508544921875000
-102.523803710937500
-102.523803710937500
-102.523803710937500
-102.523803710937500
-102.523803710937500
-102.539062500000000
-102.539062500000000
-102.539062500000000
-102.554321289062500
-102.554321289062500
-102.554321289062500
-102.554321289062500
-102.554321289062500
-102.554321289062500
-102.569580078125000
-102.569580078125000
-102.569580078125000
-102.569580078125000
-102.569580078125000
-102.569580078125000
-102.569580078125000
-102.569580078125000
-102.569580078125000
-102.569580078125000
-102.569580078125000
-102.569580078125000
-102.569580078125000
-102.554321289062500
-102.554321289062500
-102.554321289062500
-102.554321289062500
-102.554321289062500
-102.539062500000000
-102.539062500000000
-102.539062500000000
-102.539062500000000
-102.539062500000000
-102.539062500000000
-102.523803710937500
-102.523803710937500
-102.523803710937500
-102.523803710937500
-102.523803710937500
-102.508544921875000
-102.523803710937500
-102.523803710937500
-102.523803710937500
-102.523803710937500
-102.523803710937500
-102.523803710937500
-102.523803710937500
-102.523803710937500
-102.523803710937500
-102.523803710937500
-102.523803710937500
-102.523803710937500
-102.523803710937500
-102.523803710937500
-102.539062500000000
-102.539062500000000
-102.539062500000000
-102.539062500000000
-102.539062500000000
-102.539062500000000
-102.539062500000000
-102.554321289062500
-102.554321289062500
-102.554321289062500
-102.554321289062500
-102.554321289062500
-102.554321289062500
-102.554321289062500
-102.554321289062500
-102.554321289062500
-102.554321289062500
-102.554321289062500
-102.554321289062500
-102.554321289062500
-102.554321289062500
-102.554321289062500
-102.554321289062500
-102.554321289062500
-102.554321289062500
-102.569580078125000
-102.569580078125000
-102.569580078125000
-102.569580078125000
-102.569580078125000
-102.569580078125000
-102.569580078125000
-102.569580078125000
-102.569580078125000
-102.569580078125000
-102.569580078125000
-102.569580078125000
-102.569580078125000
-102.569580078125000
-102.569580078125000
-102.554321289062500
-102.554321289062500
-102.554321289062500
-102.554321289062500
-102.539062500000000
-102.539062500000000
-102.554321289062500
-102.554321289062500
-102.554321289062500
-102.554321289062500
-102.554321289062500
-102.554321289062500
-102.554321289062500
-102.569580078125000
-102.569580078125000
-102.569580078125000
-102.569580078125000
-102.569580078125000
-102.569580078125000
-102.584838867187500
-102.584838867187500
-102.584838867187500
-102.584838867187500
-102.584838867187500
-102.584838867187500
-102.584838867187500
-102.584838867187500
-102.584838867187500
-102.584838867187500
-102.600097656250000
-102.600097656250000
-102.600097656250000
-102.600097656250000
-102.600097656250000
-102.600097656250000
-102.600097656250000
-102.600097656250000
-102.615356445312500
-102.615356445312500
-102.615356445312500
-102.615356445312500
-102.615356445312500
-102.615356445312500
-102.615356445312500
-102.615356445312500
-102.615356445312500
-102.615356445312500
-102.600097656250000
-102.600097656250000
-102.615356445312500
-102.615356445312500
-102.600097656250000
-102.600097656250000
-102.600097656250000
-102.600097656250000
-102.600097656250000
-102.600097656250000
-102.600097656250000
-102.600097656250000
-102.584838867187500
-102.584838867187500
-102.584838867187500
-102.584838867187500
-102.584838867187500
-102.584838867187500
-102.584838867187500
-102.584838867187500
-102.569580078125000
-102.569580078125000
-102.569580078125000
-102.569580078125000
-102.569580078125000
-102.554321289062500
-102.554321289062500
-102.554321289062500
-102.539062500000000
-102.539062500000000
-102.539062500000000
-102.539062500000000
-102.539062500000000
-102.539062500000000
-102.539062500000000
-102.539062500000000
-102.539062500000000
-102.539062500000000
-102.539062500000000
-102.539062500000000
-102.539062500000000
-102.539062500000000
-102.539062500000000
-102.539062500000000
-102.539062500000000
-102.539062500000000
-102.539062500000000
-102.539062500000000
-102.539062500000000
-102.539062500000000
-102.539062500000000
-102.523803710937500
-102.523803710937500
-102.523803710937500
-102.539062500000000
-102.523803710937500
-102.523803710937500
-102.523803710937500
-102.523803710937500
-102.523803710937500
-102.523803710937500
-102.523803710937500
-102.523803710937500
-102.523803710937500
-102.523803710937500
-102.523803710937500
-102.523803710937500
-102.523803710937500
-102.539062500000000
-102.539062500000000
-102.554321289062500
-102.554321289062500
-102.554321289062500
-102.554321289062500
-102.569580078125000
-102.569580078125000
-102.569580078125000
-102.569580078125000
-102.584838867187500
-102.584838867187500
-102.584838867187500
-102.584838867187500
-102.584838867187500
-102.584838867187500
-102.584838867187500
-102.584838867187500
-102.584838867187500
-102.584838867187500
-102.584838867187500
-102.584838867187500
-102.584838867187500
-102.584838867187500
-102.569580078125000
-102.569580078125000
-102.569580078125000
-102.569580078125000
-102.554321289062500
-102.554321289062500
-102.554321289062500
-102.554321289062500
-102.554321289062500
-102.554321289062500
-102.554321289062500
-102.554321289062500
-102.554321289062500
-102.569580078125000
-102.554321289062500
-102.554321289062500
-102.554321289062500
-102.554321289062500
-102.554321289062500
-102.554321289062500
-102.554321289062500
-102.554321289062500
-102.539062500000000
-102.554321289062500
-102.554321289062500
-102.554321289062500
-102.554321289062500
-102.554321289062500
-102.554321289062500
-102.554321289062500
-102.539062500000000
-102.554321289062500
-102.554321289062500
-102.539062500000000
-102.554321289062500
-102.554321289062500
-102.539062500000000
-102.539062500000000
-102.554321289062500
-102.554321289062500
-102.554321289062500
-102.554321289062500
-102.554321289062500
-102.554321289062500
-102.569580078125000
-102.569580078125000
-102.569580078125000
-102.569580078125000
-102.569580078125000
-102.569580078125000
-102.584838867187500
-102.569580078125000
-100.234985351562500
-94.894409179687500
-89.996337890625000
-84.472656250000000
-77.789306640625000
-70.251464843750000
-62.255859375000000
-54.214477539062500
-46.447753906250000
-38.940429687500000
-31.631469726562500
-24.459838867187500
-17.440795898437500
-10.620117187500000
-3.997802734375000
2.319335937500000
8.392333984375000
14.221191406250000
19.744873046875000
24.963378906250000
29.891967773437500
34.515380859375000
38.864135742187500
42.892456054687500
46.615600585937500
50.033569335937500
53.161621093750000
55.999755859375000
58.517456054687500
60.745239257812500
62.698364257812500
64.392089843750000
65.795898437500000
66.940307617187500
67.840576171875000
68.481445312500000
68.908691406250000
69.091796875000000
69.061279296875000
68.817138671875000
68.389892578125000
67.779541015625000
67.016601562500000
66.070556640625000
64.956665039062500
63.690185546875000
62.301635742187500
60.791015625000000
59.158325195312500
57.434082031250000
55.603027343750000
53.680419921875000
51.696777343750000
49.636840820312500
47.531127929687500
45.379638671875000
43.182373046875000
40.969848632812500
38.726806640625000
36.468505859375000
34.210205078125000
31.951904296875000
29.708862304687500
27.465820312500000
25.268554687500000
23.086547851562500
20.935058593750000
18.814086914062500
16.738891601562500
14.724731445312500
12.741088867187500
10.818481445312500
8.941650390625000
7.141113281250000
5.386352539062500
3.707885742187500
2.090454101562500
0.518798828125000
-0.930786132812500
-2.273559570312500
-3.601074218750000
-4.867553710937500
-6.042480468750000
-7.156372070312500
-8.178710937500000
-9.124755859375000
-10.025024414062500
-10.848999023437500
-11.611938476562500
-12.298583984375000
-12.908935546875000
-13.458251953125000
-13.931274414062500
-14.343261718750000
-14.709472656250000
-14.999389648437500
-15.228271484375000
-15.411376953125000
-15.548706054687500
-15.625000000000000
-15.640258789062500
-15.625000000000000
-15.548706054687500
-15.441894531250000
-15.319824218750000
-15.167236328125000
-14.953613281250000
-14.694213867187500
-14.404296875000000
-14.114379882812500
-13.763427734375000
-13.397216796875000
-13.000488281250000
-12.588500976562500
-12.161254882812500
-11.718750000000000
-11.260986328125000
-10.787963867187500
-10.299682617187500
-9.811401367187500
-9.323120117187500
-8.834838867187500
-8.331298828125000
-7.827758789062500
-7.339477539062500
-6.835937500000000
-6.347656250000000
-5.874633789062500
-5.386352539062500
-4.913330078125000
-4.455566406250000
-3.997802734375000
-3.555297851562500
-3.112792968750000
-2.700805664062500
-2.288818359375000
-1.892089843750000
-1.510620117187500
-1.159667968750000
-0.793457031250000
-0.473022460937500
-0.152587890625000
0.106811523437500
0.366210937500000
0.625610351562500
0.854492187500000
1.068115234375000
1.281738281250000
1.480102539062500
1.663208007812500
1.831054687500000
2.014160156250000
2.182006835937500
2.319335937500000
2.456665039062500
2.578735351562500
2.670288085937500
2.761840820312500
2.838134765625000
2.899169921875000
2.944946289062500
2.975463867187500
3.005981445312500
3.005981445312500
3.005981445312500
3.005981445312500
2.990722656250000
2.960205078125000
2.914428710937500
2.883911132812500
2.838134765625000
2.777099609375000
2.716064453125000
2.639770507812500
2.548217773437500
2.471923828125000
2.380371093750000
2.288818359375000
2.197265625000000
2.090454101562500
1.983642578125000
1.876831054687500
1.754760742187500
1.647949218750000
1.525878906250000
1.403808593750000
1.281738281250000
1.159667968750000
1.037597656250000
0.915527343750000
0.778198242187500
0.656127929687500
0.549316406250000
0.442504882812500
0.335693359375000
0.244140625000000
0.167846679687500
0.091552734375000
0.015258789062500
-0.045776367187500
-0.106811523437500
-0.183105468750000
-0.244140625000000
-0.320434570312500
-0.381469726562500
-0.442504882812500
-0.503540039062500
-0.564575195312500
-0.610351562500000
-0.671386718750000
-0.717163085937500
-0.762939453125000
-0.808715820312500
-0.854492187500000
-0.885009765625000
-0.915527343750000
-0.946044921875000
-0.991821289062500
-1.007080078125000
-1.022338867187500
-1.052856445312500
-1.068115234375000
-1.083374023437500
-1.098632812500000
-1.098632812500000
-1.113891601562500
-1.113891601562500
-1.129150390625000
-1.113891601562500
-1.129150390625000
-1.113891601562500
-1.113891601562500
-1.113891601562500
-1.098632812500000
-1.083374023437500
-1.083374023437500
-1.068115234375000
-1.052856445312500
-1.022338867187500
-1.007080078125000
-0.991821289062500
-0.976562500000000
-0.961303710937500
-0.930786132812500
-0.900268554687500
-0.885009765625000
-0.854492187500000
-0.839233398437500
-0.808715820312500
-0.778198242187500
-0.747680664062500
-0.717163085937500
-0.701904296875000
-0.671386718750000
-0.640869140625000
-0.610351562500000
-0.595092773437500
-0.564575195312500
-0.534057617187500
-0.503540039062500
-0.473022460937500
-0.457763671875000
-0.427246093750000
-0.396728515625000
-0.381469726562500
-0.366210937500000
-0.335693359375000
-0.320434570312500
-0.305175781250000
-0.274658203125000
-0.274658203125000
-0.259399414062500
-0.228881835937500
-0.228881835937500
-0.198364257812500
-0.198364257812500
-0.198364257812500
-0.167846679687500
-0.152587890625000
-0.152587890625000
-0.137329101562500
-0.137329101562500
-0.137329101562500
-0.122070312500000
-0.106811523437500
-0.106811523437500
-0.091552734375000
-0.091552734375000
-0.091552734375000
-0.076293945312500
-0.076293945312500
-0.061035156250000
-0.061035156250000
-0.061035156250000
-0.061035156250000
-0.061035156250000
-0.061035156250000
-0.061035156250000
-0.061035156250000
-0.061035156250000
-0.061035156250000
-0.061035156250000
-0.076293945312500
-0.076293945312500
-0.076293945312500
-0.076293945312500
-0.076293945312500
-0.091552734375000
-0.106811523437500
-0.106811523437500
-0.122070312500000
-0.122070312500000
-0.122070312500000
-0.122070312500000
-0.137329101562500
-0.152587890625000
-0.152587890625000
-0.167846679687500
-0.167846679687500
-0.183105468750000
-0.183105468750000
-0.183105468750000
-0.198364257812500
-0.198364257812500
-0.198364257812500
-0.198364257812500
-0.213623046875000
-0.213623046875000
-0.213623046875000
-0.213623046875000
-0.228881835937500
-0.244140625000000
-0.244140625000000
-0.244140625000000
-0.244140625000000
-0.259399414062500
-0.259399414062500
-0.274658203125000
-0.259399414062500
-0.274658203125000
-0.274658203125000
-0.289916992187500
-0.289916992187500
-0.289916992187500
-0.289916992187500
-0.289916992187500
-0.289916992187500
-0.305175781250000
-0.305175781250000
-0.305175781250000
-0.305175781250000
-0.305175781250000
-0.305175781250000
-0.320434570312500
-0.320434570312500
-0.320434570312500
-0.320434570312500
-0.320434570312500
-0.320434570312500
-0.320434570312500
-0.320434570312500
-0.320434570312500
-0.320434570312500
-0.320434570312500
-0.320434570312500
-0.320434570312500
-0.320434570312500
-0.320434570312500
-0.320434570312500
-0.320434570312500
-0.305175781250000
-0.305175781250000
-0.305175781250000
-0.305175781250000
-0.305175781250000
-0.305175781250000
-0.305175781250000
-0.305175781250000
-0.289916992187500
-0.289916992187500
-0.289916992187500
-0.289916992187500
-0.289916992187500
-0.289916992187500
-0.289916992187500
-0.289916992187500
-0.289916992187500
-0.289916992187500
-0.289916992187500
-0.289916992187500
-0.289916992187500
-0.274658203125000
-0.274658203125000
-0.274658203125000
-0.274658203125000
-0.274658203125000
-0.259399414062500
-0.259399414062500
-0.259399414062500
-0.244140625000000
-0.244140625000000
-0.228881835937500
-0.228881835937500
-0.228881835937500
-0.213623046875000
-0.213623046875000
-0.198364257812500
-0.198364257812500
-0.183105468750000
-0.183105468750000
-0.183105468750000
-0.183105468750000
-0.167846679687500
-0.167846679687500
-0.167846679687500
-0.152587890625000
-0.137329101562500
-0.152587890625000
-0.152587890625000
-0.137329101562500
-0.122070312500000
-0.122070312500000
-0.122070312500000
-0.106811523437500
-0.106811523437500
-0.106811523437500
-0.106811523437500
-0.106811523437500
-0.106811523437500
-0.091552734375000
-0.091552734375000
-0.091552734375000
-0.076293945312500
-0.076293945312500
-0.076293945312500
-0.076293945312500
-0.076293945312500
-0.076293945312500
-0.076293945312500
-0.076293945312500
-0.076293945312500
-0.076293945312500
-0.091552734375000
-0.091552734375000
-0.091552734375000
-0.091552734375000
-0.091552734375000
-0.106811523437500
-0.106811523437500
-0.106811523437500
-0.106811523437500
-0.106811523437500
-0.122070312500000
-0.122070312500000
-0.122070312500000
-0.106811523437500
-0.122070312500000
-0.122070312500000
-0.122070312500000
-0.122070312500000
-0.122070312500000
-0.122070312500000
-0.122070312500000
-0.122070312500000
-0.122070312500000
-0.137329101562500
-0.137329101562500
-0.137329101562500
-0.137329101562500
-0.137329101562500
-0.137329101562500
-0.137329101562500
-0.137329101562500
-0.137329101562500
-0.137329101562500
-0.152587890625000
-0.152587890625000
-0.152587890625000
-0.152587890625000
-0.152587890625000
-0.167846679687500
-0.167846679687500
-0.167846679687500
-0.167846679687500
-0.167846679687500
-0.167846679687500
-0.183105468750000
-0.183105468750000
-0.183105468750000
-0.183105468750000
-0.183105468750000
-0.183105468750000
-0.183105468750000
-0.183105468750000
-0.183105468750000
-0.183105468750000
-0.183105468750000
-0.198364257812500
-0.198364257812500
-0.198364257812500
-0.198364257812500
-0.198364257812500
-0.198364257812500
-0.198364257812500
-0.198364257812500
-0.198364257812500
-0.198364257812500
-0.183105468750000
-0.183105468750000
-0.183105468750000
-0.183105468750000
-0.183105468750000
-0.183105468750000
-0.183105468750000
-0.167846679687500
-0.167846679687500
-0.167846679687500
-0.152587890625000
-0.152587890625000
-0.152587890625000
-0.152587890625000
-0.152587890625000
-0.137329101562500
-0.137329101562500
-0.152587890625000
-0.152587890625000
-0.137329101562500
-0.137329101562500
-0.137329101562500
-0.137329101562500
-0.122070312500000
-0.122070312500000
-0.122070312500000
-0.106811523437500
-0.106811523437500
-0.106811523437500
-0.106811523437500
-0.091552734375000
-0.091552734375000
-0.106811523437500
-0.091552734375000
-0.091552734375000
-0.091552734375000
-0.091552734375000
-0.091552734375000
-0.091552734375000
-0.091552734375000
-0.076293945312500
-0.076293945312500
-0.076293945312500
-0.076293945312500
-0.076293945312500
-0.076293945312500
-0.076293945312500
-0.076293945312500
-0.061035156250000
-0.076293945312500
-0.076293945312500
-0.076293945312500
-0.076293945312500
-0.076293945312500
-0.076293945312500
-0.076293945312500
-0.091552734375000
-0.091552734375000
-0.091552734375000
-0.091552734375000
-0.091552734375000
-0.106811523437500
-0.106811523437500
-0.106811523437500
-0.106811523437500
-0.106811523437500
-0.106811523437500
-0.122070312500000
-0.122070312500000
-0.122070312500000
-0.122070312500000
-0.106811523437500
-0.122070312500000
-0.122070312500000
-0.122070312500000
-0.122070312500000
-0.122070312500000
-0.122070312500000
-0.137329101562500
-0.137329101562500
-0.137329101562500
-0.137329101562500
-0.137329101562500
-0.152587890625000
-0.167846679687500
-0.167846679687500
-0.152587890625000
-0.167846679687500
-0.167846679687500
-0.167846679687500
-0.183105468750000
-0.167846679687500
-0.167846679687500
-0.183105468750000
-0.183105468750000
-0.183105468750000
-0.183105468750000
-0.167846679687500
-0.167846679687500
-0.167846679687500
-0.167846679687500
-0.167846679687500
-0.167846679687500
-0.167846679687500
-0.167846679687500
-0.167846679687500
-0.167846679687500
-0.167846679687500
-0.167846679687500
-0.167846679687500
-0.183105468750000
-0.167846679687500
-0.167846679687500
-0.167846679687500
-0.167846679687500
-0.167846679687500
-0.183105468750000
-0.183105468750000
-0.167846679687500
-0.183105468750000
-0.183105468750000
-0.183105468750000
-0.183105468750000
-0.183105468750000
-0.183105468750000
-0.183105468750000
-0.183105468750000
-0.183105468750000
-0.183105468750000
-0.167846679687500
-0.167846679687500
-0.167846679687500
-0.167846679687500
-0.167846679687500
-0.167846679687500
-0.152587890625000
-0.152587890625000
-0.152587890625000
-0.152587890625000
-0.152587890625000
-0.137329101562500
-0.137329101562500
-0.137329101562500
-0.137329101562500
-0.137329101562500
-0.137329101562500
-0.137329101562500
-0.137329101562500
-0.137329101562500
-0.137329101562500
-0.137329101562500
-0.122070312500000
-0.122070312500000
-0.122070312500000
-0.122070312500000
-0.122070312500000
-0.122070312500000
-0.122070312500000
-0.106811523437500
-0.106811523437500
-0.106811523437500
-0.106811523437500
-0.106811523437500
-0.106811523437500
-0.106811523437500
-0.106811523437500
-0.122070312500000
-0.122070312500000
-0.106811523437500
-0.106811523437500
-0.122070312500000
-0.122070312500000
-0.122070312500000
-0.106811523437500
-0.106811523437500
-0.106811523437500
-0.106811523437500
-0.106811523437500
-0.106811523437500
-0.106811523437500
-0.106811523437500
-0.106811523437500
-0.106811523437500
-0.106811523437500
-0.106811523437500
-0.106811523437500
-0.122070312500000
-0.122070312500000
-0.122070312500000
-0.122070312500000
-0.122070312500000
-0.122070312500000
-0.122070312500000
-0.137329101562500
-0.137329101562500
-0.137329101562500
-0.137329101562500
-0.137329101562500
-0.137329101562500
-0.137329101562500
-0.137329101562500
-0.122070312500000
-0.137329101562500
-0.122070312500000
-0.122070312500000
-0.137329101562500
-0.137329101562500
-0.137329101562500
-0.137329101562500
-0.137329101562500
-0.137329101562500
-0.122070312500000
-0.122070312500000
-0.122070312500000
-0.122070312500000
-0.122070312500000
-0.122070312500000
-0.122070312500000
-0.122070312500000
-0.122070312500000
-0.106811523437500
-0.106811523437500
-0.106811523437500
-0.106811523437500
-0.106811523437500
-0.106811523437500
-0.106811523437500
-0.091552734375000
-0.091552734375000
-0.091552734375000
-0.091552734375000
-0.091552734375000
-0.076293945312500
-0.076293945312500
-0.076293945312500
-0.076293945312500
-0.076293945312500
-0.076293945312500
-0.076293945312500
-0.076293945312500
-0.076293945312500
-0.061035156250000
-0.061035156250000
-0.061035156250000
-0.061035156250000
-0.061035156250000
-0.061035156250000
-0.045776367187500
-0.045776367187500
-0.061035156250000
-0.045776367187500
-0.045776367187500
-0.061035156250000
-0.045776367187500
-0.045776367187500
-0.045776367187500
-0.045776367187500
-0.061035156250000
-0.061035156250000
-0.061035156250000
-0.061035156250000
-0.061035156250000
-0.061035156250000
-0.061035156250000
-0.076293945312500
-0.076293945312500
-0.076293945312500
-0.061035156250000
-0.076293945312500
-0.091552734375000
-0.076293945312500
-0.091552734375000
-0.091552734375000
-0.076293945312500
-0.076293945312500
-0.091552734375000
-0.091552734375000
-0.091552734375000
-0.091552734375000
-0.076293945312500
-0.076293945312500
-0.076293945312500
-0.076293945312500
-0.076293945312500
-0.091552734375000
-0.076293945312500
-0.076293945312500
-0.076293945312500
-0.076293945312500
-0.091552734375000
-0.091552734375000
-0.091552734375000
-0.091552734375000
-0.091552734375000
-0.106811523437500
-0.106811523437500
-0.106811523437500
-0.106811523437500
-0.106811523437500
-0.106811523437500
-0.122070312500000
-0.122070312500000
-0.106811523437500
-0.122070312500000
-0.122070312500000
-0.122070312500000
-0.122070312500000
-0.122070312500000
-0.122070312500000
-0.122070312500000
-0.122070312500000
-0.122070312500000
-0.122070312500000
-0.122070312500000
-0.122070312500000
-0.122070312500000
-0.106811523437500
-0.122070312500000
-0.122070312500000
-0.122070312500000
-0.122070312500000
-0.106811523437500
-0.106811523437500
-0.122070312500000
-0.122070312500000
-0.122070312500000
-0.106811523437500
-0.106811523437500
-0.106811523437500
-0.122070312500000
-0.106811523437500
-0.106811523437500
-0.091552734375000
-0.106811523437500
-0.106811523437500
-0.106811523437500
-0.106811523437500
-0.091552734375000
-0.091552734375000
-0.091552734375000
-0.091552734375000
-0.091552734375000
-0.091552734375000
-0.091552734375000
-0.091552734375000
-0.091552734375000
-0.106811523437500
-0.091552734375000
-0.091552734375000
-0.091552734375000
-0.091552734375000
-0.091552734375000
-0.091552734375000
-0.076293945312500
-0.076293945312500
-0.076293945312500
-0.076293945312500
-0.076293945312500
-0.076293945312500
-0.076293945312500
-0.076293945312500
-0.061035156250000
-0.061035156250000
-0.061035156250000
-0.061035156250000
-0.061035156250000
-0.061035156250000
-0.061035156250000
-0.061035156250000
-0.061035156250000
-0.061035156250000
-0.061035156250000
-0.061035156250000
-0.061035156250000
-0.061035156250000
-0.061035156250000
-0.045776367187500
-0.061035156250000
-0.061035156250000
-0.045776367187500
-0.045776367187500
-0.045776367187500
-0.045776367187500
-0.045776367187500
-0.045776367187500
-0.045776367187500
-0.045776367187500
-0.045776367187500
-0.045776367187500
-0.045776367187500
-0.045776367187500
-0.045776367187500
-0.045776367187500
-0.045776367187500
-0.045776367187500
-0.045776367187500
-0.045776367187500
-0.045776367187500
-0.045776367187500
-0.045776367187500
-0.030517578125000
-0.030517578125000
-0.030517578125000
-0.030517578125000
-0.030517578125000
-0.030517578125000
-0.030517578125000
-0.045776367187500
-0.030517578125000
-0.030517578125000
-0.045776367187500
-0.045776367187500
-0.045776367187500
-0.045776367187500
-0.030517578125000
-0.045776367187500
-0.045776367187500
-0.045776367187500
-0.045776367187500
-0.045776367187500
-0.045776367187500
-0.045776367187500
-0.045776367187500
-0.045776367187500
-0.045776367187500
-0.061035156250000
-0.045776367187500
-0.061035156250000
-0.061035156250000
-0.061035156250000
-0.061035156250000
-0.061035156250000
-0.061035156250000
-0.061035156250000
-0.061035156250000
-0.076293945312500
-0.076293945312500
-0.076293945312500
-0.076293945312500
-0.061035156250000
-0.061035156250000
-0.061035156250000
-0.076293945312500
-0.061035156250000
-0.061035156250000
-0.061035156250000
-0.061035156250000
-0.061035156250000
-0.061035156250000
-0.061035156250000
-0.061035156250000
-0.061035156250000
-0.061035156250000
-0.061035156250000
-0.061035156250000
-0.061035156250000
-0.061035156250000
-0.061035156250000
-0.061035156250000
-0.061035156250000
-0.061035156250000
-0.061035156250000
-0.061035156250000
-0.061035156250000
-0.061035156250000
-0.061035156250000
-0.061035156250000
-0.061035156250000
-0.061035156250000
-0.061035156250000
-0.061035156250000
-0.061035156250000
-0.061035156250000
-0.061035156250000
-0.061035156250000
-0.061035156250000
-0.061035156250000
-0.061035156250000
-0.061035156250000
-0.061035156250000
-0.061035156250000
-0.061035156250000
-0.061035156250000
-0.061035156250000
-0.076293945312500
-0.076293945312500
-0.076293945312500
-0.076293945312500
-0.076293945312500
-0.076293945312500
-0.076293945312500
-0.076293945312500
-0.076293945312500
-0.076293945312500
-0.076293945312500
-0.076293945312500
-0.076293945312500
-0.076293945312500
-0.076293945312500
-0.076293945312500
-0.076293945312500
-0.076293945312500
-0.076293945312500
-0.076293945312500
-0.076293945312500
-0.076293945312500
-0.061035156250000
-0.061035156250000
-0.061035156250000
-0.061035156250000
-0.076293945312500
-0.076293945312500
-0.076293945312500
-0.076293945312500
-0.076293945312500
-0.076293945312500
-0.076293945312500
-0.076293945312500
-0.076293945312500
-0.076293945312500
-0.076293945312500
-0.076293945312500
-0.076293945312500
-0.076293945312500
-0.076293945312500
-0.091552734375000
-0.091552734375000
-0.091552734375000
-0.091552734375000
-0.091552734375000
-0.106811523437500
-0.106811523437500
-0.106811523437500
-0.106811523437500
-0.106811523437500
-0.106811523437500
-0.106811523437500
-0.106811523437500
-0.091552734375000
-0.091552734375000
-0.091552734375000
-0.091552734375000
-0.106811523437500
-0.091552734375000
-0.091552734375000
-0.091552734375000
-0.076293945312500
-0.076293945312500
-0.076293945312500
-0.076293945312500
-0.076293945312500
-0.076293945312500
-0.061035156250000
-0.061035156250000
-0.061035156250000
-0.061035156250000
-0.061035156250000
-0.061035156250000
-0.061035156250000
-0.045776367187500
-0.061035156250000
-0.061035156250000
-0.061035156250000
-0.061035156250000
-0.061035156250000
-0.061035156250000
-0.076293945312500
-0.061035156250000
-0.076293945312500
-0.061035156250000
-0.061035156250000
-0.061035156250000
-0.061035156250000
-0.061035156250000
-0.061035156250000
-0.061035156250000
-0.061035156250000
-0.061035156250000
-0.061035156250000
-0.061035156250000
-0.061035156250000
-0.061035156250000
-0.061035156250000
-0.061035156250000
-0.061035156250000
-0.061035156250000
-0.061035156250000
-0.061035156250000
-0.061035156250000
-0.061035156250000
-0.045776367187500
-0.045776367187500
-0.045776367187500
-0.045776367187500
-0.045776367187500
-0.045776367187500
-0.045776367187500
-0.045776367187500
-0.045776367187500
-0.045776367187500
-0.045776367187500
-0.045776367187500
-0.045776367187500
-0.045776367187500
-0.045776367187500
-0.045776367187500
-0.061035156250000
-0.061035156250000
-0.061035156250000
-0.061035156250000
-0.061035156250000
-0.061035156250000
-0.061035156250000
-0.061035156250000
-0.061035156250000
-0.076293945312500
-0.061035156250000
-0.061035156250000
-0.061035156250000
-0.076293945312500
-0.076293945312500
-0.076293945312500
-0.076293945312500
-0.076293945312500
-0.061035156250000
-0.076293945312500
-0.076293945312500
-0.076293945312500
-0.076293945312500
-0.076293945312500
-0.076293945312500
-0.091552734375000
-0.091552734375000
-0.076293945312500
-0.076293945312500
-0.076293945312500
-0.076293945312500
-0.076293945312500
-0.076293945312500
-0.076293945312500
-0.076293945312500
-0.061035156250000
-0.061035156250000
-0.061035156250000
-0.061035156250000
-0.061035156250000
-0.061035156250000
-0.061035156250000
-0.061035156250000
-0.061035156250000
-0.061035156250000
-0.061035156250000
-0.061035156250000
-0.061035156250000
-0.045776367187500
-0.061035156250000
-0.061035156250000
-0.045776367187500
-0.045776367187500
-0.045776367187500
-0.045776367187500
-0.045776367187500
-0.045776367187500
-0.045776367187500
-0.045776367187500
-0.045776367187500
-0.045776367187500
-0.045776367187500
-0.045776367187500
-0.045776367187500
-0.045776367187500
-0.045776367187500
-0.045776367187500
-0.045776367187500
-0.030517578125000
-0.045776367187500
-0.045776367187500
-0.045776367187500
-0.045776367187500
-0.045776367187500
-0.045776367187500
-0.045776367187500
-0.045776367187500
-0.045776367187500
-0.045776367187500
-0.045776367187500
-0.030517578125000
-0.030517578125000
-0.030517578125000
-0.030517578125000
-0.015258789062500
-0.015258789062500
-0.015258789062500
-0.015258789062500
-0.015258789062500
-0.015258789062500
-0.030517578125000
-0.015258789062500
-0.015258789062500
-0.015258789062500
-0.015258789062500
-0.015258789062500
-0.030517578125000
-0.030517578125000
-0.030517578125000
-0.030517578125000
-0.030517578125000
-0.045776367187500
-0.045776367187500
-0.045776367187500
-0.045776367187500
-0.045776367187500
-0.045776367187500
-0.045776367187500
-0.045776367187500
-0.045776367187500
-0.045776367187500
-0.045776367187500
-0.045776367187500
-0.045776367187500
-0.061035156250000
-0.061035156250000
-0.045776367187500
-0.045776367187500
-0.061035156250000
-0.061035156250000
-0.061035156250000
-0.061035156250000
-0.061035156250000
-0.061035156250000
-0.076293945312500
-0.076293945312500
-0.076293945312500
-0.076293945312500
-0.076293945312500
-0.076293945312500
-0.076293945312500
-0.076293945312500
-0.076293945312500
-0.076293945312500
-0.076293945312500
-0.091552734375000
-0.076293945312500
-0.076293945312500
-0.091552734375000
-0.091552734375000
-0.091552734375000
-0.091552734375000
-0.076293945312500
-0.076293945312500
-0.091552734375000
-0.091552734375000
-0.091552734375000
-0.091552734375000
-0.076293945312500
-0.076293945312500
-0.076293945312500
-0.076293945312500
-0.076293945312500
-0.061035156250000
-0.076293945312500
-0.076293945312500
-0.076293945312500
-0.061035156250000
-0.076293945312500
-0.076293945312500
-0.076293945312500
-0.091552734375000
-0.091552734375000
-0.076293945312500
-0.091552734375000
-0.091552734375000
-0.091552734375000
-0.091552734375000
-0.076293945312500
-0.076293945312500
-0.076293945312500
-0.076293945312500
-0.076293945312500
-0.061035156250000
-0.061035156250000
-0.061035156250000
-0.061035156250000
-0.061035156250000
-0.061035156250000
-0.045776367187500
-0.045776367187500
-0.045776367187500
-0.045776367187500
-0.045776367187500
-0.045776367187500
-0.061035156250000
-0.045776367187500
-0.045776367187500
-0.045776367187500
-0.045776367187500
-0.045776367187500
-0.045776367187500
-0.045776367187500
-0.045776367187500
-0.045776367187500
-0.045776367187500
-0.045776367187500
-0.061035156250000
-0.045776367187500
-0.045776367187500
-0.045776367187500
-0.045776367187500
-0.045776367187500
-0.045776367187500
-0.030517578125000
-0.045776367187500
-0.030517578125000
-0.030517578125000
-0.045776367187500
-0.045776367187500
-0.045776367187500
-0.030517578125000
-0.045776367187500
-0.045776367187500
-0.061035156250000
-0.061035156250000
-0.045776367187500
-0.045776367187500
-0.061035156250000
-0.061035156250000
-0.061035156250000
-0.061035156250000
-0.061035156250000
-0.061035156250000
-0.061035156250000
-0.061035156250000
-0.061035156250000
-0.076293945312500
-0.076293945312500
-0.076293945312500
-0.061035156250000
-0.076293945312500
-0.076293945312500
-0.076293945312500
-0.076293945312500
-0.076293945312500
-0.076293945312500
-0.076293945312500
-0.076293945312500
-0.076293945312500
-0.076293945312500
-0.076293945312500
-0.076293945312500
-0.076293945312500
-0.091552734375000
-0.091552734375000
-0.091552734375000
-0.076293945312500
-0.076293945312500
-0.091552734375000
-0.091552734375000
-0.091552734375000
-0.091552734375000
-0.106811523437500
-0.106811523437500
-0.106811523437500
-0.122070312500000
-0.122070312500000
-0.122070312500000
-0.122070312500000
-0.122070312500000
-0.122070312500000
-0.122070312500000
-0.122070312500000
-0.122070312500000
-0.106811523437500
-0.122070312500000
-0.106811523437500
-0.106811523437500
-0.106811523437500
-0.106811523437500
-0.106811523437500
-0.106811523437500
-0.091552734375000
-0.091552734375000
-0.106811523437500
-0.106811523437500
-0.091552734375000
-0.091552734375000
-0.091552734375000
-0.091552734375000
-0.091552734375000
-0.091552734375000
-0.076293945312500
-0.076293945312500
-0.076293945312500
-0.076293945312500
-0.076293945312500
-0.076293945312500
-0.076293945312500
-0.076293945312500
-0.076293945312500
-0.076293945312500
-0.076293945312500
-0.076293945312500
-0.091552734375000
-0.091552734375000
-0.091552734375000
-0.091552734375000
-0.091552734375000
-0.091552734375000
-0.091552734375000
-0.091552734375000
-0.091552734375000
-0.091552734375000
-0.091552734375000
-0.091552734375000
-0.091552734375000
-0.091552734375000
-0.091552734375000
-0.076293945312500
-0.076293945312500
-0.076293945312500
-0.076293945312500
-0.076293945312500
-0.076293945312500
-0.061035156250000
-0.076293945312500
-0.076293945312500
-0.076293945312500
-0.076293945312500
-0.076293945312500
-0.076293945312500
-0.076293945312500
-0.076293945312500
-0.076293945312500
-0.061035156250000
-0.076293945312500
-0.076293945312500
-0.061035156250000
-0.061035156250000
-0.061035156250000
-0.045776367187500
-0.061035156250000
-0.061035156250000
-0.045776367187500
-0.045776367187500
-0.045776367187500
-0.045776367187500
-0.045776367187500
-0.045776367187500
-0.045776367187500
-0.045776367187500
-0.061035156250000
-0.061035156250000
-0.061035156250000
-0.061035156250000
-0.061035156250000
-0.061035156250000
-0.061035156250000
-0.061035156250000
-0.061035156250000
-0.061035156250000
-0.061035156250000
-0.045776367187500
-0.045776367187500
-0.045776367187500
-0.045776367187500
-0.045776367187500
-0.045776367187500
-0.045776367187500
-0.045776367187500
-0.045776367187500
-0.045776367187500
-0.045776367187500
-0.061035156250000
-0.061035156250000
-0.061035156250000
-0.061035156250000
-0.061035156250000
-0.061035156250000
-0.076293945312500
-0.076293945312500
-0.076293945312500
-0.076293945312500
-0.076293945312500
-0.076293945312500
-0.076293945312500
-0.076293945312500
-0.076293945312500
-0.061035156250000
-0.076293945312500
-0.076293945312500
-0.076293945312500
-0.076293945312500
-0.076293945312500
-0.061035156250000
-0.061035156250000
-0.076293945312500
-0.076293945312500
-0.061035156250000
-0.061035156250000
-0.061035156250000
-0.076293945312500
-0.091552734375000
-0.076293945312500
-0.076293945312500
-0.091552734375000
-0.091552734375000
-0.091552734375000
-0.106811523437500
-0.091552734375000
-0.091552734375000
-0.091552734375000
-0.091552734375000
-0.106811523437500
-0.091552734375000
-0.091552734375000
-0.091552734375000
-0.091552734375000
-0.106811523437500
-0.091552734375000
-0.091552734375000
-0.091552734375000
-0.091552734375000
-0.091552734375000
-0.091552734375000
-0.091552734375000
-0.091552734375000
-0.091552734375000
-0.091552734375000
-0.091552734375000
-0.091552734375000
-0.091552734375000
-0.091552734375000
-0.091552734375000
-0.076293945312500
-0.076293945312500
-0.091552734375000
-0.091552734375000
-0.076293945312500
-0.076293945312500
-0.076293945312500
-0.076293945312500
-0.076293945312500
-0.076293945312500
-0.061035156250000
-0.061035156250000
-0.045776367187500
-0.045776367187500
-0.061035156250000
-0.061035156250000
-0.045776367187500
-0.045776367187500
-0.045776367187500
-0.045776367187500
-0.045776367187500
-0.045776367187500
-0.045776367187500
-0.045776367187500
-0.030517578125000
-0.030517578125000
-0.030517578125000
-0.030517578125000
-0.030517578125000
-0.030517578125000
-0.030517578125000
-0.015258789062500
-0.030517578125000
-0.015258789062500
-0.015258789062500
-0.015258789062500
0.000000000000000
0.000000000000000
0.000000000000000
0.000000000000000
0.000000000000000
0.000000000000000
0.000000000000000
0.000000000000000
0.000000000000000
0.000000000000000
0.000000000000000
-0.015258789062500
-0.015258789062500
-0.015258789062500
-0.015258789062500
-0.015258789062500
-0.015258789062500
-0.030517578125000
-0.030517578125000
-0.015258789062500
-0.015258789062500
-0.030517578125000
-0.030517578125000
-0.030517578125000
-0.030517578125000
-0.030517578125000
-0.030517578125000
-0.030517578125000
-0.030517578125000
-0.030517578125000
-0.030517578125000
-0.030517578125000
-0.030517578125000
-0.015258789062500
-0.030517578125000
-0.030517578125000
-0.030517578125000
-0.030517578125000
-0.030517578125000
-0.030517578125000
-0.045776367187500
-0.045776367187500
-0.030517578125000
-0.045776367187500
-0.045776367187500
-0.045776367187500
-0.061035156250000
-0.061035156250000
-0.061035156250000
-0.061035156250000
-0.061035156250000
-0.061035156250000
-0.061035156250000
-0.061035156250000
-0.061035156250000
-0.061035156250000
-0.061035156250000
-0.061035156250000
-0.061035156250000
-0.061035156250000
-0.061035156250000
-0.045776367187500
-0.061035156250000
-0.061035156250000
-0.061035156250000
-0.061035156250000
-0.061035156250000
-0.061035156250000
-0.061035156250000
-0.045776367187500
-0.045776367187500
-0.045776367187500
-0.045776367187500
-0.045776367187500
-0.045776367187500
-0.045776367187500
-0.045776367187500
-0.045776367187500
-0.061035156250000
-0.061035156250000
-0.045776367187500
-0.061035156250000
-0.061035156250000
-0.045776367187500
-0.045776367187500
-0.061035156250000
-0.061035156250000
-0.061035156250000
-0.061035156250000
-0.061035156250000
-0.061035156250000
-0.061035156250000
-0.061035156250000
-0.076293945312500
-0.076293945312500
-0.061035156250000
-0.061035156250000
-0.061035156250000
-0.061035156250000
-0.076293945312500
-0.076293945312500
-0.076293945312500
-0.076293945312500
-0.061035156250000
-0.061035156250000
-0.076293945312500
-0.076293945312500
-0.076293945312500
-0.061035156250000
-0.061035156250000
-0.061035156250000
-0.061035156250000
-0.061035156250000
-0.061035156250000
-0.045776367187500
-0.045776367187500
-0.045776367187500
-0.045776367187500
-0.045776367187500
-0.045776367187500
-0.045776367187500
-0.045776367187500
-0.045776367187500
-0.045776367187500
-0.061035156250000
-0.045776367187500
-0.045776367187500
-0.045776367187500
-0.045776367187500
-0.045776367187500
-0.045776367187500
-0.045776367187500
-0.045776367187500
-0.045776367187500
-0.045776367187500
-0.045776367187500
-0.045776367187500
-0.045776367187500
-0.045776367187500
-0.061035156250000
-0.045776367187500
-0.061035156250000
-0.061035156250000
-0.061035156250000
-0.061035156250000
-0.061035156250000
-0.061035156250000
-0.061035156250000
-0.061035156250000
-0.061035156250000
-0.045776367187500
-0.061035156250000
-0.061035156250000
-0.045776367187500
-0.045776367187500
-0.045776367187500
-0.045776367187500
-0.045776367187500
-0.045776367187500
-0.045776367187500
-0.045776367187500
-0.045776367187500
-0.045776367187500
-0.045776367187500
-0.030517578125000
-0.030517578125000
-0.030517578125000
-0.030517578125000
-0.030517578125000
-0.030517578125000
-0.030517578125000
-0.030517578125000
-0.030517578125000
-0.030517578125000
-0.030517578125000
-0.030517578125000
-0.030517578125000
-0.030517578125000
-0.030517578125000
-0.030517578125000
-0.030517578125000
-0.030517578125000
-0.030517578125000
-0.045776367187500
-0.045776367187500
-0.045776367187500
-0.045776367187500
-0.045776367187500
-0.045776367187500
-0.045776367187500
-0.061035156250000
-0.061035156250000
-0.061035156250000
-0.061035156250000
-0.061035156250000
-0.061035156250000
-0.061035156250000
-0.061035156250000
-0.076293945312500
-0.061035156250000
-0.061035156250000
-0.061035156250000
-0.061035156250000
-0.061035156250000
-0.061035156250000
-0.061035156250000
-0.061035156250000
-0.061035156250000
-0.061035156250000
-0.061035156250000
-0.061035156250000
-0.061035156250000
-0.061035156250000
-0.061035156250000
-0.061035156250000
-0.076293945312500
-0.076293945312500
-0.076293945312500
-0.076293945312500
-0.076293945312500
-0.076293945312500
-0.076293945312500
-0.076293945312500
-0.076293945312500
-0.076293945312500
-0.076293945312500
-0.076293945312500
-0.076293945312500
-0.076293945312500
-0.076293945312500
-0.076293945312500
-0.076293945312500
-0.076293945312500
-0.091552734375000
-0.091552734375000
-0.091552734375000
-0.091552734375000
-0.106811523437500
-0.106811523437500
-0.106811523437500
-0.106811523437500
-0.106811523437500
-0.106811523437500
-0.106811523437500
-0.106811523437500
-0.106811523437500
-0.106811523437500
-0.106811523437500
-0.091552734375000
-0.091552734375000
-0.091552734375000
-0.091552734375000
-0.091552734375000
-0.076293945312500
-0.076293945312500
-0.076293945312500
-0.091552734375000
-0.061035156250000
-0.061035156250000
-0.076293945312500
-0.076293945312500
-0.076293945312500
-0.091552734375000
-0.076293945312500
-0.091552734375000
-0.091552734375000
-0.091552734375000
-0.091552734375000
-0.091552734375000
-0.091552734375000
-0.091552734375000
-0.091552734375000
-0.091552734375000
-0.091552734375000
-0.091552734375000
-0.091552734375000
-0.091552734375000
-0.091552734375000
-0.091552734375000
-0.091552734375000
-0.091552734375000
-0.091552734375000
-0.091552734375000
-0.091552734375000
-0.076293945312500
-0.091552734375000
-0.091552734375000
-0.091552734375000
-0.091552734375000
-0.091552734375000
-0.076293945312500
-0.076293945312500
-0.076293945312500
-0.091552734375000
-0.076293945312500
-0.076293945312500
-0.076293945312500
-0.076293945312500
-0.076293945312500
-0.076293945312500
-0.076293945312500
-0.076293945312500
-0.076293945312500
-0.076293945312500
-0.076293945312500
-0.076293945312500
-0.061035156250000
-0.076293945312500
-0.076293945312500
-0.061035156250000
-0.061035156250000
-0.061035156250000
-0.061035156250000
-0.061035156250000
-0.061035156250000
-0.061035156250000
-0.061035156250000
-0.061035156250000
-0.061035156250000
-0.061035156250000
-0.061035156250000
-0.061035156250000
-0.061035156250000
-0.061035156250000
-0.061035156250000
-0.061035156250000
-0.061035156250000
-0.061035156250000
-0.061035156250000
-0.045776367187500
-0.045776367187500
-0.045776367187500
-0.045776367187500
-0.045776367187500
-0.045776367187500
-0.030517578125000
-0.030517578125000
-0.030517578125000
-0.045776367187500
-0.030517578125000
-0.030517578125000
-0.030517578125000
-0.030517578125000
-0.030517578125000
-0.030517578125000
-0.030517578125000
-0.030517578125000
-0.030517578125000
-0.030517578125000
-0.015258789062500
-0.030517578125000
-0.030517578125000
-0.015258789062500
-0.015258789062500
-0.015258789062500
-0.015258789062500
-0.015258789062500
-0.015258789062500
-0.015258789062500
0.000000000000000
0.000000000000000
-0.015258789062500
-0.015258789062500
0.000000000000000
0.000000000000000
0.000000000000000
0.000000000000000
0.000000000000000
0.000000000000000
0.000000000000000
0.000000000000000
0.000000000000000
0.000000000000000
0.000000000000000
0.000000000000000
0.000000000000000
0.000000000000000
0.000000000000000
0.000000000000000
0.000000000000000
0.000000000000000
0.000000000000000
0.000000000000000
-0.015258789062500
-0.015258789062500
-0.015258789062500
-0.015258789062500
-0.015258789062500
-0.015258789062500
-0.030517578125000
-0.030517578125000
-0.030517578125000
-0.030517578125000
-0.015258789062500
-0.030517578125000
-0.030517578125000
-0.030517578125000
-0.030517578125000
-0.030517578125000
-0.030517578125000
-0.030517578125000
-0.030517578125000
-0.030517578125000
-0.030517578125000
-0.030517578125000
-0.030517578125000
-0.030517578125000
-0.030517578125000
-0.030517578125000
-0.030517578125000
-0.045776367187500
-0.030517578125000
-0.030517578125000
-0.030517578125000
-0.045776367187500
-0.030517578125000
-0.030517578125000
-0.030517578125000
-0.030517578125000
-0.030517578125000
-0.030517578125000
-0.030517578125000
-0.030517578125000
-0.030517578125000
-0.030517578125000
-0.030517578125000
-0.030517578125000
-0.030517578125000
-0.030517578125000
-0.030517578125000
-0.030517578125000
-0.030517578125000
-0.030517578125000
-0.030517578125000
-0.045776367187500
-0.045776367187500
-0.045776367187500
-0.045776367187500
-0.061035156250000
-0.061035156250000
-0.061035156250000
-0.061035156250000
-0.061035156250000
-0.076293945312500
-0.076293945312500
-0.076293945312500
-0.076293945312500
-0.076293945312500
-0.076293945312500
-0.091552734375000
-0.091552734375000
-0.091552734375000
-0.091552734375000
-0.091552734375000
-0.091552734375000
-0.091552734375000
-0.091552734375000
-0.091552734375000
-0.091552734375000
-0.091552734375000
-0.091552734375000
-0.091552734375000
-0.091552734375000
-0.091552734375000
-0.091552734375000
-0.091552734375000
-0.076293945312500
-0.076293945312500
-0.076293945312500
-0.091552734375000
-0.076293945312500
-0.091552734375000
-0.091552734375000
-0.076293945312500
-0.076293945312500
-0.076293945312500
-0.076293945312500
-0.076293945312500
-0.061035156250000
-0.061035156250000
-0.045776367187500
-0.045776367187500
-0.061035156250000
-0.061035156250000
-0.045776367187500
-0.045776367187500
-0.045776367187500
-0.045776367187500
-0.045776367187500
-0.061035156250000
-0.061035156250000
-0.045776367187500
-0.061035156250000
-0.061035156250000
-0.061035156250000
-0.061035156250000
-0.061035156250000
-0.076293945312500
-0.061035156250000
-0.061035156250000
-0.076293945312500
-0.061035156250000
-0.076293945312500
-0.076293945312500
-0.076293945312500
-0.076293945312500
-0.091552734375000
-0.091552734375000
-0.091552734375000
-0.091552734375000
-0.091552734375000
-0.091552734375000
-0.106811523437500
-0.106811523437500
-0.106811523437500
-0.106811523437500
-0.091552734375000
-0.106811523437500
-0.106811523437500
-0.091552734375000
-0.106811523437500
-0.106811523437500
-0.106811523437500
-0.106811523437500
-0.106811523437500
-0.106811523437500
-0.106811523437500
-0.106811523437500
-0.106811523437500
-0.106811523437500
-0.106811523437500
-0.106811523437500
-0.106811523437500
-0.106811523437500
-0.106811523437500
-0.106811523437500
-0.106811523437500
-0.106811523437500
-0.106811523437500
-0.106811523437500
-0.106811523437500
-0.106811523437500
-0.091552734375000
-0.106811523437500
-0.106811523437500
-0.106811523437500
-0.091552734375000
-0.091552734375000
-0.091552734375000
-0.091552734375000
-0.106811523437500
-0.106811523437500
-0.106811523437500
-0.106811523437500
-0.091552734375000
-0.091552734375000
-0.106811523437500
-0.106811523437500
-0.106811523437500
-0.106811523437500
-0.091552734375000
-0.106811523437500
-0.091552734375000
-0.091552734375000
-0.091552734375000
-0.091552734375000
-0.091552734375000
-0.091552734375000
-0.091552734375000
-0.076293945312500
-0.091552734375000
-0.091552734375000
-0.076293945312500
-0.061035156250000
-0.076293945312500
-0.076293945312500
-0.076293945312500
-0.061035156250000
-0.061035156250000
-0.076293945312500
-0.061035156250000
-0.061035156250000
-0.061035156250000
-0.061035156250000
-0.045776367187500
-0.045776367187500
-0.061035156250000
-0.045776367187500
-0.045776367187500
-0.045776367187500
-0.030517578125000
-0.045776367187500
-0.045776367187500
-0.030517578125000
-0.030517578125000
-0.030517578125000
-0.030517578125000
-0.030517578125000
-0.030517578125000
-0.045776367187500
-0.030517578125000
-0.030517578125000
-0.030517578125000
-0.030517578125000
-0.030517578125000
-0.030517578125000
-0.030517578125000
-0.030517578125000
-0.015258789062500
-0.015258789062500
-0.015258789062500
-0.015258789062500
-0.015258789062500
-0.015258789062500
-0.015258789062500
-0.015258789062500
-0.015258789062500
-0.015258789062500
-0.030517578125000
-0.030517578125000
-0.030517578125000
-0.030517578125000
-0.045776367187500
-0.045776367187500
-0.030517578125000
-0.045776367187500
-0.045776367187500
-0.045776367187500
-0.045776367187500
-0.045776367187500
-0.045776367187500
-0.045776367187500
-0.045776367187500
-0.045776367187500
-0.045776367187500
-0.045776367187500
-0.045776367187500
-0.061035156250000
-0.061035156250000
-0.061035156250000
-0.061035156250000
-0.076293945312500
-0.061035156250000
-0.076293945312500
-0.076293945312500
-0.061035156250000
-0.061035156250000
-0.061035156250000
-0.061035156250000
-0.076293945312500
-0.061035156250000
-0.061035156250000
-0.061035156250000
-0.061035156250000
-0.061035156250000
-0.061035156250000
-0.061035156250000
-0.061035156250000
-0.061035156250000
-0.061035156250000
-0.045776367187500
-0.045776367187500
-0.045776367187500
-0.045776367187500
-0.045776367187500
-0.045776367187500
-0.030517578125000
-0.045776367187500
-0.045776367187500
-0.030517578125000
-0.030517578125000
-0.030517578125000
-0.030517578125000
-0.030517578125000
-0.030517578125000
-0.015258789062500
-0.015258789062500
-0.015258789062500
-0.015258789062500
-0.015258789062500
-0.015258789062500
-0.015258789062500
0.000000000000000
0.000000000000000
0.000000000000000
0.000000000000000
0.000000000000000
0.000000000000000
0.000000000000000
0.000000000000000
0.000000000000000
0.000000000000000
0.000000000000000
0.000000000000000
0.000000000000000
0.015258789062500
0.000000000000000
0.000000000000000
0.000000000000000
0.000000000000000
0.000000000000000
0.000000000000000
0.000000000000000
0.000000000000000
0.000000000000000
0.000000000000000
0.000000000000000
0.000000000000000
0.000000000000000
-0.015258789062500
-0.015258789062500
-0.015258789062500
-0.015258789062500
-0.015258789062500
-0.030517578125000
-0.030517578125000
-0.030517578125000
-0.030517578125000
-0.045776367187500
-0.061035156250000
-0.061035156250000
-0.061035156250000
-0.061035156250000
-0.061035156250000
-0.076293945312500
-0.076293945312500
-0.091552734375000
-0.091552734375000
-0.091552734375000
-0.091552734375000
-0.091552734375000
-0.091552734375000
-0.106811523437500
-0.106811523437500
-0.106811523437500
-0.106811523437500
-0.106811523437500
-0.106811523437500
-0.106811523437500
-0.106811523437500
-0.106811523437500
-0.106811523437500
-0.106811523437500
-0.091552734375000
-0.091552734375000
-0.091552734375000
-0.091552734375000
-0.091552734375000
-0.076293945312500
-0.076293945312500
-0.076293945312500
-0.076293945312500
-0.076293945312500
-0.061035156250000
-0.061035156250000
-0.061035156250000
-0.061035156250000
-0.045776367187500
-0.045776367187500
-0.030517578125000
-0.045776367187500
-0.045776367187500
-0.030517578125000
-0.030517578125000
-0.015258789062500
-0.015258789062500
-0.015258789062500
-0.015258789062500
0.000000000000000
0.000000000000000
0.000000000000000
0.000000000000000
0.000000000000000
0.000000000000000
0.000000000000000
0.000000000000000
0.000000000000000
0.000000000000000
0.000000000000000
-0.015258789062500
0.000000000000000
-0.015258789062500
-0.015258789062500
0.000000000000000
-0.015258789062500
-0.015258789062500
-0.015258789062500
-0.015258789062500
-0.015258789062500
-0.015258789062500
-0.015258789062500
-0.015258789062500
-0.015258789062500
-0.015258789062500
-0.015258789062500
-0.015258789062500
-0.030517578125000
-0.015258789062500
-0.015258789062500
-0.015258789062500
-0.015258789062500
-0.030517578125000
-0.030517578125000
-0.030517578125000
-0.030517578125000
-0.030517578125000
-0.030517578125000
-0.030517578125000
-0.045776367187500
-0.045776367187500
-0.045776367187500
-0.045776367187500
-0.045776367187500
-0.061035156250000
-0.061035156250000
-0.061035156250000
-0.061035156250000
-0.061035156250000
-0.061035156250000
-0.076293945312500
-0.076293945312500
-0.061035156250000
-0.076293945312500
-0.076293945312500
-0.091552734375000
-0.091552734375000
-0.091552734375000
-0.091552734375000
-0.091552734375000
-0.091552734375000
-0.091552734375000
-0.106811523437500
-0.106811523437500
-0.091552734375000
-0.091552734375000
-0.106811523437500
-0.091552734375000
-0.106811523437500
-0.091552734375000
-0.091552734375000
-0.091552734375000
-0.091552734375000
-0.091552734375000
-0.091552734375000
-0.091552734375000
-0.076293945312500
-0.076293945312500
-0.091552734375000
-0.091552734375000
-0.091552734375000
-0.091552734375000
-0.091552734375000
-0.091552734375000
-0.076293945312500
-0.076293945312500
-0.076293945312500
-0.076293945312500
-0.076293945312500
-0.076293945312500
-0.061035156250000
-0.061035156250000
-0.061035156250000
-0.045776367187500
-0.061035156250000
-0.045776367187500
-0.045776367187500
-0.030517578125000
-0.030517578125000
-0.030517578125000
-0.030517578125000
-0.030517578125000
-0.015258789062500
-0.015258789062500
-0.015258789062500
-0.015258789062500
-0.015258789062500
-0.015258789062500
-0.015258789062500
-0.015258789062500
-0.015258789062500
-0.015258789062500
-0.015258789062500
-0.015258789062500
-0.015258789062500
-0.015258789062500
-0.015258789062500
-0.015258789062500
-0.015258789062500
-0.030517578125000
-0.030517578125000
-0.030517578125000
-0.030517578125000
-0.045776367187500
-0.030517578125000
-0.030517578125000
-0.045776367187500
-0.045776367187500
-0.045776367187500
-0.045776367187500
-0.030517578125000
-0.045776367187500
-0.045776367187500
-0.045776367187500
-0.045776367187500
-0.045776367187500
-0.045776367187500
-0.045776367187500
-0.045776367187500
-0.045776367187500
-0.045776367187500
-0.045776367187500
-0.061035156250000
-0.061035156250000
-0.061035156250000
-0.061035156250000
-0.061035156250000
-0.061035156250000
-0.061035156250000
-0.061035156250000
-0.061035156250000
-0.045776367187500
-0.045776367187500
-0.045776367187500
-0.045776367187500
-0.045776367187500
-0.030517578125000
-0.045776367187500
-0.030517578125000
-0.045776367187500
-0.030517578125000
-0.030517578125000
-0.030517578125000
-0.030517578125000
-0.030517578125000
-0.030517578125000
-0.030517578125000
-0.015258789062500
-0.015258789062500
-0.030517578125000
-0.030517578125000
-0.030517578125000
-0.030517578125000
-0.030517578125000
-0.030517578125000
-0.030517578125000
-0.030517578125000
-0.030517578125000
-0.045776367187500
-0.045776367187500
-0.045776367187500
-0.045776367187500
-0.045776367187500
-0.045776367187500
-0.045776367187500
-0.045776367187500
-0.045776367187500
-0.045776367187500
-0.045776367187500
-0.045776367187500
-0.045776367187500
-0.045776367187500
-0.045776367187500
-0.045776367187500
-0.045776367187500
-0.030517578125000
-0.030517578125000
-0.030517578125000
-0.030517578125000
-0.030517578125000
-0.030517578125000
-0.015258789062500
-0.015258789062500
-0.015258789062500
0.000000000000000
0.000000000000000
0.000000000000000
0.000000000000000
0.000000000000000
0.000000000000000
0.000000000000000
0.000000000000000
0.000000000000000
0.000000000000000
0.000000000000000
0.000000000000000
0.000000000000000
0.000000000000000
0.000000000000000
0.000000000000000
0.000000000000000
0.000000000000000
0.000000000000000
0.000000000000000
0.000000000000000
0.000000000000000
0.000000000000000
0.000000000000000
0.000000000000000
0.000000000000000
0.000000000000000
0.000000000000000
0.000000000000000
0.000000000000000
-0.015258789062500
0.000000000000000
0.000000000000000
-0.015258789062500
-0.015258789062500
-0.015258789062500
-0.015258789062500
-0.030517578125000
-0.015258789062500
-0.015258789062500
-0.030517578125000
-0.030517578125000
-0.030517578125000
-0.030517578125000
-0.030517578125000
-0.045776367187500
-0.030517578125000
-0.045776367187500
-0.045776367187500
-0.045776367187500
-0.045776367187500
-0.045776367187500
-0.061035156250000
-0.061035156250000
-0.045776367187500
-0.061035156250000
-0.061035156250000
-0.061035156250000
-0.061035156250000
-0.061035156250000
-0.061035156250000
-0.061035156250000
-0.076293945312500
-0.076293945312500
-0.076293945312500
-0.076293945312500
-0.076293945312500
-0.076293945312500
-0.076293945312500
-0.076293945312500
-0.076293945312500
-0.076293945312500
-0.076293945312500
-0.076293945312500
-0.076293945312500
-0.061035156250000
-0.061035156250000
-0.061035156250000
-0.061035156250000
-0.061035156250000
-0.061035156250000
-0.061035156250000
-0.061035156250000
-0.061035156250000
-0.061035156250000
-0.061035156250000
-0.061035156250000
-0.061035156250000
-0.061035156250000
-0.061035156250000
-0.061035156250000
-0.061035156250000
-0.045776367187500
-0.061035156250000
-0.061035156250000
-0.045776367187500
-0.045776367187500
-0.045776367187500
-0.045776367187500
-0.045776367187500
-0.045776367187500
-0.045776367187500
-0.045776367187500
-0.045776367187500
-0.030517578125000
-0.030517578125000
-0.030517578125000
-0.030517578125000
-0.030517578125000
-0.030517578125000
-0.030517578125000
-0.015258789062500
-0.015258789062500
-0.015258789062500
-0.015258789062500
0.000000000000000
0.000000000000000
0.000000000000000
0.000000000000000
0.000000000000000
0.000000000000000
0.000000000000000
0.000000000000000
0.000000000000000
0.000000000000000
0.000000000000000
0.000000000000000
0.000000000000000
0.015258789062500
0.015258789062500
0.015258789062500
0.015258789062500
0.000000000000000
0.015258789062500
0.000000000000000
0.015258789062500
0.015258789062500
0.015258789062500
0.015258789062500
0.015258789062500
0.015258789062500
0.015258789062500
0.015258789062500
0.015258789062500
0.015258789062500
0.015258789062500
0.015258789062500
0.015258789062500
0.015258789062500
0.015258789062500
0.015258789062500
0.015258789062500
0.015258789062500
0.000000000000000
0.015258789062500
0.000000000000000
0.000000000000000
0.000000000000000
0.000000000000000
0.000000000000000
0.000000000000000
0.000000000000000
0.000000000000000
0.000000000000000
0.000000000000000
0.000000000000000
0.000000000000000
0.000000000000000
0.000000000000000
0.000000000000000
0.000000000000000
0.000000000000000
0.000000000000000
0.000000000000000
0.000000000000000
0.000000000000000
0.000000000000000
0.000000000000000
0.000000000000000
0.015258789062500
0.015258789062500
0.015258789062500
0.015258789062500
0.015258789062500
0.015258789062500
0.015258789062500
0.000000000000000
0.000000000000000
0.000000000000000
0.000000000000000
0.000000000000000
0.000000000000000
0.000000000000000
0.000000000000000
-0.015258789062500
-0.015258789062500
-0.015258789062500
-0.030517578125000
-0.030517578125000
-0.030517578125000
-0.030517578125000
-0.045776367187500
-0.045776367187500
-0.045776367187500
-0.045776367187500
-0.045776367187500
-0.045776367187500
-0.061035156250000
-0.045776367187500
-0.061035156250000
-0.061035156250000
-0.061035156250000
-0.061035156250000
-0.061035156250000
-0.061035156250000
-0.061035156250000
-0.061035156250000
-0.061035156250000
-0.061035156250000
-0.061035156250000
-0.061035156250000
-0.076293945312500
-0.076293945312500
-0.061035156250000
-0.061035156250000
-0.061035156250000
-0.061035156250000
-0.061035156250000
-0.061035156250000
-0.061035156250000
-0.045776367187500
-0.061035156250000
-0.061035156250000
-0.061035156250000
-0.061035156250000
-0.061035156250000
-0.061035156250000
-0.061035156250000
-0.061035156250000
-0.061035156250000
-0.076293945312500
-0.076293945312500
-0.076293945312500
-0.076293945312500
-0.076293945312500
-0.076293945312500
-0.076293945312500
-0.076293945312500
-0.076293945312500
-0.076293945312500
-0.076293945312500
-0.076293945312500
-0.076293945312500
-0.076293945312500
-0.061035156250000
-0.076293945312500
-0.076293945312500
-0.061035156250000
-0.061035156250000
-0.061035156250000
-0.061035156250000
-0.061035156250000
-0.061035156250000
-0.045776367187500
-0.061035156250000
-0.061035156250000
-0.061035156250000
-0.061035156250000
-0.061035156250000
-0.061035156250000
-0.061035156250000
-0.061035156250000
-0.061035156250000
-0.076293945312500
-0.076293945312500
-0.076293945312500
-0.061035156250000
-0.061035156250000
-0.076293945312500
-0.076293945312500
-0.076293945312500
-0.076293945312500
-0.076293945312500
-0.076293945312500
-0.076293945312500
-0.076293945312500
-0.076293945312500
-0.076293945312500
-0.076293945312500
-0.061035156250000
-0.076293945312500
-0.076293945312500
-0.076293945312500
-0.076293945312500
-0.061035156250000
-0.061035156250000
-0.061035156250000
-0.061035156250000
-0.061035156250000
-0.061035156250000
-0.061035156250000
-0.061035156250000
-0.061035156250000
-0.061035156250000
-0.061035156250000
-0.061035156250000
-0.061035156250000
-0.061035156250000
-0.061035156250000
-0.061035156250000
-0.061035156250000
-0.061035156250000
-0.061035156250000
-0.061035156250000
-0.061035156250000
-0.061035156250000
-0.061035156250000
-0.061035156250000
-0.061035156250000
-0.045776367187500
-0.045776367187500
-0.045776367187500
-0.045776367187500
-0.045776367187500
-0.045776367187500
-0.045776367187500
-0.045776367187500
-0.030517578125000
-0.045776367187500
-0.045776367187500
-0.030517578125000
-0.030517578125000
-0.015258789062500
-0.015258789062500
-0.015258789062500
-0.015258789062500
-0.015258789062500
-0.015258789062500
0.000000000000000
-0.015258789062500
0.000000000000000
0.000000000000000
0.000000000000000
0.000000000000000
0.000000000000000
0.000000000000000
0.000000000000000
0.000000000000000
0.000000000000000
0.000000000000000
0.000000000000000
0.000000000000000
0.000000000000000
0.000000000000000
0.000000000000000
0.000000000000000
0.000000000000000
0.000000000000000
0.000000000000000
0.000000000000000
0.000000000000000
0.000000000000000
-0.015258789062500
-0.015258789062500
0.000000000000000
-0.015258789062500
-0.015258789062500
-0.015258789062500
-0.015258789062500
-0.015258789062500
-0.015258789062500
-0.015258789062500
-0.015258789062500
-0.015258789062500
-0.015258789062500
-0.015258789062500
-0.015258789062500
-0.015258789062500
-0.015258789062500
-0.015258789062500
-0.030517578125000
-0.030517578125000
-0.030517578125000
-0.045776367187500
-0.045776367187500
-0.045776367187500
-0.061035156250000
-0.061035156250000
-0.061035156250000
-0.076293945312500
-0.076293945312500
-0.076293945312500
-0.076293945312500
-0.076293945312500
-0.091552734375000
-0.091552734375000
-0.091552734375000
-0.091552734375000
-0.106811523437500
-0.091552734375000
-0.106811523437500
-0.106811523437500
-0.106811523437500
-0.106811523437500
-0.106811523437500
-0.106811523437500
-0.122070312500000
-0.106811523437500
-0.106811523437500
-0.106811523437500
-0.106811523437500
-0.106811523437500
-0.106811523437500
-0.106811523437500
-0.106811523437500
-0.106811523437500
-0.091552734375000
-0.091552734375000
-0.106811523437500
-0.091552734375000
-0.091552734375000
-0.091552734375000
-0.091552734375000
-0.091552734375000
-0.091552734375000
-0.091552734375000
-0.091552734375000
-0.076293945312500
-0.076293945312500
-0.076293945312500
-0.076293945312500
-0.076293945312500
-0.076293945312500
-0.061035156250000
-0.061035156250000
-0.061035156250000
-0.061035156250000
-0.061035156250000
-0.061035156250000
-0.061035156250000
-0.045776367187500
-0.061035156250000
-0.061035156250000
-0.045776367187500
-0.061035156250000
-0.061035156250000
-0.045776367187500
-0.045776367187500
-0.061035156250000
-0.045776367187500
-0.045776367187500
-0.045776367187500
-0.045776367187500
-0.045776367187500
-0.045776367187500
-0.045776367187500
-0.045776367187500
-0.045776367187500
-0.030517578125000
-0.030517578125000
-0.030517578125000
-0.030517578125000
-0.030517578125000
-0.030517578125000
-0.030517578125000
-0.030517578125000
-0.030517578125000
-0.030517578125000
-0.030517578125000
-0.030517578125000
-0.030517578125000
-0.030517578125000
-0.030517578125000
-0.030517578125000
-0.030517578125000
-0.030517578125000
-0.030517578125000
-0.030517578125000
-0.030517578125000
-0.030517578125000
-0.030517578125000
-0.030517578125000
-0.030517578125000
-0.030517578125000
-0.030517578125000
-0.030517578125000
-0.030517578125000
-0.030517578125000
-0.030517578125000
-0.030517578125000
-0.045776367187500
-0.045776367187500
-0.045776367187500
-0.045776367187500
-0.045776367187500
-0.045776367187500
-0.045776367187500
-0.045776367187500
-0.045776367187500
-0.045776367187500
-0.061035156250000
-0.061035156250000
-0.061035156250000
-0.061035156250000
-0.061035156250000
-0.061035156250000
-0.061035156250000
-0.061035156250000
-0.061035156250000
-0.045776367187500
-0.061035156250000
-0.045776367187500
-0.045776367187500
-0.045776367187500
-0.045776367187500
-0.045776367187500
-0.045776367187500
-0.045776367187500
-0.045776367187500
-0.045776367187500
-0.045776367187500
-0.045776367187500
-0.045776367187500
-0.045776367187500
-0.045776367187500
-0.045776367187500
-0.045776367187500
-0.045776367187500
-0.045776367187500
-0.045776367187500
-0.045776367187500
-0.045776367187500
-0.030517578125000
-0.045776367187500
-0.045776367187500
-0.045776367187500
-0.045776367187500
-0.045776367187500
-0.045776367187500
-0.045776367187500
-0.045776367187500
-0.045776367187500
-0.045776367187500
-0.045776367187500
-0.030517578125000
-0.030517578125000
-0.030517578125000
-0.030517578125000
-0.030517578125000
-0.030517578125000
-0.030517578125000
-0.030517578125000
-0.030517578125000
-0.030517578125000
-0.030517578125000
-0.015258789062500
-0.030517578125000
-0.030517578125000
-0.030517578125000
-0.030517578125000
-0.030517578125000
-0.015258789062500
-0.030517578125000
-0.030517578125000
-0.030517578125000
-0.030517578125000
-0.030517578125000
-0.030517578125000
-0.045776367187500
-0.045776367187500
-0.030517578125000
-0.045776367187500
-0.045776367187500
-0.045776367187500
-0.061035156250000
-0.061035156250000
-0.061035156250000
-0.061035156250000
-0.061035156250000
-0.076293945312500
-0.076293945312500
-0.076293945312500
-0.076293945312500
-0.076293945312500
-0.091552734375000
-0.091552734375000
-0.106811523437500
-0.091552734375000
-0.091552734375000
-0.091552734375000
-0.106811523437500
-0.106811523437500
-0.106811523437500
-0.106811523437500
-0.106811523437500
-0.122070312500000
-0.106811523437500
-0.122070312500000
-0.122070312500000
-0.122070312500000
-0.122070312500000
-0.122070312500000
-0.122070312500000
-0.106811523437500
-0.106811523437500
-0.106811523437500
-0.122070312500000
-0.106811523437500
-0.106811523437500
-0.106811523437500
-0.106811523437500
-0.106811523437500
-0.106811523437500
-0.122070312500000
-0.106811523437500
-0.106811523437500
-0.106811523437500
-0.106811523437500
-0.122070312500000
-0.106811523437500
-0.106811523437500
-0.106811523437500
-0.106811523437500
-0.106811523437500
-0.106811523437500
-0.106811523437500
-0.091552734375000
-0.091552734375000
-0.091552734375000
-0.076293945312500
-0.091552734375000
-0.091552734375000
-0.076293945312500
-0.076293945312500
-0.076293945312500
-0.076293945312500
-0.076293945312500
-0.076293945312500
-0.076293945312500
-0.076293945312500
-0.076293945312500
-0.076293945312500
-0.061035156250000
-0.061035156250000
-0.061035156250000
-0.061035156250000
-0.061035156250000
-0.045776367187500
-0.045776367187500
-0.045776367187500
-0.045776367187500
-0.045776367187500
-0.030517578125000
-0.030517578125000
-0.045776367187500
-0.030517578125000
-0.030517578125000
-0.045776367187500
-0.045776367187500
-0.045776367187500
-0.045776367187500
-0.045776367187500
-0.045776367187500
-0.045776367187500
-0.061035156250000
-0.061035156250000
-0.045776367187500
-0.045776367187500
-0.045776367187500
-0.045776367187500
-0.045776367187500
-0.045776367187500
-0.045776367187500
-0.045776367187500
-0.045776367187500
-0.045776367187500
-0.045776367187500
-0.045776367187500
-0.045776367187500
-0.045776367187500
-0.045776367187500
-0.045776367187500
-0.045776367187500
-0.061035156250000
-0.045776367187500
-0.045776367187500
-0.045776367187500
-0.045776367187500
-0.045776367187500
-0.045776367187500
-0.045776367187500
-0.045776367187500
-0.045776367187500
-0.045776367187500
-0.045776367187500
-0.045776367187500
-0.045776367187500
-0.045776367187500
-0.045776367187500
-0.030517578125000
-0.030517578125000
-0.030517578125000
-0.030517578125000
-0.030517578125000
-0.030517578125000
-0.015258789062500
-0.015258789062500
-0.015258789062500
-0.015258789062500
-0.015258789062500
-0.015258789062500
-0.015258789062500
-0.015258789062500
-0.015258789062500
-0.015258789062500
-0.015258789062500
-0.015258789062500
-0.015258789062500
-0.015258789062500
-0.015258789062500
-0.015258789062500
-0.015258789062500
-0.015258789062500
-0.015258789062500
-0.015258789062500
-0.015258789062500
-0.015258789062500
-0.015258789062500
-0.015258789062500
-0.015258789062500
-0.015258789062500
-0.015258789062500
-0.015258789062500
-0.015258789062500
-0.015258789062500
-0.015258789062500
-0.015258789062500
-0.015258789062500
-0.030517578125000
-0.015258789062500
-0.015258789062500
-0.015258789062500
-0.015258789062500
-0.030517578125000
-0.015258789062500
-0.015258789062500
-0.015258789062500
0.000000000000000
-0.015258789062500
-0.015258789062500
0.000000000000000
-0.015258789062500
-0.015258789062500
0.000000000000000
0.000000000000000
-0.015258789062500
-0.015258789062500
-0.015258789062500
0.000000000000000
0.000000000000000
-0.015258789062500
-0.015258789062500
-0.015258789062500
-0.015258789062500
-0.015258789062500
-0.015258789062500
-0.015258789062500
-0.015258789062500
-0.015258789062500
-0.015258789062500
-0.015258789062500
-0.015258789062500
-0.015258789062500
-0.015258789062500
-0.015258789062500
-0.015258789062500
-0.015258789062500
-0.015258789062500
-0.015258789062500
-0.015258789062500
-0.015258789062500
-0.015258789062500
-0.015258789062500
-0.015258789062500
-0.015258789062500
-0.015258789062500
-0.015258789062500
-0.015258789062500
-0.015258789062500
-0.015258789062500
-0.015258789062500
-0.015258789062500
-0.030517578125000
-0.030517578125000
-0.030517578125000
-0.030517578125000
-0.030517578125000
-0.030517578125000
-0.030517578125000
-0.030517578125000
-0.030517578125000
-0.030517578125000
-0.030517578125000
-0.030517578125000
-0.030517578125000
-0.030517578125000
-0.030517578125000
-0.030517578125000
-0.030517578125000
-0.030517578125000
-0.030517578125000
-0.030517578125000
-0.030517578125000
-0.015258789062500
-0.015258789062500
-0.030517578125000
-0.015258789062500
-0.015258789062500
-0.015258789062500
-0.015258789062500
-0.030517578125000
-0.030517578125000
-0.030517578125000
-0.030517578125000
-0.030517578125000
-0.030517578125000
-0.030517578125000
-0.030517578125000
-0.030517578125000
-0.045776367187500
-0.030517578125000
-0.030517578125000
-0.045776367187500
-0.045776367187500
-0.045776367187500
-0.045776367187500
-0.045776367187500
-0.061035156250000
-0.061035156250000
-0.061035156250000
-0.061035156250000
-0.061035156250000
-0.076293945312500
-0.076293945312500
-0.091552734375000
-0.091552734375000
-0.091552734375000
-0.091552734375000
-0.106811523437500
-0.106811523437500
-0.122070312500000
-0.122070312500000
-0.122070312500000
-0.137329101562500
-0.137329101562500
-0.152587890625000
-0.137329101562500
-0.152587890625000
-0.152587890625000
-0.152587890625000
-0.152587890625000
-0.152587890625000
-0.152587890625000
-0.152587890625000
-0.152587890625000
-0.152587890625000
-0.152587890625000
-0.152587890625000
-0.152587890625000
-0.137329101562500
-0.137329101562500
-0.137329101562500
-0.137329101562500
-0.137329101562500
-0.122070312500000
-0.137329101562500
-0.122070312500000
-0.122070312500000
-0.122070312500000
-0.122070312500000
-0.122070312500000
-0.122070312500000
-0.122070312500000
-0.122070312500000
-0.122070312500000
-0.106811523437500
-0.106811523437500
-0.106811523437500
-0.106811523437500
-0.106811523437500
-0.106811523437500
-0.091552734375000
-0.091552734375000
-0.091552734375000
-0.091552734375000
-0.091552734375000
-0.076293945312500
-0.076293945312500
-0.076293945312500
-0.076293945312500
-0.076293945312500
-0.061035156250000
-0.061035156250000
-0.045776367187500
-0.045776367187500
-0.045776367187500
-0.045776367187500
-0.045776367187500
-0.045776367187500
-0.030517578125000
-0.030517578125000
-0.030517578125000
-0.030517578125000
-0.030517578125000
-0.015258789062500
-0.015258789062500
-0.030517578125000
-0.015258789062500
-0.015258789062500
0.000000000000000
-0.015258789062500
-0.015258789062500
-0.015258789062500
0.000000000000000
0.000000000000000
-0.015258789062500
-0.015258789062500
-0.030517578125000
-0.030517578125000
-0.030517578125000
-0.030517578125000
-0.030517578125000
-0.045776367187500
-0.045776367187500
-0.045776367187500
-0.045776367187500
-0.061035156250000
-0.061035156250000
-0.061035156250000
-0.061035156250000
-0.061035156250000
-0.061035156250000
-0.061035156250000
-0.061035156250000
-0.061035156250000
-0.061035156250000
-0.061035156250000
-0.061035156250000
-0.045776367187500
-0.045776367187500
-0.061035156250000
-0.045776367187500
-0.045776367187500
-0.061035156250000
-0.061035156250000
-0.045776367187500
-0.045776367187500
-0.045776367187500
-0.061035156250000
-0.061035156250000
-0.061035156250000
-0.061035156250000
-0.061035156250000
-0.061035156250000
-0.076293945312500
-0.076293945312500
-0.076293945312500
-0.076293945312500
-0.091552734375000
-0.091552734375000
-0.091552734375000
-0.106811523437500
-0.106811523437500
-0.106811523437500
-0.122070312500000
-0.106811523437500
-0.122070312500000
-0.122070312500000
-0.122070312500000
-0.122070312500000
-0.122070312500000
-0.122070312500000
-0.122070312500000
-0.122070312500000
-0.122070312500000
-0.122070312500000
-0.122070312500000
-0.122070312500000
-0.122070312500000
-0.106811523437500
-0.091552734375000
-0.106811523437500
-0.106811523437500
-0.091552734375000
-0.091552734375000
-0.091552734375000
-0.091552734375000
-0.091552734375000
-0.091552734375000
-0.091552734375000
-0.076293945312500
-0.076293945312500
-0.091552734375000
-0.091552734375000
-0.091552734375000
-0.091552734375000
-0.091552734375000
-0.091552734375000
-0.091552734375000
-0.091552734375000
-0.091552734375000
-0.091552734375000
-0.091552734375000
-0.091552734375000
-0.091552734375000
-0.091552734375000
-0.091552734375000
-0.076293945312500
-0.076293945312500
-0.091552734375000
-0.076293945312500
-0.076293945312500
-0.076293945312500
-0.076293945312500
-0.076293945312500
-0.061035156250000
-0.061035156250000
-0.076293945312500
-0.076293945312500
-0.076293945312500
-0.076293945312500
-0.076293945312500
-0.061035156250000
-0.076293945312500
-0.076293945312500
-0.076293945312500
-0.076293945312500
-0.091552734375000
-0.076293945312500
-0.091552734375000
-0.091552734375000
-0.091552734375000
-0.091552734375000
-0.091552734375000
-0.106811523437500
-0.106811523437500
-0.091552734375000
-0.106811523437500
-0.091552734375000
-0.106811523437500
-0.106811523437500
-0.091552734375000
-0.091552734375000
-0.106811523437500
-0.091552734375000
-0.091552734375000
-0.091552734375000
-0.091552734375000
-0.091552734375000
-0.091552734375000
-0.091552734375000
-0.091552734375000
-0.091552734375000
-0.091552734375000
-0.076293945312500
-0.091552734375000
-0.091552734375000
-0.076293945312500
-0.076293945312500
-0.076293945312500
-0.061035156250000
-0.076293945312500
-0.076293945312500
-0.061035156250000
-0.061035156250000
-0.061035156250000
-0.061035156250000
-0.061035156250000
-0.061035156250000
-0.061035156250000
-0.061035156250000
-0.061035156250000
-0.061035156250000
-0.076293945312500
-0.061035156250000
-0.061035156250000
-0.076293945312500
-0.076293945312500
-0.076293945312500
-0.076293945312500
-0.076293945312500
-0.091552734375000
-0.106811523437500
-0.091552734375000
-0.106811523437500
-0.106811523437500
-0.106811523437500
-0.106811523437500
-0.122070312500000
-0.122070312500000
-0.122070312500000
-0.122070312500000
-0.122070312500000
-0.122070312500000
-0.122070312500000
-0.122070312500000
-0.122070312500000
-0.122070312500000
-0.122070312500000
-0.122070312500000
-0.122070312500000
-0.122070312500000
-0.122070312500000
-0.122070312500000
-0.122070312500000
-0.122070312500000
-0.122070312500000
-0.122070312500000
-0.122070312500000
-0.106811523437500
-0.106811523437500
-0.106811523437500
-0.091552734375000
-0.106811523437500
-0.106811523437500
-0.091552734375000
-0.091552734375000
-0.091552734375000
-0.076293945312500
-0.076293945312500
-0.076293945312500
-0.076293945312500
-0.076293945312500
-0.061035156250000
-0.061035156250000
-0.061035156250000
-0.061035156250000
-0.061035156250000
-0.045776367187500
-0.045776367187500
-0.045776367187500
-0.045776367187500
-0.045776367187500
-0.045776367187500
-0.045776367187500
-0.030517578125000
-0.030517578125000
-0.045776367187500
-0.030517578125000
-0.030517578125000
-0.030517578125000
-0.030517578125000
-0.030517578125000
-0.030517578125000
-0.015258789062500
-0.030517578125000
-0.030517578125000
-0.030517578125000
-0.030517578125000
-0.015258789062500
-0.015258789062500
-0.015258789062500
-0.030517578125000
-0.015258789062500
-0.030517578125000
-0.030517578125000
-0.015258789062500
-0.015258789062500
-0.015258789062500
-0.030517578125000
-0.030517578125000
-0.030517578125000
-0.030517578125000
-0.030517578125000
-0.030517578125000
-0.045776367187500
-0.030517578125000
-0.045776367187500
-0.030517578125000
-0.045776367187500
-0.045776367187500
-0.045776367187500
-0.045776367187500
-0.045776367187500
-0.045776367187500
-0.061035156250000
-0.061035156250000
-0.061035156250000
-0.061035156250000
-0.061035156250000
-0.061035156250000
-0.061035156250000
-0.061035156250000
-0.061035156250000
-0.045776367187500
-0.045776367187500
-0.045776367187500
-0.045776367187500
-0.045776367187500
-0.045776367187500
-0.045776367187500
-0.045776367187500
-0.045776367187500
-0.045776367187500
-0.045776367187500
-0.045776367187500
-0.045776367187500
-0.045776367187500
-0.045776367187500
-0.045776367187500
-0.045776367187500
-0.045776367187500
-0.045776367187500
-0.045776367187500
-0.045776367187500
-0.045776367187500
-0.045776367187500
-0.045776367187500
-0.045776367187500
-0.045776367187500
-0.045776367187500
-0.045776367187500
-0.045776367187500
-0.045776367187500
-0.045776367187500
-0.061035156250000
-0.061035156250000
-0.045776367187500
-0.045776367187500
-0.045776367187500
-0.045776367187500
-0.061035156250000
-0.045776367187500
-0.045776367187500
-0.061035156250000
-0.061035156250000
-0.045776367187500
-0.045776367187500
-0.045776367187500
-0.045776367187500
-0.061035156250000
-0.045776367187500
-0.045776367187500
-0.045776367187500
-0.061035156250000
-0.061035156250000
-0.061035156250000
-0.061035156250000
-0.061035156250000
-0.061035156250000
-0.076293945312500
-0.076293945312500
-0.061035156250000
-0.061035156250000
-0.061035156250000
-0.076293945312500
-0.061035156250000
-0.061035156250000
-0.061035156250000
-0.076293945312500
-0.076293945312500
-0.076293945312500
-0.076293945312500
-0.076293945312500
-0.076293945312500
-0.076293945312500
-0.076293945312500
-0.076293945312500
-0.076293945312500
-0.076293945312500
-0.076293945312500
-0.091552734375000
-0.076293945312500
-0.091552734375000
-0.091552734375000
-0.091552734375000
-0.091552734375000
-0.091552734375000
-0.091552734375000
-0.091552734375000
-0.091552734375000
-0.091552734375000
-0.091552734375000
-0.091552734375000
-0.091552734375000
-0.091552734375000
-0.091552734375000
-0.091552734375000
-0.091552734375000
-0.076293945312500
-0.091552734375000
-0.091552734375000
-0.091552734375000
-0.076293945312500
-0.076293945312500
-0.076293945312500
-0.076293945312500
-0.076293945312500
-0.061035156250000
-0.061035156250000
-0.061035156250000
-0.061035156250000
-0.061035156250000
-0.061035156250000
-0.061035156250000
-0.061035156250000
-0.045776367187500
-0.045776367187500
-0.045776367187500
-0.030517578125000
-0.045776367187500
-0.045776367187500
-0.030517578125000
-0.030517578125000
-0.030517578125000
-0.015258789062500
-0.015258789062500
-0.015258789062500
0.000000000000000
0.000000000000000
-0.015258789062500
0.000000000000000
0.000000000000000
0.000000000000000
0.000000000000000
0.000000000000000
-0.015258789062500
0.000000000000000
0.000000000000000
0.000000000000000
0.000000000000000
0.000000000000000
0.000000000000000
0.000000000000000
0.000000000000000
0.000000000000000
0.000000000000000
0.000000000000000
0.000000000000000
0.000000000000000
0.000000000000000
0.000000000000000
0.000000000000000
0.000000000000000
0.000000000000000
0.000000000000000
0.000000000000000
0.000000000000000
0.000000000000000
0.000000000000000
0.000000000000000
0.000000000000000
0.000000000000000
0.000000000000000
0.000000000000000
0.000000000000000
0.000000000000000
0.015258789062500
0.015258789062500
0.015258789062500
0.015258789062500
0.015258789062500
0.015258789062500
0.030517578125000
0.030517578125000
0.030517578125000
0.030517578125000
0.030517578125000
0.030517578125000
0.030517578125000
0.030517578125000
0.030517578125000
0.030517578125000
0.015258789062500
0.030517578125000
0.030517578125000
0.015258789062500
0.015258789062500
0.015258789062500
0.015258789062500
0.015258789062500
0.015258789062500
0.015258789062500
0.015258789062500
0.015258789062500
0.000000000000000
0.000000000000000
0.000000000000000
0.000000000000000
0.000000000000000
0.000000000000000
0.000000000000000
0.000000000000000
0.000000000000000
-0.015258789062500
-0.015258789062500
-0.015258789062500
-0.015258789062500
-0.030517578125000
-0.045776367187500
-0.045776367187500
-0.045776367187500
-0.045776367187500
-0.061035156250000
-0.061035156250000
-0.061035156250000
-0.061035156250000
-0.076293945312500
-0.076293945312500
-0.076293945312500
-0.091552734375000
-0.076293945312500
-0.091552734375000
-0.091552734375000
-0.091552734375000
-0.091552734375000
-0.091552734375000
-0.106811523437500
-0.106811523437500
-0.106811523437500
-0.106811523437500
-0.106811523437500
-0.106811523437500
-0.106811523437500
-0.106811523437500
-0.106811523437500
-0.106811523437500
-0.106811523437500
-0.106811523437500
-0.106811523437500
-0.106811523437500
-0.106811523437500
-0.091552734375000
-0.091552734375000
-0.091552734375000
-0.091552734375000
-0.076293945312500
-0.076293945312500
-0.091552734375000
-0.076293945312500
-0.076293945312500
-0.091552734375000
-0.091552734375000
-0.091552734375000
-0.091552734375000
-0.091552734375000
-0.091552734375000
-0.091552734375000
-0.091552734375000
-0.091552734375000
-0.091552734375000
-0.091552734375000
-0.091552734375000
-0.106811523437500
-0.106811523437500
-0.106811523437500
-0.122070312500000
-0.106811523437500
-0.122070312500000
-0.122070312500000
-0.106811523437500
-0.106811523437500
-0.106811523437500
-0.106811523437500
-0.106811523437500
-0.091552734375000
-0.091552734375000
-0.091552734375000
-0.091552734375000
-0.091552734375000
-0.091552734375000
-0.091552734375000
-0.076293945312500
-0.091552734375000
-0.091552734375000
-0.076293945312500
-0.076293945312500
-0.076293945312500
-0.076293945312500
-0.076293945312500
-0.076293945312500
-0.076293945312500
-0.076293945312500
-0.061035156250000
-0.076293945312500
-0.061035156250000
-0.061035156250000
-0.061035156250000
-0.061035156250000
-0.061035156250000
-0.061035156250000
-0.061035156250000
-0.061035156250000
-0.061035156250000
-0.061035156250000
-0.061035156250000
-0.061035156250000
-0.061035156250000
-0.061035156250000
-0.061035156250000
-0.061035156250000
-0.061035156250000
-0.061035156250000
-0.061035156250000
-0.045776367187500
-0.045776367187500
-0.045776367187500
-0.045776367187500
-0.030517578125000
-0.030517578125000
-0.030517578125000
-0.015258789062500
-0.030517578125000
-0.030517578125000
-0.015258789062500
-0.015258789062500
-0.015258789062500
-0.015258789062500
-0.015258789062500
-0.015258789062500
-0.015258789062500
-0.015258789062500
-0.015258789062500
-0.015258789062500
0.000000000000000
-0.015258789062500
-0.015258789062500
-0.015258789062500
0.000000000000000
0.000000000000000
-0.015258789062500
-0.015258789062500
-0.015258789062500
-0.015258789062500
-0.015258789062500
0.000000000000000
-0.015258789062500
-0.015258789062500
-0.015258789062500
-0.015258789062500
-0.015258789062500
-0.015258789062500
-0.015258789062500
-0.015258789062500
-0.015258789062500
-0.015258789062500
0.000000000000000
0.000000000000000
0.000000000000000
0.000000000000000
0.000000000000000
0.000000000000000
0.000000000000000
0.000000000000000
0.000000000000000
0.000000000000000
0.000000000000000
-0.015258789062500
-0.015258789062500
0.000000000000000
-0.015258789062500
-0.015258789062500
-0.015258789062500
-0.015258789062500
-0.015258789062500
-0.015258789062500
-0.015258789062500
-0.030517578125000
-0.015258789062500
-0.015258789062500
-0.015258789062500
-0.030517578125000
-0.030517578125000
-0.030517578125000
-0.030517578125000
-0.030517578125000
-0.045776367187500
-0.045776367187500
-0.045776367187500
-0.045776367187500
-0.045776367187500
-0.061035156250000
-0.045776367187500
-0.061035156250000
-0.061035156250000
-0.061035156250000
-0.061035156250000
-0.076293945312500
-0.076293945312500
-0.076293945312500
-0.076293945312500
-0.091552734375000
-0.091552734375000
-0.091552734375000
-0.091552734375000
-0.091552734375000
-0.106811523437500
-0.091552734375000
-0.091552734375000
-0.106811523437500
-0.091552734375000
-0.091552734375000
-0.106811523437500
-0.106811523437500
-0.091552734375000
-0.106811523437500
-0.106811523437500
-0.106811523437500
-0.106811523437500
-0.106811523437500
-0.106811523437500
-0.106811523437500
-0.106811523437500
-0.106811523437500
-0.106811523437500
-0.091552734375000
-0.091552734375000
-0.091552734375000
-0.091552734375000
-0.091552734375000
-0.091552734375000
-0.091552734375000
-0.091552734375000
-0.076293945312500
-0.076293945312500
-0.076293945312500
-0.076293945312500
-0.076293945312500
-0.076293945312500
-0.076293945312500
-0.076293945312500
-0.076293945312500
-0.076293945312500
-0.076293945312500
-0.076293945312500
-0.076293945312500
-0.076293945312500
-0.076293945312500
-0.076293945312500
-0.076293945312500
-0.076293945312500
-0.061035156250000
-0.076293945312500
-0.076293945312500
-0.061035156250000
-0.061035156250000
-0.061035156250000
-0.061035156250000
-0.061035156250000
-0.061035156250000
-0.061035156250000
-0.061035156250000
-0.061035156250000
-0.061035156250000
-0.061035156250000
-0.061035156250000
-0.061035156250000
-0.045776367187500
-0.045776367187500
-0.045776367187500
-0.045776367187500
-0.045776367187500
-0.030517578125000
-0.030517578125000
-0.030517578125000
-0.030517578125000
-0.030517578125000
-0.015258789062500
-0.015258789062500
-0.015258789062500
-0.015258789062500
-0.015258789062500
0.000000000000000
0.000000000000000
-0.015258789062500
-0.015258789062500
-0.015258789062500
0.000000000000000
-0.015258789062500
-0.015258789062500
-0.015258789062500
-0.015258789062500
-0.015258789062500
-0.015258789062500
-0.015258789062500
-0.015258789062500
-0.015258789062500
-0.015258789062500
-0.015258789062500
-0.015258789062500
-0.030517578125000
-0.030517578125000
-0.015258789062500
-0.015258789062500
-0.015258789062500
-0.015258789062500
-0.015258789062500
-0.030517578125000
-0.030517578125000
-0.015258789062500
-0.015258789062500
-0.015258789062500
-0.030517578125000
-0.015258789062500
-0.015258789062500
-0.015258789062500
-0.015258789062500
-0.015258789062500
0.000000000000000
0.000000000000000
0.000000000000000
0.000000000000000
0.000000000000000
0.000000000000000
0.000000000000000
0.000000000000000
0.000000000000000
0.000000000000000
0.000000000000000
0.000000000000000
0.000000000000000
0.000000000000000
0.000000000000000
0.000000000000000
0.000000000000000
0.000000000000000
0.000000000000000
0.000000000000000
0.000000000000000
0.000000000000000
0.000000000000000
0.000000000000000
0.000000000000000
0.000000000000000
0.000000000000000
0.000000000000000
0.000000000000000
0.000000000000000
0.000000000000000
0.000000000000000
-0.015258789062500
-0.015258789062500
-0.015258789062500
-0.015258789062500
-0.015258789062500
-0.015258789062500
-0.015258789062500
-0.015258789062500
-0.015258789062500
-0.015258789062500
0.000000000000000
0.000000000000000
0.000000000000000
0.000000000000000
0.000000000000000
0.000000000000000
0.000000000000000
0.000000000000000
0.000000000000000
0.000000000000000
0.000000000000000
0.000000000000000
0.000000000000000
0.000000000000000
0.000000000000000
0.000000000000000
0.000000000000000
0.000000000000000
0.015258789062500
0.015258789062500
0.015258789062500
0.015258789062500
0.000000000000000
0.015258789062500
0.015258789062500
0.015258789062500
0.015258789062500
0.000000000000000
0.000000000000000
0.000000000000000
0.000000000000000
0.000000000000000
0.000000000000000
0.000000000000000
0.000000000000000
0.015258789062500
0.015258789062500
0.015258789062500
0.015258789062500
0.015258789062500
0.030517578125000
0.030517578125000
0.030517578125000
0.030517578125000
0.030517578125000
0.030517578125000
0.030517578125000
0.030517578125000
0.030517578125000
0.030517578125000
0.030517578125000
0.030517578125000
0.030517578125000
0.045776367187500
0.045776367187500
0.045776367187500
0.045776367187500
0.045776367187500
0.045776367187500
0.045776367187500
0.045776367187500
0.030517578125000
0.045776367187500
0.030517578125000
0.030517578125000
0.030517578125000
0.030517578125000
0.030517578125000
0.030517578125000
0.030517578125000
0.030517578125000
0.030517578125000
0.030517578125000
0.030517578125000
0.015258789062500
0.030517578125000
0.030517578125000
0.015258789062500
0.000000000000000
0.000000000000000
0.000000000000000
0.000000000000000
0.000000000000000
0.000000000000000
0.000000000000000
0.000000000000000
0.000000000000000
0.000000000000000
0.000000000000000
0.000000000000000
0.000000000000000
0.000000000000000
0.000000000000000
-0.015258789062500
-0.015258789062500
-0.015258789062500
-0.015258789062500
-0.015258789062500
-0.030517578125000
-0.030517578125000
-0.030517578125000
-0.030517578125000
-0.045776367187500
-0.030517578125000
-0.045776367187500
-0.045776367187500
-0.045776367187500
-0.045776367187500
-0.045776367187500
-0.045776367187500
-0.045776367187500
-0.045776367187500
-0.045776367187500
-0.061035156250000
-0.045776367187500
-0.061035156250000
-0.061035156250000
-0.061035156250000
-0.061035156250000
-0.061035156250000
-0.061035156250000
-0.061035156250000
-0.076293945312500
-0.076293945312500
-0.076293945312500
-0.076293945312500
-0.076293945312500
-0.076293945312500
-0.076293945312500
-0.076293945312500
-0.091552734375000
-0.076293945312500
-0.076293945312500
-0.076293945312500
-0.076293945312500
-0.076293945312500
-0.076293945312500
-0.076293945312500
-0.076293945312500
-0.076293945312500
-0.076293945312500
-0.076293945312500
-0.076293945312500
-0.076293945312500
-0.076293945312500
-0.076293945312500
-0.076293945312500
-0.076293945312500
-0.076293945312500
-0.076293945312500
-0.076293945312500
-0.076293945312500
-0.076293945312500
-0.076293945312500
-0.076293945312500
-0.076293945312500
-0.076293945312500
-0.061035156250000
-0.061035156250000
-0.061035156250000
-0.061035156250000
-0.076293945312500
-0.061035156250000
-0.061035156250000
-0.061035156250000
-0.061035156250000
-0.061035156250000
-0.061035156250000
-0.061035156250000
-0.061035156250000
-0.061035156250000
-0.061035156250000
-0.061035156250000
-0.061035156250000
-0.061035156250000
-0.061035156250000
-0.061035156250000
-0.045776367187500
-0.061035156250000
-0.061035156250000
-0.061035156250000
-0.061035156250000
-0.045776367187500
-0.045776367187500
-0.045776367187500
-0.045776367187500
-0.045776367187500
-0.045776367187500
-0.045776367187500
-0.045776367187500
-0.045776367187500
-0.045776367187500
-0.045776367187500
-0.045776367187500
-0.045776367187500
-0.061035156250000
-0.061035156250000
-0.061035156250000
-0.061035156250000
-0.061035156250000
-0.061035156250000
-0.061035156250000
-0.061035156250000
-0.061035156250000
-0.061035156250000
-0.061035156250000
-0.061035156250000
-0.076293945312500
-0.061035156250000
-0.061035156250000
-0.061035156250000
-0.076293945312500
-0.076293945312500
-0.076293945312500
-0.076293945312500
-0.076293945312500
-0.091552734375000
-0.091552734375000
-0.091552734375000
-0.091552734375000
-0.091552734375000
-0.106811523437500
-0.106811523437500
-0.106811523437500
-0.106811523437500
-0.122070312500000
-0.122070312500000
-0.122070312500000
-0.122070312500000
-0.122070312500000
-0.122070312500000
-0.137329101562500
-0.137329101562500
-0.122070312500000
-0.122070312500000
-0.122070312500000
-0.122070312500000
-0.122070312500000
-0.122070312500000
-0.122070312500000
-0.122070312500000
-0.122070312500000
-0.122070312500000
-0.106811523437500
-0.106811523437500
-0.122070312500000
-0.106811523437500
-0.091552734375000
-0.091552734375000
-0.091552734375000
-0.091552734375000
-0.076293945312500
-0.076293945312500
-0.076293945312500
-0.061035156250000
-0.061035156250000
-0.061035156250000
-0.045776367187500
-0.061035156250000
-0.045776367187500
-0.045776367187500
-0.030517578125000
-0.030517578125000
-0.030517578125000
-0.030517578125000
-0.030517578125000
-0.030517578125000
-0.030517578125000
-0.030517578125000
-0.030517578125000
-0.030517578125000
-0.045776367187500
-0.045776367187500
-0.045776367187500
-0.045776367187500
-0.045776367187500
-0.045776367187500
-0.045776367187500
-0.045776367187500
-0.045776367187500
-0.045776367187500
-0.061035156250000
-0.045776367187500
-0.045776367187500
-0.045776367187500
-0.061035156250000
-0.061035156250000
-0.045776367187500
-0.061035156250000
-0.045776367187500
-0.045776367187500
-0.045776367187500
-0.061035156250000
-0.045776367187500
-0.061035156250000
-0.045776367187500
-0.045776367187500
-0.045776367187500
-0.045776367187500
-0.045776367187500
-0.045776367187500
-0.045776367187500
-0.045776367187500
-0.045776367187500
-0.045776367187500
-0.045776367187500
-0.045776367187500
-0.045776367187500
-0.045776367187500
-0.045776367187500
-0.045776367187500
-0.045776367187500
-0.045776367187500
-0.045776367187500
-0.045776367187500
-0.045776367187500
-0.045776367187500
-0.045776367187500
-0.045776367187500
-0.061035156250000
-0.045776367187500
-0.045776367187500
-0.061035156250000
-0.045776367187500
-0.061035156250000
-0.061035156250000
-0.061035156250000
-0.061035156250000
-0.061035156250000
-0.045776367187500
-0.061035156250000
-0.061035156250000
-0.061035156250000
-0.045776367187500
-0.045776367187500
-0.045776367187500
-0.045776367187500
-0.045776367187500
-0.045776367187500
-0.045776367187500
-0.030517578125000
-0.030517578125000
-0.030517578125000
-0.030517578125000
-0.030517578125000
-0.045776367187500
-0.045776367187500
-0.045776367187500
-0.045776367187500
-0.030517578125000
-0.045776367187500
-0.045776367187500
-0.045776367187500
-0.045776367187500
-0.061035156250000
-0.061035156250000
-0.061035156250000
-0.076293945312500
-0.076293945312500
-0.076293945312500
-0.076293945312500
-0.076293945312500
-0.091552734375000
-0.091552734375000
-0.091552734375000
-0.091552734375000
-0.091552734375000
-0.091552734375000
-0.091552734375000
-0.091552734375000
-0.091552734375000
-0.106811523437500
-0.106811523437500
-0.106811523437500
-0.106811523437500
-0.106811523437500
-0.106811523437500
-0.106811523437500
-0.122070312500000
-0.122070312500000
-0.122070312500000
-0.122070312500000
-0.122070312500000
-0.122070312500000
-0.122070312500000
-0.122070312500000
-0.122070312500000
-0.122070312500000
-0.122070312500000
-0.122070312500000
-0.122070312500000
-0.122070312500000
-0.122070312500000
-0.122070312500000
-0.106811523437500
-0.106811523437500
-0.106811523437500
-0.106811523437500
-0.091552734375000
-0.091552734375000
-0.091552734375000
-0.091552734375000
-0.076293945312500
-0.076293945312500
-0.091552734375000
-0.076293945312500
-0.076293945312500
-0.076293945312500
-0.076293945312500
-0.076293945312500
-0.061035156250000
-0.061035156250000
-0.045776367187500
-0.061035156250000
-0.061035156250000
-0.045776367187500
-0.045776367187500
-0.045776367187500
-0.045776367187500
-0.045776367187500
-0.030517578125000
-0.045776367187500
-0.045776367187500
-0.045776367187500
-0.030517578125000
-0.030517578125000
-0.045776367187500
-0.045776367187500
-0.045776367187500
-0.030517578125000
-0.045776367187500
-0.045776367187500
-0.030517578125000
-0.030517578125000
-0.045776367187500
-0.045776367187500
-0.030517578125000
-0.045776367187500
-0.045776367187500
-0.045776367187500
-0.045776367187500
-0.045776367187500
-0.045776367187500
-0.045776367187500
-0.045776367187500
-0.045776367187500
-0.030517578125000
-0.045776367187500
-0.030517578125000
-0.030517578125000
-0.030517578125000
-0.030517578125000
-0.030517578125000
-0.030517578125000
-0.030517578125000
-0.030517578125000
-0.030517578125000
-0.030517578125000
-0.030517578125000
-0.030517578125000
-0.030517578125000
-0.030517578125000
-0.030517578125000
-0.030517578125000
-0.030517578125000
-0.030517578125000
-0.030517578125000
-0.045776367187500
-0.045776367187500
-0.030517578125000
-0.030517578125000
-0.045776367187500
-0.045776367187500
-0.045776367187500
-0.045776367187500
-0.045776367187500
-0.045776367187500
-0.045776367187500
-0.061035156250000
-0.061035156250000
-0.061035156250000
-0.061035156250000
-0.061035156250000
-0.061035156250000
-0.061035156250000
-0.061035156250000
-0.061035156250000
-0.061035156250000
-0.076293945312500
-0.076293945312500
-0.076293945312500
-0.076293945312500
-0.091552734375000
-0.091552734375000
-0.076293945312500
-0.091552734375000
-0.091552734375000
-0.091552734375000
-0.091552734375000
-0.091552734375000
-0.091552734375000
-0.091552734375000
-0.076293945312500
-0.091552734375000
-0.091552734375000
-0.091552734375000
-0.091552734375000
-0.091552734375000
-0.091552734375000
-0.091552734375000
-0.091552734375000
-0.091552734375000
-0.091552734375000
-0.091552734375000
-0.091552734375000
-0.091552734375000
-0.106811523437500
-0.091552734375000
-0.091552734375000
-0.091552734375000
-0.091552734375000
-0.076293945312500
-0.091552734375000
-0.076293945312500
-0.076293945312500
-0.061035156250000
-0.061035156250000
-0.061035156250000
-0.061035156250000
-0.061035156250000
-0.061035156250000
-0.061035156250000
-0.061035156250000
-0.045776367187500
-0.045776367187500
-0.045776367187500
-0.061035156250000
-0.045776367187500
-0.045776367187500
-0.045776367187500
-0.045776367187500
-0.045776367187500
-0.045776367187500
-0.045776367187500
-0.045776367187500
-0.045776367187500
-0.045776367187500
-0.045776367187500
-0.045776367187500
-0.045776367187500
-0.045776367187500
-0.045776367187500
-0.045776367187500
-0.045776367187500
-0.045776367187500
-0.045776367187500
-0.030517578125000
-0.030517578125000
-0.030517578125000
-0.030517578125000
-0.030517578125000
-0.030517578125000
-0.030517578125000
-0.015258789062500
-0.015258789062500
-0.030517578125000
-0.015258789062500
-0.015258789062500
-0.015258789062500
-0.015258789062500
-0.015258789062500
-0.015258789062500
-0.015258789062500
-0.015258789062500
0.000000000000000
0.000000000000000
0.000000000000000
0.000000000000000
0.000000000000000
0.000000000000000
0.000000000000000
0.000000000000000
0.000000000000000
0.000000000000000
0.000000000000000
0.000000000000000
0.000000000000000
0.000000000000000
0.000000000000000
0.000000000000000
0.000000000000000
0.000000000000000
0.000000000000000
0.000000000000000
0.000000000000000
0.000000000000000
0.000000000000000
0.000000000000000
0.000000000000000
0.015258789062500
0.000000000000000
0.015258789062500
0.000000000000000
0.000000000000000
0.000000000000000
0.015258789062500
0.000000000000000
0.000000000000000
0.000000000000000
0.000000000000000
0.015258789062500
0.000000000000000
0.000000000000000
0.015258789062500
0.015258789062500
0.015258789062500
0.015258789062500
0.015258789062500
0.030517578125000
0.030517578125000
0.030517578125000
0.015258789062500
0.015258789062500
0.015258789062500
0.030517578125000
0.015258789062500
0.015258789062500
0.015258789062500
0.015258789062500
0.015258789062500
0.015258789062500
0.000000000000000
0.000000000000000
0.000000000000000
0.000000000000000
0.000000000000000
0.000000000000000
0.000000000000000
0.000000000000000
0.000000000000000
0.000000000000000
0.000000000000000
0.000000000000000
0.000000000000000
0.000000000000000
0.000000000000000
0.000000000000000
0.000000000000000
0.000000000000000
0.000000000000000
0.000000000000000
0.000000000000000
0.000000000000000
0.000000000000000
0.000000000000000
0.000000000000000
0.000000000000000
0.000000000000000
0.000000000000000
0.000000000000000
0.000000000000000
-0.015258789062500
-0.015258789062500
-0.015258789062500
-0.015258789062500
-0.015258789062500
-0.015258789062500
-0.015258789062500
-0.015258789062500
-0.015258789062500
-0.015258789062500
-0.015258789062500
-0.030517578125000
-0.030517578125000
-0.030517578125000
-0.030517578125000
-0.030517578125000
-0.045776367187500
-0.030517578125000
-0.045776367187500
-0.045776367187500
-0.045776367187500
-0.045776367187500
-0.045776367187500
-0.045776367187500
-0.045776367187500
-0.045776367187500
-0.045776367187500
-0.045776367187500
-0.045776367187500
-0.045776367187500
-0.045776367187500
-0.045776367187500
-0.045776367187500
-0.045776367187500
-0.045776367187500
-0.045776367187500
-0.030517578125000
-0.045776367187500
-0.045776367187500
-0.045776367187500
-0.030517578125000
-0.030517578125000
-0.045776367187500
-0.045776367187500
-0.045776367187500
-0.045776367187500
-0.045776367187500
-0.045776367187500
-0.061035156250000
-0.061035156250000
-0.061035156250000
-0.076293945312500
-0.076293945312500
-0.076293945312500
-0.091552734375000
-0.076293945312500
-0.091552734375000
-0.106811523437500
-0.106811523437500
-0.091552734375000
-0.091552734375000
-0.106811523437500
-0.122070312500000
-0.122070312500000
-0.106811523437500
-0.106811523437500
-0.122070312500000
-0.122070312500000
-0.137329101562500
-0.137329101562500
-0.137329101562500
-0.137329101562500
-0.137329101562500
-0.152587890625000
-0.152587890625000
-0.152587890625000
-0.152587890625000
-0.152587890625000
-0.167846679687500
-0.167846679687500
-0.167846679687500
-0.167846679687500
-0.152587890625000
-0.152587890625000
-0.152587890625000
-0.152587890625000
-0.152587890625000
-0.152587890625000
-0.152587890625000
-0.152587890625000
-0.137329101562500
-0.137329101562500
-0.152587890625000
-0.137329101562500
-0.137329101562500
-0.137329101562500
-0.137329101562500
-0.137329101562500
-0.137329101562500
-0.137329101562500
-0.122070312500000
-0.122070312500000
-0.122070312500000
-0.122070312500000
-0.122070312500000
-0.106811523437500
-0.106811523437500
-0.106811523437500
-0.106811523437500
-0.091552734375000
-0.091552734375000
-0.091552734375000
-0.091552734375000
-0.091552734375000
-0.076293945312500
-0.076293945312500
-0.076293945312500
-0.076293945312500
-0.076293945312500
-0.076293945312500
-0.076293945312500
-0.076293945312500
-0.076293945312500
-0.076293945312500
-0.091552734375000
-0.091552734375000
-0.091552734375000
-0.091552734375000
-0.091552734375000
-0.091552734375000
-0.091552734375000
-0.091552734375000
-0.091552734375000
-0.106811523437500
-0.106811523437500
-0.091552734375000
-0.091552734375000
-0.106811523437500
-0.106811523437500
-0.106811523437500
-0.091552734375000
-0.106811523437500
-0.106811523437500
-0.106811523437500
-0.091552734375000
-0.091552734375000
-0.106811523437500
-0.091552734375000
-0.091552734375000
-0.091552734375000
-0.091552734375000
-0.091552734375000
-0.091552734375000
-0.091552734375000
-0.091552734375000
-0.091552734375000
-0.091552734375000
-0.091552734375000
-0.091552734375000
-0.091552734375000
-0.091552734375000
-0.091552734375000
-0.106811523437500
-0.091552734375000
-0.106811523437500
-0.106811523437500
-0.106811523437500
-0.106811523437500
-0.106811523437500
-0.106811523437500
-0.106811523437500
-0.106811523437500
-0.122070312500000
-0.106811523437500
-0.122070312500000
-0.122070312500000
-0.122070312500000
-0.137329101562500
-0.122070312500000
-0.122070312500000
-0.137329101562500
-0.137329101562500
-0.137329101562500
-0.137329101562500
-0.137329101562500
-0.137329101562500
-0.137329101562500
-0.122070312500000
-0.122070312500000
-0.122070312500000
-0.122070312500000
-0.122070312500000
-0.122070312500000
-0.106811523437500
-0.122070312500000
-0.122070312500000
-0.106811523437500
-0.106811523437500
-0.106811523437500
-0.106811523437500
-0.106811523437500
-0.106811523437500
-0.091552734375000
-0.091552734375000
-0.091552734375000
-0.106811523437500
-0.091552734375000
-0.091552734375000
-0.091552734375000
-0.091552734375000
-0.091552734375000
-0.091552734375000
-0.091552734375000
-0.076293945312500
-0.076293945312500
-0.076293945312500
-0.061035156250000
-0.061035156250000
-0.045776367187500
-0.045776367187500
-0.045776367187500
-0.045776367187500
-0.030517578125000
-0.030517578125000
-0.030517578125000
-0.030517578125000
-0.030517578125000
-0.015258789062500
-0.015258789062500
-0.015258789062500
-0.015258789062500
0.000000000000000
0.000000000000000
-0.015258789062500
-0.015258789062500
-0.015258789062500
-0.015258789062500
-0.015258789062500
-0.030517578125000
-0.030517578125000
-0.015258789062500
-0.015258789062500
-0.015258789062500
-0.030517578125000
-0.030517578125000
-0.030517578125000
-0.030517578125000
-0.030517578125000
-0.030517578125000
-0.030517578125000
-0.030517578125000
-0.030517578125000
-0.030517578125000
-0.030517578125000
-0.030517578125000
-0.030517578125000
-0.030517578125000
-0.045776367187500
-0.045776367187500
-0.045776367187500
-0.030517578125000
-0.045776367187500
-0.045776367187500
-0.045776367187500
-0.045776367187500
-0.030517578125000
-0.030517578125000
-0.045776367187500
-0.045776367187500
-0.045776367187500
-0.045776367187500
-0.045776367187500
-0.045776367187500
-0.045776367187500
-0.045776367187500
-0.045776367187500
-0.045776367187500
-0.061035156250000
-0.061035156250000
-0.061035156250000
-0.061035156250000
-0.061035156250000
-0.061035156250000
-0.061035156250000
-0.061035156250000
-0.061035156250000
-0.061035156250000
-0.061035156250000
-0.061035156250000
-0.076293945312500
-0.076293945312500
-0.076293945312500
-0.076293945312500
-0.061035156250000
-0.076293945312500
-0.076293945312500
-0.076293945312500
-0.076293945312500
-0.076293945312500
-0.061035156250000
-0.061035156250000
-0.076293945312500
-0.076293945312500
-0.061035156250000
-0.061035156250000
-0.061035156250000
-0.045776367187500
-0.045776367187500
-0.045776367187500
-0.045776367187500
-0.030517578125000
-0.030517578125000
-0.030517578125000
-0.030517578125000
-0.015258789062500
-0.015258789062500
-0.015258789062500
-0.015258789062500
-0.015258789062500
-0.015258789062500
-0.015258789062500
-0.015258789062500
-0.015258789062500
-0.015258789062500
-0.015258789062500
-0.030517578125000
-0.030517578125000
-0.030517578125000
-0.030517578125000
-0.030517578125000
-0.030517578125000
-0.030517578125000
-0.030517578125000
-0.030517578125000
-0.030517578125000
-0.045776367187500
-0.045776367187500
-0.045776367187500
-0.045776367187500
-0.030517578125000
-0.045776367187500
-0.045776367187500
-0.045776367187500
-0.045776367187500
-0.045776367187500
-0.030517578125000
-0.030517578125000
-0.030517578125000
-0.030517578125000
-0.030517578125000
-0.030517578125000
-0.015258789062500
-0.015258789062500
-0.015258789062500
-0.015258789062500
-0.015258789062500
0.000000000000000
0.000000000000000
0.000000000000000
0.000000000000000
0.000000000000000
0.000000000000000
0.000000000000000
0.000000000000000
0.000000000000000
0.000000000000000
0.000000000000000
0.000000000000000
0.000000000000000
0.000000000000000
0.000000000000000
0.000000000000000
0.000000000000000
0.000000000000000
0.000000000000000
0.000000000000000
0.000000000000000
-0.015258789062500
-0.015258789062500
-0.015258789062500
-0.015258789062500
-0.030517578125000
-0.030517578125000
-0.030517578125000
-0.030517578125000
-0.030517578125000
-0.030517578125000
-0.045776367187500
-0.045776367187500
-0.045776367187500
-0.045776367187500
-0.045776367187500
-0.061035156250000
-0.061035156250000
-0.061035156250000
-0.061035156250000
-0.061035156250000
-0.061035156250000
-0.061035156250000
-0.061035156250000
-0.061035156250000
-0.061035156250000
-0.061035156250000
-0.061035156250000
-0.061035156250000
-0.045776367187500
-0.045776367187500
-0.045776367187500
-0.045776367187500
-0.045776367187500
-0.045776367187500
-0.030517578125000
-0.045776367187500
-0.045776367187500
-0.045776367187500
-0.045776367187500
-0.030517578125000
-0.030517578125000
-0.030517578125000
-0.030517578125000
-0.030517578125000
-0.030517578125000
-0.030517578125000
-0.030517578125000
-0.030517578125000
-0.030517578125000
-0.030517578125000
-0.030517578125000
-0.030517578125000
-0.030517578125000
-0.015258789062500
-0.015258789062500
-0.015258789062500
-0.015258789062500
-0.015258789062500
-0.015258789062500
0.000000000000000
-0.015258789062500
-0.015258789062500
0.000000000000000
-0.015258789062500
0.000000000000000
0.000000000000000
0.000000000000000
0.000000000000000
0.000000000000000
0.000000000000000
0.000000000000000
0.000000000000000
0.000000000000000
0.000000000000000
0.000000000000000
0.000000000000000
0.000000000000000
0.000000000000000
0.000000000000000
0.000000000000000
0.000000000000000
0.000000000000000
0.000000000000000
0.000000000000000
0.000000000000000
0.000000000000000
0.000000000000000
0.000000000000000
0.000000000000000
0.000000000000000
0.000000000000000
0.015258789062500
0.015258789062500
0.000000000000000
0.000000000000000
0.015258789062500
0.015258789062500
0.015258789062500
0.015258789062500
0.015258789062500
0.015258789062500
0.015258789062500
0.015258789062500
0.015258789062500
0.015258789062500
0.015258789062500
0.015258789062500
0.000000000000000
0.000000000000000
0.000000000000000
0.000000000000000
0.000000000000000
0.000000000000000
0.000000000000000
0.000000000000000
0.000000000000000
0.000000000000000
0.000000000000000
0.000000000000000
0.000000000000000
-0.015258789062500
-0.015258789062500
-0.015258789062500
-0.015258789062500
-0.015258789062500
-0.015258789062500
-0.015258789062500
-0.030517578125000
-0.030517578125000
-0.030517578125000
-0.030517578125000
-0.030517578125000
-0.045776367187500
-0.045776367187500
-0.045776367187500
-0.045776367187500
-0.045776367187500
-0.061035156250000
-0.061035156250000
-0.061035156250000
-0.061035156250000
-0.061035156250000
-0.061035156250000
-0.061035156250000
-0.061035156250000
-0.061035156250000
-0.061035156250000
-0.061035156250000
-0.076293945312500
-0.076293945312500
-0.076293945312500
-0.076293945312500
-0.076293945312500
-0.076293945312500
-0.076293945312500
-0.076293945312500
-0.061035156250000
-0.061035156250000
-0.076293945312500
-0.076293945312500
-0.076293945312500
-0.076293945312500
-0.076293945312500
-0.076293945312500
-0.061035156250000
-0.076293945312500
-0.076293945312500
-0.061035156250000
-0.061035156250000
-0.061035156250000
-0.061035156250000
-0.061035156250000
-0.061035156250000
-0.061035156250000
-0.045776367187500
-0.045776367187500
-0.045776367187500
-0.045776367187500
-0.045776367187500
-0.030517578125000
-0.030517578125000
-0.030517578125000
-0.030517578125000
-0.030517578125000
-0.015258789062500
-0.015258789062500
-0.015258789062500
-0.015258789062500
-0.015258789062500
0.000000000000000
0.000000000000000
0.000000000000000
0.000000000000000
0.000000000000000
0.000000000000000
0.000000000000000
0.000000000000000
0.000000000000000
0.000000000000000
0.000000000000000
0.000000000000000
0.000000000000000
0.000000000000000
0.000000000000000
0.000000000000000
0.000000000000000
0.000000000000000
0.000000000000000
0.000000000000000
0.000000000000000
0.000000000000000
-0.015258789062500
-0.015258789062500
0.000000000000000
-0.015258789062500
-0.015258789062500
-0.015258789062500
-0.015258789062500
-0.015258789062500
-0.015258789062500
-0.015258789062500
-0.015258789062500
-0.015258789062500
-0.015258789062500
-0.015258789062500
-0.015258789062500
-0.015258789062500
-0.030517578125000
-0.030517578125000
-0.015258789062500
-0.030517578125000
-0.015258789062500
-0.030517578125000
-0.015258789062500
-0.015258789062500
-0.015258789062500
-0.015258789062500
-0.030517578125000
-0.030517578125000
-0.030517578125000
-0.045776367187500
-0.045776367187500
-0.045776367187500
-0.061035156250000
-0.061035156250000
-0.061035156250000
-0.061035156250000
-0.076293945312500
-0.061035156250000
-0.061035156250000
-0.076293945312500
-0.076293945312500
-0.076293945312500
-0.076293945312500
-0.076293945312500
-0.076293945312500
-0.076293945312500
-0.076293945312500
-0.076293945312500
-0.076293945312500
-0.076293945312500
-0.076293945312500
-0.076293945312500
-0.076293945312500
-0.091552734375000
-0.091552734375000
-0.091552734375000
-0.091552734375000
-0.091552734375000
-0.091552734375000
-0.106811523437500
-0.091552734375000
-0.091552734375000
-0.106811523437500
-0.106811523437500
-0.106811523437500
-0.106811523437500
-0.106811523437500
-0.106811523437500
-0.106811523437500
-0.106811523437500
-0.106811523437500
-0.106811523437500
-0.106811523437500
-0.091552734375000
-0.106811523437500
-0.106811523437500
-0.091552734375000
-0.106811523437500
-0.106811523437500
-0.106811523437500
-0.106811523437500
-0.106811523437500
-0.106811523437500
-0.106811523437500
-0.106811523437500
-0.106811523437500
-0.106811523437500
-0.106811523437500
-0.106811523437500
-0.106811523437500
-0.106811523437500
-0.091552734375000
-0.091552734375000
-0.106811523437500
-0.106811523437500
-0.106811523437500
-0.091552734375000
-0.091552734375000
-0.091552734375000
-0.106811523437500
-0.106811523437500
-0.106811523437500
-0.106811523437500
-0.106811523437500
-0.106811523437500
-0.106811523437500
-0.122070312500000
-0.122070312500000
-0.122070312500000
-0.106811523437500
-0.106811523437500
-0.106811523437500
-0.106811523437500
-0.106811523437500
-0.106811523437500
-0.091552734375000
-0.091552734375000
-0.106811523437500
-0.106811523437500
-0.091552734375000
-0.091552734375000
-0.091552734375000
-0.076293945312500
-0.091552734375000
-0.076293945312500
-0.076293945312500
-0.061035156250000
-0.061035156250000
-0.061035156250000
-0.061035156250000
-0.061035156250000
-0.045776367187500
-0.045776367187500
-0.061035156250000
-0.045776367187500
-0.045776367187500
-0.061035156250000
-0.045776367187500
-0.061035156250000
-0.061035156250000
-0.061035156250000
-0.061035156250000
-0.061035156250000
-0.061035156250000
-0.061035156250000
-0.061035156250000
-0.061035156250000
-0.045776367187500
-0.061035156250000
-0.061035156250000
-0.061035156250000
-0.061035156250000
-0.061035156250000
-0.061035156250000
-0.061035156250000
-0.076293945312500
-0.076293945312500
-0.076293945312500
-0.076293945312500
-0.076293945312500
-0.076293945312500
-0.076293945312500
-0.076293945312500
-0.076293945312500
-0.076293945312500
-0.076293945312500
-0.076293945312500
-0.076293945312500
-0.076293945312500
-0.076293945312500
-0.076293945312500
-0.076293945312500
-0.061035156250000
-0.076293945312500
-0.061035156250000
-0.061035156250000
-0.061035156250000
-0.061035156250000
-0.061035156250000
-0.061035156250000
-0.061035156250000
-0.045776367187500
-0.045776367187500
-0.061035156250000
-0.061035156250000
-0.045776367187500
-0.045776367187500
-0.045776367187500
-0.045776367187500
-0.045776367187500
-0.045776367187500
-0.045776367187500
-0.045776367187500
-0.030517578125000
-0.045776367187500
-0.045776367187500
-0.045776367187500
-0.045776367187500
-0.030517578125000
-0.030517578125000
-0.030517578125000
-0.030517578125000
-0.030517578125000
-0.015258789062500
-0.015258789062500
-0.030517578125000
-0.015258789062500
-0.015258789062500
-0.015258789062500
-0.030517578125000
-0.030517578125000
-0.015258789062500
-0.030517578125000
-0.030517578125000
-0.030517578125000
-0.030517578125000
-0.030517578125000
-0.030517578125000
-0.045776367187500
-0.045776367187500
-0.045776367187500
-0.045776367187500
-0.045776367187500
-0.045776367187500
-0.061035156250000
-0.061035156250000
-0.045776367187500
-0.045776367187500
-0.061035156250000
-0.061035156250000
-0.045776367187500
-0.045776367187500
-0.045776367187500
-0.045776367187500
-0.045776367187500
-0.045776367187500
-0.045776367187500
-0.045776367187500
-0.045776367187500
-0.045776367187500
-0.045776367187500
-0.061035156250000
-0.045776367187500
-0.061035156250000
-0.045776367187500
-0.045776367187500
-0.045776367187500
-0.045776367187500
-0.045776367187500
-0.030517578125000
-0.030517578125000
-0.045776367187500
-0.030517578125000
-0.030517578125000
-0.030517578125000
-0.030517578125000
-0.030517578125000
-0.030517578125000
-0.030517578125000
-0.030517578125000
-0.030517578125000
-0.045776367187500
-0.045776367187500
-0.045776367187500
-0.045776367187500
-0.045776367187500
-0.045776367187500
-0.045776367187500
-0.045776367187500
-0.061035156250000
-0.061035156250000
-0.061035156250000
-0.061035156250000
-0.061035156250000
-0.061035156250000
-0.061035156250000
-0.061035156250000
-0.076293945312500
-0.076293945312500
-0.076293945312500
-0.076293945312500
-0.076293945312500
-0.076293945312500
-0.091552734375000
-0.091552734375000
-0.106811523437500
-0.091552734375000
-0.091552734375000
-0.091552734375000
-0.091552734375000
-0.106811523437500
-0.106811523437500
-0.091552734375000
-0.091552734375000
-0.091552734375000
-0.091552734375000
-0.091552734375000
-0.091552734375000
-0.091552734375000
-0.091552734375000
-0.091552734375000
-0.091552734375000
-0.091552734375000
-0.091552734375000
-0.106811523437500
-0.106811523437500
-0.106811523437500
-0.106811523437500
-0.106811523437500
-0.122070312500000
-0.122070312500000
-0.122070312500000
-0.122070312500000
-0.122070312500000
-0.122070312500000
-0.122070312500000
-0.122070312500000
-0.122070312500000
-0.122070312500000
-0.122070312500000
-0.106811523437500
-0.106811523437500
-0.106811523437500
-0.106811523437500
-0.106811523437500
-0.091552734375000
-0.091552734375000
-0.091552734375000
-0.091552734375000
-0.091552734375000
-0.091552734375000
-0.091552734375000
-0.076293945312500
-0.091552734375000
-0.091552734375000
-0.091552734375000
-0.076293945312500
-0.076293945312500
-0.076293945312500
-0.076293945312500
-0.076293945312500
-0.061035156250000
-0.061035156250000
-0.045776367187500
-0.045776367187500
-0.045776367187500
-0.045776367187500
-0.030517578125000
-0.030517578125000
-0.030517578125000
-0.030517578125000
-0.030517578125000
-0.015258789062500
-0.015258789062500
-0.015258789062500
0.000000000000000
0.000000000000000
0.000000000000000
0.000000000000000
0.000000000000000
0.000000000000000
0.000000000000000
0.000000000000000
0.000000000000000
0.000000000000000
0.000000000000000
0.000000000000000
0.000000000000000
0.000000000000000
0.000000000000000
0.000000000000000
0.000000000000000
0.000000000000000
0.000000000000000
0.000000000000000
0.000000000000000
0.000000000000000
0.000000000000000
0.000000000000000
0.000000000000000
0.000000000000000
-0.015258789062500
-0.015258789062500
-0.015258789062500
-0.015258789062500
-0.015258789062500
-0.015258789062500
-0.015258789062500
-0.015258789062500
-0.030517578125000
-0.030517578125000
-0.015258789062500
-0.030517578125000
-0.030517578125000
-0.015258789062500
-0.015258789062500
-0.015258789062500
0.000000000000000
-0.015258789062500
-0.015258789062500
0.000000000000000
0.000000000000000
0.000000000000000
0.000000000000000
0.000000000000000
0.000000000000000
0.000000000000000
0.000000000000000
0.000000000000000
0.000000000000000
0.000000000000000
0.000000000000000
0.000000000000000
0.000000000000000
0.000000000000000
0.000000000000000
0.000000000000000
0.000000000000000
0.000000000000000
0.000000000000000
0.000000000000000
0.000000000000000
0.000000000000000
0.000000000000000
0.000000000000000
0.000000000000000
0.000000000000000
0.000000000000000
0.000000000000000
0.000000000000000
0.000000000000000
0.000000000000000
0.015258789062500
0.000000000000000
0.000000000000000
0.000000000000000
0.000000000000000
0.000000000000000
0.000000000000000
0.000000000000000
0.000000000000000
0.000000000000000
0.000000000000000
0.000000000000000
0.000000000000000
0.000000000000000
0.000000000000000
0.000000000000000
0.000000000000000
0.000000000000000
0.000000000000000
0.000000000000000
0.000000000000000
-0.015258789062500
0.000000000000000
0.000000000000000
0.000000000000000
-0.015258789062500
-0.015258789062500
-0.015258789062500
-0.015258789062500
-0.015258789062500
-0.030517578125000
-0.030517578125000
-0.030517578125000
-0.030517578125000
-0.030517578125000
-0.045776367187500
-0.045776367187500
-0.045776367187500
-0.045776367187500
-0.045776367187500
-0.061035156250000
-0.061035156250000
-0.061035156250000
-0.061035156250000
-0.061035156250000
-0.061035156250000
-0.076293945312500
-0.076293945312500
-0.076293945312500
-0.076293945312500
-0.076293945312500
-0.076293945312500
-0.076293945312500
-0.076293945312500
-0.076293945312500
-0.076293945312500
-0.076293945312500
-0.076293945312500
-0.076293945312500
-0.091552734375000
-0.091552734375000
-0.091552734375000
-0.091552734375000
-0.076293945312500
-0.076293945312500
-0.076293945312500
-0.076293945312500
-0.076293945312500
-0.061035156250000
-0.061035156250000
-0.061035156250000
-0.061035156250000
-0.061035156250000
-0.061035156250000
-0.061035156250000
-0.045776367187500
-0.045776367187500
-0.045776367187500
-0.045776367187500
-0.045776367187500
-0.045776367187500
-0.030517578125000
-0.030517578125000
-0.030517578125000
-0.030517578125000
-0.030517578125000
-0.015258789062500
-0.015258789062500
-0.015258789062500
-0.015258789062500
-0.015258789062500
0.000000000000000
0.000000000000000
0.000000000000000
0.000000000000000
0.000000000000000
0.000000000000000
0.000000000000000
0.000000000000000
0.000000000000000
0.000000000000000
0.000000000000000
0.000000000000000
0.000000000000000
0.000000000000000
0.000000000000000
0.000000000000000
0.000000000000000
0.000000000000000
0.000000000000000
0.000000000000000
0.000000000000000
0.000000000000000
0.000000000000000
0.000000000000000
0.000000000000000
0.000000000000000
0.000000000000000
0.000000000000000
-0.015258789062500
-0.015258789062500
-0.015258789062500
-0.015258789062500
-0.030517578125000
-0.030517578125000
-0.045776367187500
-0.045776367187500
-0.045776367187500
-0.045776367187500
-0.045776367187500
-0.061035156250000
-0.061035156250000
-0.061035156250000
-0.061035156250000
-0.076293945312500
-0.076293945312500
-0.061035156250000
-0.076293945312500
-0.076293945312500
-0.076293945312500
-0.076293945312500
-0.091552734375000
-0.091552734375000
-0.091552734375000
-0.091552734375000
-0.091552734375000
-0.091552734375000
-0.091552734375000
-0.091552734375000
-0.091552734375000
-0.091552734375000
-0.091552734375000
-0.091552734375000
-0.091552734375000
-0.091552734375000
-0.091552734375000
-0.091552734375000
-0.091552734375000
-0.091552734375000
-0.091552734375000
-0.091552734375000
-0.091552734375000
-0.091552734375000
-0.091552734375000
-0.076293945312500
-0.076293945312500
-0.091552734375000
-0.076293945312500
-0.076293945312500
-0.076293945312500
-0.076293945312500
-0.076293945312500
-0.076293945312500
-0.076293945312500
-0.076293945312500
-0.076293945312500
-0.076293945312500
-0.076293945312500
-0.061035156250000
-0.061035156250000
-0.061035156250000
-0.076293945312500
-0.061035156250000
-0.061035156250000
-0.061035156250000
-0.061035156250000
-0.061035156250000
-0.061035156250000
-0.061035156250000
-0.061035156250000
-0.061035156250000
-0.061035156250000
-0.076293945312500
-0.061035156250000
-0.061035156250000
-0.061035156250000
-0.076293945312500
-0.076293945312500
-0.061035156250000
-0.061035156250000
-0.061035156250000
-0.061035156250000
-0.061035156250000
-0.076293945312500
-0.076293945312500
-0.076293945312500
-0.061035156250000
-0.076293945312500
-0.076293945312500
-0.076293945312500
-0.076293945312500
-0.076293945312500
-0.076293945312500
-0.076293945312500
-0.076293945312500
-0.091552734375000
-0.076293945312500
-0.076293945312500
-0.076293945312500
-0.076293945312500
-0.091552734375000
-0.091552734375000
-0.091552734375000
-0.091552734375000
-0.091552734375000
-0.091552734375000
-0.091552734375000
-0.091552734375000
-0.091552734375000
-0.091552734375000
-0.091552734375000
-0.091552734375000
-0.091552734375000
-0.091552734375000
-0.091552734375000
-0.091552734375000
-0.091552734375000
-0.091552734375000
-0.091552734375000
-0.076293945312500
-0.076293945312500
-0.091552734375000
-0.091552734375000
-0.076293945312500
-0.076293945312500
-0.076293945312500
-0.076293945312500
-0.076293945312500
-0.076293945312500
-0.076293945312500
-0.061035156250000
-0.061035156250000
-0.061035156250000
-0.061035156250000
-0.045776367187500
-0.045776367187500
-0.045776367187500
-0.045776367187500
-0.045776367187500
-0.030517578125000
-0.030517578125000
-0.030517578125000
-0.030517578125000
-0.030517578125000
-0.030517578125000
-0.015258789062500
-0.030517578125000
-0.015258789062500
-0.030517578125000
-0.030517578125000
-0.015258789062500
-0.015258789062500
-0.015258789062500
0.000000000000000
0.000000000000000
0.000000000000000
0.000000000000000
0.000000000000000
0.000000000000000
0.000000000000000
0.000000000000000
0.000000000000000
0.000000000000000
0.000000000000000
0.000000000000000
0.000000000000000
0.015258789062500
0.000000000000000
0.000000000000000
0.000000000000000
0.015258789062500
0.015258789062500
0.000000000000000
0.000000000000000
0.000000000000000
0.000000000000000
0.000000000000000
0.000000000000000
0.000000000000000
0.000000000000000
0.000000000000000
0.000000000000000
0.000000000000000
-0.015258789062500
-0.015258789062500
-0.015258789062500
-0.015258789062500
-0.015258789062500
-0.030517578125000
-0.030517578125000
-0.030517578125000
-0.030517578125000
-0.030517578125000
-0.030517578125000
-0.030517578125000
-0.045776367187500
-0.030517578125000
-0.030517578125000
-0.030517578125000
-0.030517578125000
-0.030517578125000
-0.030517578125000
-0.015258789062500
-0.015258789062500
-0.015258789062500
-0.015258789062500
-0.015258789062500
-0.015258789062500
-0.015258789062500
-0.015258789062500
-0.015258789062500
0.000000000000000
-0.015258789062500
-0.015258789062500
-0.015258789062500
0.000000000000000
-0.015258789062500
-0.015258789062500
-0.015258789062500
-0.015258789062500
-0.015258789062500
-0.015258789062500
-0.015258789062500
-0.015258789062500
-0.015258789062500
-0.015258789062500
-0.015258789062500
-0.030517578125000
-0.030517578125000
-0.030517578125000
-0.030517578125000
-0.045776367187500
-0.045776367187500
-0.045776367187500
-0.045776367187500
-0.045776367187500
-0.045776367187500
-0.045776367187500
-0.045776367187500
-0.045776367187500
-0.045776367187500
-0.045776367187500
-0.045776367187500
-0.061035156250000
-0.061035156250000
-0.061035156250000
-0.045776367187500
-0.045776367187500
-0.061035156250000
-0.061035156250000
-0.061035156250000
-0.061035156250000
-0.061035156250000
-0.061035156250000
-0.061035156250000
-0.061035156250000
-0.061035156250000
-0.076293945312500
-0.076293945312500
-0.076293945312500
-0.076293945312500
-0.076293945312500
-0.076293945312500
-0.091552734375000
-0.076293945312500
-0.076293945312500
-0.091552734375000
-0.076293945312500
-0.076293945312500
-0.076293945312500
-0.076293945312500
-0.076293945312500
-0.076293945312500
-0.076293945312500
-0.076293945312500
-0.076293945312500
-0.076293945312500
-0.061035156250000
-0.076293945312500
-0.061035156250000
-0.061035156250000
-0.061035156250000
-0.061035156250000
-0.061035156250000
-0.061035156250000
-0.061035156250000
-0.061035156250000
-0.061035156250000
-0.061035156250000
-0.076293945312500
-0.076293945312500
-0.061035156250000
-0.076293945312500
-0.076293945312500
-0.076293945312500
-0.091552734375000
-0.091552734375000
-0.091552734375000
-0.091552734375000
-0.091552734375000
-0.091552734375000
-0.091552734375000
-0.091552734375000
-0.076293945312500
-0.091552734375000
-0.091552734375000
-0.076293945312500
-0.091552734375000
-0.076293945312500
-0.091552734375000
-0.091552734375000
-0.091552734375000
-0.091552734375000
-0.076293945312500
-0.076293945312500
-0.076293945312500
-0.076293945312500
-0.076293945312500
-0.076293945312500
-0.076293945312500
-0.076293945312500
-0.076293945312500
-0.076293945312500
-0.061035156250000
-0.061035156250000
-0.076293945312500
-0.061035156250000
-0.061035156250000
-0.061035156250000
-0.061035156250000
-0.061035156250000
-0.061035156250000
-0.045776367187500
-0.061035156250000
-0.061035156250000
-0.045776367187500
-0.045776367187500
-0.045776367187500
-0.045776367187500
-0.045776367187500
-0.045776367187500
-0.030517578125000
-0.030517578125000
-0.030517578125000
-0.030517578125000
-0.030517578125000
-0.030517578125000
-0.030517578125000
-0.030517578125000
-0.045776367187500
-0.045776367187500
-0.045776367187500
-0.030517578125000
-0.045776367187500
-0.045776367187500
-0.045776367187500
-0.045776367187500
-0.045776367187500
-0.045776367187500
-0.045776367187500
-0.045776367187500
-0.045776367187500
-0.045776367187500
-0.045776367187500
-0.045776367187500
-0.045776367187500
-0.045776367187500
-0.045776367187500
-0.045776367187500
-0.045776367187500
-0.045776367187500
-0.061035156250000
-0.061035156250000
-0.061035156250000
-0.061035156250000
-0.061035156250000
-0.061035156250000
-0.061035156250000
-0.061035156250000
-0.045776367187500
-0.045776367187500
-0.045776367187500
-0.045776367187500
-0.045776367187500
-0.045776367187500
-0.030517578125000
-0.030517578125000
-0.030517578125000
-0.030517578125000
-0.030517578125000
-0.015258789062500
-0.030517578125000
-0.030517578125000
-0.030517578125000
-0.030517578125000
-0.015258789062500
-0.030517578125000
-0.030517578125000
-0.030517578125000
-0.030517578125000
-0.030517578125000
-0.030517578125000
-0.030517578125000
-0.030517578125000
-0.030517578125000
-0.030517578125000
-0.015258789062500
-0.015258789062500
-0.015258789062500
-0.015258789062500
-0.015258789062500
0.000000000000000
-0.015258789062500
0.000000000000000
-0.015258789062500
-0.015258789062500
-0.015258789062500
-0.015258789062500
-0.015258789062500
-0.015258789062500
-0.015258789062500
-0.015258789062500
-0.015258789062500
-0.015258789062500
-0.015258789062500
-0.015258789062500
-0.015258789062500
-0.030517578125000
-0.030517578125000
-0.030517578125000
-0.030517578125000
-0.030517578125000
-0.045776367187500
-0.045776367187500
-0.045776367187500
-0.045776367187500
-0.030517578125000
-0.045776367187500
-0.045776367187500
-0.045776367187500
-0.045776367187500
-0.045776367187500
-0.045776367187500
-0.045776367187500
-0.045776367187500
-0.045776367187500
-0.045776367187500
-0.045776367187500
-0.030517578125000
-0.030517578125000
-0.030517578125000
-0.030517578125000
-0.030517578125000
-0.015258789062500
-0.015258789062500
-0.015258789062500
-0.015258789062500
-0.015258789062500
-0.015258789062500
0.000000000000000
0.000000000000000
-0.015258789062500
0.000000000000000
0.000000000000000
0.000000000000000
0.000000000000000
0.000000000000000
0.000000000000000
0.000000000000000
0.000000000000000
0.000000000000000
0.000000000000000
0.000000000000000
0.000000000000000
0.000000000000000
0.000000000000000
0.000000000000000
0.000000000000000
0.000000000000000
0.000000000000000
0.000000000000000
0.000000000000000
0.000000000000000
0.000000000000000
0.000000000000000
0.000000000000000
0.000000000000000
0.000000000000000
0.000000000000000
0.000000000000000
0.000000000000000
0.000000000000000
-0.015258789062500
-0.015258789062500
-0.015258789062500
-0.015258789062500
-0.015258789062500
-0.015258789062500
-0.030517578125000
-0.030517578125000
-0.030517578125000
-0.045776367187500
-0.045776367187500
-0.045776367187500
-0.045776367187500
-0.045776367187500
-0.045776367187500
-0.045776367187500
-0.045776367187500
-0.045776367187500
-0.045776367187500
-0.045776367187500
-0.061035156250000
-0.061035156250000
-0.061035156250000
-0.061035156250000
-0.061035156250000
-0.061035156250000
-0.061035156250000
-0.076293945312500
-0.061035156250000
-0.076293945312500
-0.076293945312500
-0.076293945312500
-0.091552734375000
-0.091552734375000
-0.091552734375000
-0.091552734375000
-0.091552734375000
-0.106811523437500
-0.106811523437500
-0.106811523437500
-0.106811523437500
-0.106811523437500
-0.106811523437500
-0.106811523437500
-0.106811523437500
-0.106811523437500
-0.122070312500000
-0.122070312500000
-0.122070312500000
-0.122070312500000
-0.122070312500000
-0.122070312500000
-0.122070312500000
-0.122070312500000
-0.122070312500000
-0.122070312500000
-0.122070312500000
-0.122070312500000
-0.137329101562500
-0.122070312500000
-0.122070312500000
-0.122070312500000
-0.122070312500000
-0.122070312500000
-0.122070312500000
-0.137329101562500
-0.122070312500000
-0.122070312500000
-0.122070312500000
-0.122070312500000
-0.122070312500000
-0.122070312500000
-0.106811523437500
-0.106811523437500
-0.106811523437500
-0.106811523437500
-0.106811523437500
-0.106811523437500
-0.106811523437500
-0.106811523437500
-0.106811523437500
-0.091552734375000
-0.091552734375000
-0.091552734375000
-0.091552734375000
-0.091552734375000
-0.091552734375000
-0.076293945312500
-0.076293945312500
-0.076293945312500
-0.076293945312500
-0.076293945312500
-0.076293945312500
-0.061035156250000
-0.061035156250000
-0.061035156250000
-0.061035156250000
-0.061035156250000
-0.061035156250000
-0.061035156250000
-0.061035156250000
-0.045776367187500
-0.045776367187500
-0.045776367187500
-0.045776367187500
-0.030517578125000
-0.030517578125000
-0.030517578125000
-0.030517578125000
-0.030517578125000
-0.015258789062500
-0.030517578125000
-0.030517578125000
-0.030517578125000
-0.030517578125000
-0.030517578125000
-0.030517578125000
-0.030517578125000
-0.030517578125000
-0.045776367187500
-0.045776367187500
-0.045776367187500
-0.045776367187500
-0.045776367187500
-0.045776367187500
-0.045776367187500
-0.045776367187500
-0.061035156250000
-0.045776367187500
-0.061035156250000
-0.076293945312500
-0.061035156250000
-0.061035156250000
-0.076293945312500
-0.061035156250000
-0.076293945312500
-0.076293945312500
-0.076293945312500
-0.076293945312500
-0.076293945312500
-0.061035156250000
-0.076293945312500
-0.076293945312500
-0.061035156250000
-0.061035156250000
-0.061035156250000
-0.061035156250000
-0.061035156250000
-0.061035156250000
-0.061035156250000
-0.061035156250000
-0.061035156250000
-0.061035156250000
-0.061035156250000
-0.061035156250000
-0.061035156250000
-0.061035156250000
-0.061035156250000
-0.061035156250000
-0.061035156250000
-0.061035156250000
-0.061035156250000
-0.061035156250000
-0.061035156250000
-0.045776367187500
-0.061035156250000
-0.061035156250000
-0.061035156250000
-0.045776367187500
-0.045776367187500
-0.045776367187500
-0.045776367187500
-0.045776367187500
-0.045776367187500
-0.030517578125000
-0.030517578125000
-0.030517578125000
-0.030517578125000
-0.030517578125000
-0.030517578125000
-0.030517578125000
-0.030517578125000
-0.030517578125000
-0.030517578125000
-0.030517578125000
-0.030517578125000
-0.015258789062500
-0.015258789062500
-0.030517578125000
-0.030517578125000
-0.030517578125000
-0.015258789062500
-0.015258789062500
-0.015258789062500
-0.030517578125000
-0.030517578125000
-0.030517578125000
-0.015258789062500
-0.030517578125000
-0.030517578125000
-0.030517578125000
-0.045776367187500
-0.030517578125000
-0.030517578125000
-0.030517578125000
-0.045776367187500
-0.045776367187500
-0.045776367187500
-0.045776367187500
-0.045776367187500
-0.045776367187500
-0.061035156250000
-0.061035156250000
-0.061035156250000
-0.076293945312500
-0.076293945312500
-0.076293945312500
-0.091552734375000
-0.091552734375000
-0.091552734375000
-0.091552734375000
-0.091552734375000
-0.091552734375000
-0.091552734375000
-0.091552734375000
-0.091552734375000
-0.091552734375000
-0.091552734375000
-0.091552734375000
-0.091552734375000
-0.091552734375000
-0.091552734375000
-0.091552734375000
-0.091552734375000
-0.091552734375000
-0.091552734375000
-0.091552734375000
-0.091552734375000
-0.076293945312500
-0.076293945312500
-0.076293945312500
-0.076293945312500
-0.076293945312500
-0.076293945312500
-0.061035156250000
-0.061035156250000
-0.061035156250000
-0.061035156250000
-0.061035156250000
-0.061035156250000
-0.061035156250000
-0.061035156250000
-0.061035156250000
-0.061035156250000
-0.061035156250000
-0.076293945312500
-0.076293945312500
-0.076293945312500
-0.076293945312500
-0.076293945312500
-0.091552734375000
-0.091552734375000
-0.091552734375000
-0.091552734375000
-0.091552734375000
-0.091552734375000
-0.091552734375000
-0.091552734375000
-0.091552734375000
-0.091552734375000
-0.091552734375000
-0.091552734375000
-0.091552734375000
-0.091552734375000
-0.091552734375000
-0.091552734375000
-0.091552734375000
-0.091552734375000
-0.091552734375000
-0.091552734375000
-0.091552734375000
-0.091552734375000
-0.076293945312500
-0.091552734375000
-0.091552734375000
-0.076293945312500
-0.076293945312500
-0.091552734375000
-0.091552734375000
-0.091552734375000
-0.091552734375000
-0.091552734375000
-0.091552734375000
-0.091552734375000
-0.091552734375000
-0.091552734375000
-0.091552734375000
-0.106811523437500
-0.106811523437500
-0.091552734375000
-0.091552734375000
-0.091552734375000
-0.091552734375000
-0.091552734375000
-0.091552734375000
-0.091552734375000
-0.076293945312500
-0.076293945312500
-0.076293945312500
-0.076293945312500
-0.061035156250000
-0.076293945312500
-0.061035156250000
-0.061035156250000
-0.061035156250000
-0.061035156250000
-0.061035156250000
-0.061035156250000
-0.061035156250000
-0.061035156250000
-0.061035156250000
-0.061035156250000
-0.061035156250000
-0.061035156250000
-0.045776367187500
-0.045776367187500
-0.061035156250000
-0.045776367187500
-0.045776367187500
-0.061035156250000
-0.045776367187500
-0.045776367187500
-0.061035156250000
-0.061035156250000
-0.045776367187500
-0.045776367187500
-0.045776367187500
-0.061035156250000
-0.061035156250000
-0.061035156250000
-0.061035156250000
-0.061035156250000
-0.061035156250000
-0.061035156250000
-0.061035156250000
-0.061035156250000
-0.061035156250000
-0.061035156250000
-0.061035156250000
-0.061035156250000
-0.061035156250000
-0.061035156250000
-0.061035156250000
-0.045776367187500
-0.045776367187500
-0.061035156250000
-0.061035156250000
-0.061035156250000
-0.061035156250000
-0.061035156250000
-0.045776367187500
-0.045776367187500
-0.045776367187500
-0.061035156250000
-0.045776367187500
-0.045776367187500
-0.045776367187500
-0.045776367187500
-0.045776367187500
-0.045776367187500
-0.045776367187500
-0.045776367187500
-0.030517578125000
-0.045776367187500
-0.045776367187500
-0.030517578125000
-0.030517578125000
-0.030517578125000
-0.030517578125000
-0.030517578125000
-0.030517578125000
-0.015258789062500
-0.015258789062500
-0.015258789062500
-0.015258789062500
-0.015258789062500
-0.015258789062500
0.000000000000000
0.000000000000000
0.000000000000000
0.000000000000000
0.000000000000000
0.000000000000000
0.000000000000000
0.000000000000000
0.000000000000000
0.000000000000000
0.015258789062500
0.015258789062500
0.015258789062500
0.000000000000000
0.015258789062500
0.015258789062500
0.015258789062500
0.015258789062500
0.000000000000000
0.000000000000000
0.000000000000000
0.000000000000000
0.000000000000000
0.000000000000000
0.000000000000000
0.000000000000000
0.000000000000000
-0.015258789062500
-0.015258789062500
-0.015258789062500
-0.015258789062500
-0.030517578125000
-0.030517578125000
-0.030517578125000
-0.030517578125000
-0.030517578125000
-0.045776367187500
-0.045776367187500
-0.045776367187500
-0.061035156250000
-0.061035156250000
-0.061035156250000
-0.061035156250000
-0.076293945312500
-0.076293945312500
-0.076293945312500
-0.076293945312500
-0.076293945312500
-0.076293945312500
-0.076293945312500
-0.076293945312500
-0.091552734375000
-0.091552734375000
-0.076293945312500
-0.091552734375000
-0.091552734375000
-0.091552734375000
-0.106811523437500
-0.106811523437500
-0.106811523437500
-0.106811523437500
-0.106811523437500
-0.106811523437500
-0.106811523437500
-0.106811523437500
-0.106811523437500
-0.106811523437500
-0.106811523437500
-0.106811523437500
-0.106811523437500
-0.106811523437500
-0.106811523437500
-0.106811523437500
-0.091552734375000
-0.091552734375000
-0.091552734375000
-0.091552734375000
-0.091552734375000
-0.076293945312500
-0.076293945312500
-0.076293945312500
-0.076293945312500
-0.076293945312500
-0.076293945312500
-0.061035156250000
-0.076293945312500
-0.076293945312500
-0.061035156250000
-0.061035156250000
-0.061035156250000
-0.061035156250000
-0.061035156250000
-0.045776367187500
-0.045776367187500
-0.045776367187500
-0.045776367187500
-0.061035156250000
-0.045776367187500
-0.045776367187500
-0.045776367187500
-0.045776367187500
-0.045776367187500
-0.045776367187500
-0.030517578125000
-0.030517578125000
-0.045776367187500
-0.030517578125000
-0.030517578125000
-0.030517578125000
-0.015258789062500
-0.015258789062500
-0.015258789062500
-0.015258789062500
-0.015258789062500
-0.015258789062500
0.000000000000000
-0.015258789062500
-0.015258789062500
0.000000000000000
0.000000000000000
0.000000000000000
0.000000000000000
0.000000000000000
0.000000000000000
0.000000000000000
0.000000000000000
0.000000000000000
0.000000000000000
0.000000000000000
0.000000000000000
0.000000000000000
0.000000000000000
0.000000000000000
0.000000000000000
0.000000000000000
0.000000000000000
0.015258789062500
0.000000000000000
0.000000000000000
0.000000000000000
0.000000000000000
0.000000000000000
0.000000000000000
0.000000000000000
0.015258789062500
0.015258789062500
0.015258789062500
0.015258789062500
0.015258789062500
0.015258789062500
0.030517578125000
0.015258789062500
0.015258789062500
0.015258789062500
0.015258789062500
0.015258789062500
0.015258789062500
0.015258789062500
0.015258789062500
0.015258789062500
0.015258789062500
0.000000000000000
0.000000000000000
0.000000000000000
0.000000000000000
0.000000000000000
0.000000000000000
0.000000000000000
0.000000000000000
-0.015258789062500
-0.015258789062500
-0.030517578125000
-0.030517578125000
-0.030517578125000
-0.030517578125000
-0.045776367187500
-0.045776367187500
-0.045776367187500
-0.045776367187500
-0.045776367187500
-0.045776367187500
-0.045776367187500
-0.045776367187500
-0.045776367187500
-0.045776367187500
-0.045776367187500
-0.045776367187500
-0.045776367187500
-0.045776367187500
-0.045776367187500
-0.045776367187500
-0.045776367187500
-0.045776367187500
-0.045776367187500
-0.045776367187500
-0.045776367187500
-0.045776367187500
-0.045776367187500
-0.045776367187500
-0.045776367187500
-0.045776367187500
-0.045776367187500
-0.045776367187500
-0.061035156250000
-0.061035156250000
-0.061035156250000
-0.061035156250000
-0.061035156250000
-0.076293945312500
-0.076293945312500
-0.061035156250000
-0.076293945312500
-0.061035156250000
-0.076293945312500
-0.076293945312500
-0.061035156250000
-0.061035156250000
-0.061035156250000
-0.076293945312500
-0.061035156250000
-0.061035156250000
-0.061035156250000
-0.061035156250000
-0.061035156250000
-0.061035156250000
-0.045776367187500
-0.045776367187500
-0.045776367187500
-0.045776367187500
-0.045776367187500
-0.045776367187500
-0.045776367187500
-0.045776367187500
-0.045776367187500
-0.045776367187500
-0.061035156250000
-0.061035156250000
-0.045776367187500
-0.045776367187500
-0.045776367187500
-0.045776367187500
-0.061035156250000
-0.045776367187500
-0.061035156250000
-0.061035156250000
-0.061035156250000
-0.061035156250000
-0.076293945312500
-0.076293945312500
-0.076293945312500
-0.076293945312500
-0.076293945312500
-0.076293945312500
-0.076293945312500
-0.076293945312500
-0.076293945312500
-0.076293945312500
-0.076293945312500
-0.076293945312500
-0.091552734375000
-0.076293945312500
-0.076293945312500
-0.061035156250000
-0.076293945312500
-0.076293945312500
-0.076293945312500
-0.061035156250000
-0.061035156250000
-0.061035156250000
-0.061035156250000
-0.061035156250000
-0.061035156250000
-0.045776367187500
-0.045776367187500
-0.061035156250000
-0.061035156250000
-0.045776367187500
-0.045776367187500
-0.045776367187500
-0.045776367187500
-0.045776367187500
-0.045776367187500
-0.045776367187500
-0.045776367187500
-0.045776367187500
-0.045776367187500
-0.045776367187500
-0.045776367187500
-0.045776367187500
-0.030517578125000
-0.030517578125000
-0.030517578125000
-0.030517578125000
-0.030517578125000
-0.030517578125000
-0.030517578125000
-0.015258789062500
-0.015258789062500
-0.015258789062500
-0.015258789062500
-0.015258789062500
-0.015258789062500
-0.015258789062500
-0.015258789062500
-0.015258789062500
-0.015258789062500
-0.015258789062500
-0.030517578125000
-0.030517578125000
-0.030517578125000
-0.030517578125000
-0.030517578125000
-0.030517578125000
-0.030517578125000
-0.030517578125000
-0.030517578125000
-0.030517578125000
-0.030517578125000
-0.030517578125000
-0.030517578125000
-0.030517578125000
-0.030517578125000
-0.030517578125000
-0.030517578125000
-0.030517578125000
-0.030517578125000
-0.030517578125000
-0.030517578125000
-0.030517578125000
-0.045776367187500
-0.045776367187500
-0.030517578125000
-0.045776367187500
-0.045776367187500
-0.045776367187500
-0.045776367187500
-0.045776367187500
-0.045776367187500
-0.045776367187500
-0.061035156250000
-0.061035156250000
-0.061035156250000
-0.076293945312500
-0.076293945312500
-0.091552734375000
-0.076293945312500
-0.076293945312500
-0.091552734375000
-0.091552734375000
-0.091552734375000
-0.091552734375000
-0.091552734375000
-0.106811523437500
-0.106811523437500
-0.091552734375000
-0.091552734375000
-0.091552734375000
-0.091552734375000
-0.106811523437500
-0.106811523437500
-0.106811523437500
-0.106811523437500
-0.106811523437500
-0.106811523437500
-0.106811523437500
-0.106811523437500
-0.106811523437500
-0.106811523437500
-0.106811523437500
-0.106811523437500
-0.122070312500000
-0.122070312500000
-0.106811523437500
-0.122070312500000
-0.122070312500000
-0.122070312500000
-0.137329101562500
-0.122070312500000
-0.137329101562500
-0.137329101562500
-0.137329101562500
-0.137329101562500
-0.137329101562500
-0.137329101562500
-0.122070312500000
-0.137329101562500
-0.137329101562500
-0.137329101562500
-0.122070312500000
-0.122070312500000
-0.122070312500000
-0.122070312500000
-0.122070312500000
-0.122070312500000
-0.106811523437500
-0.106811523437500
-0.106811523437500
-0.106811523437500
-0.091552734375000
-0.091552734375000
-0.076293945312500
-0.076293945312500
-0.076293945312500
-0.076293945312500
-0.061035156250000
-0.061035156250000
-0.061035156250000
-0.061035156250000
-0.061035156250000
-0.061035156250000
-0.061035156250000
-0.061035156250000
-0.061035156250000
-0.061035156250000
-0.061035156250000
-0.045776367187500
-0.045776367187500
-0.045776367187500
-0.045776367187500
-0.045776367187500
-0.045776367187500
-0.030517578125000
-0.045776367187500
-0.045776367187500
-0.030517578125000
-0.030517578125000
-0.030517578125000
-0.030517578125000
-0.030517578125000
-0.030517578125000
-0.030517578125000
-0.030517578125000
-0.030517578125000
-0.030517578125000
-0.030517578125000
-0.015258789062500
-0.030517578125000
-0.030517578125000
-0.030517578125000
-0.030517578125000
-0.030517578125000
-0.030517578125000
-0.030517578125000
-0.045776367187500
-0.045776367187500
-0.045776367187500
-0.045776367187500
-0.045776367187500
-0.061035156250000
-0.061035156250000
-0.061035156250000
-0.076293945312500
-0.076293945312500
-0.061035156250000
-0.076293945312500
-0.076293945312500
-0.076293945312500
-0.076293945312500
-0.076293945312500
-0.076293945312500
-0.076293945312500
-0.076293945312500
-0.076293945312500
-0.076293945312500
-0.091552734375000
-0.091552734375000
-0.091552734375000
-0.076293945312500
-0.076293945312500
-0.076293945312500
-0.076293945312500
-0.076293945312500
-0.076293945312500
-0.076293945312500
-0.076293945312500
-0.076293945312500
-0.076293945312500
-0.091552734375000
-0.091552734375000
-0.076293945312500
-0.076293945312500
-0.076293945312500
-0.076293945312500
-0.076293945312500
-0.076293945312500
-0.076293945312500
-0.076293945312500
-0.076293945312500
-0.061035156250000
-0.061035156250000
-0.061035156250000
-0.061035156250000
-0.061035156250000
-0.045776367187500
-0.045776367187500
-0.045776367187500
-0.045776367187500
-0.045776367187500
-0.045776367187500
-0.045776367187500
-0.045776367187500
-0.045776367187500
-0.030517578125000
-0.030517578125000
-0.030517578125000
-0.030517578125000
-0.030517578125000
-0.030517578125000
-0.030517578125000
-0.030517578125000
-0.015258789062500
-0.015258789062500
-0.015258789062500
-0.015258789062500
-0.015258789062500
0.000000000000000
0.000000000000000
0.000000000000000
0.000000000000000
0.000000000000000
0.000000000000000
0.000000000000000
0.000000000000000
0.000000000000000
0.000000000000000
0.000000000000000
0.000000000000000
0.000000000000000
0.000000000000000
0.000000000000000
0.000000000000000
0.000000000000000
0.000000000000000
0.000000000000000
0.000000000000000
0.000000000000000
0.000000000000000
0.000000000000000
0.000000000000000
0.000000000000000
0.000000000000000
0.000000000000000
0.000000000000000
0.000000000000000
0.000000000000000
0.000000000000000
-0.015258789062500
-0.015258789062500
-0.015258789062500
-0.015258789062500
-0.015258789062500
-0.015258789062500
-0.030517578125000
-0.030517578125000
-0.030517578125000
-0.030517578125000
-0.030517578125000
-0.030517578125000
-0.030517578125000
-0.030517578125000
-0.030517578125000
-0.030517578125000
-0.030517578125000
-0.045776367187500
-0.030517578125000
-0.030517578125000
-0.045776367187500
-0.045776367187500
-0.030517578125000
-0.045776367187500
-0.045776367187500
-0.045776367187500
-0.045776367187500
-0.045776367187500
-0.030517578125000
-0.045776367187500
-0.045776367187500
-0.045776367187500
-0.045776367187500
-0.045776367187500
-0.045776367187500
-0.045776367187500
-0.045776367187500
-0.045776367187500
-0.045776367187500
-0.045776367187500
-0.061035156250000
-0.061035156250000
-0.061035156250000
-0.061035156250000
-0.076293945312500
-0.076293945312500
-0.076293945312500
-0.076293945312500
-0.076293945312500
-0.076293945312500
-0.076293945312500
-0.076293945312500
-0.076293945312500
-0.076293945312500
-0.076293945312500
-0.061035156250000
-0.061035156250000
-0.061035156250000
-0.061035156250000
-0.061035156250000
-0.045776367187500
-0.061035156250000
-0.061035156250000
-0.045776367187500
-0.061035156250000
-0.061035156250000
-0.061035156250000
-0.061035156250000
-0.061035156250000
-0.061035156250000
-0.061035156250000
-0.061035156250000
-0.061035156250000
-0.061035156250000
-0.045776367187500
-0.061035156250000
-0.045776367187500
-0.045776367187500
-0.061035156250000
-0.045776367187500
-0.045776367187500
-0.045776367187500
-0.045776367187500
-0.045776367187500
-0.045776367187500
-0.030517578125000
-0.030517578125000
-0.045776367187500
-0.030517578125000
-0.030517578125000
-0.030517578125000
-0.030517578125000
-0.030517578125000
-0.030517578125000
-0.030517578125000
-0.015258789062500
-0.015258789062500
-0.015258789062500
-0.015258789062500
-0.015258789062500
-0.015258789062500
-0.015258789062500
-0.015258789062500
0.000000000000000
0.000000000000000
0.000000000000000
0.000000000000000
0.000000000000000
0.000000000000000
0.000000000000000
0.000000000000000
0.000000000000000
0.000000000000000
0.000000000000000
0.000000000000000
0.000000000000000
0.000000000000000
0.000000000000000
0.000000000000000
0.000000000000000
0.000000000000000
0.000000000000000
0.000000000000000
0.000000000000000
0.000000000000000
0.000000000000000
0.000000000000000
0.000000000000000
0.000000000000000
0.000000000000000
0.000000000000000
0.000000000000000
0.000000000000000
0.000000000000000
0.000000000000000
0.000000000000000
0.000000000000000
0.000000000000000
0.000000000000000
0.000000000000000
0.000000000000000
0.000000000000000
0.000000000000000
0.000000000000000
0.000000000000000
0.000000000000000
0.000000000000000
-0.015258789062500
-0.030517578125000
-0.030517578125000
-0.030517578125000
-0.030517578125000
-0.030517578125000
-0.030517578125000
-0.030517578125000
-0.030517578125000
-0.030517578125000
-0.015258789062500
-0.030517578125000
-0.030517578125000
-0.030517578125000
-0.030517578125000
-0.030517578125000
-0.015258789062500
-0.030517578125000
-0.030517578125000
-0.015258789062500
-0.015258789062500
-0.015258789062500
-0.015258789062500
-0.015258789062500
-0.015258789062500
0.000000000000000
-0.015258789062500
-0.015258789062500
-0.015258789062500
-0.015258789062500
0.000000000000000
0.000000000000000
-0.015258789062500
-0.015258789062500
0.000000000000000
0.000000000000000
0.000000000000000
0.000000000000000
0.000000000000000
0.000000000000000
0.000000000000000
0.000000000000000
0.000000000000000
0.000000000000000
0.000000000000000
0.015258789062500
0.015258789062500
0.015258789062500
0.015258789062500
0.015258789062500
0.015258789062500
0.015258789062500
0.015258789062500
0.015258789062500
0.015258789062500
0.015258789062500
0.015258789062500
0.015258789062500
0.015258789062500
0.015258789062500
0.015258789062500
0.015258789062500
0.015258789062500
0.015258789062500
0.000000000000000
0.015258789062500
0.015258789062500
0.015258789062500
0.015258789062500
0.015258789062500
0.015258789062500
0.030517578125000
0.030517578125000
0.015258789062500
0.015258789062500
0.015258789062500
0.015258789062500
0.015258789062500
0.015258789062500
0.015258789062500
0.015258789062500
0.015258789062500
0.015258789062500
0.015258789062500
0.015258789062500
0.015258789062500
0.015258789062500
0.000000000000000
0.000000000000000
0.000000000000000
0.000000000000000
0.000000000000000
0.000000000000000
0.000000000000000
0.000000000000000
0.000000000000000
0.000000000000000
0.000000000000000
0.000000000000000
-0.015258789062500
-0.015258789062500
-0.015258789062500
-0.015258789062500
-0.015258789062500
-0.015258789062500
-0.030517578125000
-0.030517578125000
-0.015258789062500
-0.015258789062500
-0.030517578125000
-0.015258789062500
-0.015258789062500
-0.015258789062500
-0.030517578125000
-0.015258789062500
-0.015258789062500
-0.015258789062500
-0.015258789062500
-0.015258789062500
-0.015258789062500
-0.015258789062500
-0.015258789062500
-0.030517578125000
-0.015258789062500
-0.015258789062500
-0.015258789062500
-0.015258789062500
-0.015258789062500
-0.030517578125000
-0.030517578125000
-0.030517578125000
-0.015258789062500
-0.030517578125000
-0.030517578125000
-0.015258789062500
-0.030517578125000
-0.030517578125000
-0.015258789062500
-0.030517578125000
-0.015258789062500
-0.030517578125000
-0.030517578125000
-0.030517578125000
-0.030517578125000
-0.030517578125000
-0.030517578125000
-0.030517578125000
-0.030517578125000
-0.045776367187500
-0.045776367187500
-0.045776367187500
-0.045776367187500
-0.045776367187500
-0.045776367187500
-0.045776367187500
-0.061035156250000
-0.061035156250000
-0.045776367187500
-0.061035156250000
-0.061035156250000
-0.061035156250000
-0.061035156250000
-0.061035156250000
-0.061035156250000
-0.076293945312500
-0.076293945312500
-0.076293945312500
-0.076293945312500
-0.076293945312500
-0.091552734375000
-0.091552734375000
-0.091552734375000
-0.091552734375000
-0.091552734375000
-0.091552734375000
-0.091552734375000
-0.091552734375000
-0.091552734375000
-0.091552734375000
-0.091552734375000
-0.106811523437500
-0.091552734375000
-0.091552734375000
-0.106811523437500
-0.091552734375000
-0.091552734375000
-0.106811523437500
-0.106811523437500
-0.106811523437500
-0.106811523437500
-0.106811523437500
-0.106811523437500
-0.106811523437500
-0.106811523437500
-0.106811523437500
-0.106811523437500
-0.106811523437500
-0.122070312500000
-0.122070312500000
-0.122070312500000
-0.122070312500000
-0.122070312500000
-0.106811523437500
-0.122070312500000
-0.122070312500000
-0.122070312500000
-0.122070312500000
-0.122070312500000
-0.106811523437500
-0.106811523437500
-0.106811523437500
-0.106811523437500
-0.106811523437500
-0.106811523437500
-0.106811523437500
-0.106811523437500
-0.091552734375000
-0.106811523437500
-0.091552734375000
-0.091552734375000
-0.091552734375000
-0.091552734375000
-0.076293945312500
-0.076293945312500
-0.061035156250000
-0.061035156250000
-0.045776367187500
-0.045776367187500
-0.045776367187500
-0.045776367187500
-0.030517578125000
-0.030517578125000
-0.030517578125000
-0.030517578125000
-0.030517578125000
-0.045776367187500
-0.030517578125000
-0.030517578125000
-0.030517578125000
-0.030517578125000
-0.030517578125000
-0.030517578125000
-0.030517578125000
-0.030517578125000
-0.030517578125000
-0.030517578125000
-0.030517578125000
-0.030517578125000
-0.045776367187500
-0.045776367187500
-0.045776367187500
-0.045776367187500
-0.045776367187500
-0.045776367187500
-0.045776367187500
-0.045776367187500
-0.045776367187500
-0.045776367187500
-0.061035156250000
-0.061035156250000
-0.061035156250000
-0.061035156250000
-0.061035156250000
-0.061035156250000
-0.061035156250000
-0.061035156250000
-0.061035156250000
-0.061035156250000
-0.061035156250000
-0.061035156250000
-0.061035156250000
-0.076293945312500
-0.061035156250000
-0.061035156250000
-0.061035156250000
-0.061035156250000
-0.061035156250000
-0.061035156250000
-0.061035156250000
-0.061035156250000
-0.061035156250000
-0.061035156250000
-0.045776367187500
-0.061035156250000
-0.061035156250000
-0.061035156250000
-0.061035156250000
-0.061035156250000
-0.061035156250000
-0.061035156250000
-0.076293945312500
-0.061035156250000
-0.061035156250000
-0.061035156250000
-0.061035156250000
-0.076293945312500
-0.076293945312500
-0.061035156250000
-0.076293945312500
-0.076293945312500
-0.076293945312500
-0.061035156250000
-0.061035156250000
-0.061035156250000
-0.061035156250000
-0.076293945312500
-0.061035156250000
-0.061035156250000
-0.061035156250000
-0.061035156250000
-0.076293945312500
-0.061035156250000
-0.061035156250000
-0.061035156250000
-0.061035156250000
-0.061035156250000
-0.061035156250000
-0.061035156250000
-0.061035156250000
-0.061035156250000
-0.061035156250000
-0.061035156250000
-0.061035156250000
-0.045776367187500
-0.061035156250000
-0.045776367187500
-0.045776367187500
-0.061035156250000
-0.061035156250000
-0.045776367187500
-0.045776367187500
-0.045776367187500
-0.061035156250000
-0.061035156250000
-0.061035156250000
-0.061035156250000
-0.061035156250000
-0.061035156250000
-0.076293945312500
-0.076293945312500
-0.076293945312500
-0.061035156250000
-0.076293945312500
-0.076293945312500
-0.061035156250000
-0.061035156250000
-0.045776367187500
-0.061035156250000
-0.061035156250000
-0.045776367187500
-0.045776367187500
-0.045776367187500
-0.045776367187500
-0.045776367187500
-0.045776367187500
-0.045776367187500
-0.030517578125000
-0.045776367187500
-0.045776367187500
-0.045776367187500
-0.045776367187500
-0.030517578125000
-0.030517578125000
-0.030517578125000
-0.030517578125000
-0.030517578125000
-0.030517578125000
-0.030517578125000
-0.030517578125000
-0.030517578125000
-0.030517578125000
-0.030517578125000
-0.030517578125000
-0.030517578125000
-0.030517578125000
-0.015258789062500
-0.015258789062500
-0.015258789062500
-0.015258789062500
-0.015258789062500
-0.015258789062500
0.000000000000000
0.000000000000000
0.000000000000000
0.000000000000000
0.000000000000000
0.000000000000000
0.000000000000000
0.000000000000000
0.000000000000000
0.000000000000000
0.000000000000000
0.000000000000000
0.000000000000000
0.000000000000000
0.000000000000000
0.000000000000000
0.000000000000000
0.000000000000000
-0.015258789062500
-0.015258789062500
0.000000000000000
-0.015258789062500
-0.015258789062500
-0.015258789062500
-0.015258789062500
-0.030517578125000
-0.030517578125000
-0.030517578125000
-0.030517578125000
-0.045776367187500
-0.045776367187500
-0.045776367187500
-0.045776367187500
-0.045776367187500
-0.061035156250000
-0.061035156250000
-0.061035156250000
-0.061035156250000
-0.061035156250000
-0.061035156250000
-0.076293945312500
-0.076293945312500
-0.076293945312500
-0.076293945312500
-0.076293945312500
-0.076293945312500
-0.076293945312500
-0.076293945312500
-0.076293945312500
-0.076293945312500
-0.076293945312500
-0.076293945312500
-0.076293945312500
-0.091552734375000
-0.091552734375000
-0.091552734375000
-0.091552734375000
-0.091552734375000
-0.091552734375000
-0.106811523437500
-0.091552734375000
-0.091552734375000
-0.091552734375000
-0.091552734375000
-0.091552734375000
-0.091552734375000
-0.106811523437500
-0.106811523437500
-0.091552734375000
-0.091552734375000
-0.091552734375000
-0.106811523437500
-0.106811523437500
-0.106811523437500
-0.106811523437500
-0.091552734375000
-0.091552734375000
-0.091552734375000
-0.106811523437500
-0.106811523437500
-0.091552734375000
-0.091552734375000
-0.106811523437500
-0.106811523437500
-0.091552734375000
-0.091552734375000
-0.091552734375000
-0.091552734375000
-0.091552734375000
-0.091552734375000
-0.091552734375000
-0.076293945312500
-0.091552734375000
-0.091552734375000
-0.091552734375000
-0.076293945312500
-0.091552734375000
-0.076293945312500
-0.076293945312500
-0.061035156250000
-0.061035156250000
-0.076293945312500
-0.076293945312500
-0.061035156250000
-0.061035156250000
-0.061035156250000
-0.061035156250000
-0.061035156250000
-0.061035156250000
-0.061035156250000
-0.061035156250000
-0.061035156250000
-0.061035156250000
-0.061035156250000
-0.061035156250000
-0.061035156250000
-0.061035156250000
-0.061035156250000
-0.061035156250000
-0.076293945312500
-0.076293945312500
-0.061035156250000
-0.061035156250000
-0.076293945312500
-0.061035156250000
-0.076293945312500
-0.061035156250000
-0.061035156250000
-0.061035156250000
-0.045776367187500
-0.045776367187500
-0.045776367187500
-0.045776367187500
-0.030517578125000
-0.045776367187500
-0.030517578125000
-0.030517578125000
-0.030517578125000
-0.030517578125000
-0.030517578125000
-0.030517578125000
-0.030517578125000
-0.030517578125000
-0.030517578125000
-0.030517578125000
-0.030517578125000
-0.030517578125000
-0.030517578125000
-0.030517578125000
-0.030517578125000
-0.030517578125000
-0.030517578125000
-0.030517578125000
-0.045776367187500
-0.045776367187500
-0.030517578125000
-0.030517578125000
-0.045776367187500
-0.045776367187500
-0.045776367187500
-0.045776367187500
-0.045776367187500
-0.030517578125000
-0.045776367187500
-0.045776367187500
-0.030517578125000
-0.045776367187500
-0.045776367187500
-0.030517578125000
-0.030517578125000
-0.030517578125000
-0.030517578125000
-0.030517578125000
-0.030517578125000
-0.030517578125000
-0.015258789062500
-0.015258789062500
-0.015258789062500
-0.030517578125000
-0.015258789062500
-0.015258789062500
0.000000000000000
0.000000000000000
0.000000000000000
0.000000000000000
0.000000000000000
0.000000000000000
0.000000000000000
0.000000000000000
0.000000000000000
0.000000000000000
0.000000000000000
0.000000000000000
0.000000000000000
0.000000000000000
0.000000000000000
0.000000000000000
0.000000000000000
0.000000000000000
0.000000000000000
0.000000000000000
0.000000000000000
0.000000000000000
0.000000000000000
0.000000000000000
0.000000000000000
0.000000000000000
0.000000000000000
0.000000000000000
0.000000000000000
0.000000000000000
0.000000000000000
0.000000000000000
0.000000000000000
0.000000000000000
0.000000000000000
0.000000000000000
0.000000000000000
0.000000000000000
0.000000000000000
0.000000000000000
0.000000000000000
0.000000000000000
0.000000000000000
0.000000000000000
0.000000000000000
0.000000000000000
0.000000000000000
0.000000000000000
0.000000000000000
0.000000000000000
0.000000000000000
0.000000000000000
0.000000000000000
0.000000000000000
0.000000000000000
0.000000000000000
0.000000000000000
0.000000000000000
0.000000000000000
0.000000000000000
0.000000000000000
0.000000000000000
0.000000000000000
0.000000000000000
0.000000000000000
0.000000000000000
0.000000000000000
-0.015258789062500
-0.015258789062500
-0.015258789062500
-0.015258789062500
-0.015258789062500
-0.015258789062500
-0.015258789062500
-0.015258789062500
-0.030517578125000
-0.015258789062500
-0.015258789062500
-0.015258789062500
-0.015258789062500
-0.015258789062500
-0.030517578125000
-0.030517578125000
-0.015258789062500
-0.015258789062500
-0.015258789062500
-0.015258789062500
-0.015258789062500
-0.015258789062500
-0.015258789062500
-0.015258789062500
-0.015258789062500
-0.015258789062500
-0.030517578125000
-0.030517578125000
-0.030517578125000
-0.030517578125000
-0.030517578125000
-0.030517578125000
-0.030517578125000
-0.030517578125000
-0.030517578125000
-0.030517578125000
-0.030517578125000
-0.030517578125000
-0.030517578125000
-0.030517578125000
-0.030517578125000
-0.030517578125000
-0.030517578125000
-0.030517578125000
-0.045776367187500
-0.045776367187500
-0.030517578125000
-0.030517578125000
-0.030517578125000
-0.045776367187500
-0.045776367187500
-0.045776367187500
-0.045776367187500
-0.045776367187500
-0.045776367187500
-0.045776367187500
-0.061035156250000
-0.061035156250000
-0.061035156250000
-0.061035156250000
-0.061035156250000
-0.061035156250000
-0.061035156250000
-0.061035156250000
-0.061035156250000
-0.061035156250000
-0.061035156250000
-0.061035156250000
-0.061035156250000
-0.061035156250000
-0.061035156250000
-0.061035156250000
-0.061035156250000
-0.061035156250000
-0.061035156250000
-0.061035156250000
-0.061035156250000
-0.076293945312500
-0.061035156250000
-0.076293945312500
-0.076293945312500
-0.076293945312500
-0.076293945312500
-0.076293945312500
-0.076293945312500
-0.076293945312500
-0.076293945312500
-0.076293945312500
-0.076293945312500
-0.061035156250000
-0.061035156250000
-0.061035156250000
-0.061035156250000
-0.061035156250000
-0.061035156250000
-0.061035156250000
-0.061035156250000
-0.061035156250000
-0.061035156250000
-0.061035156250000
-0.061035156250000
-0.045776367187500
-0.061035156250000
-0.061035156250000
-0.045776367187500
-0.045776367187500
-0.045776367187500
-0.045776367187500
-0.045776367187500
-0.045776367187500
-0.045776367187500
-0.045776367187500
-0.045776367187500
-0.045776367187500
-0.045776367187500
-0.061035156250000
-0.061035156250000
-0.076293945312500
-0.076293945312500
-0.091552734375000
-0.091552734375000
-0.091552734375000
-0.106811523437500
-0.106811523437500
-0.106811523437500
-0.122070312500000
-0.122070312500000
-0.122070312500000
-0.122070312500000
-0.137329101562500
-0.122070312500000
-0.122070312500000
-0.137329101562500
-0.122070312500000
-0.122070312500000
-0.122070312500000
-0.137329101562500
-0.137329101562500
-0.137329101562500
-0.137329101562500
-0.137329101562500
-0.122070312500000
-0.137329101562500
-0.137329101562500
-0.137329101562500
-0.137329101562500
-0.122070312500000
-0.122070312500000
-0.137329101562500
-0.137329101562500
-0.122070312500000
-0.137329101562500
-0.122070312500000
-0.122070312500000
-0.122070312500000
-0.122070312500000
-0.122070312500000
-0.137329101562500
-0.122070312500000
-0.106811523437500
-0.122070312500000
-0.122070312500000
-0.122070312500000
-0.122070312500000
-0.122070312500000
-0.106811523437500
-0.122070312500000
-0.122070312500000
-0.122070312500000
-0.122070312500000
-0.122070312500000
-0.122070312500000
-0.122070312500000
-0.122070312500000
-0.122070312500000
-0.122070312500000
-0.106811523437500
-0.106811523437500
-0.106811523437500
-0.091552734375000
-0.091552734375000
-0.091552734375000
-0.091552734375000
-0.076293945312500
-0.076293945312500
-0.076293945312500
-0.076293945312500
-0.061035156250000
-0.061035156250000
-0.061035156250000
-0.045776367187500
-0.045776367187500
-0.045776367187500
-0.045776367187500
-0.045776367187500
-0.030517578125000
-0.030517578125000
-0.030517578125000
-0.030517578125000
-0.030517578125000
-0.015258789062500
-0.030517578125000
-0.030517578125000
-0.015258789062500
-0.015258789062500
-0.015258789062500
-0.015258789062500
-0.015258789062500
-0.015258789062500
-0.015258789062500
0.000000000000000
0.000000000000000
-0.015258789062500
-0.015258789062500
-0.015258789062500
-0.015258789062500
-0.015258789062500
-0.015258789062500
-0.015258789062500
-0.015258789062500
-0.015258789062500
-0.015258789062500
-0.015258789062500
-0.015258789062500
-0.030517578125000
-0.030517578125000
-0.030517578125000
-0.030517578125000
-0.045776367187500
-0.045776367187500
-0.045776367187500
-0.045776367187500
-0.045776367187500
-0.045776367187500
-0.045776367187500
-0.045776367187500
-0.061035156250000
-0.061035156250000
-0.061035156250000
-0.061035156250000
-0.061035156250000
-0.061035156250000
-0.061035156250000
-0.061035156250000
-0.061035156250000
-0.076293945312500
-0.076293945312500
-0.076293945312500
-0.076293945312500
-0.076293945312500
-0.076293945312500
-0.076293945312500
-0.076293945312500
-0.076293945312500
-0.076293945312500
-0.076293945312500
-0.061035156250000
-0.061035156250000
-0.061035156250000
-0.061035156250000
-0.061035156250000
-0.061035156250000
-0.045776367187500
-0.045776367187500
-0.061035156250000
-0.045776367187500
-0.045776367187500
-0.045776367187500
-0.045776367187500
-0.045776367187500
-0.045776367187500
-0.045776367187500
-0.045776367187500
-0.045776367187500
-0.045776367187500
-0.045776367187500
-0.045776367187500
-0.030517578125000
-0.045776367187500
-0.030517578125000
-0.030517578125000
-0.045776367187500
-0.030517578125000
-0.030517578125000
-0.045776367187500
-0.030517578125000
-0.030517578125000
-0.030517578125000
-0.030517578125000
-0.030517578125000
-0.030517578125000
-0.030517578125000
-0.015258789062500
-0.030517578125000
-0.015258789062500
-0.015258789062500
-0.030517578125000
-0.030517578125000
-0.030517578125000
-0.030517578125000
-0.015258789062500
-0.030517578125000
-0.030517578125000
-0.030517578125000
-0.030517578125000
-0.030517578125000
-0.030517578125000
-0.030517578125000
-0.045776367187500
-0.045776367187500
-0.030517578125000
-0.030517578125000
-0.045776367187500
-0.045776367187500
-0.045776367187500
-0.045776367187500
-0.045776367187500
-0.045776367187500
-0.061035156250000
-0.061035156250000
-0.045776367187500
-0.061035156250000
-0.061035156250000
-0.061035156250000
-0.061035156250000
-0.061035156250000
-0.061035156250000
-0.061035156250000
-0.061035156250000
-0.076293945312500
-0.076293945312500
-0.076293945312500
-0.076293945312500
-0.076293945312500
-0.076293945312500
-0.076293945312500
-0.076293945312500
-0.076293945312500
-0.076293945312500
-0.076293945312500
-0.061035156250000
-0.061035156250000
-0.061035156250000
-0.061035156250000
-0.045776367187500
-0.045776367187500
-0.045776367187500
-0.045776367187500
-0.045776367187500
-0.030517578125000
-0.030517578125000
-0.030517578125000
-0.030517578125000
-0.030517578125000
-0.015258789062500
-0.015258789062500
-0.015258789062500
-0.015258789062500
-0.015258789062500
-0.015258789062500
0.000000000000000
0.000000000000000
-0.015258789062500
-0.015258789062500
0.000000000000000
0.000000000000000
0.000000000000000
0.000000000000000
-0.015258789062500
0.000000000000000
-0.015258789062500
-0.015258789062500
-0.015258789062500
-0.015258789062500
-0.015258789062500
-0.015258789062500
-0.015258789062500
-0.015258789062500
-0.015258789062500
-0.015258789062500
0.000000000000000
0.000000000000000
0.000000000000000
0.000000000000000
0.000000000000000
0.000000000000000
0.000000000000000
0.000000000000000
0.000000000000000
0.000000000000000
0.000000000000000
0.000000000000000
-0.015258789062500
-0.015258789062500
-0.015258789062500
-0.015258789062500
-0.015258789062500
-0.030517578125000
-0.030517578125000
-0.030517578125000
-0.030517578125000
-0.030517578125000
-0.015258789062500
-0.030517578125000
-0.030517578125000
-0.030517578125000
-0.015258789062500
-0.030517578125000
-0.030517578125000
-0.030517578125000
-0.030517578125000
-0.030517578125000
-0.030517578125000
-0.030517578125000
-0.030517578125000
-0.030517578125000
-0.030517578125000
-0.030517578125000
-0.030517578125000
-0.015258789062500
-0.030517578125000
-0.030517578125000
-0.030517578125000
-0.030517578125000
-0.030517578125000
-0.030517578125000
-0.030517578125000
-0.030517578125000
-0.030517578125000
-0.030517578125000
-0.015258789062500
-0.015258789062500
-0.015258789062500
-0.015258789062500
-0.015258789062500
0.000000000000000
0.000000000000000
-0.015258789062500
0.000000000000000
0.000000000000000
0.000000000000000
0.000000000000000
0.000000000000000
-0.015258789062500
0.000000000000000
0.000000000000000
-0.015258789062500
-0.015258789062500
0.000000000000000
0.000000000000000
0.000000000000000
-0.015258789062500
-0.015258789062500
-0.015258789062500
-0.015258789062500
-0.015258789062500
0.000000000000000
-0.015258789062500
-0.015258789062500
-0.015258789062500
-0.015258789062500
-0.015258789062500
-0.015258789062500
-0.015258789062500
-0.015258789062500
-0.030517578125000
-0.015258789062500
-0.015258789062500
-0.015258789062500
-0.015258789062500
-0.015258789062500
-0.015258789062500
-0.030517578125000
-0.015258789062500
-0.015258789062500
-0.015258789062500
0.000000000000000
0.000000000000000
-0.015258789062500
0.000000000000000
0.000000000000000
0.000000000000000
0.000000000000000
0.000000000000000
0.000000000000000
-0.015258789062500
0.000000000000000
0.000000000000000
0.000000000000000
-0.015258789062500
0.000000000000000
0.000000000000000
-0.015258789062500
-0.015258789062500
-0.015258789062500
-0.015258789062500
-0.015258789062500
-0.015258789062500
-0.015258789062500
-0.015258789062500
-0.015258789062500
-0.015258789062500
0.000000000000000
-0.015258789062500
-0.015258789062500
-0.015258789062500
-0.015258789062500
-0.015258789062500
-0.015258789062500
-0.030517578125000
-0.030517578125000
-0.015258789062500
-0.015258789062500
-0.030517578125000
-0.030517578125000
-0.030517578125000
-0.030517578125000
-0.030517578125000
-0.030517578125000
-0.045776367187500
-0.045776367187500
-0.045776367187500
-0.045776367187500
-0.045776367187500
-0.030517578125000
-0.030517578125000
-0.045776367187500
-0.045776367187500
-0.045776367187500
-0.045776367187500
-0.045776367187500
-0.045776367187500
-0.061035156250000
-0.061035156250000
-0.045776367187500
-0.061035156250000
-0.061035156250000
-0.061035156250000
-0.061035156250000
-0.061035156250000
-0.061035156250000
-0.061035156250000
-0.061035156250000
-0.061035156250000
-0.076293945312500
-0.076293945312500
-0.061035156250000
-0.061035156250000
-0.061035156250000
-0.061035156250000
-0.061035156250000
-0.061035156250000
-0.061035156250000
-0.045776367187500
-0.045776367187500
-0.045776367187500
-0.045776367187500
-0.030517578125000
-0.030517578125000
-0.045776367187500
-0.030517578125000
-0.030517578125000
-0.030517578125000
-0.030517578125000
-0.030517578125000
-0.030517578125000
-0.030517578125000
-0.030517578125000
-0.030517578125000
-0.045776367187500
-0.045776367187500
-0.045776367187500
-0.045776367187500
-0.045776367187500
-0.045776367187500
-0.045776367187500
-0.045776367187500
-0.045776367187500
-0.045776367187500
-0.045776367187500
-0.045776367187500
-0.061035156250000
-0.045776367187500
-0.045776367187500
-0.045776367187500
-0.061035156250000
-0.061035156250000
-0.061035156250000
-0.061035156250000
-0.061035156250000
-0.076293945312500
-0.076293945312500
-0.076293945312500
-0.076293945312500
-0.076293945312500
-0.091552734375000
-0.091552734375000
-0.091552734375000
-0.091552734375000
-0.106811523437500
-0.106811523437500
-0.106811523437500
-0.106811523437500
-0.106811523437500
-0.106811523437500
-0.106811523437500
-0.106811523437500
-0.122070312500000
-0.106811523437500
-0.106811523437500
-0.122070312500000
-0.122070312500000
-0.122070312500000
-0.106811523437500
-0.106811523437500
-0.106811523437500
-0.106811523437500
-0.106811523437500
-0.106811523437500
-0.106811523437500
-0.106811523437500
-0.091552734375000
-0.091552734375000
-0.091552734375000
-0.091552734375000
-0.091552734375000
-0.091552734375000
-0.076293945312500
-0.091552734375000
-0.091552734375000
-0.091552734375000
-0.091552734375000
-0.076293945312500
-0.091552734375000
-0.091552734375000
-0.076293945312500
-0.076293945312500
-0.076293945312500
-0.076293945312500
-0.091552734375000
-0.091552734375000
-0.076293945312500
-0.091552734375000
-0.091552734375000
-0.091552734375000
-0.076293945312500
-0.076293945312500
-0.091552734375000
-0.091552734375000
-0.076293945312500
-0.076293945312500
-0.091552734375000
-0.091552734375000
-0.091552734375000
-0.091552734375000
-0.106811523437500
-0.091552734375000
-0.106811523437500
-0.106811523437500
-0.106811523437500
-0.106811523437500
-0.106811523437500
-0.106811523437500
-0.106811523437500
-0.106811523437500
-0.106811523437500
-0.122070312500000
-0.106811523437500
-0.106811523437500
-0.106811523437500
-0.106811523437500
-0.122070312500000
-0.122070312500000
-0.122070312500000
-0.137329101562500
-0.137329101562500
-0.137329101562500
-0.152587890625000
-0.152587890625000
-0.152587890625000
-0.152587890625000
-0.152587890625000
-0.152587890625000
-0.167846679687500
-0.152587890625000
-0.152587890625000
-0.152587890625000
-0.167846679687500
-0.152587890625000
-0.152587890625000
-0.152587890625000
-0.152587890625000
-0.152587890625000
-0.152587890625000
-0.152587890625000
-0.137329101562500
-0.137329101562500
-0.152587890625000
-0.152587890625000
-0.137329101562500
-0.137329101562500
-0.137329101562500
-0.137329101562500
-0.137329101562500
-0.137329101562500
-0.137329101562500
-0.137329101562500
-0.137329101562500
-0.137329101562500
-0.137329101562500
-0.137329101562500
-0.122070312500000
-0.122070312500000
-0.122070312500000
-0.122070312500000
-0.106811523437500
-0.106811523437500
-0.106811523437500
-0.106811523437500
-0.091552734375000
-0.091552734375000
-0.091552734375000
-0.091552734375000
-0.091552734375000
-0.091552734375000
-0.076293945312500
-0.076293945312500
-0.076293945312500
-0.076293945312500
-0.076293945312500
-0.076293945312500
-0.076293945312500
-0.061035156250000
-0.076293945312500
-0.061035156250000
-0.061035156250000
-0.061035156250000
-0.061035156250000
-0.061035156250000
-0.061035156250000
-0.061035156250000
-0.045776367187500
-0.061035156250000
-0.061035156250000
-0.045776367187500
-0.045776367187500
-0.045776367187500
-0.045776367187500
-0.045776367187500
-0.045776367187500
-0.045776367187500
-0.045776367187500
-0.045776367187500
-0.045776367187500
-0.045776367187500
-0.030517578125000
-0.030517578125000
-0.030517578125000
-0.015258789062500
-0.030517578125000
-0.015258789062500
-0.015258789062500
-0.015258789062500
0.000000000000000
0.000000000000000
0.000000000000000
0.000000000000000
0.000000000000000
0.000000000000000
0.000000000000000
0.000000000000000
0.000000000000000
0.000000000000000
0.000000000000000
0.000000000000000
0.000000000000000
0.000000000000000
0.000000000000000
0.000000000000000
0.000000000000000
0.000000000000000
0.000000000000000
0.000000000000000
0.000000000000000
0.000000000000000
0.000000000000000
0.000000000000000
0.000000000000000
0.000000000000000
0.000000000000000
0.000000000000000
0.000000000000000
0.000000000000000
0.015258789062500
0.000000000000000
0.000000000000000
0.000000000000000
0.000000000000000
0.000000000000000
0.015258789062500
0.000000000000000
0.000000000000000
0.000000000000000
0.015258789062500
0.015258789062500
0.000000000000000
0.015258789062500
0.000000000000000
0.000000000000000
0.015258789062500
0.000000000000000
0.000000000000000
0.000000000000000
0.000000000000000
0.000000000000000
0.000000000000000
0.000000000000000
0.000000000000000
-0.015258789062500
0.000000000000000
-0.015258789062500
-0.015258789062500
-0.030517578125000
-0.030517578125000
-0.030517578125000
-0.030517578125000
-0.045776367187500
-0.045776367187500
-0.045776367187500
-0.045776367187500
-0.045776367187500
-0.045776367187500
-0.061035156250000
-0.061035156250000
-0.061035156250000
-0.061035156250000
-0.061035156250000
-0.061035156250000
-0.061035156250000
-0.061035156250000
-0.076293945312500
-0.061035156250000
-0.061035156250000
-0.061035156250000
-0.061035156250000
-0.061035156250000
-0.061035156250000
-0.061035156250000
-0.045776367187500
-0.045776367187500
-0.061035156250000
-0.061035156250000
-0.045776367187500
-0.045776367187500
-0.045776367187500
-0.061035156250000
-0.045776367187500
-0.045776367187500
-0.061035156250000
-0.061035156250000
-0.045776367187500
-0.045776367187500
-0.045776367187500
-0.045776367187500
-0.045776367187500
-0.045776367187500
-0.045776367187500
-0.045776367187500
-0.045776367187500
-0.045776367187500
-0.045776367187500
-0.045776367187500
-0.045776367187500
-0.045776367187500
-0.045776367187500
-0.030517578125000
-0.030517578125000
-0.030517578125000
-0.030517578125000
-0.030517578125000
-0.030517578125000
-0.030517578125000
-0.030517578125000
-0.030517578125000
-0.030517578125000
-0.045776367187500
-0.045776367187500
-0.045776367187500
-0.045776367187500
-0.045776367187500
-0.045776367187500
-0.061035156250000
-0.061035156250000
-0.061035156250000
-0.061035156250000
-0.061035156250000
-0.061035156250000
-0.061035156250000
-0.045776367187500
-0.061035156250000
-0.061035156250000
-0.061035156250000
-0.061035156250000
-0.061035156250000
-0.061035156250000
-0.061035156250000
-0.061035156250000
-0.061035156250000
-0.061035156250000
-0.061035156250000
-0.061035156250000
-0.061035156250000
-0.061035156250000
-0.045776367187500
-0.045776367187500
-0.061035156250000
-0.045776367187500
-0.045776367187500
-0.045776367187500
-0.045776367187500
-0.030517578125000
-0.030517578125000
-0.030517578125000
-0.030517578125000
-0.015258789062500
-0.015258789062500
-0.015258789062500
-0.015258789062500
-0.015258789062500
-0.015258789062500
-0.015258789062500
-0.015258789062500
-0.015258789062500
-0.015258789062500
-0.015258789062500
-0.015258789062500
-0.015258789062500
-0.015258789062500
-0.015258789062500
-0.015258789062500
-0.015258789062500
-0.015258789062500
0.000000000000000
0.000000000000000
0.000000000000000
0.000000000000000
0.000000000000000
0.000000000000000
0.000000000000000
0.000000000000000
0.000000000000000
0.015258789062500
0.015258789062500
0.015258789062500
0.015258789062500
0.015258789062500
0.030517578125000
0.030517578125000
0.030517578125000
0.030517578125000
0.030517578125000
0.030517578125000
0.030517578125000
0.030517578125000
0.045776367187500
0.045776367187500
0.030517578125000
0.030517578125000
0.030517578125000
0.030517578125000
0.030517578125000
0.030517578125000
0.030517578125000
0.030517578125000
0.030517578125000
0.030517578125000
0.030517578125000
0.030517578125000
0.030517578125000
0.030517578125000
0.030517578125000
0.030517578125000
0.015258789062500
0.030517578125000
0.030517578125000
0.030517578125000
0.015258789062500
0.015258789062500
0.030517578125000
0.015258789062500
0.015258789062500
0.015258789062500
0.015258789062500
0.015258789062500
0.015258789062500
0.015258789062500
0.015258789062500
0.015258789062500
0.015258789062500
0.015258789062500
0.015258789062500
0.015258789062500
0.015258789062500
0.030517578125000
0.015258789062500
0.030517578125000
0.015258789062500
0.015258789062500
0.015258789062500
0.015258789062500
0.015258789062500
0.015258789062500
0.015258789062500
0.015258789062500
0.015258789062500
0.015258789062500
0.015258789062500
0.015258789062500
0.000000000000000
0.015258789062500
0.015258789062500
0.015258789062500
0.015258789062500
0.015258789062500
0.015258789062500
0.015258789062500
0.015258789062500
0.000000000000000
0.015258789062500
0.015258789062500
0.015258789062500
0.015258789062500
0.000000000000000
0.000000000000000
0.000000000000000
0.000000000000000
0.000000000000000
0.000000000000000
0.000000000000000
0.000000000000000
0.000000000000000
0.000000000000000
0.000000000000000
0.000000000000000
0.000000000000000
0.000000000000000
0.000000000000000
0.000000000000000
0.000000000000000
0.000000000000000
0.000000000000000
0.000000000000000
0.000000000000000
0.000000000000000
0.015258789062500
0.000000000000000
0.000000000000000
0.015258789062500
0.015258789062500
0.015258789062500
0.015258789062500
0.015258789062500
0.015258789062500
0.015258789062500
0.015258789062500
0.015258789062500
0.000000000000000
0.015258789062500
0.015258789062500
0.015258789062500
0.015258789062500
0.015258789062500
0.015258789062500
0.000000000000000
0.000000000000000
0.015258789062500
0.015258789062500
0.000000000000000
0.000000000000000
0.000000000000000
0.000000000000000
0.015258789062500
0.015258789062500
0.015258789062500
0.015258789062500
0.015258789062500
0.015258789062500
0.015258789062500
0.000000000000000
0.000000000000000
0.000000000000000
0.000000000000000
0.000000000000000
0.000000000000000
0.000000000000000
0.000000000000000
0.000000000000000
0.000000000000000
0.000000000000000
0.000000000000000
0.000000000000000
0.000000000000000
0.000000000000000
0.000000000000000
0.000000000000000
0.000000000000000
0.000000000000000
0.000000000000000
0.000000000000000
0.000000000000000
0.000000000000000
0.000000000000000
0.000000000000000
0.000000000000000
-0.015258789062500
-0.015258789062500
-0.015258789062500
-0.030517578125000
-0.015258789062500
-0.030517578125000
-0.030517578125000
-0.045776367187500
-0.045776367187500
-0.045776367187500
-0.045776367187500
-0.061035156250000
-0.061035156250000
-0.045776367187500
-0.045776367187500
-0.061035156250000
-0.061035156250000
-0.076293945312500
-0.061035156250000
-0.061035156250000
-0.061035156250000
-0.076293945312500
-0.076293945312500
-0.061035156250000
-0.061035156250000
-0.076293945312500
-0.076293945312500
-0.076293945312500
-0.076293945312500
-0.076293945312500
-0.076293945312500
-0.076293945312500
-0.076293945312500
-0.076293945312500
-0.076293945312500
-0.076293945312500
-0.076293945312500
-0.076293945312500
-0.076293945312500
-0.091552734375000
-0.091552734375000
-0.091552734375000
-0.076293945312500
-0.076293945312500
-0.091552734375000
-0.091552734375000
-0.076293945312500
-0.091552734375000
-0.091552734375000
-0.076293945312500
-0.076293945312500
-0.076293945312500
-0.091552734375000
-0.091552734375000
-0.076293945312500
-0.076293945312500
-0.076293945312500
-0.076293945312500
-0.076293945312500
-0.076293945312500
-0.076293945312500
-0.076293945312500
-0.061035156250000
-0.061035156250000
-0.076293945312500
-0.076293945312500
-0.076293945312500
-0.076293945312500
-0.061035156250000
-0.061035156250000
-0.061035156250000
-0.061035156250000
-0.061035156250000
-0.061035156250000
-0.061035156250000
-0.061035156250000
-0.061035156250000
-0.045776367187500
-0.045776367187500
-0.045776367187500
-0.045776367187500
-0.045776367187500
-0.045776367187500
-0.030517578125000
-0.045776367187500
-0.030517578125000
-0.030517578125000
-0.030517578125000
-0.030517578125000
-0.030517578125000
-0.030517578125000
-0.030517578125000
-0.015258789062500
-0.015258789062500
-0.015258789062500
-0.030517578125000
-0.015258789062500
-0.015258789062500
-0.015258789062500
-0.015258789062500
-0.015258789062500
-0.015258789062500
-0.030517578125000
-0.015258789062500
-0.015258789062500
-0.015258789062500
-0.015258789062500
-0.015258789062500
-0.015258789062500
0.000000000000000
-0.015258789062500
0.000000000000000
0.000000000000000
0.000000000000000
0.000000000000000
0.000000000000000
0.000000000000000
0.000000000000000
0.000000000000000
0.000000000000000
0.000000000000000
0.000000000000000
-0.015258789062500
-0.015258789062500
-0.015258789062500
-0.015258789062500
-0.015258789062500
-0.015258789062500
-0.015258789062500
-0.015258789062500
-0.015258789062500
-0.015258789062500
-0.015258789062500
-0.015258789062500
-0.015258789062500
-0.015258789062500
-0.015258789062500
-0.015258789062500
-0.015258789062500
-0.015258789062500
0.000000000000000
-0.015258789062500
-0.015258789062500
-0.015258789062500
0.000000000000000
0.000000000000000
0.000000000000000
-0.015258789062500
-0.015258789062500
-0.015258789062500
-0.015258789062500
-0.015258789062500
-0.015258789062500
-0.030517578125000
-0.030517578125000
-0.030517578125000
-0.030517578125000
-0.030517578125000
-0.030517578125000
-0.030517578125000
-0.045776367187500
-0.045776367187500
-0.045776367187500
-0.045776367187500
-0.045776367187500
-0.045776367187500
-0.045776367187500
-0.061035156250000
-0.061035156250000
-0.061035156250000
-0.061035156250000
-0.061035156250000
-0.061035156250000
-0.061035156250000
-0.061035156250000
-0.045776367187500
-0.045776367187500
-0.045776367187500
-0.045776367187500
-0.061035156250000
-0.061035156250000
-0.045776367187500
-0.045776367187500
-0.045776367187500
-0.045776367187500
-0.045776367187500
-0.061035156250000
-0.045776367187500
-0.045776367187500
-0.045776367187500
-0.045776367187500
-0.061035156250000
-0.045776367187500
-0.045776367187500
-0.045776367187500
-0.045776367187500
-0.045776367187500
-0.045776367187500
-0.045776367187500
-0.045776367187500
-0.045776367187500
-0.045776367187500
-0.045776367187500
-0.045776367187500
-0.030517578125000
-0.030517578125000
-0.045776367187500
-0.030517578125000
-0.030517578125000
-0.015258789062500
-0.015258789062500
-0.015258789062500
-0.015258789062500
-0.015258789062500
0.000000000000000
0.000000000000000
0.000000000000000
0.000000000000000
0.000000000000000
0.000000000000000
0.000000000000000
0.000000000000000
0.000000000000000
0.000000000000000
0.000000000000000
-0.015258789062500
-0.015258789062500
-0.015258789062500
-0.015258789062500
-0.030517578125000
-0.030517578125000
-0.030517578125000
-0.030517578125000
-0.030517578125000
-0.045776367187500
-0.045776367187500
-0.045776367187500
-0.045776367187500
-0.045776367187500
-0.045776367187500
-0.061035156250000
-0.061035156250000
-0.061035156250000
-0.061035156250000
-0.061035156250000
-0.045776367187500
-0.061035156250000
-0.045776367187500
-0.045776367187500
-0.045776367187500
-0.045776367187500
-0.045776367187500
-0.045776367187500
-0.061035156250000
-0.061035156250000
-0.061035156250000
-0.061035156250000
-0.061035156250000
-0.061035156250000
-0.061035156250000
-0.061035156250000
-0.061035156250000
-0.061035156250000
-0.061035156250000
-0.076293945312500
-0.076293945312500
-0.076293945312500
-0.061035156250000
-0.061035156250000
-0.076293945312500
-0.076293945312500
-0.076293945312500
-0.076293945312500
-0.076293945312500
-0.076293945312500
-0.076293945312500
-0.076293945312500
-0.061035156250000
-0.061035156250000
-0.076293945312500
-0.061035156250000
-0.061035156250000
-0.061035156250000
-0.061035156250000
-0.061035156250000
-0.061035156250000
-0.061035156250000
-0.061035156250000
-0.061035156250000
-0.061035156250000
-0.045776367187500
-0.061035156250000
-0.045776367187500
-0.045776367187500
-0.045776367187500
-0.045776367187500
-0.045776367187500
-0.045776367187500
-0.045776367187500
-0.045776367187500
-0.030517578125000
-0.045776367187500
-0.045776367187500
-0.045776367187500
-0.045776367187500
-0.045776367187500
-0.030517578125000
-0.045776367187500
-0.045776367187500
-0.030517578125000
-0.030517578125000
-0.030517578125000
-0.030517578125000
-0.030517578125000
-0.030517578125000
-0.030517578125000
-0.030517578125000
-0.030517578125000
-0.030517578125000
-0.045776367187500
-0.030517578125000
-0.030517578125000
-0.045776367187500
-0.045776367187500
-0.045776367187500
-0.045776367187500
-0.045776367187500
-0.045776367187500
-0.061035156250000
-0.061035156250000
-0.045776367187500
-0.045776367187500
-0.061035156250000
-0.061035156250000
-0.061035156250000
-0.061035156250000
-0.061035156250000
-0.061035156250000
-0.061035156250000
-0.076293945312500
-0.076293945312500
-0.076293945312500
-0.076293945312500
-0.076293945312500
-0.091552734375000
-0.091552734375000
-0.076293945312500
-0.076293945312500
-0.091552734375000
-0.076293945312500
-0.076293945312500
-0.091552734375000
-0.091552734375000
-0.076293945312500
-0.076293945312500
-0.091552734375000
-0.076293945312500
-0.076293945312500
-0.076293945312500
-0.076293945312500
-0.076293945312500
-0.061035156250000
-0.061035156250000
-0.061035156250000
-0.061035156250000
-0.061035156250000
-0.045776367187500
-0.045776367187500
-0.045776367187500
-0.030517578125000
-0.030517578125000
-0.030517578125000
-0.030517578125000
-0.015258789062500
-0.015258789062500
-0.030517578125000
-0.015258789062500
-0.015258789062500
-0.015258789062500
0.000000000000000
0.000000000000000
0.000000000000000
0.000000000000000
0.000000000000000
0.000000000000000
0.000000000000000
0.000000000000000
0.000000000000000
0.000000000000000
0.000000000000000
0.000000000000000
0.000000000000000
0.000000000000000
0.000000000000000
0.000000000000000
0.000000000000000
0.000000000000000
-0.015258789062500
0.000000000000000
0.000000000000000
0.000000000000000
0.000000000000000
0.000000000000000
0.000000000000000
-0.015258789062500
-0.015258789062500
-0.015258789062500
-0.015258789062500
-0.015258789062500
-0.015258789062500
-0.015258789062500
-0.015258789062500
-0.015258789062500
-0.015258789062500
-0.015258789062500
-0.015258789062500
-0.015258789062500
-0.015258789062500
-0.015258789062500
-0.015258789062500
0.000000000000000
0.000000000000000
0.000000000000000
0.000000000000000
-0.015258789062500
-0.015258789062500
0.000000000000000
0.000000000000000
0.000000000000000
-0.015258789062500
-0.015258789062500
0.000000000000000
0.000000000000000
0.000000000000000
0.000000000000000
0.000000000000000
0.000000000000000
0.000000000000000
0.000000000000000
0.000000000000000
0.000000000000000
0.000000000000000
0.000000000000000
0.000000000000000
0.015258789062500
0.015258789062500
0.015258789062500
0.000000000000000
0.000000000000000
0.015258789062500
0.015258789062500
0.015258789062500
0.015258789062500
0.000000000000000
0.015258789062500
0.015258789062500
0.000000000000000
0.000000000000000
0.000000000000000
0.000000000000000
0.000000000000000
0.000000000000000
0.000000000000000
0.000000000000000
0.000000000000000
0.000000000000000
0.000000000000000
-0.015258789062500
-0.015258789062500
-0.015258789062500
-0.030517578125000
-0.030517578125000
-0.030517578125000
-0.030517578125000
-0.030517578125000
-0.045776367187500
-0.045776367187500
-0.045776367187500
-0.045776367187500
-0.045776367187500
-0.061035156250000
-0.061035156250000
-0.061035156250000
-0.061035156250000
-0.061035156250000
-0.061035156250000
-0.061035156250000
-0.061035156250000
-0.045776367187500
-0.061035156250000
-0.061035156250000
-0.045776367187500
-0.045776367187500
-0.045776367187500
-0.045776367187500
-0.045776367187500
-0.030517578125000
-0.030517578125000
-0.030517578125000
-0.030517578125000
-0.030517578125000
-0.015258789062500
-0.015258789062500
-0.015258789062500
-0.015258789062500
-0.015258789062500
-0.015258789062500
-0.015258789062500
-0.015258789062500
-0.015258789062500
-0.015258789062500
0.000000000000000
0.000000000000000
0.000000000000000
0.000000000000000
0.000000000000000
0.000000000000000
0.015258789062500
0.015258789062500
0.015258789062500
0.030517578125000
0.015258789062500
0.030517578125000
0.030517578125000
0.030517578125000
0.045776367187500
0.045776367187500
0.045776367187500
0.045776367187500
0.045776367187500
0.045776367187500
0.045776367187500
0.045776367187500
0.045776367187500
0.045776367187500
0.061035156250000
0.045776367187500
0.045776367187500
0.045776367187500
0.045776367187500
0.061035156250000
0.045776367187500
0.045776367187500
0.045776367187500
0.045776367187500
0.045776367187500
0.045776367187500
0.045776367187500
0.045776367187500
0.045776367187500
0.045776367187500
0.045776367187500
0.045776367187500
0.045776367187500
0.045776367187500
0.030517578125000
0.030517578125000
0.030517578125000
0.030517578125000
0.015258789062500
0.015258789062500
0.000000000000000
0.000000000000000
0.000000000000000
0.000000000000000
0.000000000000000
-0.015258789062500
-0.015258789062500
-0.015258789062500
-0.015258789062500
-0.015258789062500
-0.030517578125000
-0.030517578125000
-0.030517578125000
-0.045776367187500
-0.045776367187500
-0.045776367187500
-0.045776367187500
-0.045776367187500
-0.045776367187500
-0.045776367187500
-0.045776367187500
-0.045776367187500
-0.045776367187500
-0.045776367187500
-0.045776367187500
-0.045776367187500
-0.045776367187500
-0.045776367187500
-0.045776367187500
-0.045776367187500
-0.061035156250000
-0.061035156250000
-0.061035156250000
-0.061035156250000
-0.061035156250000
-0.061035156250000
-0.061035156250000
-0.076293945312500
-0.061035156250000
-0.061035156250000
-0.061035156250000
-0.045776367187500
-0.045776367187500
-0.045776367187500
-0.045776367187500
-0.045776367187500
-0.030517578125000
-0.045776367187500
-0.045776367187500
-0.045776367187500
-0.045776367187500
-0.045776367187500
-0.045776367187500
-0.045776367187500
-0.045776367187500
-0.045776367187500
-0.045776367187500
-0.045776367187500
-0.045776367187500
-0.045776367187500
-0.045776367187500
-0.045776367187500
-0.045776367187500
-0.045776367187500
-0.045776367187500
-0.045776367187500
-0.045776367187500
-0.045776367187500
-0.045776367187500
-0.045776367187500
-0.061035156250000
-0.061035156250000
-0.045776367187500
-0.045776367187500
-0.061035156250000
-0.061035156250000
-0.061035156250000
-0.061035156250000
-0.045776367187500
-0.045776367187500
-0.061035156250000
-0.061035156250000
-0.045776367187500
-0.061035156250000
-0.061035156250000
-0.061035156250000
-0.061035156250000
-0.061035156250000
-0.061035156250000
-0.045776367187500
-0.061035156250000
-0.045776367187500
-0.045776367187500
-0.045776367187500
-0.061035156250000
-0.045776367187500
-0.045776367187500
-0.045776367187500
-0.045776367187500
-0.045776367187500
-0.045776367187500
-0.045776367187500
-0.045776367187500
-0.061035156250000
-0.061035156250000
-0.061035156250000
-0.061035156250000
-0.061035156250000
-0.061035156250000
-0.061035156250000
-0.061035156250000
-0.061035156250000
-0.061035156250000
-0.061035156250000
-0.061035156250000
-0.061035156250000
-0.061035156250000
-0.061035156250000
-0.061035156250000
-0.061035156250000
-0.061035156250000
-0.076293945312500
-0.076293945312500
-0.076293945312500
-0.076293945312500
-0.076293945312500
-0.076293945312500
-0.076293945312500
-0.076293945312500
-0.076293945312500
-0.076293945312500
-0.091552734375000
-0.091552734375000
-0.091552734375000
-0.076293945312500
-0.076293945312500
-0.091552734375000
-0.091552734375000
-0.091552734375000
-0.076293945312500
-0.091552734375000
-0.091552734375000
-0.106811523437500
-0.106811523437500
-0.106811523437500
-0.106811523437500
-0.106811523437500
-0.122070312500000
-0.122070312500000
-0.122070312500000
-0.122070312500000
-0.122070312500000
-0.137329101562500
-0.137329101562500
-0.137329101562500
-0.152587890625000
-0.137329101562500
-0.137329101562500
-0.152587890625000
-0.152587890625000
-0.137329101562500
-0.152587890625000
-0.137329101562500
-0.137329101562500
-0.137329101562500
-0.137329101562500
-0.137329101562500
-0.137329101562500
-0.137329101562500
-0.122070312500000
-0.122070312500000
-0.122070312500000
-0.122070312500000
-0.122070312500000
-0.122070312500000
-0.106811523437500
-0.122070312500000
-0.122070312500000
-0.122070312500000
-0.106811523437500
-0.106811523437500
-0.106811523437500
-0.091552734375000
-0.091552734375000
-0.091552734375000
-0.076293945312500
-0.076293945312500
-0.076293945312500
-0.061035156250000
-0.061035156250000
-0.076293945312500
-0.061035156250000
-0.061035156250000
-0.061035156250000
-0.061035156250000
-0.061035156250000
-0.061035156250000
-0.061035156250000
-0.045776367187500
-0.061035156250000
-0.061035156250000
-0.061035156250000
-0.045776367187500
-0.045776367187500
-0.045776367187500
-0.061035156250000
-0.045776367187500
-0.045776367187500
-0.045776367187500
-0.045776367187500
-0.061035156250000
-0.061035156250000
-0.045776367187500
-0.061035156250000
-0.061035156250000
-0.061035156250000
-0.061035156250000
-0.061035156250000
-0.061035156250000
-0.061035156250000
-0.061035156250000
-0.061035156250000
-0.061035156250000
-0.061035156250000
-0.061035156250000
-0.061035156250000
-0.061035156250000
-0.061035156250000
-0.061035156250000
-0.061035156250000
-0.061035156250000
-0.076293945312500
-0.061035156250000
-0.061035156250000
-0.061035156250000
-0.061035156250000
-0.076293945312500
-0.076293945312500
-0.061035156250000
-0.061035156250000
-0.076293945312500
-0.076293945312500
-0.076293945312500
-0.076293945312500
-0.076293945312500
-0.076293945312500
-0.076293945312500
-0.076293945312500
-0.076293945312500
-0.091552734375000
-0.091552734375000
-0.076293945312500
-0.076293945312500
-0.076293945312500
-0.091552734375000
-0.091552734375000
-0.091552734375000
-0.091552734375000
-0.091552734375000
-0.091552734375000
-0.091552734375000
-0.091552734375000
-0.106811523437500
-0.106811523437500
-0.106811523437500
-0.106811523437500
-0.106811523437500
-0.122070312500000
-0.122070312500000
-0.122070312500000
-0.122070312500000
-0.122070312500000
-0.122070312500000
-0.122070312500000
-0.122070312500000
-0.122070312500000
-0.122070312500000
-0.122070312500000
-0.137329101562500
-0.137329101562500
-0.122070312500000
-0.122070312500000
-0.137329101562500
-0.137329101562500
-0.137329101562500
-0.137329101562500
-0.137329101562500
-0.137329101562500
-0.137329101562500
-0.122070312500000
-0.122070312500000
-0.122070312500000
-0.122070312500000
-0.122070312500000
-0.122070312500000
-0.106811523437500
-0.106811523437500
-0.106811523437500
-0.106811523437500
-0.106811523437500
-0.106811523437500
-0.091552734375000
-0.091552734375000
-0.076293945312500
-0.076293945312500
-0.091552734375000
-0.076293945312500
-0.076293945312500
-0.076293945312500
-0.061035156250000
-0.061035156250000
-0.076293945312500
-0.076293945312500
-0.061035156250000
-0.045776367187500
-0.045776367187500
-0.045776367187500
-0.045776367187500
-0.045776367187500
-0.045776367187500
-0.045776367187500
-0.030517578125000
-0.030517578125000
-0.030517578125000
-0.030517578125000
-0.030517578125000
-0.030517578125000
-0.030517578125000
-0.030517578125000
-0.030517578125000
-0.015258789062500
-0.030517578125000
-0.030517578125000
-0.015258789062500
-0.015258789062500
-0.015258789062500
-0.015258789062500
-0.030517578125000
-0.030517578125000
-0.030517578125000
-0.030517578125000
-0.045776367187500
-0.045776367187500
-0.045776367187500
-0.045776367187500
-0.045776367187500
-0.045776367187500
-0.045776367187500
-0.045776367187500
-0.045776367187500
-0.045776367187500
-0.045776367187500
-0.030517578125000
-0.030517578125000
-0.045776367187500
-0.030517578125000
-0.045776367187500
-0.030517578125000
-0.030517578125000
-0.030517578125000
-0.030517578125000
-0.030517578125000
-0.030517578125000
-0.045776367187500
-0.045776367187500
-0.045776367187500
-0.045776367187500
-0.045776367187500
-0.045776367187500
-0.061035156250000
-0.061035156250000
-0.061035156250000
-0.076293945312500
-0.076293945312500
-0.076293945312500
-0.076293945312500
-0.076293945312500
-0.076293945312500
-0.076293945312500
-0.091552734375000
-0.091552734375000
-0.091552734375000
-0.091552734375000
-0.091552734375000
-0.091552734375000
-0.091552734375000
-0.091552734375000
-0.091552734375000
-0.091552734375000
-0.091552734375000
-0.076293945312500
-0.091552734375000
-0.091552734375000
-0.076293945312500
-0.076293945312500
-0.076293945312500
-0.076293945312500
-0.076293945312500
-0.076293945312500
-0.076293945312500
-0.076293945312500
-0.076293945312500
-0.076293945312500
-0.076293945312500
-0.076293945312500
-0.076293945312500
-0.076293945312500
-0.076293945312500
-0.076293945312500
-0.076293945312500
-0.076293945312500
-0.076293945312500
-0.076293945312500
-0.076293945312500
-0.076293945312500
-0.076293945312500
-0.061035156250000
-0.061035156250000
-0.061035156250000
-0.061035156250000
-0.061035156250000
-0.045776367187500
-0.045776367187500
-0.061035156250000
-0.061035156250000
-0.061035156250000
-0.061035156250000
-0.061035156250000
-0.061035156250000
-0.076293945312500
-0.076293945312500
-0.061035156250000
-0.061035156250000
-0.061035156250000
-0.061035156250000
-0.061035156250000
-0.061035156250000
-0.061035156250000
-0.061035156250000
-0.061035156250000
-0.045776367187500
-0.045776367187500
-0.045776367187500
-0.061035156250000
-0.045776367187500
-0.045776367187500
-0.061035156250000
-0.045776367187500
-0.045776367187500
-0.061035156250000
-0.061035156250000
-0.061035156250000
-0.061035156250000
-0.061035156250000
-0.076293945312500
-0.076293945312500
-0.076293945312500
-0.076293945312500
-0.076293945312500
-0.076293945312500
-0.076293945312500
-0.076293945312500
-0.076293945312500
-0.076293945312500
-0.076293945312500
-0.061035156250000
-0.076293945312500
-0.076293945312500
-0.061035156250000
-0.076293945312500
-0.061035156250000
-0.076293945312500
-0.076293945312500
-0.061035156250000
-0.061035156250000
-0.061035156250000
-0.061035156250000
-0.061035156250000
-0.061035156250000
-0.061035156250000
-0.061035156250000
-0.061035156250000
-0.045776367187500
-0.045776367187500
-0.061035156250000
-0.045776367187500
-0.045776367187500
-0.045776367187500
-0.045776367187500
-0.045776367187500
-0.045776367187500
-0.045776367187500
-0.045776367187500
-0.045776367187500
-0.045776367187500
-0.045776367187500
-0.045776367187500
-0.045776367187500
-0.045776367187500
-0.030517578125000
-0.030517578125000
-0.030517578125000
-0.030517578125000
-0.030517578125000
-0.030517578125000
-0.030517578125000
-0.030517578125000
-0.030517578125000
-0.030517578125000
-0.030517578125000
-0.030517578125000
-0.030517578125000
-0.030517578125000
-0.030517578125000
-0.030517578125000
-0.030517578125000
-0.015258789062500
-0.030517578125000
-0.030517578125000
-0.030517578125000
-0.030517578125000
-0.030517578125000
-0.030517578125000
-0.030517578125000
-0.030517578125000
-0.030517578125000
-0.030517578125000
-0.030517578125000
-0.030517578125000
-0.030517578125000
-0.030517578125000
-0.030517578125000
-0.030517578125000
-0.030517578125000
-0.030517578125000
-0.030517578125000
-0.030517578125000
-0.030517578125000
-0.030517578125000
-0.045776367187500
-0.045776367187500
-0.045776367187500
-0.045776367187500
-0.045776367187500
-0.045776367187500
-0.045776367187500
-0.045776367187500
-0.045776367187500
-0.045776367187500
-0.045776367187500
-0.061035156250000
-0.061035156250000
-0.045776367187500
-0.061035156250000
-0.045776367187500
-0.045776367187500
-0.045776367187500
-0.045776367187500
-0.045776367187500
-0.045776367187500
-0.045776367187500
-0.045776367187500
-0.045776367187500
-0.045776367187500
-0.045776367187500
-0.030517578125000
-0.030517578125000
-0.030517578125000
-0.030517578125000
-0.030517578125000
-0.030517578125000
-0.030517578125000
-0.030517578125000
-0.045776367187500
-0.045776367187500
-0.045776367187500
-0.045776367187500
-0.045776367187500
-0.045776367187500
-0.045776367187500
-0.045776367187500
-0.061035156250000
-0.061035156250000
-0.061035156250000
-0.076293945312500
-0.061035156250000
-0.076293945312500
-0.076293945312500
-0.076293945312500
-0.076293945312500
-0.076293945312500
-0.091552734375000
-0.091552734375000
-0.091552734375000
-0.091552734375000
-0.091552734375000
-0.091552734375000
-0.091552734375000
-0.091552734375000
-0.091552734375000
-0.091552734375000
-0.091552734375000
-0.091552734375000
-0.091552734375000
-0.091552734375000
-0.091552734375000
-0.091552734375000
-0.091552734375000
-0.091552734375000
-0.091552734375000
-0.076293945312500
-0.076293945312500
-0.091552734375000
-0.076293945312500
-0.076293945312500
-0.076293945312500
-0.076293945312500
-0.076293945312500
-0.076293945312500
-0.091552734375000
-0.076293945312500
-0.076293945312500
-0.076293945312500
-0.076293945312500
-0.076293945312500
-0.076293945312500
-0.061035156250000
-0.061035156250000
-0.076293945312500
-0.061035156250000
-0.061035156250000
-0.061035156250000
-0.061035156250000
-0.061035156250000
-0.061035156250000
-0.061035156250000
-0.045776367187500
-0.045776367187500
-0.045776367187500
-0.045776367187500
-0.045776367187500
-0.030517578125000
-0.030517578125000
-0.045776367187500
-0.030517578125000
-0.030517578125000
-0.030517578125000
-0.030517578125000
-0.030517578125000
-0.045776367187500
-0.030517578125000
-0.030517578125000
-0.030517578125000
-0.030517578125000
-0.030517578125000
-0.030517578125000
-0.015258789062500
-0.015258789062500
-0.015258789062500
-0.015258789062500
-0.015258789062500
-0.015258789062500
-0.015258789062500
-0.015258789062500
-0.015258789062500
-0.015258789062500
-0.015258789062500
-0.015258789062500
-0.030517578125000
-0.030517578125000
-0.030517578125000
-0.045776367187500
-0.030517578125000
-0.045776367187500
-0.045776367187500
-0.045776367187500
-0.045776367187500
-0.045776367187500
-0.045776367187500
-0.045776367187500
-0.061035156250000
-0.061035156250000
-0.076293945312500
-0.076293945312500
-0.076293945312500
-0.076293945312500
-0.076293945312500
-0.076293945312500
-0.091552734375000
-0.091552734375000
-0.091552734375000
-0.091552734375000
-0.091552734375000
-0.091552734375000
-0.091552734375000
-0.091552734375000
-0.106811523437500
-0.106811523437500
-0.106811523437500
-0.106811523437500
-0.106811523437500
-0.106811523437500
-0.106811523437500
-0.106811523437500
-0.106811523437500
-0.106811523437500
-0.106811523437500
-0.106811523437500
-0.106811523437500
-0.106811523437500
-0.106811523437500
-0.106811523437500
-0.106811523437500
-0.106811523437500
-0.106811523437500
-0.106811523437500
-0.106811523437500
-0.106811523437500
-0.106811523437500
-0.106811523437500
-0.106811523437500
-0.106811523437500
-0.106811523437500
-0.091552734375000
-0.091552734375000
-0.091552734375000
-0.091552734375000
-0.091552734375000
-0.091552734375000
-0.091552734375000
-0.091552734375000
-0.091552734375000
-0.076293945312500
-0.076293945312500
-0.076293945312500
-0.076293945312500
-0.076293945312500
-0.061035156250000
-0.061035156250000
-0.061035156250000
-0.061035156250000
-0.061035156250000
-0.061035156250000
-0.061035156250000
-0.061035156250000
-0.061035156250000
-0.076293945312500
-0.061035156250000
-0.061035156250000
-0.061035156250000
-0.061035156250000
-0.061035156250000
-0.061035156250000
-0.061035156250000
-0.061035156250000
-0.061035156250000
-0.061035156250000
-0.061035156250000
-0.061035156250000
-0.061035156250000
-0.061035156250000
-0.061035156250000
-0.061035156250000
-0.076293945312500
-0.076293945312500
-0.076293945312500
-0.061035156250000
-0.061035156250000
-0.076293945312500
-0.076293945312500
-0.076293945312500
-0.061035156250000
-0.061035156250000
-0.061035156250000
-0.061035156250000
-0.061035156250000
-0.076293945312500
-0.076293945312500
-0.061035156250000
-0.061035156250000
-0.076293945312500
-0.076293945312500
-0.061035156250000
-0.076293945312500
-0.076293945312500
-0.076293945312500
-0.076293945312500
-0.076293945312500
-0.076293945312500
-0.076293945312500
-0.076293945312500
-0.061035156250000
-0.061035156250000
-0.061035156250000
-0.061035156250000
-0.061035156250000
-0.045776367187500
-0.045776367187500
-0.045776367187500
-0.045776367187500
-0.045776367187500
-0.045776367187500
-0.045776367187500
-0.045776367187500
-0.045776367187500
-0.045776367187500
-0.045776367187500
-0.045776367187500
-0.045776367187500
-0.045776367187500
-0.045776367187500
-0.045776367187500
-0.045776367187500
-0.030517578125000
-0.030517578125000
-0.045776367187500
-0.045776367187500
-0.045776367187500
-0.030517578125000
-0.030517578125000
-0.045776367187500
-0.045776367187500
-0.030517578125000
-0.030517578125000
-0.030517578125000
-0.015258789062500
-0.030517578125000
-0.015258789062500
-0.015258789062500
-0.015258789062500
-0.015258789062500
-0.015258789062500
-0.015258789062500
-0.015258789062500
0.000000000000000
0.000000000000000
0.000000000000000
-0.015258789062500
-0.015258789062500
-0.015258789062500
-0.015258789062500
-0.015258789062500
-0.015258789062500
-0.015258789062500
-0.015258789062500
-0.015258789062500
-0.015258789062500
-0.015258789062500
0.000000000000000
-0.015258789062500
-0.015258789062500
0.000000000000000
-0.015258789062500
-0.015258789062500
-0.015258789062500
-0.015258789062500
-0.015258789062500
-0.015258789062500
-0.015258789062500
-0.015258789062500
-0.015258789062500
-0.015258789062500
-0.015258789062500
-0.015258789062500
-0.015258789062500
-0.015258789062500
-0.015258789062500
-0.015258789062500
-0.015258789062500
-0.015258789062500
-0.015258789062500
-0.015258789062500
-0.015258789062500
-0.015258789062500
-0.015258789062500
-0.015258789062500
-0.015258789062500
-0.015258789062500
-0.015258789062500
-0.015258789062500
-0.015258789062500
-0.015258789062500
-0.015258789062500
-0.015258789062500
-0.015258789062500
-0.015258789062500
-0.015258789062500
-0.015258789062500
-0.015258789062500
-0.030517578125000
-0.030517578125000
-0.030517578125000
-0.030517578125000
-0.030517578125000
-0.030517578125000
-0.030517578125000
-0.030517578125000
-0.030517578125000
-0.030517578125000
-0.030517578125000
-0.045776367187500
-0.030517578125000
-0.030517578125000
-0.030517578125000
-0.045776367187500
-0.030517578125000
-0.045776367187500
-0.030517578125000
-0.030517578125000
-0.030517578125000
-0.030517578125000
-0.030517578125000
-0.030517578125000
-0.030517578125000
-0.015258789062500
-0.030517578125000
-0.030517578125000
-0.030517578125000
-0.030517578125000
-0.015258789062500
-0.015258789062500
-0.030517578125000
-0.030517578125000
-0.030517578125000
-0.030517578125000
-0.015258789062500
-0.030517578125000
-0.015258789062500
-0.015258789062500
-0.015258789062500
-0.015258789062500
-0.015258789062500
-0.015258789062500
-0.015258789062500
-0.015258789062500
-0.015258789062500
-0.015258789062500
-0.015258789062500
-0.015258789062500
-0.015258789062500
-0.015258789062500
-0.015258789062500
-0.015258789062500
-0.015258789062500
-0.015258789062500
-0.030517578125000
-0.015258789062500
-0.015258789062500
-0.015258789062500
-0.030517578125000
-0.015258789062500
-0.015258789062500
-0.015258789062500
-0.015258789062500
-0.015258789062500
-0.015258789062500
-0.015258789062500
-0.015258789062500
-0.015258789062500
-0.015258789062500
-0.015258789062500
-0.015258789062500
-0.015258789062500
-0.015258789062500
-0.015258789062500
-0.015258789062500
-0.015258789062500
0.000000000000000
0.000000000000000
-0.015258789062500
0.000000000000000
-0.015258789062500
-0.015258789062500
-0.015258789062500
-0.015258789062500
-0.015258789062500
-0.015258789062500
-0.015258789062500
-0.015258789062500
0.000000000000000
0.000000000000000
0.000000000000000
0.000000000000000
0.000000000000000
0.000000000000000
0.000000000000000
0.000000000000000
0.000000000000000
0.000000000000000
0.000000000000000
0.000000000000000
0.000000000000000
0.000000000000000
0.000000000000000
0.000000000000000
0.000000000000000
0.000000000000000
0.000000000000000
0.000000000000000
0.000000000000000
0.000000000000000
0.000000000000000
0.015258789062500
0.015258789062500
0.015258789062500
0.015258789062500
0.015258789062500
0.015258789062500
0.015258789062500
0.015258789062500
0.015258789062500
0.000000000000000
0.000000000000000
0.015258789062500
0.000000000000000
0.000000000000000
0.000000000000000
0.015258789062500
0.015258789062500
0.015258789062500
0.015258789062500
0.015258789062500
0.015258789062500
0.015258789062500
0.015258789062500
0.015258789062500
0.015258789062500
0.015258789062500
0.015258789062500
0.015258789062500
0.015258789062500
0.015258789062500
0.015258789062500
0.000000000000000
0.000000000000000
0.015258789062500
0.000000000000000
0.000000000000000
0.000000000000000
0.000000000000000
0.000000000000000
0.000000000000000
0.000000000000000
0.000000000000000
0.000000000000000
0.000000000000000
0.000000000000000
0.000000000000000
0.000000000000000
0.000000000000000
0.000000000000000
0.000000000000000
0.000000000000000
0.000000000000000
0.000000000000000
0.000000000000000
0.000000000000000
0.000000000000000
0.000000000000000
0.000000000000000
0.000000000000000
0.000000000000000
0.000000000000000
0.000000000000000
0.000000000000000
0.000000000000000
0.000000000000000
0.000000000000000
0.000000000000000
0.000000000000000
0.000000000000000
0.000000000000000
0.000000000000000
-0.015258789062500
-0.015258789062500
0.000000000000000
0.000000000000000
0.000000000000000
-0.015258789062500
-0.015258789062500
-0.015258789062500
0.000000000000000
0.000000000000000
-0.015258789062500
-0.015258789062500
0.000000000000000
0.000000000000000
0.000000000000000
-0.015258789062500
-0.015258789062500
0.000000000000000
0.000000000000000
-0.015258789062500
-0.015258789062500
-0.015258789062500
-0.015258789062500
-0.015258789062500
-0.015258789062500
0.000000000000000
0.000000000000000
-0.015258789062500
0.000000000000000
0.000000000000000
0.000000000000000
-0.015258789062500
0.000000000000000
0.000000000000000
0.000000000000000
0.000000000000000
0.000000000000000
0.000000000000000
0.000000000000000
0.000000000000000
0.000000000000000
0.000000000000000
0.000000000000000
0.000000000000000
0.000000000000000
0.000000000000000
0.000000000000000
0.000000000000000
0.000000000000000
0.000000000000000
0.000000000000000
0.000000000000000
0.000000000000000
0.000000000000000
0.000000000000000
0.000000000000000
0.000000000000000
0.000000000000000
0.000000000000000
0.000000000000000
0.000000000000000
0.000000000000000
0.000000000000000
0.000000000000000
0.000000000000000
0.000000000000000
0.000000000000000
0.000000000000000
0.000000000000000
0.000000000000000
0.000000000000000
0.000000000000000
0.000000000000000
-0.015258789062500
-0.015258789062500
-0.015258789062500
-0.030517578125000
-0.015258789062500
-0.030517578125000
-0.030517578125000
-0.045776367187500
-0.045776367187500
-0.045776367187500
-0.045776367187500
-0.061035156250000
-0.061035156250000
-0.061035156250000
-0.061035156250000
-0.076293945312500
-0.076293945312500
-0.076293945312500
-0.091552734375000
-0.091552734375000
-0.091552734375000
-0.091552734375000
-0.091552734375000
-0.106811523437500
-0.106811523437500
-0.106811523437500
-0.106811523437500
-0.106811523437500
-0.106811523437500
-0.106811523437500
-0.122070312500000
-0.122070312500000
-0.122070312500000
-0.122070312500000
-0.106811523437500
-0.122070312500000
-0.122070312500000
-0.122070312500000
-0.106811523437500
-0.122070312500000
-0.122070312500000
-0.122070312500000
-0.106811523437500
-0.122070312500000
-0.122070312500000
-0.106811523437500
-0.122070312500000
-0.106811523437500
-0.106811523437500
-0.106811523437500
-0.106811523437500
-0.106811523437500
-0.106811523437500
-0.106811523437500
-0.091552734375000
-0.091552734375000
-0.091552734375000
-0.091552734375000
-0.091552734375000
-0.076293945312500
-0.076293945312500
-0.076293945312500
-0.061035156250000
-0.061035156250000
-0.061035156250000
-0.061035156250000
-0.061035156250000
-0.061035156250000
-0.045776367187500
-0.045776367187500
-0.045776367187500
-0.030517578125000
-0.030517578125000
-0.030517578125000
-0.030517578125000
-0.030517578125000
-0.030517578125000
-0.030517578125000
-0.030517578125000
-0.030517578125000
-0.015258789062500
-0.030517578125000
-0.030517578125000
-0.030517578125000
-0.015258789062500
-0.015258789062500
-0.015258789062500
-0.015258789062500
-0.015258789062500
-0.015258789062500
-0.015258789062500
-0.015258789062500
-0.015258789062500
-0.015258789062500
-0.015258789062500
-0.015258789062500
-0.015258789062500
-0.015258789062500
-0.015258789062500
-0.015258789062500
-0.015258789062500
-0.015258789062500
-0.015258789062500
-0.015258789062500
-0.015258789062500
-0.015258789062500
-0.015258789062500
-0.030517578125000
-0.015258789062500
-0.030517578125000
-0.030517578125000
-0.030517578125000
-0.030517578125000
-0.030517578125000
-0.045776367187500
-0.045776367187500
-0.045776367187500
-0.045776367187500
-0.045776367187500
-0.045776367187500
-0.061035156250000
-0.045776367187500
-0.045776367187500
-0.061035156250000
-0.061035156250000
-0.045776367187500
-0.045776367187500
-0.045776367187500
-0.045776367187500
-0.045776367187500
-0.045776367187500
-0.045776367187500
-0.030517578125000
-0.030517578125000
-0.030517578125000
-0.030517578125000
-0.030517578125000
-0.015258789062500
-0.030517578125000
-0.015258789062500
-0.015258789062500
-0.015258789062500
-0.015258789062500
-0.015258789062500
-0.030517578125000
-0.030517578125000
-0.015258789062500
-0.015258789062500
-0.030517578125000
-0.030517578125000
-0.030517578125000
-0.030517578125000
-0.030517578125000
-0.030517578125000
-0.030517578125000
-0.030517578125000
-0.030517578125000
-0.030517578125000
-0.030517578125000
-0.030517578125000
-0.030517578125000
-0.030517578125000
-0.030517578125000
-0.030517578125000
-0.030517578125000
-0.030517578125000
-0.015258789062500
-0.015258789062500
-0.015258789062500
-0.015258789062500
-0.015258789062500
-0.015258789062500
-0.015258789062500
-0.030517578125000
-0.030517578125000
-0.030517578125000
-0.030517578125000
-0.030517578125000
-0.030517578125000
-0.030517578125000
-0.030517578125000
-0.030517578125000
-0.030517578125000
-0.030517578125000
-0.045776367187500
-0.045776367187500
-0.045776367187500
-0.045776367187500
-0.045776367187500
-0.045776367187500
-0.045776367187500
-0.045776367187500
-0.045776367187500
-0.045776367187500
-0.045776367187500
-0.045776367187500
-0.061035156250000
-0.061035156250000
-0.061035156250000
-0.061035156250000
-0.061035156250000
-0.061035156250000
-0.061035156250000
-0.061035156250000
-0.061035156250000
-0.045776367187500
-0.045776367187500
-0.061035156250000
-0.045776367187500
-0.045776367187500
-0.045776367187500
-0.045776367187500
-0.045776367187500
-0.045776367187500
-0.045776367187500
-0.045776367187500
-0.030517578125000
-0.030517578125000
-0.030517578125000
-0.030517578125000
-0.030517578125000
-0.030517578125000
-0.030517578125000
-0.030517578125000
-0.015258789062500
-0.015258789062500
-0.015258789062500
-0.030517578125000
-0.015258789062500
-0.015258789062500
-0.015258789062500
-0.015258789062500
-0.015258789062500
-0.015258789062500
-0.015258789062500
-0.030517578125000
-0.030517578125000
-0.030517578125000
-0.030517578125000
-0.030517578125000
-0.030517578125000
-0.030517578125000
-0.030517578125000
-0.030517578125000
-0.030517578125000
-0.030517578125000
-0.030517578125000
-0.045776367187500
-0.045776367187500
-0.045776367187500
-0.045776367187500
-0.045776367187500
-0.045776367187500
-0.045776367187500
-0.045776367187500
-0.061035156250000
-0.045776367187500
-0.045776367187500
-0.061035156250000
-0.061035156250000
-0.061035156250000
-0.061035156250000
-0.061035156250000
-0.061035156250000
-0.061035156250000
-0.061035156250000
-0.061035156250000
-0.061035156250000
-0.061035156250000
-0.076293945312500
-0.076293945312500
-0.061035156250000
-0.076293945312500
-0.076293945312500
-0.076293945312500
-0.076293945312500
-0.076293945312500
-0.076293945312500
-0.076293945312500
-0.061035156250000
-0.061035156250000
-0.045776367187500
-0.061035156250000
-0.045776367187500
-0.045776367187500
-0.030517578125000
-0.045776367187500
-0.030517578125000
-0.030517578125000
-0.030517578125000
-0.030517578125000
-0.030517578125000
-0.030517578125000
-0.030517578125000
-0.030517578125000
-0.030517578125000
-0.030517578125000
-0.015258789062500
-0.030517578125000
-0.030517578125000
-0.015258789062500
-0.015258789062500
-0.015258789062500
-0.015258789062500
-0.015258789062500
-0.015258789062500
-0.015258789062500
-0.015258789062500
-0.015258789062500
0.000000000000000
0.000000000000000
-0.015258789062500
0.000000000000000
0.000000000000000
0.000000000000000
0.000000000000000
0.000000000000000
0.000000000000000
0.000000000000000
-0.015258789062500
-0.015258789062500
-0.015258789062500
-0.015258789062500
-0.030517578125000
-0.030517578125000
-0.030517578125000
-0.015258789062500
-0.030517578125000
-0.030517578125000
-0.030517578125000
-0.030517578125000
-0.030517578125000
-0.030517578125000
-0.030517578125000
-0.030517578125000
-0.015258789062500
-0.015258789062500
-0.015258789062500
-0.015258789062500
-0.030517578125000
-0.030517578125000
-0.015258789062500
-0.030517578125000
-0.030517578125000
-0.030517578125000
-0.030517578125000
-0.030517578125000
-0.030517578125000
-0.030517578125000
-0.030517578125000
-0.030517578125000
-0.030517578125000
-0.030517578125000
-0.030517578125000
-0.030517578125000
-0.030517578125000
-0.030517578125000
-0.030517578125000
-0.030517578125000
-0.030517578125000
-0.030517578125000
-0.030517578125000
-0.045776367187500
-0.045776367187500
-0.045776367187500
-0.045776367187500
-0.045776367187500
-0.045776367187500
-0.061035156250000
-0.061035156250000
-0.061035156250000
-0.061035156250000
-0.061035156250000
-0.061035156250000
-0.061035156250000
-0.076293945312500
-0.076293945312500
-0.076293945312500
-0.076293945312500
-0.076293945312500
-0.076293945312500
-0.076293945312500
-0.076293945312500
-0.091552734375000
-0.091552734375000
-0.091552734375000
-0.091552734375000
-0.091552734375000
-0.106811523437500
-0.106811523437500
-0.091552734375000
-0.106811523437500
-0.106811523437500
-0.106811523437500
-0.106811523437500
-0.106811523437500
-0.106811523437500
-0.122070312500000
-0.106811523437500
-0.122070312500000
-0.122070312500000
-0.122070312500000
-0.122070312500000
-0.122070312500000
-0.122070312500000
-0.106811523437500
-0.106811523437500
-0.106811523437500
-0.106811523437500
-0.091552734375000
-0.091552734375000
-0.091552734375000
-0.091552734375000
-0.076293945312500
-0.076293945312500
-0.076293945312500
-0.076293945312500
-0.061035156250000
-0.061035156250000
-0.061035156250000
-0.045776367187500
-0.045776367187500
-0.045776367187500
-0.045776367187500
-0.030517578125000
-0.030517578125000
-0.030517578125000
-0.030517578125000
-0.015258789062500
-0.015258789062500
0.000000000000000
-0.015258789062500
0.000000000000000
0.000000000000000
0.000000000000000
0.000000000000000
0.000000000000000
0.000000000000000
0.000000000000000
0.000000000000000
0.000000000000000
0.015258789062500
0.000000000000000
0.000000000000000
0.015258789062500
0.015258789062500
0.000000000000000
0.000000000000000
0.000000000000000
0.000000000000000
0.000000000000000
0.000000000000000
0.000000000000000
0.000000000000000
0.000000000000000
0.000000000000000
0.000000000000000
0.000000000000000
0.000000000000000
0.000000000000000
0.000000000000000
0.000000000000000
0.000000000000000
0.000000000000000
0.000000000000000
-0.015258789062500
-0.015258789062500
-0.015258789062500
-0.015258789062500
-0.015258789062500
-0.030517578125000
-0.030517578125000
-0.030517578125000
-0.030517578125000
-0.030517578125000
-0.030517578125000
-0.030517578125000
-0.030517578125000
-0.030517578125000
-0.030517578125000
-0.030517578125000
-0.030517578125000
-0.030517578125000
-0.030517578125000
-0.030517578125000
-0.030517578125000
-0.030517578125000
-0.015258789062500
-0.015258789062500
-0.015258789062500
-0.015258789062500
-0.015258789062500
-0.030517578125000
-0.015258789062500
-0.015258789062500
-0.015258789062500
-0.015258789062500
-0.015258789062500
-0.030517578125000
-0.015258789062500
-0.015258789062500
-0.030517578125000
-0.015258789062500
-0.030517578125000
-0.030517578125000
-0.030517578125000
-0.030517578125000
-0.030517578125000
-0.030517578125000
-0.030517578125000
-0.030517578125000
-0.030517578125000
-0.015258789062500
-0.015258789062500
-0.030517578125000
-0.030517578125000
-0.030517578125000
-0.015258789062500
-0.015258789062500
-0.015258789062500
-0.015258789062500
-0.015258789062500
-0.015258789062500
-0.015258789062500
-0.015258789062500
-0.015258789062500
-0.015258789062500
-0.015258789062500
-0.015258789062500
-0.015258789062500
-0.015258789062500
-0.030517578125000
-0.030517578125000
-0.030517578125000
-0.045776367187500
-0.030517578125000
-0.045776367187500
-0.045776367187500
-0.045776367187500
-0.045776367187500
-0.045776367187500
-0.045776367187500
-0.045776367187500
-0.045776367187500
-0.061035156250000
-0.076293945312500
-0.061035156250000
-0.061035156250000
-0.076293945312500
-0.076293945312500
-0.076293945312500
-0.076293945312500
-0.076293945312500
-0.076293945312500
-0.091552734375000
-0.076293945312500
-0.076293945312500
-0.091552734375000
-0.076293945312500
-0.076293945312500
-0.076293945312500
-0.076293945312500
-0.076293945312500
-0.076293945312500
-0.076293945312500
-0.076293945312500
-0.076293945312500
-0.076293945312500
-0.076293945312500
-0.091552734375000
-0.091552734375000
-0.091552734375000
-0.091552734375000
-0.091552734375000
-0.091552734375000
-0.091552734375000
-0.091552734375000
-0.091552734375000
-0.091552734375000
-0.091552734375000
-0.091552734375000
-0.091552734375000
-0.091552734375000
-0.106811523437500
-0.106811523437500
-0.091552734375000
-0.091552734375000
-0.091552734375000
-0.091552734375000
-0.091552734375000
-0.091552734375000
-0.106811523437500
-0.091552734375000
-0.091552734375000
-0.106811523437500
-0.106811523437500
-0.106811523437500
-0.106811523437500
-0.106811523437500
-0.106811523437500
-0.122070312500000
-0.106811523437500
-0.106811523437500
-0.122070312500000
-0.122070312500000
-0.122070312500000
-0.122070312500000
-0.122070312500000
-0.122070312500000
-0.122070312500000
-0.122070312500000
-0.122070312500000
-0.122070312500000
-0.122070312500000
-0.122070312500000
-0.106811523437500
-0.106811523437500
-0.106811523437500
-0.122070312500000
-0.106811523437500
-0.106811523437500
-0.106811523437500
-0.106811523437500
-0.122070312500000
-0.122070312500000
-0.106811523437500
-0.106811523437500
-0.122070312500000
-0.106811523437500
-0.106811523437500
-0.106811523437500
-0.122070312500000
-0.122070312500000
-0.106811523437500
-0.106811523437500
-0.122070312500000
-0.122070312500000
-0.106811523437500
-0.106811523437500
-0.122070312500000
-0.106811523437500
-0.106811523437500
-0.122070312500000
-0.106811523437500
-0.122070312500000
-0.106811523437500
-0.106811523437500
-0.106811523437500
-0.106811523437500
-0.106811523437500
-0.122070312500000
-0.106811523437500
-0.106811523437500
-0.106811523437500
-0.106811523437500
-0.106811523437500
-0.106811523437500
-0.106811523437500
-0.106811523437500
-0.106811523437500
-0.106811523437500
-0.106811523437500
-0.091552734375000
-0.106811523437500
-0.106811523437500
-0.091552734375000
-0.091552734375000
-0.091552734375000
-0.091552734375000
-0.106811523437500
-0.091552734375000
-0.091552734375000
-0.091552734375000
-0.091552734375000
-0.091552734375000
-0.091552734375000
-0.091552734375000
-0.091552734375000
-0.091552734375000
-0.091552734375000
-0.091552734375000
-0.091552734375000
-0.091552734375000
-0.091552734375000
-0.091552734375000
-0.106811523437500
-0.091552734375000
-0.091552734375000
-0.106811523437500
-0.106811523437500
-0.106811523437500
-0.106811523437500
-0.106811523437500
-0.106811523437500
-0.106811523437500
-0.106811523437500
-0.106811523437500
-0.106811523437500
-0.106811523437500
-0.106811523437500
-0.106811523437500
-0.106811523437500
-0.106811523437500
-0.106811523437500
-0.106811523437500
-0.106811523437500
-0.106811523437500
-0.106811523437500
-0.122070312500000
-0.106811523437500
-0.106811523437500
-0.106811523437500
-0.122070312500000
-0.122070312500000
-0.122070312500000
-0.106811523437500
-0.106811523437500
-0.106811523437500
-0.106811523437500
-0.106811523437500
-0.106811523437500
-0.106811523437500
-0.091552734375000
-0.091552734375000
-0.091552734375000
-0.091552734375000
-0.091552734375000
-0.091552734375000
-0.091552734375000
-0.091552734375000
-0.091552734375000
-0.091552734375000
-0.076293945312500
-0.076293945312500
-0.076293945312500
-0.091552734375000
-0.091552734375000
-0.076293945312500
-0.076293945312500
-0.076293945312500
-0.091552734375000
-0.091552734375000
-0.091552734375000
-0.076293945312500
-0.076293945312500
-0.091552734375000
-0.091552734375000
-0.091552734375000
-0.091552734375000
-0.091552734375000
-0.091552734375000
-0.106811523437500
-0.106811523437500
-0.091552734375000
-0.091552734375000
-0.091552734375000
-0.091552734375000
-0.091552734375000
-0.106811523437500
-0.091552734375000
-0.091552734375000
-0.091552734375000
-0.091552734375000
-0.091552734375000
-0.091552734375000
-0.076293945312500
-0.076293945312500
-0.076293945312500
-0.076293945312500
-0.076293945312500
-0.076293945312500
-0.076293945312500
-0.061035156250000
-0.061035156250000
-0.061035156250000
-0.061035156250000
-0.061035156250000
-0.061035156250000
-0.061035156250000
-0.061035156250000
-0.061035156250000
-0.061035156250000
-0.061035156250000
-0.061035156250000
-0.061035156250000
-0.061035156250000
-0.061035156250000
-0.061035156250000
-0.061035156250000
-0.061035156250000
-0.061035156250000
-0.061035156250000
-0.061035156250000
-0.061035156250000
-0.061035156250000
-0.061035156250000
-0.061035156250000
-0.061035156250000
-0.061035156250000
-0.061035156250000
-0.061035156250000
-0.061035156250000
-0.061035156250000
-0.061035156250000
-0.061035156250000
-0.061035156250000
-0.061035156250000
-0.061035156250000
-0.076293945312500
-0.061035156250000
-0.061035156250000
-0.061035156250000
-0.061035156250000
-0.061035156250000
-0.061035156250000
-0.076293945312500
-0.076293945312500
-0.076293945312500
-0.061035156250000
-0.061035156250000
-0.076293945312500
-0.076293945312500
-0.061035156250000
-0.061035156250000
-0.061035156250000
-0.061035156250000
-0.061035156250000
-0.061035156250000
-0.061035156250000
-0.061035156250000
-0.061035156250000
-0.061035156250000
-0.061035156250000
-0.061035156250000
-0.061035156250000
-0.076293945312500
-0.061035156250000
-0.061035156250000
-0.061035156250000
-0.061035156250000
-0.061035156250000
-0.061035156250000
-0.061035156250000
-0.061035156250000
-0.061035156250000
-0.045776367187500
-0.061035156250000
-0.061035156250000
-0.061035156250000
-0.061035156250000
-0.061035156250000
-0.061035156250000
-0.061035156250000
-0.061035156250000
-0.076293945312500
-0.091552734375000
-0.091552734375000
-0.076293945312500
-0.076293945312500
-0.091552734375000
-0.091552734375000
-0.091552734375000
-0.091552734375000
-0.091552734375000
-0.076293945312500
-0.076293945312500
-0.091552734375000
-0.091552734375000
-0.076293945312500
-0.076293945312500
-0.076293945312500
-0.076293945312500
-0.076293945312500
-0.091552734375000
-0.076293945312500
-0.076293945312500
-0.076293945312500
-0.076293945312500
-0.076293945312500
-0.076293945312500
-0.076293945312500
-0.076293945312500
-0.076293945312500
-0.076293945312500
-0.076293945312500
-0.076293945312500
-0.076293945312500
-0.076293945312500
-0.076293945312500
-0.076293945312500
-0.076293945312500
-0.076293945312500
-0.076293945312500
-0.061035156250000
-0.061035156250000
-0.061035156250000
-0.061035156250000
-0.061035156250000
-0.061035156250000
-0.061035156250000
-0.061035156250000
-0.045776367187500
-0.045776367187500
-0.045776367187500
-0.061035156250000
-0.045776367187500
-0.045776367187500
-0.045776367187500
-0.045776367187500
-0.045776367187500
-0.061035156250000
-0.061035156250000
-0.061035156250000
-0.061035156250000
-0.061035156250000
-0.061035156250000
-0.061035156250000
-0.061035156250000
-0.061035156250000
-0.045776367187500
-0.045776367187500
-0.061035156250000
-0.061035156250000
-0.061035156250000
-0.061035156250000
-0.061035156250000
-0.061035156250000
-0.061035156250000
-0.061035156250000
-0.061035156250000
-0.061035156250000
-0.061035156250000
-0.061035156250000
-0.061035156250000
-0.076293945312500
-0.076293945312500
-0.076293945312500
-0.061035156250000
-0.076293945312500
-0.076293945312500
-0.076293945312500
-0.076293945312500
-0.076293945312500
-0.076293945312500
-0.076293945312500
-0.076293945312500
-0.076293945312500
-0.076293945312500
-0.076293945312500
-0.061035156250000
-0.061035156250000
-0.076293945312500
-0.061035156250000
-0.061035156250000
-0.061035156250000
-0.061035156250000
-0.061035156250000
-0.061035156250000
-0.061035156250000
-0.061035156250000
-0.061035156250000
-0.061035156250000
-0.061035156250000
-0.045776367187500
-0.045776367187500
-0.061035156250000
-0.061035156250000
-0.061035156250000
-0.061035156250000
-0.061035156250000
-0.061035156250000
-0.061035156250000
-0.061035156250000
-0.061035156250000
-0.061035156250000
-0.061035156250000
-0.061035156250000
-0.061035156250000
-0.061035156250000
-0.061035156250000
-0.061035156250000
-0.076293945312500
-0.076293945312500
-0.076293945312500
-0.076293945312500
-0.076293945312500
-0.076293945312500
-0.076293945312500
-0.076293945312500
-0.076293945312500
-0.076293945312500
-0.076293945312500
-0.076293945312500
-0.076293945312500
-0.076293945312500
-0.076293945312500
-0.091552734375000
-0.091552734375000
-0.091552734375000
-0.076293945312500
-0.091552734375000
-0.091552734375000
-0.091552734375000
-0.091552734375000
-0.076293945312500
-0.091552734375000
-0.091552734375000
-0.091552734375000
-0.076293945312500
-0.076293945312500
-0.076293945312500
-0.076293945312500
-0.076293945312500
-0.076293945312500
-0.076293945312500
-0.076293945312500
-0.076293945312500
-0.076293945312500
-0.061035156250000
-0.061035156250000
-0.061035156250000
-0.061035156250000
-0.061035156250000
-0.045776367187500
-0.045776367187500
-0.045776367187500
-0.045776367187500
-0.030517578125000
-0.045776367187500
-0.030517578125000
-0.030517578125000
-0.030517578125000
-0.030517578125000
-0.030517578125000
-0.030517578125000
-0.030517578125000
-0.015258789062500
-0.030517578125000
-0.030517578125000
-0.015258789062500
-0.015258789062500
-0.015258789062500
-0.030517578125000
-0.015258789062500
-0.015258789062500
-0.015258789062500
-0.030517578125000
-0.030517578125000
-0.030517578125000
-0.030517578125000
-0.030517578125000
-0.030517578125000
-0.030517578125000
-0.045776367187500
-0.045776367187500
-0.045776367187500
-0.045776367187500
-0.045776367187500
-0.061035156250000
-0.061035156250000
-0.061035156250000
-0.061035156250000
-0.061035156250000
-0.061035156250000
-0.076293945312500
-0.076293945312500
-0.091552734375000
-0.091552734375000
-0.091552734375000
-0.091552734375000
-0.091552734375000
-0.091552734375000
-0.091552734375000
-0.091552734375000
-0.091552734375000
-0.091552734375000
-0.091552734375000
-0.091552734375000
-0.091552734375000
-0.091552734375000
-0.091552734375000
-0.091552734375000
-0.091552734375000
-0.091552734375000
-0.091552734375000
-0.091552734375000
-0.091552734375000
-0.091552734375000
-0.091552734375000
-0.076293945312500
-0.076293945312500
-0.091552734375000
-0.091552734375000
-0.076293945312500
-0.076293945312500
-0.076293945312500
-0.076293945312500
-0.061035156250000
-0.061035156250000
-0.061035156250000
-0.061035156250000
-0.061035156250000
-0.045776367187500
-0.045776367187500
-0.045776367187500
-0.061035156250000
-0.045776367187500
-0.045776367187500
-0.045776367187500
-0.045776367187500
-0.045776367187500
-0.045776367187500
-0.045776367187500
-0.045776367187500
-0.045776367187500
-0.045776367187500
-0.045776367187500
-0.045776367187500
-0.045776367187500
-0.045776367187500
-0.045776367187500
-0.045776367187500
-0.045776367187500
-0.045776367187500
-0.030517578125000
-0.045776367187500
-0.045776367187500
-0.045776367187500
-0.045776367187500
-0.045776367187500
-0.045776367187500
-0.045776367187500
-0.045776367187500
-0.045776367187500
-0.061035156250000
-0.061035156250000
-0.061035156250000
-0.061035156250000
-0.061035156250000
-0.061035156250000
-0.061035156250000
-0.061035156250000
-0.061035156250000
-0.061035156250000
-0.061035156250000
-0.061035156250000
-0.061035156250000
-0.061035156250000
-0.061035156250000
-0.061035156250000
-0.061035156250000
-0.061035156250000
-0.045776367187500
-0.045776367187500
-0.045776367187500
-0.045776367187500
-0.045776367187500
-0.045776367187500
-0.045776367187500
-0.045776367187500
-0.045776367187500
-0.045776367187500
-0.030517578125000
-0.045776367187500
-0.045776367187500
-0.030517578125000
-0.030517578125000
-0.030517578125000
-0.030517578125000
-0.030517578125000
-0.030517578125000
-0.030517578125000
-0.030517578125000
-0.030517578125000
-0.030517578125000
-0.030517578125000
-0.015258789062500
-0.015258789062500
-0.030517578125000
-0.015258789062500
-0.015258789062500
-0.015258789062500
-0.015258789062500
-0.015258789062500
-0.015258789062500
-0.015258789062500
-0.030517578125000
-0.015258789062500
-0.015258789062500
-0.015258789062500
-0.030517578125000
-0.030517578125000
-0.030517578125000
-0.030517578125000
-0.030517578125000
-0.030517578125000
-0.030517578125000
-0.030517578125000
-0.030517578125000
-0.030517578125000
-0.030517578125000
-0.045776367187500
-0.045776367187500
-0.045776367187500
-0.045776367187500
-0.045776367187500
-0.045776367187500
-0.045776367187500
-0.045776367187500
-0.045776367187500
-0.045776367187500
-0.030517578125000
-0.030517578125000
-0.030517578125000
-0.030517578125000
-0.015258789062500
-0.015258789062500
-0.015258789062500
-0.015258789062500
-0.015258789062500
-0.015258789062500
-0.015258789062500
0.000000000000000
0.000000000000000
0.000000000000000
0.000000000000000
0.000000000000000
0.000000000000000
0.000000000000000
0.000000000000000
0.000000000000000
0.000000000000000
0.000000000000000
0.000000000000000
0.000000000000000
0.000000000000000
0.000000000000000
0.000000000000000
0.000000000000000
-0.015258789062500
-0.015258789062500
-0.015258789062500
-0.015258789062500
-0.030517578125000
-0.030517578125000
-0.015258789062500
-0.015258789062500
-0.030517578125000
-0.030517578125000
-0.030517578125000
-0.030517578125000
-0.045776367187500
-0.045776367187500
-0.045776367187500
-0.061035156250000
-0.061035156250000
-0.061035156250000
-0.061035156250000
-0.076293945312500
-0.076293945312500
-0.076293945312500
-0.076293945312500
-0.076293945312500
-0.076293945312500
-0.091552734375000
-0.091552734375000
-0.091552734375000
-0.091552734375000
-0.091552734375000
-0.091552734375000
-0.091552734375000
-0.091552734375000
-0.091552734375000
-0.091552734375000
-0.091552734375000
-0.091552734375000
-0.091552734375000
-0.091552734375000
-0.091552734375000
-0.091552734375000
-0.091552734375000
-0.091552734375000
-0.076293945312500
-0.076293945312500
-0.091552734375000
-0.076293945312500
-0.076293945312500
-0.076293945312500
-0.076293945312500
-0.076293945312500
-0.076293945312500
-0.076293945312500
-0.076293945312500
-0.076293945312500
-0.076293945312500
-0.076293945312500
-0.076293945312500
-0.076293945312500
-0.061035156250000
-0.061035156250000
-0.061035156250000
-0.061035156250000
-0.061035156250000
-0.061035156250000
-0.045776367187500
-0.045776367187500
-0.045776367187500
-0.045776367187500
-0.045776367187500
-0.045776367187500
-0.030517578125000
-0.030517578125000
-0.030517578125000
-0.030517578125000
-0.030517578125000
-0.030517578125000
-0.030517578125000
-0.030517578125000
-0.030517578125000
-0.030517578125000
-0.030517578125000
-0.030517578125000
-0.045776367187500
-0.030517578125000
-0.045776367187500
-0.045776367187500
-0.045776367187500
-0.045776367187500
-0.045776367187500
-0.045776367187500
-0.045776367187500
-0.045776367187500
-0.045776367187500
-0.045776367187500
-0.045776367187500
-0.045776367187500
-0.045776367187500
-0.045776367187500
-0.045776367187500
-0.030517578125000
-0.030517578125000
-0.030517578125000
-0.030517578125000
-0.030517578125000
-0.015258789062500
-0.015258789062500
-0.015258789062500
-0.015258789062500
-0.015258789062500
-0.015258789062500
0.000000000000000
0.000000000000000
0.000000000000000
0.000000000000000
0.000000000000000
0.000000000000000
0.000000000000000
0.000000000000000
0.015258789062500
0.015258789062500
0.015258789062500
0.015258789062500
0.015258789062500
0.015258789062500
0.015258789062500
0.015258789062500
0.015258789062500
0.015258789062500
0.030517578125000
0.015258789062500
0.015258789062500
0.015258789062500
0.015258789062500
0.015258789062500
0.000000000000000
0.000000000000000
0.015258789062500
0.000000000000000
0.000000000000000
0.000000000000000
0.000000000000000
0.000000000000000
0.000000000000000
-0.015258789062500
-0.015258789062500
-0.015258789062500
-0.015258789062500
-0.015258789062500
-0.015258789062500
-0.030517578125000
-0.030517578125000
-0.030517578125000
-0.030517578125000
-0.030517578125000
-0.030517578125000
-0.030517578125000
-0.045776367187500
-0.045776367187500
-0.045776367187500
-0.045776367187500
-0.045776367187500
-0.045776367187500
-0.045776367187500
-0.061035156250000
-0.061035156250000
-0.061035156250000
-0.061035156250000
-0.061035156250000
-0.061035156250000
-0.061035156250000
-0.076293945312500
-0.076293945312500
-0.076293945312500
-0.076293945312500
-0.076293945312500
-0.076293945312500
-0.076293945312500
-0.076293945312500
-0.076293945312500
-0.061035156250000
-0.061035156250000
-0.061035156250000
-0.061035156250000
-0.061035156250000
-0.045776367187500
-0.061035156250000
-0.061035156250000
-0.045776367187500
-0.045776367187500
-0.045776367187500
-0.045776367187500
-0.045776367187500
-0.045776367187500
-0.045776367187500
-0.045776367187500
-0.045776367187500
-0.045776367187500
-0.045776367187500
-0.045776367187500
-0.045776367187500
-0.045776367187500
-0.045776367187500
-0.045776367187500
-0.045776367187500
-0.045776367187500
-0.045776367187500
-0.045776367187500
-0.045776367187500
-0.045776367187500
-0.045776367187500
-0.045776367187500
-0.045776367187500
-0.030517578125000
-0.045776367187500
-0.045776367187500
-0.045776367187500
-0.045776367187500
-0.045776367187500
-0.030517578125000
-0.045776367187500
-0.030517578125000
-0.045776367187500
-0.045776367187500
-0.030517578125000
-0.030517578125000
-0.030517578125000
-0.030517578125000
-0.030517578125000
-0.030517578125000
-0.030517578125000
-0.030517578125000
-0.030517578125000
-0.015258789062500
-0.030517578125000
-0.030517578125000
-0.015258789062500
-0.015258789062500
-0.030517578125000
-0.030517578125000
-0.030517578125000
-0.030517578125000
-0.030517578125000
-0.030517578125000
-0.030517578125000
-0.030517578125000
-0.030517578125000
-0.030517578125000
-0.015258789062500
-0.015258789062500
-0.015258789062500
-0.015258789062500
-0.015258789062500
-0.015258789062500
-0.015258789062500
-0.015258789062500
-0.015258789062500
-0.015258789062500
-0.015258789062500
-0.015258789062500
0.000000000000000
0.000000000000000
0.000000000000000
0.000000000000000
0.000000000000000
0.000000000000000
0.000000000000000
0.000000000000000
0.000000000000000
0.000000000000000
0.000000000000000
0.000000000000000
0.000000000000000
0.000000000000000
0.000000000000000
0.000000000000000
0.000000000000000
0.000000000000000
0.000000000000000
0.000000000000000
0.000000000000000
0.000000000000000
0.000000000000000
0.000000000000000
0.000000000000000
0.000000000000000
0.000000000000000
0.000000000000000
0.000000000000000
0.000000000000000
0.000000000000000
0.000000000000000
0.000000000000000
0.000000000000000
0.000000000000000
0.000000000000000
0.000000000000000
0.000000000000000
0.000000000000000
0.000000000000000
0.000000000000000
0.000000000000000
0.000000000000000
0.000000000000000
0.015258789062500
0.015258789062500
0.000000000000000
0.015258789062500
0.015258789062500
0.015258789062500
0.015258789062500
0.015258789062500
0.015258789062500
0.015258789062500
0.030517578125000
0.015258789062500
0.015258789062500
0.015258789062500
0.015258789062500
0.015258789062500
0.015258789062500
0.015258789062500
0.015258789062500
0.015258789062500
0.000000000000000
0.000000000000000
0.000000000000000
0.000000000000000
0.000000000000000
0.000000000000000
0.000000000000000
0.000000000000000
0.000000000000000
0.000000000000000
0.000000000000000
0.000000000000000
0.000000000000000
0.000000000000000
0.000000000000000
0.000000000000000
0.000000000000000
0.000000000000000
0.000000000000000
0.000000000000000
0.000000000000000
0.000000000000000
0.000000000000000
0.000000000000000
0.000000000000000
0.000000000000000
0.000000000000000
0.000000000000000
0.000000000000000
0.000000000000000
0.000000000000000
0.000000000000000
0.000000000000000
0.000000000000000
0.000000000000000
0.000000000000000
0.000000000000000
0.000000000000000
0.000000000000000
0.000000000000000
0.000000000000000
0.000000000000000
0.000000000000000
0.000000000000000
0.000000000000000
0.000000000000000
0.000000000000000
0.000000000000000
0.000000000000000
0.000000000000000
0.000000000000000
0.000000000000000
-0.015258789062500
-0.015258789062500
-0.015258789062500
-0.015258789062500
-0.015258789062500
-0.015258789062500
-0.015258789062500
-0.015258789062500
-0.030517578125000
-0.015258789062500
-0.015258789062500
-0.015258789062500
-0.030517578125000
-0.015258789062500
-0.015258789062500
-0.015258789062500
-0.015258789062500
-0.030517578125000
-0.030517578125000
-0.030517578125000
-0.030517578125000
-0.030517578125000
-0.030517578125000
-0.045776367187500
-0.045776367187500
-0.045776367187500
-0.045776367187500
-0.045776367187500
-0.045776367187500
-0.061035156250000
-0.045776367187500
-0.045776367187500
-0.061035156250000
-0.061035156250000
-0.061035156250000
-0.061035156250000
-0.061035156250000
-0.061035156250000
-0.061035156250000
-0.061035156250000
-0.061035156250000
-0.076293945312500
-0.061035156250000
-0.076293945312500
-0.076293945312500
-0.076293945312500
-0.076293945312500
-0.076293945312500
-0.076293945312500
-0.076293945312500
-0.076293945312500
-0.091552734375000
-0.076293945312500
-0.091552734375000
-0.091552734375000
-0.076293945312500
-0.076293945312500
-0.076293945312500
-0.076293945312500
-0.076293945312500
-0.076293945312500
-0.061035156250000
-0.061035156250000
-0.061035156250000
-0.061035156250000
-0.045776367187500
-0.045776367187500
-0.045776367187500
-0.030517578125000
-0.030517578125000
-0.030517578125000
-0.030517578125000
-0.030517578125000
-0.030517578125000
-0.030517578125000
-0.030517578125000
-0.015258789062500
-0.030517578125000
-0.030517578125000
-0.030517578125000
-0.030517578125000
-0.015258789062500
-0.015258789062500
-0.015258789062500
-0.015258789062500
-0.015258789062500
0.000000000000000
0.000000000000000
0.000000000000000
0.000000000000000
0.000000000000000
0.000000000000000
0.000000000000000
0.000000000000000
0.000000000000000
0.000000000000000
0.015258789062500
0.015258789062500
0.015258789062500
0.015258789062500
0.015258789062500
0.030517578125000
0.030517578125000
0.030517578125000
0.030517578125000
0.030517578125000
0.030517578125000
0.030517578125000
0.030517578125000
0.030517578125000
0.030517578125000
0.030517578125000
0.030517578125000
0.030517578125000
0.030517578125000
0.030517578125000
0.030517578125000
0.030517578125000
0.030517578125000
0.030517578125000
0.015258789062500
0.030517578125000
0.015258789062500
0.015258789062500
0.015258789062500
0.015258789062500
0.015258789062500
0.015258789062500
0.015258789062500
0.015258789062500
0.015258789062500
0.000000000000000
0.000000000000000
0.000000000000000
0.000000000000000
0.000000000000000
0.000000000000000
0.000000000000000
0.000000000000000
0.000000000000000
0.000000000000000
0.000000000000000
-0.015258789062500
-0.015258789062500
-0.030517578125000
-0.030517578125000
-0.030517578125000
-0.045776367187500
-0.045776367187500
-0.045776367187500
-0.061035156250000
-0.061035156250000
-0.061035156250000
-0.061035156250000
-0.061035156250000
-0.061035156250000
-0.061035156250000
-0.076293945312500
-0.076293945312500
-0.076293945312500
-0.076293945312500
-0.076293945312500
-0.091552734375000
-0.091552734375000
-0.091552734375000
-0.091552734375000
-0.091552734375000
-0.091552734375000
-0.091552734375000
-0.091552734375000
-0.091552734375000
-0.091552734375000
-0.091552734375000
-0.091552734375000
-0.076293945312500
-0.076293945312500
-0.076293945312500
-0.076293945312500
-0.076293945312500
-0.076293945312500
-0.076293945312500
-0.076293945312500
-0.061035156250000
-0.076293945312500
-0.076293945312500
-0.076293945312500
-0.076293945312500
-0.076293945312500
-0.076293945312500
-0.076293945312500
-0.076293945312500
-0.061035156250000
-0.076293945312500
-0.076293945312500
-0.076293945312500
-0.076293945312500
-0.076293945312500
-0.076293945312500
-0.076293945312500
-0.076293945312500
-0.076293945312500
-0.076293945312500
-0.076293945312500
-0.076293945312500
-0.061035156250000
-0.061035156250000
-0.061035156250000
-0.061035156250000
-0.061035156250000
-0.061035156250000
-0.045776367187500
-0.045776367187500
-0.045776367187500
-0.045776367187500
-0.030517578125000
-0.030517578125000
-0.030517578125000
-0.030517578125000
-0.030517578125000
-0.030517578125000
-0.030517578125000
-0.030517578125000
-0.030517578125000
-0.045776367187500
-0.045776367187500
-0.045776367187500
-0.045776367187500
-0.045776367187500
-0.045776367187500
-0.045776367187500
-0.045776367187500
-0.045776367187500
-0.061035156250000
-0.061035156250000
-0.045776367187500
-0.045776367187500
-0.061035156250000
-0.061035156250000
-0.045776367187500
-0.045776367187500
-0.061035156250000
-0.045776367187500
-0.045776367187500
-0.061035156250000
-0.045776367187500
-0.045776367187500
-0.045776367187500
-0.061035156250000
-0.061035156250000
-0.045776367187500
-0.045776367187500
-0.045776367187500
-0.045776367187500
-0.045776367187500
-0.045776367187500
-0.045776367187500
-0.030517578125000
-0.030517578125000
-0.045776367187500
-0.030517578125000
-0.030517578125000
-0.030517578125000
-0.030517578125000
-0.030517578125000
-0.030517578125000
-0.030517578125000
-0.030517578125000
-0.030517578125000
-0.030517578125000
-0.030517578125000
-0.030517578125000
-0.030517578125000
-0.045776367187500
-0.045776367187500
-0.045776367187500
-0.045776367187500
-0.045776367187500
-0.045776367187500
-0.045776367187500
-0.061035156250000
-0.061035156250000
-0.061035156250000
-0.045776367187500
-0.061035156250000
-0.045776367187500
-0.061035156250000
-0.061035156250000
-0.061035156250000
-0.061035156250000
-0.061035156250000
-0.061035156250000
-0.061035156250000
-0.061035156250000
-0.061035156250000
-0.061035156250000
-0.061035156250000
-0.061035156250000
-0.061035156250000
-0.061035156250000
-0.061035156250000
-0.061035156250000
-0.061035156250000
-0.061035156250000
-0.061035156250000
-0.045776367187500
-0.045776367187500
-0.045776367187500
-0.061035156250000
-0.045776367187500
-0.045776367187500
-0.045776367187500
-0.045776367187500
-0.045776367187500
-0.045776367187500
-0.045776367187500
-0.045776367187500
-0.045776367187500
-0.061035156250000
-0.061035156250000
-0.061035156250000
-0.061035156250000
-0.061035156250000
-0.061035156250000
-0.061035156250000
-0.061035156250000
-0.061035156250000
-0.061035156250000
-0.061035156250000
-0.061035156250000
-0.061035156250000
-0.061035156250000
-0.061035156250000
-0.061035156250000
-0.061035156250000
-0.061035156250000
-0.045776367187500
-0.045776367187500
-0.045776367187500
-0.045776367187500
-0.045776367187500
-0.045776367187500
-0.045776367187500
-0.045776367187500
-0.045776367187500
-0.045776367187500
-0.030517578125000
-0.030517578125000
-0.030517578125000
-0.030517578125000
-0.030517578125000
-0.030517578125000
-0.030517578125000
-0.030517578125000
-0.030517578125000
-0.030517578125000
-0.030517578125000
-0.030517578125000
-0.030517578125000
-0.045776367187500
-0.030517578125000
-0.045776367187500
-0.045776367187500
-0.045776367187500
-0.045776367187500
-0.045776367187500
-0.045776367187500
-0.045776367187500
-0.030517578125000
-0.030517578125000
-0.030517578125000
-0.030517578125000
-0.030517578125000
-0.030517578125000
-0.030517578125000
-0.030517578125000
-0.030517578125000
-0.030517578125000
-0.015258789062500
-0.030517578125000
-0.030517578125000
-0.015258789062500
-0.015258789062500
-0.030517578125000
-0.030517578125000
-0.030517578125000
-0.030517578125000
-0.030517578125000
-0.030517578125000
-0.030517578125000
-0.030517578125000
-0.030517578125000
-0.030517578125000
-0.030517578125000
-0.045776367187500
-0.045776367187500
-0.045776367187500
-0.045776367187500
-0.045776367187500
-0.045776367187500
-0.045776367187500
-0.045776367187500
-0.045776367187500
-0.045776367187500
-0.045776367187500
-0.045776367187500
-0.045776367187500
-0.045776367187500
-0.061035156250000
-0.061035156250000
-0.061035156250000
-0.061035156250000
-0.061035156250000
-0.061035156250000
-0.061035156250000
-0.076293945312500
-0.076293945312500
-0.076293945312500
-0.076293945312500
-0.061035156250000
-0.061035156250000
-0.076293945312500
-0.076293945312500
-0.076293945312500
-0.061035156250000
-0.076293945312500
-0.076293945312500
-0.061035156250000
-0.061035156250000
-0.076293945312500
-0.076293945312500
-0.076293945312500
-0.076293945312500
-0.061035156250000
-0.061035156250000
-0.061035156250000
-0.061035156250000
-0.061035156250000
-0.045776367187500
-0.045776367187500
-0.045776367187500
-0.045776367187500
-0.030517578125000
-0.030517578125000
-0.030517578125000
-0.030517578125000
-0.015258789062500
-0.015258789062500
-0.030517578125000
-0.015258789062500
-0.015258789062500
-0.015258789062500
-0.015258789062500
-0.030517578125000
-0.015258789062500
-0.015258789062500
-0.015258789062500
-0.015258789062500
0.000000000000000
0.000000000000000
0.000000000000000
0.000000000000000
0.000000000000000
0.000000000000000
0.000000000000000
0.000000000000000
0.000000000000000
0.000000000000000
0.000000000000000
0.000000000000000
0.000000000000000
0.000000000000000
0.000000000000000
0.000000000000000
0.015258789062500
0.015258789062500
0.000000000000000
0.015258789062500
0.015258789062500
0.015258789062500
0.015258789062500
0.015258789062500
0.015258789062500
0.000000000000000
0.015258789062500
0.015258789062500
0.000000000000000
0.000000000000000
0.000000000000000
0.015258789062500
0.015258789062500
0.000000000000000
0.000000000000000
0.000000000000000
0.000000000000000
0.000000000000000
0.000000000000000
0.000000000000000
0.000000000000000
0.000000000000000
0.000000000000000
0.000000000000000
0.000000000000000
0.000000000000000
0.000000000000000
0.000000000000000
0.000000000000000
0.000000000000000
-0.015258789062500
-0.015258789062500
-0.015258789062500
-0.015258789062500
-0.015258789062500
-0.015258789062500
-0.015258789062500
-0.015258789062500
-0.015258789062500
-0.015258789062500
-0.015258789062500
-0.015258789062500
-0.015258789062500
-0.015258789062500
-0.015258789062500
-0.015258789062500
-0.015258789062500
-0.015258789062500
-0.015258789062500
-0.015258789062500
-0.015258789062500
-0.015258789062500
0.000000000000000
0.000000000000000
0.000000000000000
0.000000000000000
-0.015258789062500
-0.015258789062500
0.000000000000000
-0.015258789062500
-0.015258789062500
-0.015258789062500
-0.015258789062500
-0.015258789062500
-0.015258789062500
-0.015258789062500
-0.015258789062500
-0.015258789062500
-0.015258789062500
-0.015258789062500
-0.015258789062500
-0.015258789062500
-0.030517578125000
-0.030517578125000
-0.015258789062500
-0.015258789062500
-0.015258789062500
-0.015258789062500
0.000000000000000
0.000000000000000
0.000000000000000
0.000000000000000
0.000000000000000
0.000000000000000
0.000000000000000
0.000000000000000
0.000000000000000
0.000000000000000
0.015258789062500
0.015258789062500
0.015258789062500
0.015258789062500
0.015258789062500
0.015258789062500
0.015258789062500
0.015258789062500
0.015258789062500
0.015258789062500
0.015258789062500
0.015258789062500
0.015258789062500
0.015258789062500
0.015258789062500
0.015258789062500
0.015258789062500
0.015258789062500
0.000000000000000
0.015258789062500
0.015258789062500
0.000000000000000
0.000000000000000
0.000000000000000
0.000000000000000
0.000000000000000
0.000000000000000
0.000000000000000
0.000000000000000
0.000000000000000
0.000000000000000
-0.015258789062500
-0.015258789062500
-0.015258789062500
-0.030517578125000
-0.030517578125000
-0.030517578125000
-0.030517578125000
-0.045776367187500
-0.030517578125000
-0.030517578125000
-0.045776367187500
-0.045776367187500
-0.045776367187500
-0.045776367187500
-0.045776367187500
-0.045776367187500
-0.045776367187500
-0.045776367187500
-0.045776367187500
-0.045776367187500
-0.061035156250000
-0.045776367187500
-0.045776367187500
-0.045776367187500
-0.061035156250000
-0.061035156250000
-0.076293945312500
-0.076293945312500
-0.061035156250000
-0.076293945312500
-0.076293945312500
-0.076293945312500
-0.091552734375000
-0.091552734375000
-0.076293945312500
-0.091552734375000
-0.091552734375000
-0.091552734375000
-0.106811523437500
-0.091552734375000
-0.091552734375000
-0.091552734375000
-0.091552734375000
-0.106811523437500
-0.091552734375000
-0.091552734375000
-0.091552734375000
-0.106811523437500
-0.106811523437500
-0.091552734375000
-0.106811523437500
-0.106811523437500
-0.106811523437500
-0.106811523437500
-0.106811523437500
-0.106811523437500
-0.122070312500000
-0.122070312500000
-0.122070312500000
-0.137329101562500
-0.122070312500000
-0.122070312500000
-0.137329101562500
-0.137329101562500
-0.137329101562500
-0.137329101562500
-0.137329101562500
-0.137329101562500
-0.137329101562500
-0.122070312500000
-0.122070312500000
-0.122070312500000
-0.122070312500000
-0.122070312500000
-0.122070312500000
-0.106811523437500
-0.106811523437500
-0.106811523437500
-0.106811523437500
-0.106811523437500
-0.106811523437500
-0.106811523437500
-0.106811523437500
-0.106811523437500
-0.106811523437500
-0.091552734375000
-0.106811523437500
-0.091552734375000
-0.091552734375000
-0.091552734375000
-0.091552734375000
-0.106811523437500
-0.091552734375000
-0.106811523437500
-0.106811523437500
-0.106811523437500
-0.106811523437500
-0.122070312500000
-0.122070312500000
-0.122070312500000
-0.122070312500000
-0.122070312500000
-0.137329101562500
-0.122070312500000
-0.137329101562500
-0.137329101562500
-0.137329101562500
-0.137329101562500
-0.137329101562500
-0.137329101562500
-0.137329101562500
-0.137329101562500
-0.137329101562500
-0.122070312500000
-0.122070312500000
-0.122070312500000
-0.122070312500000
-0.137329101562500
-0.122070312500000
-0.122070312500000
-0.122070312500000
-0.122070312500000
-0.122070312500000
-0.122070312500000
-0.122070312500000
-0.122070312500000
-0.122070312500000
-0.122070312500000
-0.122070312500000
-0.122070312500000
-0.122070312500000
-0.106811523437500
-0.106811523437500
-0.122070312500000
-0.106811523437500
-0.106811523437500
-0.106811523437500
-0.106811523437500
-0.106811523437500
-0.106811523437500
-0.122070312500000
-0.122070312500000
-0.106811523437500
-0.106811523437500
-0.106811523437500
-0.106811523437500
-0.106811523437500
-0.106811523437500
-0.106811523437500
-0.106811523437500
-0.091552734375000
-0.091552734375000
-0.106811523437500
-0.106811523437500
-0.106811523437500
-0.106811523437500
-0.106811523437500
-0.106811523437500
-0.106811523437500
-0.106811523437500
-0.106811523437500
-0.091552734375000
-0.091552734375000
-0.106811523437500
-0.091552734375000
-0.091552734375000
-0.091552734375000
-0.091552734375000
-0.091552734375000
-0.091552734375000
-0.076293945312500
-0.076293945312500
-0.076293945312500
-0.076293945312500
-0.061035156250000
-0.061035156250000
-0.061035156250000
-0.061035156250000
-0.045776367187500
-0.045776367187500
-0.045776367187500
-0.030517578125000
-0.030517578125000
-0.030517578125000
-0.030517578125000
-0.030517578125000
-0.030517578125000
-0.015258789062500
-0.015258789062500
-0.015258789062500
-0.015258789062500
-0.015258789062500
-0.015258789062500
-0.015258789062500
-0.015258789062500
-0.015258789062500
-0.015258789062500
-0.015258789062500
-0.015258789062500
0.000000000000000
0.000000000000000
0.000000000000000
-0.015258789062500
-0.015258789062500
0.000000000000000
0.000000000000000
0.000000000000000
0.000000000000000
0.000000000000000
-0.015258789062500
-0.015258789062500
-0.015258789062500
-0.030517578125000
-0.030517578125000
-0.030517578125000
-0.030517578125000
-0.030517578125000
-0.045776367187500
-0.045776367187500
-0.045776367187500
-0.045776367187500
-0.045776367187500
-0.061035156250000
-0.061035156250000
-0.061035156250000
-0.061035156250000
-0.076293945312500
-0.076293945312500
-0.076293945312500
-0.076293945312500
-0.076293945312500
-0.061035156250000
-0.061035156250000
-0.061035156250000
-0.076293945312500
-0.076293945312500
-0.061035156250000
-0.061035156250000
-0.076293945312500
-0.076293945312500
-0.076293945312500
-0.076293945312500
-0.076293945312500
-0.076293945312500
-0.076293945312500
-0.076293945312500
-0.076293945312500
-0.091552734375000
-0.091552734375000
-0.091552734375000
-0.091552734375000
-0.091552734375000
-0.106811523437500
-0.106811523437500
-0.106811523437500
-0.106811523437500
-0.106811523437500
-0.106811523437500
-0.106811523437500
-0.106811523437500
-0.106811523437500
-0.106811523437500
-0.106811523437500
-0.106811523437500
-0.106811523437500
-0.122070312500000
-0.106811523437500
-0.122070312500000
-0.122070312500000
-0.106811523437500
-0.122070312500000
-0.122070312500000
-0.122070312500000
-0.122070312500000
-0.106811523437500
-0.106811523437500
-0.106811523437500
-0.106811523437500
-0.106811523437500
-0.106811523437500
-0.091552734375000
-0.091552734375000
-0.091552734375000
-0.091552734375000
-0.091552734375000
-0.076293945312500
-0.091552734375000
-0.091552734375000
-0.091552734375000
-0.091552734375000
-0.091552734375000
-0.091552734375000
-0.091552734375000
-0.091552734375000
-0.091552734375000
-0.091552734375000
-0.091552734375000
-0.091552734375000
-0.091552734375000
-0.091552734375000
-0.091552734375000
-0.091552734375000
-0.091552734375000
-0.076293945312500
-0.076293945312500
-0.076293945312500
-0.076293945312500
-0.076293945312500
-0.076293945312500
-0.076293945312500
-0.076293945312500
-0.076293945312500
-0.061035156250000
-0.076293945312500
-0.076293945312500
-0.061035156250000
-0.061035156250000
-0.061035156250000
-0.061035156250000
-0.061035156250000
-0.061035156250000
-0.061035156250000
-0.061035156250000
-0.061035156250000
-0.061035156250000
-0.076293945312500
-0.061035156250000
-0.061035156250000
-0.061035156250000
-0.061035156250000
-0.061035156250000
-0.061035156250000
-0.061035156250000
-0.061035156250000
-0.061035156250000
-0.061035156250000
-0.061035156250000
-0.061035156250000
-0.061035156250000
-0.061035156250000
-0.061035156250000
-0.061035156250000
-0.061035156250000
-0.061035156250000
-0.061035156250000
-0.076293945312500
-0.076293945312500
-0.076293945312500
-0.076293945312500
-0.076293945312500
-0.091552734375000
-0.091552734375000
-0.091552734375000
-0.091552734375000
-0.091552734375000
-0.091552734375000
-0.091552734375000
-0.091552734375000
-0.091552734375000
-0.106811523437500
-0.091552734375000
-0.091552734375000
-0.091552734375000
-0.091552734375000
-0.091552734375000
-0.091552734375000
-0.091552734375000
-0.091552734375000
-0.091552734375000
-0.091552734375000
-0.091552734375000
-0.091552734375000
-0.076293945312500
-0.076293945312500
-0.076293945312500
-0.076293945312500
-0.076293945312500
-0.076293945312500
-0.076293945312500
-0.076293945312500
-0.076293945312500
-0.061035156250000
-0.061035156250000
-0.061035156250000
-0.061035156250000
-0.061035156250000
-0.061035156250000
-0.045776367187500
-0.045776367187500
-0.045776367187500
-0.045776367187500
-0.045776367187500
-0.045776367187500
-0.030517578125000
-0.030517578125000
-0.030517578125000
-0.045776367187500
-0.045776367187500
-0.045776367187500
-0.030517578125000
-0.030517578125000
-0.030517578125000
-0.030517578125000
-0.030517578125000
-0.030517578125000
-0.015258789062500
-0.015258789062500
0.000000000000000
0.000000000000000
0.000000000000000
0.000000000000000
0.000000000000000
0.000000000000000
0.000000000000000
0.000000000000000
0.000000000000000
0.000000000000000
0.000000000000000
0.000000000000000
0.000000000000000
0.000000000000000
0.000000000000000
0.000000000000000
0.000000000000000
0.015258789062500
0.015258789062500
0.015258789062500
0.015258789062500
0.015258789062500
0.015258789062500
0.000000000000000
0.015258789062500
0.015258789062500
0.000000000000000
0.000000000000000
0.000000000000000
0.000000000000000
0.000000000000000
0.000000000000000
0.000000000000000
0.000000000000000
0.000000000000000
0.000000000000000
0.000000000000000
0.000000000000000
0.000000000000000
0.000000000000000
0.000000000000000
0.000000000000000
-0.015258789062500
-0.015258789062500
0.000000000000000
-0.015258789062500
-0.015258789062500
-0.015258789062500
-0.015258789062500
-0.015258789062500
-0.015258789062500
-0.030517578125000
-0.015258789062500
-0.015258789062500
-0.030517578125000
-0.015258789062500
-0.015258789062500
-0.030517578125000
-0.045776367187500
-0.030517578125000
-0.030517578125000
-0.030517578125000
-0.045776367187500
-0.045776367187500
-0.045776367187500
-0.045776367187500
-0.045776367187500
-0.045776367187500
-0.061035156250000
-0.061035156250000
-0.061035156250000
-0.061035156250000
-0.061035156250000
-0.061035156250000
-0.076293945312500
-0.076293945312500
-0.076293945312500
-0.076293945312500
-0.076293945312500
-0.076293945312500
-0.091552734375000
-0.076293945312500
-0.076293945312500
-0.076293945312500
-0.076293945312500
-0.091552734375000
-0.076293945312500
-0.076293945312500
-0.076293945312500
-0.076293945312500
-0.076293945312500
-0.076293945312500
-0.076293945312500
-0.061035156250000
-0.076293945312500
-0.061035156250000
-0.061035156250000
-0.061035156250000
-0.061035156250000
-0.061035156250000
-0.061035156250000
-0.061035156250000
-0.045776367187500
-0.045776367187500
-0.045776367187500
-0.045776367187500
-0.030517578125000
-0.030517578125000
-0.015258789062500
-0.015258789062500
-0.015258789062500
-0.030517578125000
-0.015258789062500
-0.015258789062500
-0.015258789062500
-0.015258789062500
-0.015258789062500
-0.015258789062500
-0.015258789062500
-0.015258789062500
0.000000000000000
0.000000000000000
0.000000000000000
0.000000000000000
0.000000000000000
0.000000000000000
0.000000000000000
-0.015258789062500
0.000000000000000
0.000000000000000
-0.015258789062500
-0.015258789062500
-0.015258789062500
-0.015258789062500
-0.015258789062500
-0.015258789062500
-0.015258789062500
-0.030517578125000
-0.030517578125000
-0.030517578125000
-0.030517578125000
-0.030517578125000
-0.045776367187500
-0.045776367187500
-0.045776367187500
-0.061035156250000
-0.061035156250000
-0.045776367187500
-0.061035156250000
-0.061035156250000
-0.076293945312500
-0.061035156250000
-0.061035156250000
-0.061035156250000
-0.061035156250000
-0.061035156250000
-0.061035156250000
-0.061035156250000
-0.061035156250000
-0.061035156250000
-0.061035156250000
-0.061035156250000
-0.061035156250000
-0.061035156250000
-0.061035156250000
-0.045776367187500
-0.045776367187500
-0.061035156250000
-0.061035156250000
-0.045776367187500
-0.045776367187500
-0.045776367187500
-0.045776367187500
-0.045776367187500
-0.045776367187500
-0.045776367187500
-0.030517578125000
-0.030517578125000
-0.030517578125000
-0.030517578125000
-0.015258789062500
-0.015258789062500
0.000000000000000
-0.015258789062500
-0.015258789062500
-0.015258789062500
0.000000000000000
0.000000000000000
0.000000000000000
-0.015258789062500
-0.015258789062500
-0.015258789062500
-0.015258789062500
-0.015258789062500
-0.030517578125000
-0.030517578125000
-0.030517578125000
-0.030517578125000
-0.030517578125000
-0.030517578125000
-0.030517578125000
-0.030517578125000
-0.030517578125000
-0.030517578125000
-0.030517578125000
-0.030517578125000
-0.030517578125000
-0.030517578125000
-0.030517578125000
-0.030517578125000
-0.030517578125000
-0.030517578125000
-0.030517578125000
-0.045776367187500
-0.045776367187500
-0.045776367187500
-0.045776367187500
-0.030517578125000
-0.030517578125000
-0.030517578125000
-0.030517578125000
-0.030517578125000
-0.030517578125000
-0.030517578125000
-0.030517578125000
-0.030517578125000
-0.030517578125000
-0.030517578125000
-0.030517578125000
-0.030517578125000
-0.030517578125000
-0.030517578125000
-0.030517578125000
-0.030517578125000
-0.045776367187500
-0.045776367187500
-0.045776367187500
-0.045776367187500
-0.045776367187500
-0.061035156250000
-0.045776367187500
-0.061035156250000
-0.061035156250000
-0.061035156250000
-0.061035156250000
-0.061035156250000
-0.061035156250000
-0.061035156250000
-0.076293945312500
-0.076293945312500
-0.076293945312500
-0.076293945312500
-0.076293945312500
-0.076293945312500
-0.091552734375000
-0.091552734375000
-0.091552734375000
-0.091552734375000
-0.106811523437500
-0.106811523437500
-0.106811523437500
-0.122070312500000
-0.122070312500000
-0.122070312500000
-0.122070312500000
-0.122070312500000
-0.122070312500000
-0.122070312500000
-0.106811523437500
-0.106811523437500
-0.106811523437500
-0.106811523437500
-0.106811523437500
-0.091552734375000
-0.091552734375000
-0.091552734375000
-0.091552734375000
-0.091552734375000
-0.091552734375000
-0.091552734375000
-0.076293945312500
-0.076293945312500
-0.076293945312500
-0.076293945312500
-0.076293945312500
-0.076293945312500
-0.061035156250000
-0.076293945312500
-0.076293945312500
-0.076293945312500
-0.076293945312500
-0.061035156250000
-0.061035156250000
-0.061035156250000
-0.061035156250000
-0.061035156250000
-0.061035156250000
-0.061035156250000
-0.061035156250000
-0.061035156250000
-0.061035156250000
-0.061035156250000
-0.061035156250000
-0.061035156250000
-0.045776367187500
-0.045776367187500
-0.045776367187500
-0.045776367187500
-0.045776367187500
-0.045776367187500
-0.045776367187500
-0.045776367187500
-0.045776367187500
-0.045776367187500
-0.045776367187500
-0.045776367187500
-0.045776367187500
-0.045776367187500
-0.045776367187500
-0.045776367187500
-0.045776367187500
-0.045776367187500
-0.045776367187500
-0.030517578125000
-0.045776367187500
-0.045776367187500
-0.045776367187500
-0.045776367187500
-0.045776367187500
-0.045776367187500
-0.045776367187500
-0.045776367187500
-0.045776367187500
-0.045776367187500
-0.045776367187500
-0.045776367187500
-0.030517578125000
-0.030517578125000
-0.030517578125000
-0.030517578125000
-0.030517578125000
-0.045776367187500
-0.030517578125000
-0.030517578125000
-0.045776367187500
-0.045776367187500
-0.045776367187500
-0.045776367187500
-0.045776367187500
-0.061035156250000
-0.061035156250000
-0.061035156250000
-0.045776367187500
-0.061035156250000
-0.061035156250000
-0.061035156250000
-0.061035156250000
-0.045776367187500
-0.045776367187500
-0.061035156250000
-0.061035156250000
-0.061035156250000
-0.061035156250000
-0.061035156250000
-0.061035156250000
-0.061035156250000
-0.061035156250000
-0.061035156250000
-0.061035156250000
-0.061035156250000
-0.061035156250000
-0.061035156250000
-0.061035156250000
-0.076293945312500
-0.076293945312500
-0.076293945312500
-0.076293945312500
-0.076293945312500
-0.076293945312500
-0.091552734375000
-0.091552734375000
-0.091552734375000
-0.091552734375000
-0.091552734375000
-0.091552734375000
-0.091552734375000
-0.091552734375000
-0.106811523437500
-0.106811523437500
-0.091552734375000
-0.106811523437500
-0.106811523437500
-0.091552734375000
-0.091552734375000
-0.091552734375000
-0.091552734375000
-0.091552734375000
-0.091552734375000
-0.091552734375000
-0.091552734375000
-0.091552734375000
-0.091552734375000
-0.091552734375000
-0.091552734375000
-0.091552734375000
-0.091552734375000
-0.091552734375000
-0.091552734375000
-0.091552734375000
-0.091552734375000
-0.091552734375000
-0.091552734375000
-0.091552734375000
-0.091552734375000
-0.091552734375000
-0.091552734375000
-0.091552734375000
-0.076293945312500
-0.076293945312500
-0.076293945312500
-0.061035156250000
-0.061035156250000
-0.061035156250000
-0.061035156250000
-0.061035156250000
-0.061035156250000
-0.061035156250000
-0.045776367187500
-0.061035156250000
-0.061035156250000
-0.045776367187500
-0.045776367187500
-0.045776367187500
-0.045776367187500
-0.045776367187500
-0.030517578125000
-0.045776367187500
-0.045776367187500
-0.030517578125000
-0.030517578125000
-0.015258789062500
-0.015258789062500
-0.030517578125000
-0.015258789062500
-0.030517578125000
-0.015258789062500
-0.015258789062500
-0.015258789062500
-0.015258789062500
-0.015258789062500
-0.015258789062500
-0.015258789062500
-0.015258789062500
-0.015258789062500
-0.015258789062500
-0.015258789062500
-0.030517578125000
-0.030517578125000
-0.030517578125000
-0.030517578125000
-0.045776367187500
-0.045776367187500
-0.045776367187500
-0.045776367187500
-0.045776367187500
-0.045776367187500
-0.045776367187500
-0.045776367187500
-0.061035156250000
-0.061035156250000
-0.061035156250000
-0.061035156250000
-0.061035156250000
-0.061035156250000
-0.045776367187500
-0.045776367187500
-0.061035156250000
-0.045776367187500
-0.045776367187500
-0.045776367187500
-0.045776367187500
-0.045776367187500
-0.045776367187500
-0.030517578125000
-0.030517578125000
-0.030517578125000
-0.030517578125000
-0.030517578125000
-0.030517578125000
-0.030517578125000
-0.030517578125000
-0.030517578125000
-0.015258789062500
-0.015258789062500
-0.015258789062500
-0.015258789062500
-0.015258789062500
-0.015258789062500
-0.015258789062500
0.000000000000000
0.000000000000000
0.000000000000000
0.000000000000000
0.000000000000000
0.000000000000000
0.000000000000000
0.000000000000000
0.000000000000000
0.000000000000000
0.000000000000000
0.000000000000000
0.015258789062500
0.015258789062500
0.015258789062500
0.015258789062500
0.015258789062500
0.015258789062500
0.000000000000000
0.000000000000000
0.015258789062500
0.015258789062500
0.015258789062500
0.015258789062500
0.015258789062500
0.015258789062500
0.015258789062500
0.015258789062500
0.015258789062500
0.015258789062500
0.015258789062500
0.015258789062500
0.015258789062500
0.015258789062500
0.015258789062500
0.015258789062500
0.015258789062500
0.015258789062500
0.015258789062500
0.015258789062500
0.015258789062500
0.000000000000000
0.000000000000000
0.000000000000000
0.000000000000000
0.000000000000000
0.000000000000000
0.000000000000000
0.000000000000000
0.000000000000000
0.000000000000000
0.000000000000000
0.000000000000000
0.000000000000000
0.000000000000000
0.000000000000000
0.000000000000000
0.000000000000000
0.000000000000000
0.000000000000000
0.000000000000000
0.000000000000000
0.000000000000000
0.000000000000000
0.000000000000000
0.000000000000000
0.000000000000000
0.000000000000000
0.000000000000000
0.000000000000000
0.000000000000000
0.000000000000000
0.000000000000000
0.000000000000000
0.000000000000000
0.000000000000000
0.000000000000000
0.000000000000000
0.000000000000000
0.000000000000000
0.000000000000000
0.000000000000000
0.000000000000000
0.000000000000000
0.015258789062500
0.000000000000000
0.000000000000000
0.015258789062500
0.015258789062500
0.015258789062500
0.015258789062500
0.015258789062500
0.015258789062500
0.015258789062500
0.030517578125000
0.030517578125000
0.015258789062500
0.030517578125000
0.030517578125000
0.030517578125000
0.030517578125000
0.015258789062500
0.030517578125000
0.030517578125000
0.015258789062500
0.015258789062500
0.015258789062500
0.015258789062500
0.015258789062500
0.015258789062500
0.015258789062500
0.015258789062500
0.015258789062500
0.015258789062500
0.015258789062500
0.015258789062500
0.000000000000000
0.015258789062500
0.000000000000000
0.000000000000000
0.000000000000000
0.000000000000000
0.000000000000000
0.000000000000000
0.000000000000000
0.000000000000000
0.000000000000000
0.000000000000000
-0.015258789062500
0.000000000000000
-0.015258789062500
-0.015258789062500
-0.015258789062500
-0.030517578125000
-0.030517578125000
-0.030517578125000
-0.030517578125000
-0.030517578125000
-0.030517578125000
-0.030517578125000
-0.030517578125000
-0.030517578125000
-0.045776367187500
-0.045776367187500
-0.045776367187500
-0.045776367187500
-0.045776367187500
-0.045776367187500
-0.045776367187500
-0.045776367187500
-0.045776367187500
-0.045776367187500
-0.045776367187500
-0.045776367187500
-0.045776367187500
-0.045776367187500
-0.045776367187500
-0.045776367187500
-0.045776367187500
-0.045776367187500
-0.045776367187500
-0.045776367187500
-0.045776367187500
-0.045776367187500
-0.045776367187500
-0.045776367187500
-0.045776367187500
-0.045776367187500
-0.045776367187500
-0.045776367187500
-0.045776367187500
-0.045776367187500
-0.045776367187500
-0.045776367187500
-0.045776367187500
-0.045776367187500
-0.045776367187500
-0.045776367187500
-0.045776367187500
-0.045776367187500
-0.045776367187500
-0.061035156250000
-0.061035156250000
-0.045776367187500
-0.045776367187500
-0.045776367187500
-0.061035156250000
-0.061035156250000
-0.061035156250000
-0.061035156250000
-0.061035156250000
-0.045776367187500
-0.061035156250000
-0.061035156250000
-0.061035156250000
-0.061035156250000
-0.061035156250000
-0.045776367187500
-0.045776367187500
-0.045776367187500
-0.045776367187500
-0.045776367187500
-0.045776367187500
-0.045776367187500
-0.045776367187500
-0.045776367187500
-0.030517578125000
-0.030517578125000
-0.030517578125000
-0.030517578125000
-0.015258789062500
-0.015258789062500
-0.015258789062500
-0.015258789062500
-0.015258789062500
0.000000000000000
0.000000000000000
0.000000000000000
0.000000000000000
-0.015258789062500
0.000000000000000
0.000000000000000
0.000000000000000
0.000000000000000
0.000000000000000
0.000000000000000
0.000000000000000
0.000000000000000
-0.015258789062500
-0.015258789062500
-0.015258789062500
-0.015258789062500
-0.015258789062500
-0.030517578125000
-0.030517578125000
-0.030517578125000
-0.030517578125000
-0.030517578125000
-0.030517578125000
-0.030517578125000
-0.030517578125000
-0.030517578125000
-0.045776367187500
-0.045776367187500
-0.045776367187500
-0.030517578125000
-0.045776367187500
-0.045776367187500
-0.045776367187500
-0.030517578125000
-0.045776367187500
-0.045776367187500
-0.045776367187500
-0.045776367187500
-0.045776367187500
-0.045776367187500
-0.045776367187500
-0.045776367187500
-0.045776367187500
-0.045776367187500
-0.045776367187500
-0.045776367187500
-0.045776367187500
-0.045776367187500
-0.030517578125000
-0.045776367187500
-0.045776367187500
-0.045776367187500
-0.030517578125000
-0.030517578125000
-0.030517578125000
-0.030517578125000
-0.030517578125000
-0.030517578125000
-0.030517578125000
-0.030517578125000
-0.030517578125000
-0.030517578125000
-0.045776367187500
-0.045776367187500
-0.045776367187500
-0.045776367187500
-0.045776367187500
-0.045776367187500
-0.045776367187500
-0.045776367187500
-0.045776367187500
-0.061035156250000
-0.061035156250000
-0.061035156250000
-0.061035156250000
-0.061035156250000
-0.061035156250000
-0.061035156250000
-0.061035156250000
-0.061035156250000
-0.061035156250000
-0.061035156250000
-0.061035156250000
-0.061035156250000
-0.061035156250000
-0.045776367187500
-0.045776367187500
-0.045776367187500
-0.045776367187500
-0.045776367187500
-0.045776367187500
-0.045776367187500
-0.061035156250000
-0.061035156250000
-0.061035156250000
-0.061035156250000
-0.061035156250000
-0.061035156250000
-0.061035156250000
-0.076293945312500
-0.076293945312500
-0.076293945312500
-0.076293945312500
-0.076293945312500
-0.076293945312500
-0.076293945312500
-0.076293945312500
-0.076293945312500
-0.076293945312500
-0.076293945312500
-0.076293945312500
-0.076293945312500
-0.076293945312500
-0.061035156250000
-0.061035156250000
-0.061035156250000
-0.061035156250000
-0.061035156250000
-0.045776367187500
-0.045776367187500
-0.045776367187500
-0.045776367187500
-0.045776367187500
-0.045776367187500
-0.045776367187500
-0.045776367187500
-0.030517578125000
-0.030517578125000
-0.030517578125000
-0.030517578125000
-0.030517578125000
-0.030517578125000
-0.030517578125000
-0.030517578125000
-0.030517578125000
-0.030517578125000
-0.030517578125000
-0.015258789062500
-0.015258789062500
-0.030517578125000
-0.030517578125000
-0.030517578125000
-0.030517578125000
-0.030517578125000
-0.030517578125000
-0.045776367187500
-0.045776367187500
-0.061035156250000
-0.045776367187500
-0.061035156250000
-0.061035156250000
-0.061035156250000
-0.061035156250000
-0.061035156250000
-0.061035156250000
-0.061035156250000
-0.061035156250000
-0.061035156250000
-0.076293945312500
-0.061035156250000
-0.061035156250000
-0.061035156250000
-0.061035156250000
-0.061035156250000
-0.076293945312500
-0.061035156250000
-0.061035156250000
-0.061035156250000
-0.061035156250000
-0.061035156250000
-0.061035156250000
-0.061035156250000
-0.061035156250000
-0.061035156250000
-0.061035156250000
-0.061035156250000
-0.061035156250000
-0.061035156250000
-0.061035156250000
-0.061035156250000
-0.061035156250000
-0.061035156250000
-0.045776367187500
-0.045776367187500
-0.045776367187500
-0.045776367187500
-0.045776367187500
-0.045776367187500
-0.045776367187500
-0.045776367187500
-0.030517578125000
-0.030517578125000
-0.045776367187500
-0.045776367187500
-0.045776367187500
-0.045776367187500
-0.045776367187500
-0.045776367187500
-0.045776367187500
-0.045776367187500
-0.045776367187500
-0.045776367187500
-0.030517578125000
-0.030517578125000
-0.045776367187500
-0.045776367187500
-0.045776367187500
-0.045776367187500
-0.045776367187500
-0.045776367187500
-0.045776367187500
-0.045776367187500
-0.045776367187500
-0.045776367187500
-0.045776367187500
-0.061035156250000
-0.061035156250000
-0.061035156250000
-0.061035156250000
-0.061035156250000
-0.076293945312500
-0.076293945312500
-0.076293945312500
-0.076293945312500
-0.076293945312500
-0.091552734375000
-0.091552734375000
-0.091552734375000
-0.091552734375000
-0.091552734375000
-0.091552734375000
-0.091552734375000
-0.091552734375000
-0.106811523437500
-0.106811523437500
-0.106811523437500
-0.091552734375000
-0.106811523437500
-0.106811523437500
-0.106811523437500
-0.106811523437500
-0.091552734375000
-0.091552734375000
-0.091552734375000
-0.091552734375000
-0.091552734375000
-0.091552734375000
-0.091552734375000
-0.091552734375000
-0.091552734375000
-0.091552734375000
-0.091552734375000
-0.091552734375000
-0.091552734375000
-0.091552734375000
-0.091552734375000
-0.091552734375000
-0.091552734375000
-0.091552734375000
-0.091552734375000
-0.091552734375000
-0.091552734375000
-0.091552734375000
-0.091552734375000
-0.091552734375000
-0.091552734375000
-0.091552734375000
-0.091552734375000
-0.091552734375000
-0.091552734375000
-0.091552734375000
-0.091552734375000
-0.091552734375000
-0.091552734375000
-0.091552734375000
-0.091552734375000
-0.091552734375000
-0.091552734375000
-0.091552734375000
-0.091552734375000
-0.091552734375000
-0.091552734375000
-0.091552734375000
-0.091552734375000
-0.091552734375000
-0.091552734375000
-0.091552734375000
-0.091552734375000
-0.091552734375000
-0.091552734375000
-0.091552734375000
-0.076293945312500
-0.076293945312500
-0.076293945312500
-0.076293945312500
-0.076293945312500
-0.076293945312500
-0.076293945312500
-0.076293945312500
-0.076293945312500
-0.076293945312500
-0.076293945312500
-0.076293945312500
-0.061035156250000
-0.076293945312500
-0.061035156250000
-0.061035156250000
-0.061035156250000
-0.061035156250000
-0.061035156250000
-0.061035156250000
-0.061035156250000
-0.061035156250000
-0.061035156250000
-0.061035156250000
-0.045776367187500
-0.061035156250000
-0.061035156250000
-0.045776367187500
-0.045776367187500
-0.045776367187500
-0.045776367187500
-0.045776367187500
-0.045776367187500
-0.045776367187500
-0.045776367187500
-0.030517578125000
-0.045776367187500
-0.045776367187500
-0.030517578125000
-0.030517578125000
-0.045776367187500
-0.030517578125000
-0.030517578125000
-0.030517578125000
-0.030517578125000
-0.045776367187500
-0.030517578125000
-0.030517578125000
-0.030517578125000
-0.030517578125000
-0.030517578125000
-0.030517578125000
-0.030517578125000
-0.030517578125000
-0.030517578125000
-0.030517578125000
-0.030517578125000
-0.030517578125000
-0.030517578125000
-0.030517578125000
-0.030517578125000
-0.030517578125000
-0.030517578125000
-0.030517578125000
-0.030517578125000
-0.030517578125000
-0.030517578125000
-0.015258789062500
-0.015258789062500
-0.030517578125000
-0.015258789062500
-0.015258789062500
-0.030517578125000
-0.015258789062500
-0.015258789062500
-0.015258789062500
-0.015258789062500
-0.015258789062500
-0.015258789062500
-0.015258789062500
-0.015258789062500
-0.015258789062500
-0.030517578125000
-0.015258789062500
-0.015258789062500
-0.015258789062500
-0.015258789062500
-0.015258789062500
-0.015258789062500
-0.015258789062500
-0.015258789062500
-0.015258789062500
-0.015258789062500
-0.015258789062500
-0.015258789062500
-0.015258789062500
-0.015258789062500
-0.015258789062500
-0.015258789062500
-0.015258789062500
-0.015258789062500
-0.015258789062500
-0.015258789062500
-0.015258789062500
-0.015258789062500
0.000000000000000
-0.015258789062500
-0.015258789062500
0.000000000000000
-0.015258789062500
-0.015258789062500
0.000000000000000
0.000000000000000
0.000000000000000
0.000000000000000
0.000000000000000
0.000000000000000
-0.015258789062500
0.000000000000000
0.000000000000000
-0.015258789062500
-0.015258789062500
0.000000000000000
0.000000000000000
-0.015258789062500
-0.015258789062500
-0.015258789062500
0.000000000000000
-0.015258789062500
-0.015258789062500
-0.015258789062500
-0.015258789062500
-0.030517578125000
-0.030517578125000
-0.030517578125000
-0.030517578125000
-0.045776367187500
-0.045776367187500
-0.045776367187500
-0.030517578125000
-0.045776367187500
-0.045776367187500
-0.030517578125000
-0.030517578125000
-0.045776367187500
-0.030517578125000
-0.030517578125000
-0.030517578125000
-0.030517578125000
-0.030517578125000
-0.045776367187500
-0.030517578125000
-0.030517578125000
-0.030517578125000
-0.030517578125000
-0.030517578125000
-0.030517578125000
-0.030517578125000
-0.030517578125000
-0.030517578125000
-0.030517578125000
-0.045776367187500
-0.045776367187500
-0.045776367187500
-0.061035156250000
-0.061035156250000
-0.061035156250000
-0.076293945312500
-0.076293945312500
-0.076293945312500
-0.076293945312500
-0.091552734375000
-0.091552734375000
-0.091552734375000
-0.106811523437500
-0.106811523437500
-0.106811523437500
-0.106811523437500
-0.106811523437500
-0.106811523437500
-0.106811523437500
-0.106811523437500
-0.106811523437500
-0.106811523437500
-0.091552734375000
-0.091552734375000
-0.091552734375000
-0.091552734375000
-0.091552734375000
-0.091552734375000
-0.091552734375000
-0.091552734375000
-0.091552734375000
-0.076293945312500
-0.076293945312500
-0.076293945312500
-0.076293945312500
-0.061035156250000
-0.061035156250000
-0.061035156250000
-0.061035156250000
-0.061035156250000
-0.061035156250000
-0.045776367187500
-0.061035156250000
-0.061035156250000
-0.061035156250000
-0.045776367187500
-0.045776367187500
-0.061035156250000
-0.061035156250000
-0.061035156250000
-0.061035156250000
-0.045776367187500
-0.045776367187500
-0.045776367187500
-0.045776367187500
-0.045776367187500
-0.045776367187500
-0.045776367187500
-0.045776367187500
-0.030517578125000
-0.030517578125000
-0.030517578125000
-0.030517578125000
-0.030517578125000
-0.030517578125000
-0.030517578125000
-0.015258789062500
-0.015258789062500
-0.030517578125000
-0.015258789062500
-0.015258789062500
-0.015258789062500
-0.015258789062500
-0.015258789062500
-0.015258789062500
-0.015258789062500
-0.015258789062500
-0.015258789062500
-0.015258789062500
0.000000000000000
0.000000000000000
0.000000000000000
-0.015258789062500
0.000000000000000
0.000000000000000
0.000000000000000
0.000000000000000
0.000000000000000
0.000000000000000
0.000000000000000
0.015258789062500
0.015258789062500
0.000000000000000
0.000000000000000
0.000000000000000
0.000000000000000
0.000000000000000
0.000000000000000
0.000000000000000
0.000000000000000
0.000000000000000
0.000000000000000
0.000000000000000
0.000000000000000
0.000000000000000
0.000000000000000
0.000000000000000
0.000000000000000
-0.015258789062500
0.000000000000000
0.000000000000000
-0.015258789062500
-0.015258789062500
-0.030517578125000
-0.030517578125000
-0.030517578125000
-0.030517578125000
-0.045776367187500
-0.045776367187500
-0.045776367187500
-0.045776367187500
-0.045776367187500
-0.045776367187500
-0.061035156250000
-0.061035156250000
-0.045776367187500
-0.061035156250000
-0.061035156250000
-0.061035156250000
-0.061035156250000
-0.061035156250000
-0.061035156250000
-0.061035156250000
-0.061035156250000
-0.061035156250000
-0.061035156250000
-0.061035156250000
-0.061035156250000
-0.045776367187500
-0.045776367187500
-0.045776367187500
-0.045776367187500
-0.061035156250000
-0.045776367187500
-0.045776367187500
-0.045776367187500
-0.045776367187500
-0.045776367187500
-0.045776367187500
-0.045776367187500
-0.045776367187500
-0.030517578125000
-0.030517578125000
-0.030517578125000
-0.030517578125000
-0.030517578125000
-0.015258789062500
-0.015258789062500
-0.015258789062500
-0.015258789062500
-0.015258789062500
0.000000000000000
0.000000000000000
0.000000000000000
-0.015258789062500
-0.015258789062500
0.000000000000000
0.000000000000000
0.000000000000000
0.000000000000000
0.000000000000000
0.000000000000000
0.000000000000000
-0.015258789062500
0.000000000000000
-0.015258789062500
-0.015258789062500
-0.030517578125000
-0.015258789062500
-0.015258789062500
-0.030517578125000
-0.030517578125000
-0.030517578125000
-0.045776367187500
-0.045776367187500
-0.045776367187500
-0.061035156250000
-0.061035156250000
-0.076293945312500
-0.076293945312500
-0.076293945312500
-0.076293945312500
-0.091552734375000
-0.091552734375000
-0.091552734375000
-0.091552734375000
-0.106811523437500
-0.106811523437500
-0.091552734375000
-0.091552734375000
-0.106811523437500
-0.106811523437500
-0.106811523437500
-0.106811523437500
-0.106811523437500
-0.106811523437500
-0.106811523437500
-0.106811523437500
-0.106811523437500
-0.106811523437500
-0.106811523437500
-0.106811523437500
-0.106811523437500
-0.106811523437500
-0.106811523437500
-0.106811523437500
-0.106811523437500
-0.106811523437500
-0.106811523437500
-0.106811523437500
-0.106811523437500
-0.122070312500000
-0.106811523437500
-0.106811523437500
-0.106811523437500
-0.106811523437500
-0.106811523437500
-0.106811523437500
-0.091552734375000
-0.106811523437500
-0.106811523437500
-0.091552734375000
-0.091552734375000
-0.091552734375000
-0.091552734375000
-0.091552734375000
-0.091552734375000
-0.091552734375000
-0.091552734375000
-0.076293945312500
-0.076293945312500
-0.076293945312500
-0.076293945312500
-0.076293945312500
-0.091552734375000
-0.076293945312500
-0.091552734375000
-0.091552734375000
-0.091552734375000
-0.091552734375000
-0.091552734375000
-0.091552734375000
-0.091552734375000
-0.091552734375000
-0.091552734375000
-0.091552734375000
-0.091552734375000
-0.091552734375000
-0.076293945312500
-0.091552734375000
-0.076293945312500
-0.076293945312500
-0.076293945312500
-0.076293945312500
-0.076293945312500
-0.076293945312500
-0.076293945312500
-0.076293945312500
-0.076293945312500
-0.076293945312500
-0.076293945312500
-0.076293945312500
-0.076293945312500
-0.076293945312500
-0.076293945312500
-0.076293945312500
-0.076293945312500
-0.076293945312500
-0.076293945312500
-0.076293945312500
-0.076293945312500
-0.076293945312500
-0.076293945312500
-0.061035156250000
-0.061035156250000
-0.076293945312500
-0.076293945312500
-0.076293945312500
-0.076293945312500
-0.076293945312500
-0.076293945312500
-0.076293945312500
-0.076293945312500
-0.076293945312500
-0.076293945312500
-0.076293945312500
-0.076293945312500
-0.076293945312500
-0.076293945312500
-0.076293945312500
-0.076293945312500
-0.076293945312500
-0.076293945312500
-0.076293945312500
-0.076293945312500
-0.061035156250000
-0.076293945312500
-0.061035156250000
-0.061035156250000
-0.061035156250000
-0.061035156250000
-0.045776367187500
-0.045776367187500
-0.045776367187500
-0.045776367187500
-0.030517578125000
-0.030517578125000
-0.030517578125000
-0.030517578125000
-0.045776367187500
-0.030517578125000
-0.030517578125000
-0.030517578125000
-0.030517578125000
-0.030517578125000
-0.030517578125000
-0.015258789062500
-0.015258789062500
-0.015258789062500
-0.015258789062500
-0.015258789062500
-0.015258789062500
-0.015258789062500
-0.015258789062500
-0.015258789062500
-0.015258789062500
-0.015258789062500
-0.030517578125000
-0.030517578125000
-0.030517578125000
-0.030517578125000
-0.030517578125000
-0.045776367187500
-0.045776367187500
-0.045776367187500
-0.045776367187500
-0.045776367187500
-0.045776367187500
-0.045776367187500
-0.061035156250000
-0.045776367187500
-0.061035156250000
-0.061035156250000
-0.061035156250000
-0.061035156250000
-0.061035156250000
-0.061035156250000
-0.061035156250000
-0.061035156250000
-0.061035156250000
-0.076293945312500
-0.076293945312500
-0.076293945312500
-0.076293945312500
-0.076293945312500
-0.091552734375000
-0.091552734375000
-0.091552734375000
-0.076293945312500
-0.076293945312500
-0.076293945312500
-0.076293945312500
-0.076293945312500
-0.076293945312500
-0.076293945312500
-0.061035156250000
-0.061035156250000
-0.061035156250000
-0.061035156250000
-0.061035156250000
-0.061035156250000
-0.061035156250000
-0.061035156250000
-0.045776367187500
-0.061035156250000
-0.045776367187500
-0.045776367187500
-0.045776367187500
-0.045776367187500
-0.045776367187500
-0.045776367187500
-0.045776367187500
-0.061035156250000
-0.061035156250000
-0.061035156250000
-0.061035156250000
-0.061035156250000
-0.061035156250000
-0.061035156250000
-0.061035156250000
-0.061035156250000
-0.061035156250000
-0.061035156250000
-0.061035156250000
-0.061035156250000
-0.061035156250000
-0.061035156250000
-0.061035156250000
-0.061035156250000
-0.061035156250000
-0.045776367187500
-0.045776367187500
-0.061035156250000
-0.061035156250000
-0.045776367187500
-0.045776367187500
-0.045776367187500
-0.045776367187500
-0.045776367187500
-0.030517578125000
-0.045776367187500
-0.045776367187500
-0.030517578125000
-0.030517578125000
-0.030517578125000
-0.030517578125000
-0.045776367187500
-0.030517578125000
-0.030517578125000
-0.030517578125000
-0.030517578125000
-0.030517578125000
-0.030517578125000
-0.030517578125000
-0.030517578125000
-0.030517578125000
-0.030517578125000
-0.030517578125000
-0.030517578125000
-0.015258789062500
-0.015258789062500
-0.015258789062500
-0.015258789062500
-0.015258789062500
-0.015258789062500
0.000000000000000
0.000000000000000
0.000000000000000
0.000000000000000
0.000000000000000
0.000000000000000
0.000000000000000
0.000000000000000
0.000000000000000
0.000000000000000
0.000000000000000
0.000000000000000
0.000000000000000
0.000000000000000
0.000000000000000
0.000000000000000
0.000000000000000
0.000000000000000
0.000000000000000
0.000000000000000
0.000000000000000
0.000000000000000
0.000000000000000
0.000000000000000
0.000000000000000
-0.015258789062500
-0.015258789062500
-0.015258789062500
-0.015258789062500
-0.015258789062500
-0.015258789062500
-0.030517578125000
-0.015258789062500
-0.015258789062500
-0.030517578125000
-0.030517578125000
-0.030517578125000
-0.030517578125000
-0.030517578125000
-0.030517578125000
-0.030517578125000
-0.045776367187500
-0.045776367187500
-0.045776367187500
-0.045776367187500
-0.045776367187500
-0.061035156250000
-0.061035156250000
-0.061035156250000
-0.061035156250000
-0.061035156250000
-0.061035156250000
-0.061035156250000
-0.061035156250000
-0.061035156250000
-0.061035156250000
-0.061035156250000
-0.061035156250000
-0.061035156250000
-0.061035156250000
-0.061035156250000
-0.061035156250000
-0.045776367187500
-0.045776367187500
-0.045776367187500
-0.045776367187500
-0.045776367187500
-0.045776367187500
-0.045776367187500
-0.045776367187500
-0.045776367187500
-0.045776367187500
-0.045776367187500
-0.045776367187500
-0.030517578125000
-0.030517578125000
-0.030517578125000
-0.030517578125000
-0.030517578125000
-0.030517578125000
-0.015258789062500
-0.015258789062500
-0.030517578125000
-0.030517578125000
-0.030517578125000
-0.030517578125000
-0.030517578125000
-0.030517578125000
-0.045776367187500
-0.045776367187500
-0.045776367187500
-0.045776367187500
-0.045776367187500
-0.045776367187500
-0.045776367187500
-0.045776367187500
-0.045776367187500
-0.045776367187500
-0.045776367187500
-0.045776367187500
-0.030517578125000
-0.030517578125000
-0.030517578125000
-0.030517578125000
-0.030517578125000
-0.030517578125000
-0.015258789062500
-0.015258789062500
-0.015258789062500
-0.015258789062500
-0.015258789062500
-0.015258789062500
-0.015258789062500
-0.015258789062500
-0.015258789062500
-0.015258789062500
-0.030517578125000
-0.030517578125000
-0.030517578125000
-0.030517578125000
-0.030517578125000
-0.030517578125000
-0.045776367187500
-0.045776367187500
-0.045776367187500
-0.045776367187500
-0.030517578125000
-0.030517578125000
-0.030517578125000
-0.045776367187500
-0.030517578125000
-0.030517578125000
-0.030517578125000
-0.030517578125000
-0.045776367187500
-0.045776367187500
-0.030517578125000
-0.030517578125000
-0.045776367187500
-0.045776367187500
-0.045776367187500
-0.045776367187500
-0.045776367187500
-0.061035156250000
-0.061035156250000
-0.061035156250000
-0.061035156250000
-0.061035156250000
-0.061035156250000
-0.061035156250000
-0.061035156250000
-0.061035156250000
-0.061035156250000
-0.061035156250000
-0.061035156250000
-0.061035156250000
-0.061035156250000
-0.076293945312500
-0.061035156250000
-0.061035156250000
-0.061035156250000
-0.061035156250000
-0.061035156250000
-0.061035156250000
-0.061035156250000
-0.061035156250000
-0.045776367187500
-0.061035156250000
-0.061035156250000
-0.061035156250000
-0.045776367187500
-0.061035156250000
-0.061035156250000
-0.061035156250000
-0.061035156250000
-0.061035156250000
-0.061035156250000
-0.061035156250000
-0.061035156250000
-0.061035156250000
-0.076293945312500
-0.061035156250000
-0.061035156250000
-0.061035156250000
-0.061035156250000
-0.061035156250000
-0.076293945312500
-0.061035156250000
-0.061035156250000
-0.061035156250000
-0.061035156250000
-0.061035156250000
-0.076293945312500
-0.061035156250000
-0.061035156250000
-0.061035156250000
-0.061035156250000
-0.061035156250000
-0.061035156250000
-0.061035156250000
-0.061035156250000
-0.061035156250000
-0.061035156250000
-0.061035156250000
-0.061035156250000
-0.061035156250000
-0.076293945312500
-0.061035156250000
-0.061035156250000
-0.061035156250000
-0.061035156250000
-0.061035156250000
-0.061035156250000
-0.061035156250000
-0.061035156250000
-0.061035156250000
-0.061035156250000
-0.061035156250000
-0.061035156250000
-0.045776367187500
-0.045776367187500
-0.045776367187500
-0.045776367187500
-0.045776367187500
-0.045776367187500
-0.030517578125000
-0.045776367187500
-0.030517578125000
-0.030517578125000
-0.030517578125000
-0.030517578125000
-0.030517578125000
-0.045776367187500
-0.045776367187500
-0.045776367187500
-0.045776367187500
-0.045776367187500
-0.045776367187500
-0.045776367187500
-0.030517578125000
-0.045776367187500
-0.045776367187500
-0.045776367187500
-0.045776367187500
-0.045776367187500
-0.045776367187500
-0.045776367187500
-0.045776367187500
-0.045776367187500
-0.045776367187500
-0.045776367187500
-0.045776367187500
-0.061035156250000
-0.045776367187500
-0.045776367187500
-0.045776367187500
-0.045776367187500
-0.045776367187500
-0.045776367187500
-0.030517578125000
-0.030517578125000
-0.030517578125000
-0.030517578125000
-0.030517578125000
-0.030517578125000
-0.030517578125000
-0.015258789062500
-0.030517578125000
-0.030517578125000
-0.030517578125000
-0.030517578125000
-0.030517578125000
-0.045776367187500
-0.030517578125000
-0.030517578125000
-0.030517578125000
-0.045776367187500
-0.045776367187500
-0.030517578125000
-0.030517578125000
-0.045776367187500
-0.045776367187500
-0.045776367187500
-0.030517578125000
-0.045776367187500
-0.030517578125000
-0.045776367187500
-0.045776367187500
-0.045776367187500
-0.045776367187500
-0.045776367187500
-0.045776367187500
-0.061035156250000
-0.061035156250000
-0.061035156250000
-0.061035156250000
-0.061035156250000
-0.061035156250000
-0.061035156250000
-0.061035156250000
-0.061035156250000
-0.076293945312500
-0.076293945312500
-0.076293945312500
-0.076293945312500
-0.076293945312500
-0.076293945312500
-0.076293945312500
-0.076293945312500
-0.076293945312500
-0.091552734375000
-0.076293945312500
-0.076293945312500
-0.091552734375000
-0.076293945312500
-0.076293945312500
-0.076293945312500
-0.076293945312500
-0.076293945312500
-0.076293945312500
-0.076293945312500
-0.076293945312500
-0.076293945312500
-0.076293945312500
-0.076293945312500
-0.076293945312500
-0.076293945312500
-0.061035156250000
-0.076293945312500
-0.076293945312500
-0.061035156250000
-0.061035156250000
-0.061035156250000
-0.061035156250000
-0.061035156250000
-0.061035156250000
-0.061035156250000
-0.045776367187500
-0.061035156250000
-0.045776367187500
-0.030517578125000
-0.045776367187500
-0.045776367187500
-0.030517578125000
-0.030517578125000
-0.030517578125000
-0.045776367187500
-0.045776367187500
-0.045776367187500
-0.045776367187500
-0.045776367187500
-0.045776367187500
-0.045776367187500
-0.061035156250000
-0.061035156250000
-0.061035156250000
-0.061035156250000
-0.061035156250000
-0.061035156250000
-0.061035156250000
-0.076293945312500
-0.061035156250000
-0.061035156250000
-0.061035156250000
-0.061035156250000
-0.061035156250000
-0.061035156250000
-0.061035156250000
-0.061035156250000
-0.061035156250000
-0.061035156250000
-0.061035156250000
-0.061035156250000
-0.061035156250000
-0.045776367187500
-0.061035156250000
-0.061035156250000
-0.061035156250000
-0.045776367187500
-0.045776367187500
-0.061035156250000
-0.061035156250000
-0.045776367187500
-0.061035156250000
-0.061035156250000
-0.061035156250000
-0.061035156250000
-0.061035156250000
-0.061035156250000
-0.061035156250000
-0.061035156250000
-0.061035156250000
-0.061035156250000
-0.045776367187500
-0.045776367187500
-0.061035156250000
-0.045776367187500
-0.045776367187500
-0.045776367187500
-0.045776367187500
-0.061035156250000
-0.045776367187500
-0.061035156250000
-0.045776367187500
-0.030517578125000
-0.030517578125000
-0.045776367187500
-0.045776367187500
-0.030517578125000
-0.030517578125000
-0.030517578125000
-0.030517578125000
-0.030517578125000
-0.045776367187500
-0.030517578125000
-0.030517578125000
-0.030517578125000
-0.030517578125000
-0.030517578125000
-0.030517578125000
-0.030517578125000
-0.030517578125000
-0.030517578125000
-0.030517578125000
-0.030517578125000
-0.030517578125000
-0.030517578125000
-0.045776367187500
-0.045776367187500
-0.045776367187500
-0.045776367187500
-0.030517578125000
-0.030517578125000
-0.030517578125000
-0.030517578125000
-0.030517578125000
-0.030517578125000
-0.030517578125000
-0.030517578125000
-0.030517578125000
-0.030517578125000
-0.030517578125000
-0.030517578125000
-0.030517578125000
-0.030517578125000
-0.030517578125000
-0.030517578125000
-0.030517578125000
-0.030517578125000
-0.015258789062500
-0.015258789062500
-0.015258789062500
-0.015258789062500
-0.015258789062500
-0.015258789062500
-0.015258789062500
-0.015258789062500
-0.015258789062500
-0.015258789062500
-0.015258789062500
-0.015258789062500
-0.015258789062500
0.000000000000000
-0.015258789062500
-0.015258789062500
0.000000000000000
-0.015258789062500
-0.015258789062500
-0.015258789062500
-0.015258789062500
-0.015258789062500
-0.015258789062500
-0.015258789062500
-0.015258789062500
-0.015258789062500
-0.015258789062500
-0.015258789062500
-0.015258789062500
-0.015258789062500
0.000000000000000
0.000000000000000
0.000000000000000
0.000000000000000
0.000000000000000
0.000000000000000
0.000000000000000
0.000000000000000
0.000000000000000
0.000000000000000
0.000000000000000
0.000000000000000
0.000000000000000
0.000000000000000
0.000000000000000
0.000000000000000
0.000000000000000
0.000000000000000
0.000000000000000
0.000000000000000
0.000000000000000
0.000000000000000
0.000000000000000
0.000000000000000
0.000000000000000
0.000000000000000
0.015258789062500
0.015258789062500
0.000000000000000
0.015258789062500
0.000000000000000
0.000000000000000
0.015258789062500
0.015258789062500
0.000000000000000
0.000000000000000
0.000000000000000
0.000000000000000
0.015258789062500
0.000000000000000
0.000000000000000
0.000000000000000
0.000000000000000
0.000000000000000
0.000000000000000
0.000000000000000
0.000000000000000
-0.015258789062500
-0.015258789062500
-0.015258789062500
-0.015258789062500
-0.015258789062500
-0.015258789062500
-0.015258789062500
-0.015258789062500
-0.015258789062500
-0.030517578125000
-0.030517578125000
-0.030517578125000
-0.030517578125000
-0.030517578125000
-0.030517578125000
-0.030517578125000
-0.030517578125000
-0.030517578125000
-0.030517578125000
-0.045776367187500
-0.030517578125000
-0.030517578125000
-0.045776367187500
-0.030517578125000
-0.030517578125000
-0.030517578125000
-0.030517578125000
-0.030517578125000
-0.030517578125000
-0.030517578125000
-0.030517578125000
-0.030517578125000
-0.030517578125000
-0.030517578125000
-0.015258789062500
-0.015258789062500
-0.015258789062500
-0.015258789062500
0.000000000000000
0.000000000000000
0.000000000000000
0.000000000000000
0.000000000000000
0.000000000000000
0.000000000000000
0.000000000000000
0.000000000000000
0.000000000000000
0.000000000000000
0.000000000000000
0.000000000000000
0.000000000000000
0.000000000000000
0.000000000000000
0.000000000000000
0.000000000000000
0.000000000000000
0.000000000000000
0.000000000000000
0.000000000000000
0.000000000000000
-0.015258789062500
-0.015258789062500
-0.015258789062500
-0.015258789062500
-0.015258789062500
-0.015258789062500
-0.015258789062500
-0.015258789062500
-0.015258789062500
-0.015258789062500
-0.015258789062500
-0.030517578125000
-0.030517578125000
-0.030517578125000
-0.030517578125000
-0.030517578125000
-0.030517578125000
-0.030517578125000
-0.030517578125000
-0.015258789062500
-0.030517578125000
-0.015258789062500
-0.015258789062500
-0.015258789062500
-0.015258789062500
-0.015258789062500
-0.015258789062500
-0.015258789062500
0.000000000000000
0.000000000000000
0.000000000000000
0.000000000000000
0.000000000000000
0.000000000000000
0.000000000000000
0.000000000000000
0.000000000000000
0.000000000000000
0.000000000000000
0.000000000000000
0.000000000000000
0.000000000000000
0.000000000000000
0.000000000000000
0.000000000000000
0.000000000000000
0.000000000000000
-0.015258789062500
-0.015258789062500
-0.015258789062500
-0.030517578125000
-0.015258789062500
-0.030517578125000
-0.030517578125000
-0.030517578125000
-0.030517578125000
-0.030517578125000
-0.030517578125000
-0.030517578125000
-0.030517578125000
-0.030517578125000
-0.030517578125000
-0.030517578125000
-0.030517578125000
-0.030517578125000
-0.030517578125000
-0.030517578125000
-0.030517578125000
-0.030517578125000
-0.045776367187500
-0.045776367187500
-0.030517578125000
-0.030517578125000
-0.045776367187500
-0.045776367187500
-0.045776367187500
-0.045776367187500
-0.045776367187500
-0.045776367187500
-0.045776367187500
-0.045776367187500
-0.061035156250000
-0.061035156250000
-0.061035156250000
-0.061035156250000
-0.061035156250000
-0.076293945312500
-0.076293945312500
-0.076293945312500
-0.076293945312500
-0.076293945312500
-0.076293945312500
-0.076293945312500
-0.076293945312500
-0.076293945312500
-0.076293945312500
-0.076293945312500
-0.076293945312500
-0.076293945312500
-0.076293945312500
-0.076293945312500
-0.076293945312500
-0.061035156250000
-0.061035156250000
-0.076293945312500
-0.076293945312500
-0.061035156250000
-0.061035156250000
-0.061035156250000
-0.061035156250000
-0.061035156250000
-0.061035156250000
-0.061035156250000
-0.045776367187500
-0.045776367187500
-0.061035156250000
-0.061035156250000
-0.061035156250000
-0.045776367187500
-0.045776367187500
-0.045776367187500
-0.045776367187500
-0.045776367187500
-0.045776367187500
-0.045776367187500
-0.045776367187500
-0.045776367187500
-0.045776367187500
-0.045776367187500
-0.045776367187500
-0.045776367187500
-0.045776367187500
-0.061035156250000
-0.061035156250000
-0.061035156250000
-0.061035156250000
-0.061035156250000
-0.061035156250000
-0.076293945312500
-0.076293945312500
-0.076293945312500
-0.061035156250000
-0.076293945312500
-0.076293945312500
-0.076293945312500
-0.076293945312500
-0.076293945312500
-0.076293945312500
-0.061035156250000
-0.076293945312500
-0.076293945312500
-0.076293945312500
-0.076293945312500
-0.076293945312500
-0.076293945312500
-0.076293945312500
-0.076293945312500
-0.076293945312500
-0.076293945312500
-0.076293945312500
-0.076293945312500
-0.061035156250000
-0.076293945312500
-0.061035156250000
-0.061035156250000
-0.061035156250000
-0.061035156250000
-0.061035156250000
-0.061035156250000
-0.061035156250000
-0.061035156250000
-0.061035156250000
-0.061035156250000
-0.061035156250000
-0.061035156250000
-0.061035156250000
-0.061035156250000
-0.061035156250000
-0.061035156250000
-0.061035156250000
-0.061035156250000
-0.061035156250000
-0.061035156250000
-0.061035156250000
-0.061035156250000
-0.061035156250000
-0.061035156250000
-0.061035156250000
-0.061035156250000
-0.061035156250000
-0.061035156250000
-0.061035156250000
-0.061035156250000
-0.061035156250000
-0.061035156250000
-0.061035156250000
-0.061035156250000
-0.045776367187500
-0.045776367187500
-0.045776367187500
-0.045776367187500
-0.045776367187500
-0.045776367187500
-0.045776367187500
-0.030517578125000
-0.030517578125000
-0.030517578125000
-0.030517578125000
-0.015258789062500
-0.030517578125000
-0.015258789062500
-0.015258789062500
-0.015258789062500
0.000000000000000
0.000000000000000
0.000000000000000
0.000000000000000
0.000000000000000
0.000000000000000
0.000000000000000
0.000000000000000
0.000000000000000
0.000000000000000
0.000000000000000
0.000000000000000
0.000000000000000
0.000000000000000
0.000000000000000
0.000000000000000
0.000000000000000
0.000000000000000
0.000000000000000
0.000000000000000
0.000000000000000
0.000000000000000
0.000000000000000
0.000000000000000
0.000000000000000
0.000000000000000
0.000000000000000
0.000000000000000
0.000000000000000
-0.015258789062500
0.000000000000000
0.000000000000000
0.000000000000000
0.000000000000000
0.000000000000000
0.000000000000000
0.000000000000000
0.000000000000000
0.015258789062500
0.000000000000000
0.015258789062500
0.015258789062500
0.015258789062500
0.015258789062500
0.000000000000000
0.000000000000000
0.015258789062500
0.015258789062500
0.015258789062500
0.000000000000000
0.000000000000000
0.000000000000000
0.000000000000000
0.000000000000000
0.000000000000000
0.000000000000000
0.000000000000000
0.000000000000000
0.000000000000000
0.000000000000000
0.000000000000000
0.000000000000000
0.000000000000000
0.000000000000000
0.000000000000000
0.000000000000000
0.000000000000000
0.000000000000000
0.000000000000000
0.000000000000000
0.000000000000000
0.000000000000000
0.000000000000000
0.000000000000000
0.000000000000000
0.000000000000000
0.000000000000000
-0.015258789062500
-0.015258789062500
-0.015258789062500
-0.015258789062500
-0.015258789062500
-0.015258789062500
-0.030517578125000
-0.015258789062500
-0.015258789062500
-0.030517578125000
-0.045776367187500
-0.045776367187500
-0.045776367187500
-0.045776367187500
-0.061035156250000
-0.061035156250000
-0.061035156250000
-0.061035156250000
-0.061035156250000
-0.061035156250000
-0.061035156250000
-0.061035156250000
-0.076293945312500
-0.076293945312500
-0.076293945312500
-0.076293945312500
-0.076293945312500
-0.076293945312500
-0.076293945312500
-0.091552734375000
-0.091552734375000
-0.091552734375000
-0.091552734375000
-0.091552734375000
-0.091552734375000
-0.091552734375000
-0.091552734375000
-0.091552734375000
-0.091552734375000
-0.091552734375000
-0.106811523437500
-0.106811523437500
-0.106811523437500
-0.091552734375000
-0.106811523437500
-0.106811523437500
-0.106811523437500
-0.091552734375000
-0.106811523437500
-0.106811523437500
-0.091552734375000
-0.091552734375000
-0.106811523437500
-0.106811523437500
-0.106811523437500
-0.091552734375000
-0.091552734375000
-0.106811523437500
-0.091552734375000
-0.091552734375000
-0.091552734375000
-0.106811523437500
-0.091552734375000
-0.091552734375000
-0.091552734375000
-0.091552734375000
-0.091552734375000
-0.091552734375000
-0.076293945312500
-0.076293945312500
-0.076293945312500
-0.061035156250000
-0.061035156250000
-0.061035156250000
-0.061035156250000
-0.045776367187500
-0.045776367187500
-0.030517578125000
-0.030517578125000
-0.030517578125000
-0.030517578125000
-0.030517578125000
-0.030517578125000
-0.030517578125000
-0.030517578125000
-0.015258789062500
-0.030517578125000
-0.015258789062500
-0.015258789062500
-0.015258789062500
-0.015258789062500
0.000000000000000
0.000000000000000
0.000000000000000
0.000000000000000
0.000000000000000
0.000000000000000
0.000000000000000
0.000000000000000
0.000000000000000
0.000000000000000
0.000000000000000
0.000000000000000
0.000000000000000
0.000000000000000
0.000000000000000
0.000000000000000
0.000000000000000
0.000000000000000
0.000000000000000
0.000000000000000
0.000000000000000
0.000000000000000
0.000000000000000
0.000000000000000
0.000000000000000
0.000000000000000
0.000000000000000
0.000000000000000
0.000000000000000
0.000000000000000
0.000000000000000
-0.015258789062500
-0.015258789062500
-0.015258789062500
-0.015258789062500
-0.030517578125000
-0.030517578125000
-0.030517578125000
-0.030517578125000
-0.045776367187500
-0.045776367187500
-0.045776367187500
-0.061035156250000
-0.045776367187500
-0.045776367187500
-0.061035156250000
-0.061035156250000
-0.076293945312500
-0.076293945312500
-0.076293945312500
-0.076293945312500
-0.076293945312500
-0.076293945312500
-0.091552734375000
-0.091552734375000
-0.091552734375000
-0.091552734375000
-0.091552734375000
-0.091552734375000
-0.091552734375000
-0.091552734375000
-0.091552734375000
-0.106811523437500
-0.106811523437500
-0.091552734375000
-0.091552734375000
-0.106811523437500
-0.106811523437500
-0.106811523437500
-0.091552734375000
-0.091552734375000
-0.091552734375000
-0.091552734375000
-0.106811523437500
-0.106811523437500
-0.106811523437500
-0.091552734375000
-0.106811523437500
-0.106811523437500
-0.106811523437500
-0.106811523437500
-0.106811523437500
-0.106811523437500
-0.091552734375000
-0.106811523437500
-0.106811523437500
-0.106811523437500
-0.091552734375000
-0.076293945312500
-0.091552734375000
-0.091552734375000
-0.091552734375000
-0.076293945312500
-0.076293945312500
-0.076293945312500
-0.076293945312500
-0.076293945312500
-0.061035156250000
-0.061035156250000
-0.061035156250000
-0.061035156250000
-0.061035156250000
-0.045776367187500
-0.045776367187500
-0.045776367187500
-0.045776367187500
-0.045776367187500
-0.045776367187500
-0.045776367187500
-0.045776367187500
-0.045776367187500
-0.045776367187500
-0.045776367187500
-0.045776367187500
-0.030517578125000
-0.045776367187500
-0.045776367187500
-0.045776367187500
-0.045776367187500
-0.045776367187500
-0.045776367187500
-0.045776367187500
-0.061035156250000
-0.061035156250000
-0.061035156250000
-0.061035156250000
-0.061035156250000
-0.061035156250000
-0.061035156250000
-0.061035156250000
-0.061035156250000
-0.061035156250000
-0.061035156250000
-0.061035156250000
-0.061035156250000
-0.061035156250000
-0.061035156250000
-0.076293945312500
-0.076293945312500
-0.076293945312500
-0.076293945312500
-0.076293945312500
-0.076293945312500
-0.076293945312500
-0.091552734375000
-0.091552734375000
-0.076293945312500
-0.091552734375000
-0.076293945312500
-0.076293945312500
-0.076293945312500
-0.076293945312500
-0.076293945312500
-0.076293945312500
-0.076293945312500
-0.076293945312500
-0.061035156250000
-0.076293945312500
-0.076293945312500
-0.076293945312500
-0.076293945312500
-0.076293945312500
-0.076293945312500
-0.076293945312500
-0.076293945312500
-0.091552734375000
-0.091552734375000
-0.091552734375000
-0.076293945312500
-0.076293945312500
-0.091552734375000
-0.076293945312500
-0.091552734375000
-0.076293945312500
-0.076293945312500
-0.076293945312500
-0.076293945312500
-0.076293945312500
-0.076293945312500
-0.076293945312500
-0.076293945312500
-0.076293945312500
-0.076293945312500
-0.076293945312500
-0.076293945312500
-0.076293945312500
-0.076293945312500
-0.076293945312500
-0.076293945312500
-0.076293945312500
-0.076293945312500
-0.061035156250000
-0.061035156250000
-0.061035156250000
-0.061035156250000
-0.061035156250000
-0.061035156250000
-0.061035156250000
-0.061035156250000
-0.061035156250000
-0.045776367187500
-0.045776367187500
-0.045776367187500
-0.061035156250000
-0.061035156250000
-0.045776367187500
-0.045776367187500
-0.045776367187500
-0.045776367187500
-0.045776367187500
-0.045776367187500
-0.045776367187500
-0.030517578125000
-0.030517578125000
-0.015258789062500
-0.015258789062500
-0.030517578125000
-0.015258789062500
-0.015258789062500
-0.015258789062500
0.000000000000000
0.000000000000000
0.000000000000000
-0.015258789062500
-0.015258789062500
0.000000000000000
0.000000000000000
0.000000000000000
0.000000000000000
0.000000000000000
0.000000000000000
0.000000000000000
0.000000000000000
0.000000000000000
0.000000000000000
0.000000000000000
0.000000000000000
0.000000000000000
0.000000000000000
0.000000000000000
0.000000000000000
0.000000000000000
0.000000000000000
0.000000000000000
0.000000000000000
0.000000000000000
0.000000000000000
-0.015258789062500
-0.015258789062500
-0.015258789062500
-0.015258789062500
-0.030517578125000
-0.030517578125000
-0.015258789062500
-0.015258789062500
-0.015258789062500
-0.015258789062500
-0.015258789062500
-0.015258789062500
-0.015258789062500
-0.015258789062500
-0.015258789062500
-0.030517578125000
-0.015258789062500
-0.015258789062500
-0.030517578125000
-0.030517578125000
-0.030517578125000
-0.030517578125000
-0.030517578125000
-0.030517578125000
-0.030517578125000
-0.030517578125000
-0.030517578125000
-0.030517578125000
-0.030517578125000
-0.030517578125000
-0.030517578125000
-0.030517578125000
-0.030517578125000
-0.045776367187500
-0.045776367187500
-0.045776367187500
-0.030517578125000
-0.045776367187500
-0.045776367187500
-0.030517578125000
-0.030517578125000
-0.030517578125000
-0.030517578125000
-0.030517578125000
-0.030517578125000
-0.030517578125000
-0.030517578125000
-0.030517578125000
-0.030517578125000
-0.030517578125000
-0.030517578125000
-0.015258789062500
-0.030517578125000
-0.030517578125000
-0.015258789062500
-0.015258789062500
0.000000000000000
0.000000000000000
0.000000000000000
0.000000000000000
0.000000000000000
0.000000000000000
0.000000000000000
0.000000000000000
0.000000000000000
0.015258789062500
0.015258789062500
0.015258789062500
0.015258789062500
0.015258789062500
0.015258789062500
0.015258789062500
0.015258789062500
0.015258789062500
0.015258789062500
0.015258789062500
0.015258789062500
0.015258789062500
0.015258789062500
0.000000000000000
0.015258789062500
0.015258789062500
0.015258789062500
0.015258789062500
0.000000000000000
0.000000000000000
0.015258789062500
0.015258789062500
0.000000000000000
0.000000000000000
0.000000000000000
0.015258789062500
0.000000000000000
0.000000000000000
0.000000000000000
0.000000000000000
0.000000000000000
0.000000000000000
0.000000000000000
-0.015258789062500
-0.015258789062500
-0.015258789062500
-0.030517578125000
-0.030517578125000
-0.030517578125000
-0.030517578125000
-0.030517578125000
-0.045776367187500
-0.045776367187500
-0.045776367187500
-0.045776367187500
-0.061035156250000
-0.061035156250000
-0.061035156250000
-0.061035156250000
-0.061035156250000
-0.061035156250000
-0.076293945312500
-0.076293945312500
-0.076293945312500
-0.076293945312500
-0.076293945312500
-0.076293945312500
-0.076293945312500
-0.076293945312500
-0.091552734375000
-0.076293945312500
-0.091552734375000
-0.091552734375000
-0.076293945312500
-0.076293945312500
-0.091552734375000
-0.091552734375000
-0.076293945312500
-0.076293945312500
-0.076293945312500
-0.091552734375000
-0.076293945312500
-0.076293945312500
-0.076293945312500
-0.076293945312500
-0.076293945312500
-0.076293945312500
-0.076293945312500
-0.076293945312500
-0.076293945312500
-0.076293945312500
-0.076293945312500
-0.076293945312500
-0.076293945312500
-0.076293945312500
-0.076293945312500
-0.076293945312500
-0.076293945312500
-0.091552734375000
-0.076293945312500
-0.076293945312500
-0.076293945312500
-0.076293945312500
-0.076293945312500
-0.076293945312500
-0.076293945312500
-0.076293945312500
-0.061035156250000
-0.061035156250000
-0.061035156250000
-0.061035156250000
-0.061035156250000
-0.061035156250000
-0.045776367187500
-0.045776367187500
-0.045776367187500
-0.045776367187500
-0.045776367187500
-0.030517578125000
-0.030517578125000
-0.045776367187500
-0.045776367187500
-0.030517578125000
-0.030517578125000
-0.030517578125000
-0.030517578125000
-0.030517578125000
-0.030517578125000
-0.030517578125000
-0.015258789062500
-0.030517578125000
-0.030517578125000
-0.030517578125000
-0.030517578125000
-0.030517578125000
-0.045776367187500
-0.045776367187500
-0.045776367187500
-0.045776367187500
-0.045776367187500
-0.045776367187500
-0.061035156250000
-0.061035156250000
-0.061035156250000
-0.076293945312500
-0.076293945312500
-0.091552734375000
-0.091552734375000
-0.091552734375000
-0.091552734375000
-0.091552734375000
-0.106811523437500
-0.106811523437500
-0.122070312500000
-0.122070312500000
-0.122070312500000
-0.137329101562500
-0.137329101562500
-0.137329101562500
-0.137329101562500
-0.152587890625000
-0.152587890625000
-0.152587890625000
-0.167846679687500
-0.167846679687500
-0.167846679687500
-0.167846679687500
-0.167846679687500
-0.167846679687500
-0.167846679687500
-0.167846679687500
-0.183105468750000
-0.183105468750000
-0.183105468750000
-0.183105468750000
-0.183105468750000
-0.183105468750000
-0.183105468750000
-0.183105468750000
-0.183105468750000
-0.183105468750000
-0.183105468750000
-0.183105468750000
-0.183105468750000
-0.183105468750000
-0.167846679687500
-0.183105468750000
-0.167846679687500
-0.167846679687500
-0.167846679687500
-0.152587890625000
-0.167846679687500
-0.152587890625000
-0.152587890625000
-0.152587890625000
-0.152587890625000
-0.152587890625000
-0.152587890625000
-0.152587890625000
-0.137329101562500
-0.137329101562500
-0.137329101562500
-0.137329101562500
-0.137329101562500
-0.122070312500000
-0.122070312500000
-0.122070312500000
-0.122070312500000
-0.106811523437500
-0.106811523437500
-0.091552734375000
-0.076293945312500
-0.076293945312500
-0.076293945312500
-0.076293945312500
-0.061035156250000
-0.061035156250000
-0.061035156250000
-0.061035156250000
-0.061035156250000
-0.045776367187500
-0.061035156250000
-0.045776367187500
-0.045776367187500
-0.045776367187500
-0.045776367187500
-0.045776367187500
-0.045776367187500
-0.045776367187500
-0.045776367187500
-0.030517578125000
-0.030517578125000
-0.030517578125000
-0.030517578125000
-0.015258789062500
-0.030517578125000
-0.030517578125000
-0.030517578125000
-0.030517578125000
-0.015258789062500
-0.015258789062500
-0.015258789062500
-0.015258789062500
-0.015258789062500
-0.015258789062500
-0.015258789062500
0.000000000000000
0.000000000000000
0.000000000000000
-0.015258789062500
-0.015258789062500
-0.015258789062500
0.000000000000000
-0.015258789062500
-0.015258789062500
-0.015258789062500
-0.030517578125000
-0.015258789062500
-0.030517578125000
-0.030517578125000
-0.030517578125000
-0.030517578125000
-0.030517578125000
-0.015258789062500
-0.030517578125000
-0.030517578125000
-0.015258789062500
-0.015258789062500
-0.015258789062500
-0.015258789062500
-0.015258789062500
-0.015258789062500
-0.015258789062500
-0.015258789062500
-0.015258789062500
-0.015258789062500
-0.015258789062500
0.000000000000000
0.000000000000000
0.000000000000000
0.000000000000000
0.000000000000000
0.000000000000000
0.000000000000000
0.000000000000000
0.000000000000000
0.000000000000000
-0.015258789062500
-0.015258789062500
0.000000000000000
-0.015258789062500
-0.030517578125000
-0.015258789062500
-0.030517578125000
-0.030517578125000
-0.015258789062500
-0.030517578125000
-0.030517578125000
-0.030517578125000
-0.030517578125000
-0.030517578125000
-0.030517578125000
-0.030517578125000
-0.015258789062500
-0.030517578125000
-0.030517578125000
-0.030517578125000
-0.030517578125000
-0.030517578125000
-0.030517578125000
-0.030517578125000
-0.045776367187500
-0.045776367187500
-0.045776367187500
-0.045776367187500
-0.030517578125000
-0.045776367187500
-0.045776367187500
-0.045776367187500
-0.045776367187500
-0.045776367187500
-0.045776367187500
-0.045776367187500
-0.045776367187500
-0.061035156250000
-0.061035156250000
-0.045776367187500
-0.061035156250000
-0.061035156250000
-0.061035156250000
-0.061035156250000
-0.061035156250000
-0.061035156250000
-0.061035156250000
-0.061035156250000
-0.061035156250000
-0.061035156250000
-0.061035156250000
-0.045776367187500
-0.045776367187500
-0.061035156250000
-0.045776367187500
-0.045776367187500
-0.045776367187500
-0.045776367187500
-0.045776367187500
-0.045776367187500
-0.045776367187500
-0.045776367187500
-0.030517578125000
-0.045776367187500
-0.045776367187500
-0.045776367187500
-0.045776367187500
-0.045776367187500
-0.045776367187500
-0.045776367187500
-0.061035156250000
-0.061035156250000
-0.045776367187500
-0.061035156250000
-0.061035156250000
-0.061035156250000
-0.061035156250000
-0.061035156250000
-0.061035156250000
-0.061035156250000
-0.061035156250000
-0.061035156250000
-0.076293945312500
-0.076293945312500
-0.076293945312500
-0.076293945312500
-0.076293945312500
-0.076293945312500
-0.076293945312500
-0.076293945312500
-0.076293945312500
-0.076293945312500
-0.076293945312500
-0.076293945312500
-0.076293945312500
-0.061035156250000
-0.076293945312500
-0.061035156250000
-0.061035156250000
-0.061035156250000
-0.061035156250000
-0.061035156250000
-0.061035156250000
-0.061035156250000
-0.061035156250000
-0.061035156250000
-0.061035156250000
-0.061035156250000
-0.061035156250000
-0.061035156250000
-0.061035156250000
-0.061035156250000
-0.061035156250000
-0.061035156250000
-0.061035156250000
-0.061035156250000
-0.061035156250000
-0.061035156250000
-0.061035156250000
-0.061035156250000
-0.061035156250000
-0.061035156250000
-0.076293945312500
-0.061035156250000
-0.061035156250000
-0.045776367187500
-0.061035156250000
-0.061035156250000
-0.061035156250000
-0.061035156250000
-0.061035156250000
-0.045776367187500
-0.045776367187500
-0.045776367187500
-0.045776367187500
-0.045776367187500
-0.045776367187500
-0.030517578125000
-0.030517578125000
-0.030517578125000
-0.045776367187500
-0.045776367187500
-0.045776367187500
-0.030517578125000
-0.030517578125000
-0.030517578125000
-0.045776367187500
-0.045776367187500
-0.045776367187500
-0.045776367187500
-0.045776367187500
-0.045776367187500
-0.061035156250000
-0.061035156250000
-0.045776367187500
-0.061035156250000
-0.061035156250000
-0.061035156250000
-0.061035156250000
-0.061035156250000
-0.061035156250000
-0.076293945312500
-0.076293945312500
-0.076293945312500
-0.076293945312500
-0.076293945312500
-0.076293945312500
-0.061035156250000
-0.076293945312500
-0.076293945312500
-0.076293945312500
-0.076293945312500
-0.076293945312500
-0.076293945312500
-0.076293945312500
-0.076293945312500
-0.091552734375000
-0.091552734375000
-0.076293945312500
-0.091552734375000
-0.091552734375000
-0.076293945312500
-0.076293945312500
-0.076293945312500
-0.076293945312500
-0.076293945312500
-0.076293945312500
-0.076293945312500
-0.076293945312500
-0.076293945312500
-0.076293945312500
-0.076293945312500
-0.076293945312500
-0.076293945312500
-0.076293945312500
-0.076293945312500
-0.076293945312500
-0.061035156250000
-0.061035156250000
-0.076293945312500
-0.076293945312500
-0.076293945312500
-0.076293945312500
-0.061035156250000
-0.061035156250000
-0.061035156250000
-0.076293945312500
-0.061035156250000
-0.061035156250000
-0.061035156250000
-0.061035156250000
-0.061035156250000
-0.045776367187500
-0.061035156250000
-0.061035156250000
-0.045776367187500
-0.045776367187500
-0.045776367187500
-0.045776367187500
-0.045776367187500
-0.045776367187500
-0.045776367187500
-0.045776367187500
-0.045776367187500
-0.045776367187500
-0.045776367187500
-0.045776367187500
-0.045776367187500
-0.030517578125000
-0.030517578125000
-0.030517578125000
-0.030517578125000
-0.030517578125000
-0.030517578125000
-0.030517578125000
-0.030517578125000
-0.030517578125000
-0.045776367187500
-0.045776367187500
-0.030517578125000
-0.030517578125000
-0.030517578125000
-0.030517578125000
-0.030517578125000
-0.015258789062500
-0.015258789062500
-0.030517578125000
-0.015258789062500
0.000000000000000
-0.015258789062500
-0.015258789062500
0.000000000000000
0.000000000000000
-0.015258789062500
0.000000000000000
-0.015258789062500
-0.015258789062500
-0.015258789062500
-0.015258789062500
-0.015258789062500
-0.015258789062500
-0.030517578125000
-0.015258789062500
-0.015258789062500
-0.030517578125000
-0.030517578125000
-0.015258789062500
-0.030517578125000
-0.030517578125000
-0.030517578125000
-0.030517578125000
-0.030517578125000
-0.045776367187500
-0.045776367187500
-0.045776367187500
-0.061035156250000
-0.061035156250000
-0.061035156250000
-0.061035156250000
-0.061035156250000
-0.061035156250000
-0.061035156250000
-0.061035156250000
-0.076293945312500
-0.076293945312500
-0.076293945312500
-0.076293945312500
-0.076293945312500
-0.076293945312500
-0.076293945312500
-0.076293945312500
-0.076293945312500
-0.076293945312500
-0.076293945312500
-0.076293945312500
-0.076293945312500
-0.076293945312500
-0.076293945312500
-0.076293945312500
-0.076293945312500
-0.076293945312500
-0.091552734375000
-0.091552734375000
-0.091552734375000
-0.091552734375000
-0.091552734375000
-0.091552734375000
-0.091552734375000
-0.076293945312500
-0.076293945312500
-0.076293945312500
-0.076293945312500
-0.076293945312500
-0.076293945312500
-0.076293945312500
-0.061035156250000
-0.061035156250000
-0.061035156250000
-0.061035156250000
-0.061035156250000
-0.045776367187500
-0.045776367187500
-0.030517578125000
-0.030517578125000
-0.030517578125000
-0.030517578125000
-0.030517578125000
-0.015258789062500
-0.015258789062500
-0.015258789062500
-0.015258789062500
-0.015258789062500
0.000000000000000
0.000000000000000
0.000000000000000
0.000000000000000
0.000000000000000
0.000000000000000
0.000000000000000
0.000000000000000
0.000000000000000
0.000000000000000
0.000000000000000
0.000000000000000
0.015258789062500
0.015258789062500
0.015258789062500
0.015258789062500
0.015258789062500
0.015258789062500
0.015258789062500
0.015258789062500
0.030517578125000
0.030517578125000
0.030517578125000
0.030517578125000
0.030517578125000
0.030517578125000
0.045776367187500
0.030517578125000
0.030517578125000
0.030517578125000
0.030517578125000
0.030517578125000
0.030517578125000
0.030517578125000
0.030517578125000
0.030517578125000
0.030517578125000
0.015258789062500
0.015258789062500
0.015258789062500
0.015258789062500
0.015258789062500
0.015258789062500
0.000000000000000
0.000000000000000
0.000000000000000
0.000000000000000
0.000000000000000
0.000000000000000
0.000000000000000
0.000000000000000
0.000000000000000
-0.015258789062500
-0.015258789062500
-0.015258789062500
-0.030517578125000
-0.030517578125000
-0.030517578125000
-0.030517578125000
-0.030517578125000
-0.045776367187500
-0.045776367187500
-0.045776367187500
-0.045776367187500
-0.045776367187500
-0.061035156250000
-0.061035156250000
-0.061035156250000
-0.061035156250000
-0.061035156250000
-0.076293945312500
-0.076293945312500
-0.076293945312500
-0.076293945312500
-0.076293945312500
-0.091552734375000
-0.091552734375000
-0.091552734375000
-0.091552734375000
-0.091552734375000
-0.106811523437500
-0.106811523437500
-0.106811523437500
-0.122070312500000
-0.122070312500000
-0.122070312500000
-0.122070312500000
-0.137329101562500
-0.137329101562500
-0.137329101562500
-0.137329101562500
-0.137329101562500
-0.152587890625000
-0.152587890625000
-0.152587890625000
-0.152587890625000
-0.152587890625000
-0.167846679687500
-0.152587890625000
-0.167846679687500
-0.167846679687500
-0.167846679687500
-0.167846679687500
-0.152587890625000
-0.152587890625000
-0.152587890625000
-0.152587890625000
-0.152587890625000
-0.137329101562500
-0.137329101562500
-0.137329101562500
-0.137329101562500
-0.137329101562500
-0.137329101562500
-0.137329101562500
-0.122070312500000
-0.122070312500000
-0.122070312500000
-0.122070312500000
-0.122070312500000
-0.122070312500000
-0.122070312500000
-0.122070312500000
-0.122070312500000
-0.122070312500000
-0.122070312500000
-0.122070312500000
-0.122070312500000
-0.122070312500000
-0.106811523437500
-0.122070312500000
-0.106811523437500
-0.106811523437500
-0.106811523437500
-0.106811523437500
-0.106811523437500
-0.091552734375000
-0.091552734375000
-0.076293945312500
-0.076293945312500
-0.076293945312500
-0.076293945312500
-0.076293945312500
-0.061035156250000
-0.061035156250000
-0.061035156250000
-0.061035156250000
-0.061035156250000
-0.061035156250000
-0.045776367187500
-0.045776367187500
-0.045776367187500
-0.045776367187500
-0.045776367187500
-0.045776367187500
-0.045776367187500
-0.045776367187500
-0.045776367187500
-0.045776367187500
-0.045776367187500
-0.045776367187500
-0.045776367187500
-0.045776367187500
-0.045776367187500
-0.045776367187500
-0.045776367187500
-0.045776367187500
-0.061035156250000
-0.061035156250000
-0.061035156250000
-0.045776367187500
-0.061035156250000
-0.061035156250000
-0.076293945312500
-0.076293945312500
-0.076293945312500
-0.091552734375000
-0.076293945312500
-0.091552734375000
-0.091552734375000
-0.091552734375000
-0.091552734375000
-0.091552734375000
-0.091552734375000
-0.091552734375000
-0.091552734375000
-0.091552734375000
-0.091552734375000
-0.091552734375000
-0.091552734375000
-0.091552734375000
-0.091552734375000
-0.076293945312500
-0.091552734375000
-0.091552734375000
-0.076293945312500
-0.076293945312500
-0.076293945312500
-0.061035156250000
-0.061035156250000
-0.061035156250000
-0.061035156250000
-0.045776367187500
-0.045776367187500
-0.045776367187500
-0.045776367187500
-0.045776367187500
-0.045776367187500
-0.045776367187500
-0.045776367187500
-0.045776367187500
-0.045776367187500
-0.045776367187500
-0.061035156250000
-0.061035156250000
-0.045776367187500
-0.045776367187500
-0.061035156250000
-0.061035156250000
-0.061035156250000
-0.061035156250000
-0.061035156250000
-0.076293945312500
-0.061035156250000
-0.076293945312500
-0.076293945312500
-0.076293945312500
-0.076293945312500
-0.076293945312500
-0.076293945312500
-0.091552734375000
-0.091552734375000
-0.091552734375000
-0.091552734375000
-0.091552734375000
-0.091552734375000
-0.091552734375000
-0.106811523437500
-0.091552734375000
-0.091552734375000
-0.091552734375000
-0.091552734375000
-0.091552734375000
-0.091552734375000
-0.091552734375000
-0.091552734375000
-0.091552734375000
-0.076293945312500
-0.091552734375000
-0.091552734375000
-0.076293945312500
-0.076293945312500
-0.076293945312500
-0.076293945312500
-0.091552734375000
-0.091552734375000
-0.076293945312500
-0.076293945312500
-0.076293945312500
-0.076293945312500
-0.091552734375000
-0.076293945312500
-0.076293945312500
-0.076293945312500
-0.076293945312500
-0.076293945312500
-0.076293945312500
-0.076293945312500
-0.076293945312500
-0.076293945312500
-0.076293945312500
-0.076293945312500
-0.076293945312500
-0.076293945312500
-0.076293945312500
-0.076293945312500
-0.076293945312500
-0.061035156250000
-0.061035156250000
-0.076293945312500
-0.076293945312500
-0.061035156250000
-0.061035156250000
-0.061035156250000
-0.061035156250000
-0.061035156250000
-0.061035156250000
-0.061035156250000
-0.061035156250000
-0.045776367187500
-0.061035156250000
-0.061035156250000
-0.045776367187500
-0.045776367187500
-0.045776367187500
-0.045776367187500
-0.045776367187500
-0.045776367187500
-0.045776367187500
-0.045776367187500
-0.045776367187500
-0.045776367187500
-0.030517578125000
-0.030517578125000
-0.030517578125000
-0.030517578125000
-0.030517578125000
-0.030517578125000
-0.030517578125000
-0.030517578125000
-0.015258789062500
-0.015258789062500
-0.015258789062500
-0.015258789062500
-0.015258789062500
0.000000000000000
0.000000000000000
0.000000000000000
0.000000000000000
0.000000000000000
0.000000000000000
0.015258789062500
0.015258789062500
0.030517578125000
0.030517578125000
0.030517578125000
0.030517578125000
0.045776367187500
0.045776367187500
0.045776367187500
0.045776367187500
0.045776367187500
0.045776367187500
0.045776367187500
0.045776367187500
0.045776367187500
0.045776367187500
0.030517578125000
0.045776367187500
0.045776367187500
0.030517578125000
0.030517578125000
0.030517578125000
0.045776367187500
0.045776367187500
0.045776367187500
0.030517578125000
0.030517578125000
0.030517578125000
0.030517578125000
0.030517578125000
0.030517578125000
0.030517578125000
0.015258789062500
0.015258789062500
0.015258789062500
0.015258789062500
0.015258789062500
0.015258789062500
0.000000000000000
0.000000000000000
0.000000000000000
0.000000000000000
0.000000000000000
0.000000000000000
0.000000000000000
0.000000000000000
0.000000000000000
0.000000000000000
0.000000000000000
0.000000000000000
0.000000000000000
0.000000000000000
0.000000000000000
0.000000000000000
-0.015258789062500
-0.015258789062500
-0.015258789062500
-0.015258789062500
-0.030517578125000
-0.030517578125000
-0.030517578125000
-0.030517578125000
-0.030517578125000
-0.030517578125000
-0.015258789062500
-0.015258789062500
-0.030517578125000
-0.015258789062500
-0.015258789062500
-0.015258789062500
-0.015258789062500
-0.015258789062500
-0.030517578125000
-0.030517578125000
-0.030517578125000
-0.030517578125000
-0.015258789062500
-0.015258789062500
-0.015258789062500
-0.015258789062500
-0.015258789062500
0.000000000000000
0.000000000000000
0.000000000000000
0.000000000000000
0.000000000000000
0.000000000000000
0.000000000000000
0.000000000000000
0.000000000000000
0.000000000000000
0.000000000000000
0.000000000000000
0.015258789062500
0.015258789062500
0.015258789062500
0.015258789062500
0.015258789062500
0.015258789062500
0.015258789062500
0.015258789062500
0.015258789062500
0.015258789062500
0.015258789062500
0.015258789062500
0.015258789062500
0.015258789062500
0.015258789062500
0.015258789062500
0.015258789062500
0.015258789062500
0.015258789062500
0.015258789062500
0.015258789062500
0.015258789062500
0.000000000000000
0.000000000000000
0.000000000000000
0.000000000000000
0.000000000000000
0.000000000000000
0.000000000000000
0.000000000000000
0.000000000000000
0.000000000000000
-0.015258789062500
-0.015258789062500
0.000000000000000
-0.015258789062500
-0.015258789062500
-0.015258789062500
-0.030517578125000
-0.015258789062500
-0.030517578125000
-0.030517578125000
-0.030517578125000
-0.030517578125000
-0.030517578125000
-0.030517578125000
-0.030517578125000
-0.030517578125000
-0.045776367187500
-0.045776367187500
-0.045776367187500
-0.030517578125000
-0.030517578125000
-0.030517578125000
-0.045776367187500
-0.030517578125000
-0.030517578125000
-0.030517578125000
-0.030517578125000
-0.030517578125000
-0.030517578125000
-0.030517578125000
-0.030517578125000
-0.015258789062500
-0.015258789062500
-0.015258789062500
-0.015258789062500
-0.015258789062500
-0.015258789062500
-0.015258789062500
-0.015258789062500
-0.015258789062500
-0.015258789062500
-0.030517578125000
-0.015258789062500
-0.015258789062500
-0.030517578125000
-0.015258789062500
-0.015258789062500
-0.015258789062500
-0.015258789062500
-0.015258789062500
-0.015258789062500
-0.015258789062500
-0.030517578125000
-0.030517578125000
-0.015258789062500
-0.015258789062500
-0.015258789062500
-0.030517578125000
-0.030517578125000
-0.030517578125000
-0.030517578125000
-0.030517578125000
-0.030517578125000
-0.015258789062500
-0.015258789062500
-0.015258789062500
-0.015258789062500
-0.015258789062500
-0.015258789062500
-0.015258789062500
0.000000000000000
0.000000000000000
0.000000000000000
0.000000000000000
0.000000000000000
0.000000000000000
0.000000000000000
0.000000000000000
0.000000000000000
0.000000000000000
0.000000000000000
0.000000000000000
0.000000000000000
0.000000000000000
0.000000000000000
0.000000000000000
0.000000000000000
0.000000000000000
0.000000000000000
0.000000000000000
0.000000000000000
0.000000000000000
0.000000000000000
0.000000000000000
0.000000000000000
0.000000000000000
0.000000000000000
0.000000000000000
0.000000000000000
-0.015258789062500
-0.015258789062500
0.000000000000000
-0.015258789062500
-0.015258789062500
-0.015258789062500
-0.015258789062500
-0.015258789062500
-0.030517578125000
-0.030517578125000
-0.030517578125000
-0.045776367187500
-0.045776367187500
-0.045776367187500
-0.045776367187500
-0.045776367187500
-0.045776367187500
-0.045776367187500
-0.045776367187500
-0.045776367187500
-0.045776367187500
-0.045776367187500
-0.045776367187500
-0.045776367187500
-0.045776367187500
-0.045776367187500
-0.045776367187500
-0.045776367187500
-0.030517578125000
-0.045776367187500
-0.045776367187500
-0.045776367187500
-0.030517578125000
-0.030517578125000
-0.030517578125000
-0.030517578125000
-0.030517578125000
-0.030517578125000
-0.030517578125000
-0.030517578125000
-0.030517578125000
-0.030517578125000
-0.030517578125000
-0.030517578125000
-0.045776367187500
-0.045776367187500
-0.045776367187500
-0.045776367187500
-0.045776367187500
-0.045776367187500
-0.030517578125000
-0.030517578125000
-0.030517578125000
-0.030517578125000
-0.015258789062500
-0.030517578125000
-0.030517578125000
-0.030517578125000
-0.030517578125000
-0.030517578125000
-0.030517578125000
-0.030517578125000
-0.030517578125000
-0.030517578125000
-0.030517578125000
-0.030517578125000
-0.030517578125000
-0.015258789062500
-0.030517578125000
-0.030517578125000
-0.015258789062500
-0.015258789062500
-0.030517578125000
-0.030517578125000
-0.030517578125000
-0.030517578125000
-0.030517578125000
-0.030517578125000
-0.030517578125000
-0.030517578125000
-0.045776367187500
-0.030517578125000
-0.030517578125000
-0.030517578125000
-0.030517578125000
-0.030517578125000
-0.030517578125000
-0.030517578125000
-0.030517578125000
-0.030517578125000
-0.030517578125000
-0.030517578125000
-0.030517578125000
-0.030517578125000
-0.030517578125000
-0.045776367187500
-0.045776367187500
-0.045776367187500
-0.045776367187500
-0.045776367187500
-0.045776367187500
-0.045776367187500
-0.061035156250000
-0.045776367187500
-0.061035156250000
-0.061035156250000
-0.061035156250000
-0.061035156250000
-0.061035156250000
-0.061035156250000
-0.061035156250000
-0.045776367187500
-0.061035156250000
-0.061035156250000
-0.061035156250000
-0.045776367187500
-0.061035156250000
-0.061035156250000
-0.061035156250000
-0.061035156250000
-0.061035156250000
-0.061035156250000
-0.061035156250000
-0.061035156250000
-0.061035156250000
-0.061035156250000
-0.061035156250000
-0.061035156250000
-0.045776367187500
-0.045776367187500
-0.045776367187500
-0.045776367187500
-0.045776367187500
-0.045776367187500
-0.045776367187500
-0.045776367187500
-0.045776367187500
-0.045776367187500
-0.045776367187500
-0.045776367187500
-0.045776367187500
-0.045776367187500
-0.045776367187500
-0.045776367187500
-0.045776367187500
-0.061035156250000
-0.061035156250000
-0.045776367187500
-0.045776367187500
-0.045776367187500
-0.061035156250000
-0.045776367187500
-0.045776367187500
-0.045776367187500
-0.045776367187500
-0.045776367187500
-0.045776367187500
-0.045776367187500
-0.045776367187500
-0.045776367187500
-0.045776367187500
-0.030517578125000
-0.030517578125000
-0.045776367187500
-0.045776367187500
-0.045776367187500
-0.030517578125000
-0.030517578125000
-0.030517578125000
-0.030517578125000
-0.030517578125000
-0.030517578125000
-0.030517578125000
-0.030517578125000
-0.030517578125000
-0.030517578125000
-0.030517578125000
-0.030517578125000
-0.015258789062500
-0.015258789062500
-0.015258789062500
-0.015258789062500
-0.015258789062500
-0.015258789062500
-0.015258789062500
-0.015258789062500
-0.015258789062500
0.000000000000000
0.000000000000000
0.000000000000000
0.000000000000000
0.000000000000000
0.000000000000000
0.000000000000000
0.000000000000000
0.000000000000000
0.000000000000000
0.000000000000000
0.000000000000000
0.000000000000000
0.000000000000000
0.000000000000000
0.000000000000000
0.000000000000000
0.000000000000000
0.000000000000000
0.000000000000000
0.000000000000000
0.000000000000000
0.000000000000000
0.000000000000000
0.000000000000000
-0.015258789062500
-0.015258789062500
-0.015258789062500
-0.015258789062500
-0.015258789062500
-0.015258789062500
-0.030517578125000
-0.030517578125000
-0.045776367187500
-0.045776367187500
-0.045776367187500
-0.045776367187500
-0.045776367187500
-0.061035156250000
-0.061035156250000
-0.061035156250000
-0.061035156250000
-0.061035156250000
-0.061035156250000
-0.076293945312500
-0.076293945312500
-0.061035156250000
-0.061035156250000
-0.061035156250000
-0.061035156250000
-0.061035156250000
-0.061035156250000
-0.045776367187500
-0.045776367187500
-0.045776367187500
-0.045776367187500
-0.045776367187500
-0.045776367187500
-0.045776367187500
-0.045776367187500
-0.045776367187500
-0.045776367187500
-0.045776367187500
-0.045776367187500
-0.045776367187500
-0.030517578125000
-0.030517578125000
-0.030517578125000
-0.045776367187500
-0.045776367187500
-0.045776367187500
-0.045776367187500
-0.045776367187500
-0.045776367187500
-0.045776367187500
-0.045776367187500
-0.061035156250000
-0.045776367187500
-0.045776367187500
-0.061035156250000
-0.061035156250000
-0.061035156250000
-0.061035156250000
-0.061035156250000
-0.061035156250000
-0.061035156250000
-0.061035156250000
-0.061035156250000
-0.061035156250000
-0.061035156250000
-0.061035156250000
-0.061035156250000
-0.061035156250000
-0.061035156250000
-0.076293945312500
-0.076293945312500
-0.076293945312500
-0.076293945312500
-0.076293945312500
-0.076293945312500
-0.076293945312500
-0.076293945312500
-0.076293945312500
-0.076293945312500
-0.076293945312500
-0.076293945312500
-0.076293945312500
-0.076293945312500
-0.076293945312500
-0.076293945312500
-0.076293945312500
-0.076293945312500
-0.076293945312500
-0.076293945312500
-0.076293945312500
-0.076293945312500
-0.076293945312500
-0.076293945312500
-0.076293945312500
-0.076293945312500
-0.076293945312500
-0.076293945312500
-0.076293945312500
-0.091552734375000
-0.076293945312500
-0.076293945312500
-0.076293945312500
-0.076293945312500
-0.076293945312500
-0.076293945312500
-0.061035156250000
-0.076293945312500
-0.076293945312500
-0.076293945312500
-0.076293945312500
-0.076293945312500
[truncated: 542,977 more chars]
