# Supplementary material for: Small Size of Recorded Neuronal Structures Confines the Accuracy in Direct Axonal Voltage Measurements
Source: eNeuro. 2021 Aug 2;8(4):ENEURO.0059-21.2021. doi: 10.1523/ENEURO.0059-21.2021 (PMC8342265; doi:10.1523/ENEURO.0059-21.2021)
Supplement: Extended Data 1 — NEURON codes producing data shown in Figures 2, 5, 8. Download Extended Data 1, ZIP file. [file enu-eN-NWR-0059-21-s01.zip › realistic amplifier model/1_amplifier construction/compensations in CC mode/R1=10_C1=2o7_R2=500_woC2_woBB_woCPN.dat]

-0.045776367187500
-0.045776367187500
-0.030517578125000
-0.045776367187500
-0.045776367187500
-0.045776367187500
-0.045776367187500
-0.045776367187500
-0.045776367187500
-0.045776367187500
-0.045776367187500
-0.045776367187500
-0.045776367187500
-0.045776367187500
-0.045776367187500
-0.045776367187500
-0.045776367187500
-0.030517578125000
-0.045776367187500
-0.045776367187500
-0.045776367187500
-0.045776367187500
-0.045776367187500
-0.045776367187500
-0.030517578125000
-0.045776367187500
-0.045776367187500
-0.045776367187500
-0.045776367187500
-0.045776367187500
-0.045776367187500
-0.045776367187500
-0.045776367187500
-0.045776367187500
-0.045776367187500
-0.045776367187500
-0.045776367187500
-0.045776367187500
-0.045776367187500
-0.045776367187500
-0.045776367187500
-0.045776367187500
-0.045776367187500
-0.045776367187500
-0.045776367187500
-0.045776367187500
-0.045776367187500
-0.045776367187500
-0.045776367187500
-0.045776367187500
-0.045776367187500
-0.045776367187500
-0.045776367187500
-0.045776367187500
-0.045776367187500
-0.045776367187500
-0.045776367187500
-0.045776367187500
-0.045776367187500
-0.045776367187500
-0.045776367187500
-0.045776367187500
-0.045776367187500
-0.045776367187500
-0.045776367187500
-0.045776367187500
-0.045776367187500
-0.045776367187500
-0.045776367187500
-0.045776367187500
-0.045776367187500
-0.045776367187500
-0.045776367187500
-0.045776367187500
-0.045776367187500
-0.045776367187500
-0.045776367187500
-0.045776367187500
-0.045776367187500
-0.045776367187500
-0.045776367187500
-0.045776367187500
-0.045776367187500
-0.045776367187500
-0.045776367187500
-0.045776367187500
-0.045776367187500
-0.045776367187500
-0.045776367187500
-0.045776367187500
-0.045776367187500
-0.045776367187500
-0.045776367187500
-0.045776367187500
-0.045776367187500
-0.045776367187500
-0.045776367187500
-0.045776367187500
-0.045776367187500
-0.045776367187500
-0.045776367187500
-0.045776367187500
-0.045776367187500
-0.045776367187500
-0.045776367187500
-0.045776367187500
-0.045776367187500
-0.045776367187500
-0.045776367187500
-0.045776367187500
-0.045776367187500
-0.045776367187500
-0.045776367187500
-0.045776367187500
-0.045776367187500
-0.045776367187500
-0.045776367187500
-0.045776367187500
-0.045776367187500
-0.045776367187500
-0.045776367187500
-0.045776367187500
-0.045776367187500
-0.045776367187500
-0.045776367187500
-0.045776367187500
-0.045776367187500
-0.045776367187500
-0.045776367187500
-0.045776367187500
-0.045776367187500
-0.045776367187500
-0.045776367187500
-0.045776367187500
-0.045776367187500
-0.045776367187500
-0.045776367187500
-0.045776367187500
-0.045776367187500
-0.045776367187500
-0.045776367187500
-0.045776367187500
-0.045776367187500
-0.045776367187500
-0.045776367187500
-0.045776367187500
-0.045776367187500
-0.045776367187500
-0.045776367187500
-0.045776367187500
-0.045776367187500
-0.045776367187500
-0.045776367187500
-0.045776367187500
-0.045776367187500
-0.045776367187500
-0.045776367187500
-0.045776367187500
-0.045776367187500
-0.045776367187500
-0.045776367187500
-0.045776367187500
-0.045776367187500
-0.045776367187500
-0.045776367187500
-0.045776367187500
-0.045776367187500
-0.045776367187500
-0.045776367187500
-0.045776367187500
-0.045776367187500
-0.045776367187500
-0.045776367187500
-0.045776367187500
-0.045776367187500
-0.045776367187500
-0.045776367187500
-0.045776367187500
-0.045776367187500
-0.045776367187500
-0.045776367187500
-0.045776367187500
-0.045776367187500
-0.045776367187500
-0.045776367187500
-0.045776367187500
-0.045776367187500
-0.045776367187500
-0.045776367187500
-0.045776367187500
-0.045776367187500
-0.045776367187500
-0.045776367187500
-0.045776367187500
-0.045776367187500
-0.045776367187500
-0.045776367187500
-0.045776367187500
-0.045776367187500
-0.045776367187500
-0.045776367187500
-0.045776367187500
-0.045776367187500
-0.045776367187500
-0.045776367187500
-0.045776367187500
-0.045776367187500
-0.045776367187500
-0.045776367187500
-0.045776367187500
-0.045776367187500
-0.045776367187500
-0.045776367187500
-0.045776367187500
-0.045776367187500
-0.061035156250000
-0.045776367187500
-0.045776367187500
-0.045776367187500
-0.045776367187500
-0.045776367187500
-0.045776367187500
-0.045776367187500
-0.045776367187500
-0.045776367187500
-0.045776367187500
-0.045776367187500
-0.045776367187500
-0.045776367187500
-0.045776367187500
-0.045776367187500
-0.045776367187500
-0.045776367187500
-0.045776367187500
-0.045776367187500
-0.045776367187500
-0.045776367187500
-0.045776367187500
-0.045776367187500
-0.045776367187500
-0.045776367187500
-0.045776367187500
-0.045776367187500
-0.045776367187500
-0.045776367187500
-0.045776367187500
-0.045776367187500
-0.045776367187500
-0.045776367187500
-0.045776367187500
-0.045776367187500
-0.045776367187500
-0.045776367187500
-0.045776367187500
-0.045776367187500
-0.045776367187500
-0.045776367187500
-0.045776367187500
-0.045776367187500
-0.045776367187500
-0.045776367187500
-0.045776367187500
-0.045776367187500
-0.045776367187500
-0.045776367187500
-0.045776367187500
-0.045776367187500
-0.045776367187500
-0.045776367187500
-0.045776367187500
-0.045776367187500
-0.045776367187500
-0.045776367187500
-0.045776367187500
-0.045776367187500
-0.045776367187500
-0.045776367187500
-0.045776367187500
-0.045776367187500
-0.045776367187500
-0.045776367187500
-0.045776367187500
-0.045776367187500
-0.045776367187500
-0.045776367187500
-0.045776367187500
-0.045776367187500
-0.045776367187500
-0.045776367187500
-0.045776367187500
-0.045776367187500
-0.045776367187500
-0.045776367187500
-0.045776367187500
-0.045776367187500
-0.045776367187500
-0.045776367187500
-0.045776367187500
-0.045776367187500
-0.045776367187500
-0.045776367187500
-0.045776367187500
-0.045776367187500
-0.045776367187500
-0.045776367187500
-0.045776367187500
-0.045776367187500
-0.045776367187500
-0.045776367187500
-0.045776367187500
-0.045776367187500
-0.045776367187500
-0.045776367187500
-0.045776367187500
-0.045776367187500
-0.045776367187500
-0.045776367187500
-0.045776367187500
-0.045776367187500
-0.045776367187500
-0.045776367187500
-0.045776367187500
-0.045776367187500
-0.045776367187500
-0.045776367187500
-0.045776367187500
-0.045776367187500
-0.045776367187500
-0.045776367187500
-0.045776367187500
-0.045776367187500
-0.045776367187500
-0.045776367187500
-0.045776367187500
-0.045776367187500
-0.045776367187500
-0.045776367187500
-0.045776367187500
-0.045776367187500
-0.045776367187500
-0.045776367187500
-0.045776367187500
-0.045776367187500
-0.045776367187500
-0.045776367187500
-0.045776367187500
-0.045776367187500
-0.045776367187500
-0.045776367187500
-0.045776367187500
-0.045776367187500
-0.045776367187500
-0.045776367187500
-0.045776367187500
-0.045776367187500
-0.045776367187500
-0.045776367187500
-0.045776367187500
-0.045776367187500
-0.045776367187500
-0.045776367187500
-0.045776367187500
-0.045776367187500
-0.045776367187500
-0.045776367187500
-0.045776367187500
-0.045776367187500
-0.045776367187500
-0.045776367187500
-0.045776367187500
-0.045776367187500
-0.045776367187500
-0.045776367187500
-0.045776367187500
-0.045776367187500
-0.045776367187500
-0.045776367187500
-0.045776367187500
-0.045776367187500
-0.045776367187500
-0.045776367187500
-0.045776367187500
-0.045776367187500
-0.045776367187500
-0.045776367187500
-0.030517578125000
-0.045776367187500
-0.045776367187500
-0.045776367187500
-0.045776367187500
-0.045776367187500
-0.045776367187500
-0.045776367187500
-0.045776367187500
-0.045776367187500
-0.045776367187500
-0.045776367187500
-0.045776367187500
-0.045776367187500
-0.045776367187500
-0.045776367187500
-0.045776367187500
-0.045776367187500
-0.045776367187500
-0.045776367187500
-0.045776367187500
-0.045776367187500
-0.045776367187500
-0.045776367187500
-0.045776367187500
-0.045776367187500
-0.045776367187500
-0.045776367187500
-0.045776367187500
-0.045776367187500
-0.045776367187500
-0.045776367187500
-0.045776367187500
-0.045776367187500
-0.045776367187500
-0.045776367187500
-0.045776367187500
-0.045776367187500
-0.045776367187500
-0.045776367187500
-0.045776367187500
-0.045776367187500
-0.045776367187500
-0.045776367187500
-0.045776367187500
-0.045776367187500
-0.045776367187500
-0.045776367187500
-0.045776367187500
-0.045776367187500
-0.045776367187500
-0.045776367187500
-0.045776367187500
-0.045776367187500
-0.045776367187500
-0.045776367187500
-0.045776367187500
-0.045776367187500
-0.045776367187500
-0.045776367187500
-0.045776367187500
-0.030517578125000
-0.045776367187500
-0.045776367187500
-0.045776367187500
-0.045776367187500
-0.045776367187500
-0.045776367187500
-0.045776367187500
-0.045776367187500
-0.045776367187500
-0.045776367187500
-0.045776367187500
-0.045776367187500
-0.045776367187500
-0.045776367187500
-0.045776367187500
-0.045776367187500
-0.045776367187500
-0.045776367187500
-0.045776367187500
-0.045776367187500
-0.045776367187500
-0.045776367187500
-0.045776367187500
-0.045776367187500
-0.045776367187500
-0.045776367187500
-0.045776367187500
-0.045776367187500
-0.045776367187500
-0.045776367187500
-0.045776367187500
-0.045776367187500
-0.045776367187500
-0.045776367187500
-0.045776367187500
-0.045776367187500
-0.045776367187500
-0.045776367187500
-0.045776367187500
-0.045776367187500
-0.045776367187500
-0.045776367187500
-0.045776367187500
-0.045776367187500
-0.045776367187500
-0.045776367187500
-0.045776367187500
-0.030517578125000
-0.045776367187500
-0.045776367187500
-0.045776367187500
-0.045776367187500
-0.045776367187500
-0.045776367187500
-0.045776367187500
-0.045776367187500
-0.045776367187500
-0.045776367187500
-0.030517578125000
-0.030517578125000
-0.045776367187500
-0.045776367187500
-0.030517578125000
-0.045776367187500
-0.045776367187500
-0.045776367187500
-0.045776367187500
-0.045776367187500
-0.045776367187500
-0.045776367187500
-0.045776367187500
-0.045776367187500
-0.045776367187500
-0.045776367187500
-0.030517578125000
-0.045776367187500
-0.045776367187500
-0.045776367187500
-0.045776367187500
-0.045776367187500
-0.045776367187500
-0.045776367187500
-0.045776367187500
-0.045776367187500
-0.045776367187500
-0.045776367187500
-0.045776367187500
-0.045776367187500
-0.045776367187500
-0.030517578125000
-0.045776367187500
-0.045776367187500
-0.045776367187500
-0.045776367187500
-0.045776367187500
-0.045776367187500
-0.045776367187500
-0.045776367187500
-0.045776367187500
-0.045776367187500
-0.045776367187500
-0.045776367187500
-0.045776367187500
-0.045776367187500
-0.045776367187500
-0.045776367187500
-0.045776367187500
-0.045776367187500
-0.030517578125000
-0.045776367187500
-0.045776367187500
-0.045776367187500
-0.030517578125000
-0.045776367187500
-0.045776367187500
-0.045776367187500
-0.045776367187500
-0.030517578125000
-0.030517578125000
-0.045776367187500
-0.045776367187500
-0.045776367187500
-0.045776367187500
-0.030517578125000
-0.045776367187500
-0.045776367187500
-0.045776367187500
-0.045776367187500
-0.045776367187500
-0.045776367187500
-0.045776367187500
-0.045776367187500
-0.030517578125000
-0.045776367187500
-0.045776367187500
-0.030517578125000
-0.030517578125000
-0.030517578125000
-0.045776367187500
-0.045776367187500
-0.030517578125000
-0.030517578125000
-0.045776367187500
-0.045776367187500
-0.045776367187500
-0.045776367187500
-0.045776367187500
-0.045776367187500
-0.045776367187500
-0.045776367187500
-0.045776367187500
-0.030517578125000
-0.045776367187500
-0.045776367187500
-0.045776367187500
-0.045776367187500
-0.045776367187500
-0.045776367187500
-0.045776367187500
-0.045776367187500
-0.045776367187500
-0.045776367187500
-0.045776367187500
-0.030517578125000
-0.045776367187500
-0.045776367187500
-0.045776367187500
-0.030517578125000
-0.045776367187500
-0.045776367187500
-0.045776367187500
-0.030517578125000
-0.045776367187500
-0.045776367187500
-0.045776367187500
-0.045776367187500
-0.045776367187500
-0.045776367187500
-0.045776367187500
-0.045776367187500
-0.045776367187500
-0.045776367187500
-0.045776367187500
-0.045776367187500
-0.045776367187500
-0.045776367187500
-0.045776367187500
-0.045776367187500
-0.045776367187500
-0.030517578125000
-0.045776367187500
-0.045776367187500
-0.045776367187500
-0.030517578125000
-0.045776367187500
-0.045776367187500
-0.045776367187500
-0.030517578125000
-0.030517578125000
-0.045776367187500
-0.045776367187500
-0.030517578125000
-0.045776367187500
-0.045776367187500
-0.045776367187500
-0.030517578125000
-0.030517578125000
-0.045776367187500
-0.045776367187500
-0.030517578125000
-0.030517578125000
-0.030517578125000
-0.045776367187500
-0.045776367187500
-0.045776367187500
-0.045776367187500
-0.030517578125000
-0.045776367187500
-0.045776367187500
-0.045776367187500
-0.045776367187500
-0.030517578125000
-0.030517578125000
-0.045776367187500
-0.030517578125000
-0.045776367187500
-0.045776367187500
-0.045776367187500
-0.045776367187500
-0.045776367187500
-0.045776367187500
-0.045776367187500
-0.045776367187500
-0.045776367187500
-0.045776367187500
-0.030517578125000
-0.045776367187500
-0.045776367187500
-0.045776367187500
-0.030517578125000
-0.030517578125000
-0.045776367187500
-0.045776367187500
-0.045776367187500
-0.045776367187500
-0.045776367187500
-0.045776367187500
-0.045776367187500
-0.045776367187500
-0.045776367187500
-0.045776367187500
-0.045776367187500
-0.045776367187500
-0.030517578125000
-0.045776367187500
-0.045776367187500
-0.045776367187500
-0.045776367187500
-0.030517578125000
-0.030517578125000
-0.045776367187500
-0.045776367187500
-0.030517578125000
-0.030517578125000
-0.045776367187500
-0.045776367187500
-0.045776367187500
-0.030517578125000
-0.045776367187500
-0.045776367187500
-0.030517578125000
-0.045776367187500
-0.045776367187500
-0.045776367187500
-0.030517578125000
-0.045776367187500
-0.045776367187500
-0.045776367187500
-0.045776367187500
-0.045776367187500
-0.045776367187500
-0.045776367187500
-0.045776367187500
-0.045776367187500
-0.045776367187500
-0.045776367187500
-0.045776367187500
-0.045776367187500
-0.045776367187500
-0.045776367187500
-0.045776367187500
-0.045776367187500
-0.045776367187500
-0.045776367187500
-0.045776367187500
-0.030517578125000
-0.045776367187500
-0.045776367187500
-0.045776367187500
-0.045776367187500
-0.045776367187500
-0.045776367187500
-0.045776367187500
-0.045776367187500
-0.045776367187500
-0.045776367187500
-0.045776367187500
-0.045776367187500
-0.045776367187500
-0.045776367187500
-0.045776367187500
-0.045776367187500
-0.045776367187500
-0.030517578125000
-0.045776367187500
-0.045776367187500
-0.045776367187500
-0.045776367187500
-0.045776367187500
-0.045776367187500
-0.045776367187500
-0.045776367187500
-0.045776367187500
-0.045776367187500
-0.045776367187500
-0.045776367187500
-0.045776367187500
-0.045776367187500
-0.045776367187500
-0.045776367187500
-0.045776367187500
-0.045776367187500
-0.045776367187500
-0.045776367187500
-0.045776367187500
-0.045776367187500
-0.045776367187500
-0.045776367187500
-0.045776367187500
-0.045776367187500
-0.045776367187500
-0.045776367187500
-0.045776367187500
-0.045776367187500
-0.045776367187500
-0.045776367187500
-0.045776367187500
-0.045776367187500
-0.045776367187500
-0.045776367187500
-0.045776367187500
-0.045776367187500
-0.045776367187500
-0.045776367187500
-0.045776367187500
-0.045776367187500
-0.045776367187500
-0.045776367187500
-0.045776367187500
-0.045776367187500
-0.045776367187500
-0.045776367187500
-0.045776367187500
-0.045776367187500
-0.045776367187500
-0.045776367187500
-0.045776367187500
-0.045776367187500
-0.045776367187500
-0.045776367187500
-0.030517578125000
-0.045776367187500
-0.045776367187500
-0.045776367187500
-0.045776367187500
-0.045776367187500
-0.045776367187500
-0.045776367187500
-0.045776367187500
-0.045776367187500
-0.045776367187500
-0.045776367187500
-0.045776367187500
-0.045776367187500
-0.045776367187500
-0.045776367187500
-0.045776367187500
-0.045776367187500
-0.045776367187500
-0.045776367187500
-0.045776367187500
-0.045776367187500
-0.045776367187500
-0.030517578125000
-0.030517578125000
-0.045776367187500
-0.045776367187500
-0.030517578125000
-0.045776367187500
-0.045776367187500
-0.045776367187500
-0.045776367187500
-0.045776367187500
-0.045776367187500
-0.045776367187500
-0.045776367187500
-0.045776367187500
-0.045776367187500
-0.045776367187500
-0.030517578125000
-0.045776367187500
-0.045776367187500
-0.030517578125000
-0.045776367187500
-0.045776367187500
-0.030517578125000
-0.030517578125000
-0.045776367187500
-0.045776367187500
-0.045776367187500
-0.030517578125000
-0.030517578125000
-0.045776367187500
-0.030517578125000
-0.030517578125000
-0.030517578125000
-0.045776367187500
-0.045776367187500
-0.030517578125000
-0.045776367187500
-0.045776367187500
-0.030517578125000
-0.045776367187500
-0.045776367187500
-0.045776367187500
-0.045776367187500
-0.045776367187500
-0.045776367187500
-0.045776367187500
-0.045776367187500
-0.030517578125000
-0.045776367187500
-0.045776367187500
-0.030517578125000
-0.030517578125000
-0.045776367187500
-0.045776367187500
-0.030517578125000
-0.045776367187500
-0.045776367187500
-0.045776367187500
-0.030517578125000
-0.030517578125000
-0.030517578125000
-0.045776367187500
-0.045776367187500
-0.030517578125000
-0.030517578125000
-0.045776367187500
-0.045776367187500
-0.045776367187500
-0.045776367187500
-0.045776367187500
-0.045776367187500
-0.045776367187500
-0.045776367187500
-0.045776367187500
-0.030517578125000
-0.045776367187500
-0.030517578125000
-0.045776367187500
-0.045776367187500
-0.030517578125000
-0.045776367187500
-0.030517578125000
-0.045776367187500
-0.045776367187500
-0.030517578125000
-0.030517578125000
-0.045776367187500
-0.030517578125000
-0.030517578125000
-0.030517578125000
-0.045776367187500
-0.030517578125000
-0.030517578125000
-0.045776367187500
-0.045776367187500
-0.045776367187500
-0.045776367187500
-0.030517578125000
-0.030517578125000
-0.030517578125000
-0.045776367187500
-0.030517578125000
-0.045776367187500
-0.030517578125000
-0.030517578125000
-0.045776367187500
-0.045776367187500
-0.030517578125000
-0.030517578125000
-0.030517578125000
-0.030517578125000
-0.045776367187500
-0.030517578125000
-0.030517578125000
-0.030517578125000
-0.030517578125000
-0.030517578125000
-0.030517578125000
-0.030517578125000
-0.030517578125000
-0.030517578125000
-0.030517578125000
-0.030517578125000
-0.030517578125000
-0.030517578125000
-0.030517578125000
-0.045776367187500
-0.030517578125000
-0.030517578125000
-0.045776367187500
-0.030517578125000
-0.030517578125000
-0.030517578125000
-0.030517578125000
-0.030517578125000
-0.030517578125000
-0.030517578125000
-0.030517578125000
-0.030517578125000
-0.030517578125000
-0.045776367187500
-0.045776367187500
-0.030517578125000
-0.030517578125000
-0.030517578125000
-0.045776367187500
-0.030517578125000
-0.030517578125000
-0.030517578125000
-0.030517578125000
-0.030517578125000
-0.030517578125000
-0.045776367187500
-0.045776367187500
-0.030517578125000
-0.030517578125000
-0.030517578125000
-0.045776367187500
-0.045776367187500
-0.030517578125000
-0.030517578125000
-0.030517578125000
-0.030517578125000
-0.045776367187500
-0.045776367187500
-0.030517578125000
-0.030517578125000
-0.045776367187500
-0.030517578125000
-0.030517578125000
-0.045776367187500
-0.030517578125000
-0.045776367187500
-0.030517578125000
-0.030517578125000
-0.030517578125000
-0.045776367187500
-0.030517578125000
-0.030517578125000
-0.045776367187500
-0.030517578125000
-0.030517578125000
-0.045776367187500
-0.045776367187500
-0.030517578125000
-0.030517578125000
-0.030517578125000
-0.045776367187500
-0.045776367187500
-0.030517578125000
-0.030517578125000
-0.030517578125000
-0.045776367187500
-0.045776367187500
-0.030517578125000
-0.030517578125000
-0.045776367187500
-0.030517578125000
-0.045776367187500
-0.030517578125000
-0.030517578125000
-0.030517578125000
-0.045776367187500
-0.030517578125000
-0.030517578125000
-0.030517578125000
-0.030517578125000
-0.030517578125000
-0.030517578125000
-0.030517578125000
-0.030517578125000
-0.030517578125000
-0.030517578125000
-0.030517578125000
-0.030517578125000
-0.030517578125000
-0.030517578125000
-0.030517578125000
-0.030517578125000
-0.030517578125000
-0.030517578125000
-0.030517578125000
-0.030517578125000
-0.030517578125000
-0.030517578125000
-0.045776367187500
-0.030517578125000
-0.030517578125000
-0.030517578125000
-0.030517578125000
-0.030517578125000
-0.030517578125000
-0.030517578125000
-0.045776367187500
-0.045776367187500
-0.030517578125000
-0.030517578125000
-0.045776367187500
-0.030517578125000
-0.030517578125000
-0.030517578125000
-0.030517578125000
-0.030517578125000
-0.030517578125000
-0.030517578125000
-0.030517578125000
-0.030517578125000
-0.030517578125000
-0.030517578125000
-0.030517578125000
-0.030517578125000
-0.030517578125000
-0.030517578125000
-0.030517578125000
-0.030517578125000
-0.030517578125000
-0.030517578125000
-0.030517578125000
-0.030517578125000
-0.030517578125000
-0.030517578125000
-0.030517578125000
-0.030517578125000
-0.030517578125000
-0.030517578125000
-0.030517578125000
-0.030517578125000
-0.030517578125000
-0.030517578125000
-0.030517578125000
-0.030517578125000
-0.030517578125000
-0.030517578125000
-0.030517578125000
-0.030517578125000
-0.030517578125000
-0.030517578125000
-0.030517578125000
-0.030517578125000
-0.030517578125000
-0.030517578125000
-0.030517578125000
-0.030517578125000
-0.030517578125000
-0.030517578125000
-0.030517578125000
-0.030517578125000
-0.030517578125000
-0.030517578125000
-0.030517578125000
-0.030517578125000
-0.030517578125000
-0.030517578125000
-0.030517578125000
-0.030517578125000
-0.045776367187500
-0.030517578125000
-0.030517578125000
-0.030517578125000
-0.030517578125000
-0.030517578125000
-0.030517578125000
-0.030517578125000
-0.030517578125000
-0.030517578125000
-0.030517578125000
-0.045776367187500
-0.045776367187500
-0.030517578125000
-0.030517578125000
-0.045776367187500
-0.030517578125000
-0.030517578125000
-0.045776367187500
-0.045776367187500
-0.030517578125000
-0.030517578125000
-0.030517578125000
-0.045776367187500
-0.045776367187500
-0.030517578125000
-0.030517578125000
-0.030517578125000
-0.030517578125000
-0.030517578125000
-0.045776367187500
-0.030517578125000
-0.030517578125000
-0.045776367187500
-0.045776367187500
-0.045776367187500
-0.030517578125000
-0.030517578125000
-0.045776367187500
-0.045776367187500
-0.045776367187500
-0.030517578125000
-0.030517578125000
-0.045776367187500
-0.030517578125000
-0.030517578125000
-0.045776367187500
-0.030517578125000
-0.030517578125000
-0.030517578125000
-0.045776367187500
-0.030517578125000
-0.030517578125000
-0.030517578125000
-0.045776367187500
-0.030517578125000
-0.030517578125000
-0.030517578125000
-0.030517578125000
-0.030517578125000
-0.030517578125000
-0.030517578125000
-0.030517578125000
-0.045776367187500
-0.045776367187500
-0.030517578125000
-0.030517578125000
-0.030517578125000
-0.045776367187500
-0.030517578125000
-0.030517578125000
-0.030517578125000
-0.045776367187500
-0.030517578125000
-0.045776367187500
-0.030517578125000
-0.030517578125000
-0.030517578125000
-0.030517578125000
-0.030517578125000
-0.030517578125000
-0.030517578125000
-0.030517578125000
-0.030517578125000
-0.045776367187500
-0.030517578125000
-0.030517578125000
-0.030517578125000
-0.045776367187500
-0.045776367187500
-0.030517578125000
-0.030517578125000
-0.045776367187500
-0.030517578125000
-0.030517578125000
-0.030517578125000
-0.030517578125000
-0.045776367187500
-0.045776367187500
-0.045776367187500
-0.045776367187500
-0.030517578125000
-0.045776367187500
-0.045776367187500
-0.045776367187500
-0.030517578125000
-0.030517578125000
-0.045776367187500
-0.045776367187500
-0.045776367187500
-0.045776367187500
-0.045776367187500
-0.045776367187500
-0.045776367187500
-0.045776367187500
-0.045776367187500
-0.045776367187500
-0.045776367187500
-0.045776367187500
-0.030517578125000
-0.045776367187500
-0.045776367187500
-0.045776367187500
-0.045776367187500
-0.045776367187500
-0.045776367187500
-0.045776367187500
-0.045776367187500
-0.045776367187500
-0.045776367187500
-0.045776367187500
-0.045776367187500
-0.045776367187500
-0.045776367187500
-0.045776367187500
-0.030517578125000
-0.030517578125000
-0.045776367187500
-0.045776367187500
-0.045776367187500
-0.045776367187500
-0.045776367187500
-0.045776367187500
-0.045776367187500
-0.045776367187500
-0.045776367187500
-0.045776367187500
-0.045776367187500
-0.045776367187500
-0.045776367187500
-0.045776367187500
-0.045776367187500
-0.045776367187500
-0.045776367187500
-0.045776367187500
-0.045776367187500
-0.045776367187500
-0.045776367187500
-0.045776367187500
-0.030517578125000
-0.045776367187500
-0.045776367187500
-0.045776367187500
-0.045776367187500
-0.045776367187500
-0.045776367187500
-0.045776367187500
-0.045776367187500
-0.045776367187500
-0.045776367187500
-0.045776367187500
-0.045776367187500
-0.030517578125000
-0.045776367187500
-0.045776367187500
-0.045776367187500
-0.045776367187500
-0.045776367187500
-0.045776367187500
-0.045776367187500
-0.045776367187500
-0.045776367187500
-0.045776367187500
-0.045776367187500
-0.045776367187500
-0.045776367187500
-0.045776367187500
-0.045776367187500
-0.045776367187500
-0.045776367187500
-0.045776367187500
-0.045776367187500
-0.045776367187500
-0.045776367187500
-0.045776367187500
-0.045776367187500
-0.045776367187500
-0.045776367187500
-0.045776367187500
-0.045776367187500
-0.045776367187500
-0.045776367187500
-0.045776367187500
-0.045776367187500
-0.045776367187500
-0.045776367187500
-0.045776367187500
-0.045776367187500
-0.045776367187500
-0.045776367187500
-0.045776367187500
-0.045776367187500
-0.045776367187500
-0.045776367187500
-0.045776367187500
-0.045776367187500
-0.045776367187500
-0.045776367187500
-0.045776367187500
-0.045776367187500
-0.045776367187500
-0.045776367187500
-0.045776367187500
-0.045776367187500
-0.045776367187500
-0.045776367187500
-0.045776367187500
-0.045776367187500
-0.045776367187500
-0.045776367187500
-0.045776367187500
-0.045776367187500
-0.045776367187500
-0.045776367187500
-0.045776367187500
-0.045776367187500
-0.045776367187500
-0.045776367187500
-0.045776367187500
-0.045776367187500
-0.045776367187500
-0.045776367187500
-0.045776367187500
-0.045776367187500
-0.045776367187500
-0.045776367187500
-0.045776367187500
-0.045776367187500
-0.030517578125000
-0.045776367187500
-0.045776367187500
-0.045776367187500
-0.045776367187500
-0.045776367187500
-0.045776367187500
-0.045776367187500
-0.045776367187500
-0.045776367187500
-0.045776367187500
-0.045776367187500
-0.045776367187500
-0.045776367187500
-0.045776367187500
-0.045776367187500
-0.030517578125000
-0.045776367187500
-0.045776367187500
-0.045776367187500
-0.045776367187500
-0.045776367187500
-0.045776367187500
-0.045776367187500
-0.045776367187500
-0.045776367187500
-0.045776367187500
-0.045776367187500
-0.045776367187500
-0.045776367187500
-0.045776367187500
-0.045776367187500
-0.045776367187500
-0.045776367187500
-0.045776367187500
-0.045776367187500
-0.030517578125000
-0.045776367187500
-0.045776367187500
-0.045776367187500
-0.045776367187500
-0.045776367187500
-0.045776367187500
-0.045776367187500
-0.045776367187500
-0.045776367187500
-0.045776367187500
-0.030517578125000
-0.045776367187500
-0.045776367187500
-0.045776367187500
-0.045776367187500
-0.045776367187500
-0.045776367187500
-0.045776367187500
-0.045776367187500
-0.045776367187500
-0.045776367187500
-0.045776367187500
-0.045776367187500
-0.045776367187500
-0.045776367187500
-0.045776367187500
-0.045776367187500
-0.045776367187500
-0.045776367187500
-0.045776367187500
-0.030517578125000
-0.045776367187500
-0.045776367187500
-0.045776367187500
-0.045776367187500
-0.045776367187500
-0.045776367187500
-0.045776367187500
-0.045776367187500
-0.045776367187500
-0.045776367187500
-0.045776367187500
-0.045776367187500
-0.030517578125000
-0.045776367187500
-0.045776367187500
-0.045776367187500
-0.045776367187500
-0.045776367187500
-0.045776367187500
-0.045776367187500
-0.045776367187500
-0.045776367187500
-0.045776367187500
-0.045776367187500
-0.045776367187500
-0.045776367187500
-0.045776367187500
-0.045776367187500
-0.045776367187500
-0.045776367187500
-0.045776367187500
-0.045776367187500
-0.045776367187500
-0.045776367187500
-0.045776367187500
-0.045776367187500
-0.045776367187500
-0.045776367187500
-0.045776367187500
-0.045776367187500
-0.045776367187500
-0.045776367187500
-0.045776367187500
-0.030517578125000
-0.045776367187500
-0.045776367187500
-0.045776367187500
-0.045776367187500
-0.045776367187500
-0.045776367187500
-0.045776367187500
-0.045776367187500
-0.045776367187500
-0.045776367187500
-0.045776367187500
-0.045776367187500
-0.045776367187500
-0.045776367187500
-0.045776367187500
-0.045776367187500
-0.045776367187500
-0.030517578125000
-0.045776367187500
-0.045776367187500
-0.045776367187500
-0.045776367187500
-0.045776367187500
-0.045776367187500
-0.045776367187500
-0.045776367187500
-0.045776367187500
-0.045776367187500
-0.045776367187500
-0.045776367187500
-0.045776367187500
-0.045776367187500
-0.045776367187500
-0.045776367187500
-0.045776367187500
-0.045776367187500
-0.045776367187500
-0.045776367187500
-0.045776367187500
-0.045776367187500
-0.045776367187500
-0.045776367187500
-0.045776367187500
-0.045776367187500
-0.045776367187500
-0.045776367187500
-0.045776367187500
-0.045776367187500
-0.045776367187500
-0.045776367187500
-0.045776367187500
-0.045776367187500
-0.045776367187500
-0.045776367187500
-0.045776367187500
-0.045776367187500
-0.045776367187500
-0.045776367187500
-0.045776367187500
-0.045776367187500
-0.045776367187500
-0.045776367187500
-0.045776367187500
-0.045776367187500
-0.045776367187500
-0.045776367187500
-0.045776367187500
-0.045776367187500
-0.045776367187500
-0.045776367187500
-0.045776367187500
-0.045776367187500
-0.045776367187500
-0.045776367187500
-0.045776367187500
-0.045776367187500
-0.045776367187500
-0.045776367187500
-0.045776367187500
-0.045776367187500
-0.045776367187500
-0.030517578125000
-0.045776367187500
-0.045776367187500
-0.045776367187500
-0.045776367187500
-0.045776367187500
-0.045776367187500
-0.045776367187500
-0.045776367187500
-0.045776367187500
-0.045776367187500
-0.045776367187500
-0.045776367187500
-0.045776367187500
-0.045776367187500
-0.045776367187500
-0.045776367187500
-0.045776367187500
-0.045776367187500
-0.045776367187500
-0.045776367187500
-0.045776367187500
-0.045776367187500
-0.045776367187500
-0.045776367187500
-0.045776367187500
-0.045776367187500
-0.045776367187500
-0.045776367187500
-0.045776367187500
-0.045776367187500
-0.045776367187500
-0.045776367187500
-0.045776367187500
-0.045776367187500
-0.045776367187500
-0.045776367187500
-0.045776367187500
-0.045776367187500
-0.045776367187500
-0.045776367187500
-0.045776367187500
-0.045776367187500
-0.045776367187500
-0.045776367187500
-0.045776367187500
-0.045776367187500
-0.045776367187500
-0.045776367187500
-0.045776367187500
-0.045776367187500
-0.045776367187500
-0.045776367187500
-0.045776367187500
-0.045776367187500
-0.045776367187500
-0.045776367187500
-0.045776367187500
-0.045776367187500
-0.045776367187500
-0.045776367187500
-0.045776367187500
-0.045776367187500
-0.045776367187500
-0.045776367187500
-0.045776367187500
-0.045776367187500
-0.045776367187500
-0.045776367187500
-0.045776367187500
-0.045776367187500
-0.030517578125000
-0.045776367187500
-0.045776367187500
-0.045776367187500
-0.045776367187500
-0.045776367187500
-0.045776367187500
-0.045776367187500
-0.045776367187500
-0.045776367187500
-0.045776367187500
-0.045776367187500
-0.045776367187500
-0.045776367187500
-0.045776367187500
-0.045776367187500
-0.045776367187500
-0.045776367187500
-0.045776367187500
-0.045776367187500
-0.045776367187500
-0.030517578125000
-0.045776367187500
-0.045776367187500
-0.045776367187500
-0.045776367187500
-0.045776367187500
-0.045776367187500
-0.045776367187500
-0.045776367187500
-0.045776367187500
-0.045776367187500
-0.045776367187500
-0.045776367187500
-0.045776367187500
-0.045776367187500
-0.045776367187500
-0.045776367187500
-0.045776367187500
-0.045776367187500
-0.045776367187500
-0.045776367187500
-0.045776367187500
-0.045776367187500
-0.045776367187500
-0.045776367187500
-0.045776367187500
-0.045776367187500
-0.045776367187500
-0.045776367187500
-0.045776367187500
-0.045776367187500
-0.045776367187500
-0.045776367187500
-0.045776367187500
-0.045776367187500
-0.045776367187500
-0.045776367187500
-0.045776367187500
-0.030517578125000
-0.045776367187500
-0.045776367187500
-0.030517578125000
-0.045776367187500
-0.045776367187500
-0.045776367187500
-0.045776367187500
-0.045776367187500
-0.045776367187500
-0.045776367187500
-0.045776367187500
-0.045776367187500
-0.045776367187500
-0.045776367187500
-0.045776367187500
-0.045776367187500
-0.045776367187500
-0.045776367187500
-0.045776367187500
-0.045776367187500
-0.045776367187500
-0.045776367187500
-0.030517578125000
-0.045776367187500
-0.045776367187500
-0.045776367187500
-0.045776367187500
-0.045776367187500
-0.045776367187500
-0.045776367187500
-0.045776367187500
-0.045776367187500
-0.045776367187500
-0.045776367187500
-0.045776367187500
-0.045776367187500
-0.045776367187500
-0.045776367187500
-0.045776367187500
-0.045776367187500
-0.045776367187500
-0.045776367187500
-0.030517578125000
-0.045776367187500
-0.045776367187500
-0.045776367187500
-0.045776367187500
-0.045776367187500
-0.045776367187500
-0.045776367187500
-0.045776367187500
-0.045776367187500
-0.030517578125000
-0.045776367187500
-0.045776367187500
-0.045776367187500
-0.030517578125000
-0.045776367187500
-0.045776367187500
-0.045776367187500
-0.045776367187500
-0.045776367187500
-0.045776367187500
-0.045776367187500
-0.045776367187500
-0.030517578125000
-0.045776367187500
-0.045776367187500
-0.045776367187500
-0.045776367187500
-0.045776367187500
-0.045776367187500
-0.045776367187500
-0.045776367187500
-0.045776367187500
-0.045776367187500
-0.045776367187500
-0.045776367187500
-0.045776367187500
-0.045776367187500
-0.045776367187500
-0.045776367187500
-0.045776367187500
-0.045776367187500
-0.045776367187500
-0.045776367187500
-0.045776367187500
-0.045776367187500
-0.045776367187500
-0.045776367187500
-0.045776367187500
-0.045776367187500
-0.045776367187500
-0.045776367187500
-0.045776367187500
-0.045776367187500
-0.045776367187500
-0.045776367187500
-0.045776367187500
-0.045776367187500
-0.045776367187500
-0.045776367187500
-0.045776367187500
-0.045776367187500
-0.045776367187500
-0.045776367187500
-0.045776367187500
-0.045776367187500
-0.045776367187500
-0.045776367187500
-0.045776367187500
-0.045776367187500
-0.045776367187500
-0.045776367187500
-0.045776367187500
-0.045776367187500
-0.045776367187500
-0.045776367187500
-0.045776367187500
-0.045776367187500
-0.045776367187500
-0.045776367187500
-0.045776367187500
-0.045776367187500
-0.045776367187500
-0.045776367187500
-0.045776367187500
-0.045776367187500
-0.045776367187500
-0.045776367187500
-0.045776367187500
-0.045776367187500
-0.045776367187500
-0.045776367187500
-0.045776367187500
-0.045776367187500
-0.045776367187500
-0.045776367187500
-0.045776367187500
-0.045776367187500
-0.045776367187500
-0.045776367187500
-0.045776367187500
-0.045776367187500
-0.045776367187500
-0.045776367187500
-0.045776367187500
-0.045776367187500
-0.045776367187500
-0.045776367187500
-0.045776367187500
-0.045776367187500
-0.045776367187500
-0.045776367187500
-0.045776367187500
-0.045776367187500
-0.045776367187500
-0.045776367187500
-0.045776367187500
-0.045776367187500
-0.045776367187500
-0.045776367187500
-0.045776367187500
-0.045776367187500
-0.045776367187500
-0.045776367187500
-0.045776367187500
-0.045776367187500
-0.045776367187500
-0.045776367187500
-0.045776367187500
-0.045776367187500
-0.045776367187500
-0.045776367187500
-0.045776367187500
-0.045776367187500
-0.045776367187500
-0.045776367187500
-0.045776367187500
-0.045776367187500
-0.045776367187500
-0.045776367187500
-0.045776367187500
-0.045776367187500
-0.045776367187500
-0.045776367187500
-0.045776367187500
-0.045776367187500
-0.045776367187500
-0.045776367187500
-0.045776367187500
-0.045776367187500
-0.045776367187500
-0.045776367187500
-0.045776367187500
-0.045776367187500
-0.045776367187500
-0.045776367187500
-0.045776367187500
-0.045776367187500
-0.045776367187500
-0.045776367187500
-0.045776367187500
-0.045776367187500
-0.045776367187500
-0.045776367187500
-0.045776367187500
-0.045776367187500
-0.045776367187500
-0.045776367187500
-0.045776367187500
-0.045776367187500
-0.045776367187500
-0.045776367187500
-0.045776367187500
-0.045776367187500
-0.045776367187500
-0.045776367187500
-0.045776367187500
-0.045776367187500
-0.045776367187500
-0.045776367187500
-0.045776367187500
-0.045776367187500
-0.045776367187500
-0.045776367187500
-0.045776367187500
-0.045776367187500
-0.045776367187500
-0.045776367187500
-0.045776367187500
-0.045776367187500
-0.045776367187500
-0.045776367187500
-0.045776367187500
-0.045776367187500
-0.045776367187500
-0.045776367187500
-0.045776367187500
-0.045776367187500
-0.045776367187500
-0.045776367187500
-0.045776367187500
-0.045776367187500
-0.045776367187500
-0.045776367187500
-0.045776367187500
-0.045776367187500
-0.045776367187500
-0.045776367187500
-0.045776367187500
-0.045776367187500
-0.045776367187500
-0.045776367187500
-0.045776367187500
-0.045776367187500
-0.045776367187500
-0.045776367187500
-0.045776367187500
-0.045776367187500
-0.045776367187500
-0.045776367187500
-0.045776367187500
-0.045776367187500
-0.045776367187500
-0.045776367187500
-0.045776367187500
-0.045776367187500
-0.045776367187500
-0.045776367187500
-0.045776367187500
-0.045776367187500
-0.045776367187500
-0.045776367187500
-0.045776367187500
-0.045776367187500
-0.045776367187500
-0.045776367187500
-0.045776367187500
-0.045776367187500
-0.045776367187500
-0.045776367187500
-0.045776367187500
-0.030517578125000
-0.045776367187500
-0.045776367187500
-0.045776367187500
-0.045776367187500
-0.045776367187500
-0.045776367187500
-0.045776367187500
-0.045776367187500
-0.045776367187500
-0.045776367187500
-0.045776367187500
-0.030517578125000
-0.045776367187500
-0.045776367187500
-0.045776367187500
-0.045776367187500
-0.030517578125000
-0.045776367187500
-0.045776367187500
-0.045776367187500
-0.030517578125000
-0.030517578125000
-0.045776367187500
-0.045776367187500
-0.045776367187500
-0.045776367187500
-0.045776367187500
-0.045776367187500
-0.045776367187500
-0.045776367187500
-0.045776367187500
-0.045776367187500
-0.045776367187500
-0.045776367187500
-0.045776367187500
-0.045776367187500
-0.045776367187500
-0.045776367187500
-0.045776367187500
-0.045776367187500
-0.045776367187500
-0.045776367187500
-0.045776367187500
-0.045776367187500
-0.045776367187500
-0.045776367187500
-0.030517578125000
-0.045776367187500
-0.045776367187500
-0.045776367187500
-0.045776367187500
-0.045776367187500
-0.045776367187500
-0.045776367187500
-0.045776367187500
-0.045776367187500
-0.045776367187500
-0.045776367187500
-0.030517578125000
-0.045776367187500
-0.045776367187500
-0.045776367187500
-0.045776367187500
-0.030517578125000
-0.045776367187500
-0.045776367187500
-0.045776367187500
-0.045776367187500
-0.045776367187500
-0.045776367187500
-0.045776367187500
-0.045776367187500
-0.045776367187500
-0.030517578125000
-0.045776367187500
-0.045776367187500
-0.045776367187500
-0.030517578125000
-0.030517578125000
-0.045776367187500
-0.045776367187500
-0.030517578125000
-0.030517578125000
-0.045776367187500
-0.045776367187500
-0.030517578125000
-0.045776367187500
-0.045776367187500
-0.045776367187500
-0.045776367187500
-0.045776367187500
-0.045776367187500
-0.045776367187500
-0.030517578125000
-0.045776367187500
-0.045776367187500
-0.045776367187500
-0.045776367187500
-0.045776367187500
-0.045776367187500
-0.030517578125000
-0.030517578125000
-0.045776367187500
-0.045776367187500
-0.030517578125000
-0.030517578125000
-0.030517578125000
-0.045776367187500
-0.030517578125000
-0.030517578125000
-0.030517578125000
-0.045776367187500
-0.030517578125000
-0.030517578125000
-0.045776367187500
-0.045776367187500
-0.030517578125000
-0.030517578125000
-0.045776367187500
-0.045776367187500
-0.030517578125000
-0.045776367187500
-0.030517578125000
-0.030517578125000
-0.045776367187500
-0.045776367187500
-0.030517578125000
-0.030517578125000
-0.045776367187500
-0.030517578125000
-0.030517578125000
-0.030517578125000
-0.045776367187500
-0.045776367187500
-0.030517578125000
-0.030517578125000
-0.030517578125000
-0.045776367187500
-0.045776367187500
-0.045776367187500
-0.030517578125000
-0.030517578125000
-0.045776367187500
-0.045776367187500
-0.030517578125000
-0.045776367187500
-0.030517578125000
-0.030517578125000
-0.045776367187500
-0.045776367187500
-0.030517578125000
-0.045776367187500
-0.045776367187500
-0.030517578125000
-0.030517578125000
-0.030517578125000
-0.045776367187500
-0.030517578125000
-0.045776367187500
-0.045776367187500
-0.045776367187500
-0.030517578125000
-0.030517578125000
-0.045776367187500
-0.045776367187500
-0.030517578125000
-0.030517578125000
-0.030517578125000
-0.045776367187500
-0.045776367187500
-0.030517578125000
-0.030517578125000
-0.045776367187500
-0.030517578125000
-0.045776367187500
-0.030517578125000
-0.030517578125000
-0.030517578125000
-0.045776367187500
-0.030517578125000
-0.030517578125000
-0.045776367187500
-0.030517578125000
-0.045776367187500
-0.045776367187500
-0.030517578125000
-0.045776367187500
-0.045776367187500
-0.030517578125000
-0.030517578125000
-0.045776367187500
-0.030517578125000
-0.045776367187500
-0.030517578125000
-0.030517578125000
-0.045776367187500
-0.030517578125000
-0.030517578125000
-0.030517578125000
-0.030517578125000
-0.030517578125000
-0.030517578125000
-0.030517578125000
-0.045776367187500
-0.045776367187500
-0.030517578125000
-0.030517578125000
-0.030517578125000
-0.030517578125000
-0.045776367187500
-0.030517578125000
-0.030517578125000
-0.030517578125000
-0.030517578125000
-0.030517578125000
-0.045776367187500
-0.030517578125000
-0.030517578125000
-0.045776367187500
-0.045776367187500
-0.030517578125000
-0.030517578125000
-0.030517578125000
-0.030517578125000
-0.045776367187500
-0.030517578125000
-0.030517578125000
-0.030517578125000
-0.045776367187500
-0.045776367187500
-0.030517578125000
-0.030517578125000
-0.030517578125000
-0.030517578125000
-0.030517578125000
-0.030517578125000
-0.045776367187500
-0.045776367187500
-0.045776367187500
-0.030517578125000
-0.030517578125000
-0.030517578125000
-0.045776367187500
-0.030517578125000
-0.045776367187500
-0.045776367187500
-0.030517578125000
-0.030517578125000
-0.045776367187500
-0.030517578125000
-0.030517578125000
-0.030517578125000
-0.045776367187500
-0.045776367187500
-0.030517578125000
-0.030517578125000
-0.045776367187500
-0.030517578125000
-0.030517578125000
-0.030517578125000
-0.030517578125000
-0.030517578125000
-0.030517578125000
-0.030517578125000
-0.030517578125000
-0.030517578125000
-0.030517578125000
-0.030517578125000
-0.030517578125000
-0.030517578125000
-0.030517578125000
-0.030517578125000
-0.045776367187500
-0.045776367187500
-0.030517578125000
-0.045776367187500
-0.030517578125000
-0.030517578125000
-0.045776367187500
-0.030517578125000
-0.030517578125000
-0.045776367187500
-0.045776367187500
-0.045776367187500
-0.030517578125000
-0.030517578125000
-0.045776367187500
-0.030517578125000
-0.030517578125000
-0.030517578125000
-0.045776367187500
-0.030517578125000
-0.030517578125000
-0.030517578125000
-0.030517578125000
-0.030517578125000
-0.045776367187500
-0.030517578125000
-0.030517578125000
-0.030517578125000
-0.030517578125000
-0.061035156250000
-1.922607421875000
-3.677368164062500
-3.112792968750000
-3.219604492187500
-3.952026367187500
-4.623413085937500
-4.959106445312500
-4.943847656250000
-4.821777343750000
-4.806518554687500
-4.913330078125000
-5.081176757812500
-5.233764648437500
-5.355834960937500
-5.462646484375000
-5.554199218750000
-5.661010742187500
-5.767822265625000
-5.889892578125000
-5.996704101562500
-6.103515625000000
-6.210327148437500
-6.317138671875000
-6.439208984375000
-6.546020507812500
-6.652832031250000
-6.759643554687500
-6.866455078125000
-6.973266601562500
-7.080078125000000
-7.186889648437500
-7.293701171875000
-7.400512695312500
-7.522583007812500
-7.629394531250000
-7.736206054687500
-7.843017578125000
-7.949829101562500
-8.056640625000000
-8.148193359375000
-8.270263671875000
-8.377075195312500
-8.483886718750000
-8.590698242187500
-8.697509765625000
-8.804321289062500
-8.911132812500000
-9.002685546875000
-9.109497070312500
-9.216308593750000
-9.323120117187500
-9.429931640625000
-9.536743164062500
-9.643554687500000
-9.750366210937500
-9.857177734375000
-9.948730468750000
-10.055541992187500
-10.162353515625000
-10.269165039062500
-10.375976562500000
-10.482788085937500
-10.589599609375000
-10.696411132812500
-10.787963867187500
-10.894775390625000
-11.001586914062500
-11.108398437500000
-11.215209960937500
-11.306762695312500
-11.413574218750000
-11.520385742187500
-11.627197265625000
-11.718750000000000
-11.825561523437500
-11.932373046875000
-12.023925781250000
-12.130737304687500
-12.237548828125000
-12.329101562500000
-12.435913085937500
-12.542724609375000
-12.649536132812500
-12.741088867187500
-12.847900390625000
-12.939453125000000
-13.046264648437500
-13.153076171875000
-13.244628906250000
-13.351440429687500
-13.458251953125000
-13.549804687500000
-13.656616210937500
-13.763427734375000
-13.854980468750000
-13.961791992187500
-14.053344726562500
-14.160156250000000
-14.251708984375000
-14.358520507812500
-14.450073242187500
-14.556884765625000
-14.648437500000000
-14.755249023437500
-14.862060546875000
-14.953613281250000
-15.045166015625000
-15.151977539062500
-15.243530273437500
-15.350341796875000
-15.441894531250000
-15.548706054687500
-15.640258789062500
-15.747070312500000
-15.838623046875000
-15.945434570312500
-16.036987304687500
-16.128540039062500
-16.235351562500000
-16.326904296875000
-16.433715820312500
-16.525268554687500
-16.616821289062500
-16.723632812500000
-16.815185546875000
-16.906738281250000
-17.013549804687500
-17.105102539062500
-17.196655273437500
-17.288208007812500
-17.395019531250000
-17.486572265625000
-17.578125000000000
-17.684936523437500
-17.776489257812500
-17.883300781250000
-17.974853515625000
-18.066406250000000
-18.157958984375000
-18.249511718750000
-18.356323242187500
-18.447875976562500
-18.539428710937500
-18.630981445312500
-18.722534179687500
-18.829345703125000
-18.920898437500000
-19.012451171875000
-19.104003906250000
-19.195556640625000
-19.302368164062500
-19.393920898437500
-19.485473632812500
-19.577026367187500
-19.668579101562500
-19.760131835937500
-19.851684570312500
-19.943237304687500
-20.034790039062500
-20.141601562500000
-20.233154296875000
-20.324707031250000
-20.416259765625000
-20.507812500000000
-20.599365234375000
-20.690917968750000
-20.782470703125000
-20.874023437500000
-20.965576171875000
-21.057128906250000
-21.148681640625000
-21.240234375000000
-21.331787109375000
-21.438598632812500
-21.514892578125000
-21.606445312500000
-21.697998046875000
-21.789550781250000
-21.896362304687500
-21.972656250000000
-22.064208984375000
-22.171020507812500
-22.247314453125000
-22.338867187500000
-22.430419921875000
-22.521972656250000
-22.613525390625000
-22.705078125000000
-22.796630859375000
-22.888183593750000
-22.979736328125000
-23.056030273437500
-23.147583007812500
-23.239135742187500
-23.330688476562500
-23.422241210937500
-23.513793945312500
-23.590087890625000
-23.681640625000000
-23.773193359375000
-23.864746093750000
-23.956298828125000
-24.047851562500000
-24.139404296875000
-24.215698242187500
-24.307250976562500
-24.398803710937500
-24.490356445312500
-24.566650390625000
-24.658203125000000
-24.749755859375000
-24.841308593750000
-24.917602539062500
-25.009155273437500
-25.100708007812500
-25.192260742187500
-25.283813476562500
-25.360107421875000
-25.451660156250000
-25.543212890625000
-25.619506835937500
-25.711059570312500
-25.802612304687500
-25.878906250000000
-25.970458984375000
-26.062011718750000
-26.138305664062500
-26.229858398437500
-26.306152343750000
-26.397705078125000
-26.489257812500000
-26.580810546875000
-26.657104492187500
-26.748657226562500
-26.824951171875000
-26.916503906250000
-26.992797851562500
-27.084350585937500
-27.175903320312500
-27.267456054687500
-27.343750000000000
-27.420043945312500
-27.511596679687500
-27.603149414062500
-27.679443359375000
-27.755737304687500
-27.847290039062500
-27.938842773437500
-28.015136718750000
-28.091430664062500
-28.182983398437500
-28.274536132812500
-28.350830078125000
-28.442382812500000
-28.518676757812500
-28.610229492187500
-28.686523437500000
-28.778076171875000
-28.854370117187500
-28.945922851562500
-29.022216796875000
-29.098510742187500
-29.190063476562500
-29.266357421875000
-29.357910156250000
-29.434204101562500
-29.525756835937500
-29.602050781250000
-29.678344726562500
-29.769897460937500
-29.846191406250000
-29.937744140625000
-30.014038085937500
-30.090332031250000
-30.181884765625000
-30.258178710937500
-30.334472656250000
-30.426025390625000
-30.502319335937500
-30.578613281250000
-30.670166015625000
-30.746459960937500
-30.822753906250000
-30.899047851562500
-30.990600585937500
-31.066894531250000
-31.158447265625000
-31.219482421875000
-31.311035156250000
-31.387329101562500
-31.463623046875000
-31.555175781250000
-31.631469726562500
-31.707763671875000
-31.784057617187500
-31.875610351562500
-31.951904296875000
-32.028198242187500
-32.104492187500000
-32.196044921875000
-32.272338867187500
-32.348632812500000
-32.424926757812500
-32.501220703125000
-32.592773437500000
-32.669067382812500
-32.745361328125000
-32.821655273437500
-32.897949218750000
-32.989501953125000
-33.065795898437500
-33.142089843750000
-33.218383789062500
-33.294677734375000
-33.370971679687500
-33.447265625000000
-33.538818359375000
-33.615112304687500
-33.691406250000000
-33.767700195312500
-33.843994140625000
-33.920288085937500
-33.996582031250000
-34.072875976562500
-34.149169921875000
-34.225463867187500
-34.301757812500000
-34.378051757812500
-34.454345703125000
-34.530639648437500
-34.606933593750000
-34.683227539062500
-34.759521484375000
-34.835815429687500
-34.912109375000000
-34.988403320312500
-35.064697265625000
-35.140991210937500
-35.217285156250000
-35.293579101562500
-35.354614257812500
-35.430908203125000
-35.507202148437500
-35.583496093750000
-35.659790039062500
-35.736083984375000
-35.812377929687500
-35.888671875000000
-35.964965820312500
-36.041259765625000
-36.117553710937500
-36.193847656250000
-36.270141601562500
-36.331176757812500
-36.407470703125000
-36.483764648437500
-36.560058593750000
-36.636352539062500
-36.712646484375000
-36.788940429687500
-36.865234375000000
-36.941528320312500
-37.002563476562500
-37.078857421875000
-37.155151367187500
-37.231445312500000
-37.307739257812500
-37.384033203125000
-37.445068359375000
-37.536621093750000
-37.597656250000000
-37.673950195312500
-37.750244140625000
-37.811279296875000
-37.887573242187500
-37.963867187500000
-38.040161132812500
-38.116455078125000
-38.177490234375000
-38.253784179687500
-38.330078125000000
-38.391113281250000
-38.467407226562500
-38.543701171875000
-38.619995117187500
-38.681030273437500
-38.757324218750000
-38.833618164062500
-38.909912109375000
-38.970947265625000
-39.047241210937500
-39.123535156250000
-39.184570312500000
-39.260864257812500
-39.321899414062500
-39.398193359375000
-39.474487304687500
-39.550781250000000
-39.611816406250000
-39.688110351562500
-39.764404296875000
-39.825439453125000
-39.901733398437500
-39.978027343750000
-40.039062500000000
-40.100097656250000
-40.176391601562500
-40.252685546875000
-40.328979492187500
-40.390014648437500
-40.466308593750000
-40.527343750000000
-40.603637695312500
-40.679931640625000
-40.740966796875000
-40.817260742187500
-40.878295898437500
-40.954589843750000
-41.015625000000000
-41.091918945312500
-41.168212890625000
-41.229248046875000
-41.305541992187500
-41.366577148437500
-41.442871093750000
-41.503906250000000
-41.580200195312500
-41.656494140625000
-41.717529296875000
-41.778564453125000
-41.854858398437500
-41.915893554687500
-41.992187500000000
-42.053222656250000
-42.114257812500000
-42.190551757812500
-42.266845703125000
-42.327880859375000
-42.404174804687500
-42.465209960937500
-42.526245117187500
-42.602539062500000
-42.663574218750000
-42.739868164062500
-42.800903320312500
-42.861938476562500
-42.938232421875000
-42.999267578125000
-43.075561523437500
-43.136596679687500
-43.212890625000000
-43.273925781250000
-43.334960937500000
-43.411254882812500
-43.472290039062500
-43.533325195312500
-43.609619140625000
-43.670654296875000
-43.746948242187500
-43.807983398437500
-43.869018554687500
-43.945312500000000
-44.006347656250000
-44.067382812500000
-44.128417968750000
-44.204711914062500
-44.265747070312500
-44.342041015625000
-44.403076171875000
-44.464111328125000
-44.525146484375000
-44.601440429687500
-44.662475585937500
-44.723510742187500
-44.799804687500000
-44.860839843750000
-44.921875000000000
-44.998168945312500
-45.059204101562500
-45.120239257812500
-45.181274414062500
-45.242309570312500
-45.318603515625000
-45.379638671875000
-45.440673828125000
-45.516967773437500
-45.578002929687500
-45.639038085937500
-45.700073242187500
-45.761108398437500
-45.822143554687500
-45.898437500000000
-45.959472656250000
-46.020507812500000
-46.081542968750000
-46.142578125000000
-46.218872070312500
-46.279907226562500
-46.340942382812500
-46.401977539062500
-46.463012695312500
-46.539306640625000
-46.600341796875000
-46.661376953125000
-46.722412109375000
-46.783447265625000
-46.844482421875000
-46.905517578125000
-46.966552734375000
-47.027587890625000
-47.103881835937500
-47.164916992187500
-47.225952148437500
-47.286987304687500
-47.348022460937500
-47.409057617187500
-47.470092773437500
-47.531127929687500
-47.592163085937500
-47.653198242187500
-47.714233398437500
-47.775268554687500
-47.836303710937500
-47.897338867187500
-47.958374023437500
-48.019409179687500
-48.080444335937500
-48.141479492187500
-48.217773437500000
-48.278808593750000
-48.324584960937500
-48.400878906250000
-48.461914062500000
-48.507690429687500
-48.583984375000000
-48.629760742187500
-48.706054687500000
-48.767089843750000
-48.828125000000000
-48.889160156250000
-48.950195312500000
-48.995971679687500
-49.057006835937500
-49.133300781250000
-49.179077148437500
-49.240112304687500
-49.316406250000000
-49.362182617187500
-49.423217773437500
-49.484252929687500
-49.545288085937500
-49.606323242187500
-49.667358398437500
-49.728393554687500
-49.789428710937500
-49.850463867187500
-49.896240234375000
-49.957275390625000
-50.018310546875000
-50.079345703125000
-50.140380859375000
-50.201416015625000
-50.262451171875000
-50.323486328125000
-50.369262695312500
-50.430297851562500
-50.491333007812500
-50.552368164062500
-50.613403320312500
-50.674438476562500
-50.735473632812500
-50.781250000000000
-50.842285156250000
-50.903320312500000
-50.949096679687500
-51.010131835937500
-51.071166992187500
-51.132202148437500
-51.193237304687500
-51.254272460937500
-51.300048828125000
-51.361083984375000
-51.422119140625000
-51.483154296875000
-51.544189453125000
-51.605224609375000
-51.651000976562500
-51.712036132812500
-51.773071289062500
-51.834106445312500
-51.879882812500000
-51.940917968750000
-52.001953125000000
-52.062988281250000
-52.108764648437500
-52.169799804687500
-52.230834960937500
-52.291870117187500
-52.337646484375000
-52.398681640625000
-52.459716796875000
-52.520751953125000
-52.566528320312500
-52.627563476562500
-52.673339843750000
-52.734375000000000
-52.795410156250000
-52.856445312500000
-52.902221679687500
-52.963256835937500
-53.009033203125000
-53.070068359375000
-53.131103515625000
-53.192138671875000
-53.237915039062500
-53.298950195312500
-53.359985351562500
-53.405761718750000
-53.466796875000000
-53.512573242187500
-53.573608398437500
-53.634643554687500
-53.680419921875000
-53.741455078125000
-53.787231445312500
-53.848266601562500
-53.909301757812500
-53.955078125000000
-54.016113281250000
-54.061889648437500
-54.122924804687500
-54.183959960937500
-54.229736328125000
-54.290771484375000
-54.336547851562500
-54.397583007812500
-54.458618164062500
-54.504394531250000
-54.550170898437500
-54.611206054687500
-54.672241210937500
-54.718017578125000
-54.779052734375000
-54.824829101562500
-54.885864257812500
-54.931640625000000
-54.992675781250000
-55.038452148437500
-55.099487304687500
-55.145263671875000
-55.206298828125000
-55.267333984375000
-55.313110351562500
-55.358886718750000
-55.419921875000000
-55.465698242187500
-55.526733398437500
-55.572509765625000
-55.633544921875000
-55.679321289062500
-55.725097656250000
-55.786132812500000
-55.847167968750000
-55.892944335937500
-55.938720703125000
-55.984497070312500
-56.045532226562500
-56.106567382812500
-56.152343750000000
-56.213378906250000
-56.259155273437500
-56.304931640625000
-56.365966796875000
-56.411743164062500
-56.472778320312500
-56.518554687500000
-56.564331054687500
-56.625366210937500
-56.671142578125000
-56.732177734375000
-56.777954101562500
-56.838989257812500
-56.884765625000000
-56.930541992187500
-56.991577148437500
-57.037353515625000
-57.098388671875000
-57.144165039062500
-57.189941406250000
-57.250976562500000
-57.296752929687500
-57.342529296875000
-57.403564453125000
-57.449340820312500
-57.495117187500000
-57.556152343750000
-57.601928710937500
-57.662963867187500
-57.708740234375000
-57.754516601562500
-57.800292968750000
-57.861328125000000
-57.907104492187500
-57.952880859375000
-57.998657226562500
-58.059692382812500
-58.105468750000000
-58.151245117187500
-58.212280273437500
-58.258056640625000
-58.303833007812500
-58.349609375000000
-58.410644531250000
-58.456420898437500
-58.502197265625000
-58.547973632812500
-58.609008789062500
-58.654785156250000
-58.700561523437500
-58.746337890625000
-58.807373046875000
-58.853149414062500
-58.898925781250000
-58.944702148437500
-59.005737304687500
-59.051513671875000
-59.097290039062500
-59.143066406250000
-59.204101562500000
-59.249877929687500
-59.295654296875000
-59.341430664062500
-59.387207031250000
-59.432983398437500
-59.478759765625000
-59.539794921875000
-59.585571289062500
-59.631347656250000
-59.677124023437500
-59.722900390625000
-59.768676757812500
-59.829711914062500
-59.875488281250000
-59.921264648437500
-59.967041015625000
-60.012817382812500
-60.058593750000000
-60.119628906250000
-60.165405273437500
-60.180664062500000
-58.410644531250000
-56.777954101562500
-57.220458984375000
-57.281494140625000
-56.518554687500000
-55.831909179687500
-55.618286132812500
-55.694580078125000
-55.816650390625000
-55.862426757812500
-55.831909179687500
-55.725097656250000
-55.633544921875000
-55.557250976562500
-55.496215820312500
-55.450439453125000
-55.389404296875000
-55.328369140625000
-55.252075195312500
-55.191040039062500
-55.130004882812500
-55.068969726562500
-55.007934570312500
-54.946899414062500
-54.885864257812500
-54.824829101562500
-54.763793945312500
-54.687500000000000
-54.626464843750000
-54.580688476562500
-54.504394531250000
-54.443359375000000
-54.382324218750000
-54.321289062500000
-54.260253906250000
-54.199218750000000
-54.138183593750000
-54.077148437500000
-54.016113281250000
-53.955078125000000
-53.894042968750000
-53.833007812500000
-53.771972656250000
-53.710937500000000
-53.649902343750000
-53.588867187500000
-53.527832031250000
-53.466796875000000
-53.405761718750000
-53.344726562500000
-53.283691406250000
-53.222656250000000
-53.176879882812500
-53.100585937500000
-53.054809570312500
-52.993774414062500
-52.917480468750000
-52.871704101562500
-52.810668945312500
-52.749633789062500
-52.688598632812500
-52.627563476562500
-52.566528320312500
-52.505493164062500
-52.444458007812500
-52.383422851562500
-52.322387695312500
-52.276611328125000
-52.215576171875000
-52.154541015625000
-52.093505859375000
-52.032470703125000
-51.971435546875000
-51.925659179687500
-51.864624023437500
-51.803588867187500
-51.742553710937500
-51.681518554687500
-51.620483398437500
-51.559448242187500
-51.513671875000000
-51.452636718750000
-51.391601562500000
-51.330566406250000
-51.269531250000000
-51.208496093750000
-51.162719726562500
-51.101684570312500
-51.040649414062500
-50.994873046875000
-50.933837890625000
-50.872802734375000
-50.827026367187500
-50.765991210937500
-50.704956054687500
-50.643920898437500
-50.582885742187500
-50.521850585937500
-50.476074218750000
-50.415039062500000
-50.354003906250000
-50.308227539062500
-50.247192382812500
-50.186157226562500
-50.140380859375000
-50.079345703125000
-50.018310546875000
-49.957275390625000
-49.911499023437500
-49.850463867187500
-49.789428710937500
-49.728393554687500
-49.682617187500000
-49.621582031250000
-49.575805664062500
-49.514770507812500
-49.453735351562500
-49.407958984375000
-49.346923828125000
-49.285888671875000
-49.240112304687500
-49.179077148437500
-49.118041992187500
-49.072265625000000
-49.011230468750000
-48.950195312500000
-48.904418945312500
-48.843383789062500
-48.782348632812500
-48.736572265625000
-48.675537109375000
-48.629760742187500
-48.568725585937500
-48.507690429687500
-48.461914062500000
-48.400878906250000
-48.355102539062500
-48.294067382812500
-48.233032226562500
-48.187255859375000
-48.126220703125000
-48.080444335937500
-48.019409179687500
-47.973632812500000
-47.912597656250000
-47.866821289062500
-47.805786132812500
-47.760009765625000
-47.698974609375000
-47.637939453125000
-47.592163085937500
-47.531127929687500
-47.485351562500000
-47.424316406250000
-47.378540039062500
-47.317504882812500
-47.271728515625000
-47.225952148437500
-47.164916992187500
-47.119140625000000
-47.058105468750000
-46.997070312500000
-46.951293945312500
-46.905517578125000
-46.844482421875000
-46.798706054687500
-46.737670898437500
-46.691894531250000
-46.630859375000000
-46.585083007812500
-46.539306640625000
-46.478271484375000
-46.417236328125000
-46.371459960937500
-46.325683593750000
-46.264648437500000
-46.218872070312500
-46.157836914062500
-46.112060546875000
-46.066284179687500
-46.005249023437500
-45.959472656250000
-45.913696289062500
-45.852661132812500
-45.791625976562500
-45.745849609375000
-45.700073242187500
-45.639038085937500
-45.593261718750000
-45.547485351562500
-45.486450195312500
-45.440673828125000
-45.394897460937500
-45.333862304687500
-45.288085937500000
-45.227050781250000
-45.181274414062500
-45.135498046875000
-45.089721679687500
-45.028686523437500
-44.982910156250000
-44.937133789062500
-44.876098632812500
-44.815063476562500
-44.784545898437500
-44.723510742187500
-44.677734375000000
-44.616699218750000
-44.570922851562500
-44.525146484375000
-44.479370117187500
-44.418334960937500
-44.372558593750000
-44.326782226562500
-44.281005859375000
-44.219970703125000
-44.174194335937500
-44.128417968750000
-44.082641601562500
-44.021606445312500
-43.975830078125000
-43.930053710937500
-43.869018554687500
-43.823242187500000
-43.777465820312500
-43.731689453125000
-43.685913085937500
-43.624877929687500
-43.579101562500000
-43.533325195312500
-43.487548828125000
-43.426513671875000
-43.380737304687500
-43.334960937500000
-43.289184570312500
-43.243408203125000
-43.182373046875000
-43.136596679687500
-43.090820312500000
-43.045043945312500
-42.999267578125000
-42.953491210937500
-42.892456054687500
-42.846679687500000
-42.800903320312500
-42.755126953125000
-42.709350585937500
-42.648315429687500
-42.602539062500000
-42.556762695312500
-42.510986328125000
-42.465209960937500
-42.419433593750000
-42.373657226562500
-42.327880859375000
-42.282104492187500
-42.221069335937500
-42.175292968750000
-42.129516601562500
-42.083740234375000
-42.037963867187500
-41.992187500000000
-41.946411132812500
-41.900634765625000
-41.854858398437500
-41.793823242187500
-41.748046875000000
-41.702270507812500
-41.656494140625000
-41.610717773437500
-41.564941406250000
-41.519165039062500
-41.473388671875000
-41.427612304687500
-41.381835937500000
-41.320800781250000
-41.290283203125000
-41.244506835937500
-41.198730468750000
-41.152954101562500
-41.091918945312500
-41.046142578125000
-41.000366210937500
-40.954589843750000
-40.908813476562500
-40.878295898437500
-40.817260742187500
-40.771484375000000
-40.725708007812500
-40.679931640625000
-40.634155273437500
-40.588378906250000
-40.542602539062500
-40.496826171875000
-40.451049804687500
-40.405273437500000
-40.359497070312500
-40.328979492187500
-40.267944335937500
-40.222167968750000
-40.176391601562500
-40.130615234375000
-40.100097656250000
-40.054321289062500
-39.993286132812500
-39.962768554687500
-39.916992187500000
-39.871215820312500
-39.825439453125000
-39.779663085937500
-39.733886718750000
-39.688110351562500
-39.642333984375000
-39.596557617187500
-39.550781250000000
-39.505004882812500
-39.459228515625000
-39.428710937500000
-39.382934570312500
-39.337158203125000
-39.291381835937500
-39.245605468750000
-39.199829101562500
-39.154052734375000
-39.108276367187500
-39.062500000000000
-39.016723632812500
-38.970947265625000
-38.940429687500000
-38.894653320312500
-38.848876953125000
-38.803100585937500
-38.757324218750000
-38.711547851562500
-38.665771484375000
-38.635253906250000
-38.589477539062500
-38.543701171875000
-38.497924804687500
-38.452148437500000
-38.406372070312500
-38.375854492187500
-38.330078125000000
-38.284301757812500
-38.238525390625000
-38.192749023437500
-38.146972656250000
-38.116455078125000
-38.070678710937500
-38.024902343750000
-37.979125976562500
-37.933349609375000
-37.902832031250000
-37.857055664062500
-37.811279296875000
-37.765502929687500
-37.734985351562500
-37.673950195312500
-37.643432617187500
-37.597656250000000
-37.551879882812500
-37.506103515625000
-37.475585937500000
-37.429809570312500
-37.384033203125000
-37.338256835937500
-37.307739257812500
-37.261962890625000
-37.216186523437500
-37.170410156250000
-37.139892578125000
-37.094116210937500
-37.048339843750000
-37.002563476562500
-36.972045898437500
-36.926269531250000
-36.880493164062500
-36.834716796875000
-36.804199218750000
-36.758422851562500
-36.712646484375000
-36.682128906250000
-36.636352539062500
-36.590576171875000
-36.544799804687500
-36.514282226562500
-36.468505859375000
-36.422729492187500
-36.392211914062500
-36.346435546875000
-36.300659179687500
-36.270141601562500
-36.224365234375000
-36.178588867187500
-36.148071289062500
-36.102294921875000
-36.056518554687500
-36.026000976562500
-35.980224609375000
-35.934448242187500
-35.903930664062500
-35.858154296875000
-35.812377929687500
-35.781860351562500
-35.736083984375000
-35.705566406250000
-35.659790039062500
-35.614013671875000
-35.583496093750000
-35.537719726562500
-35.491943359375000
-35.461425781250000
-35.415649414062500
-35.369873046875000
-35.339355468750000
-35.293579101562500
-35.263061523437500
-35.232543945312500
-35.186767578125000
-35.156250000000000
-35.110473632812500
-35.079956054687500
-35.034179687500000
-34.988403320312500
-34.957885742187500
-34.912109375000000
-34.866333007812500
-34.835815429687500
-34.790039062500000
-34.759521484375000
-34.713745117187500
-34.683227539062500
-34.637451171875000
-34.591674804687500
-34.561157226562500
-34.530639648437500
-34.484863281250000
-34.439086914062500
-34.408569335937500
-34.362792968750000
-34.332275390625000
-34.286499023437500
-34.255981445312500
-34.210205078125000
-34.179687500000000
-34.133911132812500
-34.103393554687500
-34.057617187500000
-34.027099609375000
-33.981323242187500
-33.950805664062500
-33.905029296875000
-33.874511718750000
-33.828735351562500
-33.798217773437500
-33.752441406250000
-33.721923828125000
-33.676147460937500
-33.645629882812500
-33.599853515625000
-33.569335937500000
-33.523559570312500
-33.493041992187500
-33.447265625000000
-33.416748046875000
-33.370971679687500
-33.340454101562500
-33.294677734375000
-33.264160156250000
-33.218383789062500
-33.187866210937500
-33.157348632812500
-33.111572265625000
-33.081054687500000
-33.035278320312500
-33.004760742187500
-32.958984375000000
-32.928466796875000
-32.882690429687500
-32.852172851562500
-32.821655273437500
-32.775878906250000
-32.745361328125000
-32.699584960937500
-32.669067382812500
-32.638549804687500
-32.592773437500000
-32.562255859375000
-32.516479492187500
-32.485961914062500
-32.455444335937500
-32.409667968750000
-32.379150390625000
-32.333374023437500
-32.302856445312500
-32.272338867187500
-32.226562500000000
-32.196044921875000
-32.150268554687500
-32.119750976562500
-32.089233398437500
-32.058715820312500
-32.012939453125000
-31.967163085937500
-31.936645507812500
-31.906127929687500
-31.875610351562500
-31.829833984375000
-31.799316406250000
-31.768798828125000
-31.723022460937500
-31.692504882812500
-31.661987304687500
-31.616210937500000
-31.585693359375000
-31.539916992187500
-31.509399414062500
-31.478881835937500
-31.448364257812500
-31.402587890625000
-31.372070312500000
-31.341552734375000
-31.295776367187500
-31.265258789062500
-31.234741210937500
-31.188964843750000
-31.158447265625000
-31.127929687500000
-31.097412109375000
-31.051635742187500
-31.021118164062500
-30.990600585937500
-30.944824218750000
-30.914306640625000
-30.883789062500000
-30.853271484375000
-30.807495117187500
-30.776977539062500
-30.746459960937500
-30.700683593750000
-30.670166015625000
-30.639648437500000
-30.609130859375000
-30.563354492187500
-30.532836914062500
-30.502319335937500
-30.456542968750000
-30.426025390625000
-30.395507812500000
-30.364990234375000
-30.334472656250000
-30.288696289062500
-30.258178710937500
-30.227661132812500
-30.197143554687500
-30.151367187500000
-30.120849609375000
-30.090332031250000
-30.059814453125000
-30.014038085937500
-29.983520507812500
-29.953002929687500
-29.922485351562500
-29.891967773437500
-29.846191406250000
-29.815673828125000
-29.785156250000000
-29.754638671875000
-29.724121093750000
-29.678344726562500
-29.647827148437500
-29.617309570312500
-29.586791992187500
-29.556274414062500
-29.525756835937500
-29.479980468750000
-29.449462890625000
-29.418945312500000
-29.388427734375000
-29.357910156250000
-29.312133789062500
-29.281616210937500
-29.251098632812500
-29.220581054687500
-29.190063476562500
-29.159545898437500
-29.129028320312500
-29.083251953125000
-29.052734375000000
-29.022216796875000
-28.991699218750000
-28.961181640625000
-28.915405273437500
-28.900146484375000
-28.869628906250000
-28.823852539062500
-28.793334960937500
-28.762817382812500
-28.732299804687500
-28.701782226562500
-28.656005859375000
-28.640747070312500
-28.594970703125000
-28.564453125000000
-28.533935546875000
-28.503417968750000
-28.472900390625000
-28.442382812500000
-28.411865234375000
-28.381347656250000
-28.350830078125000
-28.305053710937500
-28.274536132812500
-28.244018554687500
-28.228759765625000
-28.182983398437500
-28.152465820312500
-28.121948242187500
-28.091430664062500
-28.060913085937500
-28.030395507812500
-27.999877929687500
-27.969360351562500
-27.923583984375000
-27.908325195312500
-27.877807617187500
-27.832031250000000
-27.801513671875000
-27.770996093750000
-27.740478515625000
-27.709960937500000
-27.679443359375000
-27.648925781250000
-27.618408203125000
-27.587890625000000
-27.557373046875000
-27.526855468750000
-27.496337890625000
-27.465820312500000
-27.435302734375000
-27.404785156250000
-27.374267578125000
-27.343750000000000
-27.313232421875000
-27.282714843750000
-27.252197265625000
-27.221679687500000
-27.175903320312500
-27.160644531250000
-27.114868164062500
-27.099609375000000
-27.069091796875000
-27.038574218750000
-27.008056640625000
-26.977539062500000
-26.947021484375000
-26.916503906250000
-26.885986328125000
-26.855468750000000
-26.824951171875000
-26.794433593750000
-26.748657226562500
-26.733398437500000
-26.702880859375000
-26.672363281250000
-26.641845703125000
-26.611328125000000
-26.580810546875000
-26.550292968750000
-26.519775390625000
-26.489257812500000
-26.458740234375000
-26.428222656250000
-26.397705078125000
-26.367187500000000
-26.351928710937500
-26.306152343750000
-26.290893554687500
-26.260375976562500
-26.229858398437500
-26.199340820312500
-26.168823242187500
-26.138305664062500
-26.107788085937500
-26.077270507812500
-26.046752929687500
-26.016235351562500
-25.985717773437500
-25.955200195312500
-25.924682617187500
-25.894165039062500
-25.878906250000000
-25.848388671875000
-25.817871093750000
-25.787353515625000
-25.756835937500000
-25.726318359375000
-25.695800781250000
-25.665283203125000
-25.634765625000000
-25.604248046875000
-25.588989257812500
-25.558471679687500
-25.527954101562500
-25.497436523437500
-25.466918945312500
-25.436401367187500
-25.405883789062500
-25.375366210937500
-25.344848632812500
-25.314331054687500
-25.299072265625000
-25.268554687500000
-25.238037109375000
-25.207519531250000
-25.177001953125000
-25.146484375000000
-25.115966796875000
-25.085449218750000
-25.070190429687500
-25.039672851562500
-25.009155273437500
-24.978637695312500
-24.948120117187500
-24.932861328125000
-24.902343750000000
-24.871826171875000
-24.841308593750000
-24.810791015625000
-24.780273437500000
-24.749755859375000
-24.734497070312500
-24.703979492187500
-24.673461914062500
-24.642944335937500
-24.612426757812500
-24.581909179687500
-24.566650390625000
-24.536132812500000
-24.505615234375000
-24.475097656250000
-24.444580078125000
-24.429321289062500
-24.398803710937500
-24.368286132812500
-24.353027343750000
-24.307250976562500
-24.291992187500000
-24.261474609375000
-24.230957031250000
-24.200439453125000
-24.185180664062500
-24.154663085937500
-24.124145507812500
-24.093627929687500
-24.063110351562500
-24.032592773437500
-24.017333984375000
-23.986816406250000
-23.971557617187500
-23.941040039062500
-23.910522460937500
-23.880004882812500
-23.849487304687500
-23.834228515625000
-23.803710937500000
-23.773193359375000
-23.742675781250000
-23.727416992187500
-23.696899414062500
-23.666381835937500
-23.635864257812500
-23.620605468750000
-23.590087890625000
-23.559570312500000
-23.544311523437500
-23.513793945312500
-23.483276367187500
-23.452758789062500
-23.422241210937500
-23.406982421875000
-23.376464843750000
-23.345947265625000
-23.330688476562500
-23.300170898437500
-23.269653320312500
-23.254394531250000
-23.223876953125000
-23.193359375000000
-23.162841796875000
-23.147583007812500
-23.117065429687500
-23.086547851562500
-23.071289062500000
-23.040771484375000
-23.010253906250000
-22.979736328125000
-22.964477539062500
-22.933959960937500
-22.903442382812500
-22.888183593750000
-22.857666015625000
-22.827148437500000
-22.796630859375000
-22.781372070312500
-22.750854492187500
-22.735595703125000
-22.705078125000000
-22.674560546875000
-22.644042968750000
-22.628784179687500
-22.598266601562500
-22.567749023437500
-22.552490234375000
-22.521972656250000
-22.506713867187500
-22.476196289062500
-22.445678710937500
-22.430419921875000
-22.399902343750000
-22.369384765625000
-22.354125976562500
-22.323608398437500
-22.308349609375000
-22.277832031250000
-22.247314453125000
-22.216796875000000
-22.201538085937500
-22.171020507812500
-22.140502929687500
-22.125244140625000
-22.094726562500000
-22.064208984375000
-22.048950195312500
-22.018432617187500
-22.003173828125000
-21.987915039062500
-21.957397460937500
-21.926879882812500
-21.896362304687500
-21.881103515625000
-21.850585937500000
-21.820068359375000
-21.804809570312500
-21.774291992187500
-21.743774414062500
-21.728515625000000
-21.713256835937500
-21.682739257812500
-21.652221679687500
-21.636962890625000
-21.606445312500000
-21.575927734375000
-21.560668945312500
-21.530151367187500
-21.514892578125000
-21.484375000000000
-21.453857421875000
-21.438598632812500
-21.408081054687500
-21.392822265625000
-21.362304687500000
-21.347045898437500
-21.316528320312500
-21.286010742187500
-21.270751953125000
-21.240234375000000
-21.224975585937500
-21.194458007812500
-21.163940429687500
-21.148681640625000
-21.118164062500000
-21.102905273437500
-21.087646484375000
-21.057128906250000
-21.026611328125000
-21.011352539062500
-20.980834960937500
-20.965576171875000
-20.935058593750000
-20.919799804687500
-20.889282226562500
-20.874023437500000
-20.843505859375000
-20.812988281250000
-20.797729492187500
-20.767211914062500
-20.751953125000000
-20.721435546875000
-20.706176757812500
-20.675659179687500
-20.645141601562500
-20.629882812500000
-20.614624023437500
-20.584106445312500
-20.553588867187500
-20.538330078125000
-20.523071289062500
-20.492553710937500
-20.462036132812500
-20.446777343750000
-20.431518554687500
-20.401000976562500
-20.370483398437500
-20.355224609375000
-20.339965820312500
-20.309448242187500
-20.278930664062500
-20.263671875000000
-20.248413085937500
-20.217895507812500
-20.202636718750000
-20.172119140625000
-20.156860351562500
-20.126342773437500
-20.111083984375000
-20.080566406250000
-20.065307617187500
-20.034790039062500
-20.019531250000000
-20.004272460937500
-19.973754882812500
-19.943237304687500
-19.927978515625000
-19.897460937500000
-19.882202148437500
-19.866943359375000
-19.836425781250000
-19.805908203125000
-19.790649414062500
-19.760131835937500
-19.744873046875000
-19.729614257812500
-19.699096679687500
-19.683837890625000
-19.668579101562500
-19.638061523437500
-19.622802734375000
-19.592285156250000
-19.577026367187500
-19.561767578125000
-19.531250000000000
-19.500732421875000
-19.485473632812500
-19.470214843750000
-19.439697265625000
-19.424438476562500
-19.393920898437500
-19.378662109375000
-19.363403320312500
-19.332885742187500
-19.317626953125000
-19.287109375000000
-19.271850585937500
-19.241333007812500
-19.226074218750000
-19.210815429687500
-19.180297851562500
-19.165039062500000
-19.134521484375000
-19.119262695312500
-19.104003906250000
-19.073486328125000
-19.058227539062500
-19.027709960937500
-19.012451171875000
-18.997192382812500
-18.966674804687500
-18.951416015625000
-18.920898437500000
-18.905639648437500
-18.875122070312500
-18.859863281250000
-18.844604492187500
-18.814086914062500
-18.798828125000000
-18.768310546875000
-18.753051757812500
-18.737792968750000
-18.707275390625000
-18.692016601562500
-18.676757812500000
-18.646240234375000
-18.630981445312500
-18.615722656250000
-18.585205078125000
-18.569946289062500
-18.539428710937500
-18.524169921875000
-18.508911132812500
-18.493652343750000
-18.463134765625000
-18.447875976562500
-18.417358398437500
-18.402099609375000
-18.386840820312500
-18.356323242187500
-18.341064453125000
-18.325805664062500
-18.295288085937500
-18.280029296875000
-18.264770507812500
-18.234252929687500
-18.218994140625000
-18.188476562500000
-18.173217773437500
-18.157958984375000
-18.127441406250000
-18.112182617187500
-18.096923828125000
-18.066406250000000
-18.051147460937500
-18.035888671875000
-18.005371093750000
-17.990112304687500
-17.974853515625000
-17.959594726562500
-17.929077148437500
-17.913818359375000
-17.883300781250000
-17.868041992187500
-17.852783203125000
-17.837524414062500
-17.807006835937500
-17.791748046875000
-17.776489257812500
-17.745971679687500
-17.730712890625000
-17.715454101562500
-17.700195312500000
-17.669677734375000
-17.654418945312500
-17.639160156250000
-17.608642578125000
-17.593383789062500
-17.578125000000000
-17.547607421875000
-17.532348632812500
-17.517089843750000
-17.486572265625000
-17.471313476562500
-17.456054687500000
-17.425537109375000
-17.410278320312500
-17.395019531250000
-17.379760742187500
-17.364501953125000
-17.333984375000000
-17.318725585937500
-17.303466796875000
-17.272949218750000
-17.257690429687500
-17.242431640625000
-17.211914062500000
-17.196655273437500
-17.181396484375000
-17.166137695312500
-17.135620117187500
-17.120361328125000
-17.105102539062500
-17.089843750000000
-17.074584960937500
-17.044067382812500
-17.028808593750000
-17.013549804687500
-16.983032226562500
-16.967773437500000
-16.952514648437500
-16.921997070312500
-16.906738281250000
-16.891479492187500
-16.876220703125000
-16.860961914062500
-16.830444335937500
-16.815185546875000
-16.799926757812500
-16.784667968750000
-16.754150390625000
-16.738891601562500
-16.723632812500000
-16.693115234375000
-16.677856445312500
-16.662597656250000
-16.647338867187500
-16.632080078125000
-16.616821289062500
-16.586303710937500
-16.571044921875000
-16.555786132812500
-16.540527343750000
-16.510009765625000
-16.494750976562500
-16.479492187500000
-16.464233398437500
-16.448974609375000
-16.418457031250000
-16.403198242187500
-16.387939453125000
-16.372680664062500
-16.357421875000000
-16.326904296875000
-16.311645507812500
-16.296386718750000
-16.281127929687500
-16.250610351562500
-16.235351562500000
-16.220092773437500
-16.204833984375000
-16.189575195312500
-16.174316406250000
-16.159057617187500
-16.128540039062500
-16.113281250000000
-16.098022460937500
-16.082763671875000
-16.052246093750000
-16.036987304687500
-16.021728515625000
-16.006469726562500
-15.991210937500000
-15.975952148437500
-15.945434570312500
-15.945434570312500
-15.914916992187500
-15.899658203125000
-15.884399414062500
-15.853881835937500
-15.838623046875000
-15.838623046875000
-15.808105468750000
-15.792846679687500
-15.777587890625000
-15.762329101562500
-15.747070312500000
-15.716552734375000
-15.701293945312500
-15.686035156250000
-15.670776367187500
-15.655517578125000
-15.640258789062500
-15.625000000000000
-15.594482421875000
-15.579223632812500
-15.563964843750000
-15.548706054687500
-15.533447265625000
-15.518188476562500
-15.487670898437500
-15.472412109375000
-15.457153320312500
-15.441894531250000
-15.426635742187500
-15.396118164062500
-15.380859375000000
-15.365600585937500
-15.350341796875000
-15.335083007812500
-15.319824218750000
-15.289306640625000
-15.289306640625000
-15.274047851562500
-15.243530273437500
-15.228271484375000
-15.213012695312500
-15.197753906250000
-15.182495117187500
-15.167236328125000
-15.151977539062500
-15.121459960937500
-15.121459960937500
-15.106201171875000
-15.075683593750000
-15.060424804687500
-15.045166015625000
-15.029907226562500
-15.014648437500000
-14.999389648437500
-14.968872070312500
-14.953613281250000
-14.938354492187500
-14.923095703125000
-14.907836914062500
-14.892578125000000
-14.877319335937500
-14.862060546875000
-14.846801757812500
-14.831542968750000
-14.816284179687500
-14.785766601562500
-14.785766601562500
-14.755249023437500
-14.739990234375000
-14.724731445312500
-14.709472656250000
-14.694213867187500
-14.678955078125000
-14.663696289062500
-14.648437500000000
-14.633178710937500
-14.602661132812500
-14.602661132812500
-14.587402343750000
-14.572143554687500
-14.541625976562500
-14.526367187500000
-14.511108398437500
-14.495849609375000
-14.480590820312500
-14.465332031250000
-14.450073242187500
-14.434814453125000
-14.419555664062500
-14.404296875000000
-14.389038085937500
-14.373779296875000
-14.358520507812500
-14.328002929687500
-14.328002929687500
-14.312744140625000
-14.282226562500000
-14.266967773437500
-14.251708984375000
-14.251708984375000
-14.221191406250000
-14.205932617187500
-14.190673828125000
-14.175415039062500
-14.160156250000000
-14.144897460937500
-14.129638671875000
-14.114379882812500
-14.099121093750000
-14.083862304687500
-14.068603515625000
-14.053344726562500
-14.038085937500000
-14.022827148437500
-14.007568359375000
-13.992309570312500
-13.977050781250000
-13.961791992187500
-13.946533203125000
-13.931274414062500
-13.916015625000000
-13.900756835937500
-13.870239257812500
-13.854980468750000
-13.839721679687500
-13.824462890625000
-13.809204101562500
-13.793945312500000
-13.778686523437500
-13.763427734375000
-13.748168945312500
-13.732910156250000
-13.717651367187500
-13.702392578125000
-13.687133789062500
-13.671875000000000
-13.656616210937500
-13.641357421875000
-13.626098632812500
-13.610839843750000
-13.595581054687500
-13.580322265625000
-13.565063476562500
-13.549804687500000
-13.534545898437500
-13.519287109375000
-13.504028320312500
-13.488769531250000
-13.473510742187500
-13.458251953125000
-13.442993164062500
-13.427734375000000
-13.412475585937500
-13.397216796875000
-13.381958007812500
-13.366699218750000
-13.366699218750000
-13.336181640625000
-13.320922851562500
-13.320922851562500
-13.305664062500000
-13.275146484375000
-13.259887695312500
-13.259887695312500
-13.244628906250000
-13.214111328125000
-13.214111328125000
-13.198852539062500
-13.183593750000000
-13.168334960937500
-13.153076171875000
-13.137817382812500
-13.122558593750000
-13.092041015625000
-13.092041015625000
-13.076782226562500
-13.061523437500000
-13.046264648437500
-13.031005859375000
-13.015747070312500
-13.000488281250000
-12.985229492187500
-12.969970703125000
-12.954711914062500
-12.939453125000000
-12.924194335937500
-12.908935546875000
-12.893676757812500
-12.878417968750000
-12.863159179687500
-12.863159179687500
-12.832641601562500
-12.832641601562500
-12.817382812500000
-12.802124023437500
-12.786865234375000
-12.771606445312500
-12.756347656250000
-12.741088867187500
-12.725830078125000
-12.710571289062500
-12.710571289062500
-12.680053710937500
-12.664794921875000
-12.664794921875000
-12.649536132812500
-12.634277343750000
-12.619018554687500
-12.603759765625000
-12.588500976562500
-12.573242187500000
-12.557983398437500
-12.542724609375000
-12.527465820312500
-12.512207031250000
-12.496948242187500
-12.481689453125000
-12.481689453125000
-12.466430664062500
-12.451171875000000
-12.435913085937500
-12.420654296875000
-12.405395507812500
-12.390136718750000
-12.374877929687500
-12.359619140625000
-12.344360351562500
-12.329101562500000
-12.329101562500000
-12.313842773437500
-12.298583984375000
-12.283325195312500
-12.268066406250000
-12.252807617187500
-12.237548828125000
-12.222290039062500
-12.222290039062500
-12.207031250000000
-12.191772460937500
-12.176513671875000
-12.161254882812500
-12.145996093750000
-12.130737304687500
-12.115478515625000
-12.100219726562500
-12.084960937500000
-12.069702148437500
-12.054443359375000
-12.054443359375000
-12.039184570312500
-12.023925781250000
-12.008666992187500
-11.993408203125000
-11.978149414062500
-11.962890625000000
-11.962890625000000
-11.947631835937500
-11.932373046875000
-11.917114257812500
-11.901855468750000
-11.886596679687500
-11.871337890625000
-11.871337890625000
-11.856079101562500
-11.840820312500000
-11.825561523437500
-11.810302734375000
-11.795043945312500
-11.779785156250000
-11.764526367187500
-11.749267578125000
-11.749267578125000
-11.734008789062500
-11.718750000000000
-11.703491210937500
-11.688232421875000
-11.672973632812500
-11.672973632812500
-11.657714843750000
-11.642456054687500
-11.627197265625000
-11.611938476562500
-11.596679687500000
-11.596679687500000
-11.566162109375000
-11.550903320312500
-11.550903320312500
-11.535644531250000
-11.520385742187500
-11.505126953125000
-11.489868164062500
-11.489868164062500
-11.474609375000000
-11.459350585937500
-11.444091796875000
-11.428833007812500
-11.428833007812500
-11.413574218750000
-11.398315429687500
-11.383056640625000
-11.367797851562500
-11.367797851562500
-11.352539062500000
-11.337280273437500
-11.322021484375000
-11.306762695312500
-11.306762695312500
-11.291503906250000
-11.276245117187500
-11.260986328125000
-11.245727539062500
-11.230468750000000
-11.230468750000000
-11.215209960937500
-11.199951171875000
-11.184692382812500
-11.169433593750000
-11.154174804687500
-11.138916015625000
-11.138916015625000
-11.123657226562500
-11.108398437500000
-11.093139648437500
-11.077880859375000
-11.077880859375000
-11.062622070312500
-11.047363281250000
-11.032104492187500
-11.016845703125000
-11.016845703125000
-11.001586914062500
-10.986328125000000
-10.971069335937500
-10.955810546875000
-10.940551757812500
-10.940551757812500
-10.925292968750000
-10.910034179687500
-10.894775390625000
-10.879516601562500
-10.879516601562500
-10.864257812500000
-10.848999023437500
-10.833740234375000
-10.833740234375000
-10.818481445312500
-10.803222656250000
-10.787963867187500
-10.772705078125000
-10.772705078125000
-10.757446289062500
-10.742187500000000
-10.726928710937500
-10.726928710937500
-10.711669921875000
-10.696411132812500
-10.681152343750000
-10.665893554687500
-10.665893554687500
-10.650634765625000
-10.635375976562500
-10.620117187500000
-10.620117187500000
-10.604858398437500
-10.589599609375000
-10.574340820312500
-10.559082031250000
-10.559082031250000
-10.543823242187500
-10.528564453125000
-10.513305664062500
-10.513305664062500
-10.498046875000000
-10.482788085937500
-10.467529296875000
-10.467529296875000
-10.452270507812500
-10.437011718750000
-10.421752929687500
-10.421752929687500
-10.406494140625000
-10.391235351562500
-10.375976562500000
-10.360717773437500
-10.360717773437500
-10.345458984375000
-10.330200195312500
-10.314941406250000
-10.314941406250000
-10.299682617187500
-10.284423828125000
-10.269165039062500
-10.269165039062500
-10.253906250000000
-10.238647460937500
-10.223388671875000
-10.223388671875000
-10.208129882812500
-10.192871093750000
-10.177612304687500
-10.177612304687500
-10.162353515625000
-10.147094726562500
-10.131835937500000
-10.131835937500000
-10.116577148437500
-10.101318359375000
-10.101318359375000
-10.086059570312500
-10.070800781250000
-10.055541992187500
-10.055541992187500
-10.040283203125000
-10.025024414062500
-10.009765625000000
-9.994506835937500
-9.994506835937500
-9.979248046875000
-9.963989257812500
-9.963989257812500
-9.948730468750000
-9.933471679687500
-9.918212890625000
-9.918212890625000
-9.902954101562500
-9.887695312500000
-9.887695312500000
-9.872436523437500
-9.857177734375000
-9.857177734375000
-9.841918945312500
-9.826660156250000
-9.811401367187500
-9.796142578125000
-9.796142578125000
-9.780883789062500
-9.765625000000000
-9.765625000000000
-9.750366210937500
-9.735107421875000
-9.735107421875000
-9.719848632812500
-9.704589843750000
-9.689331054687500
-9.689331054687500
-9.674072265625000
-9.658813476562500
-9.643554687500000
-9.643554687500000
-9.628295898437500
-9.613037109375000
-9.613037109375000
-9.597778320312500
-9.582519531250000
-9.567260742187500
-9.567260742187500
-9.552001953125000
-9.552001953125000
-9.536743164062500
-9.521484375000000
-9.521484375000000
-9.506225585937500
-9.490966796875000
-9.475708007812500
-9.475708007812500
-9.460449218750000
-9.445190429687500
-9.429931640625000
-9.429931640625000
-9.414672851562500
-9.399414062500000
-9.399414062500000
-9.384155273437500
-9.384155273437500
-9.368896484375000
-9.353637695312500
-9.338378906250000
-9.338378906250000
-9.323120117187500
-9.307861328125000
-9.307861328125000
-9.292602539062500
-9.277343750000000
-9.277343750000000
-9.262084960937500
-9.246826171875000
-9.246826171875000
-9.231567382812500
-9.216308593750000
-9.216308593750000
-9.201049804687500
-9.185791015625000
-9.170532226562500
-9.170532226562500
-9.155273437500000
-9.155273437500000
-9.140014648437500
-9.124755859375000
-9.124755859375000
-9.109497070312500
-9.094238281250000
-9.094238281250000
-9.078979492187500
-9.063720703125000
-9.048461914062500
-9.048461914062500
-9.033203125000000
-9.017944335937500
-9.017944335937500
-9.002685546875000
-8.987426757812500
-8.987426757812500
-8.972167968750000
-8.956909179687500
-8.956909179687500
-8.941650390625000
-8.926391601562500
-8.926391601562500
-8.911132812500000
-8.895874023437500
-8.895874023437500
-8.895874023437500
-8.880615234375000
-8.865356445312500
-8.865356445312500
-8.850097656250000
-8.834838867187500
-8.819580078125000
-8.819580078125000
-8.804321289062500
-8.789062500000000
-8.789062500000000
-8.789062500000000
-8.773803710937500
-8.758544921875000
-8.743286132812500
-8.743286132812500
-8.728027343750000
-8.728027343750000
-8.712768554687500
-8.697509765625000
-8.697509765625000
-8.682250976562500
-8.666992187500000
-8.666992187500000
-8.651733398437500
-8.636474609375000
-8.636474609375000
-8.621215820312500
-8.621215820312500
-8.605957031250000
-8.590698242187500
-8.590698242187500
-8.575439453125000
-8.560180664062500
-8.544921875000000
-8.544921875000000
-8.529663085937500
-8.529663085937500
-8.514404296875000
-8.499145507812500
-8.499145507812500
-8.483886718750000
-8.483886718750000
-8.468627929687500
-8.453369140625000
-8.453369140625000
-8.438110351562500
-8.422851562500000
-8.422851562500000
-8.407592773437500
-8.407592773437500
-8.392333984375000
-8.392333984375000
-8.377075195312500
-8.361816406250000
-8.361816406250000
-8.346557617187500
-8.346557617187500
-8.331298828125000
-8.316040039062500
-8.300781250000000
-8.300781250000000
-8.285522460937500
-8.285522460937500
-8.270263671875000
-8.270263671875000
-8.255004882812500
-8.239746093750000
-8.239746093750000
-8.224487304687500
-8.224487304687500
-8.209228515625000
-8.193969726562500
-8.193969726562500
-8.178710937500000
-8.163452148437500
-8.163452148437500
-8.148193359375000
-8.148193359375000
-8.132934570312500
-8.132934570312500
-8.117675781250000
-8.102416992187500
-8.102416992187500
-8.087158203125000
-8.071899414062500
-8.071899414062500
-8.056640625000000
-8.056640625000000
-8.041381835937500
-8.026123046875000
-8.026123046875000
-8.026123046875000
-8.010864257812500
-7.995605468750000
-7.995605468750000
-7.980346679687500
-7.980346679687500
-7.965087890625000
-7.949829101562500
-7.949829101562500
-7.934570312500000
-7.934570312500000
-7.919311523437500
-7.919311523437500
-7.904052734375000
-7.888793945312500
-7.888793945312500
-7.873535156250000
-7.873535156250000
-7.858276367187500
-7.843017578125000
-7.843017578125000
-7.827758789062500
-7.827758789062500
-7.827758789062500
-7.812500000000000
-7.797241210937500
-7.797241210937500
-7.781982421875000
-7.766723632812500
-7.766723632812500
-7.751464843750000
-7.736206054687500
-7.736206054687500
-7.720947265625000
-7.720947265625000
-7.705688476562500
-7.705688476562500
-7.690429687500000
-7.690429687500000
-7.675170898437500
-7.659912109375000
-7.659912109375000
-7.644653320312500
-7.644653320312500
-7.629394531250000
-7.629394531250000
-7.614135742187500
-7.614135742187500
-7.598876953125000
-7.598876953125000
-7.583618164062500
-7.568359375000000
-7.568359375000000
-7.553100585937500
-7.553100585937500
-7.537841796875000
-7.537841796875000
-7.522583007812500
-7.522583007812500
-7.507324218750000
-7.492065429687500
-7.492065429687500
-7.492065429687500
-7.476806640625000
-7.461547851562500
-7.461547851562500
-7.446289062500000
-7.446289062500000
-7.431030273437500
-7.431030273437500
-7.415771484375000
-7.415771484375000
-7.400512695312500
-7.400512695312500
-7.385253906250000
-7.369995117187500
-7.369995117187500
-7.369995117187500
-7.354736328125000
-7.339477539062500
-7.339477539062500
-7.324218750000000
-7.324218750000000
-7.308959960937500
-7.308959960937500
-7.293701171875000
-7.278442382812500
-7.278442382812500
-7.263183593750000
-7.263183593750000
-7.247924804687500
-7.247924804687500
-7.247924804687500
-7.232666015625000
-7.217407226562500
-7.217407226562500
-7.202148437500000
-7.202148437500000
-7.186889648437500
-7.186889648437500
-7.171630859375000
-7.171630859375000
-7.156372070312500
-7.141113281250000
-7.141113281250000
-7.141113281250000
-7.125854492187500
-7.110595703125000
-7.110595703125000
-7.095336914062500
-7.095336914062500
-7.080078125000000
-7.080078125000000
-7.064819335937500
-7.064819335937500
-7.049560546875000
-7.049560546875000
-7.049560546875000
-7.034301757812500
-7.019042968750000
-7.019042968750000
-7.003784179687500
-7.003784179687500
-6.988525390625000
-6.988525390625000
-6.973266601562500
-6.973266601562500
-6.958007812500000
-6.958007812500000
-6.942749023437500
-6.927490234375000
-6.927490234375000
-6.927490234375000
-6.912231445312500
-6.896972656250000
-6.896972656250000
-6.896972656250000
-6.881713867187500
-6.881713867187500
-6.866455078125000
-6.851196289062500
-6.851196289062500
-6.851196289062500
-6.835937500000000
-6.835937500000000
-6.820678710937500
-6.820678710937500
-6.805419921875000
-6.805419921875000
-6.790161132812500
-6.790161132812500
-6.774902343750000
-6.774902343750000
-6.759643554687500
-6.759643554687500
-6.744384765625000
-6.744384765625000
-6.729125976562500
-6.729125976562500
-6.713867187500000
-6.713867187500000
-6.698608398437500
-6.698608398437500
-6.683349609375000
-6.683349609375000
-6.683349609375000
-6.668090820312500
-6.652832031250000
-6.652832031250000
-6.637573242187500
-6.637573242187500
-6.622314453125000
-6.622314453125000
-6.607055664062500
-6.607055664062500
-6.591796875000000
-6.591796875000000
-6.591796875000000
-6.576538085937500
-6.576538085937500
-6.561279296875000
-6.546020507812500
-6.546020507812500
-6.546020507812500
-6.530761718750000
-6.530761718750000
-6.515502929687500
-6.515502929687500
-6.500244140625000
-6.500244140625000
-6.484985351562500
-6.484985351562500
-6.469726562500000
-6.469726562500000
-6.469726562500000
-6.454467773437500
-6.439208984375000
-6.439208984375000
-6.439208984375000
-6.423950195312500
-6.408691406250000
-6.408691406250000
-6.408691406250000
-6.393432617187500
-6.393432617187500
-6.378173828125000
-6.378173828125000
-6.362915039062500
-6.362915039062500
-6.362915039062500
-6.347656250000000
-6.332397460937500
-6.332397460937500
-6.332397460937500
-6.317138671875000
-6.317138671875000
-6.301879882812500
-6.301879882812500
-6.286621093750000
-6.286621093750000
-6.271362304687500
-6.271362304687500
-6.256103515625000
-6.256103515625000
-6.240844726562500
-6.240844726562500
-6.225585937500000
-6.225585937500000
-6.225585937500000
-6.210327148437500
-6.210327148437500
-6.195068359375000
-6.195068359375000
-6.179809570312500
-6.179809570312500
-6.164550781250000
-6.164550781250000
-6.164550781250000
-6.149291992187500
-6.149291992187500
-6.134033203125000
-6.134033203125000
-6.118774414062500
-6.118774414062500
-6.103515625000000
-6.103515625000000
-6.088256835937500
-6.088256835937500
-6.088256835937500
-6.072998046875000
-6.072998046875000
-6.057739257812500
-6.057739257812500
-6.042480468750000
-6.042480468750000
-6.042480468750000
-6.027221679687500
-6.027221679687500
-6.011962890625000
-6.011962890625000
-5.996704101562500
-5.996704101562500
-5.996704101562500
-5.981445312500000
-5.966186523437500
-5.966186523437500
-5.966186523437500
-5.950927734375000
-5.950927734375000
-5.950927734375000
-5.935668945312500
-5.935668945312500
-5.920410156250000
-5.920410156250000
-5.905151367187500
-5.905151367187500
-5.889892578125000
-5.889892578125000
-5.889892578125000
-5.874633789062500
-5.874633789062500
-5.859375000000000
-5.859375000000000
-5.844116210937500
-5.844116210937500
-5.828857421875000
-5.828857421875000
-5.813598632812500
-5.813598632812500
-5.813598632812500
-5.798339843750000
-5.798339843750000
-5.783081054687500
-5.783081054687500
-5.783081054687500
-5.767822265625000
-5.767822265625000
-5.752563476562500
-5.752563476562500
-5.752563476562500
-5.737304687500000
-5.737304687500000
-5.722045898437500
-5.722045898437500
-5.722045898437500
-5.706787109375000
-5.706787109375000
-5.691528320312500
-5.691528320312500
-5.691528320312500
-5.676269531250000
-5.661010742187500
-5.661010742187500
-5.661010742187500
-5.661010742187500
-5.645751953125000
-5.630493164062500
-5.630493164062500
-5.630493164062500
-5.615234375000000
-5.615234375000000
-5.599975585937500
-5.599975585937500
-5.599975585937500
-5.584716796875000
-5.584716796875000
-5.569458007812500
-5.569458007812500
-5.569458007812500
-5.554199218750000
-5.554199218750000
-5.538940429687500
-5.538940429687500
-5.523681640625000
-5.523681640625000
-5.523681640625000
-5.523681640625000
-5.508422851562500
-5.508422851562500
-5.493164062500000
-5.493164062500000
-5.477905273437500
-5.477905273437500
-5.477905273437500
-5.462646484375000
-5.462646484375000
-5.462646484375000
-5.447387695312500
-5.447387695312500
-5.432128906250000
-5.432128906250000
-5.432128906250000
-5.416870117187500
-5.416870117187500
-5.401611328125000
-5.401611328125000
-5.401611328125000
-5.386352539062500
-5.386352539062500
-5.371093750000000
-5.371093750000000
-5.371093750000000
-5.355834960937500
-5.355834960937500
-5.340576171875000
-5.340576171875000
-5.340576171875000
-5.325317382812500
-5.325317382812500
-5.310058593750000
-5.310058593750000
-5.310058593750000
-5.294799804687500
-5.294799804687500
-5.279541015625000
-5.279541015625000
-5.279541015625000
-5.279541015625000
-5.264282226562500
-5.249023437500000
-5.249023437500000
-5.249023437500000
-5.233764648437500
-5.233764648437500
-5.233764648437500
-5.233764648437500
-5.218505859375000
-5.218505859375000
-5.203247070312500
-5.203247070312500
-5.203247070312500
-5.187988281250000
-5.187988281250000
-5.172729492187500
-5.172729492187500
-5.157470703125000
-5.157470703125000
-5.157470703125000
-5.142211914062500
-5.142211914062500
-5.142211914062500
-5.142211914062500
-5.126953125000000
-5.126953125000000
-5.126953125000000
-5.111694335937500
-5.111694335937500
-5.096435546875000
-5.096435546875000
-5.096435546875000
-5.081176757812500
-5.081176757812500
-5.065917968750000
-5.065917968750000
-5.050659179687500
-5.050659179687500
-5.050659179687500
-5.050659179687500
-5.035400390625000
-5.035400390625000
-5.035400390625000
-5.020141601562500
-5.020141601562500
-5.004882812500000
-5.004882812500000
-5.004882812500000
-4.989624023437500
-4.989624023437500
-4.974365234375000
-4.974365234375000
-4.974365234375000
-4.974365234375000
-4.959106445312500
-4.943847656250000
-4.943847656250000
-4.943847656250000
-4.943847656250000
-4.928588867187500
-4.928588867187500
-4.928588867187500
-4.913330078125000
-4.913330078125000
-4.898071289062500
-4.898071289062500
-4.898071289062500
-4.882812500000000
-4.882812500000000
-4.882812500000000
-4.867553710937500
-4.867553710937500
-4.867553710937500
-4.852294921875000
-4.852294921875000
-4.852294921875000
-4.837036132812500
-4.837036132812500
-4.821777343750000
-4.821777343750000
-4.821777343750000
-4.806518554687500
-4.806518554687500
-4.806518554687500
-4.806518554687500
-4.791259765625000
-4.791259765625000
-4.776000976562500
-4.776000976562500
-4.776000976562500
-4.760742187500000
-4.760742187500000
-4.760742187500000
-4.745483398437500
-4.745483398437500
-4.745483398437500
-4.730224609375000
-4.730224609375000
-4.730224609375000
-4.714965820312500
-4.714965820312500
-4.714965820312500
-4.699707031250000
-4.699707031250000
-4.699707031250000
-4.684448242187500
-4.684448242187500
-4.684448242187500
-4.669189453125000
-4.669189453125000
-4.669189453125000
-4.653930664062500
-4.653930664062500
-4.638671875000000
-4.638671875000000
-4.638671875000000
-4.638671875000000
-4.623413085937500
-4.623413085937500
-4.608154296875000
-4.608154296875000
-4.608154296875000
-4.592895507812500
-4.592895507812500
-4.592895507812500
-4.577636718750000
-4.577636718750000
-4.577636718750000
-4.562377929687500
-4.562377929687500
-4.562377929687500
-4.547119140625000
-4.547119140625000
-4.547119140625000
-4.531860351562500
-4.531860351562500
-4.531860351562500
-4.516601562500000
-4.516601562500000
-4.516601562500000
-4.501342773437500
-4.501342773437500
-4.501342773437500
-4.486083984375000
-4.486083984375000
-4.486083984375000
-4.486083984375000
-4.470825195312500
-4.455566406250000
-4.455566406250000
-4.455566406250000
-4.455566406250000
-4.440307617187500
-4.440307617187500
-4.440307617187500
-4.425048828125000
-4.425048828125000
-4.425048828125000
-4.409790039062500
-4.409790039062500
-4.409790039062500
-4.409790039062500
-4.394531250000000
-4.394531250000000
-4.394531250000000
-4.379272460937500
-4.379272460937500
-4.379272460937500
-4.364013671875000
-4.364013671875000
-4.364013671875000
-4.348754882812500
-4.348754882812500
-4.348754882812500
-4.333496093750000
-4.333496093750000
-4.333496093750000
-4.318237304687500
-4.318237304687500
-4.318237304687500
-4.302978515625000
-4.302978515625000
-4.302978515625000
-4.287719726562500
-4.287719726562500
-4.287719726562500
-4.287719726562500
-4.272460937500000
-4.272460937500000
-4.272460937500000
-4.257202148437500
-4.257202148437500
-4.257202148437500
-4.241943359375000
-4.241943359375000
-4.241943359375000
-4.226684570312500
-4.226684570312500
-4.226684570312500
-4.226684570312500
-4.211425781250000
-4.211425781250000
-4.211425781250000
-4.196166992187500
-4.196166992187500
-4.196166992187500
-4.180908203125000
-4.180908203125000
-4.180908203125000
-4.165649414062500
-4.165649414062500
-4.165649414062500
-4.150390625000000
-4.150390625000000
-4.150390625000000
-4.135131835937500
-4.135131835937500
-4.135131835937500
-4.119873046875000
-4.119873046875000
-4.119873046875000
-4.104614257812500
-4.104614257812500
-4.104614257812500
-4.104614257812500
-4.089355468750000
-4.089355468750000
-4.089355468750000
-4.074096679687500
-4.074096679687500
-4.074096679687500
-4.074096679687500
-4.058837890625000
-4.058837890625000
-4.058837890625000
-4.043579101562500
-4.043579101562500
-4.043579101562500
-4.043579101562500
-4.028320312500000
-4.028320312500000
-4.028320312500000
-4.013061523437500
-4.013061523437500
-4.013061523437500
-4.013061523437500
-3.997802734375000
-3.997802734375000
-3.997802734375000
-3.982543945312500
-3.982543945312500
-3.982543945312500
-3.967285156250000
-3.967285156250000
-3.967285156250000
-3.967285156250000
-3.952026367187500
-3.952026367187500
-3.952026367187500
-3.952026367187500
-3.936767578125000
-3.936767578125000
-3.936767578125000
-3.921508789062500
-3.921508789062500
-3.921508789062500
-3.921508789062500
-3.906250000000000
-3.906250000000000
-3.906250000000000
-3.890991210937500
-3.890991210937500
-3.890991210937500
-3.875732421875000
-3.875732421875000
-3.875732421875000
-3.875732421875000
-3.860473632812500
-3.860473632812500
-3.860473632812500
-3.845214843750000
-3.845214843750000
-3.845214843750000
-3.845214843750000
-3.829956054687500
-3.829956054687500
-3.829956054687500
-3.829956054687500
-3.814697265625000
-3.814697265625000
-3.814697265625000
-3.814697265625000
-3.799438476562500
-3.799438476562500
-3.799438476562500
-3.784179687500000
-3.784179687500000
-3.784179687500000
-3.768920898437500
-3.768920898437500
-3.768920898437500
-3.768920898437500
-3.753662109375000
-3.753662109375000
-3.753662109375000
-3.753662109375000
-3.738403320312500
-3.738403320312500
-3.738403320312500
-3.738403320312500
-3.723144531250000
-3.723144531250000
-3.723144531250000
-3.707885742187500
-3.707885742187500
-3.707885742187500
-3.707885742187500
-3.692626953125000
-3.692626953125000
-3.692626953125000
-3.692626953125000
-3.677368164062500
-3.677368164062500
-3.677368164062500
-3.662109375000000
-3.662109375000000
-3.662109375000000
-3.662109375000000
-3.662109375000000
-3.646850585937500
-3.646850585937500
-3.646850585937500
-3.631591796875000
-3.631591796875000
-3.631591796875000
-3.631591796875000
-3.616333007812500
-3.616333007812500
-3.616333007812500
-3.616333007812500
-3.601074218750000
-3.601074218750000
-3.601074218750000
-3.601074218750000
-3.585815429687500
-3.585815429687500
-3.585815429687500
-3.570556640625000
-3.570556640625000
-3.570556640625000
-3.570556640625000
-3.570556640625000
-3.555297851562500
-3.555297851562500
-3.555297851562500
-3.540039062500000
-3.540039062500000
-3.540039062500000
-3.540039062500000
-3.524780273437500
-3.524780273437500
-3.524780273437500
-3.524780273437500
-3.509521484375000
-3.509521484375000
-3.509521484375000
-3.509521484375000
-3.494262695312500
-3.494262695312500
-3.494262695312500
-3.494262695312500
-3.479003906250000
-3.479003906250000
-3.479003906250000
-3.463745117187500
-3.463745117187500
-3.463745117187500
-3.463745117187500
-3.463745117187500
-3.448486328125000
-3.448486328125000
-3.448486328125000
-3.448486328125000
-3.433227539062500
-3.433227539062500
-3.433227539062500
-3.433227539062500
-3.417968750000000
-3.417968750000000
-3.417968750000000
-3.417968750000000
-3.402709960937500
-3.402709960937500
-3.402709960937500
-3.402709960937500
-3.387451171875000
-3.387451171875000
-3.387451171875000
-3.387451171875000
-3.372192382812500
-3.372192382812500
-3.372192382812500
-3.372192382812500
-3.372192382812500
-3.356933593750000
-3.356933593750000
-3.356933593750000
-3.356933593750000
-3.356933593750000
-3.341674804687500
-3.341674804687500
-3.326416015625000
-3.326416015625000
-3.326416015625000
-3.326416015625000
-3.326416015625000
-3.311157226562500
-3.311157226562500
-3.311157226562500
-3.311157226562500
-3.295898437500000
-3.295898437500000
-3.295898437500000
-3.280639648437500
-3.280639648437500
-3.280639648437500
-3.280639648437500
-3.280639648437500
-3.265380859375000
-3.265380859375000
-3.265380859375000
-3.265380859375000
-3.250122070312500
-3.250122070312500
-3.250122070312500
-3.250122070312500
-3.250122070312500
-3.250122070312500
-3.234863281250000
-3.234863281250000
-3.234863281250000
-3.219604492187500
-3.219604492187500
-3.219604492187500
-3.219604492187500
-3.219604492187500
-3.204345703125000
-3.204345703125000
-3.204345703125000
-3.204345703125000
-3.204345703125000
-3.189086914062500
-3.189086914062500
-3.189086914062500
-3.173828125000000
-3.173828125000000
-3.173828125000000
-3.173828125000000
-3.173828125000000
-3.158569335937500
-3.158569335937500
-3.158569335937500
-3.158569335937500
-3.158569335937500
-3.143310546875000
-3.143310546875000
-3.143310546875000
-3.128051757812500
-3.128051757812500
-3.128051757812500
-3.128051757812500
-3.128051757812500
-3.112792968750000
-3.112792968750000
-3.112792968750000
-3.112792968750000
-3.097534179687500
-3.097534179687500
-3.097534179687500
-3.097534179687500
-3.082275390625000
-3.082275390625000
-3.082275390625000
-3.082275390625000
-3.082275390625000
-3.067016601562500
-3.067016601562500
-3.067016601562500
-3.067016601562500
-3.067016601562500
-3.051757812500000
-3.051757812500000
-3.051757812500000
-3.051757812500000
-3.036499023437500
-3.036499023437500
-3.036499023437500
-3.036499023437500
-3.021240234375000
-3.021240234375000
-3.021240234375000
-3.021240234375000
-3.021240234375000
-3.021240234375000
-3.005981445312500
-3.005981445312500
-3.005981445312500
-3.005981445312500
-2.990722656250000
-2.990722656250000
-2.990722656250000
-2.990722656250000
-2.975463867187500
-2.975463867187500
-2.975463867187500
-2.975463867187500
-2.975463867187500
-2.960205078125000
-2.960205078125000
-2.960205078125000
-2.960205078125000
-2.960205078125000
-2.944946289062500
-2.944946289062500
-2.944946289062500
-2.944946289062500
-2.944946289062500
-2.929687500000000
-2.929687500000000
-2.929687500000000
-2.929687500000000
-2.929687500000000
-2.914428710937500
-2.914428710937500
-2.914428710937500
-2.914428710937500
-2.899169921875000
-2.899169921875000
-2.899169921875000
-2.899169921875000
-2.899169921875000
-2.883911132812500
-2.883911132812500
-2.883911132812500
-2.883911132812500
-2.883911132812500
-2.883911132812500
-2.868652343750000
-2.868652343750000
-2.868652343750000
-2.868652343750000
-2.853393554687500
-2.853393554687500
-2.853393554687500
-2.853393554687500
-2.853393554687500
-2.838134765625000
-2.838134765625000
-2.838134765625000
-2.838134765625000
-2.838134765625000
-2.822875976562500
-2.822875976562500
-2.822875976562500
-2.822875976562500
-2.822875976562500
-2.807617187500000
-2.807617187500000
-2.807617187500000
-2.807617187500000
-2.807617187500000
-2.792358398437500
-2.792358398437500
-2.792358398437500
-2.792358398437500
-2.792358398437500
-2.777099609375000
-2.777099609375000
-2.777099609375000
-2.777099609375000
-2.777099609375000
-2.761840820312500
-2.761840820312500
-2.761840820312500
-2.761840820312500
-2.746582031250000
-2.746582031250000
-2.746582031250000
-2.746582031250000
-2.746582031250000
-2.746582031250000
-2.746582031250000
-2.731323242187500
-2.731323242187500
-2.731323242187500
-2.731323242187500
-2.716064453125000
-2.716064453125000
-2.716064453125000
-2.716064453125000
-2.716064453125000
-2.700805664062500
-2.700805664062500
-2.700805664062500
-2.700805664062500
-2.685546875000000
-2.685546875000000
-2.700805664062500
-2.685546875000000
-2.685546875000000
-2.685546875000000
-2.685546875000000
-2.670288085937500
-2.670288085937500
-2.670288085937500
-2.670288085937500
-2.670288085937500
-2.655029296875000
-2.655029296875000
-2.655029296875000
-2.655029296875000
-2.655029296875000
-2.639770507812500
-2.639770507812500
-2.639770507812500
-2.639770507812500
-2.639770507812500
-2.624511718750000
-2.624511718750000
-2.624511718750000
-2.624511718750000
-2.624511718750000
-2.624511718750000
-2.609252929687500
-2.609252929687500
-2.609252929687500
-2.609252929687500
-2.609252929687500
-2.609252929687500
-2.609252929687500
-2.593994140625000
-2.593994140625000
-2.593994140625000
-2.593994140625000
-2.578735351562500
-2.578735351562500
-2.578735351562500
-2.578735351562500
-2.578735351562500
-2.563476562500000
-2.563476562500000
-2.563476562500000
-2.563476562500000
-2.563476562500000
-2.563476562500000
-2.548217773437500
-2.548217773437500
-2.548217773437500
-2.548217773437500
-2.548217773437500
-2.548217773437500
-2.532958984375000
-2.532958984375000
-2.532958984375000
-2.532958984375000
-2.532958984375000
-2.517700195312500
-2.517700195312500
-2.517700195312500
-2.517700195312500
-2.517700195312500
-2.502441406250000
-2.502441406250000
-2.502441406250000
-2.502441406250000
-2.502441406250000
-2.487182617187500
-2.487182617187500
-2.487182617187500
-2.487182617187500
-2.487182617187500
-2.487182617187500
-2.471923828125000
-2.471923828125000
-2.471923828125000
-2.471923828125000
-2.471923828125000
-2.471923828125000
-2.471923828125000
-2.456665039062500
-2.456665039062500
-2.456665039062500
-2.456665039062500
-2.456665039062500
-2.441406250000000
-2.441406250000000
-2.441406250000000
-2.441406250000000
-2.441406250000000
-2.426147460937500
-2.426147460937500
-2.426147460937500
-2.426147460937500
-2.426147460937500
-2.410888671875000
-2.410888671875000
-2.410888671875000
-2.410888671875000
-2.410888671875000
-2.410888671875000
-2.395629882812500
-2.395629882812500
-2.395629882812500
-2.395629882812500
-2.395629882812500
-2.395629882812500
-2.395629882812500
-2.380371093750000
-2.380371093750000
-2.380371093750000
-2.380371093750000
-2.380371093750000
-2.365112304687500
-2.365112304687500
-2.365112304687500
-2.365112304687500
-2.365112304687500
-2.365112304687500
-2.349853515625000
-2.349853515625000
-2.349853515625000
-2.349853515625000
-2.349853515625000
-2.334594726562500
-2.334594726562500
-2.334594726562500
-2.334594726562500
-2.334594726562500
-2.334594726562500
-2.334594726562500
-2.319335937500000
-2.319335937500000
-2.319335937500000
-2.319335937500000
-2.319335937500000
-2.304077148437500
-2.304077148437500
-2.304077148437500
-2.304077148437500
-2.304077148437500
-2.304077148437500
-2.288818359375000
-2.288818359375000
-2.288818359375000
-2.288818359375000
-2.288818359375000
-2.288818359375000
-2.288818359375000
-2.288818359375000
-2.273559570312500
-2.273559570312500
-2.273559570312500
-2.273559570312500
-2.258300781250000
-2.258300781250000
-2.258300781250000
-2.258300781250000
-2.258300781250000
-2.243041992187500
-2.258300781250000
-2.243041992187500
-2.243041992187500
-2.243041992187500
-2.243041992187500
-2.243041992187500
-2.227783203125000
-2.227783203125000
-2.227783203125000
-2.227783203125000
-2.227783203125000
-2.227783203125000
-2.212524414062500
-2.212524414062500
-2.212524414062500
-2.212524414062500
-2.212524414062500
-2.212524414062500
-2.197265625000000
-2.197265625000000
-2.197265625000000
-2.197265625000000
-2.197265625000000
-2.197265625000000
-2.197265625000000
-2.182006835937500
-2.182006835937500
-2.182006835937500
-2.182006835937500
-2.182006835937500
-2.182006835937500
-2.182006835937500
-2.166748046875000
-2.166748046875000
-2.166748046875000
-2.166748046875000
-2.166748046875000
-2.166748046875000
-2.166748046875000
-2.151489257812500
-2.151489257812500
-2.151489257812500
-2.151489257812500
-2.151489257812500
-2.136230468750000
-2.136230468750000
-2.136230468750000
-2.136230468750000
-2.136230468750000
-2.136230468750000
-2.136230468750000
-2.120971679687500
-2.120971679687500
-2.120971679687500
-2.120971679687500
-2.120971679687500
-2.120971679687500
-2.105712890625000
-2.120971679687500
-2.105712890625000
-2.105712890625000
-2.105712890625000
-2.105712890625000
-2.090454101562500
-2.090454101562500
-2.090454101562500
-2.090454101562500
-2.090454101562500
-2.090454101562500
-2.090454101562500
-2.075195312500000
-2.075195312500000
-2.075195312500000
-2.075195312500000
-2.075195312500000
-2.075195312500000
-2.075195312500000
-2.059936523437500
-2.059936523437500
-2.059936523437500
-2.059936523437500
-2.059936523437500
-2.059936523437500
-2.044677734375000
-2.059936523437500
-2.044677734375000
-2.044677734375000
-2.044677734375000
-2.044677734375000
-2.044677734375000
-2.044677734375000
-2.029418945312500
-2.029418945312500
-2.029418945312500
-2.029418945312500
-2.029418945312500
-2.014160156250000
-2.014160156250000
-2.014160156250000
-2.014160156250000
-2.014160156250000
-2.014160156250000
-2.014160156250000
-2.014160156250000
-2.014160156250000
-1.998901367187500
-1.998901367187500
-1.998901367187500
-1.998901367187500
-1.998901367187500
-1.983642578125000
-1.983642578125000
-1.983642578125000
-1.983642578125000
-1.983642578125000
-1.983642578125000
-1.983642578125000
-1.983642578125000
-1.983642578125000
-1.968383789062500
-1.968383789062500
-1.968383789062500
-1.968383789062500
-1.968383789062500
-1.968383789062500
-1.953125000000000
-1.953125000000000
-1.953125000000000
-1.953125000000000
-1.953125000000000
-1.953125000000000
-1.953125000000000
-1.953125000000000
-1.937866210937500
-1.937866210937500
-1.937866210937500
-1.937866210937500
-1.937866210937500
-1.937866210937500
-1.937866210937500
-1.922607421875000
-1.922607421875000
-1.922607421875000
-1.922607421875000
-1.922607421875000
-1.922607421875000
-1.907348632812500
-1.907348632812500
-1.907348632812500
-1.907348632812500
-1.907348632812500
-1.907348632812500
-1.907348632812500
-1.892089843750000
-1.907348632812500
-1.892089843750000
-1.892089843750000
-1.892089843750000
-1.892089843750000
-1.892089843750000
-1.876831054687500
-1.892089843750000
-1.892089843750000
-1.876831054687500
-1.876831054687500
-1.876831054687500
-1.876831054687500
-1.876831054687500
-1.876831054687500
-1.876831054687500
-1.861572265625000
-1.861572265625000
-1.861572265625000
-1.861572265625000
-1.861572265625000
-1.861572265625000
-1.861572265625000
-1.861572265625000
-1.846313476562500
-1.846313476562500
-1.846313476562500
-1.846313476562500
-1.846313476562500
-1.846313476562500
-1.846313476562500
-1.846313476562500
-1.831054687500000
-1.831054687500000
-1.831054687500000
-1.831054687500000
-1.831054687500000
-1.831054687500000
-1.815795898437500
-1.815795898437500
-1.815795898437500
-1.815795898437500
-1.815795898437500
-1.815795898437500
-1.815795898437500
-1.815795898437500
-1.815795898437500
-1.800537109375000
-1.800537109375000
-1.800537109375000
-1.800537109375000
-1.800537109375000
-1.785278320312500
-1.785278320312500
-1.800537109375000
-1.785278320312500
-1.785278320312500
-1.785278320312500
-1.785278320312500
-1.785278320312500
-1.785278320312500
-1.785278320312500
-1.770019531250000
-1.770019531250000
-1.770019531250000
-1.770019531250000
-1.770019531250000
-1.770019531250000
-1.754760742187500
-1.770019531250000
-1.770019531250000
-1.754760742187500
-1.754760742187500
-1.754760742187500
-1.754760742187500
-1.754760742187500
-1.754760742187500
-1.754760742187500
-1.739501953125000
-1.739501953125000
-1.739501953125000
-1.754760742187500
-1.739501953125000
-1.739501953125000
-1.739501953125000
-1.739501953125000
-1.739501953125000
-1.739501953125000
-1.724243164062500
-1.724243164062500
-1.724243164062500
-1.724243164062500
-1.724243164062500
-1.724243164062500
-1.724243164062500
-1.724243164062500
-1.724243164062500
-1.708984375000000
-1.708984375000000
-1.708984375000000
-1.708984375000000
-1.708984375000000
-1.708984375000000
-1.693725585937500
-1.693725585937500
-1.693725585937500
-1.693725585937500
-1.693725585937500
-1.693725585937500
-1.693725585937500
-1.693725585937500
-1.693725585937500
-1.693725585937500
-1.693725585937500
-1.678466796875000
-1.678466796875000
-1.678466796875000
-1.678466796875000
-1.678466796875000
-1.678466796875000
-1.663208007812500
-1.678466796875000
-1.678466796875000
-1.663208007812500
-1.663208007812500
-1.663208007812500
-1.663208007812500
-1.663208007812500
-1.663208007812500
-1.663208007812500
-1.663208007812500
-1.663208007812500
-1.647949218750000
-1.647949218750000
-1.647949218750000
-1.647949218750000
-1.647949218750000
-1.647949218750000
-1.632690429687500
-1.632690429687500
-1.632690429687500
-1.632690429687500
-1.632690429687500
-1.632690429687500
-1.632690429687500
-1.632690429687500
-1.632690429687500
-1.617431640625000
-1.617431640625000
-1.617431640625000
-1.617431640625000
-1.617431640625000
-1.617431640625000
-1.617431640625000
-1.617431640625000
-1.617431640625000
-1.602172851562500
-1.602172851562500
-1.602172851562500
-1.602172851562500
-1.602172851562500
-1.602172851562500
-1.602172851562500
-1.586914062500000
-1.586914062500000
-1.586914062500000
-1.586914062500000
-1.586914062500000
-1.586914062500000
-1.586914062500000
-1.586914062500000
-1.586914062500000
-1.586914062500000
-1.571655273437500
-1.571655273437500
-1.571655273437500
-1.571655273437500
-1.571655273437500
-1.571655273437500
-1.571655273437500
-1.571655273437500
-1.571655273437500
-1.571655273437500
-1.556396484375000
-1.556396484375000
-1.556396484375000
-1.556396484375000
-1.556396484375000
-1.556396484375000
-1.556396484375000
-1.556396484375000
-1.556396484375000
-1.541137695312500
-1.556396484375000
-1.541137695312500
-1.541137695312500
-1.541137695312500
-1.541137695312500
-1.541137695312500
-1.541137695312500
-1.541137695312500
-1.541137695312500
-1.525878906250000
-1.525878906250000
-1.541137695312500
-1.525878906250000
-1.525878906250000
-1.525878906250000
-1.525878906250000
-1.510620117187500
-1.510620117187500
-1.510620117187500
-1.525878906250000
-1.510620117187500
-1.510620117187500
-1.510620117187500
-1.510620117187500
-1.510620117187500
-1.495361328125000
-1.510620117187500
-1.495361328125000
-1.495361328125000
-1.495361328125000
-1.495361328125000
-1.495361328125000
-1.495361328125000
-1.495361328125000
-1.495361328125000
-1.480102539062500
-1.480102539062500
-1.480102539062500
-1.480102539062500
-1.480102539062500
-1.480102539062500
-1.480102539062500
-1.480102539062500
-1.480102539062500
-1.480102539062500
-1.480102539062500
-1.464843750000000
-1.464843750000000
-1.464843750000000
-1.464843750000000
-1.464843750000000
-1.464843750000000
-1.464843750000000
-1.464843750000000
-1.464843750000000
-1.464843750000000
-1.464843750000000
-1.449584960937500
-1.449584960937500
-1.449584960937500
-1.449584960937500
-1.449584960937500
-1.449584960937500
-1.449584960937500
-1.434326171875000
-1.434326171875000
-1.434326171875000
-1.434326171875000
-1.434326171875000
-1.434326171875000
-1.434326171875000
-1.434326171875000
-1.434326171875000
-1.434326171875000
-1.434326171875000
-1.419067382812500
-1.434326171875000
-1.419067382812500
-1.419067382812500
-1.419067382812500
-1.419067382812500
-1.419067382812500
-1.419067382812500
-1.403808593750000
-1.403808593750000
-1.419067382812500
-1.403808593750000
-1.403808593750000
-1.403808593750000
-1.388549804687500
-1.403808593750000
-1.403808593750000
-1.388549804687500
-1.403808593750000
-1.388549804687500
-1.388549804687500
-1.388549804687500
-1.388549804687500
-1.388549804687500
-1.388549804687500
-1.388549804687500
-1.388549804687500
-1.388549804687500
-1.388549804687500
-1.373291015625000
-1.373291015625000
-1.373291015625000
-1.373291015625000
-1.373291015625000
-1.373291015625000
-1.373291015625000
-1.373291015625000
-1.373291015625000
-1.373291015625000
-1.373291015625000
-1.358032226562500
-1.358032226562500
-1.358032226562500
-1.358032226562500
-1.358032226562500
-1.358032226562500
-1.358032226562500
-1.358032226562500
-1.358032226562500
-1.358032226562500
-1.342773437500000
-1.358032226562500
-1.358032226562500
-1.342773437500000
-1.342773437500000
-1.342773437500000
-1.342773437500000
-1.342773437500000
-1.342773437500000
-1.342773437500000
-1.327514648437500
-1.342773437500000
-1.342773437500000
-1.327514648437500
-1.327514648437500
-1.327514648437500
-1.327514648437500
-1.327514648437500
-1.327514648437500
-1.312255859375000
-1.327514648437500
-1.327514648437500
-1.327514648437500
-1.312255859375000
-1.312255859375000
-1.312255859375000
-1.312255859375000
-1.312255859375000
-1.312255859375000
-1.312255859375000
-1.296997070312500
-1.312255859375000
-1.312255859375000
-1.296997070312500
-1.296997070312500
-1.296997070312500
-1.296997070312500
-1.296997070312500
-1.296997070312500
-1.296997070312500
-1.296997070312500
-1.296997070312500
-1.281738281250000
-1.296997070312500
-1.296997070312500
-1.296997070312500
-1.281738281250000
-1.281738281250000
-1.281738281250000
-1.281738281250000
-1.281738281250000
-1.266479492187500
-1.281738281250000
-1.281738281250000
-1.266479492187500
-1.266479492187500
-1.266479492187500
-1.266479492187500
-1.266479492187500
-1.266479492187500
-1.266479492187500
-1.266479492187500
-1.251220703125000
-1.266479492187500
-1.266479492187500
-1.251220703125000
-1.251220703125000
-1.251220703125000
-1.251220703125000
-1.251220703125000
-1.251220703125000
-1.251220703125000
-1.251220703125000
-1.251220703125000
-1.251220703125000
-1.251220703125000
-1.251220703125000
-1.235961914062500
-1.235961914062500
-1.235961914062500
-1.235961914062500
-1.235961914062500
-1.235961914062500
-1.235961914062500
-1.235961914062500
-1.235961914062500
-1.235961914062500
-1.235961914062500
-1.220703125000000
-1.220703125000000
-1.220703125000000
-1.220703125000000
-1.220703125000000
-1.220703125000000
-1.220703125000000
-1.220703125000000
-1.220703125000000
-1.220703125000000
-1.205444335937500
-1.205444335937500
-1.205444335937500
-1.205444335937500
-1.205444335937500
-1.205444335937500
-1.205444335937500
-1.205444335937500
-1.205444335937500
-1.205444335937500
-1.190185546875000
-1.205444335937500
-1.205444335937500
-1.190185546875000
-1.190185546875000
-1.190185546875000
-1.190185546875000
-1.190185546875000
-1.190185546875000
-1.190185546875000
-1.190185546875000
-1.190185546875000
-1.190185546875000
-1.190185546875000
-1.190185546875000
-1.174926757812500
-1.174926757812500
-1.174926757812500
-1.174926757812500
-1.174926757812500
-1.174926757812500
-1.174926757812500
-1.174926757812500
-1.174926757812500
-1.174926757812500
-1.174926757812500
-1.174926757812500
-1.174926757812500
-1.174926757812500
-1.159667968750000
-1.159667968750000
-1.159667968750000
-1.159667968750000
-1.159667968750000
-1.159667968750000
-1.159667968750000
-1.159667968750000
-1.159667968750000
-1.159667968750000
-1.159667968750000
-1.159667968750000
-1.144409179687500
-1.144409179687500
-1.144409179687500
-1.144409179687500
-1.144409179687500
-1.144409179687500
-1.144409179687500
-1.144409179687500
-1.144409179687500
-1.129150390625000
-1.144409179687500
-1.144409179687500
-1.129150390625000
-1.129150390625000
-1.129150390625000
-1.129150390625000
-1.129150390625000
-1.129150390625000
-1.129150390625000
-1.129150390625000
-1.129150390625000
-1.129150390625000
-1.129150390625000
-1.129150390625000
-1.113891601562500
-1.113891601562500
-1.113891601562500
-1.113891601562500
-1.113891601562500
-1.113891601562500
-1.113891601562500
-1.113891601562500
-1.113891601562500
-1.113891601562500
-1.113891601562500
-1.098632812500000
-1.098632812500000
-1.098632812500000
-1.098632812500000
-1.098632812500000
-1.098632812500000
-1.098632812500000
-1.098632812500000
-1.098632812500000
-1.098632812500000
-1.098632812500000
-1.098632812500000
-1.098632812500000
-1.083374023437500
-1.098632812500000
-1.083374023437500
-1.083374023437500
-1.098632812500000
-1.083374023437500
-1.083374023437500
-1.083374023437500
-1.083374023437500
-1.083374023437500
-1.083374023437500
-1.068115234375000
-1.083374023437500
-1.083374023437500
-1.083374023437500
-1.068115234375000
-1.068115234375000
-1.068115234375000
-1.068115234375000
-1.068115234375000
-1.068115234375000
-1.068115234375000
-1.068115234375000
-1.068115234375000
-1.068115234375000
-1.068115234375000
-1.068115234375000
-1.068115234375000
-1.068115234375000
-1.052856445312500
-1.052856445312500
-1.052856445312500
-1.052856445312500
-1.052856445312500
-1.052856445312500
-1.052856445312500
-1.052856445312500
-1.052856445312500
-1.052856445312500
-1.052856445312500
-1.052856445312500
-1.052856445312500
-1.037597656250000
-1.037597656250000
-1.052856445312500
-1.037597656250000
-1.037597656250000
-1.037597656250000
-1.037597656250000
-1.037597656250000
-1.037597656250000
-1.037597656250000
-1.037597656250000
-1.037597656250000
-1.037597656250000
-1.037597656250000
-1.037597656250000
-1.022338867187500
-1.022338867187500
-1.022338867187500
-1.022338867187500
-1.022338867187500
-1.022338867187500
-1.022338867187500
-1.022338867187500
-1.022338867187500
-1.022338867187500
-1.022338867187500
-1.022338867187500
-1.022338867187500
-1.022338867187500
-1.022338867187500
-1.007080078125000
-1.007080078125000
-1.007080078125000
-1.007080078125000
-1.007080078125000
-1.007080078125000
-1.007080078125000
-1.007080078125000
-1.007080078125000
-1.007080078125000
-1.007080078125000
-1.007080078125000
-1.007080078125000
-1.007080078125000
-1.007080078125000
-1.007080078125000
-0.991821289062500
-0.991821289062500
-0.991821289062500
-0.991821289062500
-0.991821289062500
-0.991821289062500
-0.991821289062500
-0.991821289062500
-0.991821289062500
-0.991821289062500
-0.991821289062500
-0.991821289062500
-0.991821289062500
-0.991821289062500
-0.991821289062500
-0.991821289062500
-0.976562500000000
-0.991821289062500
-0.991821289062500
-0.976562500000000
-0.976562500000000
-0.976562500000000
-0.976562500000000
-0.976562500000000
-0.976562500000000
-0.976562500000000
-0.976562500000000
-0.976562500000000
-0.976562500000000
-0.961303710937500
-0.961303710937500
-0.961303710937500
-0.961303710937500
-0.961303710937500
-0.961303710937500
-0.961303710937500
-0.961303710937500
-0.961303710937500
-0.961303710937500
-0.961303710937500
-0.961303710937500
-0.961303710937500
-0.961303710937500
-0.961303710937500
-0.961303710937500
-0.961303710937500
-0.946044921875000
-0.946044921875000
-0.946044921875000
-0.946044921875000
-0.946044921875000
-0.946044921875000
-0.946044921875000
-0.946044921875000
-0.946044921875000
-0.946044921875000
-0.946044921875000
-0.930786132812500
-0.930786132812500
-0.946044921875000
-0.946044921875000
-0.930786132812500
-0.930786132812500
-0.930786132812500
-0.930786132812500
-0.930786132812500
-0.930786132812500
-0.930786132812500
-0.930786132812500
-0.930786132812500
-0.930786132812500
-0.930786132812500
-0.930786132812500
-0.930786132812500
-0.930786132812500
-0.930786132812500
-0.930786132812500
-0.915527343750000
-0.915527343750000
-0.930786132812500
-0.915527343750000
-0.915527343750000
-0.915527343750000
-0.915527343750000
-0.915527343750000
-0.915527343750000
-0.915527343750000
-0.915527343750000
-0.915527343750000
-0.900268554687500
-0.915527343750000
-0.915527343750000
-0.900268554687500
-0.900268554687500
-0.915527343750000
-0.900268554687500
-0.900268554687500
-0.900268554687500
-0.900268554687500
-0.900268554687500
-0.900268554687500
-0.900268554687500
-0.900268554687500
-0.900268554687500
-0.900268554687500
-0.900268554687500
-0.900268554687500
-0.900268554687500
-0.900268554687500
-0.900268554687500
-0.885009765625000
-0.900268554687500
-0.885009765625000
-0.885009765625000
-0.885009765625000
-0.885009765625000
-0.885009765625000
-0.885009765625000
-0.885009765625000
-0.885009765625000
-0.885009765625000
-0.885009765625000
-0.885009765625000
-0.885009765625000
-0.885009765625000
-0.885009765625000
-0.869750976562500
-0.869750976562500
-0.869750976562500
-0.885009765625000
-0.869750976562500
-0.869750976562500
-0.869750976562500
-0.869750976562500
-0.869750976562500
-0.869750976562500
-0.869750976562500
-0.869750976562500
-0.869750976562500
-0.869750976562500
-0.869750976562500
-0.869750976562500
-0.854492187500000
-0.869750976562500
-0.854492187500000
-0.854492187500000
-0.854492187500000
-0.854492187500000
-0.854492187500000
-0.854492187500000
-0.854492187500000
-0.854492187500000
-0.854492187500000
-0.854492187500000
-0.854492187500000
-0.854492187500000
-0.854492187500000
-0.839233398437500
-0.854492187500000
-0.854492187500000
-0.839233398437500
-0.839233398437500
-0.839233398437500
-0.839233398437500
-0.839233398437500
-0.839233398437500
-0.839233398437500
-0.839233398437500
-0.839233398437500
-0.839233398437500
-0.839233398437500
-0.839233398437500
-0.839233398437500
-0.839233398437500
-0.839233398437500
-0.839233398437500
-0.839233398437500
-0.839233398437500
-0.823974609375000
-0.823974609375000
-0.823974609375000
-0.823974609375000
-0.823974609375000
-0.823974609375000
-0.823974609375000
-0.823974609375000
-0.823974609375000
-0.823974609375000
-0.823974609375000
-0.823974609375000
-0.808715820312500
-0.823974609375000
-0.823974609375000
-0.808715820312500
-0.823974609375000
-0.808715820312500
-0.808715820312500
-0.808715820312500
-0.808715820312500
-0.808715820312500
-0.808715820312500
-0.808715820312500
-0.808715820312500
-0.808715820312500
-0.808715820312500
-0.808715820312500
-0.808715820312500
-0.808715820312500
-0.808715820312500
-0.808715820312500
-0.808715820312500
-0.793457031250000
-0.808715820312500
-0.808715820312500
-0.793457031250000
-0.793457031250000
-0.793457031250000
-0.793457031250000
-0.793457031250000
-0.793457031250000
-0.793457031250000
-0.793457031250000
-0.793457031250000
-0.793457031250000
-0.793457031250000
-0.793457031250000
-0.778198242187500
-0.793457031250000
-0.793457031250000
-0.778198242187500
-0.793457031250000
-0.778198242187500
-0.793457031250000
-0.778198242187500
-0.778198242187500
-0.778198242187500
-0.778198242187500
-0.778198242187500
-0.778198242187500
-0.778198242187500
-0.778198242187500
-0.778198242187500
-0.778198242187500
-0.778198242187500
-0.778198242187500
-0.778198242187500
-0.762939453125000
-0.762939453125000
-0.762939453125000
-0.762939453125000
-0.762939453125000
-0.762939453125000
-0.762939453125000
-0.762939453125000
-0.762939453125000
-0.762939453125000
-0.762939453125000
-0.762939453125000
-0.762939453125000
-0.762939453125000
-0.762939453125000
-0.762939453125000
-0.747680664062500
-0.747680664062500
-0.762939453125000
-0.762939453125000
-0.747680664062500
-0.747680664062500
-0.747680664062500
-0.747680664062500
-0.747680664062500
-0.747680664062500
-0.747680664062500
-0.747680664062500
-0.747680664062500
-0.747680664062500
-0.747680664062500
-0.732421875000000
-0.747680664062500
-0.747680664062500
-0.732421875000000
-0.747680664062500
-0.747680664062500
-0.732421875000000
-0.732421875000000
-0.732421875000000
-0.747680664062500
-0.732421875000000
-0.732421875000000
-0.732421875000000
-0.732421875000000
-0.747680664062500
-0.732421875000000
-0.732421875000000
-0.732421875000000
-0.732421875000000
-0.732421875000000
-0.732421875000000
-0.732421875000000
-0.717163085937500
-0.732421875000000
-0.717163085937500
-0.732421875000000
-0.732421875000000
-0.717163085937500
-0.717163085937500
-0.732421875000000
-0.717163085937500
-0.717163085937500
-0.717163085937500
-0.717163085937500
-0.717163085937500
-0.717163085937500
-0.717163085937500
-0.717163085937500
-0.717163085937500
-0.717163085937500
-0.717163085937500
-0.701904296875000
-0.701904296875000
-0.701904296875000
-0.717163085937500
-0.717163085937500
-0.701904296875000
-0.701904296875000
-0.701904296875000
-0.701904296875000
-0.701904296875000
-0.701904296875000
-0.701904296875000
-0.701904296875000
-0.701904296875000
-0.701904296875000
-0.701904296875000
-0.686645507812500
-0.686645507812500
-0.701904296875000
-0.701904296875000
-0.701904296875000
-0.701904296875000
-0.701904296875000
-0.701904296875000
-0.686645507812500
-0.686645507812500
-0.686645507812500
-0.686645507812500
-0.686645507812500
-0.686645507812500
-0.686645507812500
-0.686645507812500
-0.686645507812500
-0.686645507812500
-0.686645507812500
-0.686645507812500
-0.686645507812500
-0.686645507812500
-0.686645507812500
-0.686645507812500
-0.686645507812500
-0.686645507812500
-0.686645507812500
-0.671386718750000
-0.671386718750000
-0.671386718750000
-0.671386718750000
-0.671386718750000
-0.671386718750000
-0.671386718750000
-0.671386718750000
-0.671386718750000
-0.671386718750000
-0.671386718750000
-0.671386718750000
-0.671386718750000
-0.671386718750000
-0.671386718750000
-0.671386718750000
-0.671386718750000
-0.656127929687500
-0.656127929687500
-0.671386718750000
-0.656127929687500
-0.656127929687500
-0.671386718750000
-0.656127929687500
-0.656127929687500
-0.656127929687500
-0.656127929687500
-0.656127929687500
-0.656127929687500
-0.656127929687500
-0.656127929687500
-0.656127929687500
-0.656127929687500
-0.656127929687500
-0.656127929687500
-0.656127929687500
-0.656127929687500
-0.656127929687500
-0.656127929687500
-0.656127929687500
-0.656127929687500
-0.640869140625000
-0.640869140625000
-0.656127929687500
-0.640869140625000
-0.640869140625000
-0.640869140625000
-0.640869140625000
-0.640869140625000
-0.640869140625000
-0.640869140625000
-0.640869140625000
-0.640869140625000
-0.640869140625000
-0.640869140625000
-0.640869140625000
-0.640869140625000
-0.640869140625000
-0.640869140625000
-0.625610351562500
-0.640869140625000
-0.640869140625000
-0.625610351562500
-0.640869140625000
-0.625610351562500
-0.625610351562500
-0.640869140625000
-0.640869140625000
-0.625610351562500
-0.625610351562500
-0.625610351562500
-0.625610351562500
-0.625610351562500
-0.625610351562500
-0.625610351562500
-0.625610351562500
-0.625610351562500
-0.625610351562500
-0.625610351562500
-0.625610351562500
-0.625610351562500
-0.625610351562500
-0.610351562500000
-0.625610351562500
-0.625610351562500
-0.610351562500000
-0.625610351562500
-0.625610351562500
-0.625610351562500
-0.625610351562500
-0.610351562500000
-0.610351562500000
-0.625610351562500
-0.610351562500000
-0.610351562500000
-0.610351562500000
-0.610351562500000
-0.610351562500000
-0.610351562500000
-0.610351562500000
-0.610351562500000
-0.610351562500000
-0.610351562500000
-0.610351562500000
-0.610351562500000
-0.610351562500000
-0.610351562500000
-0.610351562500000
-0.610351562500000
-0.595092773437500
-0.610351562500000
-0.610351562500000
-0.595092773437500
-0.595092773437500
-0.595092773437500
-0.610351562500000
-0.595092773437500
-0.595092773437500
-0.595092773437500
-0.595092773437500
-0.595092773437500
-0.595092773437500
-0.610351562500000
-0.595092773437500
-0.595092773437500
-0.595092773437500
-0.595092773437500
-0.595092773437500
-0.595092773437500
-0.595092773437500
-0.595092773437500
-0.595092773437500
-0.595092773437500
-0.595092773437500
-0.595092773437500
-0.595092773437500
-0.595092773437500
-0.595092773437500
-0.579833984375000
-0.595092773437500
-0.579833984375000
-0.579833984375000
-0.595092773437500
-0.579833984375000
-0.595092773437500
-0.579833984375000
-0.579833984375000
-0.579833984375000
-0.579833984375000
-0.579833984375000
-0.579833984375000
-0.579833984375000
-0.579833984375000
-0.579833984375000
-0.579833984375000
-0.579833984375000
-0.579833984375000
-0.579833984375000
-0.579833984375000
-0.579833984375000
-0.579833984375000
-0.564575195312500
-0.579833984375000
-0.579833984375000
-0.564575195312500
-0.564575195312500
-0.564575195312500
-0.579833984375000
-0.579833984375000
-0.564575195312500
-0.564575195312500
-0.564575195312500
-0.564575195312500
-0.564575195312500
-0.564575195312500
-0.564575195312500
-0.564575195312500
-0.564575195312500
-0.564575195312500
-0.564575195312500
-0.564575195312500
-0.564575195312500
-0.564575195312500
-0.549316406250000
-0.564575195312500
-0.564575195312500
-0.564575195312500
-0.549316406250000
-0.564575195312500
-0.549316406250000
-0.564575195312500
-0.549316406250000
-0.564575195312500
-0.549316406250000
-0.549316406250000
-0.549316406250000
-0.549316406250000
-0.549316406250000
-0.549316406250000
-0.549316406250000
-0.549316406250000
-0.549316406250000
-0.549316406250000
-0.549316406250000
-0.549316406250000
-0.549316406250000
-0.549316406250000
-0.549316406250000
-0.549316406250000
-0.549316406250000
-0.549316406250000
-0.549316406250000
-0.549316406250000
-0.549316406250000
-0.534057617187500
-0.534057617187500
-0.534057617187500
-0.549316406250000
-0.549316406250000
-0.534057617187500
-0.534057617187500
-0.534057617187500
-0.549316406250000
-0.534057617187500
-0.534057617187500
-0.534057617187500
-0.534057617187500
-0.534057617187500
-0.534057617187500
-0.534057617187500
-0.534057617187500
-0.534057617187500
-0.534057617187500
-0.534057617187500
-0.534057617187500
-0.534057617187500
-0.534057617187500
-0.534057617187500
-0.534057617187500
-0.534057617187500
-0.534057617187500
-0.518798828125000
-0.518798828125000
-0.518798828125000
-0.518798828125000
-0.518798828125000
-0.534057617187500
-0.518798828125000
-0.518798828125000
-0.518798828125000
-0.518798828125000
-0.518798828125000
-0.518798828125000
-0.518798828125000
-0.518798828125000
-0.518798828125000
-0.518798828125000
-0.518798828125000
-0.518798828125000
-0.518798828125000
-0.518798828125000
-0.518798828125000
-0.518798828125000
-0.518798828125000
-0.518798828125000
-0.518798828125000
-0.518798828125000
-0.518798828125000
-0.518798828125000
-0.518798828125000
-0.518798828125000
-0.518798828125000
-0.518798828125000
-0.518798828125000
-0.503540039062500
-0.503540039062500
-0.518798828125000
-0.518798828125000
-0.503540039062500
-0.503540039062500
-0.503540039062500
-0.503540039062500
-0.503540039062500
-0.503540039062500
-0.503540039062500
-0.503540039062500
-0.503540039062500
-0.503540039062500
-0.503540039062500
-0.503540039062500
-0.503540039062500
-0.503540039062500
-0.503540039062500
-0.503540039062500
-0.503540039062500
-0.503540039062500
-0.503540039062500
-0.488281250000000
-0.503540039062500
-0.503540039062500
-0.503540039062500
-0.503540039062500
-0.488281250000000
-0.503540039062500
-0.503540039062500
-0.503540039062500
-0.503540039062500
-0.503540039062500
-0.488281250000000
-0.488281250000000
-0.488281250000000
-0.488281250000000
-0.488281250000000
-0.488281250000000
-0.488281250000000
-0.488281250000000
-0.488281250000000
-0.488281250000000
-0.488281250000000
-0.488281250000000
-0.488281250000000
-0.488281250000000
-0.488281250000000
-0.488281250000000
-0.488281250000000
-0.488281250000000
-0.488281250000000
-0.488281250000000
-0.488281250000000
-0.488281250000000
-0.488281250000000
-0.488281250000000
-0.488281250000000
-0.488281250000000
-0.488281250000000
-0.473022460937500
-0.488281250000000
-0.488281250000000
-0.473022460937500
-0.473022460937500
-0.473022460937500
-0.473022460937500
-0.473022460937500
-0.473022460937500
-0.473022460937500
-0.473022460937500
-0.473022460937500
-0.473022460937500
-0.473022460937500
-0.473022460937500
-0.473022460937500
-0.473022460937500
-0.473022460937500
-0.473022460937500
-0.473022460937500
-0.473022460937500
-0.473022460937500
-0.473022460937500
-0.473022460937500
-0.473022460937500
-0.473022460937500
-0.473022460937500
-0.473022460937500
-0.457763671875000
-0.473022460937500
-0.473022460937500
-0.473022460937500
-0.457763671875000
-0.473022460937500
-0.473022460937500
-0.457763671875000
-0.473022460937500
-0.473022460937500
-0.457763671875000
-0.473022460937500
-0.473022460937500
-0.457763671875000
-0.457763671875000
-0.457763671875000
-0.457763671875000
-0.473022460937500
-0.457763671875000
-0.457763671875000
-0.457763671875000
-0.457763671875000
-0.457763671875000
-0.457763671875000
-0.457763671875000
-0.457763671875000
-0.457763671875000
-0.457763671875000
-0.457763671875000
-0.457763671875000
-0.457763671875000
-0.457763671875000
-0.457763671875000
-0.457763671875000
-0.457763671875000
-0.442504882812500
-0.457763671875000
-0.457763671875000
-0.442504882812500
-0.442504882812500
-0.457763671875000
-0.442504882812500
-0.442504882812500
-0.442504882812500
-0.457763671875000
-0.442504882812500
-0.442504882812500
-0.442504882812500
-0.442504882812500
-0.442504882812500
-0.442504882812500
-0.442504882812500
-0.442504882812500
-0.442504882812500
-0.442504882812500
-0.442504882812500
-0.442504882812500
-0.442504882812500
-0.442504882812500
-0.442504882812500
-0.442504882812500
-0.442504882812500
-0.442504882812500
-0.442504882812500
-0.442504882812500
-0.442504882812500
-0.442504882812500
-0.442504882812500
-0.442504882812500
-0.427246093750000
-0.442504882812500
-0.427246093750000
-0.427246093750000
-0.442504882812500
-0.442504882812500
-0.427246093750000
-0.427246093750000
-0.427246093750000
-0.427246093750000
-0.427246093750000
-0.427246093750000
-0.427246093750000
-0.427246093750000
-0.427246093750000
-0.427246093750000
-0.427246093750000
-0.427246093750000
-0.427246093750000
-0.427246093750000
-0.427246093750000
-0.427246093750000
-0.427246093750000
-0.427246093750000
-0.427246093750000
-0.427246093750000
-0.427246093750000
-0.427246093750000
-0.427246093750000
-0.427246093750000
-0.427246093750000
-0.427246093750000
-0.427246093750000
-0.427246093750000
-0.411987304687500
-0.411987304687500
-0.427246093750000
-0.427246093750000
-0.427246093750000
-0.411987304687500
-0.427246093750000
-0.427246093750000
-0.411987304687500
-0.411987304687500
-0.411987304687500
-0.427246093750000
-0.411987304687500
-0.411987304687500
-0.411987304687500
-0.411987304687500
-0.411987304687500
-0.411987304687500
-0.411987304687500
-0.411987304687500
-0.411987304687500
-0.411987304687500
-0.411987304687500
-0.411987304687500
-0.411987304687500
-0.411987304687500
-0.411987304687500
-0.411987304687500
-0.411987304687500
-0.411987304687500
-0.411987304687500
-0.411987304687500
-0.411987304687500
-0.411987304687500
-0.411987304687500
-0.396728515625000
-0.411987304687500
-0.411987304687500
-0.411987304687500
-0.411987304687500
-0.411987304687500
-0.396728515625000
-0.411987304687500
-0.396728515625000
-0.411987304687500
-0.411987304687500
-0.396728515625000
-0.396728515625000
-0.411987304687500
-0.411987304687500
-0.396728515625000
-0.396728515625000
-0.396728515625000
-0.396728515625000
-0.396728515625000
-0.396728515625000
-0.396728515625000
-0.396728515625000
-0.396728515625000
-0.396728515625000
-0.396728515625000
-0.396728515625000
-0.396728515625000
-0.396728515625000
-0.396728515625000
-0.396728515625000
-0.396728515625000
-0.396728515625000
-0.396728515625000
-0.396728515625000
-0.396728515625000
-0.396728515625000
-0.396728515625000
-0.396728515625000
-0.396728515625000
-0.396728515625000
-0.381469726562500
-0.396728515625000
-0.396728515625000
-0.396728515625000
-0.396728515625000
-0.381469726562500
-0.381469726562500
-0.396728515625000
-0.396728515625000
-0.381469726562500
-0.381469726562500
-0.381469726562500
-0.381469726562500
-0.381469726562500
-0.381469726562500
-0.381469726562500
-0.381469726562500
-0.381469726562500
-0.381469726562500
-0.381469726562500
-0.381469726562500
-0.381469726562500
-0.381469726562500
-0.381469726562500
-0.381469726562500
-0.381469726562500
-0.381469726562500
-0.381469726562500
-0.381469726562500
-0.381469726562500
-0.381469726562500
-0.366210937500000
-0.381469726562500
-0.381469726562500
-0.381469726562500
-0.381469726562500
-0.381469726562500
-0.381469726562500
-0.381469726562500
-0.381469726562500
-0.381469726562500
-0.381469726562500
-0.366210937500000
-0.366210937500000
-0.366210937500000
-0.381469726562500
-0.366210937500000
-0.366210937500000
-0.366210937500000
-0.366210937500000
-0.366210937500000
-0.366210937500000
-0.366210937500000
-0.366210937500000
-0.366210937500000
-0.366210937500000
-0.366210937500000
-0.366210937500000
-0.366210937500000
-0.366210937500000
-0.366210937500000
-0.366210937500000
-0.366210937500000
-0.366210937500000
-0.366210937500000
-0.366210937500000
-0.366210937500000
-0.366210937500000
-0.366210937500000
-0.366210937500000
-0.366210937500000
-0.350952148437500
-0.366210937500000
-0.366210937500000
-0.366210937500000
-0.366210937500000
-0.366210937500000
-0.366210937500000
-0.366210937500000
-0.366210937500000
-0.350952148437500
-0.366210937500000
-0.350952148437500
-0.350952148437500
-0.366210937500000
-0.366210937500000
-0.350952148437500
-0.350952148437500
-0.350952148437500
-0.350952148437500
-0.350952148437500
-0.350952148437500
-0.350952148437500
-0.350952148437500
-0.350952148437500
-0.350952148437500
-0.350952148437500
-0.350952148437500
-0.350952148437500
-0.350952148437500
-0.350952148437500
-0.350952148437500
-0.350952148437500
-0.350952148437500
-0.350952148437500
-0.350952148437500
-0.350952148437500
-0.350952148437500
-0.350952148437500
-0.350952148437500
-0.350952148437500
-0.350952148437500
-0.350952148437500
-0.335693359375000
-0.350952148437500
-0.350952148437500
-0.350952148437500
-0.350952148437500
-0.350952148437500
-0.350952148437500
-0.350952148437500
-0.350952148437500
-0.350952148437500
-0.350952148437500
-0.350952148437500
-0.350952148437500
-0.335693359375000
-0.350952148437500
-0.350952148437500
-0.350952148437500
-0.335693359375000
-0.350952148437500
-0.335693359375000
-0.335693359375000
-0.350952148437500
-0.335693359375000
-0.335693359375000
-0.335693359375000
-0.335693359375000
-0.335693359375000
-0.335693359375000
-0.335693359375000
-0.335693359375000
-0.335693359375000
-0.335693359375000
-0.335693359375000
-0.335693359375000
-0.335693359375000
-0.335693359375000
-0.335693359375000
-0.335693359375000
-0.335693359375000
-0.335693359375000
-0.335693359375000
-0.335693359375000
-0.335693359375000
-0.335693359375000
-0.335693359375000
-0.335693359375000
-0.335693359375000
-0.335693359375000
-0.335693359375000
-0.335693359375000
-0.335693359375000
-0.335693359375000
-0.335693359375000
-0.335693359375000
-0.320434570312500
-0.335693359375000
-0.335693359375000
-0.335693359375000
-0.320434570312500
-0.320434570312500
-0.335693359375000
-0.320434570312500
-0.320434570312500
-0.320434570312500
-0.335693359375000
-0.320434570312500
-0.320434570312500
-0.320434570312500
-0.320434570312500
-0.320434570312500
-0.335693359375000
-0.320434570312500
-0.320434570312500
-0.320434570312500
-0.320434570312500
-0.335693359375000
-0.320434570312500
-0.320434570312500
-0.320434570312500
-0.320434570312500
-0.320434570312500
-0.320434570312500
-0.320434570312500
-0.320434570312500
-0.320434570312500
-0.320434570312500
-0.320434570312500
-0.320434570312500
-0.320434570312500
-0.320434570312500
-0.320434570312500
-0.320434570312500
-0.320434570312500
-0.320434570312500
-0.320434570312500
-0.320434570312500
-0.320434570312500
-0.320434570312500
-0.320434570312500
-0.320434570312500
-0.320434570312500
-0.320434570312500
-0.320434570312500
-0.320434570312500
-0.305175781250000
-0.320434570312500
-0.320434570312500
-0.320434570312500
-0.320434570312500
-0.320434570312500
-0.320434570312500
-0.320434570312500
-0.305175781250000
-0.320434570312500
-0.320434570312500
-0.305175781250000
-0.320434570312500
-0.320434570312500
-0.320434570312500
-0.305175781250000
-0.305175781250000
-0.320434570312500
-0.305175781250000
-0.305175781250000
-0.305175781250000
-0.305175781250000
-0.305175781250000
-0.305175781250000
-0.305175781250000
-0.305175781250000
-0.305175781250000
-0.305175781250000
-0.305175781250000
-0.305175781250000
-0.305175781250000
-0.305175781250000
-0.305175781250000
-0.305175781250000
-0.305175781250000
-0.305175781250000
-0.305175781250000
-0.305175781250000
-0.305175781250000
-0.305175781250000
-0.305175781250000
-0.305175781250000
-0.305175781250000
-0.305175781250000
-0.305175781250000
-0.305175781250000
-0.305175781250000
-0.305175781250000
-0.305175781250000
-0.305175781250000
-0.305175781250000
-0.305175781250000
-0.305175781250000
-0.305175781250000
-0.305175781250000
-0.305175781250000
-0.305175781250000
-0.305175781250000
-0.305175781250000
-0.305175781250000
-0.305175781250000
-0.305175781250000
-0.305175781250000
-0.305175781250000
-0.305175781250000
-0.305175781250000
-0.305175781250000
-0.305175781250000
-0.289916992187500
-0.289916992187500
-0.305175781250000
-0.305175781250000
-0.305175781250000
-0.305175781250000
-0.305175781250000
-0.289916992187500
-0.289916992187500
-0.305175781250000
-0.305175781250000
-0.289916992187500
-0.289916992187500
-0.305175781250000
-0.305175781250000
-0.289916992187500
-0.289916992187500
-0.289916992187500
-0.305175781250000
-0.289916992187500
-0.289916992187500
-0.289916992187500
-0.289916992187500
-0.289916992187500
-0.289916992187500
-0.289916992187500
-0.289916992187500
-0.289916992187500
-0.289916992187500
-0.289916992187500
-0.289916992187500
-0.289916992187500
-0.289916992187500
-0.289916992187500
-0.289916992187500
-0.289916992187500
-0.289916992187500
-0.289916992187500
-0.289916992187500
-0.289916992187500
-0.289916992187500
-0.289916992187500
-0.289916992187500
-0.289916992187500
-0.289916992187500
-0.289916992187500
-0.289916992187500
-0.289916992187500
-0.289916992187500
-0.289916992187500
-0.289916992187500
-0.289916992187500
-0.289916992187500
-0.289916992187500
-0.289916992187500
-0.274658203125000
-0.289916992187500
-0.289916992187500
-0.274658203125000
-0.289916992187500
-0.289916992187500
-0.289916992187500
-0.274658203125000
-0.274658203125000
-0.274658203125000
-0.289916992187500
-0.289916992187500
-0.274658203125000
-0.289916992187500
-0.289916992187500
-0.274658203125000
-0.274658203125000
-0.289916992187500
-0.274658203125000
-0.274658203125000
-0.274658203125000
-0.274658203125000
-0.289916992187500
-0.274658203125000
-0.274658203125000
-0.274658203125000
-0.274658203125000
-0.274658203125000
-0.274658203125000
-0.289916992187500
-0.274658203125000
-0.274658203125000
-0.274658203125000
-0.274658203125000
-0.274658203125000
-0.274658203125000
-0.274658203125000
-0.274658203125000
-0.274658203125000
-0.274658203125000
-0.274658203125000
-0.274658203125000
-0.274658203125000
-0.274658203125000
-0.274658203125000
-0.274658203125000
-0.274658203125000
-0.274658203125000
-0.274658203125000
-0.274658203125000
-0.274658203125000
-0.274658203125000
-0.274658203125000
-0.274658203125000
-0.274658203125000
-0.274658203125000
-0.274658203125000
-0.274658203125000
-0.274658203125000
-0.274658203125000
-0.274658203125000
-0.274658203125000
-0.274658203125000
-0.274658203125000
-0.274658203125000
-0.274658203125000
-0.259399414062500
-0.274658203125000
-0.274658203125000
-0.274658203125000
-0.274658203125000
-0.274658203125000
-0.274658203125000
-0.274658203125000
-0.274658203125000
-0.274658203125000
-0.259399414062500
-0.259399414062500
-0.274658203125000
-0.259399414062500
-0.259399414062500
-0.274658203125000
-0.274658203125000
-0.259399414062500
-0.259399414062500
-0.259399414062500
-0.274658203125000
-0.259399414062500
-0.259399414062500
-0.259399414062500
-0.259399414062500
-0.274658203125000
-0.259399414062500
-0.259399414062500
-0.259399414062500
-0.259399414062500
-0.259399414062500
-0.259399414062500
-0.259399414062500
-0.259399414062500
-0.259399414062500
-0.259399414062500
-0.259399414062500
-0.259399414062500
-0.259399414062500
-0.259399414062500
-0.259399414062500
-0.259399414062500
-0.259399414062500
-0.259399414062500
-0.259399414062500
-0.259399414062500
-0.259399414062500
-0.259399414062500
-0.259399414062500
-0.259399414062500
-0.259399414062500
-0.259399414062500
-0.259399414062500
-0.259399414062500
-0.259399414062500
-0.259399414062500
-0.259399414062500
-0.259399414062500
-0.259399414062500
-0.259399414062500
-0.259399414062500
-0.259399414062500
-0.259399414062500
-0.259399414062500
-0.259399414062500
-0.259399414062500
-0.259399414062500
-0.244140625000000
-0.244140625000000
-0.259399414062500
-0.259399414062500
-0.259399414062500
-0.244140625000000
-0.244140625000000
-0.259399414062500
-0.259399414062500
-0.244140625000000
-0.244140625000000
-0.259399414062500
-0.259399414062500
-0.259399414062500
-0.244140625000000
-0.244140625000000
-0.259399414062500
-0.244140625000000
-0.244140625000000
-0.259399414062500
-0.259399414062500
-0.244140625000000
-0.244140625000000
-0.259399414062500
-0.244140625000000
-0.244140625000000
-0.244140625000000
-0.244140625000000
-0.244140625000000
-0.244140625000000
-0.244140625000000
-0.244140625000000
-0.244140625000000
-0.244140625000000
-0.244140625000000
-0.244140625000000
-0.244140625000000
-0.244140625000000
-0.244140625000000
-0.244140625000000
-0.244140625000000
-0.244140625000000
-0.244140625000000
-0.244140625000000
-0.244140625000000
-0.244140625000000
-0.244140625000000
-0.244140625000000
-0.244140625000000
-0.244140625000000
-0.244140625000000
-0.244140625000000
-0.244140625000000
-0.244140625000000
-0.244140625000000
-0.244140625000000
-0.244140625000000
-0.244140625000000
-0.244140625000000
-0.244140625000000
-0.244140625000000
-0.244140625000000
-0.244140625000000
-0.244140625000000
-0.228881835937500
-0.244140625000000
-0.244140625000000
-0.244140625000000
-0.244140625000000
-0.244140625000000
-0.244140625000000
-0.244140625000000
-0.244140625000000
-0.228881835937500
-0.244140625000000
-0.244140625000000
-0.244140625000000
-0.244140625000000
-0.244140625000000
-0.228881835937500
-0.244140625000000
-0.244140625000000
-0.228881835937500
-0.228881835937500
-0.228881835937500
-0.244140625000000
-0.228881835937500
-0.228881835937500
-0.228881835937500
-0.228881835937500
-0.228881835937500
-0.244140625000000
-0.228881835937500
-0.228881835937500
-0.228881835937500
-0.228881835937500
-0.228881835937500
-0.228881835937500
-0.228881835937500
-0.228881835937500
-0.228881835937500
-0.228881835937500
-0.228881835937500
-0.228881835937500
-0.228881835937500
-0.228881835937500
-0.228881835937500
-0.228881835937500
-0.228881835937500
-0.228881835937500
-0.228881835937500
-0.228881835937500
-0.228881835937500
-0.228881835937500
-0.228881835937500
-0.228881835937500
-0.228881835937500
-0.228881835937500
-0.228881835937500
-0.228881835937500
-0.228881835937500
-0.228881835937500
-0.228881835937500
-0.228881835937500
-0.228881835937500
-0.213623046875000
-0.228881835937500
-0.228881835937500
-0.228881835937500
-0.228881835937500
-0.228881835937500
-0.213623046875000
-0.228881835937500
-0.228881835937500
-0.228881835937500
-0.228881835937500
-0.213623046875000
-0.228881835937500
-0.228881835937500
-0.213623046875000
-0.213623046875000
-0.228881835937500
-0.228881835937500
-0.228881835937500
-0.228881835937500
-0.213623046875000
-0.228881835937500
-0.228881835937500
-0.213623046875000
-0.213623046875000
-0.228881835937500
-0.213623046875000
-0.228881835937500
-0.228881835937500
-0.213623046875000
-0.213623046875000
-0.213623046875000
-0.213623046875000
-0.213623046875000
-0.213623046875000
-0.213623046875000
-0.213623046875000
-0.213623046875000
-0.213623046875000
-0.213623046875000
-0.228881835937500
-0.213623046875000
-0.213623046875000
-0.213623046875000
-0.213623046875000
-0.213623046875000
-0.213623046875000
-0.213623046875000
-0.213623046875000
-0.213623046875000
-0.213623046875000
-0.213623046875000
-0.228881835937500
-0.213623046875000
-0.213623046875000
-0.213623046875000
-0.213623046875000
-0.213623046875000
-0.213623046875000
-0.213623046875000
-0.213623046875000
-0.213623046875000
-0.213623046875000
-0.213623046875000
-0.213623046875000
-0.213623046875000
-0.213623046875000
-0.213623046875000
-0.213623046875000
-0.213623046875000
-0.213623046875000
-0.213623046875000
-0.213623046875000
-0.213623046875000
-0.213623046875000
-0.213623046875000
-0.213623046875000
-0.213623046875000
-0.213623046875000
-0.213623046875000
-0.213623046875000
-0.213623046875000
-0.213623046875000
-0.213623046875000
-0.213623046875000
-0.213623046875000
-0.213623046875000
-0.213623046875000
-0.213623046875000
-0.213623046875000
-0.213623046875000
-0.213623046875000
-0.213623046875000
-0.213623046875000
-0.213623046875000
-0.213623046875000
-0.213623046875000
-0.213623046875000
-0.213623046875000
-0.213623046875000
-0.213623046875000
-0.213623046875000
-0.213623046875000
-0.213623046875000
-0.213623046875000
-0.213623046875000
-0.213623046875000
-0.213623046875000
-0.198364257812500
-0.213623046875000
-0.213623046875000
-0.213623046875000
-0.213623046875000
-0.198364257812500
-0.213623046875000
-0.198364257812500
-0.198364257812500
-0.213623046875000
-0.198364257812500
-0.198364257812500
-0.198364257812500
-0.213623046875000
-0.213623046875000
-0.198364257812500
-0.213623046875000
-0.213623046875000
-0.198364257812500
-0.213623046875000
-0.198364257812500
-0.198364257812500
-0.213623046875000
-0.198364257812500
-0.198364257812500
-0.198364257812500
-0.198364257812500
-0.198364257812500
-0.198364257812500
-0.198364257812500
-0.198364257812500
-0.198364257812500
-0.198364257812500
-0.198364257812500
-0.198364257812500
-0.198364257812500
-0.198364257812500
-0.213623046875000
-0.198364257812500
-0.213623046875000
-0.198364257812500
-0.198364257812500
-0.198364257812500
-0.198364257812500
-0.198364257812500
-0.198364257812500
-0.198364257812500
-0.198364257812500
-0.198364257812500
-0.198364257812500
-0.198364257812500
-0.198364257812500
-0.198364257812500
-0.198364257812500
-0.198364257812500
-0.198364257812500
-0.198364257812500
-0.198364257812500
-0.198364257812500
-0.198364257812500
-0.198364257812500
-0.198364257812500
-0.198364257812500
-0.198364257812500
-0.198364257812500
-0.198364257812500
-0.198364257812500
-0.198364257812500
-0.198364257812500
-0.198364257812500
-0.198364257812500
-0.198364257812500
-0.198364257812500
-0.198364257812500
-0.198364257812500
-0.198364257812500
-0.198364257812500
-0.198364257812500
-0.198364257812500
-0.198364257812500
-0.198364257812500
-0.198364257812500
-0.198364257812500
-0.198364257812500
-0.198364257812500
-0.198364257812500
-0.198364257812500
-0.198364257812500
-0.198364257812500
-0.198364257812500
-0.198364257812500
-0.198364257812500
-0.198364257812500
-0.198364257812500
-0.198364257812500
-0.198364257812500
-0.198364257812500
-0.198364257812500
-0.198364257812500
-0.198364257812500
-0.198364257812500
-0.198364257812500
-0.198364257812500
-0.198364257812500
-0.198364257812500
-0.198364257812500
-0.198364257812500
-0.198364257812500
-0.198364257812500
-0.198364257812500
-0.198364257812500
-0.198364257812500
-0.198364257812500
-0.198364257812500
-0.198364257812500
-0.198364257812500
-0.198364257812500
-0.198364257812500
-0.198364257812500
-0.183105468750000
-0.183105468750000
-0.198364257812500
-0.198364257812500
-0.183105468750000
-0.198364257812500
-0.198364257812500
-0.198364257812500
-0.198364257812500
-0.198364257812500
-0.183105468750000
-0.198364257812500
-0.198364257812500
-0.198364257812500
-0.198364257812500
-0.198364257812500
-0.183105468750000
-0.198364257812500
-0.198364257812500
-0.198364257812500
-0.198364257812500
-0.198364257812500
-0.198364257812500
-0.183105468750000
-0.183105468750000
-0.198364257812500
-0.183105468750000
-0.183105468750000
-0.183105468750000
-0.183105468750000
-0.198364257812500
-0.183105468750000
-0.183105468750000
-0.183105468750000
-0.183105468750000
-0.198364257812500
-0.183105468750000
-0.183105468750000
-0.183105468750000
-0.183105468750000
-0.198364257812500
-0.183105468750000
-0.183105468750000
-0.183105468750000
-0.198364257812500
-0.183105468750000
-0.183105468750000
-0.183105468750000
-0.183105468750000
-0.183105468750000
-0.183105468750000
-0.183105468750000
-0.183105468750000
-0.183105468750000
-0.183105468750000
-0.183105468750000
-0.183105468750000
-0.183105468750000
-0.183105468750000
-0.183105468750000
-0.183105468750000
-0.183105468750000
-0.183105468750000
-0.183105468750000
-0.183105468750000
-0.183105468750000
-0.183105468750000
-0.183105468750000
-0.183105468750000
-0.183105468750000
-0.183105468750000
-0.183105468750000
-0.183105468750000
-0.183105468750000
-0.183105468750000
-0.183105468750000
-0.183105468750000
-0.183105468750000
-0.183105468750000
-0.183105468750000
-0.183105468750000
-0.183105468750000
-0.183105468750000
-0.183105468750000
-0.183105468750000
-0.183105468750000
-0.183105468750000
-0.183105468750000
-0.183105468750000
-0.183105468750000
-0.183105468750000
-0.183105468750000
-0.183105468750000
-0.167846679687500
-0.183105468750000
-0.183105468750000
-0.183105468750000
-0.183105468750000
-0.183105468750000
-0.183105468750000
-0.183105468750000
-0.183105468750000
-0.183105468750000
-0.183105468750000
-0.183105468750000
-0.183105468750000
-0.183105468750000
-0.183105468750000
-0.167846679687500
-0.183105468750000
-0.183105468750000
-0.183105468750000
-0.183105468750000
-0.167846679687500
-0.183105468750000
-0.183105468750000
-0.167846679687500
-0.167846679687500
-0.167846679687500
-0.183105468750000
-0.167846679687500
-0.183105468750000
-0.183105468750000
-0.167846679687500
-0.167846679687500
-0.183105468750000
-0.167846679687500
-0.167846679687500
-0.167846679687500
-0.183105468750000
-0.167846679687500
-0.167846679687500
-0.183105468750000
-0.183105468750000
-0.167846679687500
-0.167846679687500
-0.183105468750000
-0.183105468750000
-0.183105468750000
-0.167846679687500
-0.167846679687500
-0.183105468750000
-0.167846679687500
-0.167846679687500
-0.167846679687500
-0.167846679687500
-0.167846679687500
-0.167846679687500
-0.167846679687500
-0.167846679687500
-0.167846679687500
-0.167846679687500
-0.167846679687500
-0.167846679687500
-0.167846679687500
-0.167846679687500
-0.167846679687500
-0.167846679687500
-0.167846679687500
-0.167846679687500
-0.167846679687500
-0.167846679687500
-0.167846679687500
-0.167846679687500
-0.167846679687500
-0.167846679687500
-0.167846679687500
-0.167846679687500
-0.167846679687500
-0.167846679687500
-0.167846679687500
-0.167846679687500
-0.167846679687500
-0.167846679687500
-0.167846679687500
-0.167846679687500
-0.167846679687500
-0.167846679687500
-0.167846679687500
-0.167846679687500
-0.167846679687500
-0.167846679687500
-0.167846679687500
-0.167846679687500
-0.167846679687500
-0.167846679687500
-0.167846679687500
-0.167846679687500
-0.167846679687500
-0.167846679687500
-0.167846679687500
-0.167846679687500
-0.167846679687500
-0.167846679687500
-0.167846679687500
-0.167846679687500
-0.167846679687500
-0.167846679687500
-0.167846679687500
-0.167846679687500
-0.167846679687500
-0.167846679687500
-0.167846679687500
-0.152587890625000
-0.152587890625000
-0.167846679687500
-0.167846679687500
-0.167846679687500
-0.152587890625000
-0.167846679687500
-0.152587890625000
-0.167846679687500
-0.152587890625000
-0.152587890625000
-0.167846679687500
-0.152587890625000
-0.152587890625000
-0.167846679687500
-0.167846679687500
-0.152587890625000
-0.152587890625000
-0.167846679687500
-0.152587890625000
-0.152587890625000
-0.167846679687500
-0.167846679687500
-0.152587890625000
-0.152587890625000
-0.152587890625000
-0.167846679687500
-0.152587890625000
-0.152587890625000
-0.167846679687500
-0.152587890625000
-0.152587890625000
-0.152587890625000
-0.152587890625000
-0.152587890625000
-0.152587890625000
-0.152587890625000
-0.167846679687500
-0.152587890625000
-0.152587890625000
-0.152587890625000
-0.152587890625000
-0.167846679687500
-0.152587890625000
-0.152587890625000
-0.152587890625000
-0.152587890625000
-0.152587890625000
-0.152587890625000
-0.152587890625000
-0.152587890625000
-0.152587890625000
-0.152587890625000
-0.152587890625000
-0.152587890625000
-0.152587890625000
-0.152587890625000
-0.152587890625000
-0.152587890625000
-0.152587890625000
-0.152587890625000
-0.152587890625000
-0.152587890625000
-0.152587890625000
-0.152587890625000
-0.152587890625000
-0.152587890625000
-0.152587890625000
-0.152587890625000
-0.152587890625000
-0.152587890625000
-0.152587890625000
-0.152587890625000
-0.152587890625000
-0.152587890625000
-0.152587890625000
-0.152587890625000
-0.152587890625000
-0.152587890625000
-0.152587890625000
-0.152587890625000
-0.152587890625000
-0.137329101562500
-0.152587890625000
-0.152587890625000
-0.152587890625000
-0.152587890625000
-0.152587890625000
-0.152587890625000
-0.152587890625000
-0.152587890625000
-0.152587890625000
-0.152587890625000
-0.152587890625000
-0.152587890625000
-0.152587890625000
-0.152587890625000
-0.152587890625000
-0.152587890625000
-0.152587890625000
-0.152587890625000
-0.152587890625000
-0.152587890625000
-0.152587890625000
-0.152587890625000
-0.152587890625000
-0.152587890625000
-0.152587890625000
-0.152587890625000
-0.152587890625000
-0.152587890625000
-0.152587890625000
-0.152587890625000
-0.152587890625000
-0.152587890625000
-0.152587890625000
-0.137329101562500
-0.137329101562500
-0.152587890625000
-0.152587890625000
-0.137329101562500
-0.137329101562500
-0.152587890625000
-0.152587890625000
-0.137329101562500
-0.137329101562500
-0.137329101562500
-0.137329101562500
-0.137329101562500
-0.137329101562500
-0.137329101562500
-0.137329101562500
-0.137329101562500
-0.152587890625000
-0.137329101562500
-0.137329101562500
-0.137329101562500
-0.137329101562500
-0.137329101562500
-0.137329101562500
-0.137329101562500
-0.152587890625000
-0.137329101562500
-0.137329101562500
-0.137329101562500
-0.137329101562500
-0.137329101562500
-0.137329101562500
-0.137329101562500
-0.152587890625000
-0.137329101562500
-0.137329101562500
-0.137329101562500
-0.137329101562500
-0.137329101562500
-0.137329101562500
-0.137329101562500
-0.137329101562500
-0.137329101562500
-0.137329101562500
-0.137329101562500
-0.137329101562500
-0.137329101562500
-0.137329101562500
-0.137329101562500
-0.137329101562500
-0.137329101562500
-0.137329101562500
-0.137329101562500
-0.137329101562500
-0.137329101562500
-0.137329101562500
-0.137329101562500
-0.137329101562500
-0.137329101562500
-0.137329101562500
-0.137329101562500
-0.137329101562500
-0.137329101562500
-0.137329101562500
-0.137329101562500
-0.137329101562500
-0.137329101562500
-0.137329101562500
-0.137329101562500
-0.137329101562500
-0.137329101562500
-0.137329101562500
-0.137329101562500
-0.137329101562500
-0.137329101562500
-0.137329101562500
-0.137329101562500
-0.137329101562500
-0.137329101562500
-0.137329101562500
-0.137329101562500
-0.137329101562500
-0.137329101562500
-0.137329101562500
-0.137329101562500
-0.137329101562500
-0.137329101562500
-0.137329101562500
-0.137329101562500
-0.137329101562500
-0.137329101562500
-0.137329101562500
-0.137329101562500
-0.137329101562500
-0.137329101562500
-0.137329101562500
-0.137329101562500
-0.137329101562500
-0.137329101562500
-0.137329101562500
-0.137329101562500
-0.137329101562500
-0.137329101562500
-0.137329101562500
-0.137329101562500
-0.137329101562500
-0.137329101562500
-0.122070312500000
-0.122070312500000
-0.137329101562500
-0.137329101562500
-0.137329101562500
-0.122070312500000
-0.122070312500000
-0.137329101562500
-0.137329101562500
-0.122070312500000
-0.122070312500000
-0.137329101562500
-0.137329101562500
-0.137329101562500
-0.137329101562500
-0.137329101562500
-0.137329101562500
-0.137329101562500
-0.137329101562500
-0.137329101562500
-0.137329101562500
-0.137329101562500
-0.137329101562500
-0.137329101562500
-0.122070312500000
-0.137329101562500
-0.137329101562500
-0.122070312500000
-0.122070312500000
-0.122070312500000
-0.137329101562500
-0.137329101562500
-0.122070312500000
-0.137329101562500
-0.137329101562500
-0.122070312500000
-0.122070312500000
-0.122070312500000
-0.122070312500000
-0.137329101562500
-0.122070312500000
-0.122070312500000
-0.137329101562500
-0.137329101562500
-0.137329101562500
-0.137329101562500
-0.122070312500000
-0.122070312500000
-0.122070312500000
-0.137329101562500
-0.122070312500000
-0.122070312500000
-0.122070312500000
-0.122070312500000
-0.137329101562500
-0.122070312500000
-0.122070312500000
-0.122070312500000
-0.137329101562500
-0.122070312500000
-0.122070312500000
-0.122070312500000
-0.122070312500000
-0.122070312500000
-0.122070312500000
-0.122070312500000
-0.122070312500000
-0.122070312500000
-0.122070312500000
-0.137329101562500
-0.122070312500000
-0.122070312500000
-0.122070312500000
-0.122070312500000
-0.122070312500000
-0.122070312500000
-0.122070312500000
-0.122070312500000
-0.122070312500000
-0.122070312500000
-0.122070312500000
-0.122070312500000
-0.122070312500000
-0.122070312500000
-0.122070312500000
-0.122070312500000
-0.122070312500000
-0.122070312500000
-0.122070312500000
-0.122070312500000
-0.122070312500000
-0.122070312500000
-0.122070312500000
-0.122070312500000
-0.122070312500000
-0.122070312500000
-0.122070312500000
-0.122070312500000
-0.122070312500000
-0.122070312500000
-0.122070312500000
-0.122070312500000
-0.122070312500000
-0.122070312500000
-0.122070312500000
-0.122070312500000
-0.122070312500000
-0.122070312500000
-0.122070312500000
-0.122070312500000
-0.122070312500000
-0.122070312500000
-0.122070312500000
-0.122070312500000
-0.122070312500000
-0.122070312500000
-0.122070312500000
-0.122070312500000
-0.122070312500000
-0.122070312500000
-0.122070312500000
-0.122070312500000
-0.122070312500000
-0.122070312500000
-0.122070312500000
-0.122070312500000
-0.122070312500000
-0.122070312500000
-0.122070312500000
-0.122070312500000
-0.122070312500000
-0.122070312500000
-0.122070312500000
-0.122070312500000
-0.122070312500000
-0.122070312500000
-0.122070312500000
-0.122070312500000
-0.122070312500000
-0.122070312500000
-0.122070312500000
-0.122070312500000
-0.122070312500000
-0.122070312500000
-0.122070312500000
-0.122070312500000
-0.122070312500000
-0.122070312500000
-0.122070312500000
-0.122070312500000
-0.122070312500000
-0.122070312500000
-0.122070312500000
-0.122070312500000
-0.122070312500000
-0.122070312500000
-0.122070312500000
-0.122070312500000
-0.122070312500000
-0.122070312500000
-0.122070312500000
-0.122070312500000
-0.122070312500000
-0.122070312500000
-0.122070312500000
-0.122070312500000
-0.122070312500000
-0.122070312500000
-0.122070312500000
-0.122070312500000
-0.122070312500000
-0.122070312500000
-0.122070312500000
-0.122070312500000
-0.122070312500000
-0.122070312500000
-0.122070312500000
-0.122070312500000
-0.122070312500000
-0.122070312500000
-0.122070312500000
-0.122070312500000
-0.122070312500000
-0.122070312500000
-0.122070312500000
-0.122070312500000
-0.122070312500000
-0.122070312500000
-0.122070312500000
-0.122070312500000
-0.106811523437500
-0.122070312500000
-0.122070312500000
-0.106811523437500
-0.106811523437500
-0.122070312500000
-0.122070312500000
-0.122070312500000
-0.106811523437500
-0.122070312500000
-0.122070312500000
-0.122070312500000
-0.122070312500000
-0.122070312500000
-0.122070312500000
-0.106811523437500
-0.122070312500000
-0.122070312500000
-0.122070312500000
-0.106811523437500
-0.122070312500000
-0.122070312500000
-0.122070312500000
-0.122070312500000
-0.106811523437500
-0.122070312500000
-0.122070312500000
-0.122070312500000
-0.122070312500000
-0.122070312500000
-0.106811523437500
-0.122070312500000
-0.122070312500000
-0.122070312500000
-0.122070312500000
-0.122070312500000
-0.122070312500000
-0.106811523437500
-0.122070312500000
-0.122070312500000
-0.122070312500000
-0.122070312500000
-0.122070312500000
-0.122070312500000
-0.122070312500000
-0.122070312500000
-0.122070312500000
-0.122070312500000
-0.122070312500000
-0.106811523437500
-0.106811523437500
-0.122070312500000
-0.122070312500000
-0.122070312500000
-0.106811523437500
-0.106811523437500
-0.106811523437500
-0.106811523437500
-0.106811523437500
-0.122070312500000
-0.106811523437500
-0.106811523437500
-0.106811523437500
-0.122070312500000
-0.106811523437500
-0.106811523437500
-0.106811523437500
-0.106811523437500
-0.122070312500000
-0.106811523437500
-0.106811523437500
-0.106811523437500
-0.106811523437500
-0.106811523437500
-0.106811523437500
-0.106811523437500
-0.122070312500000
-0.106811523437500
-0.106811523437500
-0.106811523437500
-0.106811523437500
-0.106811523437500
-0.106811523437500
-0.106811523437500
-0.106811523437500
-0.106811523437500
-0.106811523437500
-0.106811523437500
-0.106811523437500
-0.106811523437500
-0.106811523437500
-0.106811523437500
-0.106811523437500
-0.106811523437500
-0.106811523437500
-0.106811523437500
-0.106811523437500
-0.106811523437500
-0.122070312500000
-0.106811523437500
-0.106811523437500
-0.106811523437500
-0.122070312500000
-0.106811523437500
-0.106811523437500
-0.106811523437500
-0.106811523437500
-0.106811523437500
-0.106811523437500
-0.106811523437500
-0.106811523437500
-0.106811523437500
-0.106811523437500
-0.106811523437500
-0.106811523437500
-0.106811523437500
-0.106811523437500
-0.106811523437500
-0.106811523437500
-0.106811523437500
-0.106811523437500
-0.106811523437500
-0.106811523437500
-0.106811523437500
-0.106811523437500
-0.106811523437500
-0.106811523437500
-0.106811523437500
-0.106811523437500
-0.106811523437500
-0.106811523437500
-0.106811523437500
-0.106811523437500
-0.106811523437500
-0.106811523437500
-0.106811523437500
-0.106811523437500
-0.106811523437500
-0.106811523437500
-0.106811523437500
-0.106811523437500
-0.106811523437500
-0.106811523437500
-0.106811523437500
-0.106811523437500
-0.106811523437500
-0.106811523437500
-0.106811523437500
-0.106811523437500
-0.106811523437500
-0.106811523437500
-0.106811523437500
-0.106811523437500
-0.106811523437500
-0.106811523437500
-0.106811523437500
-0.106811523437500
-0.106811523437500
-0.106811523437500
-0.106811523437500
-0.106811523437500
-0.106811523437500
-0.106811523437500
-0.106811523437500
-0.106811523437500
-0.106811523437500
-0.106811523437500
-0.106811523437500
-0.106811523437500
-0.106811523437500
-0.091552734375000
-0.106811523437500
-0.106811523437500
-0.106811523437500
-0.091552734375000
-0.106811523437500
-0.106811523437500
-0.106811523437500
-0.106811523437500
-0.106811523437500
-0.106811523437500
-0.106811523437500
-0.106811523437500
-0.106811523437500
-0.106811523437500
-0.106811523437500
-0.106811523437500
-0.106811523437500
-0.106811523437500
-0.091552734375000
-0.091552734375000
-0.106811523437500
-0.106811523437500
-0.091552734375000
-0.106811523437500
-0.106811523437500
-0.106811523437500
-0.106811523437500
-0.106811523437500
-0.106811523437500
-0.106811523437500
-0.106811523437500
-0.106811523437500
-0.106811523437500
-0.106811523437500
-0.106811523437500
-0.106811523437500
-0.091552734375000
-0.106811523437500
-0.106811523437500
-0.091552734375000
-0.091552734375000
-0.106811523437500
-0.106811523437500
-0.106811523437500
-0.091552734375000
-0.091552734375000
-0.106811523437500
-0.106811523437500
-0.091552734375000
-0.106811523437500
-0.106811523437500
-0.106811523437500
-0.106811523437500
-0.106811523437500
-0.106811523437500
-0.106811523437500
-0.091552734375000
-0.106811523437500
-0.106811523437500
-0.106811523437500
-0.091552734375000
-0.106811523437500
-0.091552734375000
-0.106811523437500
-0.106811523437500
-0.091552734375000
-0.106811523437500
-0.106811523437500
-0.106811523437500
-0.106811523437500
-0.106811523437500
-0.091552734375000
-0.106811523437500
-0.106811523437500
-0.091552734375000
-0.091552734375000
-0.091552734375000
-0.106811523437500
-0.106811523437500
-0.091552734375000
-0.091552734375000
-0.106811523437500
-0.106811523437500
-0.091552734375000
-0.106811523437500
-0.091552734375000
-0.091552734375000
-0.091552734375000
-0.091552734375000
-0.106811523437500
-0.106811523437500
-0.091552734375000
-0.106811523437500
-0.106811523437500
-0.091552734375000
-0.091552734375000
-0.091552734375000
-0.106811523437500
-0.091552734375000
-0.091552734375000
-0.091552734375000
-0.106811523437500
-0.091552734375000
-0.091552734375000
-0.106811523437500
-0.091552734375000
-0.091552734375000
-0.091552734375000
-0.091552734375000
-0.091552734375000
-0.091552734375000
-0.091552734375000
-0.091552734375000
-0.091552734375000
-0.091552734375000
-0.091552734375000
-0.091552734375000
-0.091552734375000
-0.106811523437500
-0.091552734375000
-0.091552734375000
-0.091552734375000
-0.091552734375000
-0.091552734375000
-0.091552734375000
-0.091552734375000
-0.091552734375000
-0.091552734375000
-0.091552734375000
-0.091552734375000
-0.091552734375000
-0.091552734375000
-0.091552734375000
-0.091552734375000
-0.091552734375000
-0.091552734375000
-0.091552734375000
-0.091552734375000
-0.091552734375000
-0.091552734375000
-0.091552734375000
-0.091552734375000
-0.091552734375000
-0.091552734375000
-0.091552734375000
-0.091552734375000
-0.091552734375000
-0.091552734375000
-0.091552734375000
-0.091552734375000
-0.091552734375000
-0.091552734375000
-0.091552734375000
-0.091552734375000
-0.091552734375000
-0.091552734375000
-0.091552734375000
-0.091552734375000
-0.091552734375000
-0.091552734375000
-0.091552734375000
-0.091552734375000
-0.091552734375000
-0.091552734375000
-0.091552734375000
-0.091552734375000
-0.091552734375000
-0.091552734375000
-0.091552734375000
-0.091552734375000
-0.091552734375000
-0.091552734375000
-0.091552734375000
-0.091552734375000
-0.091552734375000
-0.091552734375000
-0.091552734375000
-0.091552734375000
-0.091552734375000
-0.091552734375000
-0.091552734375000
-0.091552734375000
-0.091552734375000
-0.091552734375000
-0.091552734375000
-0.091552734375000
-0.091552734375000
-0.091552734375000
-0.091552734375000
-0.091552734375000
-0.091552734375000
-0.091552734375000
-0.091552734375000
-0.091552734375000
-0.091552734375000
-0.091552734375000
-0.091552734375000
-0.091552734375000
-0.091552734375000
-0.091552734375000
-0.091552734375000
-0.091552734375000
-0.091552734375000
-0.091552734375000
-0.091552734375000
-0.091552734375000
-0.091552734375000
-0.091552734375000
-0.091552734375000
-0.091552734375000
-0.091552734375000
-0.091552734375000
-0.091552734375000
-0.091552734375000
-0.091552734375000
-0.091552734375000
-0.091552734375000
-0.091552734375000
-0.091552734375000
-0.091552734375000
-0.091552734375000
-0.091552734375000
-0.091552734375000
-0.091552734375000
-0.091552734375000
-0.091552734375000
-0.091552734375000
-0.091552734375000
-0.091552734375000
-0.091552734375000
-0.091552734375000
-0.091552734375000
-0.091552734375000
-0.091552734375000
-0.091552734375000
-0.091552734375000
-0.091552734375000
-0.091552734375000
-0.091552734375000
-0.091552734375000
-0.091552734375000
-0.091552734375000
-0.091552734375000
-0.091552734375000
-0.091552734375000
-0.091552734375000
-0.091552734375000
-0.091552734375000
-0.091552734375000
-0.091552734375000
-0.091552734375000
-0.091552734375000
-0.091552734375000
-0.091552734375000
-0.091552734375000
-0.091552734375000
-0.091552734375000
-0.091552734375000
-0.091552734375000
-0.091552734375000
-0.091552734375000
-0.091552734375000
-0.091552734375000
-0.091552734375000
-0.091552734375000
-0.091552734375000
-0.091552734375000
-0.091552734375000
-0.091552734375000
-0.091552734375000
-0.091552734375000
-0.091552734375000
-0.091552734375000
-0.091552734375000
-0.091552734375000
-0.091552734375000
-0.091552734375000
-0.091552734375000
-0.091552734375000
-0.091552734375000
-0.091552734375000
-0.091552734375000
-0.091552734375000
-0.091552734375000
-0.091552734375000
-0.091552734375000
-0.091552734375000
-0.091552734375000
-0.091552734375000
-0.091552734375000
-0.091552734375000
-0.091552734375000
-0.091552734375000
-0.091552734375000
-0.091552734375000
-0.091552734375000
-0.091552734375000
-0.091552734375000
-0.091552734375000
-0.091552734375000
-0.091552734375000
-0.091552734375000
-0.091552734375000
-0.091552734375000
-0.091552734375000
-0.091552734375000
-0.091552734375000
-0.091552734375000
-0.091552734375000
-0.091552734375000
-0.091552734375000
-0.091552734375000
-0.091552734375000
-0.091552734375000
-0.091552734375000
-0.091552734375000
-0.091552734375000
-0.091552734375000
-0.091552734375000
-0.091552734375000
-0.091552734375000
-0.091552734375000
-0.091552734375000
-0.091552734375000
-0.091552734375000
-0.091552734375000
-0.091552734375000
-0.091552734375000
-0.091552734375000
-0.091552734375000
-0.091552734375000
-0.091552734375000
-0.091552734375000
-0.091552734375000
-0.091552734375000
-0.091552734375000
-0.091552734375000
-0.091552734375000
-0.091552734375000
-0.091552734375000
-0.091552734375000
-0.091552734375000
-0.091552734375000
-0.091552734375000
-0.091552734375000
-0.091552734375000
-0.091552734375000
-0.091552734375000
-0.091552734375000
-0.091552734375000
-0.091552734375000
-0.091552734375000
-0.091552734375000
-0.091552734375000
-0.091552734375000
-0.091552734375000
-0.091552734375000
-0.091552734375000
-0.091552734375000
-0.091552734375000
-0.091552734375000
-0.091552734375000
-0.091552734375000
-0.091552734375000
-0.091552734375000
-0.091552734375000
-0.091552734375000
-0.091552734375000
-0.091552734375000
-0.091552734375000
-0.091552734375000
-0.091552734375000
-0.091552734375000
-0.091552734375000
-0.091552734375000
-0.091552734375000
-0.091552734375000
-0.091552734375000
-0.091552734375000
-0.091552734375000
-0.091552734375000
-0.091552734375000
-0.091552734375000
-0.091552734375000
-0.091552734375000
-0.091552734375000
-0.091552734375000
-0.091552734375000
-0.091552734375000
-0.091552734375000
-0.091552734375000
-0.091552734375000
-0.091552734375000
-0.091552734375000
-0.091552734375000
-0.091552734375000
-0.091552734375000
-0.091552734375000
-0.091552734375000
-0.091552734375000
-0.091552734375000
-0.091552734375000
-0.091552734375000
-0.091552734375000
-0.091552734375000
-0.091552734375000
-0.091552734375000
-0.091552734375000
-0.091552734375000
-0.091552734375000
-0.091552734375000
-0.091552734375000
-0.091552734375000
-0.091552734375000
-0.091552734375000
-0.091552734375000
-0.091552734375000
-0.091552734375000
-0.091552734375000
-0.091552734375000
-0.091552734375000
-0.091552734375000
-0.091552734375000
-0.091552734375000
-0.091552734375000
-0.091552734375000
-0.091552734375000
-0.091552734375000
-0.091552734375000
-0.091552734375000
-0.091552734375000
-0.091552734375000
-0.091552734375000
-0.091552734375000
-0.091552734375000
-0.091552734375000
-0.091552734375000
-0.091552734375000
-0.091552734375000
-0.091552734375000
-0.091552734375000
-0.091552734375000
-0.091552734375000
-0.091552734375000
-0.091552734375000
-0.091552734375000
-0.091552734375000
-0.091552734375000
-0.091552734375000
-0.091552734375000
-0.091552734375000
-0.091552734375000
-0.091552734375000
-0.091552734375000
-0.091552734375000
-0.091552734375000
-0.091552734375000
-0.091552734375000
-0.091552734375000
-0.091552734375000
-0.091552734375000
-0.091552734375000
-0.091552734375000
-0.091552734375000
-0.091552734375000
-0.091552734375000
-0.091552734375000
-0.091552734375000
-0.091552734375000
-0.091552734375000
-0.091552734375000
-0.076293945312500
-0.091552734375000
-0.091552734375000
-0.091552734375000
-0.091552734375000
-0.091552734375000
-0.091552734375000
-0.091552734375000
-0.091552734375000
-0.091552734375000
-0.091552734375000
-0.091552734375000
-0.091552734375000
-0.091552734375000
-0.091552734375000
-0.091552734375000
-0.091552734375000
-0.091552734375000
-0.091552734375000
-0.091552734375000
-0.091552734375000
-0.091552734375000
-0.091552734375000
-0.091552734375000
-0.091552734375000
-0.091552734375000
-0.091552734375000
-0.091552734375000
-0.076293945312500
-0.091552734375000
-0.091552734375000
-0.076293945312500
-0.076293945312500
-0.091552734375000
-0.091552734375000
-0.091552734375000
-0.076293945312500
-0.091552734375000
-0.091552734375000
-0.091552734375000
-0.091552734375000
-0.091552734375000
-0.076293945312500
-0.076293945312500
-0.091552734375000
-0.091552734375000
-0.076293945312500
-0.076293945312500
-0.091552734375000
-0.091552734375000
-0.076293945312500
-0.076293945312500
-0.091552734375000
-0.091552734375000
-0.091552734375000
-0.076293945312500
-0.091552734375000
-0.091552734375000
-0.091552734375000
-0.076293945312500
-0.091552734375000
-0.091552734375000
-0.091552734375000
-0.076293945312500
-0.091552734375000
-0.076293945312500
-0.091552734375000
-0.091552734375000
-0.076293945312500
-0.091552734375000
-0.091552734375000
-0.091552734375000
-0.091552734375000
-0.091552734375000
-0.091552734375000
-0.076293945312500
-0.091552734375000
-0.091552734375000
-0.091552734375000
-0.091552734375000
-0.091552734375000
-0.076293945312500
-0.091552734375000
-0.091552734375000
-0.076293945312500
-0.076293945312500
-0.091552734375000
-0.091552734375000
-0.091552734375000
-0.076293945312500
-0.076293945312500
-0.076293945312500
-0.076293945312500
-0.091552734375000
-0.076293945312500
-0.076293945312500
-0.091552734375000
-0.091552734375000
-0.076293945312500
-0.091552734375000
-0.076293945312500
-0.076293945312500
-0.091552734375000
-0.091552734375000
-0.091552734375000
-0.076293945312500
-0.091552734375000
-0.091552734375000
-0.091552734375000
-0.091552734375000
-0.091552734375000
-0.091552734375000
-0.076293945312500
-0.091552734375000
-0.091552734375000
-0.076293945312500
-0.076293945312500
-0.091552734375000
-0.091552734375000
-0.091552734375000
-0.076293945312500
-0.091552734375000
-0.091552734375000
-0.076293945312500
-0.076293945312500
-0.076293945312500
-0.091552734375000
-0.076293945312500
-0.091552734375000
-0.076293945312500
-0.091552734375000
-0.076293945312500
-0.076293945312500
-0.076293945312500
-0.076293945312500
-0.076293945312500
-0.091552734375000
-0.091552734375000
-0.076293945312500
-0.076293945312500
-0.076293945312500
-0.076293945312500
-0.076293945312500
-0.076293945312500
-0.091552734375000
-0.091552734375000
-0.076293945312500
-0.076293945312500
-0.076293945312500
-0.091552734375000
-0.076293945312500
-0.076293945312500
-0.076293945312500
-0.091552734375000
-0.076293945312500
-0.076293945312500
-0.076293945312500
-0.091552734375000
-0.076293945312500
-0.091552734375000
-0.091552734375000
-0.091552734375000
-0.091552734375000
-0.091552734375000
-0.091552734375000
-0.091552734375000
-0.076293945312500
-0.091552734375000
-0.076293945312500
-0.076293945312500
-0.076293945312500
-0.076293945312500
-0.091552734375000
-0.091552734375000
-0.076293945312500
-0.076293945312500
-0.076293945312500
-0.091552734375000
-0.076293945312500
-0.076293945312500
-0.076293945312500
-0.076293945312500
-0.091552734375000
-0.091552734375000
-0.091552734375000
-0.076293945312500
-0.076293945312500
-0.076293945312500
-0.091552734375000
-0.076293945312500
-0.076293945312500
-0.076293945312500
-0.076293945312500
-0.076293945312500
-0.091552734375000
-0.076293945312500
-0.076293945312500
-0.076293945312500
-0.091552734375000
-0.076293945312500
-0.076293945312500
-0.076293945312500
-0.076293945312500
-0.091552734375000
-0.076293945312500
-0.076293945312500
-0.091552734375000
-0.091552734375000
-0.091552734375000
-0.091552734375000
-0.076293945312500
-0.091552734375000
-0.076293945312500
-0.091552734375000
-0.091552734375000
-0.091552734375000
-0.076293945312500
-0.091552734375000
-0.091552734375000
-0.091552734375000
-0.076293945312500
-0.076293945312500
-0.076293945312500
-0.076293945312500
-0.076293945312500
-0.076293945312500
-0.091552734375000
-0.076293945312500
-0.076293945312500
-0.091552734375000
-0.091552734375000
-0.076293945312500
-0.076293945312500
-0.091552734375000
-0.076293945312500
-0.076293945312500
-0.076293945312500
-0.091552734375000
-0.076293945312500
-0.091552734375000
-0.076293945312500
-0.076293945312500
-0.076293945312500
-0.076293945312500
-0.076293945312500
-0.076293945312500
-0.076293945312500
-0.076293945312500
-0.076293945312500
-0.091552734375000
-0.076293945312500
-0.076293945312500
-0.076293945312500
-0.091552734375000
-0.091552734375000
-0.076293945312500
-0.091552734375000
-0.091552734375000
-0.076293945312500
-0.076293945312500
-0.076293945312500
-0.091552734375000
-0.091552734375000
-0.076293945312500
-0.091552734375000
-0.091552734375000
-0.091552734375000
-0.091552734375000
-0.076293945312500
-0.076293945312500
-0.076293945312500
-0.076293945312500
-0.076293945312500
-0.076293945312500
-0.076293945312500
-0.076293945312500
-0.091552734375000
-0.076293945312500
-0.076293945312500
-0.091552734375000
-0.091552734375000
-0.076293945312500
-0.091552734375000
-0.091552734375000
-0.091552734375000
-0.091552734375000
-0.076293945312500
-0.076293945312500
-0.076293945312500
-0.091552734375000
-0.076293945312500
-0.076293945312500
-0.076293945312500
-0.076293945312500
-0.076293945312500
-0.076293945312500
-0.076293945312500
-0.076293945312500
-0.076293945312500
-0.076293945312500
-0.076293945312500
-0.076293945312500
-0.076293945312500
-0.076293945312500
-0.076293945312500
-0.076293945312500
-0.076293945312500
-0.076293945312500
-0.076293945312500
-0.076293945312500
-0.091552734375000
-0.076293945312500
-0.076293945312500
-0.076293945312500
-0.076293945312500
-0.076293945312500
-0.076293945312500
-0.091552734375000
-0.076293945312500
-0.076293945312500
-0.076293945312500
-0.076293945312500
-0.076293945312500
-0.091552734375000
-0.076293945312500
-0.076293945312500
-0.076293945312500
-0.076293945312500
-0.076293945312500
-0.076293945312500
-0.091552734375000
-0.076293945312500
-0.076293945312500
-0.091552734375000
-0.091552734375000
-0.076293945312500
-0.076293945312500
-0.076293945312500
-0.091552734375000
-0.076293945312500
-0.076293945312500
-0.091552734375000
-0.091552734375000
-0.091552734375000
-0.076293945312500
-0.076293945312500
-0.076293945312500
-0.076293945312500
-0.076293945312500
-0.091552734375000
-0.076293945312500
-0.076293945312500
-0.091552734375000
-0.091552734375000
-0.076293945312500
-0.076293945312500
-0.076293945312500
-0.076293945312500
-0.076293945312500
-0.076293945312500
-0.076293945312500
-0.076293945312500
-0.076293945312500
-0.076293945312500
-0.076293945312500
-0.076293945312500
-0.076293945312500
-0.076293945312500
-0.076293945312500
-0.091552734375000
-0.076293945312500
-0.076293945312500
-0.076293945312500
-0.076293945312500
-0.076293945312500
-0.076293945312500
-0.076293945312500
-0.076293945312500
-0.091552734375000
-0.076293945312500
-0.076293945312500
-0.076293945312500
-0.091552734375000
-0.076293945312500
-0.076293945312500
-0.076293945312500
-0.076293945312500
-0.091552734375000
-0.091552734375000
-0.091552734375000
-0.091552734375000
-0.076293945312500
-0.091552734375000
-0.076293945312500
-0.076293945312500
-0.091552734375000
-0.076293945312500
-0.076293945312500
-0.076293945312500
-0.076293945312500
-0.076293945312500
-0.076293945312500
-0.091552734375000
-0.091552734375000
-0.076293945312500
-0.076293945312500
-0.076293945312500
-0.076293945312500
-0.091552734375000
-0.076293945312500
-0.091552734375000
-0.076293945312500
-0.076293945312500
-0.076293945312500
-0.076293945312500
-0.076293945312500
-0.076293945312500
-0.076293945312500
-0.076293945312500
-0.076293945312500
-0.076293945312500
-0.076293945312500
-0.091552734375000
-0.076293945312500
-0.076293945312500
-0.076293945312500
-0.076293945312500
-0.076293945312500
-0.076293945312500
-0.076293945312500
-0.076293945312500
-0.076293945312500
-0.076293945312500
-0.076293945312500
-0.076293945312500
-0.076293945312500
-0.091552734375000
-0.076293945312500
-0.076293945312500
-0.076293945312500
-0.076293945312500
-0.076293945312500
-0.076293945312500
-0.076293945312500
-0.076293945312500
-0.091552734375000
-0.091552734375000
-0.076293945312500
-0.076293945312500
-0.091552734375000
-0.076293945312500
-0.076293945312500
-0.076293945312500
-0.076293945312500
-0.076293945312500
-0.076293945312500
-0.091552734375000
-0.076293945312500
-0.076293945312500
-0.076293945312500
-0.091552734375000
-0.091552734375000
-0.076293945312500
-0.076293945312500
-0.076293945312500
-0.076293945312500
-0.076293945312500
-0.076293945312500
-0.076293945312500
-0.076293945312500
-0.076293945312500
-0.076293945312500
-0.076293945312500
-0.091552734375000
-0.076293945312500
-0.076293945312500
-0.076293945312500
-0.076293945312500
-0.076293945312500
-0.076293945312500
-0.076293945312500
-0.076293945312500
-0.076293945312500
-0.076293945312500
-0.091552734375000
-0.076293945312500
-0.076293945312500
-0.091552734375000
-0.076293945312500
-0.076293945312500
-0.076293945312500
-0.076293945312500
-0.076293945312500
-0.076293945312500
-0.076293945312500
-0.091552734375000
-0.076293945312500
-0.076293945312500
-0.091552734375000
-0.076293945312500
-0.076293945312500
-0.076293945312500
-0.076293945312500
-0.076293945312500
-0.076293945312500
-0.076293945312500
-0.076293945312500
-0.091552734375000
-0.076293945312500
-0.076293945312500
-0.091552734375000
-0.076293945312500
-0.091552734375000
-0.076293945312500
-0.076293945312500
-0.076293945312500
-0.076293945312500
-0.076293945312500
-0.076293945312500
-0.076293945312500
-0.076293945312500
-0.076293945312500
-0.076293945312500
-0.076293945312500
-0.076293945312500
-0.076293945312500
-0.076293945312500
-0.076293945312500
-0.076293945312500
-0.076293945312500
-0.076293945312500
-0.076293945312500
-0.076293945312500
-0.076293945312500
-0.076293945312500
-0.076293945312500
-0.076293945312500
-0.076293945312500
-0.076293945312500
-0.076293945312500
-0.076293945312500
-0.076293945312500
-0.076293945312500
-0.076293945312500
-0.076293945312500
-0.076293945312500
-0.076293945312500
-0.076293945312500
-0.076293945312500
-0.091552734375000
-0.076293945312500
-0.076293945312500
-0.076293945312500
-0.076293945312500
-0.076293945312500
-0.076293945312500
-0.076293945312500
-0.076293945312500
-0.076293945312500
-0.076293945312500
-0.076293945312500
-0.076293945312500
-0.076293945312500
-0.076293945312500
-0.076293945312500
-0.076293945312500
-0.076293945312500
-0.076293945312500
-0.076293945312500
-0.076293945312500
-0.076293945312500
-0.091552734375000
-0.076293945312500
-0.076293945312500
-0.076293945312500
-0.076293945312500
-0.076293945312500
-0.076293945312500
-0.076293945312500
-0.076293945312500
-0.076293945312500
-0.076293945312500
-0.076293945312500
-0.076293945312500
-0.076293945312500
-0.076293945312500
-0.076293945312500
-0.076293945312500
-0.076293945312500
-0.076293945312500
-0.076293945312500
-0.076293945312500
-0.076293945312500
-0.076293945312500
-0.076293945312500
-0.076293945312500
-0.076293945312500
-0.076293945312500
-0.076293945312500
-0.076293945312500
-0.076293945312500
-0.076293945312500
-0.076293945312500
-0.076293945312500
-0.076293945312500
-0.076293945312500
-0.076293945312500
-0.076293945312500
-0.076293945312500
-0.076293945312500
-0.076293945312500
-0.076293945312500
-0.076293945312500
-0.076293945312500
-0.076293945312500
-0.076293945312500
-0.076293945312500
-0.076293945312500
-0.076293945312500
-0.076293945312500
-0.076293945312500
-0.076293945312500
-0.076293945312500
-0.076293945312500
-0.076293945312500
-0.076293945312500
-0.076293945312500
-0.076293945312500
-0.076293945312500
-0.076293945312500
-0.076293945312500
-0.076293945312500
-0.076293945312500
-0.076293945312500
-0.076293945312500
-0.076293945312500
-0.076293945312500
-0.076293945312500
-0.076293945312500
-0.061035156250000
-0.076293945312500
-0.076293945312500
-0.076293945312500
-0.076293945312500
-0.061035156250000
-0.076293945312500
-0.076293945312500
-0.076293945312500
-0.076293945312500
-0.076293945312500
-0.076293945312500
-0.076293945312500
-0.076293945312500
-0.076293945312500
-0.076293945312500
-0.061035156250000
-0.076293945312500
-0.076293945312500
-0.076293945312500
-0.061035156250000
-0.061035156250000
-0.076293945312500
-0.076293945312500
-0.061035156250000
-0.076293945312500
-0.076293945312500
-0.076293945312500
-0.076293945312500
-0.076293945312500
-0.076293945312500
-0.061035156250000
-0.061035156250000
-0.076293945312500
-0.076293945312500
-0.061035156250000
-0.061035156250000
-0.076293945312500
-0.061035156250000
-0.076293945312500
-0.061035156250000
-0.061035156250000
-0.076293945312500
-0.076293945312500
-0.061035156250000
-0.076293945312500
-0.061035156250000
-0.076293945312500
-0.076293945312500
-0.061035156250000
-0.061035156250000
-0.076293945312500
-0.076293945312500
-0.076293945312500
-0.061035156250000
-0.076293945312500
-0.061035156250000
-0.061035156250000
-0.076293945312500
-0.061035156250000
-0.061035156250000
-0.061035156250000
-0.061035156250000
-0.061035156250000
-0.061035156250000
-0.076293945312500
-0.061035156250000
-0.061035156250000
-0.061035156250000
-0.061035156250000
-0.061035156250000
-0.061035156250000
-0.061035156250000
-0.061035156250000
-0.061035156250000
-0.061035156250000
-0.076293945312500
-0.061035156250000
-0.061035156250000
-0.061035156250000
-0.076293945312500
-0.061035156250000
-0.061035156250000
-0.061035156250000
-0.061035156250000
-0.061035156250000
-0.061035156250000
-0.061035156250000
-0.061035156250000
-0.061035156250000
-0.061035156250000
-0.061035156250000
-0.061035156250000
-0.061035156250000
-0.061035156250000
-0.061035156250000
-0.061035156250000
-0.061035156250000
-0.061035156250000
-0.061035156250000
-0.061035156250000
-0.061035156250000
-0.061035156250000
-0.061035156250000
-0.061035156250000
-0.061035156250000
-0.061035156250000
-0.061035156250000
-0.061035156250000
-0.061035156250000
-0.061035156250000
-0.061035156250000
-0.061035156250000
-0.061035156250000
-0.061035156250000
-0.061035156250000
-0.061035156250000
-0.061035156250000
-0.061035156250000
-0.061035156250000
-0.061035156250000
-0.061035156250000
-0.061035156250000
-0.061035156250000
-0.061035156250000
-0.061035156250000
-0.061035156250000
-0.061035156250000
-0.061035156250000
-0.061035156250000
-0.061035156250000
-0.061035156250000
-0.061035156250000
-0.061035156250000
-0.061035156250000
-0.061035156250000
-0.061035156250000
-0.061035156250000
-0.061035156250000
-0.061035156250000
-0.061035156250000
-0.061035156250000
-0.061035156250000
-0.061035156250000
-0.061035156250000
-0.061035156250000
-0.061035156250000
-0.061035156250000
-0.061035156250000
-0.061035156250000
-0.061035156250000
-0.061035156250000
-0.061035156250000
-0.061035156250000
-0.061035156250000
-0.061035156250000
-0.061035156250000
-0.061035156250000
-0.061035156250000
-0.061035156250000
-0.061035156250000
-0.061035156250000
-0.061035156250000
-0.061035156250000
-0.061035156250000
-0.061035156250000
-0.061035156250000
-0.061035156250000
-0.061035156250000
-0.061035156250000
-0.061035156250000
-0.061035156250000
-0.061035156250000
-0.061035156250000
-0.061035156250000
-0.061035156250000
-0.061035156250000
-0.061035156250000
-0.061035156250000
-0.061035156250000
-0.061035156250000
-0.061035156250000
-0.061035156250000
-0.061035156250000
-0.061035156250000
-0.061035156250000
-0.061035156250000
-0.061035156250000
-0.061035156250000
-0.061035156250000
-0.061035156250000
-0.061035156250000
-0.061035156250000
-0.061035156250000
-0.061035156250000
-0.061035156250000
-0.061035156250000
-0.061035156250000
-0.061035156250000
-0.061035156250000
-0.061035156250000
-0.061035156250000
-0.061035156250000
-0.061035156250000
-0.061035156250000
-0.061035156250000
-0.061035156250000
-0.061035156250000
-0.061035156250000
-0.061035156250000
-0.061035156250000
-0.061035156250000
-0.045776367187500
-0.061035156250000
-0.061035156250000
-0.061035156250000
-0.061035156250000
-0.045776367187500
-0.061035156250000
-0.061035156250000
-0.061035156250000
-0.061035156250000
-0.061035156250000
-0.061035156250000
-0.061035156250000
-0.061035156250000
-0.061035156250000
-0.061035156250000
-0.061035156250000
-0.061035156250000
-0.061035156250000
-0.061035156250000
-0.061035156250000
-0.045776367187500
-0.045776367187500
-0.061035156250000
-0.061035156250000
-0.061035156250000
-0.045776367187500
-0.061035156250000
-0.061035156250000
-0.061035156250000
-0.061035156250000
-0.061035156250000
-0.061035156250000
-0.061035156250000
-0.061035156250000
-0.061035156250000
-0.061035156250000
-0.061035156250000
-0.045776367187500
-0.061035156250000
-0.061035156250000
-0.061035156250000
-0.061035156250000
-0.061035156250000
-0.061035156250000
-0.061035156250000
-0.061035156250000
-0.061035156250000
-0.061035156250000
-0.061035156250000
-0.061035156250000
-0.061035156250000
-0.061035156250000
-0.061035156250000
-0.061035156250000
-0.061035156250000
-0.061035156250000
-0.061035156250000
-0.061035156250000
-0.045776367187500
-0.061035156250000
-0.061035156250000
-0.061035156250000
-0.061035156250000
-0.061035156250000
-0.061035156250000
-0.061035156250000
-0.061035156250000
-0.061035156250000
-0.061035156250000
-0.061035156250000
-0.061035156250000
-0.061035156250000
-0.061035156250000
-0.061035156250000
-0.061035156250000
-0.045776367187500
-0.061035156250000
-0.061035156250000
-0.061035156250000
-0.061035156250000
-0.061035156250000
-0.061035156250000
-0.061035156250000
-0.061035156250000
-0.061035156250000
-0.061035156250000
-0.045776367187500
-0.061035156250000
-0.061035156250000
-0.061035156250000
-0.061035156250000
-0.045776367187500
-0.061035156250000
-0.061035156250000
-0.061035156250000
-0.061035156250000
-0.061035156250000
-0.061035156250000
-0.061035156250000
-0.061035156250000
-0.061035156250000
-0.061035156250000
-0.061035156250000
-0.061035156250000
-0.061035156250000
-0.061035156250000
-0.061035156250000
-0.045776367187500
-0.061035156250000
-0.061035156250000
-0.061035156250000
-0.061035156250000
-0.061035156250000
-0.061035156250000
-0.061035156250000
-0.061035156250000
-0.061035156250000
-0.061035156250000
-0.061035156250000
-0.061035156250000
-0.061035156250000
-0.061035156250000
-0.061035156250000
-0.061035156250000
-0.061035156250000
-0.061035156250000
-0.061035156250000
-0.061035156250000
-0.061035156250000
-0.061035156250000
-0.061035156250000
-0.061035156250000
-0.045776367187500
-0.061035156250000
-0.061035156250000
-0.061035156250000
-0.061035156250000
-0.061035156250000
-0.061035156250000
-0.061035156250000
-0.061035156250000
-0.061035156250000
-0.061035156250000
-0.061035156250000
-0.061035156250000
-0.061035156250000
-0.061035156250000
-0.061035156250000
-0.061035156250000
-0.061035156250000
-0.045776367187500
-0.061035156250000
-0.061035156250000
-0.061035156250000
-0.061035156250000
-0.061035156250000
-0.061035156250000
-0.061035156250000
-0.045776367187500
-0.061035156250000
-0.045776367187500
-0.061035156250000
-0.061035156250000
-0.061035156250000
-0.061035156250000
-0.061035156250000
-0.061035156250000
-0.061035156250000
-0.061035156250000
-0.061035156250000
-0.061035156250000
-0.061035156250000
-0.061035156250000
-0.061035156250000
-0.061035156250000
-0.045776367187500
-0.061035156250000
-0.061035156250000
-0.045776367187500
-0.061035156250000
-0.061035156250000
-0.061035156250000
-0.061035156250000
-0.061035156250000
-0.061035156250000
-0.061035156250000
-0.061035156250000
-0.061035156250000
-0.061035156250000
-0.061035156250000
-0.061035156250000
-0.061035156250000
-0.045776367187500
-0.061035156250000
-0.061035156250000
-0.061035156250000
-0.061035156250000
-0.061035156250000
-0.061035156250000
-0.061035156250000
-0.061035156250000
-0.061035156250000
-0.061035156250000
-0.061035156250000
-0.061035156250000
-0.061035156250000
-0.061035156250000
-0.061035156250000
-0.061035156250000
-0.061035156250000
-0.061035156250000
-0.061035156250000
-0.061035156250000
-0.061035156250000
-0.061035156250000
-0.045776367187500
-0.061035156250000
-0.061035156250000
-0.061035156250000
-0.061035156250000
-0.061035156250000
-0.061035156250000
-0.061035156250000
-0.061035156250000
-0.061035156250000
-0.061035156250000
-0.061035156250000
-0.061035156250000
-0.061035156250000
-0.061035156250000
-0.061035156250000
-0.061035156250000
-0.061035156250000
-0.061035156250000
-0.061035156250000
-0.061035156250000
-0.061035156250000
-0.061035156250000
-0.061035156250000
-0.061035156250000
-0.061035156250000
-0.061035156250000
-0.061035156250000
-0.061035156250000
-0.061035156250000
-0.061035156250000
-0.061035156250000
-0.061035156250000
-0.061035156250000
-0.061035156250000
-0.061035156250000
-0.061035156250000
-0.061035156250000
-0.061035156250000
-0.061035156250000
-0.061035156250000
-0.061035156250000
-0.061035156250000
-0.061035156250000
-0.061035156250000
-0.061035156250000
-0.061035156250000
-0.061035156250000
-0.061035156250000
-0.061035156250000
-0.061035156250000
-0.061035156250000
-0.061035156250000
-0.061035156250000
-0.061035156250000
-0.061035156250000
-0.061035156250000
-0.061035156250000
-0.061035156250000
-0.061035156250000
-0.061035156250000
-0.045776367187500
-0.061035156250000
-0.061035156250000
-0.061035156250000
-0.061035156250000
-0.061035156250000
-0.061035156250000
-0.061035156250000
-0.061035156250000
-0.061035156250000
-0.061035156250000
-0.061035156250000
-0.061035156250000
-0.061035156250000
-0.061035156250000
-0.061035156250000
-0.061035156250000
-0.061035156250000
-0.061035156250000
-0.061035156250000
-0.061035156250000
-0.061035156250000
-0.061035156250000
-0.061035156250000
-0.061035156250000
-0.061035156250000
-0.061035156250000
-0.061035156250000
-0.061035156250000
-0.061035156250000
-0.061035156250000
-0.061035156250000
-0.061035156250000
-0.061035156250000
-0.061035156250000
-0.061035156250000
-0.061035156250000
-0.061035156250000
-0.061035156250000
-0.061035156250000
-0.061035156250000
-0.061035156250000
-0.061035156250000
-0.061035156250000
-0.061035156250000
-0.061035156250000
-0.061035156250000
-0.061035156250000
-0.061035156250000
-0.061035156250000
-0.061035156250000
-0.061035156250000
-0.061035156250000
-0.061035156250000
-0.061035156250000
-0.061035156250000
-0.061035156250000
-0.061035156250000
-0.061035156250000
-0.061035156250000
-0.061035156250000
-0.061035156250000
-0.061035156250000
-0.061035156250000
-0.061035156250000
-0.061035156250000
-0.061035156250000
-0.061035156250000
-0.061035156250000
-0.061035156250000
-0.061035156250000
-0.061035156250000
-0.061035156250000
-0.061035156250000
-0.061035156250000
-0.061035156250000
-0.061035156250000
-0.061035156250000
-0.061035156250000
-0.061035156250000
-0.061035156250000
-0.061035156250000
-0.061035156250000
-0.061035156250000
-0.061035156250000
-0.061035156250000
-0.061035156250000
-0.061035156250000
-0.061035156250000
-0.061035156250000
-0.061035156250000
-0.061035156250000
-0.061035156250000
-0.061035156250000
-0.061035156250000
-0.061035156250000
-0.061035156250000
-0.061035156250000
-0.061035156250000
-0.061035156250000
-0.061035156250000
-0.061035156250000
-0.061035156250000
-0.061035156250000
-0.061035156250000
-0.061035156250000
-0.061035156250000
-0.061035156250000
-0.061035156250000
-0.061035156250000
-0.061035156250000
-0.061035156250000
-0.061035156250000
-0.061035156250000
-0.061035156250000
-0.061035156250000
-0.045776367187500
-0.061035156250000
-0.061035156250000
-0.061035156250000
-0.061035156250000
-0.061035156250000
-0.061035156250000
-0.061035156250000
-0.061035156250000
-0.061035156250000
-0.061035156250000
-0.061035156250000
-0.061035156250000
-0.061035156250000
-0.061035156250000
-0.061035156250000
-0.061035156250000
-0.061035156250000
-0.061035156250000
-0.061035156250000
-0.061035156250000
-0.061035156250000
-0.045776367187500
-0.045776367187500
-0.061035156250000
-0.061035156250000
-0.045776367187500
-0.061035156250000
-0.061035156250000
-0.061035156250000
-0.061035156250000
-0.045776367187500
-0.061035156250000
-0.061035156250000
-0.045776367187500
-0.061035156250000
-0.061035156250000
-0.061035156250000
-0.061035156250000
-0.061035156250000
-0.061035156250000
-0.045776367187500
-0.061035156250000
-0.061035156250000
-0.061035156250000
-0.061035156250000
-0.045776367187500
-0.061035156250000
-0.061035156250000
-0.045776367187500
-0.045776367187500
-0.061035156250000
-0.045776367187500
-0.061035156250000
-0.045776367187500
-0.061035156250000
-0.045776367187500
-0.045776367187500
-0.045776367187500
-0.061035156250000
-0.061035156250000
-0.045776367187500
-0.061035156250000
-0.061035156250000
-0.061035156250000
-0.061035156250000
-0.061035156250000
-0.061035156250000
-0.061035156250000
-0.045776367187500
-0.045776367187500
-0.061035156250000
-0.045776367187500
-0.061035156250000
-0.045776367187500
-0.045776367187500
-0.061035156250000
-0.061035156250000
-0.045776367187500
-0.061035156250000
-0.061035156250000
-0.045776367187500
-0.061035156250000
-0.061035156250000
-0.045776367187500
-0.061035156250000
-0.045776367187500
-0.045776367187500
-0.045776367187500
-0.045776367187500
-0.045776367187500
-0.061035156250000
-0.061035156250000
-0.061035156250000
-0.061035156250000
-0.061035156250000
-0.061035156250000
-0.061035156250000
-0.045776367187500
-0.061035156250000
-0.061035156250000
-0.045776367187500
-0.061035156250000
-0.061035156250000
-0.045776367187500
-0.061035156250000
-0.045776367187500
-0.045776367187500
-0.061035156250000
-0.061035156250000
-0.045776367187500
-0.061035156250000
-0.061035156250000
-0.045776367187500
-0.061035156250000
-0.061035156250000
-0.045776367187500
-0.061035156250000
-0.061035156250000
-0.061035156250000
-0.061035156250000
-0.061035156250000
-0.061035156250000
-0.045776367187500
-0.045776367187500
-0.045776367187500
-0.061035156250000
-0.061035156250000
-0.045776367187500
-0.061035156250000
-0.045776367187500
-0.045776367187500
-0.061035156250000
-0.061035156250000
-0.061035156250000
-0.061035156250000
-0.045776367187500
-0.061035156250000
-0.045776367187500
-0.061035156250000
-0.061035156250000
-0.061035156250000
-0.045776367187500
-0.061035156250000
-0.061035156250000
-0.045776367187500
-0.045776367187500
-0.061035156250000
-0.061035156250000
-0.045776367187500
-0.045776367187500
-0.045776367187500
-0.061035156250000
-0.045776367187500
-0.045776367187500
-0.061035156250000
-0.061035156250000
-0.045776367187500
-0.045776367187500
-0.045776367187500
-0.061035156250000
-0.045776367187500
-0.045776367187500
-0.061035156250000
-0.045776367187500
-0.061035156250000
-0.061035156250000
-0.061035156250000
-0.061035156250000
-0.045776367187500
-0.045776367187500
-0.061035156250000
-0.061035156250000
-0.045776367187500
-0.061035156250000
-0.061035156250000
-0.045776367187500
-0.045776367187500
-0.061035156250000
-0.045776367187500
-0.045776367187500
-0.045776367187500
-0.045776367187500
-0.061035156250000
-0.061035156250000
-0.045776367187500
-0.045776367187500
-0.045776367187500
-0.045776367187500
-0.061035156250000
-0.045776367187500
-0.045776367187500
-0.045776367187500
-0.061035156250000
-0.061035156250000
-0.061035156250000
-0.045776367187500
-0.045776367187500
-0.061035156250000
-0.061035156250000
-0.045776367187500
-0.045776367187500
-0.061035156250000
-0.045776367187500
-0.061035156250000
-0.061035156250000
-0.061035156250000
-0.045776367187500
-0.061035156250000
-0.061035156250000
-0.061035156250000
-0.061035156250000
-0.061035156250000
-0.061035156250000
-0.061035156250000
-0.061035156250000
-0.045776367187500
-0.061035156250000
-0.061035156250000
-0.061035156250000
-0.045776367187500
-0.061035156250000
-0.061035156250000
-0.061035156250000
-0.061035156250000
-0.061035156250000
-0.061035156250000
-0.045776367187500
-0.061035156250000
-0.061035156250000
-0.045776367187500
-0.061035156250000
-0.061035156250000
-0.061035156250000
-0.061035156250000
-0.061035156250000
-0.061035156250000
-0.061035156250000
-0.045776367187500
-0.061035156250000
-0.061035156250000
-0.061035156250000
-0.061035156250000
-0.061035156250000
-0.061035156250000
-0.061035156250000
-0.061035156250000
-0.061035156250000
-0.045776367187500
-0.061035156250000
-0.061035156250000
-0.061035156250000
-0.061035156250000
-0.045776367187500
-0.061035156250000
-0.061035156250000
-0.061035156250000
-0.061035156250000
-0.061035156250000
-0.061035156250000
-0.061035156250000
-0.061035156250000
-0.045776367187500
-0.061035156250000
-0.061035156250000
-0.061035156250000
-0.061035156250000
-0.061035156250000
-0.061035156250000
-0.045776367187500
-0.061035156250000
-0.061035156250000
-0.061035156250000
-0.061035156250000
-0.061035156250000
-0.061035156250000
-0.061035156250000
-0.061035156250000
-0.061035156250000
-0.061035156250000
-0.061035156250000
-0.061035156250000
-0.061035156250000
-0.061035156250000
-0.061035156250000
-0.061035156250000
-0.061035156250000
-0.061035156250000
-0.061035156250000
-0.061035156250000
-0.061035156250000
-0.061035156250000
-0.061035156250000
-0.061035156250000
-0.061035156250000
-0.061035156250000
-0.061035156250000
-0.061035156250000
-0.061035156250000
-0.061035156250000
-0.061035156250000
-0.061035156250000
-0.061035156250000
-0.061035156250000
-0.061035156250000
-0.061035156250000
-0.061035156250000
-0.061035156250000
-0.061035156250000
-0.061035156250000
-0.061035156250000
-0.061035156250000
-0.061035156250000
-0.061035156250000
-0.061035156250000
-0.061035156250000
-0.061035156250000
-0.061035156250000
-0.061035156250000
-0.061035156250000
-0.061035156250000
-0.061035156250000
-0.061035156250000
-0.061035156250000
-0.061035156250000
-0.061035156250000
-0.061035156250000
-0.061035156250000
-0.061035156250000
-0.061035156250000
-0.061035156250000
-0.061035156250000
-0.061035156250000
-0.061035156250000
-0.061035156250000
-0.061035156250000
-0.061035156250000
-0.061035156250000
-0.061035156250000
-0.061035156250000
-0.061035156250000
-0.061035156250000
-0.061035156250000
-0.061035156250000
-0.061035156250000
-0.061035156250000
-0.045776367187500
-0.061035156250000
-0.061035156250000
-0.061035156250000
-0.061035156250000
-0.061035156250000
-0.061035156250000
-0.061035156250000
-0.061035156250000
-0.061035156250000
-0.061035156250000
-0.061035156250000
-0.061035156250000
-0.061035156250000
-0.061035156250000
-0.061035156250000
-0.061035156250000
-0.061035156250000
-0.061035156250000
-0.061035156250000
-0.061035156250000
-0.061035156250000
-0.061035156250000
-0.061035156250000
-0.061035156250000
-0.061035156250000
-0.061035156250000
-0.061035156250000
-0.061035156250000
-0.061035156250000
-0.061035156250000
-0.061035156250000
-0.061035156250000
-0.061035156250000
-0.061035156250000
-0.061035156250000
-0.061035156250000
-0.061035156250000
-0.061035156250000
-0.061035156250000
-0.061035156250000
-0.061035156250000
-0.061035156250000
-0.061035156250000
-0.061035156250000
-0.061035156250000
-0.061035156250000
-0.061035156250000
-0.061035156250000
-0.061035156250000
-0.061035156250000
-0.061035156250000
-0.061035156250000
-0.061035156250000
-0.061035156250000
-0.061035156250000
-0.061035156250000
-0.061035156250000
-0.061035156250000
-0.061035156250000
-0.061035156250000
-0.061035156250000
-0.061035156250000
-0.061035156250000
-0.061035156250000
-0.061035156250000
-0.061035156250000
-0.061035156250000
-0.061035156250000
-0.061035156250000
-0.061035156250000
-0.061035156250000
-0.061035156250000
-0.061035156250000
-0.061035156250000
-0.061035156250000
-0.061035156250000
-0.061035156250000
-0.061035156250000
-0.061035156250000
-0.061035156250000
-0.061035156250000
-0.061035156250000
-0.061035156250000
-0.061035156250000
-0.061035156250000
-0.061035156250000
-0.061035156250000
-0.061035156250000
-0.061035156250000
-0.061035156250000
-0.061035156250000
-0.061035156250000
-0.061035156250000
-0.061035156250000
-0.061035156250000
-0.061035156250000
-0.061035156250000
-0.061035156250000
-0.061035156250000
-0.061035156250000
-0.061035156250000
-0.061035156250000
-0.061035156250000
-0.061035156250000
-0.061035156250000
-0.061035156250000
-0.061035156250000
-0.061035156250000
-0.061035156250000
-0.061035156250000
-0.061035156250000
-0.061035156250000
-0.061035156250000
-0.061035156250000
-0.061035156250000
-0.045776367187500
-0.061035156250000
-0.061035156250000
-0.061035156250000
-0.045776367187500
-0.061035156250000
-0.061035156250000
-0.061035156250000
-0.061035156250000
-0.061035156250000
-0.061035156250000
-0.061035156250000
-0.061035156250000
-0.061035156250000
-0.061035156250000
-0.061035156250000
-0.061035156250000
-0.061035156250000
-0.061035156250000
-0.061035156250000
-0.061035156250000
-0.061035156250000
-0.061035156250000
-0.061035156250000
-0.061035156250000
-0.061035156250000
-0.061035156250000
-0.061035156250000
-0.061035156250000
-0.061035156250000
-0.045776367187500
-0.061035156250000
-0.061035156250000
-0.061035156250000
-0.061035156250000
-0.061035156250000
-0.061035156250000
-0.061035156250000
-0.061035156250000
-0.061035156250000
-0.061035156250000
-0.061035156250000
-0.061035156250000
-0.061035156250000
-0.061035156250000
-0.061035156250000
-0.061035156250000
-0.061035156250000
-0.061035156250000
-0.061035156250000
-0.061035156250000
-0.061035156250000
-0.061035156250000
-0.061035156250000
-0.061035156250000
-0.061035156250000
-0.061035156250000
-0.061035156250000
-0.061035156250000
-0.061035156250000
-0.061035156250000
-0.061035156250000
-0.061035156250000
-0.061035156250000
-0.061035156250000
-0.061035156250000
-0.061035156250000
-0.061035156250000
-0.061035156250000
-0.061035156250000
-0.061035156250000
-0.061035156250000
-0.061035156250000
-0.061035156250000
-0.061035156250000
-0.061035156250000
-0.061035156250000
-0.061035156250000
-0.061035156250000
-0.061035156250000
-0.061035156250000
-0.061035156250000
-0.061035156250000
-0.061035156250000
-0.061035156250000
-0.076293945312500
-0.061035156250000
-0.061035156250000
-0.061035156250000
-0.061035156250000
-0.061035156250000
-0.061035156250000
-0.061035156250000
-0.061035156250000
-0.061035156250000
-0.061035156250000
-0.061035156250000
-0.061035156250000
-0.061035156250000
-0.061035156250000
-0.061035156250000
-0.061035156250000
-0.061035156250000
-0.061035156250000
-0.061035156250000
-0.061035156250000
-0.061035156250000
-0.061035156250000
-0.061035156250000
-0.061035156250000
-0.061035156250000
-0.061035156250000
-0.061035156250000
-0.061035156250000
-0.061035156250000
-0.061035156250000
-0.061035156250000
-0.061035156250000
-0.061035156250000
-0.061035156250000
-0.061035156250000
-0.061035156250000
-0.061035156250000
-0.061035156250000
-0.061035156250000
-0.061035156250000
-0.061035156250000
-0.061035156250000
-0.061035156250000
-0.061035156250000
-0.061035156250000
-0.061035156250000
-0.061035156250000
-0.061035156250000
-0.061035156250000
-0.061035156250000
-0.061035156250000
-0.061035156250000
-0.061035156250000
-0.061035156250000
-0.061035156250000
-0.061035156250000
-0.061035156250000
-0.061035156250000
-0.061035156250000
-0.061035156250000
-0.061035156250000
-0.061035156250000
-0.061035156250000
-0.061035156250000
-0.061035156250000
-0.061035156250000
-0.061035156250000
-0.061035156250000
-0.061035156250000
-0.061035156250000
-0.061035156250000
-0.061035156250000
-0.061035156250000
-0.061035156250000
-0.061035156250000
-0.061035156250000
-0.061035156250000
-0.061035156250000
-0.061035156250000
-0.061035156250000
-0.061035156250000
-0.061035156250000
-0.061035156250000
-0.061035156250000
-0.061035156250000
-0.061035156250000
-0.061035156250000
-0.061035156250000
-0.061035156250000
-0.061035156250000
-0.061035156250000
-0.061035156250000
-0.061035156250000
-0.061035156250000
-0.061035156250000
-0.061035156250000
-0.061035156250000
-0.061035156250000
-0.061035156250000
-0.061035156250000
-0.061035156250000
-0.061035156250000
-0.061035156250000
-0.061035156250000
-0.061035156250000
-0.061035156250000
-0.061035156250000
-0.061035156250000
-0.061035156250000
-0.061035156250000
-0.061035156250000
-0.061035156250000
-0.061035156250000
-0.061035156250000
-0.061035156250000
-0.061035156250000
-0.061035156250000
-0.061035156250000
-0.061035156250000
-0.061035156250000
-0.061035156250000
-0.061035156250000
-0.061035156250000
-0.061035156250000
-0.061035156250000
-0.061035156250000
-0.061035156250000
-0.061035156250000
-0.061035156250000
-0.061035156250000
-0.061035156250000
-0.061035156250000
-0.045776367187500
-0.061035156250000
-0.061035156250000
-0.061035156250000
-0.061035156250000
-0.061035156250000
-0.061035156250000
-0.061035156250000
-0.061035156250000
-0.061035156250000
-0.061035156250000
-0.061035156250000
-0.061035156250000
-0.061035156250000
-0.061035156250000
-0.061035156250000
-0.061035156250000
-0.061035156250000
-0.061035156250000
-0.061035156250000
-0.061035156250000
-0.061035156250000
-0.061035156250000
-0.061035156250000
-0.061035156250000
-0.061035156250000
-0.061035156250000
-0.061035156250000
-0.061035156250000
-0.061035156250000
-0.061035156250000
-0.061035156250000
-0.061035156250000
-0.061035156250000
-0.061035156250000
-0.061035156250000
-0.061035156250000
-0.061035156250000
-0.061035156250000
-0.061035156250000
-0.061035156250000
-0.061035156250000
-0.061035156250000
-0.061035156250000
-0.061035156250000
-0.061035156250000
-0.061035156250000
-0.061035156250000
-0.061035156250000
-0.061035156250000
-0.061035156250000
-0.045776367187500
-0.061035156250000
-0.061035156250000
-0.061035156250000
-0.061035156250000
-0.061035156250000
-0.061035156250000
-0.061035156250000
-0.061035156250000
-0.061035156250000
-0.061035156250000
-0.045776367187500
-0.045776367187500
-0.061035156250000
-0.061035156250000
-0.061035156250000
-0.061035156250000
-0.061035156250000
-0.061035156250000
-0.061035156250000
-0.061035156250000
-0.061035156250000
-0.061035156250000
-0.061035156250000
-0.061035156250000
-0.061035156250000
-0.045776367187500
-0.061035156250000
-0.061035156250000
-0.061035156250000
-0.061035156250000
-0.045776367187500
-0.061035156250000
-0.061035156250000
-0.061035156250000
-0.061035156250000
-0.061035156250000
-0.061035156250000
-0.061035156250000
-0.061035156250000
-0.061035156250000
-0.061035156250000
-0.061035156250000
-0.061035156250000
-0.061035156250000
-0.061035156250000
-0.061035156250000
-0.061035156250000
-0.061035156250000
-0.061035156250000
-0.061035156250000
-0.061035156250000
-0.061035156250000
-0.061035156250000
-0.061035156250000
-0.061035156250000
-0.061035156250000
-0.061035156250000
-0.061035156250000
-0.061035156250000
-0.061035156250000
-0.061035156250000
-0.061035156250000
-0.061035156250000
-0.061035156250000
-0.061035156250000
-0.061035156250000
-0.061035156250000
-0.061035156250000
-0.061035156250000
-0.061035156250000
-0.061035156250000
-0.061035156250000
-0.061035156250000
-0.061035156250000
-0.061035156250000
-0.061035156250000
-0.061035156250000
-0.061035156250000
-0.061035156250000
-0.061035156250000
-0.061035156250000
-0.061035156250000
-0.061035156250000
-0.061035156250000
-0.061035156250000
-0.061035156250000
-0.061035156250000
-0.061035156250000
-0.061035156250000
-0.045776367187500
-0.061035156250000
-0.061035156250000
-0.061035156250000
-0.061035156250000
-0.061035156250000
-0.061035156250000
-0.061035156250000
-0.061035156250000
-0.061035156250000
-0.045776367187500
-0.061035156250000
-0.061035156250000
-0.061035156250000
-0.061035156250000
-0.061035156250000
-0.061035156250000
-0.061035156250000
-0.061035156250000
-0.061035156250000
-0.061035156250000
-0.045776367187500
-0.061035156250000
-0.061035156250000
-0.061035156250000
-0.061035156250000
-0.061035156250000
-0.061035156250000
-0.061035156250000
-0.061035156250000
-0.061035156250000
-0.061035156250000
-0.061035156250000
-0.061035156250000
-0.061035156250000
-0.061035156250000
-0.061035156250000
-0.061035156250000
-0.061035156250000
-0.061035156250000
-0.061035156250000
-0.061035156250000
-0.061035156250000
-0.061035156250000
-0.061035156250000
-0.061035156250000
-0.061035156250000
-0.061035156250000
-0.061035156250000
-0.061035156250000
-0.061035156250000
-0.061035156250000
-0.061035156250000
-0.061035156250000
-0.061035156250000
-0.061035156250000
-0.061035156250000
-0.061035156250000
-0.061035156250000
-0.061035156250000
-0.061035156250000
-0.061035156250000
-0.061035156250000
-0.061035156250000
-0.061035156250000
-0.061035156250000
-0.061035156250000
-0.061035156250000
-0.061035156250000
-0.061035156250000
-0.061035156250000
-0.061035156250000
-0.061035156250000
-0.061035156250000
-0.061035156250000
-0.061035156250000
-0.061035156250000
-0.061035156250000
-0.061035156250000
-0.061035156250000
-0.061035156250000
-0.061035156250000
-0.061035156250000
-0.061035156250000
-0.061035156250000
-0.061035156250000
-0.061035156250000
-0.061035156250000
-0.061035156250000
-0.061035156250000
-0.061035156250000
-0.061035156250000
-0.061035156250000
-0.061035156250000
-0.061035156250000
-0.061035156250000
-0.061035156250000
-0.061035156250000
-0.061035156250000
-0.061035156250000
-0.061035156250000
-0.061035156250000
-0.045776367187500
-0.061035156250000
-0.061035156250000
-0.061035156250000
-0.061035156250000
-0.061035156250000
-0.061035156250000
-0.061035156250000
-0.061035156250000
-0.061035156250000
-0.061035156250000
-0.061035156250000
-0.061035156250000
-0.061035156250000
-0.061035156250000
-0.061035156250000
-0.061035156250000
-0.061035156250000
-0.061035156250000
-0.061035156250000
-0.061035156250000
-0.061035156250000
-0.061035156250000
-0.061035156250000
-0.061035156250000
-0.061035156250000
-0.061035156250000
-0.061035156250000
-0.061035156250000
-0.061035156250000
-0.061035156250000
-0.061035156250000
-0.061035156250000
-0.061035156250000
-0.061035156250000
-0.061035156250000
-0.061035156250000
-0.061035156250000
-0.061035156250000
-0.061035156250000
-0.061035156250000
-0.061035156250000
-0.061035156250000
-0.061035156250000
-0.061035156250000
-0.061035156250000
-0.061035156250000
-0.061035156250000
-0.061035156250000
-0.061035156250000
-0.061035156250000
-0.061035156250000
-0.061035156250000
-0.061035156250000
-0.061035156250000
-0.061035156250000
-0.061035156250000
-0.061035156250000
-0.061035156250000
-0.061035156250000
-0.061035156250000
-0.061035156250000
-0.061035156250000
-0.061035156250000
-0.061035156250000
-0.061035156250000
-0.061035156250000
-0.061035156250000
-0.061035156250000
-0.061035156250000
-0.061035156250000
-0.061035156250000
-0.061035156250000
-0.061035156250000
-0.061035156250000
-0.061035156250000
-0.061035156250000
-0.061035156250000
-0.061035156250000
-0.061035156250000
-0.061035156250000
-0.061035156250000
-0.061035156250000
-0.061035156250000
-0.061035156250000
-0.061035156250000
-0.061035156250000
-0.061035156250000
-0.061035156250000
-0.061035156250000
-0.061035156250000
-0.061035156250000
-0.061035156250000
-0.061035156250000
-0.061035156250000
-0.061035156250000
-0.061035156250000
-0.061035156250000
-0.061035156250000
-0.061035156250000
-0.061035156250000
-0.061035156250000
-0.061035156250000
-0.061035156250000
-0.061035156250000
-0.061035156250000
-0.061035156250000
-0.061035156250000
-0.061035156250000
-0.061035156250000
-0.061035156250000
-0.061035156250000
-0.061035156250000
-0.061035156250000
-0.061035156250000
-0.061035156250000
-0.061035156250000
-0.061035156250000
-0.061035156250000
-0.061035156250000
-0.061035156250000
-0.061035156250000
-0.061035156250000
-0.061035156250000
-0.061035156250000
-0.061035156250000
-0.061035156250000
-0.061035156250000
-0.061035156250000
-0.061035156250000
-0.061035156250000
-0.061035156250000
-0.061035156250000
-0.061035156250000
-0.061035156250000
-0.061035156250000
-0.061035156250000
-0.061035156250000
-0.061035156250000
-0.061035156250000
-0.061035156250000
-0.045776367187500
-0.061035156250000
-0.061035156250000
-0.061035156250000
-0.061035156250000
-0.061035156250000
-0.061035156250000
-0.061035156250000
-0.061035156250000
-0.061035156250000
-0.045776367187500
-0.061035156250000
-0.061035156250000
-0.061035156250000
-0.061035156250000
-0.061035156250000
-0.061035156250000
-0.061035156250000
-0.061035156250000
-0.061035156250000
-0.061035156250000
-0.045776367187500
-0.061035156250000
-0.061035156250000
-0.061035156250000
-0.061035156250000
-0.045776367187500
-0.061035156250000
-0.061035156250000
-0.061035156250000
-0.061035156250000
-0.061035156250000
-0.061035156250000
-0.061035156250000
-0.061035156250000
-0.061035156250000
-0.061035156250000
-0.061035156250000
-0.045776367187500
-0.045776367187500
-0.045776367187500
-0.045776367187500
-0.061035156250000
-0.045776367187500
-0.061035156250000
-0.045776367187500
-0.045776367187500
-0.061035156250000
-0.061035156250000
-0.061035156250000
-0.045776367187500
-0.061035156250000
-0.061035156250000
-0.045776367187500
-0.045776367187500
-0.061035156250000
-0.061035156250000
-0.045776367187500
-0.045776367187500
-0.045776367187500
-0.061035156250000
-0.061035156250000
-0.045776367187500
-0.061035156250000
-0.061035156250000
-0.061035156250000
-0.045776367187500
-0.061035156250000
-0.061035156250000
-0.061035156250000
-0.061035156250000
-0.045776367187500
-0.061035156250000
-0.061035156250000
-0.061035156250000
-0.045776367187500
-0.061035156250000
-0.061035156250000
-0.061035156250000
-0.045776367187500
-0.045776367187500
-0.061035156250000
-0.061035156250000
-0.045776367187500
-0.061035156250000
-0.061035156250000
-0.045776367187500
-0.061035156250000
-0.061035156250000
-0.061035156250000
-0.045776367187500
-0.045776367187500
-0.061035156250000
-0.061035156250000
-0.045776367187500
-0.061035156250000
-0.061035156250000
-0.061035156250000
-0.045776367187500
-0.045776367187500
-0.061035156250000
-0.045776367187500
-0.045776367187500
-0.045776367187500
-0.045776367187500
-0.045776367187500
-0.045776367187500
-0.045776367187500
-0.061035156250000
-0.045776367187500
-0.045776367187500
-0.061035156250000
-0.061035156250000
-0.045776367187500
-0.045776367187500
-0.045776367187500
-0.045776367187500
-0.045776367187500
-0.045776367187500
-0.045776367187500
-0.045776367187500
-0.045776367187500
-0.045776367187500
-0.045776367187500
-0.045776367187500
-0.045776367187500
-0.045776367187500
-0.045776367187500
-0.045776367187500
-0.045776367187500
-0.045776367187500
-0.061035156250000
-0.045776367187500
-0.045776367187500
-0.045776367187500
-0.045776367187500
-0.045776367187500
-0.045776367187500
-0.045776367187500
-0.045776367187500
-0.045776367187500
-0.045776367187500
-0.045776367187500
-0.045776367187500
-0.045776367187500
-0.045776367187500
-0.045776367187500
-0.061035156250000
-0.045776367187500
-0.045776367187500
-0.045776367187500
-0.045776367187500
-0.045776367187500
-0.045776367187500
-0.045776367187500
-0.045776367187500
-0.045776367187500
-0.045776367187500
-0.045776367187500
-0.045776367187500
-0.061035156250000
-0.045776367187500
-0.045776367187500
-0.045776367187500
-0.045776367187500
-0.045776367187500
-0.045776367187500
-0.045776367187500
-0.045776367187500
-0.045776367187500
-0.045776367187500
-0.045776367187500
-0.045776367187500
-0.045776367187500
-0.045776367187500
-0.045776367187500
-0.045776367187500
-0.045776367187500
-0.045776367187500
-0.045776367187500
-0.045776367187500
-0.045776367187500
-0.045776367187500
-0.045776367187500
-0.045776367187500
-0.061035156250000
-0.045776367187500
-0.045776367187500
-0.045776367187500
-0.061035156250000
-0.045776367187500
-0.045776367187500
-0.045776367187500
-0.061035156250000
-0.045776367187500
-0.045776367187500
-0.045776367187500
-0.045776367187500
-0.045776367187500
-0.061035156250000
-0.061035156250000
-0.045776367187500
-0.045776367187500
-0.061035156250000
-0.045776367187500
-0.045776367187500
-0.045776367187500
-0.045776367187500
-0.045776367187500
-0.045776367187500
-0.045776367187500
-0.045776367187500
-0.045776367187500
-0.045776367187500
-0.045776367187500
-0.045776367187500
-0.045776367187500
-0.061035156250000
-0.045776367187500
-0.045776367187500
-0.061035156250000
-0.045776367187500
-0.045776367187500
-0.045776367187500
-0.045776367187500
-0.045776367187500
-0.061035156250000
-0.045776367187500
-0.045776367187500
-0.045776367187500
-0.045776367187500
-0.045776367187500
-0.061035156250000
-0.061035156250000
-0.061035156250000
-0.045776367187500
-0.045776367187500
-0.045776367187500
-0.061035156250000
-0.061035156250000
-0.045776367187500
-0.045776367187500
-0.061035156250000
-0.061035156250000
-0.061035156250000
-0.045776367187500
-0.045776367187500
-0.045776367187500
-0.045776367187500
-0.061035156250000
-0.061035156250000
-0.045776367187500
-0.045776367187500
-0.045776367187500
-0.045776367187500
-0.045776367187500
-0.045776367187500
-0.045776367187500
-0.045776367187500
-0.045776367187500
-0.045776367187500
-0.061035156250000
-0.061035156250000
-0.045776367187500
-0.045776367187500
-0.045776367187500
-0.045776367187500
-0.045776367187500
-0.045776367187500
-0.045776367187500
-0.045776367187500
-0.045776367187500
-0.045776367187500
-0.045776367187500
-0.045776367187500
-0.045776367187500
-0.045776367187500
-0.045776367187500
-0.045776367187500
-0.045776367187500
-0.045776367187500
-0.045776367187500
-0.045776367187500
-0.045776367187500
-0.045776367187500
-0.061035156250000
-0.045776367187500
-0.045776367187500
-0.045776367187500
-0.061035156250000
-0.045776367187500
-0.045776367187500
-0.045776367187500
-0.045776367187500
-0.045776367187500
-0.045776367187500
-0.061035156250000
-0.061035156250000
-0.045776367187500
-0.045776367187500
-0.045776367187500
-0.061035156250000
-0.045776367187500
-0.045776367187500
-0.045776367187500
-0.045776367187500
-0.045776367187500
-0.045776367187500
-0.045776367187500
-0.045776367187500
-0.045776367187500
-0.045776367187500
-0.045776367187500
-0.045776367187500
-0.045776367187500
-0.045776367187500
-0.045776367187500
-0.045776367187500
-0.045776367187500
-0.045776367187500
-0.045776367187500
-0.045776367187500
-0.045776367187500
-0.061035156250000
-0.045776367187500
-0.045776367187500
-0.045776367187500
-0.045776367187500
-0.045776367187500
-0.045776367187500
-0.045776367187500
-0.045776367187500
-0.045776367187500
-0.061035156250000
-0.045776367187500
-0.045776367187500
-0.045776367187500
-0.045776367187500
-0.045776367187500
-0.045776367187500
-0.045776367187500
-0.045776367187500
-0.045776367187500
-0.045776367187500
-0.045776367187500
-0.045776367187500
-0.045776367187500
-0.045776367187500
-0.045776367187500
-0.045776367187500
-0.045776367187500
-0.045776367187500
-0.045776367187500
-0.045776367187500
-0.045776367187500
-0.045776367187500
-0.045776367187500
-0.045776367187500
-0.045776367187500
-0.045776367187500
-0.045776367187500
-0.045776367187500
-0.045776367187500
-0.045776367187500
-0.045776367187500
-0.045776367187500
-0.045776367187500
-0.045776367187500
-0.045776367187500
-0.045776367187500
-0.045776367187500
-0.045776367187500
-0.045776367187500
-0.045776367187500
-0.045776367187500
-0.045776367187500
-0.045776367187500
-0.045776367187500
-0.045776367187500
-0.045776367187500
-0.045776367187500
-0.045776367187500
-0.045776367187500
-0.045776367187500
-0.045776367187500
-0.045776367187500
-0.045776367187500
-0.045776367187500
-0.045776367187500
-0.045776367187500
-0.045776367187500
-0.045776367187500
-0.045776367187500
-0.045776367187500
-0.045776367187500
-0.045776367187500
-0.045776367187500
-0.045776367187500
-0.045776367187500
-0.045776367187500
-0.045776367187500
-0.045776367187500
-0.045776367187500
-0.045776367187500
-0.045776367187500
-0.045776367187500
-0.045776367187500
-0.045776367187500
-0.045776367187500
-0.045776367187500
-0.045776367187500
-0.045776367187500
-0.045776367187500
-0.045776367187500
-0.045776367187500
-0.045776367187500
-0.045776367187500
-0.045776367187500
-0.045776367187500
-0.045776367187500
-0.045776367187500
-0.045776367187500
-0.045776367187500
-0.045776367187500
-0.045776367187500
-0.045776367187500
-0.045776367187500
-0.045776367187500
-0.045776367187500
-0.045776367187500
-0.045776367187500
-0.045776367187500
-0.045776367187500
-0.045776367187500
-0.045776367187500
-0.045776367187500
-0.045776367187500
-0.045776367187500
-0.045776367187500
-0.045776367187500
-0.045776367187500
-0.045776367187500
-0.045776367187500
-0.045776367187500
-0.045776367187500
-0.045776367187500
-0.061035156250000
-0.045776367187500
-0.045776367187500
-0.045776367187500
-0.061035156250000
-0.045776367187500
-0.045776367187500
-0.045776367187500
-0.045776367187500
-0.045776367187500
-0.045776367187500
-0.045776367187500
-0.045776367187500
-0.045776367187500
-0.045776367187500
-0.045776367187500
-0.045776367187500
-0.045776367187500
-0.045776367187500
-0.045776367187500
-0.045776367187500
-0.045776367187500
-0.045776367187500
-0.045776367187500
-0.045776367187500
-0.045776367187500
-0.045776367187500
-0.045776367187500
-0.045776367187500
-0.045776367187500
-0.045776367187500
-0.045776367187500
-0.045776367187500
-0.061035156250000
-0.045776367187500
-0.045776367187500
-0.045776367187500
-0.045776367187500
-0.045776367187500
-0.045776367187500
-0.045776367187500
-0.045776367187500
-0.045776367187500
-0.045776367187500
-0.045776367187500
-0.045776367187500
-0.045776367187500
-0.045776367187500
-0.045776367187500
-0.045776367187500
-0.045776367187500
-0.045776367187500
-0.045776367187500
-0.045776367187500
-0.061035156250000
-0.045776367187500
-0.045776367187500
-0.045776367187500
-0.045776367187500
-0.045776367187500
-0.061035156250000
-0.045776367187500
-0.045776367187500
-0.045776367187500
-0.045776367187500
-0.045776367187500
-0.045776367187500
-0.045776367187500
-0.045776367187500
-0.061035156250000
-0.045776367187500
-0.045776367187500
-0.045776367187500
-0.045776367187500
-0.045776367187500
-0.045776367187500
-0.045776367187500
-0.045776367187500
-0.045776367187500
-0.045776367187500
-0.045776367187500
-0.045776367187500
-0.045776367187500
-0.045776367187500
-0.045776367187500
-0.045776367187500
-0.045776367187500
-0.045776367187500
-0.045776367187500
-0.045776367187500
-0.045776367187500
-0.045776367187500
-0.045776367187500
-0.045776367187500
-0.045776367187500
-0.045776367187500
-0.045776367187500
-0.045776367187500
-0.045776367187500
-0.045776367187500
-0.045776367187500
-0.045776367187500
-0.045776367187500
-0.045776367187500
-0.045776367187500
-0.045776367187500
-0.045776367187500
-0.045776367187500
-0.045776367187500
-0.045776367187500
-0.045776367187500
-0.045776367187500
-0.061035156250000
-0.045776367187500
-0.045776367187500
-0.045776367187500
-0.045776367187500
-0.061035156250000
-0.045776367187500
-0.045776367187500
-0.045776367187500
-0.045776367187500
-0.061035156250000
-0.045776367187500
-0.045776367187500
-0.045776367187500
-0.045776367187500
-0.045776367187500
-0.045776367187500
-0.045776367187500
-0.045776367187500
-0.045776367187500
-0.045776367187500
-0.045776367187500
-0.045776367187500
-0.045776367187500
-0.045776367187500
-0.045776367187500
-0.045776367187500
-0.045776367187500
-0.045776367187500
-0.045776367187500
-0.061035156250000
-0.045776367187500
-0.045776367187500
-0.045776367187500
-0.045776367187500
-0.045776367187500
-0.045776367187500
-0.045776367187500
-0.045776367187500
-0.045776367187500
-0.045776367187500
-0.045776367187500
-0.045776367187500
-0.045776367187500
-0.045776367187500
-0.045776367187500
-0.045776367187500
-0.045776367187500
-0.045776367187500
-0.045776367187500
-0.045776367187500
-0.045776367187500
-0.045776367187500
-0.045776367187500
-0.045776367187500
-0.045776367187500
-0.045776367187500
-0.045776367187500
-0.045776367187500
-0.045776367187500
-0.045776367187500
-0.045776367187500
-0.045776367187500
-0.045776367187500
-0.045776367187500
-0.045776367187500
-0.045776367187500
-0.045776367187500
-0.045776367187500
-0.045776367187500
-0.045776367187500
-0.045776367187500
-0.045776367187500
-0.045776367187500
-0.045776367187500
-0.045776367187500
-0.045776367187500
-0.045776367187500
-0.045776367187500
-0.045776367187500
-0.045776367187500
-0.045776367187500
-0.045776367187500
-0.045776367187500
-0.045776367187500
-0.045776367187500
-0.045776367187500
-0.045776367187500
-0.045776367187500
-0.045776367187500
-0.045776367187500
-0.045776367187500
-0.045776367187500
-0.045776367187500
-0.045776367187500
-0.045776367187500
-0.045776367187500
-0.045776367187500
-0.045776367187500
-0.045776367187500
-0.045776367187500
-0.045776367187500
-0.045776367187500
-0.045776367187500
-0.045776367187500
-0.045776367187500
-0.045776367187500
-0.045776367187500
-0.045776367187500
-0.045776367187500
-0.045776367187500
-0.045776367187500
-0.045776367187500
-0.045776367187500
-0.045776367187500
-0.045776367187500
-0.045776367187500
-0.045776367187500
-0.045776367187500
-0.045776367187500
-0.045776367187500
-0.045776367187500
-0.045776367187500
-0.045776367187500
-0.045776367187500
-0.045776367187500
-0.045776367187500
-0.045776367187500
-0.045776367187500
-0.045776367187500
-0.045776367187500
-0.045776367187500
-0.045776367187500
-0.045776367187500
-0.045776367187500
-0.045776367187500
-0.045776367187500
-0.030517578125000
-0.045776367187500
-0.045776367187500
-0.030517578125000
-0.045776367187500
-0.045776367187500
-0.045776367187500
-0.045776367187500
-0.045776367187500
-0.045776367187500
-0.045776367187500
-0.045776367187500
-0.045776367187500
-0.045776367187500
-0.045776367187500
-0.045776367187500
-0.045776367187500
-0.045776367187500
-0.045776367187500
-0.045776367187500
-0.045776367187500
-0.045776367187500
-0.045776367187500
-0.045776367187500
-0.045776367187500
-0.045776367187500
-0.045776367187500
-0.045776367187500
-0.045776367187500
-0.045776367187500
-0.045776367187500
-0.045776367187500
-0.045776367187500
-0.045776367187500
-0.045776367187500
-0.045776367187500
-0.045776367187500
-0.045776367187500
-0.045776367187500
-0.045776367187500
-0.045776367187500
-0.045776367187500
-0.045776367187500
-0.045776367187500
-0.045776367187500
-0.045776367187500
-0.045776367187500
-0.045776367187500
-0.045776367187500
-0.045776367187500
-0.045776367187500
-0.045776367187500
-0.045776367187500
-0.045776367187500
-0.045776367187500
-0.045776367187500
-0.045776367187500
-0.045776367187500
-0.045776367187500
-0.045776367187500
-0.045776367187500
-0.045776367187500
-0.045776367187500
-0.045776367187500
-0.045776367187500
-0.045776367187500
-0.045776367187500
-0.045776367187500
-0.045776367187500
-0.045776367187500
-0.045776367187500
-0.045776367187500
-0.045776367187500
-0.045776367187500
-0.045776367187500
-0.045776367187500
-0.045776367187500
-0.045776367187500
-0.045776367187500
-0.045776367187500
-0.045776367187500
-0.045776367187500
-0.045776367187500
-0.045776367187500
-0.045776367187500
-0.045776367187500
-0.045776367187500
-0.045776367187500
-0.045776367187500
-0.045776367187500
-0.045776367187500
-0.045776367187500
-0.045776367187500
-0.045776367187500
-0.045776367187500
-0.045776367187500
-0.045776367187500
-0.045776367187500
-0.045776367187500
-0.045776367187500
-0.045776367187500
-0.045776367187500
-0.045776367187500
-0.045776367187500
-0.045776367187500
-0.045776367187500
-0.045776367187500
-0.045776367187500
-0.045776367187500
-0.045776367187500
-0.045776367187500
-0.045776367187500
-0.045776367187500
-0.045776367187500
-0.045776367187500
-0.045776367187500
-0.045776367187500
-0.045776367187500
-0.045776367187500
-0.045776367187500
-0.045776367187500
-0.045776367187500
-0.045776367187500
-0.045776367187500
-0.045776367187500
-0.045776367187500
-0.045776367187500
-0.045776367187500
-0.045776367187500
-0.045776367187500
-0.045776367187500
-0.045776367187500
-0.045776367187500
-0.045776367187500
-0.045776367187500
-0.045776367187500
-0.045776367187500
-0.045776367187500
-0.045776367187500
-0.045776367187500
-0.045776367187500
-0.045776367187500
-0.045776367187500
-0.045776367187500
-0.045776367187500
-0.045776367187500
-0.045776367187500
-0.045776367187500
-0.045776367187500
-0.045776367187500
-0.045776367187500
-0.045776367187500
-0.045776367187500
-0.045776367187500
-0.045776367187500
-0.045776367187500
-0.045776367187500
-0.045776367187500
-0.045776367187500
-0.045776367187500
-0.045776367187500
-0.045776367187500
-0.045776367187500
-0.045776367187500
-0.045776367187500
-0.045776367187500
-0.045776367187500
-0.045776367187500
-0.045776367187500
-0.045776367187500
-0.045776367187500
-0.045776367187500
-0.061035156250000
-0.045776367187500
-0.045776367187500
-0.045776367187500
-0.045776367187500
-0.045776367187500
-0.045776367187500
-0.045776367187500
-0.045776367187500
-0.045776367187500
-0.045776367187500
-0.045776367187500
-0.045776367187500
-0.045776367187500
-0.045776367187500
-0.045776367187500
-0.045776367187500
-0.045776367187500
-0.045776367187500
-0.045776367187500
-0.045776367187500
-0.045776367187500
-0.045776367187500
-0.045776367187500
-0.045776367187500
-0.045776367187500
-0.045776367187500
-0.045776367187500
-0.061035156250000
-0.061035156250000
-0.045776367187500
-0.045776367187500
-0.045776367187500
-0.061035156250000
-0.045776367187500
-0.045776367187500
-0.045776367187500
-0.045776367187500
-0.045776367187500
-0.045776367187500
-0.045776367187500
-0.045776367187500
-0.045776367187500
-0.045776367187500
-0.045776367187500
-0.045776367187500
-0.045776367187500
-0.045776367187500
-0.045776367187500
-0.045776367187500
-0.045776367187500
-0.045776367187500
-0.045776367187500
-0.045776367187500
-0.045776367187500
-0.045776367187500
-0.045776367187500
-0.045776367187500
-0.045776367187500
-0.045776367187500
-0.045776367187500
-0.045776367187500
-0.045776367187500
-0.045776367187500
-0.045776367187500
-0.045776367187500
-0.045776367187500
-0.045776367187500
-0.045776367187500
-0.045776367187500
-0.045776367187500
-0.045776367187500
-0.045776367187500
-0.045776367187500
-0.045776367187500
-0.045776367187500
-0.045776367187500
-0.045776367187500
-0.045776367187500
-0.045776367187500
-0.045776367187500
-0.045776367187500
-0.061035156250000
-0.061035156250000
-0.045776367187500
-0.061035156250000
-0.061035156250000
-0.061035156250000
-0.045776367187500
-0.045776367187500
-0.045776367187500
-0.045776367187500
-0.061035156250000
-0.045776367187500
-0.045776367187500
-0.045776367187500
-0.045776367187500
-0.061035156250000
-0.045776367187500
-0.045776367187500
-0.045776367187500
-0.045776367187500
-0.061035156250000
-0.061035156250000
-0.045776367187500
-0.045776367187500
-0.061035156250000
-0.061035156250000
-0.061035156250000
-0.061035156250000
-0.045776367187500
-0.061035156250000
-0.045776367187500
-0.061035156250000
-0.061035156250000
-0.061035156250000
-0.045776367187500
-0.061035156250000
-0.061035156250000
-0.045776367187500
-0.061035156250000
-0.061035156250000
-0.045776367187500
-0.061035156250000
-0.061035156250000
-0.061035156250000
-0.045776367187500
-0.045776367187500
-0.061035156250000
-0.061035156250000
-0.061035156250000
-0.045776367187500
-0.045776367187500
-0.061035156250000
-0.061035156250000
-0.061035156250000
-0.045776367187500
-0.061035156250000
-0.061035156250000
-0.045776367187500
-0.045776367187500
-0.061035156250000
-0.045776367187500
-0.045776367187500
-0.045776367187500
-0.045776367187500
-0.061035156250000
-0.045776367187500
-0.045776367187500
-0.061035156250000
-0.045776367187500
-0.045776367187500
-0.061035156250000
-0.061035156250000
-0.061035156250000
-0.061035156250000
-0.061035156250000
-0.045776367187500
-0.061035156250000
-0.061035156250000
-0.061035156250000
-0.061035156250000
-0.045776367187500
-0.061035156250000
-0.061035156250000
-0.045776367187500
-0.045776367187500
-0.045776367187500
-0.061035156250000
-0.061035156250000
-0.061035156250000
-0.045776367187500
-0.061035156250000
-0.045776367187500
-0.061035156250000
-0.061035156250000
-0.045776367187500
-0.061035156250000
-0.061035156250000
-0.061035156250000
-0.045776367187500
-0.045776367187500
-0.045776367187500
-0.061035156250000
-0.045776367187500
-0.045776367187500
-0.061035156250000
-0.061035156250000
-0.045776367187500
-0.045776367187500
-0.045776367187500
-0.061035156250000
-0.061035156250000
-0.045776367187500
-0.045776367187500
-0.061035156250000
-0.045776367187500
-0.045776367187500
-0.061035156250000
-0.061035156250000
-0.045776367187500
-0.045776367187500
-0.061035156250000
-0.061035156250000
-0.045776367187500
-0.061035156250000
-0.045776367187500
-0.061035156250000
-0.045776367187500
-0.045776367187500
-0.061035156250000
-0.045776367187500
-0.045776367187500
-0.045776367187500
-0.061035156250000
-0.061035156250000
-0.045776367187500
-0.045776367187500
-0.061035156250000
-0.045776367187500
-0.061035156250000
-0.045776367187500
-0.061035156250000
-0.061035156250000
-0.045776367187500
-0.045776367187500
-0.061035156250000
-0.061035156250000
-0.045776367187500
-0.045776367187500
-0.061035156250000
-0.045776367187500
-0.045776367187500
-0.061035156250000
-0.045776367187500
-0.061035156250000
-0.045776367187500
-0.045776367187500
-0.045776367187500
-0.045776367187500
-0.061035156250000
-0.045776367187500
-0.045776367187500
-0.061035156250000
-0.061035156250000
-0.045776367187500
-0.045776367187500
-0.045776367187500
-0.061035156250000
-0.045776367187500
-0.045776367187500
-0.061035156250000
-0.045776367187500
-0.045776367187500
-0.045776367187500
-0.045776367187500
-0.045776367187500
-0.045776367187500
-0.045776367187500
-0.045776367187500
-0.045776367187500
-0.061035156250000
-0.045776367187500
-0.045776367187500
-0.045776367187500
-0.045776367187500
-0.045776367187500
-0.045776367187500
-0.045776367187500
-0.045776367187500
-0.045776367187500
-0.061035156250000
-0.061035156250000
-0.045776367187500
-0.045776367187500
-0.045776367187500
-0.045776367187500
-0.045776367187500
-0.045776367187500
-0.045776367187500
-0.045776367187500
-0.045776367187500
-0.045776367187500
-0.045776367187500
-0.045776367187500
-0.061035156250000
-0.061035156250000
-0.045776367187500
-0.045776367187500
-0.061035156250000
-0.045776367187500
-0.045776367187500
-0.045776367187500
-0.045776367187500
-0.045776367187500
-0.045776367187500
-0.045776367187500
-0.045776367187500
-0.045776367187500
-0.045776367187500
-0.045776367187500
-0.061035156250000
-0.045776367187500
-0.045776367187500
-0.061035156250000
-0.045776367187500
-0.045776367187500
-0.045776367187500
-0.045776367187500
-0.045776367187500
-0.061035156250000
-0.045776367187500
-0.061035156250000
-0.061035156250000
-0.045776367187500
-0.045776367187500
-0.045776367187500
-0.061035156250000
-0.045776367187500
-0.045776367187500
-0.045776367187500
-0.045776367187500
-0.061035156250000
-0.045776367187500
-0.045776367187500
-0.045776367187500
-0.045776367187500
-0.045776367187500
-0.045776367187500
-0.045776367187500
-0.061035156250000
-0.045776367187500
-0.045776367187500
-0.045776367187500
-0.045776367187500
-0.045776367187500
-0.045776367187500
-0.045776367187500
-0.045776367187500
-0.045776367187500
-0.045776367187500
-0.045776367187500
-0.045776367187500
-0.045776367187500
-0.045776367187500
-0.061035156250000
-0.045776367187500
-0.045776367187500
-0.045776367187500
-0.045776367187500
-0.045776367187500
-0.045776367187500
-0.061035156250000
-0.045776367187500
-0.045776367187500
-0.045776367187500
-0.045776367187500
-0.045776367187500
-0.045776367187500
-0.045776367187500
-0.045776367187500
-0.045776367187500
-0.045776367187500
-0.045776367187500
-0.045776367187500
-0.061035156250000
-0.045776367187500
-0.045776367187500
-0.045776367187500
-0.045776367187500
-0.045776367187500
-0.045776367187500
-0.045776367187500
-0.045776367187500
-0.045776367187500
-0.045776367187500
-0.045776367187500
-0.045776367187500
-0.045776367187500
-0.045776367187500
-0.045776367187500
-0.045776367187500
-0.045776367187500
-0.045776367187500
-0.045776367187500
-0.045776367187500
-0.045776367187500
-0.061035156250000
-0.045776367187500
-0.045776367187500
-0.045776367187500
-0.061035156250000
-0.045776367187500
-0.045776367187500
-0.045776367187500
-0.045776367187500
-0.045776367187500
-0.045776367187500
-0.045776367187500
-0.045776367187500
-0.045776367187500
-0.045776367187500
-0.061035156250000
-0.045776367187500
-0.045776367187500
-0.045776367187500
-0.045776367187500
-0.045776367187500
-0.045776367187500
-0.045776367187500
-0.045776367187500
-0.045776367187500
-0.045776367187500
-0.045776367187500
-0.061035156250000
-0.045776367187500
-0.045776367187500
-0.045776367187500
-0.045776367187500
-0.045776367187500
-0.045776367187500
-0.045776367187500
-0.045776367187500
-0.045776367187500
-0.045776367187500
-0.045776367187500
-0.045776367187500
-0.045776367187500
-0.045776367187500
-0.045776367187500
-0.045776367187500
-0.045776367187500
-0.045776367187500
-0.045776367187500
-0.045776367187500
-0.045776367187500
-0.045776367187500
-0.045776367187500
-0.045776367187500
-0.045776367187500
-0.045776367187500
-0.045776367187500
-0.045776367187500
-0.045776367187500
-0.045776367187500
-0.045776367187500
-0.045776367187500
-0.045776367187500
-0.045776367187500
-0.045776367187500
-0.045776367187500
-0.045776367187500
-0.045776367187500
-0.045776367187500
-0.045776367187500
-0.045776367187500
-0.045776367187500
-0.045776367187500
-0.045776367187500
-0.045776367187500
-0.045776367187500
-0.045776367187500
-0.045776367187500
-0.045776367187500
-0.045776367187500
-0.045776367187500
-0.045776367187500
-0.045776367187500
-0.045776367187500
-0.045776367187500
-0.045776367187500
-0.045776367187500
-0.045776367187500
-0.061035156250000
-0.045776367187500
-0.045776367187500
-0.061035156250000
-0.045776367187500
-0.045776367187500
-0.045776367187500
-0.045776367187500
-0.045776367187500
-0.061035156250000
-0.061035156250000
-0.045776367187500
-0.045776367187500
-0.045776367187500
-0.045776367187500
-0.045776367187500
-0.045776367187500
-0.045776367187500
-0.061035156250000
-0.045776367187500
-0.045776367187500
-0.045776367187500
-0.045776367187500
-0.061035156250000
-0.045776367187500
-0.045776367187500
-0.061035156250000
-0.045776367187500
-0.045776367187500
-0.045776367187500
-0.045776367187500
-0.045776367187500
-0.045776367187500
-0.045776367187500
-0.061035156250000
-0.045776367187500
-0.045776367187500
-0.045776367187500
-0.061035156250000
-0.045776367187500
-0.045776367187500
-0.045776367187500
-0.045776367187500
-0.045776367187500
-0.045776367187500
-0.061035156250000
-0.045776367187500
-0.045776367187500
-0.045776367187500
-0.061035156250000
-0.061035156250000
-0.045776367187500
-0.045776367187500
-0.045776367187500
-0.045776367187500
-0.045776367187500
-0.045776367187500
-0.045776367187500
-0.045776367187500
-0.045776367187500
-0.045776367187500
-0.045776367187500
-0.045776367187500
-0.045776367187500
-0.045776367187500
-0.045776367187500
-0.045776367187500
-0.045776367187500
-0.061035156250000
-0.045776367187500
-0.045776367187500
-0.045776367187500
-0.045776367187500
-0.045776367187500
-0.045776367187500
-0.045776367187500
-0.061035156250000
-0.045776367187500
-0.045776367187500
-0.045776367187500
-0.045776367187500
-0.061035156250000
-0.045776367187500
-0.045776367187500
-0.045776367187500
-0.061035156250000
-0.045776367187500
-0.045776367187500
-0.045776367187500
-0.045776367187500
-0.045776367187500
-0.045776367187500
-0.045776367187500
-0.061035156250000
-0.045776367187500
-0.045776367187500
-0.045776367187500
-0.045776367187500
-0.045776367187500
-0.045776367187500
-0.045776367187500
-0.061035156250000
-0.045776367187500
-0.061035156250000
-0.045776367187500
-0.045776367187500
-0.061035156250000
-0.061035156250000
-0.045776367187500
-0.045776367187500
-0.061035156250000
-0.045776367187500
-0.045776367187500
-0.045776367187500
-0.045776367187500
-0.061035156250000
-0.045776367187500
-0.045776367187500
-0.045776367187500
-0.045776367187500
-0.045776367187500
-0.045776367187500
-0.045776367187500
-0.045776367187500
-0.045776367187500
-0.045776367187500
-0.045776367187500
-0.045776367187500
-0.045776367187500
-0.045776367187500
-0.061035156250000
-0.045776367187500
-0.045776367187500
-0.045776367187500
-0.045776367187500
-0.045776367187500
-0.045776367187500
-0.045776367187500
-0.045776367187500
-0.045776367187500
-0.045776367187500
-0.045776367187500
-0.045776367187500
-0.045776367187500
-0.045776367187500
-0.045776367187500
-0.045776367187500
-0.045776367187500
-0.045776367187500
-0.045776367187500
-0.045776367187500
-0.061035156250000
-0.045776367187500
-0.045776367187500
-0.045776367187500
-0.045776367187500
-0.045776367187500
-0.045776367187500
-0.045776367187500
-0.045776367187500
-0.045776367187500
-0.045776367187500
-0.045776367187500
-0.045776367187500
-0.045776367187500
-0.061035156250000
-0.045776367187500
-0.045776367187500
-0.045776367187500
-0.045776367187500
-0.045776367187500
-0.045776367187500
-0.045776367187500
-0.045776367187500
-0.045776367187500
-0.045776367187500
-0.061035156250000
-0.045776367187500
-0.061035156250000
-0.061035156250000
-0.045776367187500
-0.045776367187500
-0.045776367187500
-0.061035156250000
-0.061035156250000
-0.045776367187500
-0.045776367187500
-0.061035156250000
-0.045776367187500
-0.061035156250000
-0.045776367187500
-0.045776367187500
-0.061035156250000
-0.045776367187500
-0.045776367187500
-0.045776367187500
-0.061035156250000
-0.045776367187500
-0.045776367187500
-0.045776367187500
-0.045776367187500
-0.045776367187500
-0.061035156250000
-0.045776367187500
-0.061035156250000
-0.045776367187500
-0.045776367187500
-0.061035156250000
-0.045776367187500
-0.045776367187500
-0.061035156250000
-0.045776367187500
-0.045776367187500
-0.045776367187500
-0.045776367187500
-0.045776367187500
-0.045776367187500
-0.045776367187500
-0.045776367187500
-0.061035156250000
-0.045776367187500
-0.045776367187500
-0.061035156250000
-0.045776367187500
-0.045776367187500
-0.061035156250000
-0.045776367187500
-0.045776367187500
-0.045776367187500
-0.045776367187500
-0.061035156250000
-0.045776367187500
-0.045776367187500
-0.061035156250000
-0.045776367187500
-0.045776367187500
-0.045776367187500
-0.045776367187500
-0.045776367187500
-0.045776367187500
-0.045776367187500
-0.045776367187500
-0.045776367187500
-0.061035156250000
-0.045776367187500
-0.045776367187500
-0.045776367187500
-0.045776367187500
-0.045776367187500
-0.045776367187500
-0.045776367187500
-0.045776367187500
-0.045776367187500
-0.045776367187500
-0.045776367187500
-0.045776367187500
-0.045776367187500
-0.045776367187500
-0.045776367187500
-0.045776367187500
-0.045776367187500
-0.045776367187500
-0.061035156250000
-0.061035156250000
-0.045776367187500
-0.045776367187500
-0.045776367187500
-0.045776367187500
-0.045776367187500
-0.045776367187500
-0.045776367187500
-0.045776367187500
-0.045776367187500
-0.045776367187500
-0.045776367187500
-0.045776367187500
-0.045776367187500
-0.061035156250000
-0.045776367187500
-0.045776367187500
-0.045776367187500
-0.045776367187500
-0.045776367187500
-0.045776367187500
-0.045776367187500
-0.045776367187500
-0.045776367187500
-0.045776367187500
-0.045776367187500
-0.045776367187500
-0.045776367187500
-0.045776367187500
-0.045776367187500
-0.045776367187500
-0.045776367187500
-0.045776367187500
-0.045776367187500
-0.045776367187500
-0.045776367187500
-0.045776367187500
-0.045776367187500
-0.045776367187500
-0.045776367187500
-0.045776367187500
-0.045776367187500
-0.045776367187500
-0.045776367187500
-0.045776367187500
-0.045776367187500
-0.045776367187500
-0.045776367187500
-0.045776367187500
-0.045776367187500
-0.045776367187500
-0.045776367187500
-0.045776367187500
-0.045776367187500
-0.045776367187500
-0.045776367187500
-0.045776367187500
-0.045776367187500
-0.045776367187500
-0.045776367187500
-0.045776367187500
-0.045776367187500
-0.045776367187500
-0.045776367187500
-0.045776367187500
-0.045776367187500
-0.045776367187500
-0.045776367187500
-0.045776367187500
-0.045776367187500
-0.045776367187500
-0.045776367187500
-0.045776367187500
-0.045776367187500
-0.045776367187500
-0.045776367187500
-0.045776367187500
-0.045776367187500
-0.045776367187500
-0.045776367187500
-0.045776367187500
-0.045776367187500
-0.045776367187500
-0.045776367187500
-0.045776367187500
-0.045776367187500
-0.045776367187500
-0.045776367187500
-0.045776367187500
-0.045776367187500
-0.045776367187500
-0.045776367187500
-0.045776367187500
-0.045776367187500
-0.045776367187500
-0.045776367187500
-0.045776367187500
-0.045776367187500
-0.045776367187500
-0.045776367187500
-0.045776367187500
-0.045776367187500
-0.045776367187500
-0.045776367187500
-0.045776367187500
-0.045776367187500
-0.045776367187500
-0.045776367187500
-0.045776367187500
-0.045776367187500
-0.045776367187500
-0.045776367187500
-0.045776367187500
-0.045776367187500
-0.045776367187500
-0.045776367187500
-0.045776367187500
-0.045776367187500
-0.045776367187500
-0.045776367187500
-0.045776367187500
-0.045776367187500
-0.045776367187500
-0.045776367187500
-0.045776367187500
-0.045776367187500
-0.045776367187500
-0.045776367187500
-0.045776367187500
-0.045776367187500
-0.045776367187500
-0.045776367187500
-0.045776367187500
-0.045776367187500
-0.045776367187500
-0.045776367187500
-0.045776367187500
-0.045776367187500
-0.045776367187500
-0.045776367187500
-0.045776367187500
-0.045776367187500
-0.045776367187500
-0.045776367187500
-0.045776367187500
-0.045776367187500
-0.045776367187500
-0.045776367187500
-0.045776367187500
-0.045776367187500
-0.045776367187500
-0.045776367187500
-0.045776367187500
-0.045776367187500
-0.045776367187500
-0.045776367187500
-0.045776367187500
-0.045776367187500
-0.045776367187500
-0.045776367187500
-0.045776367187500
-0.045776367187500
-0.045776367187500
-0.045776367187500
-0.045776367187500
-0.045776367187500
-0.045776367187500
-0.045776367187500
-0.045776367187500
-0.045776367187500
-0.045776367187500
-0.045776367187500
-0.045776367187500
-0.045776367187500
-0.045776367187500
-0.045776367187500
-0.045776367187500
-0.045776367187500
-0.045776367187500
-0.045776367187500
-0.045776367187500
-0.045776367187500
-0.045776367187500
-0.045776367187500
-0.045776367187500
-0.045776367187500
-0.045776367187500
-0.045776367187500
-0.045776367187500
-0.045776367187500
-0.045776367187500
-0.045776367187500
-0.045776367187500
-0.045776367187500
-0.045776367187500
-0.045776367187500
-0.045776367187500
-0.045776367187500
-0.045776367187500
-0.045776367187500
-0.045776367187500
-0.045776367187500
-0.045776367187500
-0.045776367187500
-0.045776367187500
-0.045776367187500
-0.045776367187500
-0.045776367187500
-0.045776367187500
-0.045776367187500
-0.045776367187500
-0.030517578125000
-0.045776367187500
-0.045776367187500
-0.045776367187500
-0.045776367187500
-0.045776367187500
-0.045776367187500
-0.045776367187500
-0.045776367187500
-0.045776367187500
-0.045776367187500
-0.045776367187500
-0.045776367187500
-0.045776367187500
-0.045776367187500
-0.045776367187500
-0.045776367187500
-0.045776367187500
-0.045776367187500
-0.045776367187500
-0.045776367187500
-0.045776367187500
-0.045776367187500
-0.045776367187500
-0.045776367187500
-0.045776367187500
-0.045776367187500
-0.045776367187500
-0.045776367187500
-0.045776367187500
-0.045776367187500
-0.045776367187500
-0.045776367187500
-0.045776367187500
-0.045776367187500
-0.045776367187500
-0.045776367187500
-0.045776367187500
-0.045776367187500
-0.045776367187500
-0.045776367187500
-0.045776367187500
-0.045776367187500
-0.045776367187500
-0.045776367187500
-0.045776367187500
-0.045776367187500
-0.045776367187500
-0.045776367187500
-0.045776367187500
-0.045776367187500
-0.045776367187500
-0.045776367187500
-0.045776367187500
-0.045776367187500
-0.045776367187500
-0.045776367187500
-0.045776367187500
-0.045776367187500
-0.045776367187500
-0.045776367187500
-0.045776367187500
-0.045776367187500
-0.045776367187500
-0.045776367187500
-0.045776367187500
-0.045776367187500
-0.045776367187500
-0.045776367187500
-0.045776367187500
-0.045776367187500
-0.045776367187500
-0.045776367187500
-0.045776367187500
-0.045776367187500
-0.045776367187500
-0.045776367187500
-0.045776367187500
-0.045776367187500
-0.045776367187500
-0.045776367187500
-0.045776367187500
-0.045776367187500
-0.045776367187500
-0.045776367187500
-0.045776367187500
-0.045776367187500
-0.045776367187500
-0.045776367187500
-0.045776367187500
-0.045776367187500
-0.045776367187500
-0.045776367187500
-0.045776367187500
-0.045776367187500
-0.045776367187500
-0.045776367187500
-0.045776367187500
-0.045776367187500
-0.045776367187500
-0.045776367187500
-0.045776367187500
-0.045776367187500
-0.045776367187500
-0.045776367187500
-0.045776367187500
-0.045776367187500
-0.045776367187500
-0.045776367187500
-0.045776367187500
-0.045776367187500
-0.045776367187500
-0.045776367187500
-0.045776367187500
-0.045776367187500
-0.045776367187500
-0.045776367187500
-0.045776367187500
-0.045776367187500
-0.045776367187500
-0.045776367187500
-0.045776367187500
-0.045776367187500
-0.045776367187500
-0.045776367187500
-0.045776367187500
-0.045776367187500
-0.045776367187500
-0.045776367187500
-0.045776367187500
-0.045776367187500
-0.045776367187500
-0.045776367187500
-0.045776367187500
-0.045776367187500
-0.045776367187500
-0.045776367187500
-0.061035156250000
-0.045776367187500
-0.045776367187500
-0.045776367187500
-0.045776367187500
-0.045776367187500
-0.045776367187500
-0.045776367187500
-0.045776367187500
-0.045776367187500
-0.045776367187500
-0.045776367187500
-0.045776367187500
-0.045776367187500
-0.045776367187500
-0.045776367187500
-0.045776367187500
-0.045776367187500
-0.045776367187500
-0.045776367187500
-0.045776367187500
-0.045776367187500
-0.045776367187500
-0.045776367187500
-0.045776367187500
-0.045776367187500
-0.045776367187500
-0.045776367187500
-0.045776367187500
-0.045776367187500
-0.045776367187500
-0.045776367187500
-0.045776367187500
-0.045776367187500
-0.045776367187500
-0.045776367187500
-0.045776367187500
-0.045776367187500
-0.045776367187500
-0.045776367187500
-0.045776367187500
-0.045776367187500
-0.045776367187500
-0.045776367187500
-0.045776367187500
-0.045776367187500
-0.045776367187500
-0.045776367187500
-0.045776367187500
-0.045776367187500
-0.045776367187500
-0.045776367187500
-0.045776367187500
-0.045776367187500
-0.045776367187500
-0.045776367187500
-0.045776367187500
-0.045776367187500
-0.045776367187500
-0.045776367187500
-0.045776367187500
-0.045776367187500
-0.045776367187500
-0.045776367187500
-0.045776367187500
-0.045776367187500
-0.045776367187500
-0.045776367187500
-0.045776367187500
-0.045776367187500
-0.045776367187500
-0.045776367187500
-0.045776367187500
-0.045776367187500
-0.045776367187500
-0.045776367187500
-0.045776367187500
-0.045776367187500
-0.045776367187500
-0.045776367187500
-0.045776367187500
-0.045776367187500
-0.045776367187500
-0.045776367187500
-0.045776367187500
-0.045776367187500
-0.045776367187500
-0.045776367187500
-0.045776367187500
-0.045776367187500
-0.045776367187500
-0.045776367187500
-0.045776367187500
-0.045776367187500
-0.045776367187500
-0.045776367187500
-0.045776367187500
-0.045776367187500
-0.045776367187500
-0.045776367187500
-0.045776367187500
-0.045776367187500
-0.045776367187500
-0.045776367187500
-0.045776367187500
-0.045776367187500
-0.045776367187500
-0.045776367187500
-0.045776367187500
-0.045776367187500
-0.045776367187500
-0.045776367187500
-0.045776367187500
-0.045776367187500
-0.045776367187500
-0.045776367187500
-0.045776367187500
-0.045776367187500
-0.045776367187500
-0.045776367187500
-0.045776367187500
-0.045776367187500
-0.045776367187500
-0.045776367187500
-0.045776367187500
-0.045776367187500
-0.045776367187500
-0.045776367187500
-0.045776367187500
-0.045776367187500
-0.045776367187500
-0.045776367187500
-0.045776367187500
-0.045776367187500
-0.045776367187500
-0.045776367187500
-0.045776367187500
-0.045776367187500
-0.045776367187500
-0.045776367187500
-0.045776367187500
-0.045776367187500
-0.045776367187500
-0.045776367187500
-0.045776367187500
-0.045776367187500
-0.045776367187500
-0.045776367187500
-0.045776367187500
-0.045776367187500
-0.045776367187500
-0.045776367187500
-0.030517578125000
-0.045776367187500
-0.045776367187500
-0.045776367187500
-0.045776367187500
-0.045776367187500
-0.045776367187500
-0.045776367187500
-0.045776367187500
-0.045776367187500
-0.045776367187500
-0.045776367187500
-0.045776367187500
-0.045776367187500
-0.061035156250000
-0.045776367187500
-0.045776367187500
-0.045776367187500
-0.045776367187500
-0.045776367187500
-0.045776367187500
-0.045776367187500
-0.045776367187500
-0.045776367187500
-0.045776367187500
-0.045776367187500
-0.045776367187500
-0.045776367187500
-0.045776367187500
-0.045776367187500
-0.045776367187500
-0.045776367187500
-0.045776367187500
-0.045776367187500
-0.045776367187500
-0.045776367187500
-0.045776367187500
-0.045776367187500
-0.045776367187500
-0.045776367187500
-0.045776367187500
-0.045776367187500
-0.045776367187500
-0.045776367187500
-0.045776367187500
-0.045776367187500
-0.045776367187500
-0.045776367187500
-0.045776367187500
-0.045776367187500
-0.045776367187500
-0.045776367187500
-0.045776367187500
-0.045776367187500
-0.045776367187500
-0.045776367187500
-0.045776367187500
-0.045776367187500
-0.045776367187500
-0.045776367187500
-0.045776367187500
-0.045776367187500
-0.045776367187500
-0.045776367187500
-0.045776367187500
-0.045776367187500
-0.045776367187500
-0.045776367187500
-0.045776367187500
-0.045776367187500
-0.045776367187500
-0.045776367187500
-0.045776367187500
-0.045776367187500
-0.045776367187500
-0.045776367187500
-0.045776367187500
-0.045776367187500
-0.045776367187500
-0.045776367187500
-0.045776367187500
-0.045776367187500
-0.045776367187500
-0.045776367187500
-0.045776367187500
-0.045776367187500
-0.045776367187500
-0.045776367187500
-0.045776367187500
-0.045776367187500
-0.045776367187500
-0.045776367187500
-0.045776367187500
-0.045776367187500
-0.045776367187500
-0.045776367187500
-0.045776367187500
-0.045776367187500
-0.045776367187500
-0.045776367187500
-0.045776367187500
-0.045776367187500
-0.045776367187500
-0.045776367187500
-0.045776367187500
-0.045776367187500
-0.045776367187500
-0.045776367187500
-0.045776367187500
-0.045776367187500
-0.045776367187500
-0.045776367187500
-0.045776367187500
-0.045776367187500
-0.045776367187500
-0.045776367187500
-0.045776367187500
-0.045776367187500
-0.045776367187500
-0.045776367187500
-0.045776367187500
-0.045776367187500
-0.045776367187500
-0.045776367187500
-0.045776367187500
-0.045776367187500
-0.045776367187500
-0.045776367187500
-0.045776367187500
-0.045776367187500
-0.045776367187500
-0.045776367187500
-0.045776367187500
-0.045776367187500
-0.045776367187500
-0.045776367187500
-0.045776367187500
-0.045776367187500
-0.045776367187500
-0.045776367187500
-0.045776367187500
-0.045776367187500
-0.045776367187500
-0.045776367187500
-0.045776367187500
-0.045776367187500
-0.030517578125000
-0.045776367187500
-0.045776367187500
-0.045776367187500
-0.045776367187500
-0.045776367187500
-0.045776367187500
-0.045776367187500
-0.045776367187500
-0.045776367187500
-0.045776367187500
-0.045776367187500
-0.045776367187500
-0.045776367187500
-0.045776367187500
-0.045776367187500
-0.045776367187500
-0.045776367187500
-0.045776367187500
-0.045776367187500
-0.045776367187500
-0.045776367187500
-0.045776367187500
-0.045776367187500
-0.045776367187500
-0.045776367187500
-0.045776367187500
-0.045776367187500
-0.045776367187500
-0.045776367187500
-0.045776367187500
-0.030517578125000
-0.045776367187500
-0.045776367187500
-0.045776367187500
-0.045776367187500
-0.045776367187500
-0.045776367187500
-0.045776367187500
-0.045776367187500
-0.045776367187500
-0.045776367187500
-0.045776367187500
-0.045776367187500
-0.045776367187500
-0.045776367187500
-0.045776367187500
-0.045776367187500
-0.045776367187500
-0.045776367187500
-0.045776367187500
-0.045776367187500
-0.045776367187500
-0.045776367187500
-0.045776367187500
-0.045776367187500
-0.045776367187500
-0.045776367187500
-0.045776367187500
-0.045776367187500
-0.045776367187500
-0.030517578125000
-0.045776367187500
-0.045776367187500
-0.045776367187500
-0.045776367187500
-0.045776367187500
-0.045776367187500
-0.045776367187500
-0.045776367187500
-0.045776367187500
-0.045776367187500
-0.045776367187500
-0.045776367187500
-0.045776367187500
-0.045776367187500
-0.045776367187500
-0.045776367187500
-0.045776367187500
-0.045776367187500
-0.045776367187500
-0.045776367187500
-0.045776367187500
-0.045776367187500
-0.045776367187500
-0.045776367187500
-0.045776367187500
-0.030517578125000
-0.045776367187500
-0.030517578125000
-0.045776367187500
-0.045776367187500
-0.045776367187500
-0.045776367187500
-0.045776367187500
-0.045776367187500
-0.045776367187500
-0.045776367187500
-0.045776367187500
-0.045776367187500
-0.045776367187500
-0.045776367187500
-0.045776367187500
-0.045776367187500
-0.045776367187500
-0.045776367187500
-0.045776367187500
-0.045776367187500
-0.045776367187500
-0.045776367187500
-0.045776367187500
-0.045776367187500
-0.045776367187500
-0.045776367187500
-0.045776367187500
-0.045776367187500
-0.045776367187500
-0.045776367187500
-0.045776367187500
-0.045776367187500
-0.030517578125000
-0.045776367187500
-0.045776367187500
-0.045776367187500
-0.045776367187500
-0.045776367187500
-0.045776367187500
-0.045776367187500
-0.045776367187500
-0.045776367187500
-0.045776367187500
-0.045776367187500
-0.045776367187500
-0.045776367187500
-0.045776367187500
-0.030517578125000
-0.045776367187500
-0.045776367187500
-0.045776367187500
-0.045776367187500
-0.045776367187500
-0.045776367187500
-0.045776367187500
-0.045776367187500
-0.045776367187500
-0.045776367187500
-0.045776367187500
-0.045776367187500
-0.045776367187500
-0.045776367187500
-0.045776367187500
-0.030517578125000
-0.045776367187500
-0.045776367187500
-0.045776367187500
-0.045776367187500
-0.045776367187500
-0.045776367187500
-0.045776367187500
-0.045776367187500
-0.045776367187500
-0.045776367187500
-0.045776367187500
-0.045776367187500
-0.045776367187500
-0.045776367187500
-0.045776367187500
-0.045776367187500
-0.045776367187500
-0.045776367187500
-0.045776367187500
-0.045776367187500
-0.045776367187500
-0.045776367187500
-0.045776367187500
-0.045776367187500
-0.045776367187500
-0.045776367187500
-0.045776367187500
-0.045776367187500
-0.045776367187500
-0.045776367187500
-0.045776367187500
-0.045776367187500
-0.045776367187500
-0.045776367187500
-0.045776367187500
-0.045776367187500
-0.045776367187500
-0.045776367187500
-0.045776367187500
-0.045776367187500
-0.045776367187500
-0.045776367187500
-0.045776367187500
-0.045776367187500
-0.030517578125000
-0.045776367187500
-0.045776367187500
-0.045776367187500
-0.045776367187500
-0.030517578125000
-0.030517578125000
-0.045776367187500
-0.045776367187500
-0.045776367187500
-0.045776367187500
-0.045776367187500
-0.030517578125000
-0.045776367187500
-0.045776367187500
-0.045776367187500
-0.045776367187500
-0.045776367187500
-0.045776367187500
-0.045776367187500
-0.045776367187500
-0.045776367187500
-0.045776367187500
-0.045776367187500
-0.045776367187500
-0.045776367187500
-0.045776367187500
-0.045776367187500
-0.045776367187500
-0.045776367187500
-0.045776367187500
-0.045776367187500
-0.045776367187500
-0.045776367187500
-0.045776367187500
-0.045776367187500
-0.045776367187500
-0.045776367187500
-0.045776367187500
-0.045776367187500
-0.045776367187500
-0.030517578125000
-0.045776367187500
-0.045776367187500
-0.045776367187500
-0.045776367187500
-0.045776367187500
-0.045776367187500
-0.045776367187500
-0.045776367187500
-0.045776367187500
-0.045776367187500
-0.045776367187500
-0.045776367187500
-0.045776367187500
-0.045776367187500
-0.045776367187500
-0.045776367187500
-0.045776367187500
-0.045776367187500
-0.045776367187500
-0.045776367187500
-0.045776367187500
-0.045776367187500
-0.045776367187500
-0.045776367187500
-0.045776367187500
-0.045776367187500
-0.045776367187500
-0.045776367187500
-0.045776367187500
-0.045776367187500
-0.045776367187500
-0.045776367187500
-0.045776367187500
-0.045776367187500
-0.045776367187500
-0.045776367187500
-0.045776367187500
-0.045776367187500
-0.045776367187500
-0.045776367187500
-0.045776367187500
-0.045776367187500
-0.045776367187500
-0.045776367187500
-0.045776367187500
-0.045776367187500
-0.045776367187500
-0.045776367187500
-0.045776367187500
-0.045776367187500
-0.045776367187500
-0.045776367187500
-0.045776367187500
-0.045776367187500
-0.045776367187500
-0.045776367187500
-0.045776367187500
-0.045776367187500
-0.045776367187500
-0.045776367187500
-0.045776367187500
-0.045776367187500
-0.045776367187500
-0.045776367187500
-0.045776367187500
-0.045776367187500
-0.045776367187500
-0.045776367187500
-0.045776367187500
-0.045776367187500
-0.045776367187500
-0.045776367187500
-0.045776367187500
-0.045776367187500
-0.045776367187500
-0.045776367187500
-0.045776367187500
-0.045776367187500
-0.045776367187500
-0.045776367187500
-0.045776367187500
-0.045776367187500
-0.045776367187500
-0.045776367187500
-0.045776367187500
-0.045776367187500
-0.045776367187500
-0.045776367187500
-0.045776367187500
-0.045776367187500
-0.045776367187500
-0.045776367187500
-0.045776367187500
-0.045776367187500
-0.045776367187500
-0.045776367187500
-0.045776367187500
-0.045776367187500
-0.045776367187500
-0.045776367187500
-0.061035156250000
-0.045776367187500
-0.045776367187500
-0.045776367187500
-0.045776367187500
-0.045776367187500
-0.045776367187500
-0.045776367187500
-0.045776367187500
-0.045776367187500
-0.045776367187500
-0.045776367187500
-0.045776367187500
-0.045776367187500
-0.045776367187500
-0.045776367187500
-0.045776367187500
-0.045776367187500
-0.045776367187500
-0.045776367187500
-0.045776367187500
-0.045776367187500
-0.061035156250000
-0.061035156250000
-0.045776367187500
-0.061035156250000
-0.061035156250000
-0.061035156250000
-0.045776367187500
-0.045776367187500
-0.045776367187500
-0.045776367187500
-0.045776367187500
-0.045776367187500
-0.045776367187500
-0.045776367187500
-0.045776367187500
-0.045776367187500
-0.045776367187500
-0.045776367187500
-0.045776367187500
-0.061035156250000
-0.045776367187500
-0.045776367187500
-0.061035156250000
-0.061035156250000
-0.045776367187500
-0.045776367187500
-0.045776367187500
-0.061035156250000
-0.045776367187500
-0.045776367187500
-0.061035156250000
-0.045776367187500
-0.045776367187500
-0.045776367187500
-0.061035156250000
-0.045776367187500
-0.045776367187500
-0.045776367187500
-0.045776367187500
-0.061035156250000
-0.045776367187500
-0.045776367187500
-0.061035156250000
-0.045776367187500
-0.045776367187500
-0.061035156250000
-0.045776367187500
-0.045776367187500
-0.045776367187500
-0.061035156250000
-0.061035156250000
-0.045776367187500
-0.045776367187500
-0.045776367187500
-0.045776367187500
-0.061035156250000
-0.045776367187500
-0.045776367187500
-0.045776367187500
-0.045776367187500
-0.045776367187500
-0.045776367187500
-0.045776367187500
-0.045776367187500
-0.045776367187500
-0.045776367187500
-0.045776367187500
-0.045776367187500
-0.045776367187500
-0.061035156250000
-0.061035156250000
-0.045776367187500
-0.045776367187500
-0.045776367187500
-0.045776367187500
-0.061035156250000
-0.061035156250000
-0.045776367187500
-0.045776367187500
-0.045776367187500
-0.061035156250000
-0.061035156250000
-0.045776367187500
-0.045776367187500
-0.045776367187500
-0.061035156250000
-0.045776367187500
-0.045776367187500
-0.061035156250000
-0.061035156250000
-0.061035156250000
-0.045776367187500
-0.045776367187500
-0.061035156250000
-0.061035156250000
-0.061035156250000
-0.061035156250000
-0.045776367187500
-0.045776367187500
-0.045776367187500
-0.045776367187500
-0.061035156250000
-0.045776367187500
-0.061035156250000
-0.045776367187500
-0.061035156250000
-0.061035156250000
-0.045776367187500
-0.061035156250000
-0.045776367187500
-0.061035156250000
-0.061035156250000
-0.061035156250000
-0.061035156250000
-0.061035156250000
-0.045776367187500
-0.061035156250000
-0.045776367187500
-0.045776367187500
-0.045776367187500
-0.045776367187500
-0.045776367187500
-0.045776367187500
-0.045776367187500
-0.061035156250000
-0.045776367187500
-0.045776367187500
-0.045776367187500
-0.045776367187500
-0.045776367187500
-0.045776367187500
-0.045776367187500
-0.045776367187500
-0.045776367187500
-0.045776367187500
-0.045776367187500
-0.045776367187500
-0.045776367187500
-0.045776367187500
-0.045776367187500
-0.045776367187500
-0.045776367187500
-0.045776367187500
-0.061035156250000
-0.045776367187500
-0.045776367187500
-0.061035156250000
-0.061035156250000
-0.045776367187500
-0.045776367187500
-0.061035156250000
-0.061035156250000
-0.045776367187500
-0.045776367187500
-0.061035156250000
-0.061035156250000
-0.045776367187500
-0.045776367187500
-0.045776367187500
-0.061035156250000
-0.061035156250000
-0.045776367187500
-0.045776367187500
-0.045776367187500
-0.045776367187500
-0.045776367187500
-0.061035156250000
-0.045776367187500
-0.045776367187500
-0.045776367187500
-0.061035156250000
-0.045776367187500
-0.045776367187500
-0.045776367187500
-0.045776367187500
-0.045776367187500
-0.045776367187500
-0.061035156250000
-0.061035156250000
-0.045776367187500
-0.045776367187500
-0.045776367187500
-0.045776367187500
-0.045776367187500
-0.045776367187500
-0.061035156250000
-0.045776367187500
-0.045776367187500
-0.061035156250000
-0.045776367187500
-0.045776367187500
-0.045776367187500
-0.045776367187500
-0.045776367187500
-0.045776367187500
-0.045776367187500
-0.045776367187500
-0.045776367187500
-0.045776367187500
-0.045776367187500
-0.061035156250000
-0.061035156250000
-0.045776367187500
-0.045776367187500
-0.045776367187500
-0.061035156250000
-0.045776367187500
-0.045776367187500
-0.045776367187500
-0.045776367187500
-0.061035156250000
-0.061035156250000
-0.045776367187500
-0.045776367187500
-0.045776367187500
-0.045776367187500
-0.045776367187500
-0.045776367187500
-0.045776367187500
-0.045776367187500
-0.061035156250000
-0.061035156250000
-0.045776367187500
-0.045776367187500
-0.061035156250000
-0.045776367187500
-0.045776367187500
-0.045776367187500
-0.061035156250000
-0.061035156250000
-0.045776367187500
-0.061035156250000
-0.061035156250000
-0.045776367187500
-0.045776367187500
-0.045776367187500
-0.045776367187500
-0.045776367187500
-0.045776367187500
-0.045776367187500
-0.045776367187500
-0.045776367187500
-0.045776367187500
-0.045776367187500
-0.045776367187500
-0.045776367187500
-0.061035156250000
-0.045776367187500
-0.045776367187500
-0.045776367187500
-0.045776367187500
-0.045776367187500
-0.045776367187500
-0.045776367187500
-0.045776367187500
-0.045776367187500
-0.045776367187500
-0.045776367187500
-0.061035156250000
-0.045776367187500
-0.045776367187500
-0.045776367187500
-0.061035156250000
-0.045776367187500
-0.061035156250000
-0.061035156250000
-0.045776367187500
-0.045776367187500
-0.045776367187500
-0.045776367187500
-0.061035156250000
-0.045776367187500
-0.061035156250000
-0.045776367187500
-0.045776367187500
-0.045776367187500
-0.045776367187500
-0.045776367187500
-0.045776367187500
-0.045776367187500
-0.045776367187500
-0.045776367187500
-0.061035156250000
-0.045776367187500
-0.045776367187500
-0.061035156250000
-0.061035156250000
-0.045776367187500
-0.061035156250000
-0.045776367187500
-0.061035156250000
-0.045776367187500
-0.045776367187500
-0.045776367187500
-0.045776367187500
-0.045776367187500
-0.061035156250000
-0.061035156250000
-0.045776367187500
-0.045776367187500
-0.061035156250000
-0.061035156250000
-0.061035156250000
-0.045776367187500
-0.045776367187500
-0.045776367187500
-0.045776367187500
-0.061035156250000
-0.061035156250000
-0.045776367187500
-0.045776367187500
-0.061035156250000
-0.045776367187500
-0.045776367187500
-0.045776367187500
-0.045776367187500
-0.045776367187500
-0.045776367187500
-0.045776367187500
-0.045776367187500
-0.045776367187500
-0.045776367187500
-0.045776367187500
-0.061035156250000
-0.061035156250000
-0.045776367187500
-0.045776367187500
-0.061035156250000
-0.061035156250000
-0.045776367187500
-0.045776367187500
-0.045776367187500
-0.045776367187500
-0.045776367187500
-0.045776367187500
-0.061035156250000
-0.045776367187500
-0.045776367187500
-0.045776367187500
-0.045776367187500
-0.045776367187500
-0.061035156250000
-0.045776367187500
-0.045776367187500
-0.061035156250000
-0.045776367187500
-0.061035156250000
-0.045776367187500
-0.045776367187500
-0.061035156250000
-0.061035156250000
-0.045776367187500
-0.045776367187500
-0.045776367187500
-0.045776367187500
-0.045776367187500
-0.045776367187500
-0.045776367187500
-0.045776367187500
-0.061035156250000
-0.045776367187500
-0.061035156250000
-0.061035156250000
-0.045776367187500
-0.045776367187500
-0.061035156250000
-0.045776367187500
-0.045776367187500
-0.045776367187500
-0.045776367187500
-0.061035156250000
-0.061035156250000
-0.045776367187500
-0.045776367187500
-0.061035156250000
-0.061035156250000
-0.061035156250000
-0.061035156250000
-0.045776367187500
-0.061035156250000
-0.061035156250000
-0.061035156250000
-0.061035156250000
-0.045776367187500
-0.045776367187500
-0.061035156250000
-0.061035156250000
-0.045776367187500
-0.045776367187500
-0.061035156250000
-0.045776367187500
-0.045776367187500
-0.045776367187500
-0.045776367187500
-0.061035156250000
-0.045776367187500
-0.045776367187500
-0.045776367187500
-0.045776367187500
-0.061035156250000
-0.061035156250000
-0.045776367187500
-0.045776367187500
-0.045776367187500
-0.061035156250000
-0.061035156250000
-0.045776367187500
-0.045776367187500
-0.045776367187500
-0.061035156250000
-0.045776367187500
-0.045776367187500
-0.061035156250000
-0.045776367187500
-0.061035156250000
-0.061035156250000
-0.061035156250000
-0.045776367187500
-0.045776367187500
-0.061035156250000
-0.061035156250000
-0.045776367187500
-0.045776367187500
-0.061035156250000
-0.061035156250000
-0.061035156250000
-0.061035156250000
-0.061035156250000
-0.061035156250000
-0.061035156250000
-0.061035156250000
-0.061035156250000
-0.045776367187500
-0.045776367187500
-0.061035156250000
-0.061035156250000
-0.061035156250000
-0.045776367187500
-0.061035156250000
-0.061035156250000
-0.045776367187500
-0.061035156250000
-0.061035156250000
-0.061035156250000
-0.061035156250000
-0.045776367187500
-0.061035156250000
-0.061035156250000
-0.061035156250000
-0.045776367187500
-0.045776367187500
-0.061035156250000
-0.045776367187500
-0.045776367187500
-0.061035156250000
-0.061035156250000
-0.061035156250000
-0.045776367187500
-0.061035156250000
-0.045776367187500
-0.045776367187500
-0.045776367187500
-0.045776367187500
-0.045776367187500
-0.045776367187500
-0.045776367187500
-0.061035156250000
-0.061035156250000
-0.061035156250000
-0.045776367187500
-0.045776367187500
-0.061035156250000
-0.045776367187500
-0.045776367187500
-0.061035156250000
-0.045776367187500
-0.061035156250000
-0.045776367187500
-0.061035156250000
-0.045776367187500
-0.045776367187500
-0.061035156250000
-0.061035156250000
-0.045776367187500
-0.045776367187500
-0.061035156250000
-0.061035156250000
-0.045776367187500
-0.061035156250000
-0.061035156250000
-0.061035156250000
-0.061035156250000
-0.061035156250000
-0.061035156250000
-0.061035156250000
-0.061035156250000
-0.061035156250000
-0.061035156250000
-0.045776367187500
-0.061035156250000
-0.061035156250000
-0.061035156250000
-0.045776367187500
-0.045776367187500
-0.061035156250000
-0.061035156250000
-0.045776367187500
-0.061035156250000
-0.061035156250000
-0.061035156250000
-0.045776367187500
-0.061035156250000
-0.061035156250000
-0.061035156250000
-0.061035156250000
-0.061035156250000
-0.061035156250000
-0.061035156250000
-0.045776367187500
-0.061035156250000
-0.061035156250000
-0.061035156250000
-0.045776367187500
-0.061035156250000
-0.045776367187500
-0.061035156250000
-0.061035156250000
-0.061035156250000
-0.045776367187500
-0.045776367187500
-0.061035156250000
-0.061035156250000
-0.061035156250000
-0.045776367187500
-0.061035156250000
-0.061035156250000
-0.061035156250000
-0.045776367187500
-0.061035156250000
-0.061035156250000
-0.061035156250000
-0.045776367187500
-0.045776367187500
-0.061035156250000
-0.061035156250000
-0.061035156250000
-0.061035156250000
-0.045776367187500
-0.061035156250000
-0.061035156250000
-0.061035156250000
-0.045776367187500
-0.045776367187500
-0.045776367187500
-0.061035156250000
-0.061035156250000
-0.061035156250000
-0.061035156250000
-0.045776367187500
-0.061035156250000
-0.061035156250000
-0.061035156250000
-0.045776367187500
-0.061035156250000
-0.045776367187500
-0.045776367187500
-0.045776367187500
-0.061035156250000
-0.061035156250000
-0.045776367187500
-0.045776367187500
-0.061035156250000
-0.061035156250000
-0.061035156250000
-0.061035156250000
-0.061035156250000
-0.061035156250000
-0.061035156250000
-0.061035156250000
-0.045776367187500
-0.061035156250000
-0.061035156250000
-0.061035156250000
-0.045776367187500
-0.045776367187500
-0.045776367187500
-0.045776367187500
-0.045776367187500
-0.045776367187500
-0.061035156250000
-0.045776367187500
-0.045776367187500
-0.045776367187500
-0.061035156250000
-0.061035156250000
-0.045776367187500
-0.061035156250000
-0.061035156250000
-0.061035156250000
-0.061035156250000
-0.061035156250000
-0.061035156250000
-0.061035156250000
-0.045776367187500
-0.045776367187500
-0.061035156250000
-0.045776367187500
-0.061035156250000
-0.045776367187500
-0.045776367187500
-0.045776367187500
-0.045776367187500
-0.045776367187500
-0.061035156250000
-0.061035156250000
-0.045776367187500
-0.045776367187500
-0.045776367187500
-0.061035156250000
-0.061035156250000
-0.061035156250000
-0.045776367187500
-0.045776367187500
-0.045776367187500
-0.061035156250000
-0.061035156250000
-0.045776367187500
-0.045776367187500
-0.061035156250000
-0.045776367187500
-0.045776367187500
-0.045776367187500
-0.045776367187500
-0.045776367187500
-0.045776367187500
-0.045776367187500
-0.045776367187500
-0.045776367187500
-0.045776367187500
-0.061035156250000
-0.061035156250000
-0.045776367187500
-0.061035156250000
-0.061035156250000
-0.045776367187500
-0.045776367187500
-0.061035156250000
-0.061035156250000
-0.045776367187500
-0.045776367187500
-0.045776367187500
-0.045776367187500
-0.045776367187500
-0.045776367187500
-0.045776367187500
-0.045776367187500
-0.045776367187500
-0.045776367187500
-0.045776367187500
-0.045776367187500
-0.045776367187500
-0.045776367187500
-0.045776367187500
-0.045776367187500
-0.045776367187500
-0.045776367187500
-0.045776367187500
-0.045776367187500
-0.045776367187500
-0.045776367187500
-0.045776367187500
-0.045776367187500
-0.045776367187500
-0.045776367187500
-0.045776367187500
-0.045776367187500
-0.045776367187500
-0.045776367187500
-0.045776367187500
-0.045776367187500
-0.045776367187500
-0.045776367187500
-0.045776367187500
-0.061035156250000
-0.061035156250000
-0.045776367187500
-0.045776367187500
-0.045776367187500
-0.045776367187500
-0.061035156250000
-0.045776367187500
-0.045776367187500
-0.045776367187500
-0.061035156250000
-0.045776367187500
-0.045776367187500
-0.045776367187500
-0.045776367187500
-0.061035156250000
-0.045776367187500
-0.045776367187500
-0.045776367187500
-0.045776367187500
-0.045776367187500
-0.045776367187500
-0.045776367187500
-0.045776367187500
-0.045776367187500
-0.045776367187500
-0.045776367187500
-0.045776367187500
-0.045776367187500
-0.045776367187500
-0.045776367187500
-0.045776367187500
-0.045776367187500
-0.045776367187500
-0.061035156250000
-0.045776367187500
-0.045776367187500
-0.045776367187500
-0.045776367187500
-0.045776367187500
-0.045776367187500
-0.045776367187500
-0.045776367187500
-0.045776367187500
-0.045776367187500
-0.045776367187500
-0.045776367187500
-0.045776367187500
-0.045776367187500
-0.045776367187500
-0.045776367187500
-0.045776367187500
-0.045776367187500
-0.045776367187500
-0.045776367187500
-0.045776367187500
-0.045776367187500
-0.045776367187500
-0.045776367187500
-0.045776367187500
-0.045776367187500
-0.045776367187500
-0.045776367187500
-0.045776367187500
-0.045776367187500
-0.045776367187500
-0.045776367187500
-0.045776367187500
-0.045776367187500
-0.045776367187500
-0.045776367187500
-0.045776367187500
-0.045776367187500
-0.045776367187500
-0.045776367187500
-0.045776367187500
-0.045776367187500
-0.045776367187500
-0.045776367187500
-0.045776367187500
-0.045776367187500
-0.045776367187500
-0.045776367187500
-0.045776367187500
-0.045776367187500
-0.045776367187500
-0.045776367187500
-0.045776367187500
-0.045776367187500
-0.045776367187500
-0.045776367187500
-0.045776367187500
-0.045776367187500
-0.045776367187500
-0.045776367187500
-0.045776367187500
-0.045776367187500
-0.045776367187500
-0.045776367187500
-0.045776367187500
-0.045776367187500
-0.045776367187500
-0.045776367187500
-0.045776367187500
-0.045776367187500
-0.045776367187500
-0.045776367187500
-0.045776367187500
-0.045776367187500
-0.045776367187500
-0.045776367187500
-0.045776367187500
-0.045776367187500
-0.045776367187500
-0.045776367187500
-0.045776367187500
-0.045776367187500
-0.045776367187500
-0.045776367187500
-0.045776367187500
-0.045776367187500
-0.045776367187500
-0.045776367187500
-0.045776367187500
-0.045776367187500
-0.045776367187500
-0.045776367187500
-0.045776367187500
-0.045776367187500
-0.045776367187500
-0.045776367187500
-0.045776367187500
-0.045776367187500
-0.045776367187500
-0.045776367187500
-0.045776367187500
-0.045776367187500
-0.045776367187500
-0.045776367187500
-0.045776367187500
-0.045776367187500
-0.045776367187500
-0.045776367187500
-0.045776367187500
-0.045776367187500
-0.045776367187500
-0.045776367187500
-0.045776367187500
-0.045776367187500
-0.045776367187500
-0.045776367187500
-0.045776367187500
-0.045776367187500
-0.045776367187500
-0.045776367187500
-0.045776367187500
-0.045776367187500
-0.045776367187500
-0.045776367187500
-0.045776367187500
-0.045776367187500
-0.045776367187500
-0.045776367187500
-0.045776367187500
-0.045776367187500
-0.045776367187500
-0.045776367187500
-0.045776367187500
-0.045776367187500
-0.045776367187500
-0.045776367187500
-0.045776367187500
-0.045776367187500
-0.045776367187500
-0.045776367187500
-0.045776367187500
-0.045776367187500
-0.045776367187500
-0.045776367187500
-0.045776367187500
-0.045776367187500
-0.045776367187500
-0.045776367187500
-0.045776367187500
-0.045776367187500
-0.045776367187500
-0.030517578125000
-0.045776367187500
-0.045776367187500
-0.045776367187500
-0.045776367187500
-0.045776367187500
-0.045776367187500
-0.045776367187500
-0.045776367187500
-0.045776367187500
-0.045776367187500
-0.045776367187500
-0.045776367187500
-0.045776367187500
-0.045776367187500
-0.030517578125000
-0.045776367187500
-0.045776367187500
-0.030517578125000
-0.045776367187500
-0.045776367187500
-0.045776367187500
-0.045776367187500
-0.045776367187500
-0.045776367187500
-0.045776367187500
-0.045776367187500
-0.045776367187500
-0.045776367187500
-0.045776367187500
-0.045776367187500
-0.045776367187500
-0.045776367187500
-0.045776367187500
-0.045776367187500
-0.045776367187500
-0.045776367187500
-0.045776367187500
-0.045776367187500
-0.045776367187500
-0.045776367187500
-0.045776367187500
-0.045776367187500
-0.045776367187500
-0.045776367187500
-0.030517578125000
-0.045776367187500
-0.045776367187500
-0.045776367187500
-0.045776367187500
-0.045776367187500
-0.045776367187500
-0.045776367187500
-0.030517578125000
-0.045776367187500
-0.045776367187500
-0.045776367187500
-0.045776367187500
-0.045776367187500
-0.045776367187500
-0.045776367187500
-0.045776367187500
-0.045776367187500
-0.045776367187500
-0.045776367187500
-0.030517578125000
-0.045776367187500
-0.045776367187500
-0.045776367187500
-0.045776367187500
-0.045776367187500
-0.045776367187500
-0.045776367187500
-0.045776367187500
-0.045776367187500
-0.045776367187500
-0.045776367187500
-0.045776367187500
-0.045776367187500
-0.045776367187500
-0.045776367187500
-0.045776367187500
-0.045776367187500
-0.045776367187500
-0.045776367187500
-0.045776367187500
-0.045776367187500
-0.045776367187500
-0.045776367187500
-0.045776367187500
-0.045776367187500
-0.045776367187500
-0.045776367187500
-0.045776367187500
-0.045776367187500
-0.045776367187500
-0.045776367187500
-0.045776367187500
-0.045776367187500
-0.045776367187500
-0.045776367187500
-0.045776367187500
-0.045776367187500
-0.045776367187500
-0.045776367187500
-0.045776367187500
-0.045776367187500
-0.045776367187500
-0.045776367187500
-0.045776367187500
-0.045776367187500
-0.045776367187500
-0.045776367187500
-0.045776367187500
-0.045776367187500
-0.045776367187500
-0.045776367187500
-0.045776367187500
-0.045776367187500
-0.045776367187500
-0.045776367187500
-0.045776367187500
-0.045776367187500
-0.045776367187500
-0.045776367187500
-0.045776367187500
-0.045776367187500
-0.045776367187500
-0.045776367187500
-0.045776367187500
-0.045776367187500
-0.045776367187500
-0.045776367187500
-0.045776367187500
-0.045776367187500
-0.045776367187500
-0.045776367187500
-0.045776367187500
-0.045776367187500
-0.045776367187500
-0.045776367187500
-0.045776367187500
-0.045776367187500
-0.045776367187500
-0.045776367187500
-0.045776367187500
-0.045776367187500
-0.045776367187500
-0.045776367187500
-0.045776367187500
-0.045776367187500
-0.045776367187500
-0.045776367187500
-0.045776367187500
-0.045776367187500
-0.045776367187500
-0.045776367187500
-0.045776367187500
-0.045776367187500
-0.045776367187500
-0.045776367187500
-0.045776367187500
-0.045776367187500
-0.045776367187500
-0.045776367187500
-0.045776367187500
-0.045776367187500
-0.045776367187500
-0.045776367187500
-0.045776367187500
-0.045776367187500
-0.045776367187500
-0.045776367187500
-0.045776367187500
-0.045776367187500
-0.045776367187500
-0.045776367187500
-0.045776367187500
-0.045776367187500
-0.045776367187500
-0.045776367187500
-0.045776367187500
-0.045776367187500
-0.045776367187500
-0.045776367187500
-0.045776367187500
-0.045776367187500
-0.045776367187500
-0.045776367187500
-0.045776367187500
-0.045776367187500
-0.045776367187500
-0.045776367187500
-0.045776367187500
-0.045776367187500
-0.045776367187500
-0.045776367187500
-0.045776367187500
-0.045776367187500
-0.045776367187500
-0.045776367187500
-0.045776367187500
-0.045776367187500
-0.045776367187500
-0.045776367187500
-0.045776367187500
-0.045776367187500
-0.045776367187500
-0.045776367187500
-0.045776367187500
-0.045776367187500
-0.045776367187500
-0.045776367187500
-0.045776367187500
-0.045776367187500
-0.045776367187500
-0.045776367187500
-0.045776367187500
-0.045776367187500
-0.045776367187500
-0.045776367187500
-0.045776367187500
-0.045776367187500
-0.045776367187500
-0.045776367187500
-0.045776367187500
-0.045776367187500
-0.045776367187500
-0.045776367187500
-0.045776367187500
-0.045776367187500
-0.045776367187500
-0.045776367187500
-0.045776367187500
-0.045776367187500
-0.045776367187500
-0.045776367187500
-0.045776367187500
-0.045776367187500
-0.045776367187500
-0.045776367187500
-0.045776367187500
-0.045776367187500
-0.045776367187500
-0.045776367187500
-0.045776367187500
-0.045776367187500
-0.045776367187500
-0.045776367187500
-0.045776367187500
-0.045776367187500
-0.045776367187500
-0.045776367187500
-0.045776367187500
-0.045776367187500
-0.045776367187500
-0.045776367187500
-0.045776367187500
-0.045776367187500
-0.045776367187500
-0.045776367187500
-0.045776367187500
-0.045776367187500
-0.045776367187500
-0.045776367187500
-0.045776367187500
-0.045776367187500
-0.045776367187500
-0.045776367187500
-0.045776367187500
-0.045776367187500
-0.045776367187500
-0.045776367187500
-0.045776367187500
-0.045776367187500
-0.045776367187500
-0.045776367187500
-0.045776367187500
-0.045776367187500
-0.045776367187500
-0.045776367187500
-0.045776367187500
-0.045776367187500
-0.045776367187500
-0.045776367187500
-0.045776367187500
-0.045776367187500
-0.045776367187500
-0.045776367187500
-0.045776367187500
-0.045776367187500
-0.045776367187500
-0.045776367187500
-0.045776367187500
-0.045776367187500
-0.045776367187500
-0.045776367187500
-0.045776367187500
-0.045776367187500
-0.045776367187500
-0.045776367187500
-0.045776367187500
-0.045776367187500
-0.045776367187500
-0.045776367187500
-0.045776367187500
-0.045776367187500
-0.045776367187500
-0.045776367187500
-0.045776367187500
-0.045776367187500
-0.045776367187500
-0.045776367187500
-0.045776367187500
-0.045776367187500
-0.045776367187500
-0.045776367187500
-0.045776367187500
-0.045776367187500
-0.045776367187500
-0.045776367187500
-0.045776367187500
-0.045776367187500
-0.045776367187500
-0.045776367187500
-0.045776367187500
-0.045776367187500
-0.045776367187500
-0.045776367187500
-0.045776367187500
-0.045776367187500
-0.045776367187500
-0.045776367187500
-0.045776367187500
-0.045776367187500
-0.045776367187500
-0.045776367187500
-0.045776367187500
-0.045776367187500
-0.045776367187500
-0.045776367187500
-0.045776367187500
-0.045776367187500
-0.045776367187500
-0.045776367187500
-0.045776367187500
-0.045776367187500
-0.045776367187500
-0.045776367187500
-0.045776367187500
-0.045776367187500
-0.045776367187500
-0.045776367187500
-0.045776367187500
-0.045776367187500
-0.045776367187500
-0.045776367187500
-0.045776367187500
-0.045776367187500
-0.045776367187500
-0.045776367187500
-0.045776367187500
-0.045776367187500
-0.045776367187500
-0.045776367187500
-0.045776367187500
-0.045776367187500
-0.045776367187500
-0.045776367187500
-0.045776367187500
-0.045776367187500
-0.045776367187500
-0.045776367187500
-0.045776367187500
-0.045776367187500
-0.045776367187500
-0.045776367187500
-0.045776367187500
-0.045776367187500
-0.045776367187500
-0.045776367187500
-0.045776367187500
-0.045776367187500
-0.045776367187500
-0.045776367187500
-0.045776367187500
-0.045776367187500
-0.045776367187500
-0.045776367187500
-0.045776367187500
-0.045776367187500
-0.045776367187500
-0.045776367187500
-0.045776367187500
-0.045776367187500
-0.045776367187500
-0.045776367187500
-0.045776367187500
-0.045776367187500
-0.045776367187500
-0.045776367187500
-0.045776367187500
-0.045776367187500
-0.045776367187500
-0.045776367187500
-0.045776367187500
-0.045776367187500
-0.045776367187500
-0.045776367187500
-0.045776367187500
-0.045776367187500
-0.045776367187500
-0.045776367187500
-0.045776367187500
-0.045776367187500
-0.045776367187500
-0.045776367187500
-0.045776367187500
-0.045776367187500
-0.045776367187500
-0.045776367187500
-0.045776367187500
-0.045776367187500
-0.045776367187500
-0.045776367187500
-0.045776367187500
-0.045776367187500
-0.045776367187500
-0.045776367187500
-0.045776367187500
-0.045776367187500
-0.045776367187500
-0.045776367187500
-0.045776367187500
-0.045776367187500
-0.045776367187500
-0.045776367187500
-0.045776367187500
-0.045776367187500
-0.045776367187500
-0.045776367187500
-0.045776367187500
-0.045776367187500
-0.045776367187500
-0.045776367187500
-0.045776367187500
-0.045776367187500
-0.030517578125000
-0.045776367187500
-0.045776367187500
-0.045776367187500
-0.045776367187500
-0.045776367187500
-0.045776367187500
-0.045776367187500
-0.045776367187500
-0.045776367187500
-0.045776367187500
-0.045776367187500
-0.045776367187500
-0.045776367187500
-0.045776367187500
-0.045776367187500
-0.045776367187500
-0.045776367187500
-0.045776367187500
-0.045776367187500
-0.045776367187500
-0.045776367187500
-0.045776367187500
-0.045776367187500
-0.045776367187500
-0.045776367187500
-0.045776367187500
-0.045776367187500
-0.045776367187500
-0.045776367187500
-0.045776367187500
-0.045776367187500
-0.045776367187500
-0.045776367187500
-0.045776367187500
-0.045776367187500
-0.045776367187500
-0.045776367187500
-0.045776367187500
-0.045776367187500
-0.045776367187500
-0.045776367187500
-0.045776367187500
-0.045776367187500
-0.030517578125000
-0.045776367187500
-0.045776367187500
-0.045776367187500
-0.045776367187500
-0.045776367187500
-0.045776367187500
-0.045776367187500
-0.045776367187500
-0.045776367187500
-0.045776367187500
-0.045776367187500
-0.045776367187500
-0.045776367187500
-0.045776367187500
-0.045776367187500
-0.045776367187500
-0.045776367187500
-0.045776367187500
-0.045776367187500
-0.045776367187500
-0.045776367187500
-0.045776367187500
-0.045776367187500
-0.030517578125000
-0.030517578125000
-0.045776367187500
-0.045776367187500
-0.030517578125000
-0.045776367187500
-0.045776367187500
-0.045776367187500
-0.030517578125000
-0.045776367187500
-0.045776367187500
-0.045776367187500
-0.030517578125000
-0.045776367187500
-0.045776367187500
-0.045776367187500
-0.030517578125000
-0.045776367187500
-0.045776367187500
-0.030517578125000
-0.045776367187500
-0.030517578125000
-0.045776367187500
-0.045776367187500
-0.045776367187500
-0.030517578125000
-0.030517578125000
-0.045776367187500
-0.045776367187500
-0.045776367187500
-0.045776367187500
-0.030517578125000
-0.045776367187500
-0.045776367187500
-0.045776367187500
-0.045776367187500
-0.045776367187500
-0.045776367187500
-0.045776367187500
-0.045776367187500
-0.045776367187500
-0.045776367187500
-0.045776367187500
-0.045776367187500
-0.045776367187500
-0.045776367187500
-0.045776367187500
-0.045776367187500
-0.045776367187500
-0.045776367187500
-0.045776367187500
-0.045776367187500
-0.045776367187500
-0.045776367187500
-0.045776367187500
-0.045776367187500
-0.045776367187500
-0.045776367187500
-0.045776367187500
-0.045776367187500
-0.045776367187500
-0.045776367187500
-0.045776367187500
-0.045776367187500
-0.045776367187500
-0.045776367187500
-0.045776367187500
-0.045776367187500
-0.045776367187500
-0.045776367187500
-0.045776367187500
-0.045776367187500
-0.045776367187500
-0.030517578125000
-0.045776367187500
-0.045776367187500
-0.045776367187500
-0.045776367187500
-0.045776367187500
-0.045776367187500
-0.045776367187500
-0.045776367187500
-0.045776367187500
-0.045776367187500
-0.045776367187500
-0.045776367187500
-0.045776367187500
-0.045776367187500
-0.045776367187500
-0.045776367187500
-0.045776367187500
-0.045776367187500
-0.045776367187500
-0.045776367187500
-0.045776367187500
-0.045776367187500
-0.045776367187500
-0.045776367187500
-0.045776367187500
-0.045776367187500
-0.045776367187500
-0.030517578125000
-0.045776367187500
-0.045776367187500
-0.045776367187500
-0.030517578125000
-0.045776367187500
-0.045776367187500
-0.030517578125000
-0.045776367187500
-0.045776367187500
-0.045776367187500
-0.045776367187500
-0.045776367187500
-0.030517578125000
-0.045776367187500
-0.045776367187500
-0.045776367187500
-0.045776367187500
-0.030517578125000
-0.045776367187500
-0.045776367187500
-0.045776367187500
-0.045776367187500
-0.045776367187500
-0.045776367187500
-0.045776367187500
-0.045776367187500
-0.045776367187500
-0.045776367187500
-0.045776367187500
-0.045776367187500
-0.045776367187500
-0.045776367187500
-0.045776367187500
-0.045776367187500
-0.045776367187500
-0.045776367187500
-0.045776367187500
-0.045776367187500
-0.045776367187500
-0.045776367187500
-0.045776367187500
-0.045776367187500
-0.030517578125000
-0.045776367187500
-0.045776367187500
-0.045776367187500
-0.045776367187500
-0.030517578125000
-0.045776367187500
-0.045776367187500
-0.045776367187500
-0.045776367187500
-0.045776367187500
-0.030517578125000
-0.045776367187500
-0.045776367187500
-0.045776367187500
-0.045776367187500
-0.045776367187500
-0.045776367187500
-0.045776367187500
-0.045776367187500
-0.045776367187500
-0.045776367187500
-0.045776367187500
-0.045776367187500
-0.045776367187500
-0.045776367187500
-0.045776367187500
-0.045776367187500
-0.045776367187500
-0.030517578125000
-0.045776367187500
-0.045776367187500
-0.045776367187500
-0.045776367187500
-0.045776367187500
-0.045776367187500
-0.045776367187500
-0.045776367187500
-0.045776367187500
-0.045776367187500
-0.045776367187500
-0.045776367187500
-0.045776367187500
-0.045776367187500
-0.045776367187500
-0.045776367187500
-0.045776367187500
-0.045776367187500
-0.045776367187500
-0.045776367187500
-0.045776367187500
-0.045776367187500
-0.045776367187500
-0.045776367187500
-0.045776367187500
-0.045776367187500
-0.045776367187500
-0.045776367187500
-0.045776367187500
-0.045776367187500
-0.045776367187500
-0.045776367187500
-0.045776367187500
-0.045776367187500
-0.045776367187500
-0.045776367187500
-0.045776367187500
-0.045776367187500
-0.045776367187500
-0.045776367187500
-0.045776367187500
-0.045776367187500
-0.030517578125000
-0.045776367187500
-0.045776367187500
-0.045776367187500
-0.045776367187500
-0.045776367187500
-0.045776367187500
-0.045776367187500
-0.045776367187500
-0.045776367187500
-0.045776367187500
-0.045776367187500
-0.045776367187500
-0.045776367187500
-0.045776367187500
-0.045776367187500
-0.045776367187500
-0.045776367187500
-0.045776367187500
-0.045776367187500
-0.045776367187500
-0.045776367187500
-0.045776367187500
-0.045776367187500
-0.045776367187500
-0.045776367187500
-0.045776367187500
-0.045776367187500
-0.045776367187500
-0.045776367187500
-0.045776367187500
-0.045776367187500
-0.045776367187500
-0.045776367187500
-0.045776367187500
-0.045776367187500
-0.045776367187500
-0.045776367187500
-0.030517578125000
-0.045776367187500
-0.045776367187500
-0.045776367187500
-0.045776367187500
-0.045776367187500
-0.045776367187500
-0.045776367187500
-0.045776367187500
-0.045776367187500
-0.045776367187500
-0.045776367187500
-0.045776367187500
-0.045776367187500
-0.045776367187500
-0.045776367187500
-0.045776367187500
-0.045776367187500
-0.045776367187500
-0.045776367187500
-0.045776367187500
-0.045776367187500
-0.045776367187500
-0.045776367187500
-0.045776367187500
-0.045776367187500
-0.045776367187500
-0.045776367187500
-0.045776367187500
-0.045776367187500
-0.045776367187500
-0.045776367187500
-0.045776367187500
-0.045776367187500
-0.045776367187500
-0.045776367187500
-0.045776367187500
-0.045776367187500
-0.045776367187500
-0.045776367187500
-0.045776367187500
-0.045776367187500
-0.045776367187500
-0.045776367187500
-0.045776367187500
-0.045776367187500
-0.045776367187500
-0.045776367187500
-0.045776367187500
-0.045776367187500
-0.045776367187500
-0.045776367187500
-0.045776367187500
-0.045776367187500
-0.045776367187500
-0.045776367187500
-0.045776367187500
-0.045776367187500
-0.045776367187500
-0.045776367187500
-0.045776367187500
-0.045776367187500
-0.045776367187500
-0.045776367187500
-0.045776367187500
-0.045776367187500
-0.045776367187500
-0.045776367187500
-0.045776367187500
-0.045776367187500
-0.045776367187500
-0.045776367187500
-0.045776367187500
-0.045776367187500
-0.045776367187500
-0.045776367187500
-0.045776367187500
-0.045776367187500
-0.045776367187500
-0.045776367187500
-0.045776367187500
-0.045776367187500
-0.045776367187500
-0.045776367187500
-0.045776367187500
-0.045776367187500
-0.045776367187500
-0.045776367187500
-0.045776367187500
-0.045776367187500
-0.045776367187500
-0.045776367187500
-0.045776367187500
-0.045776367187500
-0.045776367187500
-0.045776367187500
-0.045776367187500
-0.045776367187500
-0.045776367187500
-0.045776367187500
-0.045776367187500
-0.045776367187500
-0.045776367187500
-0.045776367187500
-0.045776367187500
-0.045776367187500
-0.061035156250000
-0.045776367187500
-0.045776367187500
-0.045776367187500
-0.045776367187500
-0.045776367187500
-0.045776367187500
-0.045776367187500
-0.045776367187500
-0.045776367187500
-0.061035156250000
-0.045776367187500
-0.045776367187500
-0.045776367187500
-0.045776367187500
-0.045776367187500
-0.045776367187500
-0.045776367187500
-0.045776367187500
-0.045776367187500
-0.045776367187500
-0.045776367187500
-0.045776367187500
-0.045776367187500
-0.045776367187500
-0.045776367187500
-0.045776367187500
-0.045776367187500
-0.045776367187500
-0.045776367187500
-0.045776367187500
-0.061035156250000
-0.045776367187500
-0.045776367187500
-0.045776367187500
-0.061035156250000
-0.045776367187500
-0.045776367187500
-0.045776367187500
-0.045776367187500
-0.045776367187500
-0.045776367187500
-0.045776367187500
-0.045776367187500
-0.045776367187500
-0.045776367187500
-0.045776367187500
-0.045776367187500
-0.045776367187500
-0.045776367187500
-0.045776367187500
-0.045776367187500
-0.045776367187500
-0.045776367187500
-0.045776367187500
-0.045776367187500
-0.045776367187500
-0.045776367187500
-0.045776367187500
-0.045776367187500
-0.045776367187500
-0.045776367187500
-0.045776367187500
-0.045776367187500
-0.045776367187500
-0.045776367187500
-0.045776367187500
-0.045776367187500
-0.045776367187500
-0.045776367187500
-0.061035156250000
-0.045776367187500
-0.045776367187500
-0.045776367187500
-0.061035156250000
-0.045776367187500
-0.045776367187500
-0.061035156250000
-0.045776367187500
-0.045776367187500
-0.045776367187500
-0.045776367187500
-0.045776367187500
-0.045776367187500
-0.045776367187500
-0.045776367187500
-0.045776367187500
-0.045776367187500
-0.045776367187500
-0.061035156250000
-0.045776367187500
-0.045776367187500
-0.045776367187500
-0.045776367187500
-0.061035156250000
-0.045776367187500
-0.045776367187500
-0.045776367187500
-0.045776367187500
-0.045776367187500
-0.045776367187500
-0.045776367187500
-0.045776367187500
-0.045776367187500
-0.045776367187500
-0.045776367187500
-0.045776367187500
-0.045776367187500
-0.045776367187500
-0.045776367187500
-0.061035156250000
-0.045776367187500
-0.061035156250000
-0.045776367187500
-0.045776367187500
-0.061035156250000
-0.045776367187500
-0.045776367187500
-0.045776367187500
-0.045776367187500
-0.045776367187500
-0.045776367187500
-0.045776367187500
-0.045776367187500
-0.045776367187500
-0.045776367187500
-0.045776367187500
-0.045776367187500
-0.045776367187500
-0.045776367187500
-0.045776367187500
-0.045776367187500
-0.045776367187500
-0.045776367187500
-0.045776367187500
-0.045776367187500
-0.045776367187500
-0.045776367187500
-0.045776367187500
-0.045776367187500
-0.045776367187500
-0.045776367187500
-0.045776367187500
-0.045776367187500
-0.045776367187500
-0.061035156250000
-0.045776367187500
-0.045776367187500
-0.045776367187500
-0.061035156250000
-0.045776367187500
-0.045776367187500
-0.045776367187500
-0.045776367187500
-0.045776367187500
-0.045776367187500
-0.045776367187500
-0.045776367187500
-0.045776367187500
-0.061035156250000
-0.045776367187500
-0.045776367187500
-0.045776367187500
-0.045776367187500
-0.045776367187500
-0.045776367187500
-0.045776367187500
-0.045776367187500
-0.045776367187500
-0.045776367187500
-0.045776367187500
-0.045776367187500
-0.045776367187500
-0.045776367187500
-0.045776367187500
-0.045776367187500
-0.045776367187500
-0.045776367187500
-0.045776367187500
-0.045776367187500
-0.045776367187500
-0.045776367187500
-0.045776367187500
-0.045776367187500
-0.045776367187500
-0.045776367187500
-0.045776367187500
-0.045776367187500
-0.045776367187500
-0.045776367187500
-0.045776367187500
-0.045776367187500
-0.061035156250000
-0.045776367187500
-0.045776367187500
-0.045776367187500
-0.061035156250000
-0.061035156250000
-0.045776367187500
-0.045776367187500
-0.045776367187500
-0.061035156250000
-0.045776367187500
-0.045776367187500
-0.045776367187500
-0.045776367187500
-0.045776367187500
-0.061035156250000
-0.045776367187500
-0.045776367187500
-0.045776367187500
-0.061035156250000
-0.061035156250000
-0.045776367187500
-0.045776367187500
-0.045776367187500
-0.045776367187500
-0.045776367187500
-0.045776367187500
-0.045776367187500
-0.045776367187500
-0.045776367187500
-0.045776367187500
-0.045776367187500
-0.045776367187500
-0.045776367187500
-0.045776367187500
-0.045776367187500
-0.045776367187500
-0.045776367187500
-0.045776367187500
-0.045776367187500
-0.045776367187500
-0.045776367187500
-0.045776367187500
-0.045776367187500
-0.045776367187500
-0.045776367187500
-0.045776367187500
-0.045776367187500
-0.045776367187500
-0.045776367187500
-0.045776367187500
-0.045776367187500
-0.045776367187500
-0.045776367187500
-0.045776367187500
-0.045776367187500
-0.045776367187500
-0.045776367187500
-0.045776367187500
-0.045776367187500
-0.045776367187500
-0.045776367187500
-0.045776367187500
-0.045776367187500
-0.045776367187500
-0.045776367187500
-0.061035156250000
-0.045776367187500
-0.045776367187500
-0.045776367187500
-0.045776367187500
-0.045776367187500
-0.045776367187500
-0.045776367187500
-0.045776367187500
-0.045776367187500
-0.045776367187500
-0.045776367187500
-0.045776367187500
-0.045776367187500
-0.045776367187500
-0.045776367187500
-0.045776367187500
-0.045776367187500
-0.045776367187500
-0.045776367187500
-0.045776367187500
-0.045776367187500
-0.045776367187500
-0.045776367187500
-0.045776367187500
-0.045776367187500
-0.045776367187500
-0.045776367187500
-0.045776367187500
-0.045776367187500
-0.045776367187500
-0.045776367187500
-0.045776367187500
-0.045776367187500
-0.045776367187500
-0.045776367187500
-0.045776367187500
-0.045776367187500
-0.045776367187500
-0.061035156250000
-0.045776367187500
-0.045776367187500
-0.045776367187500
-0.061035156250000
-0.045776367187500
-0.045776367187500
-0.045776367187500
-0.045776367187500
-0.045776367187500
-0.045776367187500
-0.045776367187500
-0.045776367187500
-0.045776367187500
-0.045776367187500
-0.045776367187500
-0.045776367187500
-0.045776367187500
-0.045776367187500
-0.045776367187500
-0.045776367187500
-0.045776367187500
-0.045776367187500
-0.045776367187500
-0.045776367187500
-0.045776367187500
-0.045776367187500
-0.045776367187500
-0.045776367187500
-0.045776367187500
-0.061035156250000
-0.045776367187500
-0.045776367187500
-0.045776367187500
-0.045776367187500
-0.061035156250000
-0.045776367187500
-0.045776367187500
-0.045776367187500
-0.045776367187500
-0.045776367187500
-0.061035156250000
-0.045776367187500
-0.045776367187500
-0.045776367187500
-0.061035156250000
-0.045776367187500
-0.045776367187500
-0.045776367187500
-0.061035156250000
-0.045776367187500
-0.045776367187500
-0.061035156250000
-0.061035156250000
-0.045776367187500
-0.045776367187500
-0.045776367187500
-0.061035156250000
-0.061035156250000
-0.045776367187500
-0.045776367187500
-0.061035156250000
-0.061035156250000
-0.045776367187500
-0.061035156250000
-0.061035156250000
-0.045776367187500
-0.045776367187500
-0.045776367187500
-0.045776367187500
-0.045776367187500
-0.045776367187500
-0.045776367187500
-0.061035156250000
-0.045776367187500
-0.045776367187500
-0.061035156250000
-0.045776367187500
-0.045776367187500
-0.061035156250000
-0.045776367187500
-0.061035156250000
-0.045776367187500
-0.045776367187500
-0.061035156250000
-0.045776367187500
-0.045776367187500
-0.061035156250000
-0.045776367187500
-0.045776367187500
-0.061035156250000
-0.045776367187500
-0.045776367187500
-0.045776367187500
-0.045776367187500
-0.061035156250000
-0.045776367187500
-0.045776367187500
-0.045776367187500
-0.045776367187500
-0.045776367187500
-0.045776367187500
-0.045776367187500
-0.045776367187500
-0.045776367187500
-0.045776367187500
-0.045776367187500
-0.045776367187500
-0.045776367187500
-0.045776367187500
-0.045776367187500
-0.045776367187500
-0.045776367187500
-0.045776367187500
-0.045776367187500
-0.045776367187500
-0.045776367187500
-0.045776367187500
-0.045776367187500
-0.045776367187500
-0.045776367187500
-0.045776367187500
-0.061035156250000
-0.045776367187500
-0.045776367187500
-0.045776367187500
-0.045776367187500
-0.045776367187500
-0.045776367187500
-0.045776367187500
-0.045776367187500
-0.045776367187500
-0.045776367187500
-0.061035156250000
-0.045776367187500
-0.045776367187500
-0.045776367187500
-0.045776367187500
-0.045776367187500
-0.045776367187500
-0.045776367187500
-0.045776367187500
-0.061035156250000
-0.045776367187500
-0.045776367187500
-0.045776367187500
-0.045776367187500
-0.045776367187500
-0.045776367187500
-0.045776367187500
-0.045776367187500
-0.045776367187500
-0.045776367187500
-0.045776367187500
-0.061035156250000
-0.045776367187500
-0.045776367187500
-0.045776367187500
-0.045776367187500
-0.061035156250000
-0.045776367187500
-0.045776367187500
-0.045776367187500
-0.045776367187500
-0.045776367187500
-0.061035156250000
-0.045776367187500
-0.045776367187500
-0.045776367187500
-0.061035156250000
-0.045776367187500
-0.045776367187500
-0.045776367187500
-0.061035156250000
-0.045776367187500
-0.045776367187500
-0.045776367187500
-0.045776367187500
-0.045776367187500
-0.045776367187500
-0.045776367187500
-0.045776367187500
-0.045776367187500
-0.045776367187500
-0.045776367187500
-0.045776367187500
-0.061035156250000
-0.045776367187500
-0.045776367187500
-0.045776367187500
-0.045776367187500
-0.061035156250000
-0.045776367187500
-0.045776367187500
-0.045776367187500
-0.045776367187500
-0.045776367187500
-0.045776367187500
-0.045776367187500
-0.045776367187500
-0.045776367187500
-0.045776367187500
-0.045776367187500
-0.045776367187500
-0.061035156250000
-0.061035156250000
-0.045776367187500
-0.045776367187500
-0.045776367187500
-0.045776367187500
-0.061035156250000
-0.045776367187500
-0.045776367187500
-0.045776367187500
-0.045776367187500
-0.045776367187500
-0.045776367187500
-0.045776367187500
-0.045776367187500
-0.061035156250000
-0.045776367187500
-0.045776367187500
-0.045776367187500
-0.045776367187500
-0.045776367187500
-0.045776367187500
-0.045776367187500
-0.061035156250000
-0.045776367187500
-0.061035156250000
-0.061035156250000
-0.061035156250000
-0.045776367187500
-0.045776367187500
-0.061035156250000
-0.061035156250000
-0.045776367187500
-0.045776367187500
-0.045776367187500
-0.045776367187500
-0.061035156250000
-0.045776367187500
-0.045776367187500
-0.045776367187500
-0.045776367187500
-0.045776367187500
-0.061035156250000
-0.045776367187500
-0.045776367187500
-0.045776367187500
-0.045776367187500
-0.045776367187500
-0.045776367187500
-0.045776367187500
-0.045776367187500
-0.045776367187500
-0.045776367187500
-0.061035156250000
-0.045776367187500
-0.045776367187500
-0.045776367187500
-0.045776367187500
-0.045776367187500
-0.045776367187500
-0.045776367187500
-0.045776367187500
-0.045776367187500
-0.045776367187500
-0.045776367187500
-0.061035156250000
-0.045776367187500
-0.045776367187500
-0.045776367187500
-0.045776367187500
-0.045776367187500
-0.061035156250000
-0.045776367187500
-0.045776367187500
-0.061035156250000
-0.045776367187500
-0.061035156250000
-0.061035156250000
-0.045776367187500
-0.045776367187500
-0.061035156250000
-0.045776367187500
-0.045776367187500
-0.045776367187500
-0.061035156250000
-0.045776367187500
-0.045776367187500
-0.045776367187500
-0.045776367187500
-0.045776367187500
-0.045776367187500
-0.045776367187500
-0.061035156250000
-0.045776367187500
-0.045776367187500
-0.045776367187500
-0.061035156250000
-0.045776367187500
-0.045776367187500
-0.061035156250000
-0.045776367187500
-0.045776367187500
-0.045776367187500
-0.061035156250000
-0.045776367187500
-0.045776367187500
-0.045776367187500
-0.045776367187500
-0.045776367187500
-0.045776367187500
-0.045776367187500
-0.045776367187500
-0.045776367187500
-0.045776367187500
-0.045776367187500
-0.061035156250000
-0.045776367187500
-0.045776367187500
-0.045776367187500
-0.045776367187500
-0.045776367187500
-0.045776367187500
-0.045776367187500
-0.061035156250000
-0.045776367187500
-0.045776367187500
-0.045776367187500
-0.045776367187500
-0.045776367187500
-0.045776367187500
-0.045776367187500
-0.045776367187500
-0.045776367187500
-0.045776367187500
-0.045776367187500
-0.045776367187500
-0.045776367187500
-0.045776367187500
-0.045776367187500
-0.045776367187500
-0.045776367187500
-0.061035156250000
-0.045776367187500
-0.045776367187500
-0.045776367187500
-0.045776367187500
-0.045776367187500
-0.045776367187500
-0.045776367187500
-0.045776367187500
-0.045776367187500
-0.045776367187500
-0.045776367187500
-0.045776367187500
-0.045776367187500
-0.045776367187500
-0.045776367187500
-0.045776367187500
-0.045776367187500
-0.045776367187500
-0.045776367187500
-0.045776367187500
-0.045776367187500
-0.045776367187500
-0.045776367187500
-0.045776367187500
-0.045776367187500
-0.045776367187500
-0.045776367187500
-0.045776367187500
-0.045776367187500
-0.045776367187500
-0.045776367187500
-0.045776367187500
-0.045776367187500
-0.045776367187500
-0.045776367187500
-0.045776367187500
-0.045776367187500
-0.045776367187500
-0.045776367187500
-0.045776367187500
-0.045776367187500
-0.045776367187500
-0.045776367187500
-0.045776367187500
-0.045776367187500
-0.045776367187500
-0.045776367187500
-0.045776367187500
-0.045776367187500
-0.045776367187500
-0.045776367187500
-0.045776367187500
-0.045776367187500
-0.045776367187500
-0.045776367187500
-0.045776367187500
-0.045776367187500
-0.045776367187500
-0.045776367187500
-0.045776367187500
-0.045776367187500
-0.045776367187500
-0.061035156250000
-0.045776367187500
-0.045776367187500
-0.045776367187500
-0.045776367187500
-0.045776367187500
-0.045776367187500
-0.045776367187500
-0.045776367187500
-0.045776367187500
-0.045776367187500
-0.045776367187500
-0.045776367187500
-0.045776367187500
-0.045776367187500
-0.045776367187500
-0.045776367187500
-0.045776367187500
-0.045776367187500
-0.045776367187500
-0.045776367187500
-0.045776367187500
-0.045776367187500
-0.045776367187500
-0.045776367187500
-0.045776367187500
-0.045776367187500
-0.045776367187500
-0.045776367187500
-0.045776367187500
-0.045776367187500
-0.045776367187500
-0.045776367187500
-0.045776367187500
-0.045776367187500
-0.045776367187500
-0.045776367187500
-0.045776367187500
-0.045776367187500
-0.045776367187500
-0.045776367187500
-0.045776367187500
-0.045776367187500
-0.045776367187500
-0.045776367187500
-0.045776367187500
-0.045776367187500
-0.045776367187500
-0.045776367187500
-0.045776367187500
-0.045776367187500
-0.045776367187500
-0.045776367187500
-0.045776367187500
-0.045776367187500
-0.045776367187500
-0.045776367187500
-0.045776367187500
-0.045776367187500
-0.045776367187500
-0.045776367187500
-0.045776367187500
-0.045776367187500
-0.045776367187500
-0.045776367187500
-0.045776367187500
-0.045776367187500
-0.045776367187500
-0.045776367187500
-0.045776367187500
-0.045776367187500
-0.045776367187500
-0.045776367187500
-0.045776367187500
-0.045776367187500
-0.045776367187500
-0.045776367187500
-0.045776367187500
-0.045776367187500
-0.045776367187500
-0.045776367187500
-0.045776367187500
-0.045776367187500
-0.045776367187500
-0.045776367187500
-0.030517578125000
-0.045776367187500
-0.045776367187500
-0.045776367187500
-0.045776367187500
-0.045776367187500
-0.045776367187500
-0.045776367187500
-0.045776367187500
-0.045776367187500
-0.045776367187500
-0.045776367187500
-0.045776367187500
-0.045776367187500
-0.045776367187500
-0.045776367187500
-0.045776367187500
-0.045776367187500
-0.045776367187500
-0.045776367187500
-0.045776367187500
-0.045776367187500
-0.045776367187500
-0.045776367187500
-0.045776367187500
-0.045776367187500
-0.045776367187500
-0.045776367187500
-0.045776367187500
-0.045776367187500
-0.045776367187500
-0.045776367187500
-0.045776367187500
-0.045776367187500
-0.045776367187500
-0.045776367187500
-0.045776367187500
-0.045776367187500
-0.045776367187500
-0.045776367187500
-0.045776367187500
-0.045776367187500
-0.045776367187500
-0.045776367187500
-0.045776367187500
-0.045776367187500
-0.045776367187500
-0.045776367187500
-0.045776367187500
-0.045776367187500
-0.045776367187500
-0.045776367187500
-0.045776367187500
-0.045776367187500
-0.045776367187500
-0.045776367187500
-0.045776367187500
-0.045776367187500
-0.045776367187500
-0.045776367187500
-0.045776367187500
-0.045776367187500
-0.045776367187500
-0.045776367187500
-0.045776367187500
-0.045776367187500
-0.045776367187500
-0.045776367187500
-0.045776367187500
-0.045776367187500
-0.045776367187500
-0.045776367187500
-0.045776367187500
-0.045776367187500
-0.045776367187500
-0.045776367187500
-0.045776367187500
-0.045776367187500
-0.045776367187500
-0.045776367187500
-0.045776367187500
-0.045776367187500
-0.045776367187500
-0.045776367187500
-0.045776367187500
-0.045776367187500
-0.045776367187500
-0.045776367187500
-0.045776367187500
-0.045776367187500
-0.045776367187500
-0.045776367187500
-0.045776367187500
-0.045776367187500
-0.045776367187500
-0.045776367187500
-0.045776367187500
-0.045776367187500
-0.045776367187500
-0.045776367187500
-0.045776367187500
-0.045776367187500
-0.045776367187500
-0.045776367187500
-0.045776367187500
-0.045776367187500
-0.045776367187500
-0.045776367187500
-0.045776367187500
-0.045776367187500
-0.045776367187500
-0.045776367187500
-0.045776367187500
-0.045776367187500
-0.045776367187500
-0.045776367187500
-0.045776367187500
-0.045776367187500
-0.045776367187500
-0.045776367187500
-0.045776367187500
-0.045776367187500
-0.045776367187500
-0.045776367187500
-0.045776367187500
-0.045776367187500
-0.045776367187500
-0.045776367187500
-0.045776367187500
-0.045776367187500
-0.045776367187500
-0.045776367187500
-0.045776367187500
-0.045776367187500
-0.045776367187500
-0.045776367187500
-0.045776367187500
-0.045776367187500
-0.045776367187500
-0.045776367187500
-0.045776367187500
-0.045776367187500
-0.045776367187500
-0.045776367187500
-0.045776367187500
-0.045776367187500
-0.045776367187500
-0.045776367187500
-0.045776367187500
-0.045776367187500
-0.045776367187500
-0.045776367187500
-0.045776367187500
-0.045776367187500
-0.045776367187500
-0.045776367187500
-0.045776367187500
-0.045776367187500
-0.045776367187500
-0.045776367187500
-0.045776367187500
-0.045776367187500
-0.045776367187500
-0.045776367187500
-0.045776367187500
-0.045776367187500
-0.045776367187500
-0.045776367187500
-0.045776367187500
-0.045776367187500
-0.045776367187500
-0.045776367187500
-0.045776367187500
-0.045776367187500
-0.045776367187500
-0.045776367187500
-0.045776367187500
-0.045776367187500
-0.045776367187500
-0.045776367187500
-0.045776367187500
-0.045776367187500
-0.045776367187500
-0.045776367187500
-0.045776367187500
-0.045776367187500
-0.045776367187500
-0.045776367187500
-0.045776367187500
-0.045776367187500
-0.045776367187500
-0.045776367187500
-0.045776367187500
-0.045776367187500
-0.045776367187500
-0.045776367187500
-0.045776367187500
-0.045776367187500
-0.045776367187500
-0.045776367187500
-0.045776367187500
-0.045776367187500
-0.045776367187500
-0.045776367187500
-0.045776367187500
-0.045776367187500
-0.045776367187500
-0.045776367187500
-0.045776367187500
-0.045776367187500
-0.045776367187500
-0.045776367187500
-0.045776367187500
-0.045776367187500
-0.045776367187500
-0.045776367187500
-0.045776367187500
-0.045776367187500
-0.045776367187500
-0.045776367187500
-0.045776367187500
-0.045776367187500
-0.045776367187500
-0.045776367187500
-0.045776367187500
-0.045776367187500
-0.045776367187500
-0.045776367187500
-0.045776367187500
-0.045776367187500
-0.045776367187500
-0.045776367187500
-0.045776367187500
-0.045776367187500
-0.045776367187500
-0.045776367187500
-0.045776367187500
-0.045776367187500
-0.045776367187500
-0.045776367187500
-0.045776367187500
-0.045776367187500
-0.045776367187500
-0.045776367187500
-0.045776367187500
-0.045776367187500
-0.045776367187500
-0.045776367187500
-0.045776367187500
-0.045776367187500
-0.045776367187500
-0.045776367187500
-0.045776367187500
-0.045776367187500
-0.045776367187500
-0.045776367187500
-0.045776367187500
-0.045776367187500
-0.045776367187500
-0.045776367187500
-0.045776367187500
-0.045776367187500
-0.045776367187500
-0.045776367187500
-0.045776367187500
-0.045776367187500
-0.045776367187500
-0.045776367187500
-0.045776367187500
-0.045776367187500
-0.045776367187500
-0.045776367187500
-0.045776367187500
-0.045776367187500
-0.045776367187500
-0.045776367187500
-0.045776367187500
-0.045776367187500
-0.045776367187500
-0.045776367187500
-0.045776367187500
-0.045776367187500
-0.045776367187500
-0.045776367187500
-0.045776367187500
-0.045776367187500
-0.045776367187500
-0.045776367187500
-0.045776367187500
-0.045776367187500
-0.045776367187500
-0.045776367187500
-0.045776367187500
-0.045776367187500
-0.045776367187500
-0.045776367187500
-0.045776367187500
-0.045776367187500
-0.045776367187500
-0.045776367187500
-0.045776367187500
-0.045776367187500
-0.045776367187500
-0.045776367187500
-0.045776367187500
-0.045776367187500
-0.045776367187500
-0.045776367187500
-0.045776367187500
-0.045776367187500
-0.045776367187500
-0.045776367187500
-0.045776367187500
-0.045776367187500
-0.045776367187500
-0.045776367187500
-0.045776367187500
-0.045776367187500
-0.045776367187500
-0.045776367187500
-0.045776367187500
-0.045776367187500
-0.045776367187500
-0.045776367187500
-0.045776367187500
-0.045776367187500
-0.045776367187500
-0.045776367187500
-0.045776367187500
-0.045776367187500
-0.045776367187500
-0.045776367187500
-0.045776367187500
-0.045776367187500
-0.045776367187500
-0.045776367187500
-0.045776367187500
-0.045776367187500
-0.045776367187500
-0.045776367187500
-0.045776367187500
-0.045776367187500
-0.045776367187500
-0.045776367187500
-0.045776367187500
-0.045776367187500
-0.045776367187500
-0.045776367187500
-0.045776367187500
-0.045776367187500
-0.045776367187500
-0.045776367187500
-0.045776367187500
-0.045776367187500
-0.045776367187500
-0.045776367187500
-0.045776367187500
-0.045776367187500
-0.045776367187500
-0.045776367187500
-0.045776367187500
-0.045776367187500
-0.045776367187500
-0.045776367187500
-0.045776367187500
-0.045776367187500
-0.045776367187500
-0.045776367187500
-0.045776367187500
-0.045776367187500
-0.045776367187500
-0.045776367187500
-0.045776367187500
-0.045776367187500
-0.045776367187500
-0.045776367187500
-0.045776367187500
-0.045776367187500
-0.045776367187500
-0.045776367187500
-0.045776367187500
-0.045776367187500
-0.045776367187500
-0.045776367187500
-0.045776367187500
-0.045776367187500
-0.045776367187500
-0.061035156250000
-0.045776367187500
-0.045776367187500
-0.045776367187500
-0.045776367187500
-0.045776367187500
-0.045776367187500
-0.045776367187500
-0.045776367187500
-0.045776367187500
-0.045776367187500
-0.061035156250000
-0.045776367187500
-0.045776367187500
-0.045776367187500
-0.045776367187500
-0.045776367187500
-0.045776367187500
-0.045776367187500
-0.045776367187500
-0.061035156250000
-0.045776367187500
-0.045776367187500
-0.045776367187500
-0.045776367187500
-0.045776367187500
-0.061035156250000
-0.045776367187500
-0.045776367187500
-0.045776367187500
-0.045776367187500
-0.061035156250000
-0.045776367187500
-0.045776367187500
-0.045776367187500
-0.045776367187500
-0.045776367187500
-0.045776367187500
-0.045776367187500
-0.045776367187500
-0.045776367187500
-0.045776367187500
-0.061035156250000
-0.045776367187500
-0.045776367187500
-0.045776367187500
-0.045776367187500
-0.061035156250000
-0.045776367187500
-0.045776367187500
-0.061035156250000
-0.045776367187500
-0.045776367187500
-0.045776367187500
-0.045776367187500
-0.045776367187500
-0.045776367187500
-0.045776367187500
-0.045776367187500
-0.045776367187500
-0.045776367187500
-0.045776367187500
-0.045776367187500
-0.045776367187500
-0.045776367187500
-0.045776367187500
-0.045776367187500
-0.045776367187500
-0.045776367187500
-0.045776367187500
-0.045776367187500
-0.045776367187500
-0.045776367187500
-0.061035156250000
-0.045776367187500
-0.045776367187500
-0.061035156250000
-0.061035156250000
-0.061035156250000
-0.045776367187500
-0.045776367187500
-0.045776367187500
-0.045776367187500
-0.045776367187500
-0.045776367187500
-0.045776367187500
-0.045776367187500
-0.045776367187500
-0.061035156250000
-0.061035156250000
-0.045776367187500
-0.045776367187500
-0.045776367187500
-0.061035156250000
-0.045776367187500
-0.045776367187500
-0.045776367187500
-0.045776367187500
-0.045776367187500
-0.045776367187500
-0.045776367187500
-0.045776367187500
-0.045776367187500
-0.045776367187500
-0.045776367187500
-0.045776367187500
-0.045776367187500
-0.045776367187500
-0.045776367187500
-0.045776367187500
-0.045776367187500
-0.045776367187500
-0.045776367187500
-0.045776367187500
-0.045776367187500
-0.045776367187500
-0.045776367187500
-0.045776367187500
-0.045776367187500
-0.045776367187500
-0.045776367187500
-0.061035156250000
-0.045776367187500
-0.045776367187500
-0.061035156250000
-0.045776367187500
-0.045776367187500
-0.045776367187500
-0.045776367187500
-0.045776367187500
-0.045776367187500
-0.045776367187500
-0.045776367187500
-0.045776367187500
-0.045776367187500
-0.045776367187500
-0.045776367187500
-0.045776367187500
-0.045776367187500
-0.045776367187500
-0.045776367187500
-0.045776367187500
-0.045776367187500
-0.045776367187500
-0.045776367187500
-0.045776367187500
-0.045776367187500
-0.061035156250000
-0.045776367187500
-0.045776367187500
-0.045776367187500
-0.045776367187500
-0.045776367187500
-0.045776367187500
-0.045776367187500
-0.045776367187500
-0.045776367187500
-0.045776367187500
-0.045776367187500
-0.045776367187500
-0.045776367187500
-0.045776367187500
-0.045776367187500
-0.045776367187500
-0.045776367187500
-0.045776367187500
-0.045776367187500
-0.061035156250000
-0.045776367187500
-0.045776367187500
-0.045776367187500
-0.045776367187500
-0.045776367187500
-0.045776367187500
-0.045776367187500
-0.045776367187500
-0.045776367187500
-0.061035156250000
-0.045776367187500
-0.045776367187500
-0.045776367187500
-0.045776367187500
-0.045776367187500
-0.045776367187500
-0.045776367187500
-0.045776367187500
-0.045776367187500
-0.045776367187500
-0.045776367187500
-0.045776367187500
-0.045776367187500
-0.045776367187500
-0.045776367187500
-0.045776367187500
-0.045776367187500
-0.045776367187500
-0.045776367187500
-0.045776367187500
-0.045776367187500
-0.045776367187500
-0.045776367187500
-0.045776367187500
-0.045776367187500
-0.045776367187500
-0.045776367187500
-0.045776367187500
-0.045776367187500
-0.045776367187500
-0.045776367187500
-0.045776367187500
-0.045776367187500
-0.045776367187500
-0.045776367187500
-0.045776367187500
-0.045776367187500
-0.045776367187500
-0.045776367187500
-0.045776367187500
-0.045776367187500
-0.045776367187500
-0.045776367187500
-0.045776367187500
-0.045776367187500
-0.045776367187500
-0.045776367187500
-0.045776367187500
-0.045776367187500
-0.045776367187500
-0.045776367187500
-0.045776367187500
-0.045776367187500
-0.045776367187500
-0.045776367187500
-0.045776367187500
-0.045776367187500
-0.045776367187500
-0.045776367187500
-0.045776367187500
-0.045776367187500
-0.045776367187500
-0.045776367187500
-0.045776367187500
-0.061035156250000
-0.061035156250000
-0.045776367187500
-0.045776367187500
-0.045776367187500
-0.045776367187500
-0.045776367187500
-0.045776367187500
-0.045776367187500
-0.045776367187500
-0.045776367187500
-0.045776367187500
-0.045776367187500
-0.045776367187500
-0.045776367187500
-0.045776367187500
-0.045776367187500
-0.045776367187500
-0.045776367187500
-0.045776367187500
-0.045776367187500
-0.061035156250000
-0.045776367187500
-0.045776367187500
-0.045776367187500
-0.061035156250000
-0.045776367187500
-0.061035156250000
-0.045776367187500
-0.045776367187500
-0.061035156250000
-0.045776367187500
-0.045776367187500
-0.061035156250000
-0.045776367187500
-0.061035156250000
-0.045776367187500
-0.045776367187500
-0.045776367187500
-0.045776367187500
-0.045776367187500
-0.045776367187500
-0.045776367187500
-0.045776367187500
-0.061035156250000
-0.045776367187500
-0.045776367187500
-0.061035156250000
-0.061035156250000
-0.045776367187500
-0.061035156250000
-0.061035156250000
-0.045776367187500
-0.061035156250000
-0.061035156250000
-0.045776367187500
-0.045776367187500
-0.045776367187500
-0.061035156250000
-0.045776367187500
-0.045776367187500
-0.045776367187500
-0.061035156250000
-0.061035156250000
-0.045776367187500
-0.045776367187500
-0.045776367187500
-0.061035156250000
-0.061035156250000
-0.045776367187500
-0.045776367187500
-0.061035156250000
-0.045776367187500
-0.045776367187500
-0.061035156250000
-0.045776367187500
-0.045776367187500
-0.045776367187500
-0.045776367187500
-0.061035156250000
-0.061035156250000
-0.045776367187500
-0.061035156250000
-0.061035156250000
-0.045776367187500
-0.061035156250000
-0.061035156250000
-0.045776367187500
-0.061035156250000
-0.045776367187500
-0.045776367187500
-0.061035156250000
-0.045776367187500
-0.061035156250000
-0.061035156250000
-0.045776367187500
-0.061035156250000
-0.061035156250000
-0.045776367187500
-0.045776367187500
-0.045776367187500
-0.061035156250000
-0.061035156250000
-0.045776367187500
-0.045776367187500
-0.061035156250000
-0.061035156250000
-0.045776367187500
-0.061035156250000
-0.061035156250000
-0.045776367187500
-0.061035156250000
-0.045776367187500
-0.045776367187500
-0.045776367187500
-0.045776367187500
-0.045776367187500
-0.061035156250000
-0.045776367187500
-0.045776367187500
-0.061035156250000
-0.045776367187500
-0.061035156250000
-0.061035156250000
-0.061035156250000
-0.061035156250000
-0.045776367187500
-0.045776367187500
-0.061035156250000
-0.061035156250000
-0.045776367187500
-0.045776367187500
-0.061035156250000
-0.045776367187500
-0.045776367187500
-0.061035156250000
-0.061035156250000
-0.061035156250000
-0.045776367187500
-0.045776367187500
-0.061035156250000
-0.045776367187500
-0.045776367187500
-0.061035156250000
-0.045776367187500
-0.061035156250000
-0.061035156250000
-0.045776367187500
-0.061035156250000
-0.061035156250000
-0.045776367187500
-0.061035156250000
-0.061035156250000
-0.045776367187500
-0.061035156250000
-0.061035156250000
-0.045776367187500
-0.061035156250000
-0.061035156250000
-0.045776367187500
-0.045776367187500
-0.045776367187500
-0.045776367187500
-0.061035156250000
-0.045776367187500
-0.045776367187500
-0.061035156250000
-0.045776367187500
-0.045776367187500
-0.045776367187500
-0.045776367187500
-0.045776367187500
-0.045776367187500
-0.045776367187500
-0.045776367187500
-0.045776367187500
-0.045776367187500
-0.045776367187500
-0.061035156250000
-0.061035156250000
-0.061035156250000
-0.061035156250000
-0.045776367187500
-0.061035156250000
-0.061035156250000
-0.061035156250000
-0.061035156250000
-0.061035156250000
-0.045776367187500
-0.061035156250000
-0.061035156250000
-0.061035156250000
-0.061035156250000
-0.061035156250000
-0.061035156250000
-0.061035156250000
-0.061035156250000
-0.061035156250000
-0.061035156250000
-0.061035156250000
-0.061035156250000
-0.061035156250000
-0.045776367187500
-0.045776367187500
-0.061035156250000
-0.045776367187500
-0.061035156250000
-0.061035156250000
-0.045776367187500
-0.061035156250000
-0.061035156250000
-0.045776367187500
-0.061035156250000
-0.061035156250000
-0.045776367187500
-0.061035156250000
-0.061035156250000
-0.061035156250000
-0.061035156250000
-0.045776367187500
-0.045776367187500
-0.061035156250000
-0.045776367187500
-0.045776367187500
-0.061035156250000
-0.061035156250000
-0.045776367187500
-0.061035156250000
-0.045776367187500
-0.061035156250000
-0.045776367187500
-0.061035156250000
-0.061035156250000
-0.045776367187500
-0.045776367187500
-0.061035156250000
-0.061035156250000
-0.061035156250000
-0.045776367187500
-0.061035156250000
-0.061035156250000
-0.061035156250000
-0.045776367187500
-0.045776367187500
-0.061035156250000
-0.061035156250000
-0.045776367187500
-0.061035156250000
-0.045776367187500
-0.045776367187500
-0.045776367187500
-0.061035156250000
-0.061035156250000
-0.045776367187500
-0.045776367187500
-0.061035156250000
-0.045776367187500
-0.045776367187500
-0.045776367187500
-0.061035156250000
-0.045776367187500
-0.045776367187500
-0.045776367187500
-0.061035156250000
-0.061035156250000
-0.061035156250000
-0.045776367187500
-0.061035156250000
-0.061035156250000
-0.061035156250000
-0.061035156250000
-0.061035156250000
-0.045776367187500
-0.061035156250000
-0.061035156250000
-0.061035156250000
-0.061035156250000
-0.045776367187500
-0.061035156250000
-0.061035156250000
-0.061035156250000
-0.045776367187500
-0.061035156250000
-0.061035156250000
-0.061035156250000
-0.061035156250000
-0.061035156250000
-0.045776367187500
-0.061035156250000
-0.061035156250000
-0.061035156250000
-0.045776367187500
-0.061035156250000
-0.061035156250000
-0.061035156250000
-0.045776367187500
-0.061035156250000
-0.061035156250000
-0.061035156250000
-0.061035156250000
-0.061035156250000
-0.061035156250000
-0.061035156250000
-0.061035156250000
-0.061035156250000
-0.061035156250000
-0.061035156250000
-0.061035156250000
-0.061035156250000
-0.061035156250000
-0.061035156250000
-0.061035156250000
-0.061035156250000
-0.061035156250000
-0.061035156250000
-0.045776367187500
-0.061035156250000
-0.061035156250000
-0.061035156250000
-0.045776367187500
-0.061035156250000
-0.061035156250000
-0.061035156250000
-0.061035156250000
-0.061035156250000
-0.045776367187500
-0.061035156250000
-0.045776367187500
-0.045776367187500
-0.061035156250000
-0.045776367187500
-0.045776367187500
-0.061035156250000
-0.061035156250000
-0.045776367187500
-0.045776367187500
-0.061035156250000
-0.061035156250000
-0.045776367187500
-0.045776367187500
-0.045776367187500
-0.045776367187500
-0.061035156250000
-0.045776367187500
-0.045776367187500
-0.045776367187500
-0.061035156250000
-0.061035156250000
-0.045776367187500
-0.045776367187500
-0.045776367187500
-0.061035156250000
-0.061035156250000
-0.045776367187500
-0.045776367187500
-0.045776367187500
-0.045776367187500
-0.045776367187500
-0.045776367187500
-0.061035156250000
-0.045776367187500
-0.045776367187500
-0.061035156250000
-0.045776367187500
-0.045776367187500
-0.061035156250000
-0.045776367187500
-0.045776367187500
-0.045776367187500
-0.045776367187500
-0.045776367187500
-0.045776367187500
-0.045776367187500
-0.045776367187500
-0.045776367187500
-0.045776367187500
-0.045776367187500
-0.045776367187500
-0.045776367187500
-0.045776367187500
-0.045776367187500
-0.045776367187500
-0.061035156250000
-0.061035156250000
-0.045776367187500
-0.045776367187500
-0.061035156250000
-0.045776367187500
-0.045776367187500
-0.061035156250000
-0.061035156250000
-0.045776367187500
-0.045776367187500
-0.061035156250000
-0.045776367187500
-0.061035156250000
-0.045776367187500
-0.061035156250000
-0.061035156250000
-0.045776367187500
-0.061035156250000
-0.061035156250000
-0.045776367187500
-0.045776367187500
-0.045776367187500
-0.061035156250000
-0.061035156250000
-0.045776367187500
-0.045776367187500
-0.045776367187500
-0.061035156250000
-0.061035156250000
-0.061035156250000
-0.061035156250000
-0.045776367187500
-0.061035156250000
-0.061035156250000
-0.061035156250000
-0.061035156250000
-0.045776367187500
-0.045776367187500
-0.061035156250000
-0.061035156250000
-0.045776367187500
-0.061035156250000
-0.061035156250000
-0.061035156250000
-0.061035156250000
-0.061035156250000
-0.061035156250000
-0.045776367187500
-0.045776367187500
-0.061035156250000
-0.061035156250000
-0.045776367187500
-0.045776367187500
-0.061035156250000
-0.061035156250000
-0.045776367187500
-0.045776367187500
-0.045776367187500
-0.045776367187500
-0.045776367187500
-0.045776367187500
-0.045776367187500
-0.045776367187500
-0.045776367187500
-0.045776367187500
-0.045776367187500
-0.045776367187500
-0.045776367187500
-0.045776367187500
-0.045776367187500
-0.045776367187500
-0.045776367187500
-0.045776367187500
-0.045776367187500
-0.045776367187500
-0.045776367187500
-0.045776367187500
-0.045776367187500
-0.045776367187500
-0.045776367187500
-0.045776367187500
-0.045776367187500
-0.045776367187500
-0.045776367187500
-0.061035156250000
-0.045776367187500
-0.045776367187500
-0.045776367187500
-0.045776367187500
-0.061035156250000
-0.045776367187500
-0.045776367187500
-0.045776367187500
-0.045776367187500
-0.045776367187500
-0.045776367187500
-0.045776367187500
-0.045776367187500
-0.045776367187500
-0.061035156250000
-0.061035156250000
-0.045776367187500
-0.045776367187500
-0.045776367187500
-0.045776367187500
-0.045776367187500
-0.045776367187500
-0.045776367187500
-0.045776367187500
-0.045776367187500
-0.045776367187500
-0.045776367187500
-0.045776367187500
-0.045776367187500
-0.045776367187500
-0.045776367187500
-0.045776367187500
-0.045776367187500
-0.045776367187500
-0.045776367187500
-0.045776367187500
-0.045776367187500
-0.045776367187500
-0.045776367187500
-0.045776367187500
-0.045776367187500
-0.045776367187500
-0.045776367187500
-0.045776367187500
-0.045776367187500
-0.061035156250000
-0.045776367187500
-0.045776367187500
-0.061035156250000
-0.045776367187500
-0.045776367187500
-0.045776367187500
-0.045776367187500
-0.045776367187500
-0.045776367187500
-0.045776367187500
-0.061035156250000
-0.045776367187500
-0.045776367187500
-0.045776367187500
-0.061035156250000
-0.061035156250000
-0.045776367187500
-0.045776367187500
-0.045776367187500
-0.061035156250000
-0.045776367187500
-0.045776367187500
-0.061035156250000
-0.061035156250000
-0.045776367187500
-0.061035156250000
-0.045776367187500
-0.045776367187500
-0.061035156250000
-0.061035156250000
-0.045776367187500
-0.045776367187500
-0.045776367187500
-0.045776367187500
-0.061035156250000
-0.045776367187500
-0.045776367187500
-0.045776367187500
-0.061035156250000
-0.045776367187500
-0.045776367187500
-0.045776367187500
-0.061035156250000
-0.045776367187500
-0.045776367187500
-0.045776367187500
-0.045776367187500
-0.045776367187500
-0.061035156250000
-0.045776367187500
-0.045776367187500
-0.061035156250000
-0.045776367187500
-0.045776367187500
-0.045776367187500
-0.045776367187500
-0.045776367187500
-0.045776367187500
-0.045776367187500
-0.045776367187500
-0.045776367187500
-0.045776367187500
-0.045776367187500
-0.045776367187500
-0.045776367187500
-0.045776367187500
-0.045776367187500
-0.045776367187500
-0.045776367187500
-0.045776367187500
-0.045776367187500
-0.045776367187500
-0.045776367187500
-0.061035156250000
-0.045776367187500
-0.045776367187500
-0.045776367187500
-0.045776367187500
-0.045776367187500
-0.045776367187500
-0.045776367187500
-0.045776367187500
-0.045776367187500
-0.045776367187500
-0.045776367187500
-0.045776367187500
-0.045776367187500
-0.045776367187500
-0.061035156250000
-0.045776367187500
-0.045776367187500
-0.061035156250000
-0.045776367187500
-0.045776367187500
-0.045776367187500
-0.045776367187500
-0.045776367187500
-0.045776367187500
-0.045776367187500
-0.045776367187500
-0.045776367187500
-0.045776367187500
-0.061035156250000
-0.061035156250000
-0.045776367187500
-0.045776367187500
-0.045776367187500
-0.061035156250000
-0.045776367187500
-0.045776367187500
-0.045776367187500
-0.045776367187500
-0.045776367187500
-0.045776367187500
-0.045776367187500
-0.045776367187500
-0.045776367187500
-0.045776367187500
-0.045776367187500
-0.045776367187500
-0.045776367187500
-0.061035156250000
-0.045776367187500
-0.045776367187500
-0.045776367187500
-0.061035156250000
-0.061035156250000
-0.045776367187500
-0.045776367187500
-0.061035156250000
-0.045776367187500
-0.045776367187500
-0.045776367187500
-0.045776367187500
-0.045776367187500
-0.061035156250000
-0.045776367187500
-0.045776367187500
-0.045776367187500
-0.045776367187500
-0.061035156250000
-0.045776367187500
-0.045776367187500
-0.045776367187500
-0.045776367187500
-0.045776367187500
-0.045776367187500
-0.045776367187500
-0.045776367187500
-0.061035156250000
-0.045776367187500
-0.045776367187500
-0.045776367187500
-0.045776367187500
-0.045776367187500
-0.045776367187500
-0.045776367187500
-0.061035156250000
-0.045776367187500
-0.045776367187500
-0.045776367187500
-0.045776367187500
-0.045776367187500
-0.045776367187500
-0.045776367187500
-0.045776367187500
-0.045776367187500
-0.045776367187500
-0.045776367187500
-0.045776367187500
-0.045776367187500
-0.061035156250000
-0.045776367187500
-0.045776367187500
-0.045776367187500
-0.045776367187500
-0.045776367187500
-0.045776367187500
-0.045776367187500
-0.045776367187500
-0.045776367187500
-0.045776367187500
-0.045776367187500
-0.045776367187500
-0.045776367187500
-0.045776367187500
-0.045776367187500
-0.045776367187500
-0.045776367187500
-0.045776367187500
-0.045776367187500
-0.045776367187500
-0.045776367187500
-0.061035156250000
-0.045776367187500
-0.045776367187500
-0.045776367187500
-0.061035156250000
-0.061035156250000
-0.045776367187500
-0.045776367187500
-0.045776367187500
-0.045776367187500
-0.061035156250000
-0.045776367187500
-0.045776367187500
-0.045776367187500
-0.045776367187500
-0.045776367187500
-0.045776367187500
-0.045776367187500
-0.045776367187500
-0.045776367187500
-0.045776367187500
-0.045776367187500
-0.045776367187500
-0.045776367187500
-0.045776367187500
-0.045776367187500
-0.045776367187500
-0.045776367187500
-0.045776367187500
-0.045776367187500
-0.045776367187500
-0.045776367187500
-0.045776367187500
-0.045776367187500
-0.061035156250000
-0.061035156250000
-0.045776367187500
-0.045776367187500
-0.045776367187500
-0.045776367187500
-0.061035156250000
-0.061035156250000
-0.045776367187500
-0.045776367187500
-0.045776367187500
-0.061035156250000
-0.061035156250000
-0.045776367187500
-0.045776367187500
-0.045776367187500
-0.045776367187500
-0.061035156250000
-0.061035156250000
-0.045776367187500
-0.045776367187500
-0.061035156250000
-0.061035156250000
-0.045776367187500
-0.061035156250000
-0.045776367187500
-0.061035156250000
-0.061035156250000
-0.061035156250000
-0.045776367187500
-0.045776367187500
-0.045776367187500
-0.045776367187500
-0.061035156250000
-0.061035156250000
-0.045776367187500
-0.045776367187500
-0.061035156250000
-0.061035156250000
-0.045776367187500
-0.061035156250000
-0.061035156250000
-0.061035156250000
-0.061035156250000
-0.045776367187500
-0.045776367187500
-0.061035156250000
-0.045776367187500
-0.045776367187500
-0.045776367187500
-0.061035156250000
-0.045776367187500
-0.045776367187500
-0.061035156250000
-0.045776367187500
-0.045776367187500
-0.045776367187500
-0.061035156250000
-0.045776367187500
-0.045776367187500
-0.045776367187500
-0.061035156250000
-0.045776367187500
-0.061035156250000
-0.061035156250000
-0.045776367187500
-0.045776367187500
-0.045776367187500
-0.045776367187500
-0.061035156250000
-0.045776367187500
-0.045776367187500
-0.045776367187500
-0.045776367187500
-0.045776367187500
-0.045776367187500
-0.045776367187500
-0.045776367187500
-0.045776367187500
-0.045776367187500
-0.045776367187500
-0.045776367187500
-0.045776367187500
-0.045776367187500
-0.061035156250000
-0.045776367187500
-0.045776367187500
-0.061035156250000
-0.045776367187500
-0.045776367187500
-0.045776367187500
-0.045776367187500
-0.061035156250000
-0.045776367187500
-0.045776367187500
-0.045776367187500
-0.045776367187500
-0.045776367187500
-0.045776367187500
-0.045776367187500
-0.045776367187500
-0.045776367187500
-0.045776367187500
-0.045776367187500
-0.061035156250000
-0.045776367187500
-0.045776367187500
-0.045776367187500
-0.045776367187500
-0.045776367187500
-0.045776367187500
-0.045776367187500
-0.045776367187500
-0.045776367187500
-0.045776367187500
-0.061035156250000
-0.045776367187500
-0.045776367187500
-0.061035156250000
-0.061035156250000
-0.045776367187500
-0.045776367187500
-0.045776367187500
-0.045776367187500
-0.061035156250000
-0.045776367187500
-0.045776367187500
-0.045776367187500
-0.045776367187500
-0.045776367187500
-0.045776367187500
-0.045776367187500
-0.045776367187500
-0.045776367187500
-0.045776367187500
-0.045776367187500
-0.045776367187500
-0.045776367187500
-0.045776367187500
-0.045776367187500
-0.045776367187500
-0.045776367187500
-0.045776367187500
-0.045776367187500
-0.045776367187500
-0.045776367187500
-0.045776367187500
-0.045776367187500
-0.045776367187500
-0.045776367187500
-0.045776367187500
-0.045776367187500
-0.045776367187500
-0.045776367187500
-0.045776367187500
-0.045776367187500
-0.045776367187500
-0.045776367187500
-0.045776367187500
-0.045776367187500
-0.045776367187500
-0.045776367187500
-0.045776367187500
-0.045776367187500
-0.045776367187500
-0.045776367187500
-0.045776367187500
-0.045776367187500
-0.045776367187500
-0.045776367187500
-0.045776367187500
-0.045776367187500
-0.045776367187500
-0.045776367187500
-0.045776367187500
-0.045776367187500
-0.045776367187500
-0.045776367187500
-0.045776367187500
-0.045776367187500
-0.045776367187500
-0.045776367187500
-0.045776367187500
-0.045776367187500
-0.045776367187500
-0.045776367187500
-0.045776367187500
-0.045776367187500
-0.045776367187500
-0.045776367187500
-0.045776367187500
-0.045776367187500
-0.045776367187500
-0.045776367187500
-0.045776367187500
-0.045776367187500
-0.045776367187500
-0.045776367187500
-0.045776367187500
-0.045776367187500
-0.045776367187500
-0.045776367187500
-0.045776367187500
-0.045776367187500
-0.045776367187500
-0.045776367187500
-0.045776367187500
-0.045776367187500
-0.045776367187500
-0.045776367187500
-0.045776367187500
-0.045776367187500
-0.045776367187500
-0.045776367187500
-0.045776367187500
-0.045776367187500
-0.045776367187500
-0.045776367187500
-0.045776367187500
-0.045776367187500
-0.045776367187500
-0.045776367187500
-0.045776367187500
-0.045776367187500
-0.045776367187500
-0.045776367187500
-0.045776367187500
-0.045776367187500
-0.045776367187500
-0.045776367187500
-0.045776367187500
-0.045776367187500
-0.045776367187500
-0.045776367187500
-0.045776367187500
-0.045776367187500
-0.045776367187500
-0.045776367187500
-0.045776367187500
-0.045776367187500
-0.045776367187500
-0.045776367187500
-0.045776367187500
-0.045776367187500
-0.045776367187500
-0.045776367187500
-0.045776367187500
-0.045776367187500
-0.045776367187500
-0.045776367187500
-0.045776367187500
-0.045776367187500
-0.045776367187500
-0.045776367187500
-0.045776367187500
-0.045776367187500
-0.045776367187500
-0.045776367187500
-0.045776367187500
-0.045776367187500
-0.045776367187500
-0.045776367187500
-0.045776367187500
-0.045776367187500
-0.045776367187500
-0.045776367187500
-0.045776367187500
-0.045776367187500
-0.045776367187500
-0.045776367187500
-0.045776367187500
-0.045776367187500
-0.045776367187500
-0.045776367187500
-0.045776367187500
-0.045776367187500
-0.045776367187500
-0.045776367187500
-0.045776367187500
-0.045776367187500
-0.045776367187500
-0.045776367187500
-0.045776367187500
-0.045776367187500
-0.045776367187500
-0.045776367187500
-0.045776367187500
-0.045776367187500
-0.045776367187500
-0.045776367187500
-0.045776367187500
-0.045776367187500
-0.045776367187500
-0.045776367187500
-0.045776367187500
-0.045776367187500
-0.045776367187500
-0.045776367187500
-0.045776367187500
-0.045776367187500
-0.045776367187500
-0.045776367187500
-0.045776367187500
-0.045776367187500
-0.045776367187500
-0.045776367187500
-0.045776367187500
-0.045776367187500
-0.045776367187500
-0.045776367187500
-0.045776367187500
-0.045776367187500
-0.045776367187500
-0.045776367187500
-0.045776367187500
-0.045776367187500
-0.045776367187500
-0.045776367187500
-0.045776367187500
-0.045776367187500
-0.045776367187500
-0.045776367187500
-0.045776367187500
-0.045776367187500
-0.045776367187500
-0.045776367187500
-0.045776367187500
-0.045776367187500
-0.045776367187500
-0.045776367187500
-0.045776367187500
-0.045776367187500
-0.045776367187500
-0.045776367187500
-0.045776367187500
-0.045776367187500
-0.045776367187500
-0.045776367187500
-0.045776367187500
-0.045776367187500
-0.045776367187500
-0.045776367187500
-0.045776367187500
-0.045776367187500
-0.045776367187500
-0.045776367187500
-0.045776367187500
-0.045776367187500
-0.045776367187500
-0.061035156250000
-0.061035156250000
-0.045776367187500
-0.045776367187500
-0.045776367187500
-0.061035156250000
-0.045776367187500
-0.045776367187500
-0.061035156250000
-0.045776367187500
-0.045776367187500
-0.045776367187500
-0.045776367187500
-0.045776367187500
-0.061035156250000
-0.045776367187500
-0.045776367187500
-0.045776367187500
-0.045776367187500
-0.045776367187500
-0.045776367187500
-0.045776367187500
-0.045776367187500
-0.061035156250000
-0.045776367187500
-0.045776367187500
-0.045776367187500
-0.045776367187500
-0.045776367187500
-0.045776367187500
-0.045776367187500
-0.061035156250000
-0.045776367187500
-0.045776367187500
-0.045776367187500
-0.045776367187500
-0.045776367187500
-0.045776367187500
-0.045776367187500
-0.045776367187500
-0.045776367187500
-0.045776367187500
-0.045776367187500
-0.045776367187500
-0.045776367187500
-0.045776367187500
-0.045776367187500
-0.045776367187500
-0.045776367187500
-0.045776367187500
-0.045776367187500
-0.045776367187500
-0.045776367187500
-0.045776367187500
-0.045776367187500
-0.045776367187500
-0.045776367187500
-0.045776367187500
-0.045776367187500
-0.045776367187500
-0.045776367187500
-0.045776367187500
-0.045776367187500
-0.045776367187500
-0.045776367187500
-0.045776367187500
-0.045776367187500
-0.045776367187500
-0.045776367187500
-0.045776367187500
-0.045776367187500
-0.045776367187500
-0.045776367187500
-0.045776367187500
-0.045776367187500
-0.045776367187500
-0.045776367187500
-0.045776367187500
-0.045776367187500
-0.045776367187500
-0.045776367187500
-0.045776367187500
-0.045776367187500
-0.045776367187500
-0.045776367187500
-0.045776367187500
-0.045776367187500
-0.045776367187500
-0.045776367187500
-0.045776367187500
-0.045776367187500
-0.045776367187500
-0.045776367187500
-0.045776367187500
-0.045776367187500
-0.045776367187500
-0.045776367187500
-0.045776367187500
-0.045776367187500
-0.045776367187500
-0.061035156250000
-0.045776367187500
-0.045776367187500
-0.045776367187500
-0.045776367187500
-0.061035156250000
-0.045776367187500
-0.045776367187500
-0.045776367187500
-0.045776367187500
-0.045776367187500
-0.045776367187500
-0.045776367187500
-0.045776367187500
-0.045776367187500
-0.045776367187500
-0.045776367187500
-0.045776367187500
-0.045776367187500
-0.045776367187500
-0.045776367187500
-0.045776367187500
-0.045776367187500
-0.045776367187500
-0.045776367187500
-0.045776367187500
-0.045776367187500
-0.045776367187500
-0.045776367187500
-0.045776367187500
-0.045776367187500
-0.045776367187500
-0.045776367187500
-0.045776367187500
-0.045776367187500
-0.045776367187500
-0.045776367187500
-0.045776367187500
-0.045776367187500
-0.045776367187500
-0.045776367187500
-0.045776367187500
-0.045776367187500
-0.045776367187500
-0.045776367187500
-0.045776367187500
-0.045776367187500
-0.045776367187500
-0.045776367187500
-0.045776367187500
-0.045776367187500
-0.045776367187500
-0.045776367187500
-0.045776367187500
-0.045776367187500
-0.061035156250000
-0.045776367187500
-0.045776367187500
-0.045776367187500
-0.045776367187500
-0.045776367187500
-0.045776367187500
-0.045776367187500
-0.045776367187500
-0.045776367187500
-0.045776367187500
-0.045776367187500
-0.045776367187500
-0.045776367187500
-0.045776367187500
-0.045776367187500
-0.045776367187500
-0.045776367187500
-0.045776367187500
-0.045776367187500
-0.045776367187500
-0.045776367187500
-0.045776367187500
-0.045776367187500
-0.045776367187500
-0.045776367187500
-0.045776367187500
-0.045776367187500
-0.045776367187500
-0.045776367187500
-0.045776367187500
-0.045776367187500
-0.045776367187500
-0.045776367187500
-0.045776367187500
-0.045776367187500
-0.045776367187500
-0.045776367187500
-0.045776367187500
-0.045776367187500
-0.045776367187500
-0.045776367187500
-0.045776367187500
-0.045776367187500
-0.045776367187500
-0.045776367187500
-0.045776367187500
-0.045776367187500
-0.045776367187500
-0.045776367187500
-0.045776367187500
-0.045776367187500
-0.045776367187500
-0.045776367187500
-0.045776367187500
-0.045776367187500
-0.045776367187500
-0.045776367187500
-0.045776367187500
-0.045776367187500
-0.045776367187500
-0.045776367187500
-0.045776367187500
-0.045776367187500
-0.045776367187500
-0.045776367187500
-0.045776367187500
-0.045776367187500
-0.045776367187500
-0.045776367187500
-0.045776367187500
-0.045776367187500
-0.045776367187500
-0.045776367187500
-0.045776367187500
-0.045776367187500
-0.045776367187500
-0.045776367187500
-0.045776367187500
-0.045776367187500
-0.045776367187500
-0.045776367187500
-0.045776367187500
-0.045776367187500
-0.045776367187500
-0.045776367187500
-0.045776367187500
-0.045776367187500
-0.045776367187500
-0.045776367187500
-0.045776367187500
-0.045776367187500
-0.045776367187500
-0.045776367187500
-0.045776367187500
-0.045776367187500
-0.045776367187500
-0.045776367187500
-0.045776367187500
-0.045776367187500
-0.045776367187500
-0.045776367187500
-0.045776367187500
-0.045776367187500
-0.045776367187500
-0.045776367187500
-0.045776367187500
-0.045776367187500
-0.045776367187500
-0.045776367187500
-0.045776367187500
-0.045776367187500
-0.045776367187500
-0.045776367187500
-0.045776367187500
-0.045776367187500
-0.045776367187500
-0.045776367187500
-0.045776367187500
-0.045776367187500
-0.045776367187500
-0.045776367187500
-0.045776367187500
-0.045776367187500
-0.045776367187500
-0.045776367187500
-0.045776367187500
-0.045776367187500
-0.045776367187500
-0.045776367187500
-0.045776367187500
-0.045776367187500
-0.045776367187500
-0.045776367187500
-0.045776367187500
-0.045776367187500
-0.045776367187500
-0.045776367187500
-0.045776367187500
-0.045776367187500
-0.045776367187500
-0.045776367187500
-0.045776367187500
-0.045776367187500
-0.045776367187500
-0.045776367187500
-0.045776367187500
-0.045776367187500
-0.045776367187500
-0.045776367187500
-0.045776367187500
-0.045776367187500
-0.045776367187500
-0.045776367187500
-0.045776367187500
-0.045776367187500
-0.045776367187500
-0.045776367187500
-0.045776367187500
-0.045776367187500
-0.045776367187500
-0.045776367187500
-0.045776367187500
-0.045776367187500
-0.045776367187500
-0.045776367187500
-0.045776367187500
-0.045776367187500
-0.045776367187500
-0.045776367187500
-0.045776367187500
-0.045776367187500
-0.045776367187500
-0.045776367187500
-0.045776367187500
-0.045776367187500
-0.045776367187500
-0.045776367187500
-0.045776367187500
-0.045776367187500
-0.045776367187500
-0.045776367187500
-0.045776367187500
-0.045776367187500
-0.045776367187500
-0.045776367187500
-0.045776367187500
-0.045776367187500
-0.045776367187500
-0.045776367187500
-0.045776367187500
-0.045776367187500
-0.045776367187500
-0.045776367187500
-0.045776367187500
-0.045776367187500
-0.045776367187500
-0.045776367187500
-0.045776367187500
-0.045776367187500
-0.045776367187500
-0.045776367187500
-0.045776367187500
-0.045776367187500
-0.045776367187500
-0.045776367187500
-0.045776367187500
-0.045776367187500
-0.045776367187500
-0.045776367187500
-0.045776367187500
-0.045776367187500
-0.045776367187500
-0.045776367187500
-0.045776367187500
-0.045776367187500
-0.045776367187500
-0.045776367187500
-0.061035156250000
-0.045776367187500
-0.045776367187500
-0.045776367187500
-0.045776367187500
-0.045776367187500
-0.045776367187500
-0.045776367187500
-0.045776367187500
-0.045776367187500
-0.045776367187500
-0.045776367187500
-0.045776367187500
-0.045776367187500
-0.045776367187500
-0.045776367187500
-0.045776367187500
-0.045776367187500
-0.045776367187500
-0.045776367187500
-0.045776367187500
-0.045776367187500
-0.045776367187500
-0.045776367187500
-0.045776367187500
-0.045776367187500
-0.045776367187500
-0.045776367187500
-0.045776367187500
-0.045776367187500
-0.045776367187500
-0.045776367187500
-0.045776367187500
-0.045776367187500
-0.045776367187500
-0.045776367187500
-0.045776367187500
-0.045776367187500
-0.045776367187500
-0.045776367187500
-0.045776367187500
-0.045776367187500
-0.045776367187500
-0.045776367187500
-0.045776367187500
-0.045776367187500
-0.045776367187500
-0.045776367187500
-0.045776367187500
-0.045776367187500
-0.045776367187500
-0.045776367187500
-0.045776367187500
-0.045776367187500
-0.045776367187500
-0.045776367187500
-0.045776367187500
-0.045776367187500
-0.045776367187500
-0.045776367187500
-0.045776367187500
-0.045776367187500
-0.045776367187500
-0.045776367187500
-0.045776367187500
-0.045776367187500
-0.045776367187500
-0.061035156250000
-0.045776367187500
-0.045776367187500
-0.045776367187500
-0.045776367187500
-0.045776367187500
-0.045776367187500
-0.045776367187500
-0.045776367187500
-0.045776367187500
-0.045776367187500
-0.045776367187500
-0.045776367187500
-0.045776367187500
-0.045776367187500
-0.045776367187500
-0.045776367187500
-0.045776367187500
-0.045776367187500
-0.045776367187500
-0.045776367187500
-0.045776367187500
-0.045776367187500
-0.045776367187500
-0.045776367187500
-0.045776367187500
-0.045776367187500
-0.045776367187500
-0.045776367187500
-0.045776367187500
-0.045776367187500
-0.045776367187500
-0.045776367187500
-0.045776367187500
-0.045776367187500
-0.045776367187500
-0.045776367187500
-0.045776367187500
-0.045776367187500
-0.045776367187500
-0.045776367187500
-0.045776367187500
-0.045776367187500
-0.045776367187500
-0.045776367187500
-0.045776367187500
-0.045776367187500
-0.045776367187500
-0.045776367187500
-0.045776367187500
-0.045776367187500
-0.045776367187500
-0.045776367187500
-0.045776367187500
-0.045776367187500
-0.045776367187500
-0.045776367187500
-0.045776367187500
-0.045776367187500
-0.045776367187500
-0.045776367187500
-0.045776367187500
-0.045776367187500
-0.045776367187500
-0.045776367187500
-0.045776367187500
-0.045776367187500
-0.045776367187500
-0.045776367187500
-0.045776367187500
-0.045776367187500
-0.045776367187500
-0.045776367187500
-0.045776367187500
-0.045776367187500
-0.045776367187500
-0.045776367187500
-0.045776367187500
-0.030517578125000
-0.045776367187500
-0.045776367187500
-0.045776367187500
-0.045776367187500
-0.045776367187500
-0.045776367187500
-0.045776367187500
-0.045776367187500
-0.045776367187500
-0.045776367187500
-0.045776367187500
-0.045776367187500
-0.045776367187500
-0.045776367187500
-0.045776367187500
-0.045776367187500
-0.045776367187500
-0.045776367187500
-0.045776367187500
-0.045776367187500
-0.045776367187500
-0.045776367187500
-0.045776367187500
-0.045776367187500
-0.045776367187500
-0.045776367187500
-0.045776367187500
-0.045776367187500
-0.045776367187500
-0.045776367187500
-0.045776367187500
-0.045776367187500
-0.045776367187500
-0.045776367187500
-0.045776367187500
-0.045776367187500
-0.045776367187500
-0.045776367187500
-0.045776367187500
-0.045776367187500
-0.045776367187500
-0.045776367187500
-0.045776367187500
-0.045776367187500
-0.045776367187500
-0.045776367187500
-0.045776367187500
-0.045776367187500
-0.045776367187500
-0.045776367187500
-0.045776367187500
-0.045776367187500
-0.045776367187500
-0.045776367187500
-0.045776367187500
-0.045776367187500
-0.045776367187500
-0.045776367187500
-0.045776367187500
-0.045776367187500
-0.045776367187500
-0.045776367187500
-0.045776367187500
-0.045776367187500
-0.045776367187500
-0.045776367187500
-0.045776367187500
-0.045776367187500
-0.045776367187500
-0.045776367187500
-0.045776367187500
-0.045776367187500
-0.045776367187500
-0.045776367187500
-0.045776367187500
-0.045776367187500
-0.045776367187500
-0.045776367187500
-0.045776367187500
-0.045776367187500
-0.045776367187500
-0.045776367187500
-0.045776367187500
-0.045776367187500
-0.045776367187500
-0.045776367187500
-0.045776367187500
-0.045776367187500
-0.045776367187500
-0.045776367187500
-0.045776367187500
-0.045776367187500
-0.045776367187500
-0.045776367187500
-0.045776367187500
-0.045776367187500
-0.045776367187500
-0.045776367187500
-0.045776367187500
-0.045776367187500
-0.045776367187500
-0.045776367187500
-0.045776367187500
-0.045776367187500
-0.045776367187500
-0.045776367187500
-0.045776367187500
-0.045776367187500
-0.045776367187500
-0.045776367187500
-0.045776367187500
-0.045776367187500
-0.045776367187500
-0.045776367187500
-0.045776367187500
-0.045776367187500
-0.045776367187500
-0.045776367187500
-0.045776367187500
-0.045776367187500
-0.045776367187500
-0.045776367187500
-0.045776367187500
-0.045776367187500
-0.045776367187500
-0.045776367187500
-0.045776367187500
-0.045776367187500
-0.045776367187500
-0.045776367187500
-0.045776367187500
-0.061035156250000
-0.061035156250000
-0.045776367187500
-0.045776367187500
-0.045776367187500
-0.045776367187500
-0.045776367187500
-0.045776367187500
-0.045776367187500
-0.061035156250000
-0.045776367187500
-0.045776367187500
-0.061035156250000
-0.045776367187500
-0.045776367187500
-0.061035156250000
-0.045776367187500
-0.045776367187500
-0.045776367187500
-0.045776367187500
-0.061035156250000
-0.045776367187500
-0.045776367187500
-0.045776367187500
-0.045776367187500
-0.045776367187500
-0.045776367187500
-0.045776367187500
-0.045776367187500
-0.045776367187500
-0.045776367187500
-0.045776367187500
-0.045776367187500
-0.045776367187500
-0.045776367187500
-0.045776367187500
-0.045776367187500
-0.045776367187500
-0.045776367187500
-0.045776367187500
-0.045776367187500
-0.045776367187500
-0.045776367187500
-0.045776367187500
-0.061035156250000
-0.045776367187500
-0.045776367187500
-0.045776367187500
-0.045776367187500
-0.045776367187500
-0.061035156250000
-0.045776367187500
-0.045776367187500
-0.045776367187500
-0.045776367187500
-0.045776367187500
-0.061035156250000
-0.045776367187500
-0.045776367187500
-0.061035156250000
-0.045776367187500
-0.061035156250000
-0.061035156250000
-0.045776367187500
-0.045776367187500
-0.045776367187500
-0.045776367187500
-0.045776367187500
-0.045776367187500
-0.045776367187500
-0.045776367187500
-0.045776367187500
-0.045776367187500
-0.045776367187500
-0.061035156250000
-0.045776367187500
-0.045776367187500
-0.045776367187500
-0.061035156250000
-0.061035156250000
-0.045776367187500
-0.045776367187500
-0.045776367187500
-0.045776367187500
-0.045776367187500
-0.045776367187500
-0.061035156250000
-0.045776367187500
-0.045776367187500
-0.061035156250000
-0.061035156250000
-0.045776367187500
-0.045776367187500
-0.045776367187500
-0.061035156250000
-0.061035156250000
-0.061035156250000
-0.045776367187500
-0.045776367187500
-0.061035156250000
-0.045776367187500
-0.061035156250000
-0.045776367187500
-0.045776367187500
-0.061035156250000
-0.061035156250000
-0.045776367187500
-0.045776367187500
-0.061035156250000
-0.061035156250000
-0.045776367187500
-0.045776367187500
-0.061035156250000
-0.061035156250000
-0.045776367187500
-0.045776367187500
-0.061035156250000
-0.061035156250000
-0.045776367187500
-0.061035156250000
-0.061035156250000
-0.045776367187500
-0.045776367187500
-0.045776367187500
-0.045776367187500
-0.061035156250000
-0.045776367187500
-0.045776367187500
-0.045776367187500
-0.045776367187500
-0.045776367187500
-0.045776367187500
-0.045776367187500
-0.045776367187500
-0.045776367187500
-0.045776367187500
-0.061035156250000
-0.045776367187500
-0.045776367187500
-0.045776367187500
-0.061035156250000
-0.045776367187500
-0.045776367187500
-0.061035156250000
-0.061035156250000
-0.061035156250000
-0.045776367187500
-0.045776367187500
-0.061035156250000
-0.061035156250000
-0.045776367187500
-0.045776367187500
-0.045776367187500
-0.045776367187500
-0.045776367187500
-0.045776367187500
-0.045776367187500
-0.045776367187500
-0.045776367187500
-0.045776367187500
-0.045776367187500
-0.045776367187500
-0.061035156250000
-0.045776367187500
-0.045776367187500
-0.061035156250000
-0.061035156250000
-0.045776367187500
-0.061035156250000
-0.061035156250000
-0.045776367187500
-0.061035156250000
-0.061035156250000
-0.061035156250000
-0.061035156250000
-0.061035156250000
-0.045776367187500
-0.045776367187500
-0.061035156250000
-0.045776367187500
-0.045776367187500
-0.045776367187500
-0.045776367187500
-0.045776367187500
-0.045776367187500
-0.061035156250000
-0.061035156250000
-0.045776367187500
-0.045776367187500
-0.061035156250000
-0.045776367187500
-0.045776367187500
-0.045776367187500
-0.045776367187500
-0.045776367187500
-0.045776367187500
-0.061035156250000
-0.045776367187500
-0.045776367187500
-0.045776367187500
-0.045776367187500
-0.045776367187500
-0.045776367187500
-0.045776367187500
-0.045776367187500
-0.045776367187500
-0.045776367187500
-0.045776367187500
-0.045776367187500
-0.061035156250000
-0.045776367187500
-0.045776367187500
-0.061035156250000
-0.045776367187500
-0.045776367187500
-0.061035156250000
-0.045776367187500
-0.045776367187500
-0.045776367187500
-0.061035156250000
-0.061035156250000
-0.045776367187500
-0.045776367187500
-0.045776367187500
-0.061035156250000
-0.061035156250000
-0.045776367187500
-0.045776367187500
-0.045776367187500
-0.061035156250000
-0.045776367187500
-0.045776367187500
-0.045776367187500
-0.061035156250000
-0.061035156250000
-0.045776367187500
-0.045776367187500
-0.045776367187500
-0.045776367187500
-0.045776367187500
-0.045776367187500
-0.045776367187500
-0.045776367187500
-0.045776367187500
-0.045776367187500
-0.045776367187500
-0.045776367187500
-0.045776367187500
-0.045776367187500
-0.045776367187500
-0.045776367187500
-0.045776367187500
-0.061035156250000
-0.045776367187500
-0.045776367187500
-0.061035156250000
-0.045776367187500
-0.045776367187500
-0.045776367187500
-0.045776367187500
-0.045776367187500
-0.045776367187500
-0.045776367187500
-0.045776367187500
-0.045776367187500
-0.045776367187500
-0.045776367187500
-0.045776367187500
-0.045776367187500
-0.045776367187500
-0.045776367187500
-0.045776367187500
-0.045776367187500
-0.045776367187500
-0.045776367187500
-0.045776367187500
-0.045776367187500
-0.045776367187500
-0.061035156250000
-0.045776367187500
-0.045776367187500
-0.045776367187500
-0.045776367187500
-0.045776367187500
-0.045776367187500
-0.045776367187500
-0.045776367187500
-0.045776367187500
-0.045776367187500
-0.045776367187500
-0.045776367187500
-0.045776367187500
-0.045776367187500
-0.045776367187500
-0.045776367187500
-0.045776367187500
-0.045776367187500
-0.045776367187500
-0.045776367187500
-0.045776367187500
-0.045776367187500
-0.045776367187500
-0.045776367187500
-0.045776367187500
-0.045776367187500
-0.045776367187500
-0.045776367187500
-0.045776367187500
-0.045776367187500
-0.045776367187500
-0.045776367187500
-0.045776367187500
-0.045776367187500
-0.061035156250000
-0.045776367187500
-0.045776367187500
-0.045776367187500
-0.045776367187500
-0.045776367187500
-0.061035156250000
-0.045776367187500
-0.045776367187500
-0.045776367187500
-0.045776367187500
-0.045776367187500
-0.045776367187500
-0.045776367187500
-0.045776367187500
-0.045776367187500
-0.045776367187500
-0.045776367187500
-0.045776367187500
-0.045776367187500
-0.045776367187500
-0.045776367187500
-0.045776367187500
-0.045776367187500
-0.045776367187500
-0.045776367187500
-0.045776367187500
-0.045776367187500
-0.045776367187500
-0.045776367187500
-0.045776367187500
-0.045776367187500
-0.045776367187500
-0.045776367187500
-0.045776367187500
-0.045776367187500
-0.045776367187500
-0.045776367187500
-0.045776367187500
-0.045776367187500
-0.045776367187500
-0.045776367187500
-0.045776367187500
-0.061035156250000
-0.045776367187500
-0.045776367187500
-0.045776367187500
-0.045776367187500
-0.045776367187500
-0.045776367187500
-0.045776367187500
-0.045776367187500
-0.045776367187500
-0.045776367187500
-0.045776367187500
-0.045776367187500
-0.045776367187500
-0.045776367187500
-0.045776367187500
-0.045776367187500
-0.061035156250000
-0.045776367187500
-0.045776367187500
-0.045776367187500
-0.045776367187500
-0.045776367187500
-0.045776367187500
-0.045776367187500
-0.045776367187500
-0.061035156250000
-0.045776367187500
-0.045776367187500
-0.045776367187500
-0.045776367187500
-0.045776367187500
-0.045776367187500
-0.045776367187500
-0.045776367187500
-0.045776367187500
-0.045776367187500
-0.045776367187500
-0.061035156250000
-0.045776367187500
-0.045776367187500
-0.045776367187500
-0.045776367187500
-0.045776367187500
-0.045776367187500
-0.045776367187500
-0.045776367187500
-0.045776367187500
-0.045776367187500
-0.045776367187500
-0.045776367187500
-0.045776367187500
-0.045776367187500
-0.045776367187500
-0.045776367187500
-0.045776367187500
-0.045776367187500
-0.045776367187500
-0.045776367187500
-0.045776367187500
-0.045776367187500
-0.045776367187500
-0.045776367187500
-0.045776367187500
-0.045776367187500
-0.045776367187500
-0.045776367187500
-0.045776367187500
-0.045776367187500
-0.045776367187500
-0.045776367187500
-0.045776367187500
-0.045776367187500
-0.045776367187500
-0.045776367187500
-0.045776367187500
-0.061035156250000
-0.045776367187500
-0.045776367187500
-0.045776367187500
-0.045776367187500
-0.061035156250000
-0.045776367187500
-0.045776367187500
-0.045776367187500
-0.045776367187500
-0.045776367187500
-0.045776367187500
-0.045776367187500
-0.045776367187500
-0.045776367187500
-0.045776367187500
-0.045776367187500
-0.045776367187500
-0.061035156250000
-0.045776367187500
-0.045776367187500
-0.045776367187500
-0.045776367187500
-0.061035156250000
-0.045776367187500
-0.045776367187500
-0.045776367187500
-0.045776367187500
-0.045776367187500
-0.045776367187500
-0.061035156250000
-0.045776367187500
-0.045776367187500
-0.045776367187500
-0.045776367187500
-0.045776367187500
-0.045776367187500
-0.045776367187500
-0.045776367187500
-0.045776367187500
-0.045776367187500
-0.045776367187500
-0.045776367187500
-0.045776367187500
-0.045776367187500
-0.045776367187500
-0.045776367187500
-0.045776367187500
-0.045776367187500
-0.045776367187500
-0.045776367187500
-0.045776367187500
-0.045776367187500
-0.045776367187500
-0.045776367187500
-0.045776367187500
-0.045776367187500
-0.045776367187500
-0.045776367187500
-0.045776367187500
-0.045776367187500
-0.045776367187500
-0.045776367187500
-0.045776367187500
-0.045776367187500
-0.045776367187500
-0.045776367187500
-0.045776367187500
-0.045776367187500
-0.045776367187500
-0.045776367187500
-0.045776367187500
-0.045776367187500
-0.045776367187500
-0.045776367187500
-0.045776367187500
-0.045776367187500
-0.045776367187500
-0.045776367187500
-0.045776367187500
-0.045776367187500
-0.045776367187500
-0.045776367187500
-0.045776367187500
-0.045776367187500
-0.045776367187500
-0.045776367187500
-0.045776367187500
-0.045776367187500
-0.045776367187500
-0.045776367187500
-0.045776367187500
-0.045776367187500
-0.045776367187500
-0.045776367187500
-0.045776367187500
-0.045776367187500
-0.045776367187500
-0.045776367187500
-0.045776367187500
-0.045776367187500
-0.061035156250000
-0.045776367187500
-0.045776367187500
-0.045776367187500
-0.045776367187500
-0.045776367187500
-0.045776367187500
-0.045776367187500
-0.045776367187500
-0.045776367187500
-0.045776367187500
-0.045776367187500
-0.045776367187500
-0.045776367187500
-0.045776367187500
-0.045776367187500
-0.045776367187500
-0.045776367187500
-0.045776367187500
-0.045776367187500
-0.045776367187500
-0.045776367187500
-0.045776367187500
-0.045776367187500
-0.045776367187500
-0.045776367187500
-0.045776367187500
-0.045776367187500
-0.045776367187500
-0.045776367187500
-0.045776367187500
-0.045776367187500
-0.045776367187500
-0.045776367187500
-0.045776367187500
-0.045776367187500
-0.045776367187500
-0.045776367187500
-0.045776367187500
-0.045776367187500
-0.045776367187500
-0.061035156250000
-0.045776367187500
-0.045776367187500
-0.045776367187500
-0.045776367187500
-0.045776367187500
-0.061035156250000
-0.045776367187500
-0.045776367187500
-0.045776367187500
-0.045776367187500
-0.045776367187500
-0.045776367187500
-0.045776367187500
-0.045776367187500
-0.045776367187500
-0.045776367187500
-0.045776367187500
-0.045776367187500
-0.045776367187500
-0.045776367187500
-0.045776367187500
-0.045776367187500
-0.045776367187500
-0.045776367187500
-0.045776367187500
-0.061035156250000
-0.045776367187500
-0.045776367187500
-0.045776367187500
-0.045776367187500
-0.045776367187500
-0.045776367187500
-0.045776367187500
-0.045776367187500
-0.061035156250000
-0.045776367187500
-0.045776367187500
-0.061035156250000
-0.061035156250000
-0.045776367187500
-0.045776367187500
-0.045776367187500
-0.045776367187500
-0.045776367187500
-0.045776367187500
-0.045776367187500
-0.061035156250000
-0.045776367187500
-0.045776367187500
-0.045776367187500
-0.045776367187500
-0.045776367187500
-0.045776367187500
-0.045776367187500
-0.045776367187500
-0.045776367187500
-0.045776367187500
-0.045776367187500
-0.061035156250000
-0.045776367187500
-0.045776367187500
-0.045776367187500
-0.045776367187500
-0.045776367187500
-0.045776367187500
-0.045776367187500
-0.045776367187500
-0.045776367187500
-0.045776367187500
-0.061035156250000
-0.045776367187500
-0.045776367187500
-0.061035156250000
-0.045776367187500
-0.045776367187500
-0.061035156250000
-0.045776367187500
-0.045776367187500
-0.061035156250000
-0.045776367187500
-0.045776367187500
-0.061035156250000
-0.045776367187500
-0.045776367187500
-0.061035156250000
-0.045776367187500
-0.045776367187500
-0.061035156250000
-0.045776367187500
-0.045776367187500
-0.045776367187500
-0.045776367187500
-0.045776367187500
-0.045776367187500
-0.045776367187500
-0.061035156250000
-0.061035156250000
-0.045776367187500
-0.045776367187500
-0.061035156250000
-0.045776367187500
-0.045776367187500
-0.061035156250000
-0.045776367187500
-0.045776367187500
-0.061035156250000
-0.045776367187500
-0.061035156250000
-0.045776367187500
-0.045776367187500
-0.061035156250000
-0.061035156250000
-0.045776367187500
-0.061035156250000
-0.045776367187500
-0.045776367187500
-0.061035156250000
-0.061035156250000
-0.061035156250000
-0.045776367187500
-0.045776367187500
-0.045776367187500
-0.061035156250000
-0.061035156250000
-0.045776367187500
-0.061035156250000
-0.045776367187500
-0.061035156250000
-0.061035156250000
-0.045776367187500
-0.045776367187500
-0.045776367187500
-0.045776367187500
-0.061035156250000
-0.061035156250000
-0.045776367187500
-0.061035156250000
-0.061035156250000
-0.045776367187500
-0.045776367187500
-0.061035156250000
-0.061035156250000
-0.045776367187500
-0.045776367187500
-0.045776367187500
-0.061035156250000
-0.061035156250000
-0.045776367187500
-0.045776367187500
-0.045776367187500
-0.061035156250000
-0.045776367187500
-0.045776367187500
-0.061035156250000
-0.045776367187500
-0.045776367187500
-0.045776367187500
-0.061035156250000
-0.045776367187500
-0.045776367187500
-0.045776367187500
-0.061035156250000
-0.045776367187500
-0.045776367187500
-0.045776367187500
-0.061035156250000
-0.045776367187500
-0.045776367187500
-0.045776367187500
-0.045776367187500
-0.045776367187500
-0.045776367187500
-0.045776367187500
-0.045776367187500
-0.045776367187500
-0.045776367187500
-0.061035156250000
-0.045776367187500
-0.045776367187500
-0.045776367187500
-0.045776367187500
-0.045776367187500
-0.045776367187500
-0.045776367187500
-0.045776367187500
-0.045776367187500
-0.045776367187500
-0.045776367187500
-0.061035156250000
-0.045776367187500
-0.045776367187500
-0.045776367187500
-0.045776367187500
-0.061035156250000
-0.045776367187500
-0.045776367187500
-0.061035156250000
-0.045776367187500
-0.045776367187500
-0.045776367187500
-0.061035156250000
-0.045776367187500
-0.045776367187500
-0.045776367187500
-0.061035156250000
-0.045776367187500
-0.045776367187500
-0.045776367187500
-0.045776367187500
-0.045776367187500
-0.045776367187500
-0.045776367187500
-0.045776367187500
-0.045776367187500
-0.045776367187500
-0.045776367187500
-0.045776367187500
-0.045776367187500
-0.045776367187500
-0.045776367187500
-0.045776367187500
-0.045776367187500
-0.061035156250000
-0.045776367187500
-0.045776367187500
-0.045776367187500
-0.045776367187500
-0.061035156250000
-0.045776367187500
-0.045776367187500
-0.045776367187500
-0.061035156250000
-0.045776367187500
-0.045776367187500
-0.045776367187500
-0.045776367187500
-0.045776367187500
-0.045776367187500
-0.045776367187500
-0.045776367187500
-0.045776367187500
-0.045776367187500
-0.045776367187500
-0.045776367187500
-0.045776367187500
-0.045776367187500
-0.045776367187500
-0.045776367187500
-0.045776367187500
-0.045776367187500
-0.045776367187500
-0.045776367187500
-0.045776367187500
-0.045776367187500
-0.045776367187500
-0.045776367187500
-0.045776367187500
-0.045776367187500
-0.045776367187500
-0.045776367187500
-0.045776367187500
-0.045776367187500
-0.045776367187500
-0.045776367187500
-0.045776367187500
-0.045776367187500
-0.045776367187500
-0.045776367187500
-0.045776367187500
-0.061035156250000
-0.045776367187500
-0.045776367187500
-0.045776367187500
-0.045776367187500
-0.045776367187500
-0.045776367187500
-0.045776367187500
-0.045776367187500
-0.045776367187500
-0.045776367187500
-0.045776367187500
-0.045776367187500
-0.045776367187500
-0.045776367187500
-0.045776367187500
-0.045776367187500
-0.045776367187500
-0.045776367187500
-0.045776367187500
-0.045776367187500
-0.045776367187500
-0.045776367187500
-0.045776367187500
-0.045776367187500
-0.045776367187500
-0.045776367187500
-0.045776367187500
-0.045776367187500
-0.045776367187500
-0.045776367187500
-0.045776367187500
-0.045776367187500
-0.045776367187500
-0.045776367187500
-0.045776367187500
-0.045776367187500
-0.045776367187500
-0.045776367187500
-0.045776367187500
-0.045776367187500
-0.045776367187500
-0.045776367187500
-0.045776367187500
-0.045776367187500
-0.045776367187500
-0.045776367187500
-0.045776367187500
-0.045776367187500
-0.045776367187500
-0.045776367187500
-0.045776367187500
-0.045776367187500
-0.045776367187500
-0.045776367187500
-0.045776367187500
-0.045776367187500
-0.045776367187500
-0.045776367187500
-0.045776367187500
-0.045776367187500
-0.045776367187500
-0.045776367187500
-0.045776367187500
-0.045776367187500
-0.045776367187500
-0.045776367187500
-0.045776367187500
-0.045776367187500
-0.045776367187500
-0.045776367187500
-0.045776367187500
-0.045776367187500
-0.045776367187500
-0.045776367187500
-0.045776367187500
-0.045776367187500
-0.045776367187500
-0.045776367187500
-0.045776367187500
-0.045776367187500
-0.045776367187500
-0.045776367187500
-0.045776367187500
-0.045776367187500
-0.045776367187500
-0.045776367187500
-0.045776367187500
-0.045776367187500
-0.045776367187500
-0.045776367187500
-0.045776367187500
-0.045776367187500
-0.045776367187500
-0.045776367187500
-0.045776367187500
-0.045776367187500
-0.045776367187500
-0.045776367187500
-0.045776367187500
-0.045776367187500
-0.045776367187500
-0.045776367187500
-0.045776367187500
-0.045776367187500
-0.045776367187500
-0.045776367187500
-0.045776367187500
-0.045776367187500
-0.045776367187500
-0.045776367187500
-0.045776367187500
-0.045776367187500
-0.045776367187500
-0.045776367187500
-0.045776367187500
-0.045776367187500
-0.045776367187500
-0.045776367187500
-0.045776367187500
-0.045776367187500
-0.045776367187500
-0.045776367187500
-0.045776367187500
-0.045776367187500
-0.045776367187500
-0.045776367187500
-0.045776367187500
-0.045776367187500
-0.045776367187500
-0.045776367187500
-0.045776367187500
-0.045776367187500
-0.045776367187500
-0.045776367187500
-0.045776367187500
-0.045776367187500
-0.045776367187500
-0.045776367187500
-0.045776367187500
-0.045776367187500
-0.045776367187500
-0.045776367187500
-0.045776367187500
-0.045776367187500
-0.045776367187500
-0.045776367187500
-0.045776367187500
-0.045776367187500
-0.045776367187500
-0.045776367187500
-0.045776367187500
-0.045776367187500
-0.045776367187500
-0.045776367187500
-0.045776367187500
-0.045776367187500
-0.045776367187500
-0.045776367187500
-0.045776367187500
-0.045776367187500
-0.045776367187500
-0.045776367187500
-0.045776367187500
-0.045776367187500
-0.045776367187500
-0.045776367187500
-0.045776367187500
-0.045776367187500
-0.045776367187500
-0.045776367187500
-0.045776367187500
-0.045776367187500
-0.045776367187500
-0.045776367187500
-0.045776367187500
-0.045776367187500
-0.045776367187500
-0.045776367187500
-0.045776367187500
-0.045776367187500
-0.045776367187500
-0.045776367187500
-0.045776367187500
-0.045776367187500
-0.045776367187500
-0.045776367187500
-0.045776367187500
-0.045776367187500
-0.045776367187500
-0.045776367187500
-0.045776367187500
-0.045776367187500
-0.045776367187500
-0.045776367187500
-0.045776367187500
-0.045776367187500
-0.045776367187500
-0.045776367187500
-0.045776367187500
-0.045776367187500
-0.045776367187500
-0.045776367187500
-0.045776367187500
-0.045776367187500
-0.045776367187500
-0.045776367187500
-0.045776367187500
-0.045776367187500
-0.045776367187500
-0.045776367187500
-0.045776367187500
-0.045776367187500
-0.045776367187500
-0.045776367187500
-0.045776367187500
-0.045776367187500
-0.045776367187500
-0.045776367187500
-0.045776367187500
-0.045776367187500
-0.045776367187500
-0.045776367187500
-0.045776367187500
-0.045776367187500
-0.045776367187500
-0.045776367187500
-0.045776367187500
-0.045776367187500
-0.045776367187500
-0.045776367187500
-0.045776367187500
-0.045776367187500
-0.045776367187500
-0.045776367187500
-0.045776367187500
-0.045776367187500
-0.045776367187500
-0.045776367187500
-0.045776367187500
-0.045776367187500
-0.045776367187500
-0.045776367187500
-0.045776367187500
-0.045776367187500
-0.045776367187500
-0.045776367187500
-0.045776367187500
-0.045776367187500
-0.045776367187500
-0.045776367187500
-0.045776367187500
-0.045776367187500
-0.045776367187500
-0.045776367187500
-0.045776367187500
-0.045776367187500
-0.045776367187500
-0.045776367187500
-0.045776367187500
-0.045776367187500
-0.045776367187500
-0.045776367187500
-0.045776367187500
-0.045776367187500
-0.045776367187500
-0.045776367187500
-0.045776367187500
-0.030517578125000
-0.045776367187500
-0.045776367187500
-0.045776367187500
-0.045776367187500
-0.045776367187500
-0.045776367187500
-0.045776367187500
-0.045776367187500
-0.045776367187500
-0.045776367187500
-0.045776367187500
-0.045776367187500
-0.045776367187500
-0.045776367187500
-0.045776367187500
-0.045776367187500
-0.045776367187500
-0.045776367187500
-0.045776367187500
-0.045776367187500
-0.045776367187500
-0.045776367187500
-0.045776367187500
-0.045776367187500
-0.045776367187500
-0.045776367187500
-0.045776367187500
-0.045776367187500
-0.045776367187500
-0.045776367187500
-0.045776367187500
-0.045776367187500
-0.045776367187500
-0.045776367187500
-0.045776367187500
-0.045776367187500
-0.045776367187500
-0.045776367187500
-0.045776367187500
-0.045776367187500
-0.030517578125000
-0.045776367187500
-0.045776367187500
-0.045776367187500
-0.045776367187500
-0.045776367187500
-0.045776367187500
-0.045776367187500
-0.045776367187500
-0.045776367187500
-0.045776367187500
-0.045776367187500
-0.045776367187500
-0.045776367187500
-0.045776367187500
-0.045776367187500
-0.045776367187500
-0.045776367187500
-0.045776367187500
-0.045776367187500
-0.045776367187500
-0.045776367187500
-0.045776367187500
-0.030517578125000
-0.045776367187500
-0.045776367187500
-0.045776367187500
-0.045776367187500
-0.045776367187500
-0.045776367187500
-0.045776367187500
-0.045776367187500
-0.045776367187500
-0.045776367187500
-0.045776367187500
-0.045776367187500
-0.045776367187500
-0.045776367187500
-0.045776367187500
-0.045776367187500
-0.045776367187500
-0.045776367187500
-0.045776367187500
-0.030517578125000
-0.045776367187500
-0.045776367187500
-0.045776367187500
-0.030517578125000
-0.045776367187500
-0.045776367187500
-0.045776367187500
-0.045776367187500
-0.030517578125000
-0.045776367187500
-0.045776367187500
-0.045776367187500
-0.030517578125000
-0.045776367187500
-0.045776367187500
-0.045776367187500
-0.045776367187500
-0.045776367187500
-0.045776367187500
-0.045776367187500
-0.045776367187500
-0.045776367187500
-0.045776367187500
-0.030517578125000
-0.045776367187500
-0.045776367187500
-0.045776367187500
-0.045776367187500
-0.045776367187500
-0.045776367187500
-0.045776367187500
-0.045776367187500
-0.045776367187500
-0.045776367187500
-0.045776367187500
-0.045776367187500
-0.045776367187500
-0.045776367187500
-0.045776367187500
-0.045776367187500
-0.045776367187500
-0.030517578125000
-0.045776367187500
-0.045776367187500
-0.045776367187500
-0.045776367187500
-0.045776367187500
-0.045776367187500
-0.045776367187500
-0.045776367187500
-0.045776367187500
-0.045776367187500
-0.045776367187500
-0.045776367187500
-0.045776367187500
-0.045776367187500
-0.045776367187500
-0.045776367187500
-0.045776367187500
-0.045776367187500
-0.045776367187500
-0.045776367187500
-0.045776367187500
-0.045776367187500
-0.045776367187500
-0.045776367187500
-0.045776367187500
-0.045776367187500
-0.045776367187500
-0.045776367187500
-0.045776367187500
-0.045776367187500
-0.045776367187500
-0.045776367187500
-0.030517578125000
-0.045776367187500
-0.030517578125000
-0.030517578125000
-0.045776367187500
-0.045776367187500
-0.030517578125000
-0.030517578125000
-0.030517578125000
-0.045776367187500
-0.045776367187500
-0.045776367187500
-0.045776367187500
-0.045776367187500
-0.045776367187500
-0.045776367187500
-0.045776367187500
-0.045776367187500
-0.045776367187500
-0.045776367187500
-0.045776367187500
-0.045776367187500
-0.030517578125000
-0.030517578125000
-0.045776367187500
-0.045776367187500
-0.030517578125000
-0.045776367187500
-0.045776367187500
-0.045776367187500
-0.045776367187500
-0.045776367187500
-0.045776367187500
-0.045776367187500
-0.030517578125000
-0.045776367187500
-0.045776367187500
-0.030517578125000
-0.045776367187500
-0.045776367187500
-0.030517578125000
-0.045776367187500
-0.045776367187500
-0.030517578125000
-0.045776367187500
-0.045776367187500
-0.030517578125000
-0.045776367187500
-0.045776367187500
-0.030517578125000
-0.045776367187500
-0.030517578125000
-0.030517578125000
-0.045776367187500
-0.045776367187500
-0.045776367187500
-0.045776367187500
-0.045776367187500
-0.045776367187500
-0.045776367187500
-0.030517578125000
-0.030517578125000
-0.045776367187500
-0.030517578125000
-0.030517578125000
-0.045776367187500
-0.030517578125000
-0.030517578125000
-0.045776367187500
-0.030517578125000
-0.045776367187500
-0.045776367187500
-0.030517578125000
-0.045776367187500
-0.045776367187500
-0.045776367187500
-0.045776367187500
-0.030517578125000
-0.030517578125000
-0.045776367187500
-0.045776367187500
-0.030517578125000
-0.045776367187500
-0.045776367187500
-0.030517578125000
-0.045776367187500
-0.045776367187500
-0.030517578125000
-0.045776367187500
-0.045776367187500
-0.045776367187500
-0.045776367187500
-0.030517578125000
-0.045776367187500
-0.045776367187500
-0.030517578125000
-0.030517578125000
-0.030517578125000
-0.030517578125000
-0.045776367187500
-0.045776367187500
-0.030517578125000
-0.030517578125000
-0.030517578125000
-0.045776367187500
-0.030517578125000
-0.030517578125000
-0.030517578125000
-0.045776367187500
-0.045776367187500
-0.030517578125000
-0.030517578125000
-0.045776367187500
-0.030517578125000
-0.045776367187500
-0.045776367187500
-0.030517578125000
-0.030517578125000
-0.030517578125000
-0.030517578125000
-0.030517578125000
-0.045776367187500
-0.030517578125000
-0.030517578125000
-0.030517578125000
-0.030517578125000
-0.030517578125000
-0.030517578125000
-0.030517578125000
-0.030517578125000
-0.045776367187500
-0.045776367187500
-0.030517578125000
-0.030517578125000
-0.030517578125000
-0.045776367187500
-0.030517578125000
-0.045776367187500
-0.030517578125000
-0.030517578125000
-0.045776367187500
-0.030517578125000
-0.030517578125000
-0.030517578125000
-0.045776367187500
-0.045776367187500
-0.030517578125000
-0.030517578125000
-0.030517578125000
-0.030517578125000
-0.030517578125000
-0.030517578125000
-0.030517578125000
-0.045776367187500
-0.045776367187500
-0.030517578125000
-0.030517578125000
-0.030517578125000
-0.030517578125000
-0.030517578125000
-0.030517578125000
-0.030517578125000
-0.030517578125000
-0.030517578125000
-0.030517578125000
-0.045776367187500
-0.030517578125000
-0.030517578125000
-0.030517578125000
-0.045776367187500
-0.030517578125000
-0.030517578125000
-0.045776367187500
-0.030517578125000
-0.030517578125000
[truncated: 552,255 more chars]
