# Supplementary material for: Small Size of Recorded Neuronal Structures Confines the Accuracy in Direct Axonal Voltage Measurements
Source: eNeuro. 2021 Aug 2;8(4):ENEURO.0059-21.2021. doi: 10.1523/ENEURO.0059-21.2021 (PMC8342265; doi:10.1523/ENEURO.0059-21.2021)
Supplement: Extended Data 1 — NEURON codes producing data shown in Figures 2, 5, 8. Download Extended Data 1, ZIP file. [file enu-eN-NWR-0059-21-s01.zip › realistic amplifier model/1_amplifier construction/compensations in CC mode/README.txt]

------------------------------------------------------------
CONCEPT:
This model was used to simulate a modified 1U modelcell connected to an amplifier (MultiClamp700B) for investigation the properties of the compensatory mechanisms present in CC mode


Model cell circuit:

						|---R2(R_cell)----|
						|		  |
				|----R1(R_pip)--|		  |--|
				|		|		  |  |
 CC_input-----------------------|		|---C2(C_cell)----|  |-----GRND
				|				     |					
				|-------------------C1(C_pip)--------|
				

We systematically varied cellular capacitance (C2), and recorded the voltage signals with and without optimal bridge balance (BB) and capacitance compensation (CPN) in the actual tests. The other modelcell parameters (R1=10 MOhm, C1=2.8 pF, R2=500 MOhm) were held constant. This simulation shows some of the recorded data together with the responses of the optimalized model.


DESCRIPTION OF FILES:
start.hoc			-initiates the simulation. It also creates a GUI for the simulation.

filter_settings.hoc	-set the parameters of the implemented 4-pole Bessel filter.
						set_filter($01,$02) needs to be called to modify the filter characteristics
							arg1=cutoff frequency of the output voltage
							arg2=cutoff frequency of the current command					
							
custominit.hoc		-modified model initiation that allows for the model variables to reach their 
						steady-state before actual simulation starts   

BB_CPN.ses			-session file that contains the amplifier representation (a LinearCircuit), 
						the RunControl and some of the graphs

files with .dat extension contain experimental data 						
