# Supplementary material for: Small Size of Recorded Neuronal Structures Confines the Accuracy in Direct Axonal Voltage Measurements
Source: eNeuro. 2021 Aug 2;8(4):ENEURO.0059-21.2021. doi: 10.1523/ENEURO.0059-21.2021 (PMC8342265; doi:10.1523/ENEURO.0059-21.2021)
Supplement: Extended Data 1 — NEURON codes producing data shown in Figures 2, 5, 8. Download Extended Data 1, ZIP file. [file enu-eN-NWR-0059-21-s01.zip › realistic amplifier model/1_amplifier construction/compensations in CC mode/start.hoc]

load_file("nrngui.hoc")
load_file("BB_CPN.ses")
load_file("filter_settings.hoc")
load_file("custominit.hoc")

//plot for the model amplifier voltage signal overlaid with the experimental data:
objref Greal, Vreal, real_data
Greal=new Graph()
Greal.unmap()
Greal.view(8, -15, 6, 22, 300, 10, 500, 300)
Greal.addvar("V_CC", &LinearCircuit[0].V_out_filtered, 2,3)


//read experimental data
proc get_real_data(){
dt=.004
Vreal = new Vector()		
real_data=new File()
real_data.ropen($s01)
Vreal.scanf(real_data)
Vreal.plot(Greal,dt)
}

graphList[0].append(Greal)


///////////////////////////////////////////////////////////////////
///////////////////////////////////////////////////////////////////
//callable functions to read different experimental data, and to set C2 with the 
//actual bridge balance and capacitance neutralization within the model. 
//also set the window that shows the voltage signals 

proc real_1(){
get_real_data("R1=10_C1=2o7_R2=500_woC2_woBB_woCPN.dat")
LinearCircuit[0].C2=0
set_BB(0)
set_CPN(0)
Greal.size(8,14,Vreal.min()-8, Vreal.max()+8)
}

proc real_2(){
get_real_data("R1=10_C1=2o7_R2=500_woC2_woBB_CPN=7o012.dat")
LinearCircuit[0].C2=0
set_BB(0)
set_CPN(7.012)
Greal.size(8,14,Vreal.min()-8, Vreal.max()+8)
}

proc real_3(){
get_real_data("R1=10_C1=2o7_R2=500_C2=0o746946667_woBB_woCPN.dat")
LinearCircuit[0].C2=.000746946667
set_BB(0)
set_CPN(0)
Greal.size(8,14,Vreal.min()-8, Vreal.max()+8)
}

proc real_4(){
get_real_data("R1=10_C1=2o7_R2=500_C2=0o746946667_woBB_CPN=6o973.dat")
LinearCircuit[0].C2=.000746946667
set_BB(0)
set_CPN(6.973)
Greal.size(8,14,Vreal.min()-8, Vreal.max()+8)
}


proc real_5(){
get_real_data("R1=10_C1=2o7_R2=500_C2=0o746946667_BB=100_CPN=6o973.dat")
LinearCircuit[0].C2=.000746946667
set_BB(100)
set_CPN(6.973)
Greal.size(8,14,Vreal.min()-8, Vreal.max()+8)
}


proc real_6(){
get_real_data("R1=10_C1=2o7_R2=500_C2=2o815101667_woBB_woCPN.dat")
LinearCircuit[0].C2=.002815101667
set_BB(0)
set_CPN(0)
Greal.size(8,14,Vreal.min()-8, Vreal.max()+8)
}


proc real_7(){
get_real_data("R1=10_C1=2o7_R2=500_C2=2o815101667_woBB_CPN=6o442.dat")
LinearCircuit[0].C2=.002815101667
set_BB(0)
set_CPN(6.442)
Greal.size(8,14,Vreal.min()-8, Vreal.max()+8)
}


proc real_8(){
get_real_data("R1=10_C1=2o7_R2=500_C2=2o815101667_BB=44o8_CPN=6o442.dat")
LinearCircuit[0].C2=.002815101667
set_BB(44.8)
set_CPN(6.442)
Greal.size(8,14,Vreal.min()-8, Vreal.max()+8)
}


proc real_9(){
get_real_data("R1=10_C1=2o7_R2=500_C2=5o0957_woBB_woCPN.dat")
LinearCircuit[0].C2=.0050957
set_BB(0)
set_CPN(0)
Greal.size(8,14,Vreal.min()-8, Vreal.max()+8)
}


proc real_10(){
get_real_data("R1=10_C1=2o7_R2=500_C2=5o0957_woBB_CPN=6o029.dat")
LinearCircuit[0].C2=.0050957
set_BB(0)
set_CPN(6.029)
Greal.size(8,14,Vreal.min()-8, Vreal.max()+8)
}


proc real_11(){
get_real_data("R1=10_C1=2o7_R2=500_C2=5o0957_BB=24o8_CPN=6o029.dat")
LinearCircuit[0].C2=.0050957
set_BB(24.8)
set_CPN(6.029)
Greal.size(8,14,Vreal.min()-8, Vreal.max()+8)
}


proc real_12(){
get_real_data("R1=10_C1=2o7_R2=500_C2=10o22043333_woBB_woCPN.dat")
LinearCircuit[0].C2=.01022043333
set_BB(0)
set_CPN(0)
Greal.size(8,14,Vreal.min()-8, Vreal.max()+8)
}


proc real_13(){
get_real_data("R1=10_C1=2o7_R2=500_C2=10o22043333_woBB_CPN=5o838.dat")
LinearCircuit[0].C2=.01022043333
set_BB(0)
set_CPN(5.838)
Greal.size(8,14,Vreal.min()-8, Vreal.max()+8)
}


proc real_14(){
get_real_data("R1=10_C1=2o7_R2=500_C2=10o22043333_BB=16o1_CPN=5o838.dat")
LinearCircuit[0].C2=.01022043333
set_BB(16.1)
set_CPN(5.838)
Greal.size(8,14,Vreal.min()-8, Vreal.max()+8)
}


proc real_15(){
get_real_data("R1=10_C1=2o7_R2=500_C2=32_woBB_woCPN.dat")
LinearCircuit[0].C2=.0327667125
set_BB(0)
set_CPN(0)
Greal.size(8,14,Vreal.min()-8, Vreal.max()+8)
}

proc real_16(){
get_real_data("R1=10_C1=2o7_R2=500_C2=32_woBB_CPFopt.dat")
LinearCircuit[0].C2=.0327667125
set_BB(0)
set_CPN(5.778)
Greal.size(8,14,Vreal.min()-8, Vreal.max()+8)
}

proc real_17(){
get_real_data("R1=10_C1=2o7_R2=500_C2=32_BB=10_CPFopt.dat")
LinearCircuit[0].C2=.0327667125
set_BB(10)
set_CPN(5.778)
Greal.size(8,14,Vreal.min()-8, Vreal.max()+8)
}

///////////////////////////////////////////////////////////////////
///////////////////////////////////////////////////////////////////
//////////////////////GUI//////////////////////////////////////////

xpanel("recording configurations")
				
				
                xbutton("C2=0 w/oBB w/oCPN","real_1()")
                xbutton("C2=0 w/oBB CPN=7o012","real_2()")
				xlabel("")  		
                xbutton("C2=0.75 w/oBB w/oCPN","real_3()")  
                xbutton("C2=0.75 w/oBB CPN=6.973","real_4()")  	
                xbutton("C2=0.75 BB=100 CPN=6.973","real_5()") 
                xlabel("")  				
                xbutton("C2=2.8 w/oBB w/oCPN","real_6()")  			
                xbutton("C2=2.8 w/oBB CPN=6.442","real_7()")  	
                xbutton("C2=2.8 BB=44.8 CPN=6.442","real_8()")
                xlabel("")  
                xbutton("C2=5.1 w/oBB w/oCPN","real_9()")  			
                xbutton("C2=5.1 w/oBB CPN=6.029","real_10()")  	
                xbutton("C2=5.1 BB=24.8 CPN=6.029","real_11()")
                xlabel("")  
                xbutton("C2=10.2 w/oBB w/oCPN","real_12()")  			
                xbutton("C2=10.2 w/oBB CPN=5.838","real_13()")  	
                xbutton("C2=10.2 BB=16.1 CPN=5.838","real_14()")
                xlabel("")
                xbutton("C2=32.8 w/oBB w/oCPN","real_15()")  			
                xbutton("C2=32.8 w/oBB CPN=5.778","real_16()")  	
                xbutton("C2=32.8 BB=10 CPN=5.778","real_17()")
                xlabel("")	
				
		
xpanel(10,200)


xpanel("modellcell configurations")

				
				xlabel("calling an experimental arrangement will automatically adjust")
				xlabel("compensations to the experimentally-set level")	
				xlabel("You can adjust the compensatory mechanisms with:")					
				xlabel("set_BB()")
				xlabel("the argument is the desired bridge setting in MOhm")
				xlabel("and with:")					
				xlabel("set_CPN()")					
				xlabel("the argument is the desired capacitance neutralization in pF")				
				
				xlabel("you can also play with the modellcell:")		
				xvalue("C_pip (nF)", "LinearCircuit[0].C1")	
				xvalue("R_access (MOhm)", "LinearCircuit[0].R1")	
				xvalue("C_cell (nF)", "LinearCircuit[0].C2")				
				xvalue("R_cell (MOhm)", "LinearCircuit[0].R2")		
							
				xlabel("")	
                xbutton("reset Cpip and Raccess","reSet()")  	
			

xpanel(1000,200)

proc reSet(){
LinearCircuit[0].C1=0.00281
LinearCircuit[0].R1=10
}

///////////////////////////////////////////////////////////////////
///////////////////////////////////////////////////////////////////
/////////////functions to set BB and CPN in the model//////////////

proc set_CPN(){// capacitance neutralization. The argument is the desired compensation in pF
desired_CPN=$01*0.965
if (desired_CPN == 0){
LinearCircuit[0].Acpn_Gain=(1e-9/1000)/LinearCircuit[0].Ccpn
}else{
LinearCircuit[0].Acpn_Gain=(desired_CPN/1000)/LinearCircuit[0].Ccpn
}
}

proc set_BB(){// bridge balance compensation. The argument is the desired compensation in MOhm.
desired_BB=$01
if (desired_BB == 0){
LinearCircuit[0].A_BB_Gain=1e-9
}else{
LinearCircuit[0].A_BB_Gain=desired_BB
}
}


set_filter(100,100)

tstop=14
dt=0.004
