# Supplementary material for: Small Size of Recorded Neuronal Structures Confines the Accuracy in Direct Axonal Voltage Measurements
Source: eNeuro. 2021 Aug 2;8(4):ENEURO.0059-21.2021. doi: 10.1523/ENEURO.0059-21.2021 (PMC8342265; doi:10.1523/ENEURO.0059-21.2021)
Supplement: Extended Data 1 — NEURON codes producing data shown in Figures 2, 5, 8. Download Extended Data 1, ZIP file. [file enu-eN-NWR-0059-21-s01.zip › realistic amplifier model/1_amplifier construction/filter_set/modelcell/10k.dat]

0.123089790344238
0.245160102844238
0.245160102844238
0.123089790344238
-0.121050834655762
-0.365191459655762
-0.487261772155762
-0.487261772155762
-0.487261772155762
-0.365191459655762
-0.487261772155762
-0.487261772155762
-0.609332084655762
-0.731402397155762
-0.853472232818604
-1.097612857818604
-1.219683170318604
-1.097612857818604
-1.097612857818604
-0.853472232818604
-0.731402397155762
-0.609332084655762
-0.487261772155762
-0.487261772155762
-0.487261772155762
-0.731402397155762
-0.975542545318604
-1.219683170318604
-1.585894107818604
-1.830034732818604
-1.830034732818604
-1.707964420318604
-1.463823795318604
-1.097612857818604
-0.487261772155762
0.001019477844238
0.489300727844238
0.855511665344238
0.977581977844238
1.099652290344238
1.099652290344238
0.977581977844238
0.977581977844238
0.977581977844238
0.977581977844238
0.977581977844238
1.099652290344238
1.099652290344238
0.977581977844238
0.977581977844238
0.733441352844238
0.489300727844238
0.245160102844238
-0.121050834655762
-0.243121147155762
-0.365191459655762
-0.487261772155762
-0.487261772155762
-0.487261772155762
-0.487261772155762
-0.487261772155762
-0.365191459655762
-0.243121147155762
-0.121050834655762
0.001019477844238
0.123089790344238
0.123089790344238
0.001019477844238
-0.121050834655762
-0.121050834655762
-0.243121147155762
-0.243121147155762
-0.243121147155762
-0.243121147155762
-0.121050834655762
-0.121050834655762
0.001019477844238
0.001019477844238
0.123089790344238
0.245160102844238
0.245160102844238
0.245160102844238
0.245160102844238
0.367230415344238
0.611371040344238
0.733441352844238
0.855511665344238
0.977581977844238
0.977581977844238
0.855511665344238
0.733441352844238
0.611371040344238
0.367230415344238
0.245160102844238
0.001019477844238
-0.243121147155762
-0.365191459655762
-0.609332084655762
-0.731402397155762
-0.853472232818604
-0.975542545318604
-0.853472232818604
-0.853472232818604
-0.609332084655762
-0.487261772155762
-0.243121147155762
0.001019477844238
0.245160102844238
0.367230415344238
0.367230415344238
0.245160102844238
0.245160102844238
0.245160102844238
0.245160102844238
0.245160102844238
0.245160102844238
0.245160102844238
0.245160102844238
0.123089790344238
0.001019477844238
-0.243121147155762
-0.487261772155762
-0.609332084655762
-0.731402397155762
-0.609332084655762
-0.365191459655762
0.001019477844238
0.489300727844238
0.855511665344238
1.343792915344238
1.710003852844238
1.954144477844238
1.954144477844238
1.832074165344238
1.587933540344238
1.343792915344238
1.099652290344238
0.977581977844238
0.855511665344238
0.855511665344238
0.855511665344238
0.855511665344238
0.733441352844238
0.611371040344238
0.489300727844238
0.367230415344238
0.245160102844238
0.001019477844238
-0.121050834655762
-0.243121147155762
-0.365191459655762
-0.487261772155762
-0.365191459655762
-0.121050834655762
-0.121050834655762
-0.121050834655762
-0.121050834655762
-0.243121147155762
-0.243121147155762
-0.365191459655762
-0.365191459655762
-0.243121147155762
-0.121050834655762
0.001019477844238
0.123089790344238
0.001019477844238
-0.121050834655762
-0.121050834655762
-0.243121147155762
-0.243121147155762
-0.243121147155762
-0.365191459655762
-0.487261772155762
-0.731402397155762
-0.731402397155762
-0.731402397155762
-0.609332084655762
-0.365191459655762
-0.121050834655762
0.123089790344238
0.489300727844238
0.855511665344238
1.099652290344238
1.221722602844238
1.099652290344238
0.855511665344238
0.611371040344238
0.367230415344238
0.123089790344238
-0.121050834655762
-0.121050834655762
-0.121050834655762
-0.121050834655762
-0.365191459655762
-0.487261772155762
-0.731402397155762
-0.975542545318604
-1.097612857818604
-1.097612857818604
-1.097612857818604
-1.097612857818604
-0.975542545318604
-0.853472232818604
-0.975542545318604
-0.975542545318604
-1.219683170318604
-1.341753482818604
-1.341753482818604
-1.219683170318604
-0.853472232818604
-0.487261772155762
0.001019477844238
0.245160102844238
0.611371040344238
0.611371040344238
0.611371040344238
0.611371040344238
0.489300727844238
0.367230415344238
0.367230415344238
0.489300727844238
0.489300727844238
0.611371040344238
0.611371040344238
0.733441352844238
0.611371040344238
0.489300727844238
0.489300727844238
0.367230415344238
0.367230415344238
0.367230415344238
0.489300727844238
0.489300727844238
0.367230415344238
0.123089790344238
-0.121050834655762
-0.487261772155762
-0.731402397155762
-0.975542545318604
-1.097612857818604
-0.975542545318604
-0.853472232818604
-0.487261772155762
-0.243121147155762
0.001019477844238
0.123089790344238
0.123089790344238
0.245160102844238
0.245160102844238
0.367230415344238
0.611371040344238
0.733441352844238
0.855511665344238
0.977581977844238
0.977581977844238
0.855511665344238
0.855511665344238
0.611371040344238
0.367230415344238
0.123089790344238
0.001019477844238
-0.121050834655762
-0.121050834655762
-0.121050834655762
-0.121050834655762
-0.121050834655762
-0.121050834655762
0.001019477844238
0.001019477844238
0.001019477844238
-0.121050834655762
-0.121050834655762
-0.121050834655762
-0.121050834655762
-0.121050834655762
-0.121050834655762
-0.121050834655762
-0.121050834655762
0.001019477844238
0.123089790344238
0.245160102844238
0.489300727844238
0.733441352844238
0.977581977844238
1.221722602844238
1.221722602844238
1.221722602844238
1.099652290344238
1.099652290344238
0.855511665344238
0.733441352844238
0.489300727844238
0.123089790344238
-0.243121147155762
-0.487261772155762
-0.731402397155762
-0.853472232818604
-0.853472232818604
-0.731402397155762
-0.731402397155762
-0.853472232818604
-0.731402397155762
-0.731402397155762
-0.609332084655762
-0.365191459655762
0.001019477844238
0.367230415344238
0.733441352844238
0.855511665344238
0.977581977844238
0.855511665344238
0.733441352844238
0.489300727844238
0.123089790344238
-0.243121147155762
-0.609332084655762
-0.853472232818604
-1.097612857818604
-1.097612857818604
-0.975542545318604
-0.731402397155762
-0.365191459655762
-0.121050834655762
0.123089790344238
0.367230415344238
0.367230415344238
0.245160102844238
0.245160102844238
0.123089790344238
0.123089790344238
0.123089790344238
0.123089790344238
0.245160102844238
0.367230415344238
0.489300727844238
0.611371040344238
0.733441352844238
0.855511665344238
0.733441352844238
0.611371040344238
0.489300727844238
0.245160102844238
-0.121050834655762
-0.365191459655762
-0.609332084655762
-0.731402397155762
-0.853472232818604
-0.731402397155762
-0.731402397155762
-0.609332084655762
-0.487261772155762
-0.365191459655762
-0.243121147155762
-0.243121147155762
-0.121050834655762
0.001019477844238
0.245160102844238
0.367230415344238
0.489300727844238
0.611371040344238
0.611371040344238
0.611371040344238
0.489300727844238
0.245160102844238
0.123089790344238
-0.121050834655762
-0.365191459655762
-0.609332084655762
-0.853472232818604
-0.853472232818604
-0.731402397155762
-0.487261772155762
-0.243121147155762
0.001019477844238
0.245160102844238
0.367230415344238
0.611371040344238
0.733441352844238
0.855511665344238
0.855511665344238
0.733441352844238
0.733441352844238
0.611371040344238
0.489300727844238
0.367230415344238
0.245160102844238
0.123089790344238
0.001019477844238
0.001019477844238
-0.121050834655762
-0.121050834655762
0.001019477844238
0.001019477844238
0.123089790344238
0.245160102844238
0.367230415344238
0.367230415344238
0.489300727844238
0.489300727844238
0.367230415344238
0.245160102844238
0.123089790344238
0.001019477844238
0.001019477844238
0.001019477844238
0.001019477844238
0.123089790344238
0.245160102844238
0.245160102844238
0.245160102844238
0.245160102844238
0.123089790344238
0.001019477844238
0.001019477844238
0.001019477844238
0.123089790344238
0.123089790344238
0.001019477844238
-0.121050834655762
-0.365191459655762
-0.365191459655762
-0.487261772155762
-0.487261772155762
-0.365191459655762
-0.365191459655762
-0.365191459655762
-0.487261772155762
-0.487261772155762
-0.609332084655762
-0.609332084655762
-0.731402397155762
-0.853472232818604
-0.853472232818604
-0.731402397155762
-0.609332084655762
-0.365191459655762
-0.243121147155762
0.001019477844238
0.123089790344238
0.123089790344238
0.245160102844238
0.245160102844238
0.367230415344238
0.367230415344238
0.489300727844238
0.489300727844238
0.367230415344238
0.245160102844238
0.001019477844238
-0.365191459655762
-0.609332084655762
-0.731402397155762
-0.853472232818604
-0.731402397155762
-0.609332084655762
-0.365191459655762
-0.243121147155762
-0.243121147155762
-0.243121147155762
-0.243121147155762
-0.365191459655762
-0.487261772155762
-0.609332084655762
-0.731402397155762
-0.853472232818604
-0.975542545318604
-0.853472232818604
-0.731402397155762
-0.609332084655762
-0.487261772155762
-0.243121147155762
-0.121050834655762
-0.121050834655762
-0.121050834655762
-0.121050834655762
-0.121050834655762
-0.243121147155762
-0.243121147155762
-0.243121147155762
-0.365191459655762
-0.365191459655762
-0.487261772155762
-0.487261772155762
-0.487261772155762
-0.487261772155762
-0.487261772155762
-0.365191459655762
-0.243121147155762
-0.121050834655762
-0.121050834655762
-0.121050834655762
0.001019477844238
0.123089790344238
0.245160102844238
0.367230415344238
0.489300727844238
0.489300727844238
0.611371040344238
0.489300727844238
0.245160102844238
0.001019477844238
-0.243121147155762
-0.365191459655762
-0.487261772155762
-0.487261772155762
-0.365191459655762
-0.243121147155762
0.001019477844238
0.123089790344238
0.245160102844238
0.367230415344238
0.367230415344238
0.245160102844238
0.123089790344238
0.001019477844238
0.001019477844238
0.001019477844238
0.001019477844238
0.123089790344238
0.123089790344238
0.123089790344238
0.245160102844238
0.367230415344238
0.367230415344238
0.367230415344238
0.367230415344238
0.123089790344238
0.001019477844238
-0.121050834655762
-0.243121147155762
-0.365191459655762
-0.365191459655762
-0.487261772155762
-0.487261772155762
-0.487261772155762
-0.365191459655762
-0.243121147155762
-0.243121147155762
-0.121050834655762
0.001019477844238
0.123089790344238
0.245160102844238
0.367230415344238
0.489300727844238
0.733441352844238
0.733441352844238
0.733441352844238
0.733441352844238
0.489300727844238
0.245160102844238
0.001019477844238
-0.121050834655762
-0.243121147155762
-0.243121147155762
-0.243121147155762
-0.243121147155762
-0.365191459655762
-0.487261772155762
-0.609332084655762
-0.609332084655762
-0.731402397155762
-0.853472232818604
-1.097612857818604
-1.341753482818604
-1.463823795318604
-1.585894107818604
-1.585894107818604
-1.585894107818604
-1.463823795318604
-1.219683170318604
-0.853472232818604
-0.609332084655762
-0.487261772155762
-0.365191459655762
-0.365191459655762
-0.365191459655762
-0.243121147155762
0.001019477844238
0.123089790344238
0.367230415344238
0.489300727844238
0.489300727844238
0.489300727844238
0.367230415344238
0.245160102844238
0.001019477844238
-0.121050834655762
-0.243121147155762
-0.365191459655762
-0.365191459655762
-0.243121147155762
-0.243121147155762
-0.121050834655762
0.001019477844238
0.001019477844238
0.123089790344238
0.123089790344238
0.123089790344238
0.123089790344238
0.245160102844238
0.245160102844238
0.367230415344238
0.367230415344238
0.245160102844238
0.245160102844238
0.123089790344238
0.001019477844238
0.001019477844238
0.123089790344238
0.123089790344238
0.245160102844238
0.245160102844238
0.245160102844238
0.367230415344238
0.489300727844238
0.489300727844238
0.489300727844238
0.367230415344238
0.367230415344238
0.245160102844238
0.245160102844238
0.245160102844238
0.245160102844238
0.367230415344238
0.489300727844238
0.489300727844238
0.367230415344238
0.245160102844238
0.123089790344238
-0.121050834655762
-0.487261772155762
-0.731402397155762
-1.097612857818604
-1.341753482818604
-1.585894107818604
-1.707964420318604
-1.585894107818604
-1.585894107818604
-1.341753482818604
-1.097612857818604
-0.853472232818604
-0.487261772155762
-0.243121147155762
0.123089790344238
0.367230415344238
0.489300727844238
0.733441352844238
0.977581977844238
1.221722602844238
1.465863227844238
1.710003852844238
1.832074165344238
1.954144477844238
1.832074165344238
1.710003852844238
1.465863227844238
1.221722602844238
0.977581977844238
0.611371040344238
0.367230415344238
0.245160102844238
0.245160102844238
0.489300727844238
0.611371040344238
0.611371040344238
0.611371040344238
0.611371040344238
0.489300727844238
0.489300727844238
0.367230415344238
0.245160102844238
0.001019477844238
-0.121050834655762
-0.121050834655762
-0.243121147155762
-0.243121147155762
-0.243121147155762
-0.243121147155762
-0.121050834655762
0.123089790344238
0.245160102844238
0.489300727844238
0.733441352844238
0.855511665344238
0.855511665344238
0.733441352844238
0.611371040344238
0.367230415344238
0.123089790344238
-0.121050834655762
-0.365191459655762
-0.609332084655762
-0.609332084655762
-0.609332084655762
-0.487261772155762
-0.243121147155762
-0.243121147155762
-0.243121147155762
-0.243121147155762
-0.243121147155762
-0.243121147155762
-0.121050834655762
0.001019477844238
0.001019477844238
0.123089790344238
0.123089790344238
0.001019477844238
0.001019477844238
0.001019477844238
0.001019477844238
0.001019477844238
0.001019477844238
0.001019477844238
0.123089790344238
0.123089790344238
0.245160102844238
0.245160102844238
0.245160102844238
0.245160102844238
0.245160102844238
0.001019477844238
0.001019477844238
0.001019477844238
0.001019477844238
0.123089790344238
0.245160102844238
0.367230415344238
0.367230415344238
0.245160102844238
0.001019477844238
-0.243121147155762
-0.487261772155762
-0.853472232818604
-0.975542545318604
-1.219683170318604
-1.341753482818604
-1.585894107818604
-1.707964420318604
-1.585894107818604
-1.463823795318604
-1.219683170318604
-0.975542545318604
-0.609332084655762
-0.365191459655762
-0.121050834655762
0.001019477844238
0.001019477844238
0.123089790344238
0.123089790344238
0.245160102844238
0.245160102844238
0.245160102844238
0.245160102844238
0.245160102844238
0.245160102844238
0.245160102844238
0.367230415344238
0.367230415344238
0.367230415344238
0.245160102844238
0.245160102844238
0.123089790344238
0.123089790344238
0.123089790344238
0.245160102844238
0.367230415344238
0.367230415344238
0.367230415344238
0.367230415344238
0.367230415344238
0.489300727844238
0.489300727844238
0.611371040344238
0.611371040344238
0.733441352844238
0.855511665344238
0.855511665344238
0.855511665344238
0.733441352844238
0.733441352844238
0.489300727844238
0.489300727844238
0.367230415344238
0.245160102844238
0.123089790344238
0.001019477844238
0.001019477844238
0.001019477844238
0.001019477844238
0.123089790344238
0.245160102844238
0.367230415344238
0.367230415344238
0.489300727844238
0.611371040344238
0.611371040344238
0.733441352844238
0.733441352844238
0.733441352844238
0.611371040344238
0.611371040344238
0.489300727844238
0.245160102844238
0.123089790344238
0.123089790344238
0.001019477844238
0.123089790344238
0.001019477844238
0.001019477844238
0.001019477844238
-0.121050834655762
-0.243121147155762
-0.365191459655762
-0.365191459655762
-0.365191459655762
-0.365191459655762
-0.487261772155762
-0.487261772155762
-0.609332084655762
-0.731402397155762
-0.853472232818604
-0.853472232818604
-0.853472232818604
-0.853472232818604
-0.853472232818604
-0.731402397155762
-0.731402397155762
-0.609332084655762
-0.487261772155762
-0.365191459655762
-0.121050834655762
-0.121050834655762
-0.121050834655762
-0.243121147155762
-0.365191459655762
-0.609332084655762
-0.731402397155762
-0.975542545318604
-1.097612857818604
-1.219683170318604
-1.219683170318604
-1.219683170318604
-0.975542545318604
-0.731402397155762
-0.487261772155762
-0.243121147155762
0.001019477844238
0.001019477844238
0.001019477844238
0.001019477844238
-0.121050834655762
-0.243121147155762
-0.243121147155762
-0.243121147155762
-0.243121147155762
-0.243121147155762
-0.121050834655762
-0.121050834655762
0.001019477844238
0.123089790344238
0.123089790344238
0.245160102844238
0.123089790344238
0.123089790344238
0.001019477844238
-0.121050834655762
-0.243121147155762
-0.487261772155762
-0.731402397155762
-0.853472232818604
-1.097612857818604
-1.219683170318604
-1.219683170318604
-1.097612857818604
-0.853472232818604
-0.609332084655762
-0.243121147155762
0.123089790344238
0.367230415344238
0.489300727844238
0.489300727844238
0.367230415344238
0.367230415344238
0.367230415344238
0.611371040344238
0.733441352844238
0.855511665344238
0.977581977844238
1.099652290344238
1.221722602844238
1.221722602844238
1.221722602844238
1.221722602844238
1.221722602844238
1.221722602844238
1.099652290344238
0.977581977844238
0.733441352844238
0.489300727844238
0.489300727844238
0.489300727844238
0.611371040344238
0.733441352844238
0.855511665344238
0.855511665344238
0.855511665344238
0.733441352844238
0.733441352844238
0.855511665344238
0.977581977844238
0.977581977844238
1.099652290344238
1.099652290344238
1.099652290344238
1.221722602844238
1.221722602844238
1.221722602844238
1.099652290344238
0.855511665344238
0.489300727844238
0.245160102844238
-0.121050834655762
-0.365191459655762
-0.487261772155762
-0.487261772155762
-0.487261772155762
-0.365191459655762
-0.121050834655762
0.123089790344238
0.367230415344238
0.489300727844238
0.611371040344238
0.489300727844238
0.367230415344238
0.123089790344238
-0.121050834655762
-0.365191459655762
-0.487261772155762
-0.487261772155762
-0.365191459655762
-0.365191459655762
-0.365191459655762
-0.365191459655762
-0.487261772155762
-0.487261772155762
-0.487261772155762
-0.487261772155762
-0.487261772155762
-0.365191459655762
-0.243121147155762
0.001019477844238
0.123089790344238
0.245160102844238
0.123089790344238
0.123089790344238
0.123089790344238
0.001019477844238
0.001019477844238
0.123089790344238
0.123089790344238
0.123089790344238
0.001019477844238
-0.121050834655762
-0.243121147155762
-0.365191459655762
-0.487261772155762
-0.365191459655762
-0.365191459655762
-0.243121147155762
0.001019477844238
0.123089790344238
0.123089790344238
0.123089790344238
0.123089790344238
0.001019477844238
0.123089790344238
0.123089790344238
0.123089790344238
0.245160102844238
0.245160102844238
0.123089790344238
0.123089790344238
0.001019477844238
0.001019477844238
0.001019477844238
0.123089790344238
0.367230415344238
0.489300727844238
0.611371040344238
0.733441352844238
0.855511665344238
0.855511665344238
0.855511665344238
0.733441352844238
0.611371040344238
0.489300727844238
0.367230415344238
0.245160102844238
0.245160102844238
0.245160102844238
0.245160102844238
0.245160102844238
0.245160102844238
0.123089790344238
0.123089790344238
0.001019477844238
0.001019477844238
0.123089790344238
0.367230415344238
0.611371040344238
0.733441352844238
0.855511665344238
0.855511665344238
0.733441352844238
0.611371040344238
0.367230415344238
0.245160102844238
0.001019477844238
-0.243121147155762
-0.365191459655762
-0.243121147155762
-0.121050834655762
0.123089790344238
0.367230415344238
0.489300727844238
0.611371040344238
0.611371040344238
0.611371040344238
0.489300727844238
0.367230415344238
0.245160102844238
0.001019477844238
-0.121050834655762
-0.365191459655762
-0.487261772155762
-0.365191459655762
-0.243121147155762
0.001019477844238
0.245160102844238
0.367230415344238
0.489300727844238
0.489300727844238
0.611371040344238
0.611371040344238
0.489300727844238
0.489300727844238
0.489300727844238
0.367230415344238
0.367230415344238
0.367230415344238
0.489300727844238
0.489300727844238
0.489300727844238
0.367230415344238
0.367230415344238
0.245160102844238
0.245160102844238
0.245160102844238
0.367230415344238
0.489300727844238
0.733441352844238
0.977581977844238
0.977581977844238
0.977581977844238
0.855511665344238
0.733441352844238
0.611371040344238
0.489300727844238
0.489300727844238
0.611371040344238
0.733441352844238
0.855511665344238
0.977581977844238
1.099652290344238
0.977581977844238
0.855511665344238
0.733441352844238
0.489300727844238
0.245160102844238
0.001019477844238
-0.243121147155762
-0.365191459655762
-0.487261772155762
-0.487261772155762
-0.365191459655762
-0.121050834655762
0.123089790344238
0.367230415344238
0.489300727844238
0.367230415344238
0.001019477844238
-0.365191459655762
-0.853472232818604
-1.097612857818604
-1.341753482818604
-1.341753482818604
-1.097612857818604
-0.731402397155762
-0.243121147155762
0.367230415344238
0.855511665344238
1.221722602844238
1.465863227844238
1.465863227844238
1.343792915344238
1.099652290344238
0.855511665344238
0.733441352844238
0.611371040344238
0.733441352844238
0.855511665344238
0.855511665344238
0.733441352844238
0.611371040344238
0.489300727844238
0.367230415344238
0.245160102844238
0.001019477844238
-0.121050834655762
-0.365191459655762
-0.609332084655762
-0.853472232818604
-1.219683170318604
-1.463823795318604
-1.463823795318604
-1.341753482818604
-1.097612857818604
-0.731402397155762
-0.243121147155762
0.123089790344238
0.367230415344238
0.611371040344238
0.977581977844238
1.099652290344238
1.221722602844238
1.221722602844238
1.099652290344238
0.977581977844238
0.733441352844238
0.489300727844238
0.245160102844238
0.123089790344238
0.001019477844238
0.001019477844238
0.245160102844238
0.367230415344238
0.367230415344238
0.367230415344238
0.245160102844238
0.123089790344238
0.001019477844238
-0.243121147155762
-0.487261772155762
-0.609332084655762
-0.731402397155762
-0.853472232818604
-0.853472232818604
-0.975542545318604
-1.097612857818604
-0.975542545318604
-0.853472232818604
-0.487261772155762
-0.121050834655762
0.367230415344238
0.733441352844238
0.977581977844238
1.221722602844238
1.221722602844238
1.099652290344238
0.855511665344238
0.733441352844238
0.489300727844238
0.367230415344238
0.245160102844238
0.245160102844238
0.245160102844238
0.367230415344238
0.489300727844238
0.611371040344238
0.733441352844238
0.855511665344238
0.977581977844238
0.977581977844238
0.855511665344238
0.733441352844238
0.611371040344238
0.489300727844238
0.367230415344238
0.245160102844238
0.123089790344238
-0.121050834655762
-0.365191459655762
-0.609332084655762
-0.853472232818604
-1.097612857818604
-1.341753482818604
-1.341753482818604
-1.341753482818604
-1.341753482818604
-1.341753482818604
-1.219683170318604
-1.219683170318604
-1.097612857818604
-0.975542545318604
-0.975542545318604
-0.853472232818604
-0.731402397155762
-0.487261772155762
-0.365191459655762
-0.365191459655762
-0.243121147155762
-0.243121147155762
-0.365191459655762
-0.365191459655762
-0.487261772155762
-0.487261772155762
-0.487261772155762
-0.487261772155762
-0.243121147155762
-0.121050834655762
-0.121050834655762
0.001019477844238
0.001019477844238
0.123089790344238
0.245160102844238
0.245160102844238
0.245160102844238
0.245160102844238
0.123089790344238
0.123089790344238
0.001019477844238
-0.121050834655762
-0.121050834655762
-0.121050834655762
-0.121050834655762
-0.121050834655762
-0.121050834655762
0.001019477844238
0.001019477844238
0.001019477844238
0.001019477844238
0.001019477844238
0.001019477844238
0.123089790344238
0.245160102844238
0.245160102844238
0.367230415344238
0.367230415344238
0.367230415344238
0.123089790344238
0.001019477844238
-0.121050834655762
-0.243121147155762
-0.487261772155762
-0.609332084655762
-0.853472232818604
-0.975542545318604
-0.853472232818604
-0.731402397155762
-0.487261772155762
-0.365191459655762
-0.121050834655762
0.001019477844238
0.123089790344238
0.245160102844238
0.123089790344238
0.001019477844238
-0.121050834655762
-0.243121147155762
-0.243121147155762
-0.243121147155762
-0.243121147155762
-0.243121147155762
-0.243121147155762
-0.365191459655762
-0.487261772155762
-0.609332084655762
-0.609332084655762
-0.609332084655762
-0.609332084655762
-0.731402397155762
-0.853472232818604
-0.975542545318604
-1.097612857818604
-1.097612857818604
-1.219683170318604
-1.341753482818604
-1.463823795318604
-1.585894107818604
-1.585894107818604
-1.463823795318604
-1.219683170318604
-0.975542545318604
-0.731402397155762
-0.365191459655762
0.001019477844238
0.245160102844238
0.367230415344238
0.611371040344238
0.733441352844238
0.733441352844238
0.733441352844238
0.733441352844238
0.611371040344238
0.611371040344238
0.489300727844238
0.489300727844238
0.245160102844238
0.001019477844238
-0.243121147155762
-0.487261772155762
-0.731402397155762
-0.853472232818604
-0.975542545318604
-0.975542545318604
-0.975542545318604
-0.975542545318604
-0.975542545318604
-1.097612857818604
-1.219683170318604
-1.463823795318604
-1.463823795318604
-1.463823795318604
-1.341753482818604
-1.219683170318604
-0.853472232818604
-0.609332084655762
-0.365191459655762
-0.121050834655762
0.123089790344238
0.367230415344238
0.489300727844238
0.733441352844238
0.855511665344238
0.855511665344238
0.733441352844238
0.611371040344238
0.367230415344238
0.001019477844238
-0.365191459655762
-0.731402397155762
-0.975542545318604
-1.097612857818604
-1.219683170318604
-1.097612857818604
-0.975542545318604
-0.731402397155762
-0.487261772155762
-0.121050834655762
0.123089790344238
0.245160102844238
0.489300727844238
0.611371040344238
0.733441352844238
0.611371040344238
0.367230415344238
0.245160102844238
0.123089790344238
0.001019477844238
0.001019477844238
0.123089790344238
0.123089790344238
0.245160102844238
0.245160102844238
0.245160102844238
0.123089790344238
0.123089790344238
0.123089790344238
0.245160102844238
0.245160102844238
0.367230415344238
0.489300727844238
0.733441352844238
0.977581977844238
1.221722602844238
1.465863227844238
1.465863227844238
1.343792915344238
1.221722602844238
0.855511665344238
0.489300727844238
0.123089790344238
-0.243121147155762
-0.609332084655762
-0.853472232818604
-1.097612857818604
-1.219683170318604
-1.219683170318604
-1.219683170318604
-1.097612857818604
-0.853472232818604
-0.609332084655762
-0.609332084655762
-0.487261772155762
-0.609332084655762
-0.731402397155762
-0.853472232818604
-0.975542545318604
-1.097612857818604
-1.097612857818604
-1.097612857818604
-0.853472232818604
-0.609332084655762
-0.365191459655762
-0.121050834655762
0.001019477844238
-0.121050834655762
-0.121050834655762
-0.121050834655762
-0.121050834655762
-0.121050834655762
-0.121050834655762
-0.121050834655762
-0.121050834655762
-0.121050834655762
-0.243121147155762
-0.243121147155762
-0.243121147155762
-0.243121147155762
-0.121050834655762
0.001019477844238
0.123089790344238
0.367230415344238
0.489300727844238
0.489300727844238
0.367230415344238
0.245160102844238
0.001019477844238
-0.121050834655762
-0.243121147155762
-0.365191459655762
-0.243121147155762
-0.121050834655762
0.001019477844238
0.123089790344238
0.245160102844238
0.367230415344238
0.611371040344238
0.733441352844238
0.855511665344238
0.977581977844238
0.855511665344238
0.855511665344238
0.733441352844238
0.611371040344238
0.489300727844238
0.367230415344238
0.367230415344238
0.367230415344238
0.367230415344238
0.367230415344238
0.245160102844238
0.123089790344238
0.001019477844238
-0.243121147155762
-0.365191459655762
-0.609332084655762
-0.609332084655762
-0.609332084655762
-0.487261772155762
-0.487261772155762
-0.365191459655762
-0.365191459655762
-0.365191459655762
-0.365191459655762
-0.365191459655762
-0.365191459655762
-0.243121147155762
-0.121050834655762
0.001019477844238
0.001019477844238
0.001019477844238
0.001019477844238
0.001019477844238
-0.121050834655762
-0.243121147155762
-0.243121147155762
-0.365191459655762
-0.365191459655762
-0.487261772155762
-0.609332084655762
-0.487261772155762
-0.365191459655762
-0.243121147155762
-0.243121147155762
-0.243121147155762
-0.365191459655762
-0.487261772155762
-0.609332084655762
-0.609332084655762
-0.609332084655762
-0.609332084655762
-0.365191459655762
-0.121050834655762
0.367230415344238
0.611371040344238
0.977581977844238
1.221722602844238
1.343792915344238
1.343792915344238
1.221722602844238
1.099652290344238
0.855511665344238
0.733441352844238
0.489300727844238
0.367230415344238
0.367230415344238
0.245160102844238
0.245160102844238
0.123089790344238
-0.121050834655762
-0.243121147155762
-0.365191459655762
-0.487261772155762
-0.487261772155762
-0.365191459655762
-0.365191459655762
-0.243121147155762
-0.365191459655762
-0.487261772155762
-0.487261772155762
-0.487261772155762
-0.487261772155762
-0.487261772155762
-0.487261772155762
-0.365191459655762
-0.365191459655762
-0.243121147155762
-0.121050834655762
-0.121050834655762
0.001019477844238
0.001019477844238
0.123089790344238
0.123089790344238
0.123089790344238
0.123089790344238
0.123089790344238
0.001019477844238
0.001019477844238
-0.121050834655762
-0.121050834655762
-0.243121147155762
-0.121050834655762
0.001019477844238
0.123089790344238
0.245160102844238
0.245160102844238
0.367230415344238
0.367230415344238
0.489300727844238
0.611371040344238
0.733441352844238
0.977581977844238
1.099652290344238
1.099652290344238
0.977581977844238
0.855511665344238
0.611371040344238
0.367230415344238
0.123089790344238
-0.121050834655762
-0.121050834655762
-0.121050834655762
-0.121050834655762
0.001019477844238
0.123089790344238
0.367230415344238
0.489300727844238
0.611371040344238
0.733441352844238
0.733441352844238
0.733441352844238
0.611371040344238
0.611371040344238
0.367230415344238
0.245160102844238
0.123089790344238
0.001019477844238
-0.121050834655762
-0.243121147155762
-0.243121147155762
-0.365191459655762
-0.365191459655762
-0.243121147155762
-0.121050834655762
-0.121050834655762
-0.121050834655762
-0.121050834655762
0.001019477844238
0.001019477844238
0.001019477844238
0.001019477844238
0.001019477844238
0.123089790344238
0.123089790344238
0.001019477844238
0.001019477844238
0.001019477844238
0.001019477844238
-0.121050834655762
0.001019477844238
0.001019477844238
0.001019477844238
0.245160102844238
0.367230415344238
0.489300727844238
0.489300727844238
0.489300727844238
0.367230415344238
0.245160102844238
0.245160102844238
0.123089790344238
0.001019477844238
-0.121050834655762
-0.121050834655762
-0.243121147155762
-0.365191459655762
-0.487261772155762
-0.487261772155762
-0.609332084655762
-0.609332084655762
-0.731402397155762
-0.609332084655762
-0.487261772155762
-0.365191459655762
-0.121050834655762
0.123089790344238
0.123089790344238
0.001019477844238
-0.121050834655762
-0.243121147155762
-0.243121147155762
-0.243121147155762
-0.121050834655762
0.001019477844238
0.123089790344238
0.123089790344238
0.001019477844238
-0.243121147155762
-0.487261772155762
-0.731402397155762
-0.853472232818604
-0.853472232818604
-0.731402397155762
-0.487261772155762
0.001019477844238
0.245160102844238
0.611371040344238
0.855511665344238
0.977581977844238
0.977581977844238
0.733441352844238
0.489300727844238
0.245160102844238
0.001019477844238
-0.121050834655762
-0.243121147155762
-0.365191459655762
-0.243121147155762
-0.121050834655762
0.001019477844238
0.245160102844238
0.489300727844238
0.489300727844238
0.489300727844238
0.245160102844238
-0.121050834655762
-0.365191459655762
-0.731402397155762
-0.975542545318604
-1.097612857818604
-1.097612857818604
-0.975542545318604
-0.975542545318604
-0.853472232818604
-0.731402397155762
-0.609332084655762
-0.365191459655762
-0.243121147155762
-0.121050834655762
-0.121050834655762
-0.121050834655762
-0.121050834655762
-0.121050834655762
-0.121050834655762
-0.121050834655762
-0.243121147155762
-0.365191459655762
-0.609332084655762
-0.731402397155762
-0.853472232818604
-0.853472232818604
-0.975542545318604
-0.975542545318604
-0.853472232818604
-0.853472232818604
-0.609332084655762
-0.487261772155762
-0.365191459655762
-0.121050834655762
-0.121050834655762
0.001019477844238
0.001019477844238
0.001019477844238
0.001019477844238
-0.121050834655762
-0.243121147155762
-0.365191459655762
-0.243121147155762
-0.121050834655762
0.245160102844238
0.489300727844238
0.733441352844238
0.977581977844238
0.977581977844238
0.977581977844238
0.977581977844238
0.855511665344238
0.733441352844238
0.611371040344238
0.489300727844238
0.367230415344238
0.367230415344238
0.489300727844238
0.489300727844238
0.611371040344238
0.489300727844238
0.489300727844238
0.489300727844238
0.489300727844238
0.611371040344238
0.733441352844238
0.733441352844238
0.733441352844238
0.611371040344238
0.367230415344238
0.123089790344238
-0.121050834655762
-0.487261772155762
-0.731402397155762
-0.975542545318604
-1.097612857818604
-1.097612857818604
-1.097612857818604
-0.975542545318604
-0.731402397155762
-0.487261772155762
-0.243121147155762
-0.243121147155762
-0.121050834655762
-0.121050834655762
-0.121050834655762
0.001019477844238
0.245160102844238
0.489300727844238
0.611371040344238
0.733441352844238
0.733441352844238
0.733441352844238
0.733441352844238
0.733441352844238
0.855511665344238
0.977581977844238
1.221722602844238
1.221722602844238
1.221722602844238
1.099652290344238
0.855511665344238
0.733441352844238
0.611371040344238
0.611371040344238
0.611371040344238
0.733441352844238
0.855511665344238
0.977581977844238
0.977581977844238
0.977581977844238
0.977581977844238
0.977581977844238
0.977581977844238
0.977581977844238
0.855511665344238
0.611371040344238
0.245160102844238
-0.121050834655762
-0.487261772155762
-0.853472232818604
-1.219683170318604
-1.463823795318604
-1.585894107818604
-1.707964420318604
-1.585894107818604
-1.463823795318604
-1.219683170318604
-1.097612857818604
-0.853472232818604
-0.609332084655762
-0.365191459655762
-0.121050834655762
0.001019477844238
0.001019477844238
0.001019477844238
-0.121050834655762
-0.121050834655762
-0.121050834655762
-0.243121147155762
-0.243121147155762
-0.365191459655762
-0.365191459655762
-0.609332084655762
-0.853472232818604
-1.097612857818604
-1.463823795318604
-1.707964420318604
-1.830034732818604
-1.830034732818604
-1.830034732818604
-1.585894107818604
-1.341753482818604
-1.097612857818604
-0.853472232818604
-0.731402397155762
-0.487261772155762
-0.487261772155762
-0.487261772155762
-0.487261772155762
-0.365191459655762
-0.365191459655762
-0.121050834655762
0.001019477844238
0.123089790344238
0.123089790344238
0.123089790344238
0.123089790344238
0.001019477844238
-0.121050834655762
-0.243121147155762
-0.487261772155762
-0.609332084655762
-0.731402397155762
-0.609332084655762
-0.487261772155762
-0.243121147155762
0.001019477844238
0.001019477844238
0.001019477844238
-0.121050834655762
-0.365191459655762
-0.731402397155762
-0.853472232818604
-0.731402397155762
-0.609332084655762
-0.243121147155762
0.001019477844238
0.367230415344238
0.611371040344238
0.733441352844238
0.733441352844238
0.489300727844238
0.367230415344238
0.001019477844238
-0.365191459655762
-0.609332084655762
-0.853472232818604
-1.097612857818604
-1.097612857818604
-0.975542545318604
-0.731402397155762
-0.365191459655762
0.123089790344238
0.489300727844238
0.733441352844238
0.977581977844238
1.099652290344238
1.099652290344238
1.099652290344238
0.977581977844238
0.855511665344238
0.855511665344238
0.855511665344238
0.733441352844238
0.733441352844238
0.733441352844238
0.611371040344238
0.733441352844238
0.733441352844238
0.855511665344238
0.855511665344238
0.855511665344238
0.611371040344238
0.489300727844238
0.123089790344238
-0.121050834655762
-0.365191459655762
-0.487261772155762
-0.487261772155762
-0.365191459655762
-0.243121147155762
0.001019477844238
0.245160102844238
0.489300727844238
0.855511665344238
1.099652290344238
1.221722602844238
1.221722602844238
0.977581977844238
0.001019477844238
-4.637651920318604
-16.722612380981445
-39.793899536132813
-74.217720031738281
-118.285102844238280
-168.944274902343750
-221.800720214843750
-273.070251464843750
-318.968688964843750
-357.542907714843750
-387.328063964843750
-408.324157714843750
-421.019470214843750
-426.634704589843750
-426.878845214843750
-423.216735839843750
-417.113220214843750
-409.666931152343750
-401.854431152343750
-394.408142089843750
-387.572204589843750
-381.346618652343750
-375.975524902343750
-371.214782714843750
-366.820251464843750
-362.669860839843750
-358.641540527343750
-354.613220214843750
-350.462829589843750
-346.434509277343750
-342.284118652343750
-338.255798339843750
-334.227478027343750
-330.199157714843750
-326.292907714843750
-322.386657714843750
-318.480407714843750
-314.452087402343750
-310.667907714843750
-306.883728027343750
-303.221618652343750
-299.681579589843750
-296.263610839843750
-292.967712402343750
-289.549743652343750
-286.253845214843750
-282.713806152343750
-279.295837402343750
-275.999938964843750
-272.704040527343750
-269.530212402343750
-266.356384277343750
-263.426696777343750
-260.374938964843750
-257.567321777343750
-254.759704589843750
-251.952087402343750
-249.388610839843750
-246.825134277343750
-244.139587402343750
-241.454040527343750
-238.524353027343750
-235.594665527343750
-232.542907714843750
-229.491149902343750
-226.561462402343750
-223.509704589843750
-220.580017089843750
-217.772399902343750
-215.086853027343750
-212.401306152343750
-209.837829589843750
-207.396423339843750
-205.077087402343750
-202.879821777343750
-200.682556152343750
-198.607360839843750
-196.654235839843750
-194.579040527343750
-192.503845214843750
-190.428649902343750
-188.475524902343750
-186.522399902343750
-184.569274902343750
-182.494079589843750
-180.540954589843750
-178.587829589843750
-176.634704589843750
-174.559509277343750
-172.728454589843750
-170.653259277343750
-168.578063964843750
-166.624938964843750
-164.549743652343750
-162.718688964843750
-160.887634277343750
-159.056579589843750
-157.225524902343750
-155.516540527343750
-153.685485839843750
-152.098571777343750
-150.389587402343750
-148.802673339843750
-147.215759277343750
-145.506774902343750
-143.919860839843750
-142.210876464843750
-140.501892089843750
-138.792907714843750
-137.083923339843750
-135.374954223632810
-133.665969848632810
-132.079055786132810
-130.492141723632810
-129.149368286132810
-127.806587219238280
-126.585884094238280
-125.243110656738280
-124.022407531738280
-122.679634094238280
-121.214790344238280
-119.994087219238280
-118.773384094238280
-117.430610656738280
-116.087837219238280
-114.867134094238280
-113.402290344238280
-112.059516906738280
-110.716743469238280
-109.373970031738280
-108.031196594238280
-106.688423156738280
-105.589790344238280
-104.613227844238280
-103.636665344238280
-102.782173156738280
-101.927680969238280
-101.073188781738280
-100.340766906738280
-99.364204406738281
-98.387641906738281
-97.289009094238281
-96.190376281738281
-95.091743469238281
-93.993110656738281
-92.772407531738281
-91.673774719238281
-90.453071594238281
-89.354438781738281
-88.255805969238281
-87.279243469238281
-86.424751281738281
-85.692329406738281
-85.081977844238281
-84.471626281738281
-83.739204406738281
-83.006782531738281
-82.274360656738281
-81.541938781738281
-80.565376281738281
-79.588813781738281
-78.612251281738281
-77.635688781738281
-76.781196594238281
-75.926704406738281
-75.194282531738281
-74.461860656738281
-73.851509094238281
-73.363227844238281
-72.752883911132812
-72.142532348632812
-71.532180786132812
-70.799758911132812
-69.945266723632812
-68.968704223632812
-67.992141723632812
-67.015579223632812
-65.916946411132812
-64.940383911132812
-63.963821411132812
-63.231399536132812
-62.498977661132812
-61.888626098632812
-61.522415161132812
-61.278274536132812
-61.034133911132812
-60.789993286132812
-60.423782348632812
-59.935501098632812
-59.325149536132812
-58.592727661132812
-57.738235473632812
-57.127883911132812
-56.395462036132812
-55.785110473632812
-55.174758911132812
-54.564407348632812
-53.954055786132812
-53.343704223632812
-52.733352661132812
-52.245071411132812
-51.756790161132812
-51.268508911132812
-50.902297973632812
-50.414016723632812
-50.047805786132812
-49.559524536132813
-49.071243286132813
-48.582962036132813
-48.094680786132813
-47.606399536132813
-47.118118286132813
-46.751907348632813
-46.385696411132813
-46.141555786132813
-45.897415161132813
-45.653274536132813
-45.409133911132813
-45.164993286132813
-44.920852661132813
-44.676712036132813
-44.432571411132813
-44.066360473632813
-43.578079223632813
-43.089797973632813
-42.723587036132813
-42.113235473632813
-41.624954223632813
-40.892532348632813
-40.282180786132813
-39.549758911132813
-39.061477661132813
-38.451126098632813
-38.084915161132813
-37.840774536132813
-37.596633911132813
-37.474563598632813
-37.352493286132813
-37.108352661132813
-36.742141723632813
-36.253860473632813
-35.643508911132813
-35.155227661132812
-34.544876098632812
-34.056594848632812
-33.690383911132812
-33.324172973632812
-33.202102661132812
-33.080032348632812
-32.957962036132812
-32.957962036132812
-32.835891723632812
-32.591751098632812
-32.347610473632812
-31.981399536132813
-31.615188598632813
-31.248977661132813
-30.882766723632813
-30.516555786132813
-30.150344848632813
-29.784133911132813
-29.417922973632813
-29.051712036132813
-28.807571411132813
-28.685501098632813
-28.685501098632813
-28.685501098632813
-28.807571411132813
-28.807571411132813
-28.685501098632813
-28.563430786132813
-28.441360473632813
-28.197219848632813
-28.075149536132813
-27.831008911132813
-27.586868286132813
-27.342727661132813
-27.098587036132813
-26.976516723632813
-26.976516723632813
-26.976516723632813
-26.854446411132813
-26.732376098632813
-26.610305786132813
-26.366165161132813
-26.122024536132813
-25.755813598632813
-25.389602661132813
-25.023391723632813
-24.779251098632812
-24.413040161132812
-24.046829223632812
-23.802688598632812
-23.558547973632812
-23.558547973632812
-23.436477661132812
-23.436477661132812
-23.436477661132812
-23.314407348632812
-23.314407348632812
-23.314407348632812
-23.192337036132812
-23.070266723632812
-22.826126098632812
-22.581985473632812
-22.215774536132812
-21.849563598632812
-21.605422973632812
-21.361282348632812
-21.117141723632812
-20.873001098632812
-20.628860473632812
-20.506790161132812
-20.262649536132812
-20.018508911132812
-19.896438598632812
-19.530227661132812
-19.164016723632812
-18.919876098632812
-18.675735473632812
-18.553665161132812
-18.553665161132812
-18.553665161132812
-18.675735473632812
-18.797805786132812
-18.919876098632812
-19.041946411132812
-19.164016723632812
-19.164016723632812
-19.164016723632812
-19.164016723632812
-19.041946411132812
-18.919876098632812
-18.675735473632812
-18.553665161132812
-18.431594848632812
-18.309524536132812
-18.187454223632812
-18.065383911132812
-17.821243286132812
-17.577102661132812
-17.210891723632812
-17.088821411132812
-16.844680786132812
-16.600542068481445
-16.600542068481445
-16.600542068481445
-16.722612380981445
-16.844680786132812
-17.088821411132812
-17.332962036132812
-17.577102661132812
-17.699172973632812
-17.577102661132812
-17.455032348632812
-17.210891723632812
-17.088821411132812
-16.844680786132812
-16.478471755981445
-16.234331130981445
-15.868120193481445
-15.623979568481445
-15.379838943481445
-15.257768630981445
-15.135698318481445
-15.135698318481445
-15.135698318481445
-15.257768630981445
-15.379838943481445
-15.379838943481445
-15.379838943481445
-15.257768630981445
-15.257768630981445
-15.013628005981445
-14.891557693481445
-14.769487380981445
-14.769487380981445
-14.647417068481445
-14.769487380981445
-14.891557693481445
-15.135698318481445
-15.379838943481445
-15.623979568481445
-15.623979568481445
-15.623979568481445
-15.379838943481445
-15.135698318481445
-14.891557693481445
-14.769487380981445
-14.647417068481445
-14.403276443481445
-14.159135818481445
-14.037065505981445
-14.037065505981445
-14.159135818481445
-14.159135818481445
-14.403276443481445
-14.403276443481445
-14.525346755981445
-14.403276443481445
-14.159135818481445
-13.914995193481445
-13.548784255981445
-13.304643630981445
-13.182573318481445
-13.060503005981445
-12.938432693481445
-12.938432693481445
-13.060503005981445
-13.060503005981445
-13.060503005981445
-12.938432693481445
-12.938432693481445
-12.816362380981445
-12.694292068481445
-12.694292068481445
-12.572221755981445
-12.572221755981445
-12.572221755981445
-12.450151443481445
-12.328081130981445
-12.206010818481445
-12.083940505981445
-12.083940505981445
-11.961870193481445
-11.961870193481445
-11.961870193481445
-12.083940505981445
-12.206010818481445
-12.328081130981445
-12.328081130981445
-12.328081130981445
-12.206010818481445
-12.083940505981445
-11.961870193481445
-11.717729568481445
-11.595659255981445
-11.595659255981445
-11.473588943481445
-11.473588943481445
-11.473588943481445
-11.595659255981445
-11.595659255981445
-11.717729568481445
-11.839799880981445
-11.961870193481445
-12.206010818481445
-12.206010818481445
-12.206010818481445
-12.206010818481445
-12.083940505981445
-11.961870193481445
-11.839799880981445
-11.839799880981445
-11.839799880981445
-11.961870193481445
-12.083940505981445
-12.206010818481445
-12.206010818481445
-12.083940505981445
-11.961870193481445
-11.717729568481445
-11.595659255981445
-11.473588943481445
-11.351518630981445
-11.107378005981445
-11.107378005981445
-11.107378005981445
-11.229448318481445
-11.351518630981445
-11.473588943481445
-11.595659255981445
-11.717729568481445
-11.717729568481445
-11.717729568481445
-11.595659255981445
-11.595659255981445
-11.473588943481445
-11.351518630981445
-11.229448318481445
-11.229448318481445
-11.229448318481445
-11.107378005981445
-11.107378005981445
-11.107378005981445
-11.229448318481445
-11.107378005981445
-10.985307693481445
-10.863237380981445
-10.741167068481445
-10.619096755981445
-10.741167068481445
-10.863237380981445
-11.107378005981445
-11.351518630981445
-11.473588943481445
-11.595659255981445
-11.595659255981445
-11.473588943481445
-11.473588943481445
-11.473588943481445
-11.473588943481445
-11.473588943481445
-11.351518630981445
-11.107378005981445
-10.863237380981445
-10.497026443481445
-10.374956130981445
-10.252885818481445
-10.252885818481445
-10.252885818481445
-10.374956130981445
-10.619096755981445
-10.741167068481445
-10.741167068481445
-10.741167068481445
-10.619096755981445
-10.497026443481445
-10.374956130981445
-10.252885818481445
-10.130815505981445
-10.008745193481445
-10.008745193481445
-10.008745193481445
-9.886674880981445
-9.764604568481445
-9.642534255981445
-9.642534255981445
-9.764604568481445
-9.764604568481445
-9.886674880981445
-10.008745193481445
-10.130815505981445
-10.252885818481445
-10.374956130981445
-10.497026443481445
-10.497026443481445
-10.497026443481445
-10.497026443481445
-10.497026443481445
-10.619096755981445
-10.741167068481445
-10.863237380981445
-10.985307693481445
-11.107378005981445
-11.107378005981445
-11.107378005981445
-11.107378005981445
-10.985307693481445
-10.985307693481445
-10.741167068481445
-10.619096755981445
-10.374956130981445
-10.252885818481445
-10.008745193481445
-10.008745193481445
-9.886674880981445
-10.008745193481445
-10.252885818481445
-10.374956130981445
-10.741167068481445
-10.985307693481445
-11.229448318481445
-11.229448318481445
-11.107378005981445
-10.741167068481445
-10.374956130981445
-10.130815505981445
-9.764604568481445
-9.642534255981445
-9.642534255981445
-9.642534255981445
-9.764604568481445
-9.886674880981445
-10.008745193481445
-10.130815505981445
-10.130815505981445
-10.130815505981445
-10.130815505981445
-10.130815505981445
-10.008745193481445
-9.764604568481445
-9.520463943481445
-9.276323318481445
-9.154253005981445
-9.154253005981445
-9.154253005981445
-9.276323318481445
-9.398393630981445
-9.398393630981445
-9.398393630981445
-9.398393630981445
-9.520463943481445
-9.642534255981445
-9.886674880981445
-10.008745193481445
-10.252885818481445
-10.252885818481445
-10.252885818481445
-10.374956130981445
-10.497026443481445
-10.619096755981445
-10.741167068481445
-10.985307693481445
-10.985307693481445
-10.985307693481445
-10.985307693481445
-10.863237380981445
-10.863237380981445
-10.863237380981445
-10.741167068481445
-10.619096755981445
-10.374956130981445
-10.130815505981445
-9.886674880981445
-9.764604568481445
-9.642534255981445
-9.642534255981445
-9.642534255981445
-9.764604568481445
-9.886674880981445
-9.886674880981445
-9.886674880981445
-9.764604568481445
-9.764604568481445
-9.642534255981445
-9.642534255981445
-9.520463943481445
-9.520463943481445
-9.642534255981445
-9.886674880981445
-10.008745193481445
-10.008745193481445
-10.130815505981445
-10.130815505981445
-10.130815505981445
-10.130815505981445
-10.130815505981445
-10.008745193481445
-10.130815505981445
-10.130815505981445
-10.374956130981445
-10.497026443481445
-10.619096755981445
-10.863237380981445
-10.863237380981445
-10.863237380981445
-10.863237380981445
-10.863237380981445
-10.863237380981445
-10.863237380981445
-10.985307693481445
-10.985307693481445
-10.985307693481445
-10.985307693481445
-10.985307693481445
-10.863237380981445
-10.741167068481445
-10.619096755981445
-10.497026443481445
-10.374956130981445
-10.130815505981445
-10.008745193481445
-9.764604568481445
-9.642534255981445
-9.642534255981445
-9.764604568481445
-9.886674880981445
-10.008745193481445
-10.130815505981445
-10.252885818481445
-10.252885818481445
-10.252885818481445
-10.130815505981445
-10.008745193481445
-9.886674880981445
-9.764604568481445
-9.764604568481445
-9.764604568481445
-9.764604568481445
-9.886674880981445
-9.886674880981445
-9.886674880981445
-9.764604568481445
-9.520463943481445
-9.398393630981445
-9.398393630981445
-9.520463943481445
-9.520463943481445
-9.642534255981445
-9.642534255981445
-9.764604568481445
-9.764604568481445
-9.764604568481445
-9.764604568481445
-9.642534255981445
-9.520463943481445
-9.276323318481445
-8.910112380981445
-8.665971755981445
-8.421831130981445
-8.177690505981445
-8.055620193481445
-8.055620193481445
-7.933549880981445
-7.933549880981445
-8.055620193481445
-8.055620193481445
-8.177690505981445
-8.299760818481445
-8.421831130981445
-8.543901443481445
-8.788042068481445
-8.788042068481445
-8.910112380981445
-9.032182693481445
-9.154253005981445
-9.154253005981445
-9.398393630981445
-9.642534255981445
-9.886674880981445
-10.130815505981445
-10.497026443481445
-10.619096755981445
-10.741167068481445
-10.497026443481445
-10.252885818481445
-10.008745193481445
-9.764604568481445
-9.520463943481445
-9.276323318481445
-9.154253005981445
-9.154253005981445
-9.154253005981445
-9.154253005981445
-9.154253005981445
-9.276323318481445
-9.276323318481445
-9.276323318481445
-9.276323318481445
-9.276323318481445
-9.276323318481445
-9.154253005981445
-9.154253005981445
-9.154253005981445
-9.154253005981445
-9.276323318481445
-9.520463943481445
-9.520463943481445
-9.642534255981445
-9.520463943481445
-9.520463943481445
-9.398393630981445
-9.276323318481445
-9.276323318481445
-9.154253005981445
-9.154253005981445
-9.032182693481445
-9.032182693481445
-9.276323318481445
-9.520463943481445
-9.886674880981445
-10.130815505981445
-10.497026443481445
-10.863237380981445
-11.107378005981445
-11.229448318481445
-11.229448318481445
-11.229448318481445
-10.985307693481445
-10.619096755981445
-10.374956130981445
-10.008745193481445
-9.642534255981445
-9.398393630981445
-9.276323318481445
-9.398393630981445
-9.520463943481445
-9.642534255981445
-9.764604568481445
-9.886674880981445
-9.886674880981445
-9.764604568481445
-9.642534255981445
-9.642534255981445
-9.520463943481445
-9.642534255981445
-9.642534255981445
-9.764604568481445
-10.008745193481445
-10.252885818481445
-10.252885818481445
-10.252885818481445
-10.008745193481445
-9.886674880981445
-9.642534255981445
-9.642534255981445
-9.642534255981445
-9.642534255981445
-9.764604568481445
-9.886674880981445
-10.130815505981445
-10.130815505981445
-10.130815505981445
-10.008745193481445
-9.764604568481445
-9.642534255981445
-9.520463943481445
-9.642534255981445
-9.764604568481445
-10.008745193481445
-10.130815505981445
-10.252885818481445
-10.252885818481445
-10.130815505981445
-10.008745193481445
-9.764604568481445
-9.642534255981445
-9.520463943481445
-9.642534255981445
-9.764604568481445
-9.764604568481445
-9.886674880981445
-9.886674880981445
-9.764604568481445
-9.520463943481445
-9.398393630981445
-9.154253005981445
-9.032182693481445
-8.910112380981445
-8.788042068481445
-8.788042068481445
-9.032182693481445
-9.154253005981445
-9.276323318481445
-9.398393630981445
-9.520463943481445
-9.520463943481445
-9.520463943481445
-9.276323318481445
-9.154253005981445
-8.910112380981445
-8.910112380981445
-8.910112380981445
-9.032182693481445
-9.154253005981445
-9.276323318481445
-9.398393630981445
-9.520463943481445
-9.642534255981445
-9.764604568481445
-9.886674880981445
-10.008745193481445
-10.130815505981445
-10.252885818481445
-10.374956130981445
-10.497026443481445
-10.619096755981445
-10.619096755981445
-10.497026443481445
-10.374956130981445
-10.130815505981445
-9.886674880981445
-9.642534255981445
-9.520463943481445
-9.398393630981445
-9.276323318481445
-9.276323318481445
-9.276323318481445
-9.398393630981445
-9.398393630981445
-9.398393630981445
-9.398393630981445
-9.398393630981445
-9.276323318481445
-9.276323318481445
-9.276323318481445
-9.276323318481445
-9.520463943481445
-9.642534255981445
-9.886674880981445
-9.886674880981445
-10.008745193481445
-10.008745193481445
-10.008745193481445
-10.008745193481445
-10.008745193481445
-9.886674880981445
-9.764604568481445
-9.642534255981445
-9.398393630981445
-9.398393630981445
-9.398393630981445
-9.520463943481445
-9.520463943481445
-9.520463943481445
-9.520463943481445
-9.520463943481445
-9.520463943481445
-9.520463943481445
-9.642534255981445
-9.886674880981445
-10.008745193481445
-10.130815505981445
-10.130815505981445
-10.130815505981445
-10.008745193481445
-10.008745193481445
-9.764604568481445
-9.642534255981445
-9.642534255981445
-9.520463943481445
-9.642534255981445
-9.642534255981445
-9.520463943481445
-9.520463943481445
-9.398393630981445
-9.398393630981445
-9.520463943481445
-9.520463943481445
-9.520463943481445
-9.642534255981445
-9.642534255981445
-9.642534255981445
-9.642534255981445
-9.642534255981445
-9.642534255981445
-9.642534255981445
-9.764604568481445
-9.764604568481445
-9.886674880981445
-9.886674880981445
-9.886674880981445
-9.764604568481445
-9.520463943481445
-9.398393630981445
-9.276323318481445
-9.154253005981445
-9.154253005981445
-9.154253005981445
-9.276323318481445
-9.398393630981445
-9.642534255981445
-9.764604568481445
-9.642534255981445
-9.520463943481445
-9.398393630981445
-9.154253005981445
-9.032182693481445
-8.910112380981445
-8.910112380981445
-9.032182693481445
-9.154253005981445
-9.398393630981445
-9.886674880981445
-10.130815505981445
-10.497026443481445
-10.863237380981445
-11.107378005981445
-11.229448318481445
-11.229448318481445
-10.985307693481445
-10.741167068481445
-10.497026443481445
-10.130815505981445
-9.886674880981445
-9.642534255981445
-9.520463943481445
-9.520463943481445
-9.398393630981445
-9.520463943481445
-9.520463943481445
-9.520463943481445
-9.642534255981445
-9.764604568481445
-9.764604568481445
-9.764604568481445
-9.642534255981445
-9.642534255981445
-9.520463943481445
-9.520463943481445
-9.398393630981445
-9.276323318481445
-9.276323318481445
-9.276323318481445
-9.398393630981445
-9.642534255981445
-9.764604568481445
-9.886674880981445
-10.130815505981445
-10.252885818481445
-10.374956130981445
-10.374956130981445
-10.374956130981445
-10.497026443481445
-10.497026443481445
-10.374956130981445
-10.252885818481445
-10.130815505981445
-9.886674880981445
-9.764604568481445
-9.642534255981445
-9.520463943481445
-9.398393630981445
-9.398393630981445
-9.398393630981445
-9.520463943481445
-9.642534255981445
-9.764604568481445
-9.764604568481445
-9.764604568481445
-9.764604568481445
-9.642534255981445
-9.520463943481445
-9.520463943481445
-9.520463943481445
-9.642534255981445
-9.764604568481445
-9.764604568481445
-9.520463943481445
-9.398393630981445
-9.154253005981445
-8.910112380981445
-8.788042068481445
-8.788042068481445
-8.788042068481445
-8.910112380981445
-9.032182693481445
-9.154253005981445
-9.398393630981445
-9.520463943481445
-9.764604568481445
-9.764604568481445
-9.764604568481445
-9.764604568481445
-9.764604568481445
-9.642534255981445
-9.642534255981445
-9.642534255981445
-9.642534255981445
-9.642534255981445
-9.642534255981445
-9.520463943481445
-9.398393630981445
-9.398393630981445
-9.276323318481445
-9.398393630981445
-9.398393630981445
-9.520463943481445
-9.520463943481445
-9.398393630981445
-9.276323318481445
-9.154253005981445
-9.032182693481445
-8.910112380981445
-8.910112380981445
-8.788042068481445
-8.788042068481445
-8.788042068481445
-8.665971755981445
-8.665971755981445
-8.788042068481445
-8.788042068481445
-9.032182693481445
-9.276323318481445
-9.398393630981445
-9.642534255981445
-10.008745193481445
-10.252885818481445
-10.374956130981445
-10.374956130981445
-10.374956130981445
-10.374956130981445
-10.374956130981445
-10.497026443481445
-10.619096755981445
-10.741167068481445
-10.741167068481445
-10.741167068481445
-10.619096755981445
-10.619096755981445
-10.619096755981445
-10.741167068481445
-10.741167068481445
-10.619096755981445
-10.497026443481445
-10.130815505981445
-9.764604568481445
-9.398393630981445
-9.276323318481445
-9.154253005981445
-9.276323318481445
-9.398393630981445
-9.642534255981445
