# Supplementary material for: Small Size of Recorded Neuronal Structures Confines the Accuracy in Direct Axonal Voltage Measurements
Source: eNeuro. 2021 Aug 2;8(4):ENEURO.0059-21.2021. doi: 10.1523/ENEURO.0059-21.2021 (PMC8342265; doi:10.1523/ENEURO.0059-21.2021)
Supplement: Extended Data 1 — NEURON codes producing data shown in Figures 2, 5, 8. Download Extended Data 1, ZIP file. [file enu-eN-NWR-0059-21-s01.zip › realistic amplifier model/1_amplifier construction/filter_set/modelcell/12k.dat]

0.147489547729492
-0.340791702270508
-0.829072475433350
-1.073213100433350
-1.195283412933350
-1.073213100433350
-0.951142787933350
-0.707002639770508
-0.584932327270508
-0.462862014770508
-0.340791702270508
-0.340791702270508
-0.584932327270508
-0.707002639770508
-0.829072475433350
-0.829072475433350
-0.707002639770508
-0.584932327270508
-0.584932327270508
-0.462862014770508
-0.462862014770508
-0.340791702270508
-0.340791702270508
-0.462862014770508
-0.707002639770508
-0.951142787933350
-1.073213100433350
-1.073213100433350
-0.829072475433350
-0.462862014770508
0.025419235229492
0.513700485229492
0.879911422729492
1.124052047729492
1.124052047729492
1.001981735229492
0.635770797729492
0.269559860229492
-0.096651077270508
-0.218721389770508
-0.218721389770508
-0.340791702270508
-0.584932327270508
-0.829072475433350
-1.073213100433350
-1.073213100433350
-0.829072475433350
-0.462862014770508
-0.218721389770508
-0.096651077270508
0.025419235229492
0.147489547729492
0.269559860229492
0.391630172729492
0.513700485229492
0.635770797729492
0.757841110229492
0.635770797729492
0.513700485229492
0.391630172729492
0.147489547729492
0.025419235229492
-0.096651077270508
-0.218721389770508
-0.462862014770508
-0.584932327270508
-0.584932327270508
-0.584932327270508
-0.584932327270508
-0.584932327270508
-0.462862014770508
-0.096651077270508
0.391630172729492
0.757841110229492
1.001981735229492
1.001981735229492
0.757841110229492
0.391630172729492
-0.218721389770508
-0.584932327270508
-0.829072475433350
-0.951142787933350
-0.707002639770508
-0.340791702270508
0.025419235229492
0.513700485229492
1.001981735229492
1.246122360229492
1.368192672729492
1.246122360229492
1.001981735229492
0.757841110229492
0.513700485229492
0.269559860229492
0.269559860229492
0.391630172729492
0.513700485229492
0.635770797729492
0.879911422729492
1.001981735229492
1.124052047729492
1.001981735229492
0.757841110229492
0.513700485229492
0.147489547729492
-0.096651077270508
-0.340791702270508
-0.340791702270508
-0.340791702270508
-0.096651077270508
-0.096651077270508
0.025419235229492
0.025419235229492
0.025419235229492
0.025419235229492
-0.218721389770508
-0.340791702270508
-0.707002639770508
-0.829072475433350
-0.951142787933350
-1.073213100433350
-0.951142787933350
-0.829072475433350
-0.584932327270508
-0.462862014770508
-0.340791702270508
-0.340791702270508
-0.707002639770508
-0.951142787933350
-1.195283412933350
-1.317353725433350
-1.317353725433350
-1.073213100433350
-0.707002639770508
-0.340791702270508
0.025419235229492
0.513700485229492
0.757841110229492
0.879911422729492
1.001981735229492
0.879911422729492
0.879911422729492
0.879911422729492
0.757841110229492
0.635770797729492
0.391630172729492
0.025419235229492
-0.218721389770508
-0.096651077270508
0.025419235229492
0.147489547729492
0.025419235229492
-0.096651077270508
-0.218721389770508
-0.462862014770508
-0.584932327270508
-0.707002639770508
-0.829072475433350
-0.829072475433350
-0.829072475433350
-0.707002639770508
-0.340791702270508
0.025419235229492
0.513700485229492
1.001981735229492
1.246122360229492
1.368192672729492
1.246122360229492
1.124052047729492
1.001981735229492
0.757841110229492
0.757841110229492
0.757841110229492
0.635770797729492
0.513700485229492
0.391630172729492
0.269559860229492
0.147489547729492
0.147489547729492
0.147489547729492
0.025419235229492
-0.218721389770508
-0.462862014770508
-0.584932327270508
-0.584932327270508
-0.584932327270508
-0.340791702270508
-0.218721389770508
-0.096651077270508
-0.096651077270508
-0.096651077270508
-0.096651077270508
-0.096651077270508
-0.340791702270508
-0.462862014770508
-0.707002639770508
-0.829072475433350
-0.829072475433350
-0.829072475433350
-0.584932327270508
-0.462862014770508
-0.340791702270508
-0.218721389770508
-0.096651077270508
0.025419235229492
0.025419235229492
0.025419235229492
0.025419235229492
-0.096651077270508
-0.218721389770508
-0.340791702270508
-0.218721389770508
0.025419235229492
0.269559860229492
0.391630172729492
0.391630172729492
0.269559860229492
0.147489547729492
-0.218721389770508
-0.462862014770508
-0.462862014770508
-0.462862014770508
-0.340791702270508
-0.340791702270508
-0.462862014770508
-0.584932327270508
-0.584932327270508
-0.707002639770508
-0.707002639770508
-0.829072475433350
-0.707002639770508
-0.462862014770508
-0.218721389770508
0.147489547729492
0.513700485229492
0.635770797729492
0.513700485229492
0.391630172729492
0.025419235229492
-0.340791702270508
-0.584932327270508
-0.707002639770508
-0.707002639770508
-0.462862014770508
-0.218721389770508
-0.096651077270508
-0.218721389770508
-0.218721389770508
-0.218721389770508
0.025419235229492
0.269559860229492
0.513700485229492
0.635770797729492
0.635770797729492
0.391630172729492
0.025419235229492
-0.340791702270508
-0.584932327270508
-0.707002639770508
-0.584932327270508
-0.340791702270508
0.025419235229492
0.391630172729492
0.757841110229492
1.124052047729492
1.368192672729492
1.612333297729492
1.612333297729492
1.490262985229492
1.490262985229492
1.246122360229492
1.001981735229492
0.757841110229492
0.391630172729492
0.147489547729492
-0.218721389770508
-0.462862014770508
-0.462862014770508
-0.340791702270508
-0.218721389770508
-0.096651077270508
-0.096651077270508
-0.218721389770508
-0.584932327270508
-0.829072475433350
-0.829072475433350
-0.707002639770508
-0.462862014770508
-0.096651077270508
0.269559860229492
0.635770797729492
0.757841110229492
0.513700485229492
0.147489547729492
-0.340791702270508
-0.829072475433350
-1.195283412933350
-1.317353725433350
-1.317353725433350
-1.439424037933350
-1.317353725433350
-1.195283412933350
-1.073213100433350
-0.707002639770508
-0.340791702270508
0.025419235229492
0.269559860229492
0.391630172729492
0.513700485229492
0.391630172729492
0.147489547729492
-0.218721389770508
-0.707002639770508
-1.073213100433350
-1.317353725433350
-1.317353725433350
-1.195283412933350
-0.951142787933350
-0.462862014770508
0.025419235229492
0.269559860229492
0.391630172729492
0.391630172729492
0.269559860229492
0.025419235229492
-0.096651077270508
-0.096651077270508
0.025419235229492
0.269559860229492
0.513700485229492
0.757841110229492
1.001981735229492
1.001981735229492
1.001981735229492
0.879911422729492
0.513700485229492
0.147489547729492
-0.340791702270508
-0.584932327270508
-0.951142787933350
-1.073213100433350
-1.073213100433350
-1.073213100433350
-1.073213100433350
-0.829072475433350
-0.707002639770508
-0.340791702270508
0.147489547729492
0.513700485229492
0.879911422729492
1.124052047729492
1.368192672729492
1.490262985229492
1.490262985229492
1.490262985229492
1.368192672729492
1.246122360229492
1.368192672729492
1.246122360229492
1.001981735229492
0.635770797729492
0.269559860229492
-0.096651077270508
-0.340791702270508
-0.462862014770508
-0.462862014770508
-0.340791702270508
-0.340791702270508
-0.096651077270508
0.025419235229492
0.147489547729492
0.269559860229492
0.391630172729492
0.391630172729492
0.269559860229492
0.269559860229492
0.147489547729492
0.025419235229492
-0.096651077270508
-0.340791702270508
-0.462862014770508
-0.462862014770508
-0.462862014770508
-0.584932327270508
-0.584932327270508
-0.584932327270508
-0.462862014770508
-0.340791702270508
-0.096651077270508
0.147489547729492
0.391630172729492
0.391630172729492
0.391630172729492
0.269559860229492
0.147489547729492
0.025419235229492
0.025419235229492
-0.218721389770508
-0.462862014770508
-0.584932327270508
-0.462862014770508
-0.340791702270508
-0.096651077270508
0.147489547729492
0.513700485229492
1.001981735229492
1.246122360229492
1.246122360229492
1.246122360229492
1.001981735229492
0.757841110229492
0.635770797729492
0.391630172729492
0.391630172729492
0.391630172729492
0.513700485229492
0.391630172729492
0.269559860229492
0.147489547729492
0.025419235229492
-0.096651077270508
-0.096651077270508
0.147489547729492
0.513700485229492
1.001981735229492
1.368192672729492
1.734403610229492
1.978544235229492
1.978544235229492
1.856473922729492
1.612333297729492
1.124052047729492
0.757841110229492
0.391630172729492
0.269559860229492
0.147489547729492
0.147489547729492
0.025419235229492
-0.096651077270508
-0.340791702270508
-0.584932327270508
-0.951142787933350
-1.195283412933350
-1.439424037933350
-1.439424037933350
-1.317353725433350
-0.829072475433350
-0.340791702270508
0.147489547729492
0.513700485229492
0.757841110229492
0.879911422729492
0.757841110229492
0.757841110229492
0.513700485229492
0.391630172729492
0.147489547729492
0.147489547729492
0.025419235229492
0.025419235229492
0.025419235229492
0.147489547729492
0.147489547729492
0.147489547729492
0.147489547729492
0.025419235229492
-0.340791702270508
-0.584932327270508
-0.951142787933350
-1.195283412933350
-1.317353725433350
-1.317353725433350
-1.073213100433350
-0.829072475433350
-0.462862014770508
-0.218721389770508
0.025419235229492
0.269559860229492
0.513700485229492
0.757841110229492
0.879911422729492
0.879911422729492
0.757841110229492
0.391630172729492
0.025419235229492
-0.462862014770508
-0.707002639770508
-0.951142787933350
-1.073213100433350
-1.195283412933350
-1.439424037933350
-1.805634975433350
-2.049775600433350
-2.049775600433350
-1.805634975433350
-1.561494350433350
-1.317353725433350
-0.951142787933350
-0.829072475433350
-0.584932327270508
-0.218721389770508
0.025419235229492
0.147489547729492
0.147489547729492
0.147489547729492
0.147489547729492
0.147489547729492
0.147489547729492
0.025419235229492
-0.096651077270508
-0.096651077270508
-0.096651077270508
0.025419235229492
0.025419235229492
0.147489547729492
0.147489547729492
0.147489547729492
0.025419235229492
-0.218721389770508
-0.584932327270508
-0.951142787933350
-1.073213100433350
-1.073213100433350
-0.707002639770508
-0.340791702270508
0.025419235229492
0.269559860229492
0.635770797729492
0.757841110229492
0.879911422729492
1.001981735229492
0.757841110229492
0.635770797729492
0.269559860229492
-0.096651077270508
-0.584932327270508
-0.951142787933350
-1.073213100433350
-1.073213100433350
-0.951142787933350
-0.707002639770508
-0.340791702270508
-0.096651077270508
0.025419235229492
0.025419235229492
0.147489547729492
0.147489547729492
0.147489547729492
0.147489547729492
0.147489547729492
-0.096651077270508
-0.340791702270508
-0.584932327270508
-0.829072475433350
-0.829072475433350
-0.707002639770508
-0.340791702270508
0.025419235229492
0.269559860229492
0.513700485229492
0.513700485229492
0.391630172729492
0.269559860229492
0.269559860229492
0.391630172729492
0.513700485229492
0.757841110229492
1.124052047729492
1.368192672729492
1.612333297729492
1.856473922729492
1.856473922729492
1.978544235229492
2.100614547729492
2.222684860229492
2.100614547729492
1.734403610229492
1.124052047729492
0.513700485229492
0.025419235229492
-0.340791702270508
-0.462862014770508
-0.340791702270508
-0.096651077270508
0.025419235229492
0.269559860229492
0.513700485229492
0.635770797729492
0.513700485229492
0.147489547729492
0.025419235229492
-0.218721389770508
-0.584932327270508
-0.829072475433350
-0.951142787933350
-1.073213100433350
-0.951142787933350
-0.951142787933350
-0.951142787933350
-0.951142787933350
-0.829072475433350
-0.829072475433350
-0.707002639770508
-0.584932327270508
-0.462862014770508
-0.218721389770508
-0.218721389770508
-0.096651077270508
0.025419235229492
0.147489547729492
0.269559860229492
0.513700485229492
0.757841110229492
1.001981735229492
1.124052047729492
1.246122360229492
1.124052047729492
0.879911422729492
0.513700485229492
0.147489547729492
-0.096651077270508
-0.218721389770508
-0.218721389770508
-0.340791702270508
-0.218721389770508
-0.218721389770508
-0.096651077270508
0.025419235229492
0.269559860229492
0.757841110229492
1.124052047729492
1.490262985229492
1.734403610229492
1.734403610229492
1.490262985229492
1.001981735229492
0.513700485229492
0.147489547729492
-0.218721389770508
-0.340791702270508
-0.584932327270508
-0.584932327270508
-0.462862014770508
-0.340791702270508
-0.218721389770508
-0.096651077270508
0.025419235229492
0.269559860229492
0.391630172729492
0.635770797729492
0.879911422729492
1.001981735229492
1.001981735229492
0.757841110229492
0.635770797729492
0.391630172729492
0.147489547729492
-0.096651077270508
-0.218721389770508
-0.340791702270508
-0.218721389770508
-0.218721389770508
-0.096651077270508
0.147489547729492
0.269559860229492
0.269559860229492
0.147489547729492
0.025419235229492
-0.096651077270508
-0.340791702270508
-0.462862014770508
-0.340791702270508
-0.096651077270508
0.147489547729492
0.391630172729492
0.635770797729492
0.757841110229492
0.757841110229492
0.513700485229492
0.269559860229492
0.025419235229492
-0.218721389770508
-0.218721389770508
-0.340791702270508
-0.340791702270508
-0.340791702270508
-0.340791702270508
-0.462862014770508
-0.462862014770508
-0.462862014770508
-0.462862014770508
-0.340791702270508
-0.340791702270508
-0.340791702270508
-0.218721389770508
-0.218721389770508
-0.218721389770508
-0.340791702270508
-0.462862014770508
-0.462862014770508
-0.707002639770508
-0.829072475433350
-0.829072475433350
-0.829072475433350
-0.829072475433350
-0.584932327270508
-0.218721389770508
0.025419235229492
0.269559860229492
0.269559860229492
0.269559860229492
0.025419235229492
-0.218721389770508
-0.462862014770508
-0.707002639770508
-0.584932327270508
-0.462862014770508
-0.218721389770508
0.147489547729492
0.269559860229492
0.391630172729492
0.269559860229492
0.147489547729492
0.025419235229492
-0.096651077270508
-0.096651077270508
0.025419235229492
0.147489547729492
0.513700485229492
0.757841110229492
0.879911422729492
0.879911422729492
0.879911422729492
1.001981735229492
0.879911422729492
0.879911422729492
0.757841110229492
0.513700485229492
0.269559860229492
0.025419235229492
-0.218721389770508
-0.462862014770508
-0.584932327270508
-0.707002639770508
-0.584932327270508
-0.462862014770508
-0.340791702270508
-0.096651077270508
-0.096651077270508
0.025419235229492
-0.218721389770508
-0.340791702270508
-0.462862014770508
-0.340791702270508
-0.218721389770508
0.025419235229492
0.269559860229492
0.147489547729492
0.025419235229492
-0.096651077270508
-0.340791702270508
-0.462862014770508
-0.584932327270508
-0.707002639770508
-0.829072475433350
-1.073213100433350
-1.195283412933350
-1.195283412933350
-1.195283412933350
-1.073213100433350
-1.073213100433350
-1.073213100433350
-1.073213100433350
-0.951142787933350
-0.707002639770508
-0.462862014770508
-0.096651077270508
0.269559860229492
0.757841110229492
1.246122360229492
1.612333297729492
1.734403610229492
1.734403610229492
1.368192672729492
0.757841110229492
0.025419235229492
-0.462862014770508
-0.829072475433350
-1.073213100433350
-1.195283412933350
-1.073213100433350
-0.707002639770508
-0.218721389770508
0.147489547729492
0.513700485229492
0.635770797729492
0.879911422729492
1.001981735229492
1.246122360229492
1.246122360229492
1.246122360229492
1.124052047729492
0.879911422729492
0.635770797729492
0.391630172729492
0.147489547729492
-0.218721389770508
-0.340791702270508
-0.584932327270508
-0.707002639770508
-0.829072475433350
-0.829072475433350
-0.707002639770508
-0.584932327270508
-0.584932327270508
-0.584932327270508
-0.707002639770508
-0.829072475433350
-1.073213100433350
-1.195283412933350
-1.317353725433350
-1.317353725433350
-1.317353725433350
-1.195283412933350
-0.951142787933350
-0.829072475433350
-0.584932327270508
-0.340791702270508
-0.218721389770508
0.025419235229492
0.391630172729492
0.757841110229492
1.124052047729492
1.368192672729492
1.368192672729492
1.246122360229492
1.124052047729492
1.001981735229492
0.879911422729492
0.879911422729492
0.879911422729492
0.879911422729492
1.001981735229492
1.124052047729492
1.246122360229492
1.490262985229492
1.490262985229492
1.368192672729492
0.879911422729492
0.391630172729492
-0.218721389770508
-0.829072475433350
-1.195283412933350
-1.317353725433350
-1.317353725433350
-0.951142787933350
-0.584932327270508
-0.218721389770508
0.025419235229492
0.269559860229492
0.269559860229492
0.391630172729492
0.391630172729492
0.391630172729492
0.391630172729492
0.391630172729492
0.391630172729492
0.513700485229492
0.513700485229492
0.635770797729492
0.635770797729492
0.513700485229492
0.391630172729492
0.269559860229492
0.269559860229492
0.391630172729492
0.391630172729492
0.391630172729492
0.391630172729492
0.513700485229492
0.513700485229492
0.513700485229492
0.391630172729492
0.269559860229492
0.147489547729492
0.025419235229492
-0.096651077270508
-0.218721389770508
-0.096651077270508
0.025419235229492
0.025419235229492
0.025419235229492
0.025419235229492
0.025419235229492
0.147489547729492
0.269559860229492
0.391630172729492
0.513700485229492
0.635770797729492
0.757841110229492
0.635770797729492
0.391630172729492
0.269559860229492
0.147489547729492
0.147489547729492
0.269559860229492
0.513700485229492
0.757841110229492
1.124052047729492
1.246122360229492
1.368192672729492
1.246122360229492
1.124052047729492
0.879911422729492
0.513700485229492
0.147489547729492
-0.340791702270508
-0.707002639770508
-1.195283412933350
-1.561494350433350
-1.805634975433350
-1.805634975433350
-1.683564662933350
-1.317353725433350
-0.951142787933350
-0.462862014770508
0.147489547729492
0.391630172729492
0.513700485229492
0.513700485229492
0.269559860229492
0.025419235229492
-0.096651077270508
-0.096651077270508
-0.096651077270508
-0.096651077270508
-0.096651077270508
-0.218721389770508
-0.096651077270508
0.025419235229492
0.269559860229492
0.513700485229492
0.635770797729492
0.635770797729492
0.757841110229492
0.635770797729492
0.635770797729492
0.635770797729492
0.757841110229492
0.757841110229492
0.757841110229492
0.757841110229492
0.513700485229492
0.391630172729492
0.391630172729492
0.513700485229492
0.879911422729492
1.246122360229492
1.490262985229492
1.490262985229492
1.246122360229492
0.879911422729492
0.513700485229492
0.147489547729492
-0.096651077270508
-0.218721389770508
-0.340791702270508
-0.340791702270508
-0.462862014770508
-0.584932327270508
-0.584932327270508
-0.584932327270508
-0.707002639770508
-0.707002639770508
-0.707002639770508
-0.829072475433350
-0.829072475433350
-0.707002639770508
-0.462862014770508
-0.340791702270508
-0.340791702270508
-0.340791702270508
-0.462862014770508
-0.462862014770508
-0.462862014770508
-0.340791702270508
-0.218721389770508
-0.096651077270508
0.147489547729492
0.269559860229492
0.391630172729492
0.269559860229492
0.025419235229492
-0.218721389770508
-0.340791702270508
-0.218721389770508
-0.096651077270508
0.147489547729492
0.391630172729492
0.391630172729492
0.391630172729492
0.269559860229492
0.269559860229492
0.147489547729492
0.269559860229492
0.635770797729492
1.001981735229492
1.368192672729492
1.368192672729492
1.246122360229492
0.879911422729492
0.513700485229492
0.269559860229492
0.147489547729492
0.269559860229492
0.391630172729492
0.757841110229492
1.001981735229492
1.001981735229492
1.001981735229492
0.757841110229492
0.513700485229492
0.147489547729492
-0.096651077270508
-0.096651077270508
0.025419235229492
0.147489547729492
0.269559860229492
0.147489547729492
0.025419235229492
-0.218721389770508
-0.584932327270508
-0.829072475433350
-0.829072475433350
-0.829072475433350
-0.829072475433350
-0.584932327270508
-0.340791702270508
0.025419235229492
0.269559860229492
0.391630172729492
0.391630172729492
0.391630172729492
0.269559860229492
0.269559860229492
0.269559860229492
0.391630172729492
0.391630172729492
0.391630172729492
0.269559860229492
0.147489547729492
0.147489547729492
0.147489547729492
0.147489547729492
0.147489547729492
0.025419235229492
0.025419235229492
0.025419235229492
0.025419235229492
0.269559860229492
0.391630172729492
0.635770797729492
0.635770797729492
0.635770797729492
0.513700485229492
0.513700485229492
0.391630172729492
0.391630172729492
0.147489547729492
-0.096651077270508
-0.584932327270508
-0.951142787933350
-1.195283412933350
-1.317353725433350
-1.195283412933350
-0.951142787933350
-0.829072475433350
-0.584932327270508
-0.462862014770508
-0.340791702270508
-0.096651077270508
0.025419235229492
0.025419235229492
0.147489547729492
0.147489547729492
0.025419235229492
-0.096651077270508
-0.218721389770508
-0.218721389770508
-0.096651077270508
0.147489547729492
0.269559860229492
0.635770797729492
0.757841110229492
0.757841110229492
0.757841110229492
0.635770797729492
0.513700485229492
0.269559860229492
0.025419235229492
0.025419235229492
0.025419235229492
0.025419235229492
0.147489547729492
0.147489547729492
0.147489547729492
0.147489547729492
0.147489547729492
0.025419235229492
0.025419235229492
-0.096651077270508
-0.218721389770508
-0.218721389770508
-0.340791702270508
-0.584932327270508
-0.829072475433350
-1.073213100433350
-1.317353725433350
-1.439424037933350
-1.439424037933350
-1.317353725433350
-1.073213100433350
-0.829072475433350
-0.707002639770508
-0.707002639770508
-0.584932327270508
-0.462862014770508
-0.340791702270508
-0.096651077270508
0.269559860229492
0.635770797729492
0.879911422729492
0.879911422729492
0.879911422729492
0.635770797729492
0.269559860229492
0.025419235229492
-0.096651077270508
-0.096651077270508
-0.096651077270508
-0.096651077270508
-0.096651077270508
-0.340791702270508
-0.584932327270508
-0.829072475433350
-0.951142787933350
-0.951142787933350
-0.707002639770508
-0.584932327270508
-0.584932327270508
-0.707002639770508
-0.951142787933350
-0.829072475433350
-0.707002639770508
-0.462862014770508
-0.218721389770508
-0.096651077270508
0.025419235229492
0.147489547729492
0.147489547729492
0.147489547729492
0.147489547729492
0.147489547729492
0.147489547729492
0.147489547729492
0.269559860229492
0.147489547729492
0.147489547729492
0.147489547729492
0.391630172729492
0.391630172729492
0.391630172729492
0.513700485229492
0.513700485229492
0.513700485229492
0.513700485229492
0.391630172729492
0.025419235229492
-0.340791702270508
-0.707002639770508
-0.951142787933350
-1.073213100433350
-1.073213100433350
-0.951142787933350
-0.951142787933350
-0.707002639770508
-0.462862014770508
-0.218721389770508
0.147489547729492
0.391630172729492
0.513700485229492
0.635770797729492
0.635770797729492
0.757841110229492
1.001981735229492
1.124052047729492
1.124052047729492
1.001981735229492
0.757841110229492
0.391630172729492
0.025419235229492
-0.340791702270508
-0.462862014770508
-0.462862014770508
-0.340791702270508
-0.218721389770508
-0.096651077270508
-0.096651077270508
-0.218721389770508
-0.218721389770508
-0.340791702270508
-0.340791702270508
-0.340791702270508
-0.340791702270508
-0.096651077270508
0.147489547729492
0.391630172729492
0.513700485229492
0.635770797729492
0.635770797729492
0.757841110229492
0.879911422729492
0.879911422729492
0.757841110229492
0.513700485229492
0.269559860229492
0.025419235229492
-0.096651077270508
-0.218721389770508
-0.218721389770508
-0.218721389770508
0.025419235229492
0.269559860229492
0.391630172729492
0.513700485229492
0.513700485229492
0.513700485229492
0.391630172729492
0.147489547729492
-0.096651077270508
-0.462862014770508
-0.829072475433350
-0.951142787933350
-0.829072475433350
-0.829072475433350
-0.829072475433350
-0.829072475433350
-0.829072475433350
-0.829072475433350
-0.951142787933350
-0.951142787933350
-0.951142787933350
-0.951142787933350
-0.707002639770508
-0.462862014770508
-0.218721389770508
0.025419235229492
0.147489547729492
0.025419235229492
-0.218721389770508
-0.462862014770508
-0.707002639770508
-0.707002639770508
-0.707002639770508
-0.707002639770508
-0.462862014770508
-0.096651077270508
0.147489547729492
0.147489547729492
0.025419235229492
-0.218721389770508
-0.340791702270508
-0.462862014770508
-0.462862014770508
-0.462862014770508
-0.462862014770508
-0.340791702270508
-0.096651077270508
0.147489547729492
0.391630172729492
0.513700485229492
0.513700485229492
0.391630172729492
0.269559860229492
0.147489547729492
-0.096651077270508
-0.218721389770508
-0.218721389770508
-0.096651077270508
0.025419235229492
0.025419235229492
0.025419235229492
-0.096651077270508
-0.218721389770508
-0.462862014770508
-0.707002639770508
-0.829072475433350
-0.829072475433350
-0.584932327270508
-0.340791702270508
-0.218721389770508
0.025419235229492
0.025419235229492
0.147489547729492
0.025419235229492
-0.218721389770508
-0.462862014770508
-0.462862014770508
-0.584932327270508
-0.584932327270508
-0.584932327270508
-0.707002639770508
-0.829072475433350
-0.951142787933350
-1.195283412933350
-1.317353725433350
-1.317353725433350
-1.195283412933350
-0.951142787933350
-0.584932327270508
-0.218721389770508
0.025419235229492
0.269559860229492
0.513700485229492
0.635770797729492
0.757841110229492
0.879911422729492
1.124052047729492
1.124052047729492
1.124052047729492
1.001981735229492
0.879911422729492
0.635770797729492
0.391630172729492
0.147489547729492
0.025419235229492
0.025419235229492
0.147489547729492
0.269559860229492
0.147489547729492
-0.096651077270508
-0.584932327270508
-1.073213100433350
-1.561494350433350
-1.805634975433350
-1.805634975433350
-1.439424037933350
-1.073213100433350
-0.707002639770508
-0.462862014770508
-0.462862014770508
-0.584932327270508
-0.829072475433350
-0.951142787933350
-0.829072475433350
-0.584932327270508
-0.462862014770508
-0.340791702270508
-0.340791702270508
-0.218721389770508
0.025419235229492
0.147489547729492
0.391630172729492
0.513700485229492
0.635770797729492
0.635770797729492
0.635770797729492
0.391630172729492
0.025419235229492
-0.218721389770508
-0.584932327270508
-0.829072475433350
-1.073213100433350
-1.317353725433350
-1.317353725433350
-1.317353725433350
-0.951142787933350
-0.584932327270508
-0.096651077270508
0.391630172729492
0.757841110229492
1.001981735229492
1.124052047729492
1.124052047729492
1.001981735229492
0.635770797729492
0.391630172729492
-0.096651077270508
-0.340791702270508
-0.584932327270508
-0.462862014770508
-0.340791702270508
-0.218721389770508
-0.218721389770508
-0.218721389770508
-0.096651077270508
-0.096651077270508
0.025419235229492
0.147489547729492
0.147489547729492
0.391630172729492
0.635770797729492
1.001981735229492
1.246122360229492
1.368192672729492
1.368192672729492
1.368192672729492
1.368192672729492
1.246122360229492
1.124052047729492
0.757841110229492
0.391630172729492
-0.218721389770508
-0.707002639770508
-1.195283412933350
-1.439424037933350
-1.561494350433350
-1.561494350433350
-1.439424037933350
-1.317353725433350
-1.073213100433350
-0.829072475433350
-0.584932327270508
-0.462862014770508
-0.462862014770508
-0.462862014770508
-0.462862014770508
-0.462862014770508
-0.462862014770508
-0.584932327270508
-0.584932327270508
-0.462862014770508
-0.462862014770508
-0.584932327270508
-0.584932327270508
-0.584932327270508
-0.584932327270508
-0.462862014770508
-0.218721389770508
0.025419235229492
0.147489547729492
0.147489547729492
0.025419235229492
-0.096651077270508
-0.218721389770508
-0.340791702270508
-0.462862014770508
-0.340791702270508
-0.096651077270508
0.147489547729492
0.391630172729492
0.635770797729492
0.757841110229492
0.757841110229492
0.757841110229492
0.757841110229492
0.635770797729492
0.635770797729492
0.635770797729492
0.635770797729492
0.635770797729492
0.635770797729492
0.635770797729492
0.879911422729492
1.001981735229492
1.124052047729492
1.246122360229492
1.124052047729492
1.001981735229492
0.757841110229492
0.513700485229492
0.269559860229492
0.147489547729492
0.025419235229492
-0.340791702270508
-0.584932327270508
-0.829072475433350
-1.073213100433350
-1.073213100433350
-0.707002639770508
-0.218721389770508
0.269559860229492
0.635770797729492
0.879911422729492
1.124052047729492
1.001981735229492
1.001981735229492
1.001981735229492
1.001981735229492
1.001981735229492
1.001981735229492
1.001981735229492
0.757841110229492
0.513700485229492
0.391630172729492
0.513700485229492
0.635770797729492
0.879911422729492
1.368192672729492
1.734403610229492
1.978544235229492
1.978544235229492
1.734403610229492
1.246122360229492
0.757841110229492
0.269559860229492
-0.096651077270508
-0.340791702270508
-0.462862014770508
-0.462862014770508
-0.584932327270508
-0.584932327270508
-0.584932327270508
-0.584932327270508
-0.707002639770508
-0.951142787933350
-0.951142787933350
-0.951142787933350
-0.707002639770508
-0.584932327270508
-0.340791702270508
-0.218721389770508
-0.096651077270508
0.147489547729492
0.269559860229492
0.391630172729492
0.391630172729492
0.269559860229492
0.147489547729492
-0.218721389770508
-0.462862014770508
-0.584932327270508
-0.584932327270508
-0.584932327270508
-0.462862014770508
-0.218721389770508
0.025419235229492
0.147489547729492
0.269559860229492
0.391630172729492
0.391630172729492
0.391630172729492
0.269559860229492
0.147489547729492
0.025419235229492
0.025419235229492
0.025419235229492
0.147489547729492
0.269559860229492
0.513700485229492
0.635770797729492
0.879911422729492
1.001981735229492
1.001981735229492
1.001981735229492
1.124052047729492
1.001981735229492
0.757841110229492
0.513700485229492
0.025419235229492
-0.462862014770508
-0.829072475433350
-0.951142787933350
-0.951142787933350
-0.584932327270508
-0.218721389770508
0.269559860229492
0.757841110229492
1.124052047729492
1.368192672729492
1.490262985229492
1.612333297729492
1.734403610229492
1.734403610229492
1.612333297729492
1.368192672729492
1.001981735229492
0.879911422729492
0.879911422729492
0.879911422729492
1.124052047729492
1.246122360229492
1.246122360229492
1.246122360229492
1.124052047729492
1.001981735229492
1.001981735229492
0.879911422729492
0.757841110229492
0.879911422729492
1.124052047729492
1.246122360229492
1.246122360229492
1.001981735229492
0.513700485229492
-0.218721389770508
-1.073213100433350
-1.683564662933350
-2.049775600433350
-2.171845912933350
-2.171845912933350
-2.049775600433350
-1.805634975433350
-1.561494350433350
-1.317353725433350
-1.317353725433350
-1.439424037933350
-1.561494350433350
-1.683564662933350
-1.805634975433350
-1.683564662933350
-1.561494350433350
-1.073213100433350
-0.584932327270508
0.025419235229492
0.269559860229492
0.269559860229492
0.025419235229492
-0.340791702270508
-0.462862014770508
-0.584932327270508
-0.462862014770508
-0.340791702270508
-0.340791702270508
-0.340791702270508
-0.340791702270508
-0.340791702270508
-0.340791702270508
-0.340791702270508
-0.218721389770508
-0.218721389770508
-0.340791702270508
-0.462862014770508
-0.462862014770508
-0.584932327270508
-0.584932327270508
-0.340791702270508
-0.096651077270508
0.147489547729492
0.269559860229492
0.269559860229492
0.269559860229492
0.025419235229492
-0.218721389770508
-0.340791702270508
-0.340791702270508
-0.462862014770508
-0.707002639770508
-0.829072475433350
-0.951142787933350
-0.829072475433350
-0.584932327270508
-0.218721389770508
0.025419235229492
0.391630172729492
0.513700485229492
0.513700485229492
0.391630172729492
0.147489547729492
-0.096651077270508
-0.340791702270508
-0.707002639770508
-0.829072475433350
-0.707002639770508
-0.462862014770508
-0.218721389770508
0.147489547729492
0.391630172729492
0.513700485229492
0.635770797729492
0.635770797729492
0.635770797729492
0.391630172729492
0.147489547729492
0.025419235229492
-0.218721389770508
-0.218721389770508
-0.096651077270508
0.025419235229492
0.147489547729492
0.269559860229492
0.391630172729492
0.635770797729492
0.757841110229492
0.757841110229492
0.879911422729492
0.757841110229492
0.757841110229492
0.757841110229492
0.635770797729492
0.635770797729492
0.391630172729492
0.147489547729492
-0.218721389770508
-0.584932327270508
-0.707002639770508
-0.829072475433350
-0.707002639770508
-0.584932327270508
-0.218721389770508
0.025419235229492
0.391630172729492
0.513700485229492
0.635770797729492
0.757841110229492
0.635770797729492
0.391630172729492
0.147489547729492
-0.096651077270508
-0.340791702270508
-0.462862014770508
-0.462862014770508
-0.218721389770508
0.147489547729492
0.513700485229492
0.757841110229492
0.879911422729492
0.757841110229492
0.635770797729492
0.391630172729492
0.025419235229492
-0.096651077270508
-0.218721389770508
-0.096651077270508
0.025419235229492
0.025419235229492
0.147489547729492
0.269559860229492
0.513700485229492
0.635770797729492
0.757841110229492
0.757841110229492
0.757841110229492
0.513700485229492
0.269559860229492
0.025419235229492
-0.218721389770508
-0.462862014770508
-0.707002639770508
-0.951142787933350
-1.317353725433350
-1.439424037933350
-1.683564662933350
-1.683564662933350
-1.683564662933350
-1.439424037933350
-0.951142787933350
-0.218721389770508
0.513700485229492
1.001981735229492
1.368192672729492
1.612333297729492
1.612333297729492
1.368192672729492
1.001981735229492
0.635770797729492
0.391630172729492
0.269559860229492
0.269559860229492
0.147489547729492
0.147489547729492
0.025419235229492
0.147489547729492
0.147489547729492
0.147489547729492
0.147489547729492
0.147489547729492
0.269559860229492
0.391630172729492
0.635770797729492
0.757841110229492
0.757841110229492
0.635770797729492
0.635770797729492
0.635770797729492
0.513700485229492
0.391630172729492
0.147489547729492
-0.096651077270508
-0.340791702270508
-0.462862014770508
-0.584932327270508
-0.462862014770508
-0.340791702270508
-0.096651077270508
0.025419235229492
0.025419235229492
0.025419235229492
0.025419235229492
0.147489547729492
0.147489547729492
0.269559860229492
0.391630172729492
0.391630172729492
0.269559860229492
0.147489547729492
0.147489547729492
0.147489547729492
0.147489547729492
0.269559860229492
0.391630172729492
0.513700485229492
0.757841110229492
0.879911422729492
1.001981735229492
0.879911422729492
0.635770797729492
0.513700485229492
0.391630172729492
0.269559860229492
0.025419235229492
-0.218721389770508
-0.340791702270508
-0.462862014770508
-0.462862014770508
-0.462862014770508
-0.462862014770508
-0.340791702270508
-0.218721389770508
0.025419235229492
0.025419235229492
-0.096651077270508
-0.218721389770508
-0.218721389770508
-0.218721389770508
-0.096651077270508
-0.218721389770508
-0.218721389770508
-0.340791702270508
-0.462862014770508
-0.584932327270508
-0.829072475433350
-0.951142787933350
-0.951142787933350
-0.829072475433350
-0.584932327270508
-0.218721389770508
0.025419235229492
0.025419235229492
-0.096651077270508
-0.340791702270508
-0.462862014770508
-0.584932327270508
-0.707002639770508
-0.829072475433350
-0.829072475433350
-0.829072475433350
-0.829072475433350
-0.707002639770508
-0.707002639770508
-0.462862014770508
-0.218721389770508
0.025419235229492
0.269559860229492
0.391630172729492
0.391630172729492
0.269559860229492
0.025419235229492
-0.218721389770508
-0.462862014770508
-0.462862014770508
-0.462862014770508
-0.462862014770508
-0.340791702270508
-0.218721389770508
-0.218721389770508
-0.096651077270508
0.025419235229492
-0.096651077270508
-0.096651077270508
-0.218721389770508
-0.340791702270508
-0.462862014770508
-0.584932327270508
-0.829072475433350
-0.951142787933350
-0.951142787933350
-0.951142787933350
-0.951142787933350
-0.707002639770508
-0.462862014770508
-0.340791702270508
-0.096651077270508
0.147489547729492
0.391630172729492
0.757841110229492
1.124052047729492
1.368192672729492
1.612333297729492
1.612333297729492
1.490262985229492
1.124052047729492
0.635770797729492
0.269559860229492
0.025419235229492
-0.096651077270508
0.025419235229492
0.269559860229492
0.513700485229492
0.635770797729492
0.757841110229492
0.635770797729492
0.513700485229492
0.269559860229492
-0.096651077270508
-0.951142787933350
-3.270478725433350
-11.205048561096191
-31.468719482421875
-67.601531982421875
-117.894493103027340
-177.708938598632810
-240.208938598632810
-299.046813964843750
-349.217712402343750
-387.791931152343750
-414.037048339843750
-429.051696777343750
-434.666931152343750
-433.446228027343750
-427.953063964843750
-420.384704589843750
-412.205993652343750
-404.393493652343750
-397.557556152343750
-391.576110839843750
-386.205017089843750
-381.444274902343750
-376.805603027343750
-372.411071777343750
-367.894470214843750
-363.377868652343750
-358.861267089843750
-354.466735839843750
-350.072204589843750
-345.677673339843750
-341.283142089843750
-336.888610839843750
-332.494079589843750
-328.465759277343750
-324.315368652343750
-320.409118652343750
-316.502868652343750
-312.718688964843750
-308.934509277343750
-305.272399902343750
-301.732360839843750
-298.314392089843750
-294.774353027343750
-291.234313964843750
-287.694274902343750
-284.154235839843750
-280.614196777343750
-277.074157714843750
-273.778259277343750
-270.482360839843750
-267.186462402343750
-263.890594482421870
-260.838836669921870
-258.031219482421870
-255.345657348632810
-252.904251098632810
-250.462844848632810
-247.899368286132810
-245.213821411132810
-242.284133911132810
-239.232376098632810
-236.058547973632810
-232.884719848632810
-229.955032348632810
-227.025344848632810
-224.583938598632810
-222.142532348632810
-219.945266723632810
-217.625930786132810
-215.306594848632810
-212.865188598632810
-210.301712036132810
-207.860305786132810
-205.540969848632810
-203.343704223632810
-201.146438598632810
-198.949172973632810
-196.751907348632810
-194.554641723632810
-192.235305786132810
-189.671829223632810
-187.352493286132810
-185.033157348632810
-182.835891723632810
-180.882766723632810
-178.807571411132810
-176.732376098632810
-174.779251098632810
-172.826126098632810
-170.995071411132810
-169.041946411132810
-167.088821411132810
-165.135696411132810
-163.426712036132810
-161.717727661132810
-160.130813598632810
-158.543899536132810
-156.956985473632810
-155.370071411132810
-153.539016723632810
-151.707962036132810
-149.876907348632810
-148.167922973632810
-146.458938598632810
-144.872024536132810
-143.285110473632810
-141.576126098632810
-139.989212036132810
-138.524368286132810
-137.059524536132810
-135.594696044921880
-134.129852294921880
-132.542938232421870
-130.956024169921870
-129.247039794921880
-127.538047790527340
-125.829063415527340
-124.242149353027340
-122.899375915527340
-121.678672790527340
-120.457969665527340
-119.359336853027340
-118.260704040527340
-117.162071228027340
-115.941368103027340
-114.598594665527340
-113.255821228027340
-111.913047790527340
-110.570274353027340
-109.349571228027340
-108.128868103027340
-107.030235290527340
-105.809532165527340
-104.832969665527340
-103.612266540527340
-102.635704040527340
-101.537071228027340
-100.438438415527340
-99.217735290527344
-98.119102478027344
-97.020469665527344
-96.043907165527344
-94.945274353027344
-93.846641540527344
-92.748008728027344
-91.649375915527344
-90.672813415527344
-89.696250915527344
-88.841758728027344
-87.987266540527344
-87.376914978027344
-86.766563415527344
-86.156211853027344
-85.423789978027344
-84.569297790527344
-83.470664978027344
-82.127891540527344
-80.907188415527344
-79.808555603027344
-78.954063415527344
-78.221641540527344
-77.611289978027344
-77.000938415527344
-76.146446228027344
-75.291954040527344
-74.193321228027344
-73.094688415527344
-71.996063232421875
-71.141571044921875
-70.531219482421875
-70.042938232421875
-69.554656982421875
-69.066375732421875
-68.456024169921875
-67.845672607421875
-67.235321044921875
-66.380828857421875
-65.648406982421875
-64.549774169921875
-63.451137542724609
-62.474575042724609
-61.864223480224609
-61.375942230224609
-61.009731292724609
-60.643520355224609
-60.155239105224609
-59.544887542724609
-59.056606292724609
-58.324184417724609
-57.713832855224609
-56.981410980224609
-56.371059417724609
-55.760707855224609
-55.272426605224609
-54.906215667724609
-54.540004730224609
-54.295864105224609
-54.051723480224609
-53.685512542724609
-53.075160980224609
-52.586879730224609
-51.854457855224609
-51.244106292724609
-50.633754730224609
-49.901332855224609
-49.290981292724609
-48.802700042724609
-48.314418792724609
-47.948207855224609
-47.581996917724609
-47.093715667724609
-46.483364105224609
-45.873012542724609
-45.384731292724609
-45.018520355224609
-44.652309417724609
-44.530239105224609
-44.286098480224609
-44.164028167724609
-43.797817230224609
-43.431606292724609
-43.065395355224609
-42.821254730224609
-42.699184417724609
-42.332973480224609
-41.966762542724609
-41.600551605224609
-41.112270355224609
-40.623992919921875
-40.257781982421875
-39.647430419921875
-38.915008544921875
-38.304656982421875
-37.694305419921875
-37.328094482421875
-37.206024169921875
-37.083953857421875
-37.083953857421875
-36.961883544921875
-36.839813232421875
-36.595672607421875
-36.473602294921875
-36.229461669921875
-35.985321044921875
-35.741180419921875
-35.374969482421875
-35.008758544921875
-34.520477294921875
-34.032196044921875
-33.543914794921875
-33.177703857421875
-32.811492919921875
-32.323211669921875
-31.957000732421875
-31.590789794921875
-31.346649169921875
-30.980438232421875
-30.614227294921875
-30.248016357421875
-30.003875732421875
-29.759735107421875
-29.759735107421875
-29.759735107421875
-29.881805419921875
-29.881805419921875
-29.759735107421875
-29.515594482421875
-29.027313232421875
-28.661102294921875
-28.294891357421875
-27.928680419921875
-27.440399169921875
-27.074188232421875
-26.830047607421875
-26.830047607421875
-26.952117919921875
-27.074188232421875
-27.196258544921875
-27.196258544921875
-27.074188232421875
-26.952117919921875
-26.707977294921875
-26.463836669921875
-26.219696044921875
-25.975555419921875
-25.731414794921875
-25.487274169921875
-25.243133544921875
-25.121063232421875
-24.876922607421875
-24.754852294921875
-24.510711669921875
-24.266571044921875
-24.022430419921875
-23.656219482421875
-23.167938232421875
-22.557586669921875
-22.191375732421875
-21.825164794921875
-21.581024169921875
-21.458953857421875
-21.581024169921875
-21.703094482421875
-21.825164794921875
-21.825164794921875
-21.703094482421875
-21.581024169921875
-21.581024169921875
-21.703094482421875
-21.703094482421875
-21.825164794921875
-21.825164794921875
-21.703094482421875
-21.458953857421875
-21.092742919921875
-20.726531982421875
-20.360321044921875
-19.994110107421875
-19.627899169921875
-19.383758544921875
-19.139617919921875
-19.017547607421875
-18.895477294921875
-18.773406982421875
-18.895477294921875
-18.773406982421875
-18.773406982421875
-18.651336669921875
-18.651336669921875
-18.773406982421875
-18.895477294921875
-18.895477294921875
-18.895477294921875
-18.895477294921875
-18.895477294921875
-18.895477294921875
-18.895477294921875
-18.895477294921875
-18.895477294921875
-18.773406982421875
-18.651336669921875
-18.407196044921875
-18.285125732421875
-17.918914794921875
-17.674774169921875
-17.430633544921875
-17.308563232421875
-17.186492919921875
-16.942352294921875
-16.698211669921875
-16.332000732421875
-16.209930419921875
-16.087860107421875
-15.965789794921875
-15.721649169921875
-15.721649169921875
-15.843719482421875
-15.843719482421875
-15.843719482421875
-15.843719482421875
-15.721649169921875
-15.843719482421875
-15.965789794921875
-15.965789794921875
-15.965789794921875
-16.087860107421875
-16.087860107421875
-16.209930419921875
-16.209930419921875
-16.332000732421875
-16.332000732421875
-16.209930419921875
-15.965789794921875
-15.599578857421875
-15.111297607421875
-14.745086669921875
-14.623016357421875
-14.500946044921875
-14.378875732421875
-14.134735107421875
-13.890594482421875
-13.524383544921875
-13.280242919921875
-13.036102294921875
-13.036102294921875
-13.036102294921875
-13.036102294921875
-13.158172607421875
-13.402313232421875
-13.646453857421875
-13.890594482421875
-14.256805419921875
-14.500946044921875
-14.745086669921875
-14.745086669921875
-14.623016357421875
-14.256805419921875
-13.890594482421875
-13.524383544921875
-13.158172607421875
-12.791961669921875
-12.669892311096191
-12.547821998596191
-12.547821998596191
-12.669892311096191
-12.914031982421875
-13.036102294921875
-13.158172607421875
-13.402313232421875
-13.524383544921875
-13.646453857421875
-13.768524169921875
-13.768524169921875
-13.768524169921875
-13.402313232421875
-12.914031982421875
-12.425751686096191
-12.059540748596191
-11.815400123596191
-11.693329811096191
-11.815400123596191
-12.059540748596191
-12.303681373596191
-12.547821998596191
-12.669892311096191
-12.669892311096191
-12.669892311096191
-12.669892311096191
-12.669892311096191
-12.669892311096191
-12.547821998596191
-12.669892311096191
-12.669892311096191
-12.791961669921875
-12.791961669921875
-12.914031982421875
-13.036102294921875
-12.914031982421875
-12.669892311096191
-12.303681373596191
-11.937470436096191
-11.693329811096191
-11.571259498596191
-11.571259498596191
-11.693329811096191
-11.815400123596191
-11.815400123596191
-11.693329811096191
-11.693329811096191
-11.571259498596191
-11.449189186096191
-11.205048561096191
-10.960907936096191
-10.838837623596191
-10.838837623596191
-11.082978248596191
-11.205048561096191
-11.327118873596191
-11.449189186096191
-11.571259498596191
-11.693329811096191
-11.937470436096191
-12.059540748596191
-12.059540748596191
-11.937470436096191
-11.937470436096191
-11.815400123596191
-11.693329811096191
-11.449189186096191
-11.205048561096191
-11.205048561096191
-11.449189186096191
-11.571259498596191
-11.937470436096191
-12.303681373596191
-12.669892311096191
-12.791961669921875
-12.914031982421875
-12.791961669921875
-12.669892311096191
-12.425751686096191
-12.303681373596191
-12.059540748596191
-11.815400123596191
-11.571259498596191
-11.327118873596191
-11.327118873596191
-11.449189186096191
-11.693329811096191
-11.937470436096191
-12.181611061096191
-12.303681373596191
-12.425751686096191
-12.303681373596191
-12.059540748596191
-11.693329811096191
-11.327118873596191
-11.082978248596191
-10.960907936096191
-10.838837623596191
-10.838837623596191
-10.716767311096191
-10.594696998596191
-10.472626686096191
-10.472626686096191
-10.472626686096191
-10.350556373596191
-10.350556373596191
-10.350556373596191
-10.350556373596191
-10.350556373596191
-10.228486061096191
-10.228486061096191
-10.228486061096191
-10.228486061096191
-10.472626686096191
-10.716767311096191
-10.960907936096191
-11.082978248596191
-10.960907936096191
-10.716767311096191
-10.472626686096191
-10.228486061096191
-9.984345436096191
-9.862275123596191
-9.862275123596191
-9.984345436096191
-10.106415748596191
-10.350556373596191
-10.594696998596191
-10.838837623596191
-10.960907936096191
-10.960907936096191
-10.838837623596191
-10.472626686096191
-10.106415748596191
-9.740204811096191
-9.618134498596191
-9.618134498596191
-9.618134498596191
-9.740204811096191
-9.740204811096191
-9.862275123596191
-9.740204811096191
-9.740204811096191
-9.496064186096191
-9.373993873596191
-9.251923561096191
-9.007782936096191
-9.007782936096191
-9.007782936096191
-9.251923561096191
-9.618134498596191
-9.862275123596191
-10.106415748596191
-10.350556373596191
-10.716767311096191
-11.082978248596191
-11.205048561096191
-11.205048561096191
-11.082978248596191
-10.960907936096191
-10.594696998596191
-10.350556373596191
-10.106415748596191
-9.862275123596191
-9.740204811096191
-9.496064186096191
-9.496064186096191
-9.496064186096191
-9.740204811096191
-10.106415748596191
-10.594696998596191
-10.960907936096191
-11.205048561096191
-11.205048561096191
-10.838837623596191
-10.350556373596191
-9.984345436096191
-9.618134498596191
-9.373993873596191
-9.496064186096191
-9.740204811096191
-10.228486061096191
-10.594696998596191
-10.838837623596191
-10.838837623596191
-10.716767311096191
-10.350556373596191
-9.984345436096191
-9.618134498596191
-9.373993873596191
-9.251923561096191
-9.373993873596191
-9.618134498596191
-9.984345436096191
-10.350556373596191
-10.472626686096191
-10.472626686096191
-10.472626686096191
-10.472626686096191
-10.472626686096191
-10.350556373596191
-10.350556373596191
-10.350556373596191
-10.228486061096191
-10.106415748596191
-9.862275123596191
-9.618134498596191
-9.373993873596191
-9.251923561096191
-9.129853248596191
-9.373993873596191
-9.618134498596191
-9.984345436096191
-10.228486061096191
-10.350556373596191
-10.472626686096191
-10.472626686096191
-10.350556373596191
-10.350556373596191
-10.350556373596191
-10.350556373596191
-10.350556373596191
-10.228486061096191
-9.984345436096191
-9.740204811096191
-9.496064186096191
-9.251923561096191
-9.129853248596191
-9.007782936096191
-9.007782936096191
-9.251923561096191
-9.618134498596191
-9.984345436096191
-10.228486061096191
-10.350556373596191
-10.350556373596191
-10.228486061096191
-9.984345436096191
-9.740204811096191
-9.618134498596191
-9.496064186096191
-9.496064186096191
-9.618134498596191
-9.862275123596191
-10.106415748596191
-10.228486061096191
-10.472626686096191
-10.472626686096191
-10.594696998596191
-10.472626686096191
-10.350556373596191
-10.106415748596191
-9.862275123596191
-9.618134498596191
-9.373993873596191
-9.373993873596191
-9.373993873596191
-9.373993873596191
-9.496064186096191
-9.496064186096191
-9.740204811096191
-9.984345436096191
-10.228486061096191
-10.228486061096191
-10.106415748596191
-9.862275123596191
-9.618134498596191
-9.373993873596191
-9.373993873596191
-9.373993873596191
-9.618134498596191
-9.862275123596191
-10.106415748596191
-10.106415748596191
-10.106415748596191
-9.984345436096191
-9.618134498596191
-9.251923561096191
-8.763642311096191
-8.641571998596191
-8.641571998596191
-8.763642311096191
-9.129853248596191
-9.496064186096191
-9.740204811096191
-9.862275123596191
-9.862275123596191
-9.862275123596191
-9.984345436096191
-10.106415748596191
-10.228486061096191
-10.228486061096191
-10.228486061096191
-10.228486061096191
-10.106415748596191
-9.984345436096191
-10.106415748596191
-10.228486061096191
-10.472626686096191
-10.716767311096191
-10.716767311096191
-10.594696998596191
-10.350556373596191
-10.228486061096191
-10.228486061096191
-10.228486061096191
-10.106415748596191
-10.106415748596191
-10.106415748596191
-10.106415748596191
-10.228486061096191
-10.228486061096191
-10.106415748596191
-9.984345436096191
-9.862275123596191
-9.740204811096191
-9.496064186096191
-9.496064186096191
-9.496064186096191
-9.496064186096191
-9.618134498596191
-9.862275123596191
-9.984345436096191
-10.106415748596191
-10.106415748596191
-9.862275123596191
-9.740204811096191
-9.618134498596191
-9.618134498596191
-9.740204811096191
-9.862275123596191
-9.862275123596191
-9.984345436096191
-10.106415748596191
-10.228486061096191
-10.350556373596191
-10.228486061096191
-10.106415748596191
-9.862275123596191
-9.740204811096191
-9.496064186096191
-9.251923561096191
-9.129853248596191
-9.129853248596191
-9.129853248596191
-9.129853248596191
-9.129853248596191
-9.129853248596191
-9.251923561096191
-9.251923561096191
-9.373993873596191
-9.373993873596191
-9.251923561096191
-9.129853248596191
-9.007782936096191
-8.885712623596191
-8.763642311096191
-8.763642311096191
-8.763642311096191
-8.763642311096191
-9.007782936096191
-9.129853248596191
-9.251923561096191
-9.373993873596191
-9.373993873596191
-9.373993873596191
-9.496064186096191
-9.740204811096191
-9.984345436096191
-10.228486061096191
-10.228486061096191
-10.228486061096191
-10.228486061096191
-10.106415748596191
-9.984345436096191
-9.862275123596191
-9.862275123596191
-9.862275123596191
-9.862275123596191
-9.862275123596191
-9.740204811096191
-9.740204811096191
-9.618134498596191
-9.496064186096191
-9.373993873596191
-9.129853248596191
-9.251923561096191
-9.496064186096191
-9.618134498596191
-9.862275123596191
-9.862275123596191
-9.740204811096191
-9.496064186096191
-9.373993873596191
-9.251923561096191
-9.129853248596191
-9.129853248596191
-9.129853248596191
-9.007782936096191
-9.007782936096191
-9.129853248596191
-9.129853248596191
-9.007782936096191
-8.885712623596191
-8.763642311096191
-8.519501686096191
-8.275361061096191
-8.153290748596191
-8.275361061096191
-8.519501686096191
-8.763642311096191
-9.007782936096191
-9.373993873596191
-9.618134498596191
-9.862275123596191
-9.984345436096191
-9.862275123596191
-9.740204811096191
-9.618134498596191
-9.618134498596191
-9.496064186096191
-9.618134498596191
-9.984345436096191
-10.228486061096191
-10.472626686096191
-10.594696998596191
-10.472626686096191
-10.350556373596191
-10.106415748596191
-9.984345436096191
-9.740204811096191
-9.496064186096191
-9.373993873596191
-9.251923561096191
-9.129853248596191
-9.251923561096191
-9.373993873596191
-9.740204811096191
-9.984345436096191
-10.228486061096191
-10.350556373596191
-10.350556373596191
-10.472626686096191
-10.594696998596191
-10.716767311096191
-10.716767311096191
-10.716767311096191
-10.716767311096191
-10.472626686096191
-10.350556373596191
-10.228486061096191
-10.106415748596191
-10.228486061096191
-10.350556373596191
-10.350556373596191
-10.472626686096191
-10.350556373596191
-10.228486061096191
-10.106415748596191
-9.862275123596191
-9.618134498596191
-9.496064186096191
-9.618134498596191
-9.740204811096191
-9.740204811096191
-9.740204811096191
-9.862275123596191
-10.106415748596191
-10.228486061096191
-10.472626686096191
-10.472626686096191
-10.350556373596191
-10.228486061096191
-9.862275123596191
-9.373993873596191
-9.129853248596191
-8.885712623596191
-9.007782936096191
-9.129853248596191
-9.251923561096191
-9.373993873596191
-9.251923561096191
-9.129853248596191
-8.885712623596191
-8.641571998596191
-8.519501686096191
-8.519501686096191
-8.641571998596191
-8.885712623596191
-9.129853248596191
-9.496064186096191
-9.862275123596191
-10.106415748596191
-10.350556373596191
-10.350556373596191
-10.350556373596191
-10.228486061096191
-10.106415748596191
-10.106415748596191
-9.984345436096191
-9.862275123596191
-9.740204811096191
-9.618134498596191
-9.618134498596191
-9.496064186096191
-9.496064186096191
-9.373993873596191
-9.496064186096191
-9.618134498596191
-9.618134498596191
-9.496064186096191
-9.373993873596191
-9.129853248596191
-8.885712623596191
-8.763642311096191
-8.641571998596191
-8.641571998596191
-8.763642311096191
-8.885712623596191
-9.251923561096191
-9.496064186096191
-9.740204811096191
-9.862275123596191
-9.862275123596191
-9.740204811096191
-9.740204811096191
-9.740204811096191
-9.618134498596191
-9.496064186096191
-9.373993873596191
-9.129853248596191
-9.007782936096191
-8.763642311096191
-8.641571998596191
-8.519501686096191
-8.519501686096191
-8.519501686096191
-8.763642311096191
-9.007782936096191
-9.129853248596191
-9.251923561096191
-9.251923561096191
-9.251923561096191
-9.251923561096191
-9.373993873596191
-9.496064186096191
-9.740204811096191
-9.984345436096191
-10.228486061096191
-10.472626686096191
-10.228486061096191
-9.984345436096191
-9.618134498596191
-9.373993873596191
-9.496064186096191
-9.862275123596191
-10.350556373596191
-10.716767311096191
-11.205048561096191
-11.571259498596191
-11.815400123596191
-11.815400123596191
-11.571259498596191
-11.082978248596191
-10.472626686096191
-9.984345436096191
-9.496064186096191
-9.373993873596191
-9.373993873596191
-9.373993873596191
-9.496064186096191
-9.496064186096191
-9.373993873596191
-9.251923561096191
-9.129853248596191
-9.007782936096191
-9.007782936096191
-9.007782936096191
-9.007782936096191
-9.129853248596191
-9.251923561096191
-9.496064186096191
-9.862275123596191
-10.106415748596191
-10.228486061096191
-10.350556373596191
-10.350556373596191
-10.472626686096191
-10.594696998596191
-10.716767311096191
-10.716767311096191
-10.594696998596191
-10.472626686096191
-10.228486061096191
-9.862275123596191
-9.373993873596191
-9.129853248596191
-8.885712623596191
-8.763642311096191
-8.763642311096191
-9.007782936096191
-9.251923561096191
-9.618134498596191
-9.740204811096191
-9.862275123596191
-9.740204811096191
-9.496064186096191
-9.129853248596191
-8.763642311096191
-8.641571998596191
-8.519501686096191
-8.641571998596191
-8.763642311096191
-9.129853248596191
-9.496064186096191
-9.740204811096191
-9.862275123596191
-9.862275123596191
-9.740204811096191
-9.373993873596191
-9.129853248596191
-8.885712623596191
-8.885712623596191
-9.129853248596191
-9.373993873596191
-9.740204811096191
-10.106415748596191
-10.350556373596191
-10.350556373596191
-10.106415748596191
-9.740204811096191
-9.373993873596191
-9.007782936096191
-8.763642311096191
-8.763642311096191
-8.763642311096191
-8.885712623596191
-9.129853248596191
-9.618134498596191
-10.106415748596191
-10.472626686096191
-10.838837623596191
-10.960907936096191
-10.960907936096191
-10.960907936096191
-10.716767311096191
-10.594696998596191
-10.472626686096191
-10.350556373596191
-10.228486061096191
-9.984345436096191
-9.740204811096191
-9.373993873596191
-9.129853248596191
-8.885712623596191
-8.763642311096191
-8.763642311096191
-8.763642311096191
-8.763642311096191
-8.763642311096191
-8.885712623596191
-9.007782936096191
-9.129853248596191
-9.129853248596191
-9.007782936096191
-8.763642311096191
-8.763642311096191
-8.641571998596191
-8.641571998596191
-8.763642311096191
-8.885712623596191
-9.129853248596191
-9.251923561096191
-9.373993873596191
-9.373993873596191
-9.373993873596191
-9.373993873596191
-9.496064186096191
-9.740204811096191
-9.984345436096191
-10.228486061096191
-10.472626686096191
-10.838837623596191
-10.960907936096191
-11.082978248596191
-11.205048561096191
-11.327118873596191
-11.327118873596191
-11.449189186096191
-11.327118873596191
-11.205048561096191
-10.838837623596191
-10.472626686096191
