# Supplementary material for: Small Size of Recorded Neuronal Structures Confines the Accuracy in Direct Axonal Voltage Measurements
Source: eNeuro. 2021 Aug 2;8(4):ENEURO.0059-21.2021. doi: 10.1523/ENEURO.0059-21.2021 (PMC8342265; doi:10.1523/ENEURO.0059-21.2021)
Supplement: Extended Data 1 — NEURON codes producing data shown in Figures 2, 5, 8. Download Extended Data 1, ZIP file. [file enu-eN-NWR-0059-21-s01.zip › realistic amplifier model/1_amplifier construction/filter_set/modelcell/14k.dat]

-0.875541210174561
-0.631401062011719
-0.509330749511719
-0.265190124511719
0.101020812988281
0.345161437988281
0.711372375488281
0.955513000488281
1.199653625488281
1.321723937988281
1.321723937988281
1.199653625488281
1.199653625488281
1.199653625488281
0.955513000488281
0.711372375488281
0.467231750488281
0.101020812988281
-0.143119812011719
-0.387260437011719
-0.753471374511719
-0.997611522674561
-1.119681835174561
-1.119681835174561
-0.997611522674561
-0.753471374511719
-0.509330749511719
-0.387260437011719
-0.509330749511719
-0.875541210174561
-1.241752147674561
-1.363822460174561
-1.363822460174561
-1.241752147674561
-1.241752147674561
-1.363822460174561
-1.485892772674561
-1.607963085174561
-1.485892772674561
-1.363822460174561
-1.119681835174561
-1.119681835174561
-1.241752147674561
-0.997611522674561
-0.631401062011719
-0.143119812011719
0.101020812988281
0.345161437988281
0.589302062988281
0.711372375488281
0.711372375488281
0.345161437988281
-0.143119812011719
-0.875541210174561
-1.363822460174561
-1.730033397674561
-1.852103710174561
-1.607963085174561
-1.241752147674561
-0.631401062011719
-0.265190124511719
0.101020812988281
0.467231750488281
0.589302062988281
0.467231750488281
0.101020812988281
-0.265190124511719
-0.387260437011719
-0.509330749511719
-0.387260437011719
-0.387260437011719
-0.265190124511719
-0.143119812011719
0.223091125488281
0.589302062988281
0.955513000488281
1.077583312988281
0.955513000488281
0.833442687988281
0.467231750488281
0.101020812988281
-0.387260437011719
-0.631401062011719
-0.875541210174561
-0.753471374511719
-0.631401062011719
-0.387260437011719
-0.265190124511719
-0.387260437011719
-0.509330749511719
-0.753471374511719
-0.875541210174561
-0.875541210174561
-0.753471374511719
-0.265190124511719
0.345161437988281
0.711372375488281
0.833442687988281
0.711372375488281
0.711372375488281
0.589302062988281
0.833442687988281
1.077583312988281
1.443794250488281
1.565864562988281
1.565864562988281
1.443794250488281
1.443794250488281
1.199653625488281
0.833442687988281
0.223091125488281
-0.387260437011719
-0.875541210174561
-0.875541210174561
-0.631401062011719
-0.143119812011719
0.467231750488281
0.833442687988281
0.955513000488281
0.955513000488281
0.833442687988281
0.711372375488281
0.345161437988281
-0.021049499511719
-0.387260437011719
-0.631401062011719
-0.875541210174561
-0.997611522674561
-0.875541210174561
-0.509330749511719
-0.143119812011719
0.223091125488281
0.101020812988281
-0.021049499511719
-0.143119812011719
-0.021049499511719
0.101020812988281
0.345161437988281
0.589302062988281
0.711372375488281
0.833442687988281
0.589302062988281
0.589302062988281
0.589302062988281
0.589302062988281
0.589302062988281
0.345161437988281
-0.021049499511719
-0.387260437011719
-0.875541210174561
-1.119681835174561
-1.241752147674561
-1.119681835174561
-0.753471374511719
-0.265190124511719
0.345161437988281
0.833442687988281
1.077583312988281
1.321723937988281
1.443794250488281
1.687934875488281
1.932075500488281
1.932075500488281
1.687934875488281
1.199653625488281
0.467231750488281
-0.265190124511719
-0.631401062011719
-0.753471374511719
-0.509330749511719
-0.021049499511719
0.223091125488281
0.345161437988281
0.345161437988281
0.345161437988281
0.345161437988281
0.589302062988281
0.711372375488281
0.833442687988281
0.467231750488281
-0.021049499511719
-0.753471374511719
-1.241752147674561
-1.607963085174561
-1.974174022674561
-2.218314647674561
-2.218314647674561
-1.730033397674561
-1.119681835174561
-0.387260437011719
0.101020812988281
0.467231750488281
0.589302062988281
0.589302062988281
0.467231750488281
0.101020812988281
-0.265190124511719
-0.631401062011719
-0.875541210174561
-1.119681835174561
-1.119681835174561
-0.875541210174561
-0.387260437011719
-0.021049499511719
0.345161437988281
0.345161437988281
0.345161437988281
0.467231750488281
0.467231750488281
0.589302062988281
0.833442687988281
1.077583312988281
1.321723937988281
1.443794250488281
1.565864562988281
1.443794250488281
1.199653625488281
0.955513000488281
0.711372375488281
0.589302062988281
0.711372375488281
0.955513000488281
1.077583312988281
1.199653625488281
1.077583312988281
0.711372375488281
0.223091125488281
-0.143119812011719
-0.387260437011719
-0.753471374511719
-1.241752147674561
-1.485892772674561
-1.363822460174561
-1.241752147674561
-1.119681835174561
-0.997611522674561
-0.997611522674561
-0.997611522674561
-0.997611522674561
-0.997611522674561
-0.997611522674561
-0.997611522674561
-0.753471374511719
-0.265190124511719
-0.021049499511719
-0.021049499511719
-0.021049499511719
-0.021049499511719
0.223091125488281
0.711372375488281
1.077583312988281
1.321723937988281
1.443794250488281
1.321723937988281
0.955513000488281
0.589302062988281
0.101020812988281
-0.143119812011719
-0.265190124511719
-0.143119812011719
-0.021049499511719
0.223091125488281
0.467231750488281
0.711372375488281
0.833442687988281
1.077583312988281
1.321723937988281
1.565864562988281
1.565864562988281
1.810005187988281
1.687934875488281
1.443794250488281
0.955513000488281
0.345161437988281
-0.021049499511719
-0.265190124511719
-0.387260437011719
-0.387260437011719
-0.387260437011719
-0.387260437011719
-0.631401062011719
-0.997611522674561
-1.241752147674561
-1.485892772674561
-1.607963085174561
-1.607963085174561
-1.485892772674561
-1.119681835174561
-0.753471374511719
-0.387260437011719
-0.265190124511719
-0.387260437011719
-0.509330749511719
-0.753471374511719
-1.119681835174561
-1.485892772674561
-1.485892772674561
-1.363822460174561
-1.119681835174561
-0.753471374511719
-0.265190124511719
0.101020812988281
0.345161437988281
0.345161437988281
0.223091125488281
0.223091125488281
0.467231750488281
0.833442687988281
1.199653625488281
1.321723937988281
1.199653625488281
0.833442687988281
0.223091125488281
-0.509330749511719
-0.997611522674561
-1.363822460174561
-1.363822460174561
-1.363822460174561
-1.607963085174561
-1.974174022674561
-2.218314647674561
-2.218314647674561
-2.096244335174561
-1.852103710174561
-1.485892772674561
-1.119681835174561
-0.509330749511719
0.101020812988281
0.467231750488281
0.589302062988281
0.345161437988281
-0.021049499511719
-0.509330749511719
-0.753471374511719
-0.509330749511719
0.223091125488281
1.199653625488281
1.810005187988281
1.932075500488281
1.687934875488281
1.077583312988281
0.467231750488281
-0.021049499511719
-0.265190124511719
-0.265190124511719
-0.143119812011719
-0.021049499511719
0.223091125488281
0.345161437988281
0.467231750488281
0.589302062988281
0.589302062988281
0.589302062988281
0.711372375488281
0.711372375488281
0.955513000488281
1.321723937988281
1.443794250488281
1.199653625488281
0.467231750488281
-0.387260437011719
-1.241752147674561
-1.607963085174561
-1.485892772674561
-0.875541210174561
-0.021049499511719
0.589302062988281
0.955513000488281
0.833442687988281
0.589302062988281
0.223091125488281
-0.143119812011719
-0.265190124511719
-0.387260437011719
-0.387260437011719
-0.387260437011719
-0.265190124511719
-0.021049499511719
0.223091125488281
0.345161437988281
0.345161437988281
0.101020812988281
-0.143119812011719
-0.387260437011719
-0.265190124511719
-0.143119812011719
-0.021049499511719
-0.265190124511719
-0.387260437011719
-0.265190124511719
-0.143119812011719
-0.021049499511719
0.101020812988281
0.223091125488281
0.345161437988281
0.467231750488281
0.589302062988281
0.711372375488281
0.833442687988281
0.833442687988281
0.711372375488281
0.711372375488281
0.711372375488281
0.955513000488281
1.199653625488281
1.321723937988281
1.321723937988281
0.955513000488281
0.589302062988281
0.223091125488281
0.223091125488281
0.345161437988281
0.589302062988281
0.955513000488281
0.955513000488281
0.711372375488281
0.467231750488281
0.223091125488281
0.101020812988281
-0.021049499511719
-0.021049499511719
-0.021049499511719
-0.021049499511719
-0.021049499511719
-0.021049499511719
0.101020812988281
0.101020812988281
0.223091125488281
0.345161437988281
0.345161437988281
0.345161437988281
0.223091125488281
0.345161437988281
0.467231750488281
0.589302062988281
0.589302062988281
0.467231750488281
0.101020812988281
-0.387260437011719
-0.875541210174561
-1.241752147674561
-1.241752147674561
-1.241752147674561
-1.119681835174561
-0.875541210174561
-0.753471374511719
-0.753471374511719
-0.753471374511719
-0.875541210174561
-1.119681835174561
-1.363822460174561
-1.730033397674561
-1.974174022674561
-2.096244335174561
-1.974174022674561
-1.730033397674561
-1.363822460174561
-0.753471374511719
-0.265190124511719
0.101020812988281
0.223091125488281
0.223091125488281
0.223091125488281
0.345161437988281
0.345161437988281
0.345161437988281
0.101020812988281
-0.265190124511719
-0.509330749511719
-0.631401062011719
-0.631401062011719
-0.631401062011719
-0.387260437011719
-0.021049499511719
0.345161437988281
0.467231750488281
0.223091125488281
-0.021049499511719
-0.143119812011719
-0.143119812011719
-0.143119812011719
-0.143119812011719
-0.143119812011719
-0.021049499511719
-0.143119812011719
-0.265190124511719
-0.509330749511719
-0.753471374511719
-0.875541210174561
-0.997611522674561
-0.875541210174561
-0.509330749511719
-0.021049499511719
0.467231750488281
0.711372375488281
0.589302062988281
0.345161437988281
0.223091125488281
-0.021049499511719
-0.265190124511719
-0.509330749511719
-0.509330749511719
-0.631401062011719
-0.875541210174561
-0.875541210174561
-0.753471374511719
-0.387260437011719
-0.021049499511719
0.467231750488281
0.955513000488281
1.443794250488281
1.810005187988281
1.932075500488281
1.810005187988281
1.565864562988281
1.199653625488281
0.833442687988281
0.467231750488281
0.345161437988281
0.101020812988281
0.101020812988281
0.223091125488281
0.223091125488281
0.101020812988281
0.101020812988281
-0.021049499511719
-0.143119812011719
-0.021049499511719
-0.021049499511719
0.101020812988281
0.223091125488281
0.223091125488281
0.101020812988281
-0.021049499511719
-0.021049499511719
0.223091125488281
0.345161437988281
0.345161437988281
0.101020812988281
-0.265190124511719
-0.509330749511719
-0.631401062011719
-0.509330749511719
-0.509330749511719
-0.509330749511719
-0.509330749511719
-0.509330749511719
-0.509330749511719
-0.265190124511719
-0.143119812011719
-0.021049499511719
-0.021049499511719
-0.143119812011719
-0.387260437011719
-0.631401062011719
-0.631401062011719
-0.387260437011719
-0.021049499511719
0.345161437988281
0.711372375488281
0.955513000488281
0.711372375488281
0.345161437988281
-0.021049499511719
-0.265190124511719
-0.265190124511719
-0.265190124511719
-0.143119812011719
0.101020812988281
0.467231750488281
0.955513000488281
1.321723937988281
1.565864562988281
1.687934875488281
1.687934875488281
1.565864562988281
1.565864562988281
1.443794250488281
1.565864562988281
1.565864562988281
1.565864562988281
1.199653625488281
0.711372375488281
0.223091125488281
-0.387260437011719
-0.753471374511719
-0.875541210174561
-0.631401062011719
-0.265190124511719
-0.143119812011719
-0.143119812011719
-0.143119812011719
-0.143119812011719
-0.021049499511719
0.223091125488281
0.467231750488281
0.467231750488281
0.467231750488281
0.223091125488281
0.223091125488281
0.223091125488281
0.223091125488281
0.223091125488281
0.101020812988281
-0.021049499511719
-0.143119812011719
-0.143119812011719
-0.143119812011719
-0.265190124511719
-0.631401062011719
-1.119681835174561
-1.607963085174561
-1.852103710174561
-1.974174022674561
-1.607963085174561
-1.119681835174561
-0.753471374511719
-0.509330749511719
-0.265190124511719
-0.265190124511719
-0.143119812011719
-0.143119812011719
-0.509330749511719
-0.631401062011719
-0.753471374511719
-0.631401062011719
-0.509330749511719
-0.387260437011719
-0.387260437011719
-0.387260437011719
-0.631401062011719
-0.631401062011719
-0.631401062011719
-0.387260437011719
-0.387260437011719
-0.631401062011719
-0.997611522674561
-1.363822460174561
-1.730033397674561
-1.730033397674561
-1.607963085174561
-1.119681835174561
-0.875541210174561
-0.753471374511719
-0.631401062011719
-0.509330749511719
-0.509330749511719
-0.509330749511719
-0.509330749511719
-0.265190124511719
-0.143119812011719
-0.143119812011719
-0.143119812011719
-0.265190124511719
-0.265190124511719
-0.143119812011719
-0.143119812011719
-0.143119812011719
-0.143119812011719
-0.143119812011719
0.101020812988281
0.467231750488281
0.589302062988281
0.589302062988281
0.345161437988281
-0.021049499511719
-0.265190124511719
-0.509330749511719
-0.387260437011719
-0.021049499511719
0.467231750488281
0.833442687988281
1.077583312988281
1.199653625488281
1.199653625488281
0.955513000488281
0.589302062988281
0.101020812988281
-0.387260437011719
-0.753471374511719
-0.875541210174561
-0.631401062011719
-0.265190124511719
0.223091125488281
0.833442687988281
1.321723937988281
1.687934875488281
1.687934875488281
1.321723937988281
0.467231750488281
-0.265190124511719
-0.875541210174561
-1.119681835174561
-0.997611522674561
-0.753471374511719
-0.265190124511719
-0.021049499511719
-0.021049499511719
-0.143119812011719
-0.265190124511719
-0.143119812011719
-0.143119812011719
-0.265190124511719
-0.509330749511719
-0.753471374511719
-0.753471374511719
-0.631401062011719
-0.387260437011719
-0.143119812011719
0.101020812988281
0.101020812988281
0.223091125488281
0.345161437988281
0.467231750488281
0.467231750488281
0.345161437988281
0.101020812988281
-0.021049499511719
-0.021049499511719
0.101020812988281
0.467231750488281
0.589302062988281
0.589302062988281
0.223091125488281
-0.143119812011719
-0.265190124511719
-0.265190124511719
-0.265190124511719
-0.143119812011719
0.101020812988281
0.345161437988281
0.589302062988281
0.833442687988281
0.955513000488281
0.833442687988281
0.589302062988281
0.345161437988281
0.345161437988281
0.467231750488281
0.711372375488281
0.711372375488281
0.223091125488281
-0.387260437011719
-0.631401062011719
-0.631401062011719
-0.265190124511719
0.345161437988281
0.955513000488281
1.199653625488281
1.077583312988281
0.589302062988281
0.223091125488281
-0.021049499511719
-0.265190124511719
-0.387260437011719
-0.265190124511719
-0.021049499511719
0.101020812988281
0.223091125488281
0.101020812988281
-0.387260437011719
-0.997611522674561
-1.607963085174561
-2.218314647674561
-2.706595897674561
-2.706595897674561
-2.096244335174561
-1.363822460174561
-0.509330749511719
0.101020812988281
0.589302062988281
0.955513000488281
1.077583312988281
1.077583312988281
1.199653625488281
1.321723937988281
1.321723937988281
1.077583312988281
0.833442687988281
0.345161437988281
-0.265190124511719
-0.875541210174561
-1.363822460174561
-1.363822460174561
-1.241752147674561
-0.875541210174561
-0.631401062011719
-0.509330749511719
-0.631401062011719
-0.631401062011719
-0.509330749511719
-0.509330749511719
-0.387260437011719
-0.387260437011719
-0.387260437011719
-0.509330749511719
-0.753471374511719
-0.875541210174561
-0.753471374511719
-0.265190124511719
0.223091125488281
0.467231750488281
0.223091125488281
-0.021049499511719
-0.509330749511719
-0.875541210174561
-1.119681835174561
-1.119681835174561
-0.875541210174561
-0.387260437011719
0.101020812988281
0.345161437988281
0.345161437988281
-0.021049499511719
-0.265190124511719
-0.387260437011719
-0.509330749511719
-0.631401062011719
-0.875541210174561
-0.997611522674561
-0.997611522674561
-0.997611522674561
-0.875541210174561
-0.509330749511719
-0.021049499511719
0.467231750488281
0.711372375488281
0.833442687988281
0.711372375488281
0.467231750488281
-0.021049499511719
-0.387260437011719
-0.631401062011719
-0.387260437011719
-0.143119812011719
0.101020812988281
0.223091125488281
0.467231750488281
0.711372375488281
1.077583312988281
1.321723937988281
1.321723937988281
1.321723937988281
1.077583312988281
0.955513000488281
0.711372375488281
0.345161437988281
0.101020812988281
0.101020812988281
0.467231750488281
0.711372375488281
1.077583312988281
1.077583312988281
0.955513000488281
0.711372375488281
0.589302062988281
0.467231750488281
0.467231750488281
0.711372375488281
1.077583312988281
1.321723937988281
1.443794250488281
1.321723937988281
0.955513000488281
0.467231750488281
-0.143119812011719
-0.509330749511719
-0.753471374511719
-0.997611522674561
-1.119681835174561
-1.241752147674561
-1.119681835174561
-0.753471374511719
-0.387260437011719
-0.021049499511719
0.223091125488281
0.345161437988281
0.467231750488281
0.711372375488281
1.077583312988281
1.321723937988281
1.687934875488281
1.810005187988281
1.810005187988281
1.687934875488281
1.443794250488281
1.199653625488281
0.955513000488281
0.589302062988281
0.223091125488281
-0.143119812011719
-0.387260437011719
-0.631401062011719
-0.753471374511719
-0.631401062011719
-0.509330749511719
-0.387260437011719
-0.387260437011719
-0.387260437011719
-0.387260437011719
-0.387260437011719
-0.509330749511719
-0.509330749511719
-0.631401062011719
-0.753471374511719
-0.753471374511719
-0.631401062011719
-0.387260437011719
-0.021049499511719
0.467231750488281
0.833442687988281
1.199653625488281
1.321723937988281
1.077583312988281
0.467231750488281
-0.021049499511719
-0.509330749511719
-0.875541210174561
-0.875541210174561
-0.753471374511719
-0.387260437011719
-0.021049499511719
0.101020812988281
0.223091125488281
0.101020812988281
-0.143119812011719
-0.387260437011719
-0.509330749511719
-0.631401062011719
-0.631401062011719
-0.753471374511719
-0.875541210174561
-0.631401062011719
-0.387260437011719
-0.143119812011719
0.223091125488281
0.345161437988281
0.345161437988281
0.223091125488281
0.101020812988281
-0.021049499511719
0.101020812988281
0.101020812988281
0.101020812988281
0.223091125488281
0.345161437988281
0.345161437988281
0.467231750488281
0.467231750488281
0.345161437988281
0.223091125488281
0.223091125488281
0.345161437988281
0.467231750488281
0.589302062988281
0.833442687988281
1.077583312988281
1.077583312988281
0.955513000488281
0.833442687988281
0.955513000488281
1.077583312988281
1.077583312988281
0.955513000488281
0.467231750488281
-0.143119812011719
-0.509330749511719
-0.753471374511719
-0.631401062011719
-0.631401062011719
-0.753471374511719
-0.753471374511719
-0.875541210174561
-0.997611522674561
-1.119681835174561
-0.875541210174561
-0.631401062011719
-0.265190124511719
-0.021049499511719
0.101020812988281
0.345161437988281
0.589302062988281
0.711372375488281
0.833442687988281
0.711372375488281
0.467231750488281
0.223091125488281
0.101020812988281
-0.143119812011719
-0.387260437011719
-0.753471374511719
-0.875541210174561
-0.753471374511719
-0.387260437011719
0.101020812988281
0.467231750488281
0.833442687988281
0.833442687988281
0.711372375488281
0.345161437988281
-0.021049499511719
-0.143119812011719
-0.265190124511719
-0.509330749511719
-0.753471374511719
-0.875541210174561
-0.875541210174561
-0.631401062011719
-0.143119812011719
0.345161437988281
0.711372375488281
0.955513000488281
1.077583312988281
0.955513000488281
0.711372375488281
0.101020812988281
-0.387260437011719
-0.753471374511719
-0.875541210174561
-0.753471374511719
-0.509330749511719
-0.265190124511719
0.101020812988281
0.345161437988281
0.345161437988281
0.223091125488281
-0.021049499511719
-0.265190124511719
-0.509330749511719
-0.631401062011719
-0.753471374511719
-0.875541210174561
-0.997611522674561
-1.363822460174561
-1.730033397674561
-1.974174022674561
-1.852103710174561
-1.730033397674561
-1.241752147674561
-0.631401062011719
-0.021049499511719
0.589302062988281
0.833442687988281
0.955513000488281
0.589302062988281
0.101020812988281
-0.509330749511719
-1.119681835174561
-1.607963085174561
-1.974174022674561
-2.218314647674561
-2.218314647674561
-1.852103710174561
-1.119681835174561
-0.387260437011719
0.223091125488281
0.589302062988281
0.833442687988281
0.833442687988281
0.711372375488281
0.589302062988281
0.589302062988281
0.589302062988281
0.467231750488281
0.467231750488281
0.467231750488281
0.467231750488281
0.467231750488281
0.345161437988281
0.345161437988281
0.345161437988281
0.101020812988281
-0.387260437011719
-0.753471374511719
-1.119681835174561
-0.997611522674561
-0.509330749511719
-0.021049499511719
0.345161437988281
0.345161437988281
-0.143119812011719
-0.631401062011719
-0.997611522674561
-0.997611522674561
-0.631401062011719
-0.265190124511719
0.101020812988281
0.345161437988281
0.589302062988281
0.711372375488281
0.711372375488281
0.589302062988281
0.345161437988281
-0.021049499511719
-0.265190124511719
-0.265190124511719
-0.143119812011719
-0.143119812011719
-0.021049499511719
0.101020812988281
0.345161437988281
0.467231750488281
0.589302062988281
0.589302062988281
0.589302062988281
0.467231750488281
0.345161437988281
0.345161437988281
0.223091125488281
0.101020812988281
-0.021049499511719
-0.021049499511719
-0.021049499511719
-0.143119812011719
-0.265190124511719
-0.387260437011719
-0.265190124511719
-0.143119812011719
0.101020812988281
0.223091125488281
-0.021049499511719
-0.265190124511719
-0.387260437011719
-0.509330749511719
-0.509330749511719
-0.143119812011719
0.345161437988281
0.955513000488281
1.321723937988281
1.443794250488281
1.321723937988281
0.955513000488281
0.589302062988281
0.223091125488281
-0.021049499511719
-0.021049499511719
-0.143119812011719
-0.265190124511719
-0.509330749511719
-0.753471374511719
-0.997611522674561
-1.241752147674561
-1.363822460174561
-1.363822460174561
-1.119681835174561
-1.119681835174561
-0.997611522674561
-0.875541210174561
-0.631401062011719
-0.143119812011719
0.223091125488281
0.589302062988281
0.589302062988281
0.345161437988281
0.101020812988281
-0.143119812011719
-0.265190124511719
-0.143119812011719
0.101020812988281
0.223091125488281
0.467231750488281
0.833442687988281
0.955513000488281
0.833442687988281
0.711372375488281
0.711372375488281
0.589302062988281
0.711372375488281
0.955513000488281
1.199653625488281
1.443794250488281
1.687934875488281
1.687934875488281
1.565864562988281
1.199653625488281
0.955513000488281
0.711372375488281
0.345161437988281
-0.143119812011719
-0.631401062011719
-0.875541210174561
-0.875541210174561
-0.631401062011719
-0.387260437011719
-0.143119812011719
0.223091125488281
0.589302062988281
0.833442687988281
1.077583312988281
1.199653625488281
1.077583312988281
0.833442687988281
0.467231750488281
0.101020812988281
-0.265190124511719
-0.265190124511719
-0.265190124511719
-0.143119812011719
0.101020812988281
0.223091125488281
0.223091125488281
0.345161437988281
0.467231750488281
0.589302062988281
0.467231750488281
0.467231750488281
0.589302062988281
0.955513000488281
1.199653625488281
1.443794250488281
1.321723937988281
0.955513000488281
0.589302062988281
0.589302062988281
0.589302062988281
0.711372375488281
0.467231750488281
0.345161437988281
0.345161437988281
0.467231750488281
0.589302062988281
0.345161437988281
-0.021049499511719
-0.387260437011719
-0.753471374511719
-0.875541210174561
-0.753471374511719
-0.631401062011719
-0.387260437011719
-0.265190124511719
-0.265190124511719
-0.265190124511719
-0.265190124511719
-0.021049499511719
0.345161437988281
0.711372375488281
0.955513000488281
0.833442687988281
0.467231750488281
-0.265190124511719
-0.753471374511719
-1.119681835174561
-1.363822460174561
-1.730033397674561
-1.730033397674561
-1.730033397674561
-1.730033397674561
-1.730033397674561
-1.607963085174561
-1.485892772674561
-1.241752147674561
-0.875541210174561
-0.509330749511719
-0.265190124511719
-0.143119812011719
-0.143119812011719
-0.143119812011719
-0.387260437011719
-0.509330749511719
-0.631401062011719
-0.631401062011719
-0.509330749511719
-0.265190124511719
0.101020812988281
0.345161437988281
0.467231750488281
0.589302062988281
0.589302062988281
0.711372375488281
0.833442687988281
0.955513000488281
0.833442687988281
0.711372375488281
0.467231750488281
0.345161437988281
0.345161437988281
0.345161437988281
0.345161437988281
0.223091125488281
-0.021049499511719
-0.387260437011719
-0.631401062011719
-0.753471374511719
-0.631401062011719
-0.387260437011719
-0.021049499511719
0.223091125488281
0.345161437988281
0.345161437988281
0.223091125488281
0.101020812988281
-0.021049499511719
0.223091125488281
0.345161437988281
0.345161437988281
0.223091125488281
0.101020812988281
-0.021049499511719
-0.021049499511719
0.101020812988281
0.101020812988281
0.223091125488281
0.345161437988281
0.589302062988281
0.833442687988281
0.833442687988281
0.833442687988281
0.711372375488281
0.711372375488281
0.833442687988281
0.833442687988281
0.833442687988281
0.589302062988281
0.223091125488281
-0.143119812011719
-0.387260437011719
-0.631401062011719
-0.997611522674561
-1.241752147674561
-1.363822460174561
-1.363822460174561
-0.997611522674561
-0.387260437011719
0.223091125488281
0.589302062988281
0.955513000488281
0.955513000488281
0.711372375488281
0.345161437988281
-0.143119812011719
-0.387260437011719
-0.143119812011719
0.345161437988281
1.077583312988281
1.443794250488281
1.443794250488281
1.077583312988281
0.467231750488281
-0.265190124511719
-0.631401062011719
-0.509330749511719
-0.143119812011719
0.345161437988281
0.833442687988281
1.199653625488281
1.321723937988281
1.321723937988281
1.565864562988281
1.810005187988281
1.932075500488281
1.687934875488281
1.199653625488281
0.467231750488281
-0.143119812011719
-0.387260437011719
-0.265190124511719
-0.143119812011719
-0.265190124511719
-0.509330749511719
-0.753471374511719
-0.875541210174561
-0.753471374511719
-0.509330749511719
-0.021049499511719
0.467231750488281
0.589302062988281
0.223091125488281
-0.265190124511719
-0.875541210174561
-1.119681835174561
-0.997611522674561
-0.631401062011719
-0.387260437011719
-0.387260437011719
-0.509330749511719
-0.753471374511719
-0.875541210174561
-0.631401062011719
-0.021049499511719
0.711372375488281
1.321723937988281
1.687934875488281
1.687934875488281
1.565864562988281
1.199653625488281
0.833442687988281
0.467231750488281
0.101020812988281
-0.143119812011719
-0.387260437011719
-0.753471374511719
-1.119681835174561
-1.241752147674561
-1.241752147674561
-1.241752147674561
-1.119681835174561
-0.753471374511719
-0.265190124511719
0.345161437988281
0.833442687988281
1.321723937988281
1.565864562988281
1.443794250488281
1.077583312988281
0.589302062988281
-0.021049499511719
-0.753471374511719
-1.241752147674561
-1.485892772674561
-1.363822460174561
-1.241752147674561
-0.875541210174561
-0.631401062011719
-0.509330749511719
-0.509330749511719
-0.631401062011719
-0.875541210174561
-0.875541210174561
-0.875541210174561
-0.631401062011719
-0.143119812011719
0.345161437988281
0.467231750488281
0.345161437988281
-0.021049499511719
-0.631401062011719
-1.363822460174561
-1.730033397674561
-1.730033397674561
-1.485892772674561
-0.875541210174561
-0.265190124511719
0.223091125488281
0.345161437988281
0.345161437988281
0.223091125488281
0.101020812988281
0.101020812988281
0.345161437988281
0.589302062988281
0.833442687988281
0.833442687988281
0.711372375488281
0.345161437988281
-0.021049499511719
-0.265190124511719
-0.387260437011719
-0.387260437011719
-0.265190124511719
-0.021049499511719
0.345161437988281
0.589302062988281
0.833442687988281
0.955513000488281
0.955513000488281
1.077583312988281
1.199653625488281
1.321723937988281
1.565864562988281
1.687934875488281
1.565864562988281
1.443794250488281
1.321723937988281
1.199653625488281
0.833442687988281
0.467231750488281
0.101020812988281
-0.143119812011719
-0.509330749511719
-0.875541210174561
-1.119681835174561
-1.241752147674561
-1.119681835174561
-0.997611522674561
-0.753471374511719
-0.509330749511719
-0.265190124511719
0.101020812988281
0.223091125488281
0.223091125488281
0.101020812988281
-0.143119812011719
-0.387260437011719
-0.509330749511719
-0.387260437011719
-0.143119812011719
0.223091125488281
0.589302062988281
0.833442687988281
0.955513000488281
0.955513000488281
0.955513000488281
0.833442687988281
0.345161437988281
-0.143119812011719
-0.875541210174561
-1.485892772674561
-1.852103710174561
-1.974174022674561
-1.730033397674561
-1.241752147674561
-0.631401062011719
-0.143119812011719
0.223091125488281
0.345161437988281
0.345161437988281
0.223091125488281
0.223091125488281
-0.021049499511719
-0.265190124511719
-0.265190124511719
-0.265190124511719
-0.143119812011719
-0.143119812011719
-0.143119812011719
-0.143119812011719
-0.143119812011719
-0.143119812011719
-0.021049499511719
0.101020812988281
0.345161437988281
0.711372375488281
1.199653625488281
1.565864562988281
1.687934875488281
1.565864562988281
1.077583312988281
0.223091125488281
-0.631401062011719
-1.241752147674561
-1.363822460174561
-1.241752147674561
-0.997611522674561
-0.509330749511719
-0.143119812011719
0.467231750488281
0.833442687988281
0.955513000488281
0.711372375488281
0.467231750488281
0.345161437988281
0.223091125488281
0.101020812988281
-0.021049499511719
-0.021049499511719
-0.021049499511719
0.345161437988281
0.589302062988281
0.589302062988281
0.467231750488281
0.101020812988281
-0.387260437011719
-0.631401062011719
-0.753471374511719
-0.631401062011719
-0.509330749511719
-0.387260437011719
-0.387260437011719
-0.387260437011719
-0.265190124511719
-0.143119812011719
-0.021049499511719
0.101020812988281
-0.021049499511719
-0.021049499511719
-0.143119812011719
0.101020812988281
0.345161437988281
0.345161437988281
0.223091125488281
0.101020812988281
-0.143119812011719
-0.631401062011719
-0.997611522674561
-0.997611522674561
-0.753471374511719
-0.387260437011719
-0.021049499511719
0.223091125488281
0.223091125488281
0.101020812988281
0.223091125488281
0.467231750488281
0.711372375488281
1.077583312988281
1.199653625488281
1.199653625488281
1.199653625488281
1.199653625488281
1.321723937988281
1.077583312988281
0.833442687988281
0.345161437988281
-0.021049499511719
-0.265190124511719
-0.387260437011719
-0.387260437011719
-0.265190124511719
-0.265190124511719
-0.265190124511719
-0.021049499511719
0.345161437988281
0.589302062988281
0.589302062988281
0.345161437988281
0.223091125488281
0.223091125488281
0.101020812988281
-0.143119812011719
-0.143119812011719
-0.143119812011719
-0.143119812011719
-0.021049499511719
0.101020812988281
-0.143119812011719
-0.509330749511719
-0.875541210174561
-0.875541210174561
-0.753471374511719
-0.509330749511719
-0.265190124511719
-0.021049499511719
0.101020812988281
0.223091125488281
0.345161437988281
0.345161437988281
0.345161437988281
0.467231750488281
0.467231750488281
0.467231750488281
0.223091125488281
-0.021049499511719
-0.143119812011719
-0.265190124511719
-0.265190124511719
-0.265190124511719
-0.143119812011719
-0.143119812011719
-0.143119812011719
-0.143119812011719
-0.265190124511719
-0.143119812011719
-0.143119812011719
-0.021049499511719
-0.265190124511719
-0.631401062011719
-0.875541210174561
-0.753471374511719
-0.631401062011719
-0.509330749511719
-0.265190124511719
-0.021049499511719
0.345161437988281
0.467231750488281
0.467231750488281
0.345161437988281
0.223091125488281
0.345161437988281
0.589302062988281
0.955513000488281
1.077583312988281
0.833442687988281
0.589302062988281
0.345161437988281
0.223091125488281
0.101020812988281
-0.021049499511719
-0.143119812011719
-0.387260437011719
-0.387260437011719
-0.387260437011719
-0.143119812011719
-0.021049499511719
0.101020812988281
-0.021049499511719
-0.021049499511719
-0.143119812011719
-0.387260437011719
-0.509330749511719
-0.631401062011719
-0.753471374511719
-0.753471374511719
-0.875541210174561
-0.997611522674561
-0.997611522674561
-0.997611522674561
-1.119681835174561
-1.241752147674561
-1.119681835174561
-0.997611522674561
-0.875541210174561
-0.875541210174561
-0.875541210174561
-0.997611522674561
-1.241752147674561
-1.241752147674561
-1.119681835174561
-0.875541210174561
-0.509330749511719
0.101020812988281
0.589302062988281
0.833442687988281
0.955513000488281
1.077583312988281
1.199653625488281
1.199653625488281
1.077583312988281
0.955513000488281
0.833442687988281
0.711372375488281
0.345161437988281
-0.143119812011719
-0.631401062011719
-0.997611522674561
-0.997611522674561
-0.875541210174561
-0.631401062011719
-0.387260437011719
-0.143119812011719
-0.021049499511719
-0.265190124511719
-0.753471374511719
-1.363822460174561
-1.852103710174561
-2.218314647674561
-2.218314647674561
-1.974174022674561
-1.607963085174561
-1.119681835174561
-0.631401062011719
-0.265190124511719
-0.021049499511719
-0.021049499511719
0.101020812988281
0.223091125488281
0.467231750488281
0.467231750488281
0.589302062988281
0.833442687988281
1.077583312988281
1.443794250488281
1.443794250488281
1.443794250488281
1.199653625488281
0.955513000488281
0.711372375488281
0.467231750488281
0.223091125488281
0.101020812988281
-0.143119812011719
-0.387260437011719
-0.753471374511719
-1.241752147674561
-1.363822460174561
-1.241752147674561
-0.875541210174561
-0.509330749511719
-0.265190124511719
-0.143119812011719
-0.143119812011719
-0.143119812011719
-0.143119812011719
-0.143119812011719
-0.021049499511719
0.223091125488281
0.345161437988281
0.345161437988281
0.101020812988281
-0.143119812011719
-0.143119812011719
-0.021049499511719
-0.021049499511719
-0.265190124511719
-0.631401062011719
-0.753471374511719
-0.631401062011719
-0.265190124511719
0.223091125488281
0.711372375488281
1.199653625488281
1.199653625488281
0.955513000488281
0.467231750488281
0.101020812988281
-0.021049499511719
-0.143119812011719
-0.387260437011719
-0.631401062011719
-0.875541210174561
-1.119681835174561
-1.241752147674561
-1.119681835174561
-0.875541210174561
-0.631401062011719
-0.387260437011719
-0.143119812011719
0.223091125488281
0.589302062988281
0.833442687988281
0.955513000488281
0.833442687988281
0.589302062988281
0.467231750488281
0.101020812988281
-0.265190124511719
-0.753471374511719
-1.119681835174561
-1.241752147674561
-1.241752147674561
-0.997611522674561
-0.875541210174561
-0.631401062011719
-0.265190124511719
0.101020812988281
0.467231750488281
0.711372375488281
0.833442687988281
0.833442687988281
0.711372375488281
0.589302062988281
0.223091125488281
-0.265190124511719
-0.753471374511719
-0.997611522674561
-0.875541210174561
-0.387260437011719
0.223091125488281
0.589302062988281
0.833442687988281
0.589302062988281
0.345161437988281
0.101020812988281
-0.265190124511719
-0.631401062011719
-0.997611522674561
-1.241752147674561
-1.241752147674561
-0.997611522674561
-0.509330749511719
-0.143119812011719
0.223091125488281
0.345161437988281
0.223091125488281
0.223091125488281
0.223091125488281
0.101020812988281
-0.143119812011719
-0.509330749511719
-0.753471374511719
-0.753471374511719
-0.631401062011719
-0.387260437011719
-0.143119812011719
-0.143119812011719
-0.143119812011719
-0.143119812011719
-0.143119812011719
-0.021049499511719
0.101020812988281
0.345161437988281
0.711372375488281
1.077583312988281
1.321723937988281
1.443794250488281
1.321723937988281
1.199653625488281
1.199653625488281
1.199653625488281
1.077583312988281
0.589302062988281
-0.021049499511719
-0.753471374511719
-1.119681835174561
-1.485892772674561
-1.607963085174561
-1.607963085174561
-1.363822460174561
-0.997611522674561
-0.387260437011719
0.345161437988281
0.711372375488281
0.955513000488281
1.077583312988281
1.077583312988281
0.833442687988281
0.467231750488281
0.223091125488281
0.101020812988281
0.101020812988281
0.223091125488281
0.101020812988281
0.101020812988281
-0.021049499511719
-0.021049499511719
-0.021049499511719
-0.143119812011719
-0.265190124511719
-0.387260437011719
-0.387260437011719
-0.387260437011719
-0.509330749511719
-0.753471374511719
-1.119681835174561
-1.363822460174561
-1.730033397674561
-2.462455272674561
-5.148001670837402
-16.866750717163086
-47.018115997314453
-98.165573120117188
-164.693878173828120
-237.203643798828120
-305.440948486328120
-362.081573486328120
-402.730987548828120
-427.267120361328120
-438.253448486328120
-439.107940673828120
-433.858917236328120
-425.802276611328120
-417.135284423828120
-409.200714111328120
-402.486846923828120
-396.749542236328120
-391.622589111328120
-387.228057861328120
-382.955596923828120
-378.561065673828120
-374.044464111328120
-369.283721923828120
-364.400909423828120
-359.640167236328120
-354.879425048828120
-350.240753173828120
-345.724151611328120
-341.451690673828120
-337.545440673828120
-333.639190673828120
-329.610870361328120
-325.460479736328120
-321.310089111328120
-317.281768798828130
-313.497589111328120
-309.713409423828120
-305.807159423828120
-302.022979736328120
-298.482940673828120
-295.187042236328120
-292.135284423828120
-288.839385986328120
-285.299346923828120
-281.515167236328120
-277.486846923828120
-273.580596923828120
-269.918487548828120
-266.500518798828130
-263.448760986328120
-260.641143798828130
-258.321807861328120
-256.002471923828120
-253.561065673828120
-250.875518798828130
-247.945831298828120
-245.016143798828120
-242.086456298828120
-239.034698486328120
-236.105010986328120
-233.297393798828120
-230.489776611328120
-227.804229736328120
-224.996612548828120
-221.944854736328120
-219.015167236328120
-215.963409423828120
-213.033721923828120
-210.226104736328120
-207.540557861328120
-205.221221923828120
-203.268096923828120
-201.437042236328120
-199.728057861328120
-198.019073486328120
-196.188018798828120
-194.234893798828120
-192.037628173828120
-189.840362548828120
-187.643096923828120
-185.567901611328120
-183.370635986328120
-181.295440673828120
-179.220245361328120
-176.900909423828120
-174.703643798828120
-172.506378173828120
-170.675323486328120
-169.088409423828120
-167.623565673828120
-166.158721923828120
-164.693878173828120
-163.106964111328120
-161.153839111328120
-159.078643798828120
-157.003448486328120
-154.928253173828120
-152.975128173828120
-151.022003173828120
-148.946807861328120
-146.993682861328120
-144.918487548828120
-143.087432861328120
-141.378448486328120
-140.035675048828120
-138.814971923828120
-137.838409423828120
-136.983917236328120
-136.007369995117190
-134.908737182617190
-133.810104370117190
-132.467330932617190
-130.880416870117190
-129.293502807617190
-127.706588745117190
-126.119674682617190
-124.654830932617190
-123.434127807617190
-122.213424682617190
-120.870651245117190
-119.405807495117190
-117.818893432617190
-115.987838745117190
-114.156784057617190
-112.203659057617190
-110.616744995117190
-109.396041870117190
-108.907760620117190
-108.541549682617190
-108.175338745117190
-107.564987182617190
-106.466354370117190
-105.123580932617190
-103.536666870117190
-101.949752807617190
-100.484909057617190
-99.142135620117188
-97.799362182617188
-96.334518432617188
-94.869674682617188
-93.526901245117188
-92.428268432617188
-91.695846557617188
-91.085494995117188
-90.475143432617188
-89.864791870117188
-89.132369995117188
-88.399948120117188
-87.545455932617188
-86.446823120117188
-85.470260620117188
-84.493698120117188
-83.639205932617188
-82.784713745117188
-82.052291870117188
-81.197799682617188
-80.099166870117188
-78.878463745117188
-78.023971557617188
-77.413619995117188
-77.047409057617188
-76.437057495117188
-75.704635620117188
-74.606002807617188
-73.507369995117188
-72.408737182617188
-71.432174682617188
-70.455612182617188
-69.723190307617188
-69.356979370117188
-68.990768432617188
-68.624557495117188
-68.136276245117188
-67.525924682617188
-66.793502807617188
-65.816940307617188
-64.840377807617188
-63.741748809814453
-62.887256622314453
-62.154834747314453
-61.422412872314453
-60.934131622314453
-60.445850372314453
-60.323780059814453
-60.201709747314453
-59.835498809814453
-59.347217559814453
-58.614795684814453
-58.004444122314453
-57.394092559814453
-57.149951934814453
-56.661670684814453
-56.173389434814453
-55.440967559814453
-54.586475372314453
-53.731983184814453
-52.877490997314453
-52.145069122314453
-51.412647247314453
-51.168506622314453
-51.046436309814453
-50.924365997314453
-50.680225372314453
-50.314014434814453
-49.703662872314453
-49.215381622314453
-48.605030059814453
-48.116748809814453
-47.750537872314453
-47.262256622314453
-46.773975372314453
-46.407764434814453
-45.919483184814453
-45.553272247314453
-45.064990997314453
-44.576709747314453
-44.210498809814453
-43.966358184814453
-43.722217559814453
-43.478076934814453
-43.111865997314453
-42.867725372314453
-42.379444122314453
-41.891162872314453
-41.158740997314453
-40.304248809814453
-39.449756622314453
-38.717334747314453
-38.229053497314453
-38.106983184814453
-38.229053497314453
-38.229053497314453
-38.106983184814453
-37.862842559814453
-37.496631622314453
-37.252490997314453
-37.008350372314453
-37.008350372314453
-36.886280059814453
-36.642139434814453
-36.153858184814453
-35.665576934814453
-35.299365997314453
-34.811084747314453
-34.566944122314453
-34.322803497314453
-34.078662872314453
-33.956592559814453
-33.834522247314453
-33.590381622314453
-33.224170684814453
-32.735889434814453
-32.369678497314453
-32.247608184814453
-32.125537872314453
-32.125537872314453
-31.881397247314453
-31.637256622314453
-31.393115997314453
-31.148975372314453
-30.904834747314453
-30.538623809814453
-30.050342559814453
-29.684131622314453
-29.073780059814453
-28.585498809814453
-28.463428497314453
-28.585498809814453
-28.829639434814453
-28.951709747314453
-28.951709747314453
-28.829639434814453
-28.463428497314453
-27.975147247314453
-27.364795684814453
-26.754444122314453
-26.144092559814453
-25.777881622314453
-25.655811309814453
-25.533740997314453
-25.411670684814453
-25.533740997314453
-25.655811309814453
-25.655811309814453
-25.411670684814453
-25.045459747314453
-24.435110092163086
-23.824758529663086
-23.458547592163086
-23.092336654663086
-22.970266342163086
-22.970266342163086
-23.092336654663086
-23.336477279663086
-23.458547592163086
-23.336477279663086
-23.092336654663086
-22.726125717163086
-22.481985092163086
-22.237844467163086
-22.237844467163086
-22.481985092163086
-22.604055404663086
-22.726125717163086
-22.726125717163086
-22.481985092163086
-22.115774154663086
-21.993703842163086
-21.871633529663086
-21.749563217163086
-21.505422592163086
-21.139211654663086
-20.650930404663086
-20.162649154663086
-19.674367904663086
-19.430227279663086
-19.186086654663086
-19.308156967163086
-19.552297592163086
-19.918508529663086
-20.162649154663086
-20.284719467163086
-20.040578842163086
-19.552297592163086
-19.186086654663086
-18.819875717163086
-18.453664779663086
-18.331594467163086
-18.331594467163086
-18.453664779663086
-18.331594467163086
-17.965383529663086
-17.355031967163086
-16.866750717163086
-16.256399154663086
-15.768117904663086
-15.523977279663086
-15.768117904663086
-16.134328842163086
-16.622610092163086
-16.988821029663086
-17.355031967163086
-17.599172592163086
-17.721242904663086
-17.599172592163086
-17.355031967163086
-17.110891342163086
-16.866750717163086
-16.866750717163086
-16.988821029663086
-17.110891342163086
-17.110891342163086
-17.110891342163086
-16.866750717163086
-16.500539779663086
-16.012258529663086
-15.646047592163086
-15.279836654663086
-14.913625717163086
-14.547414779663086
-14.425344467163086
-14.181203842163086
-14.181203842163086
-14.303274154663086
-14.547414779663086
-14.669485092163086
-14.547414779663086
-14.425344467163086
-14.303274154663086
-14.425344467163086
-14.547414779663086
-14.791555404663086
-15.279836654663086
-15.768117904663086
-16.134328842163086
-16.012258529663086
-15.890188217163086
-15.523977279663086
-15.035696029663086
-14.547414779663086
-14.059133529663086
-13.692922592163086
-13.448781967163086
-13.326711654663086
-13.448781967163086
-13.448781967163086
-13.326711654663086
-13.326711654663086
-13.082571029663086
-12.716361045837402
-12.472220420837402
-12.350150108337402
-12.350150108337402
-12.594290733337402
-12.838430404663086
-13.204641342163086
-13.448781967163086
-13.448781967163086
-13.692922592163086
-13.937063217163086
-14.181203842163086
-14.059133529663086
-13.937063217163086
-13.692922592163086
-13.448781967163086
-13.570852279663086
-13.692922592163086
-13.937063217163086
-14.181203842163086
-14.059133529663086
-13.937063217163086
-13.692922592163086
-13.448781967163086
-13.204641342163086
-12.960500717163086
-12.838430404663086
-12.594290733337402
-12.350150108337402
-12.350150108337402
-12.594290733337402
-12.838430404663086
-12.960500717163086
-13.082571029663086
-13.204641342163086
-13.082571029663086
-12.838430404663086
-12.472220420837402
-12.106009483337402
-11.739798545837402
-11.739798545837402
-11.983939170837402
-12.472220420837402
-12.716361045837402
-12.716361045837402
-12.594290733337402
-12.350150108337402
-12.472220420837402
-12.594290733337402
-12.716361045837402
-12.960500717163086
-13.326711654663086
-13.814992904663086
-14.059133529663086
-13.937063217163086
-13.814992904663086
-13.448781967163086
-13.082571029663086
-12.838430404663086
-12.716361045837402
-12.716361045837402
-12.594290733337402
-12.472220420837402
-12.228079795837402
-11.983939170837402
-11.617728233337402
-11.251517295837402
-10.885306358337402
-10.641165733337402
-10.641165733337402
-10.763236045837402
-10.885306358337402
-11.007376670837402
-11.007376670837402
-11.251517295837402
-11.495657920837402
-11.617728233337402
-11.373587608337402
-11.007376670837402
-10.763236045837402
-10.641165733337402
-10.641165733337402
-10.641165733337402
-10.885306358337402
-11.129446983337402
-11.251517295837402
-11.251517295837402
-11.129446983337402
-10.885306358337402
-10.885306358337402
-10.885306358337402
-11.251517295837402
-11.861868858337402
-12.472220420837402
-12.960500717163086
-13.082571029663086
-13.082571029663086
-12.838430404663086
-12.350150108337402
-11.739798545837402
-11.251517295837402
-10.763236045837402
-10.519095420837402
-10.519095420837402
-10.641165733337402
-10.763236045837402
-10.885306358337402
-11.129446983337402
-11.373587608337402
-11.739798545837402
-11.861868858337402
-11.739798545837402
-11.007376670837402
-10.274954795837402
-9.786673545837402
-9.542532920837402
-9.786673545837402
-10.152884483337402
-10.397025108337402
-10.397025108337402
-10.397025108337402
-10.397025108337402
-10.397025108337402
-10.397025108337402
-10.274954795837402
-10.397025108337402
-10.519095420837402
-10.641165733337402
-10.763236045837402
-10.885306358337402
-11.129446983337402
-11.251517295837402
-11.373587608337402
-11.495657920837402
-11.617728233337402
-11.617728233337402
-11.495657920837402
-11.251517295837402
-11.129446983337402
-10.763236045837402
-10.641165733337402
-10.763236045837402
-11.007376670837402
-11.373587608337402
-11.861868858337402
-12.350150108337402
-12.472220420837402
-12.106009483337402
-11.495657920837402
-10.763236045837402
-10.030814170837402
-9.298392295837402
-8.810111045837402
-8.565970420837402
-8.565970420837402
-8.688040733337402
-8.810111045837402
-9.054251670837402
-9.176321983337402
-9.176321983337402
-9.298392295837402
-9.420462608337402
-9.542532920837402
-9.664603233337402
-9.542532920837402
-9.542532920837402
-9.542532920837402
-9.542532920837402
-9.786673545837402
-9.908743858337402
-10.030814170837402
-10.152884483337402
-10.397025108337402
-10.641165733337402
-10.885306358337402
-11.007376670837402
-11.129446983337402
-11.007376670837402
-10.763236045837402
-10.519095420837402
-10.274954795837402
-10.030814170837402
-9.908743858337402
-9.908743858337402
-10.152884483337402
-10.397025108337402
-10.885306358337402
-11.251517295837402
-11.373587608337402
-11.251517295837402
-11.007376670837402
-10.519095420837402
-10.152884483337402
-9.908743858337402
-9.786673545837402
-9.908743858337402
-10.274954795837402
-10.519095420837402
-10.641165733337402
-10.641165733337402
-10.641165733337402
-10.763236045837402
-11.007376670837402
-11.373587608337402
-11.495657920837402
-11.617728233337402
-11.373587608337402
-10.885306358337402
-10.397025108337402
-9.786673545837402
-9.054251670837402
-8.565970420837402
-8.199759483337402
-8.199759483337402
-8.443900108337402
-8.810111045837402
-9.420462608337402
-9.786673545837402
-9.908743858337402
-9.786673545837402
-9.664603233337402
-9.420462608337402
-9.176321983337402
-8.932181358337402
-8.932181358337402
-8.932181358337402
-8.932181358337402
-9.176321983337402
-9.664603233337402
-10.274954795837402
-11.007376670837402
-11.495657920837402
-11.983939170837402
-12.106009483337402
-11.983939170837402
-11.739798545837402
-11.251517295837402
-11.007376670837402
-11.007376670837402
-11.007376670837402
-11.007376670837402
-10.885306358337402
-10.519095420837402
-10.030814170837402
-9.664603233337402
-9.664603233337402
-10.030814170837402
-10.519095420837402
-11.007376670837402
-11.251517295837402
-11.251517295837402
-11.007376670837402
-10.763236045837402
-10.274954795837402
-9.786673545837402
-9.420462608337402
-9.298392295837402
-9.664603233337402
-10.030814170837402
-10.152884483337402
-9.908743858337402
-9.542532920837402
-9.298392295837402
-9.054251670837402
-9.054251670837402
-9.176321983337402
-9.298392295837402
-9.542532920837402
-9.786673545837402
-10.274954795837402
-10.397025108337402
-10.397025108337402
-10.152884483337402
-9.786673545837402
-9.420462608337402
-9.054251670837402
-8.810111045837402
-8.810111045837402
-8.688040733337402
-8.932181358337402
-9.298392295837402
-9.786673545837402
-10.152884483337402
-10.519095420837402
-10.763236045837402
-10.763236045837402
-10.641165733337402
-10.397025108337402
-9.908743858337402
-9.542532920837402
-9.298392295837402
-8.932181358337402
-8.932181358337402
-9.176321983337402
-9.786673545837402
-10.274954795837402
-10.519095420837402
-10.397025108337402
-9.908743858337402
-9.542532920837402
-9.298392295837402
-9.420462608337402
-9.664603233337402
-10.030814170837402
-10.397025108337402
-10.885306358337402
-11.373587608337402
-11.617728233337402
-11.617728233337402
-11.251517295837402
-10.519095420837402
-9.786673545837402
-9.176321983337402
-8.932181358337402
-8.810111045837402
-8.932181358337402
-9.054251670837402
-9.054251670837402
-8.932181358337402
-8.810111045837402
-8.810111045837402
-9.054251670837402
-9.176321983337402
-9.298392295837402
-9.298392295837402
-9.298392295837402
-9.298392295837402
-9.298392295837402
-9.298392295837402
-9.176321983337402
-8.932181358337402
-8.810111045837402
-8.688040733337402
-8.810111045837402
-9.054251670837402
-9.420462608337402
-10.030814170837402
-10.519095420837402
-10.641165733337402
-10.397025108337402
-10.274954795837402
-10.274954795837402
-10.152884483337402
-9.908743858337402
-9.664603233337402
-9.420462608337402
-9.664603233337402
-10.030814170837402
-10.274954795837402
-10.030814170837402
-9.664603233337402
-9.176321983337402
-8.932181358337402
-8.810111045837402
-8.810111045837402
-8.932181358337402
-9.298392295837402
-9.908743858337402
-10.274954795837402
-10.519095420837402
-10.397025108337402
-10.274954795837402
-10.152884483337402
-10.030814170837402
-9.908743858337402
-9.786673545837402
-9.664603233337402
-9.420462608337402
-9.176321983337402
-9.054251670837402
-9.054251670837402
-8.932181358337402
-8.932181358337402
-8.932181358337402
-9.054251670837402
-9.298392295837402
-9.542532920837402
-9.786673545837402
-9.908743858337402
-9.786673545837402
-9.664603233337402
-9.664603233337402
-9.908743858337402
-10.152884483337402
-10.397025108337402
-10.397025108337402
-10.397025108337402
-10.397025108337402
-10.519095420837402
-10.641165733337402
-10.641165733337402
-10.641165733337402
-10.519095420837402
-10.397025108337402
-10.152884483337402
-10.152884483337402
-10.030814170837402
-10.152884483337402
-10.274954795837402
-10.519095420837402
-10.763236045837402
-10.885306358337402
-10.763236045837402
-10.519095420837402
-10.152884483337402
-9.908743858337402
-9.786673545837402
-9.542532920837402
-9.420462608337402
-9.298392295837402
-9.298392295837402
-9.420462608337402
-9.542532920837402
-9.664603233337402
-9.786673545837402
-10.030814170837402
-10.152884483337402
-10.397025108337402
-10.763236045837402
-11.129446983337402
-11.373587608337402
-11.129446983337402
-10.763236045837402
-10.274954795837402
-9.786673545837402
-9.542532920837402
-9.542532920837402
-9.420462608337402
-9.420462608337402
-9.298392295837402
-9.176321983337402
-9.176321983337402
-9.176321983337402
-9.298392295837402
-9.176321983337402
-9.054251670837402
-9.176321983337402
-9.420462608337402
-9.664603233337402
-9.664603233337402
-9.664603233337402
-9.542532920837402
-9.542532920837402
-9.664603233337402
-10.030814170837402
-10.397025108337402
-10.763236045837402
-10.885306358337402
-10.763236045837402
-10.397025108337402
-9.664603233337402
-8.932181358337402
-8.321829795837402
-7.955618858337402
-8.077689170837402
-8.443900108337402
-8.932181358337402
-9.542532920837402
-9.786673545837402
-9.786673545837402
-9.664603233337402
-9.786673545837402
-9.664603233337402
-9.664603233337402
-9.542532920837402
-9.420462608337402
-9.420462608337402
-9.420462608337402
-9.420462608337402
-9.420462608337402
-9.542532920837402
-9.664603233337402
-9.908743858337402
-10.152884483337402
-10.152884483337402
-9.908743858337402
-9.542532920837402
-9.176321983337402
-8.810111045837402
-8.688040733337402
-8.565970420837402
-8.565970420837402
-8.688040733337402
-8.810111045837402
-8.810111045837402
-8.810111045837402
-8.932181358337402
-9.054251670837402
-9.298392295837402
-9.420462608337402
-9.420462608337402
-9.298392295837402
-9.054251670837402
-8.932181358337402
-8.932181358337402
-9.176321983337402
-9.298392295837402
-9.420462608337402
-9.298392295837402
-9.054251670837402
-9.054251670837402
-9.054251670837402
-9.420462608337402
-9.664603233337402
-9.664603233337402
-9.664603233337402
-9.786673545837402
-9.786673545837402
-9.664603233337402
-9.420462608337402
-9.176321983337402
-8.810111045837402
-8.688040733337402
-8.688040733337402
-8.810111045837402
-9.054251670837402
-9.542532920837402
-9.908743858337402
-10.274954795837402
-10.397025108337402
-10.274954795837402
-10.030814170837402
-9.786673545837402
-9.542532920837402
-9.298392295837402
-9.054251670837402
-8.810111045837402
-8.810111045837402
-8.810111045837402
-9.054251670837402
-9.420462608337402
-9.908743858337402
-10.152884483337402
-10.152884483337402
-10.030814170837402
-9.786673545837402
-9.664603233337402
-9.786673545837402
-10.030814170837402
-10.152884483337402
-10.152884483337402
-10.152884483337402
-9.908743858337402
-9.664603233337402
-9.298392295837402
-9.054251670837402
-9.054251670837402
-9.176321983337402
-9.664603233337402
-10.152884483337402
-10.519095420837402
-10.641165733337402
-10.763236045837402
-10.763236045837402
-10.763236045837402
-10.763236045837402
-11.007376670837402
-11.129446983337402
-11.373587608337402
-11.251517295837402
-10.885306358337402
-10.397025108337402
-9.786673545837402
-9.420462608337402
-9.420462608337402
-9.664603233337402
-10.152884483337402
-10.519095420837402
-10.885306358337402
-11.007376670837402
-11.007376670837402
-11.007376670837402
-10.885306358337402
-10.641165733337402
-10.274954795837402
-9.786673545837402
-9.298392295837402
-8.932181358337402
-8.810111045837402
-8.810111045837402
-8.932181358337402
-9.054251670837402
-9.176321983337402
-9.298392295837402
-9.420462608337402
-9.420462608337402
-9.176321983337402
-9.054251670837402
-8.932181358337402
-8.810111045837402
-8.810111045837402
-8.932181358337402
-8.932181358337402
-9.054251670837402
-9.054251670837402
-9.176321983337402
-9.664603233337402
-9.908743858337402
-9.908743858337402
-9.786673545837402
-9.420462608337402
-9.054251670837402
-8.810111045837402
-8.810111045837402
-8.688040733337402
-8.688040733337402
-8.688040733337402
-8.688040733337402
-8.688040733337402
-8.443900108337402
-8.443900108337402
-8.810111045837402
-9.298392295837402
-9.908743858337402
-10.519095420837402
-10.519095420837402
-10.397025108337402
-10.030814170837402
-9.664603233337402
-9.664603233337402
-9.786673545837402
-9.786673545837402
-9.664603233337402
-9.420462608337402
-9.054251670837402
-8.932181358337402
-8.932181358337402
-9.298392295837402
-9.908743858337402
-10.519095420837402
-10.885306358337402
-10.885306358337402
-10.397025108337402
-9.908743858337402
-9.420462608337402
-9.176321983337402
-9.298392295837402
-9.786673545837402
-10.274954795837402
-10.519095420837402
-10.641165733337402
-10.519095420837402
-10.397025108337402
-10.397025108337402
-10.519095420837402
-10.397025108337402
-10.152884483337402
-9.908743858337402
-9.908743858337402
-10.152884483337402
-10.152884483337402
-10.030814170837402
-9.786673545837402
-9.786673545837402
-9.908743858337402
-10.152884483337402
-10.397025108337402
-10.397025108337402
-10.152884483337402
-9.664603233337402
-9.298392295837402
-9.176321983337402
-9.298392295837402
-9.786673545837402
-10.152884483337402
-10.519095420837402
-10.641165733337402
-10.519095420837402
-10.030814170837402
-9.542532920837402
-9.176321983337402
-8.932181358337402
-9.054251670837402
-9.298392295837402
-9.786673545837402
-10.274954795837402
-10.641165733337402
-10.763236045837402
-10.641165733337402
-10.397025108337402
-10.152884483337402
-9.908743858337402
-9.908743858337402
-9.908743858337402
-10.030814170837402
-9.908743858337402
-9.420462608337402
-8.932181358337402
-8.688040733337402
-8.443900108337402
-8.321829795837402
-8.321829795837402
-8.565970420837402
-8.810111045837402
-9.054251670837402
-9.664603233337402
-10.274954795837402
-10.763236045837402
-11.129446983337402
-11.251517295837402
-11.007376670837402
-10.519095420837402
-9.908743858337402
-9.420462608337402
-9.176321983337402
