# Supplementary material for: Small Size of Recorded Neuronal Structures Confines the Accuracy in Direct Axonal Voltage Measurements
Source: eNeuro. 2021 Aug 2;8(4):ENEURO.0059-21.2021. doi: 10.1523/ENEURO.0059-21.2021 (PMC8342265; doi:10.1523/ENEURO.0059-21.2021)
Supplement: Extended Data 1 — NEURON codes producing data shown in Figures 2, 5, 8. Download Extended Data 1, ZIP file. [file enu-eN-NWR-0059-21-s01.zip › realistic amplifier model/1_amplifier construction/filter_set/modelcell/16k.dat]

-0.026948928833008
0.339262008666992
0.705472946166992
0.949613571166992
1.071683883666992
0.827543258666992
0.583402633666992
0.339262008666992
-0.149019241333008
-0.759370803833008
-1.003510951995850
-0.637300491333008
-0.149019241333008
0.461332321166992
1.193754196166992
1.804105758666992
2.170316696166992
2.292387008666992
2.048246383666992
1.682035446166992
1.193754196166992
0.583402633666992
0.217191696166992
-0.026948928833008
-0.149019241333008
-0.149019241333008
-0.026948928833008
-0.149019241333008
-0.271089553833008
-0.271089553833008
-0.271089553833008
-0.271089553833008
-0.271089553833008
-0.026948928833008
0.217191696166992
0.583402633666992
0.827543258666992
0.949613571166992
1.071683883666992
1.071683883666992
1.315824508666992
1.437894821166992
1.315824508666992
1.071683883666992
0.705472946166992
0.217191696166992
0.217191696166992
0.339262008666992
0.705472946166992
0.949613571166992
0.949613571166992
0.949613571166992
0.827543258666992
0.949613571166992
0.705472946166992
0.339262008666992
-0.026948928833008
-0.149019241333008
-0.515230178833008
-0.759370803833008
-0.759370803833008
-0.515230178833008
-0.149019241333008
0.217191696166992
0.583402633666992
0.949613571166992
0.827543258666992
0.583402633666992
0.217191696166992
-0.271089553833008
-0.637300491333008
-0.881440639495850
-0.759370803833008
-0.637300491333008
-0.271089553833008
0.095121383666992
0.461332321166992
0.461332321166992
0.339262008666992
0.095121383666992
-0.026948928833008
-0.149019241333008
-0.149019241333008
-0.026948928833008
-0.026948928833008
-0.026948928833008
0.095121383666992
0.339262008666992
0.217191696166992
-0.026948928833008
-0.637300491333008
-1.247651576995850
-1.491792201995850
-1.491792201995850
-1.369721889495850
-1.003510951995850
-0.759370803833008
-0.515230178833008
-0.515230178833008
-0.515230178833008
-0.393159866333008
-0.271089553833008
-0.026948928833008
0.217191696166992
0.461332321166992
0.583402633666992
0.705472946166992
0.827543258666992
0.827543258666992
0.583402633666992
0.461332321166992
0.461332321166992
0.461332321166992
0.095121383666992
-0.271089553833008
-0.759370803833008
-1.003510951995850
-1.247651576995850
-1.369721889495850
-1.369721889495850
-1.125581264495850
-0.759370803833008
-0.393159866333008
-0.149019241333008
-0.026948928833008
-0.026948928833008
0.095121383666992
-0.026948928833008
-0.515230178833008
-1.247651576995850
-1.735932826995850
-1.858003139495850
-1.613862514495850
-1.369721889495850
-1.125581264495850
-0.881440639495850
-0.271089553833008
0.339262008666992
0.705472946166992
1.071683883666992
1.193754196166992
1.193754196166992
1.071683883666992
0.705472946166992
0.339262008666992
0.095121383666992
0.339262008666992
0.827543258666992
1.437894821166992
1.682035446166992
1.315824508666992
0.339262008666992
-0.759370803833008
-1.491792201995850
-1.735932826995850
-1.491792201995850
-1.125581264495850
-1.003510951995850
-0.759370803833008
-0.515230178833008
-0.271089553833008
-0.271089553833008
-0.149019241333008
-0.026948928833008
-0.026948928833008
0.095121383666992
0.339262008666992
0.461332321166992
0.827543258666992
1.193754196166992
1.315824508666992
1.315824508666992
0.949613571166992
0.705472946166992
0.461332321166992
0.217191696166992
0.095121383666992
-0.149019241333008
-0.149019241333008
-0.026948928833008
0.461332321166992
0.949613571166992
1.315824508666992
1.193754196166992
0.949613571166992
0.461332321166992
0.095121383666992
-0.149019241333008
-0.271089553833008
-0.393159866333008
-0.515230178833008
-0.515230178833008
-0.271089553833008
0.217191696166992
0.827543258666992
1.559965133666992
1.804105758666992
1.559965133666992
1.071683883666992
0.705472946166992
0.583402633666992
0.705472946166992
0.583402633666992
0.461332321166992
0.339262008666992
0.339262008666992
0.705472946166992
0.949613571166992
1.193754196166992
0.949613571166992
0.339262008666992
-0.393159866333008
-0.881440639495850
-1.003510951995850
-0.881440639495850
-0.881440639495850
-0.881440639495850
-0.637300491333008
-0.271089553833008
-0.026948928833008
0.339262008666992
0.339262008666992
0.339262008666992
0.217191696166992
0.217191696166992
0.461332321166992
0.705472946166992
0.949613571166992
1.071683883666992
1.071683883666992
0.949613571166992
0.705472946166992
0.339262008666992
-0.271089553833008
-0.881440639495850
-1.491792201995850
-1.858003139495850
-1.980073451995850
-1.980073451995850
-1.613862514495850
-1.247651576995850
-1.247651576995850
-1.369721889495850
-1.247651576995850
-0.637300491333008
0.217191696166992
1.071683883666992
2.048246383666992
2.536527633666992
2.658597946166992
2.414457321166992
1.804105758666992
0.949613571166992
-0.271089553833008
-1.125581264495850
-1.613862514495850
-1.369721889495850
-0.637300491333008
-0.026948928833008
0.339262008666992
0.461332321166992
0.339262008666992
0.217191696166992
-0.271089553833008
-0.759370803833008
-0.881440639495850
-0.637300491333008
-0.026948928833008
0.705472946166992
1.193754196166992
1.437894821166992
1.315824508666992
0.949613571166992
0.339262008666992
-0.515230178833008
-1.247651576995850
-1.613862514495850
-1.980073451995850
-2.224214076995850
-2.468354701995850
-2.224214076995850
-1.858003139495850
-1.491792201995850
-1.369721889495850
-1.247651576995850
-1.125581264495850
-0.881440639495850
-0.637300491333008
-0.515230178833008
-0.759370803833008
-0.881440639495850
-0.759370803833008
-0.515230178833008
0.095121383666992
0.583402633666992
1.193754196166992
1.315824508666992
0.949613571166992
0.583402633666992
0.339262008666992
0.095121383666992
-0.149019241333008
-0.759370803833008
-1.491792201995850
-1.735932826995850
-1.735932826995850
-1.491792201995850
-1.125581264495850
-0.759370803833008
-0.149019241333008
0.339262008666992
0.705472946166992
0.949613571166992
0.705472946166992
0.339262008666992
-0.026948928833008
-0.271089553833008
-0.271089553833008
-0.393159866333008
-0.637300491333008
-0.759370803833008
-0.637300491333008
-0.149019241333008
0.339262008666992
0.461332321166992
0.461332321166992
0.583402633666992
0.705472946166992
0.827543258666992
0.827543258666992
0.583402633666992
-0.026948928833008
-0.515230178833008
-0.637300491333008
-0.637300491333008
-0.881440639495850
-0.759370803833008
-0.515230178833008
-0.149019241333008
0.339262008666992
0.461332321166992
0.095121383666992
-0.637300491333008
-1.247651576995850
-1.613862514495850
-1.735932826995850
-1.491792201995850
-1.125581264495850
-0.637300491333008
-0.393159866333008
-0.271089553833008
-0.515230178833008
-0.637300491333008
-0.637300491333008
-0.393159866333008
0.095121383666992
0.583402633666992
0.949613571166992
1.071683883666992
0.949613571166992
0.583402633666992
0.339262008666992
0.339262008666992
0.583402633666992
0.949613571166992
1.071683883666992
1.193754196166992
1.071683883666992
0.949613571166992
0.583402633666992
0.461332321166992
0.339262008666992
0.339262008666992
0.461332321166992
0.583402633666992
0.339262008666992
0.339262008666992
0.339262008666992
0.705472946166992
0.827543258666992
0.583402633666992
0.217191696166992
-0.271089553833008
-0.393159866333008
-0.393159866333008
-0.149019241333008
0.095121383666992
0.339262008666992
0.339262008666992
0.339262008666992
0.461332321166992
0.827543258666992
1.315824508666992
1.682035446166992
1.926176071166992
1.926176071166992
1.559965133666992
1.071683883666992
0.461332321166992
-0.026948928833008
-0.759370803833008
-1.125581264495850
-1.247651576995850
-1.125581264495850
-1.125581264495850
-1.003510951995850
-0.637300491333008
-0.026948928833008
0.583402633666992
0.827543258666992
0.827543258666992
0.583402633666992
0.095121383666992
-0.393159866333008
-0.637300491333008
-0.515230178833008
-0.271089553833008
-0.149019241333008
-0.026948928833008
-0.026948928833008
0.095121383666992
0.339262008666992
0.461332321166992
0.339262008666992
0.217191696166992
-0.026948928833008
-0.515230178833008
-0.759370803833008
-0.881440639495850
-1.125581264495850
-1.247651576995850
-1.369721889495850
-1.247651576995850
-1.125581264495850
-1.369721889495850
-1.613862514495850
-1.369721889495850
-0.881440639495850
-0.393159866333008
0.095121383666992
0.217191696166992
0.217191696166992
-0.026948928833008
-0.026948928833008
0.095121383666992
0.217191696166992
0.217191696166992
0.095121383666992
-0.393159866333008
-1.003510951995850
-1.247651576995850
-1.125581264495850
-0.881440639495850
-0.637300491333008
-0.515230178833008
-0.515230178833008
-0.271089553833008
0.095121383666992
0.583402633666992
0.949613571166992
1.193754196166992
0.827543258666992
0.339262008666992
-0.026948928833008
-0.271089553833008
-0.393159866333008
-0.271089553833008
-0.271089553833008
-0.149019241333008
-0.271089553833008
-0.271089553833008
-0.515230178833008
-0.637300491333008
-0.637300491333008
-0.515230178833008
-0.026948928833008
0.461332321166992
0.461332321166992
-0.149019241333008
-0.881440639495850
-1.369721889495850
-1.247651576995850
-0.759370803833008
-0.149019241333008
0.095121383666992
-0.149019241333008
-0.393159866333008
-0.515230178833008
-0.515230178833008
-0.271089553833008
0.339262008666992
1.193754196166992
2.048246383666992
2.292387008666992
2.048246383666992
1.559965133666992
1.071683883666992
0.827543258666992
0.949613571166992
1.315824508666992
1.437894821166992
1.193754196166992
0.705472946166992
-0.149019241333008
-1.125581264495850
-1.735932826995850
-2.102143764495850
-2.102143764495850
-1.735932826995850
-1.491792201995850
-1.369721889495850
-1.247651576995850
-1.003510951995850
-0.393159866333008
0.339262008666992
0.827543258666992
1.315824508666992
1.437894821166992
1.559965133666992
1.315824508666992
0.949613571166992
0.583402633666992
0.339262008666992
-0.026948928833008
-0.393159866333008
-0.637300491333008
-0.637300491333008
-0.393159866333008
0.339262008666992
1.071683883666992
1.559965133666992
1.682035446166992
1.315824508666992
0.827543258666992
0.217191696166992
-0.393159866333008
-0.637300491333008
-0.393159866333008
0.217191696166992
1.071683883666992
1.682035446166992
1.682035446166992
1.315824508666992
0.949613571166992
0.827543258666992
0.949613571166992
1.071683883666992
1.193754196166992
1.437894821166992
1.437894821166992
1.193754196166992
0.949613571166992
0.583402633666992
0.217191696166992
-0.149019241333008
-0.759370803833008
-1.247651576995850
-1.491792201995850
-1.491792201995850
-1.369721889495850
-1.491792201995850
-1.613862514495850
-1.369721889495850
-1.003510951995850
-0.637300491333008
-0.515230178833008
-0.637300491333008
-0.515230178833008
-0.271089553833008
-0.026948928833008
-0.149019241333008
-0.759370803833008
-1.735932826995850
-2.712495326995850
-3.200776576995850
-2.834565639495850
-1.858003139495850
-0.637300491333008
0.217191696166992
0.705472946166992
0.827543258666992
0.583402633666992
0.217191696166992
-0.149019241333008
-0.393159866333008
-0.393159866333008
-0.149019241333008
-0.026948928833008
-0.026948928833008
-0.515230178833008
-1.003510951995850
-1.247651576995850
-1.125581264495850
-0.759370803833008
-0.271089553833008
-0.149019241333008
-0.393159866333008
-0.515230178833008
-0.393159866333008
0.095121383666992
0.583402633666992
0.949613571166992
1.193754196166992
1.315824508666992
1.315824508666992
1.315824508666992
0.827543258666992
-0.026948928833008
-1.003510951995850
-1.491792201995850
-1.491792201995850
-1.247651576995850
-0.881440639495850
-0.271089553833008
0.095121383666992
0.583402633666992
0.949613571166992
1.071683883666992
0.827543258666992
0.461332321166992
-0.026948928833008
-0.393159866333008
-0.393159866333008
-0.271089553833008
0.095121383666992
0.705472946166992
1.315824508666992
1.559965133666992
1.315824508666992
0.705472946166992
0.095121383666992
-0.515230178833008
-0.759370803833008
-0.637300491333008
-0.026948928833008
0.705472946166992
1.315824508666992
1.559965133666992
1.804105758666992
1.682035446166992
1.315824508666992
0.705472946166992
-0.149019241333008
-0.881440639495850
-1.125581264495850
-0.759370803833008
-0.149019241333008
0.583402633666992
0.949613571166992
1.071683883666992
1.071683883666992
1.193754196166992
1.071683883666992
0.827543258666992
0.461332321166992
0.339262008666992
0.217191696166992
0.095121383666992
-0.271089553833008
-0.393159866333008
-0.393159866333008
-0.271089553833008
-0.149019241333008
-0.026948928833008
0.095121383666992
0.217191696166992
0.217191696166992
0.095121383666992
-0.149019241333008
-0.515230178833008
-0.881440639495850
-1.125581264495850
-1.125581264495850
-1.003510951995850
-0.637300491333008
0.095121383666992
0.705472946166992
1.071683883666992
1.071683883666992
0.949613571166992
0.949613571166992
1.071683883666992
0.949613571166992
0.461332321166992
-0.149019241333008
-0.515230178833008
-0.393159866333008
-0.026948928833008
0.339262008666992
0.339262008666992
0.217191696166992
0.095121383666992
0.095121383666992
-0.271089553833008
-0.637300491333008
-0.881440639495850
-0.515230178833008
-0.271089553833008
0.095121383666992
0.339262008666992
0.461332321166992
0.339262008666992
-0.026948928833008
-0.393159866333008
-0.515230178833008
-0.637300491333008
-0.637300491333008
-0.515230178833008
-0.149019241333008
0.339262008666992
0.949613571166992
1.315824508666992
1.315824508666992
0.827543258666992
-0.026948928833008
-0.759370803833008
-1.003510951995850
-0.881440639495850
-0.759370803833008
-0.637300491333008
-0.393159866333008
-0.026948928833008
0.583402633666992
1.071683883666992
1.315824508666992
1.315824508666992
1.071683883666992
0.949613571166992
0.827543258666992
0.583402633666992
0.339262008666992
-0.026948928833008
-0.515230178833008
-1.125581264495850
-1.369721889495850
-1.125581264495850
-0.881440639495850
-0.515230178833008
-0.515230178833008
-0.515230178833008
-0.637300491333008
-0.637300491333008
-0.515230178833008
-0.515230178833008
-0.759370803833008
-1.003510951995850
-1.247651576995850
-1.247651576995850
-0.881440639495850
-0.515230178833008
-0.149019241333008
0.095121383666992
-0.026948928833008
-0.271089553833008
-0.515230178833008
-0.759370803833008
-0.637300491333008
-0.271089553833008
0.339262008666992
0.949613571166992
1.559965133666992
1.804105758666992
1.559965133666992
0.827543258666992
0.095121383666992
-0.515230178833008
-0.881440639495850
-0.881440639495850
-0.637300491333008
-0.393159866333008
-0.393159866333008
-0.637300491333008
-1.003510951995850
-1.247651576995850
-1.491792201995850
-1.491792201995850
-1.369721889495850
-1.247651576995850
-1.125581264495850
-1.003510951995850
-0.759370803833008
-0.637300491333008
-0.393159866333008
-0.393159866333008
-0.515230178833008
-0.515230178833008
-0.515230178833008
-0.637300491333008
-0.637300491333008
-0.393159866333008
0.095121383666992
0.461332321166992
0.583402633666992
0.461332321166992
0.217191696166992
-0.271089553833008
-0.759370803833008
-0.881440639495850
-0.759370803833008
-0.393159866333008
-0.149019241333008
0.095121383666992
0.461332321166992
0.461332321166992
0.217191696166992
-0.149019241333008
-0.393159866333008
-0.515230178833008
-0.637300491333008
-0.515230178833008
-0.271089553833008
-0.271089553833008
-0.271089553833008
-0.393159866333008
-0.515230178833008
-0.515230178833008
-0.637300491333008
-0.515230178833008
-0.271089553833008
-0.271089553833008
-0.149019241333008
0.217191696166992
0.583402633666992
0.705472946166992
0.583402633666992
0.583402633666992
0.583402633666992
0.705472946166992
0.705472946166992
0.583402633666992
0.461332321166992
0.217191696166992
0.095121383666992
0.217191696166992
0.583402633666992
0.827543258666992
0.705472946166992
0.461332321166992
0.217191696166992
0.095121383666992
-0.149019241333008
-0.271089553833008
-0.515230178833008
-0.637300491333008
-0.637300491333008
-0.637300491333008
-0.515230178833008
-0.026948928833008
0.461332321166992
0.705472946166992
0.583402633666992
0.461332321166992
0.217191696166992
-0.271089553833008
-0.881440639495850
-1.491792201995850
-1.613862514495850
-1.125581264495850
-0.393159866333008
0.339262008666992
0.827543258666992
0.949613571166992
0.827543258666992
0.339262008666992
-0.393159866333008
-0.881440639495850
-0.881440639495850
-0.515230178833008
0.217191696166992
0.827543258666992
0.827543258666992
0.583402633666992
0.339262008666992
0.217191696166992
-0.026948928833008
-0.271089553833008
-0.393159866333008
-0.637300491333008
-0.759370803833008
-0.759370803833008
-0.637300491333008
-0.393159866333008
-0.271089553833008
-0.271089553833008
-0.393159866333008
-0.393159866333008
-0.271089553833008
0.217191696166992
0.705472946166992
1.071683883666992
1.437894821166992
1.559965133666992
1.437894821166992
1.071683883666992
0.705472946166992
0.461332321166992
0.217191696166992
-0.026948928833008
-0.271089553833008
-0.393159866333008
-0.515230178833008
-0.515230178833008
-0.149019241333008
0.095121383666992
0.095121383666992
-0.149019241333008
-0.515230178833008
-0.881440639495850
-0.759370803833008
-0.393159866333008
0.095121383666992
0.705472946166992
1.315824508666992
1.437894821166992
1.071683883666992
0.217191696166992
-0.393159866333008
-0.393159866333008
-0.149019241333008
0.095121383666992
0.339262008666992
0.217191696166992
0.095121383666992
0.095121383666992
0.095121383666992
-0.026948928833008
-0.149019241333008
-0.271089553833008
-0.393159866333008
-0.393159866333008
-0.271089553833008
-0.271089553833008
-0.149019241333008
0.095121383666992
0.461332321166992
0.827543258666992
0.705472946166992
0.339262008666992
0.095121383666992
0.095121383666992
0.339262008666992
0.583402633666992
0.949613571166992
0.949613571166992
0.827543258666992
0.461332321166992
0.095121383666992
-0.149019241333008
-0.393159866333008
-0.393159866333008
-0.515230178833008
-0.637300491333008
-0.637300491333008
-0.393159866333008
0.217191696166992
0.583402633666992
0.583402633666992
0.339262008666992
0.095121383666992
-0.271089553833008
-0.637300491333008
-0.759370803833008
-0.759370803833008
-0.637300491333008
-0.393159866333008
-0.393159866333008
-0.393159866333008
-0.515230178833008
-0.515230178833008
-0.515230178833008
-0.149019241333008
0.461332321166992
0.949613571166992
0.949613571166992
0.339262008666992
-0.637300491333008
-1.613862514495850
-2.468354701995850
-2.834565639495850
-2.590425014495850
-1.858003139495850
-1.003510951995850
-0.271089553833008
0.339262008666992
0.827543258666992
0.827543258666992
0.461332321166992
0.095121383666992
-0.393159866333008
-0.637300491333008
-0.515230178833008
-0.271089553833008
0.095121383666992
0.461332321166992
0.461332321166992
0.217191696166992
-0.271089553833008
-0.515230178833008
-0.637300491333008
-0.637300491333008
-0.637300491333008
-0.393159866333008
-0.149019241333008
-0.026948928833008
-0.026948928833008
-0.149019241333008
-0.271089553833008
-0.393159866333008
-0.271089553833008
-0.026948928833008
0.583402633666992
1.437894821166992
2.170316696166992
2.536527633666992
2.536527633666992
2.170316696166992
1.682035446166992
1.071683883666992
0.583402633666992
0.339262008666992
0.461332321166992
0.583402633666992
0.583402633666992
0.339262008666992
-0.026948928833008
-0.271089553833008
-0.149019241333008
0.217191696166992
0.583402633666992
0.705472946166992
0.827543258666992
0.827543258666992
0.583402633666992
0.217191696166992
-0.026948928833008
-0.149019241333008
-0.393159866333008
-0.393159866333008
-0.149019241333008
0.217191696166992
0.339262008666992
0.095121383666992
-0.393159866333008
-0.637300491333008
-0.759370803833008
-0.759370803833008
-0.515230178833008
-0.393159866333008
-0.393159866333008
-0.515230178833008
-0.637300491333008
-0.637300491333008
-0.637300491333008
-0.515230178833008
-0.393159866333008
-0.393159866333008
-0.149019241333008
0.095121383666992
0.339262008666992
0.339262008666992
0.461332321166992
0.339262008666992
0.217191696166992
-0.026948928833008
-0.271089553833008
-0.271089553833008
-0.149019241333008
0.217191696166992
0.705472946166992
1.071683883666992
1.071683883666992
0.705472946166992
0.339262008666992
-0.149019241333008
-0.393159866333008
-0.515230178833008
-0.515230178833008
-0.393159866333008
-0.026948928833008
0.461332321166992
0.827543258666992
0.949613571166992
0.461332321166992
-0.026948928833008
-0.515230178833008
-0.759370803833008
-1.003510951995850
-1.247651576995850
-1.125581264495850
-0.881440639495850
-0.393159866333008
-0.026948928833008
0.095121383666992
-0.149019241333008
-0.759370803833008
-1.247651576995850
-1.491792201995850
-1.735932826995850
-1.735932826995850
-1.613862514495850
-1.125581264495850
-0.515230178833008
0.217191696166992
0.705472946166992
0.949613571166992
0.949613571166992
0.949613571166992
1.071683883666992
1.437894821166992
1.804105758666992
1.804105758666992
1.559965133666992
1.071683883666992
0.461332321166992
-0.149019241333008
-0.637300491333008
-0.881440639495850
-0.637300491333008
-0.026948928833008
0.461332321166992
0.583402633666992
0.461332321166992
0.217191696166992
0.095121383666992
0.095121383666992
0.217191696166992
0.217191696166992
0.217191696166992
0.583402633666992
0.827543258666992
0.949613571166992
0.827543258666992
0.705472946166992
0.339262008666992
0.095121383666992
-0.149019241333008
-0.393159866333008
-0.759370803833008
-0.881440639495850
-1.125581264495850
-1.247651576995850
-1.247651576995850
-1.247651576995850
-1.247651576995850
-0.881440639495850
-0.149019241333008
0.827543258666992
1.559965133666992
1.804105758666992
1.437894821166992
0.705472946166992
0.095121383666992
-0.271089553833008
-0.271089553833008
0.095121383666992
0.339262008666992
0.461332321166992
0.339262008666992
0.095121383666992
-0.026948928833008
-0.149019241333008
-0.271089553833008
-0.393159866333008
-0.759370803833008
-1.125581264495850
-1.125581264495850
-0.637300491333008
-0.026948928833008
0.217191696166992
0.095121383666992
-0.149019241333008
-0.393159866333008
-0.271089553833008
-0.149019241333008
0.095121383666992
0.095121383666992
-0.149019241333008
-0.393159866333008
-0.759370803833008
-1.125581264495850
-1.491792201995850
-1.735932826995850
-1.613862514495850
-1.247651576995850
-0.759370803833008
-0.149019241333008
0.217191696166992
0.461332321166992
0.705472946166992
0.705472946166992
0.583402633666992
0.583402633666992
0.705472946166992
0.583402633666992
0.461332321166992
0.461332321166992
0.461332321166992
0.461332321166992
0.339262008666992
0.217191696166992
0.339262008666992
0.583402633666992
0.705472946166992
0.705472946166992
0.461332321166992
0.217191696166992
-0.026948928833008
-0.026948928833008
0.217191696166992
0.461332321166992
0.827543258666992
1.071683883666992
1.193754196166992
1.315824508666992
1.193754196166992
0.827543258666992
0.461332321166992
0.339262008666992
0.461332321166992
0.583402633666992
0.705472946166992
0.705472946166992
0.583402633666992
0.705472946166992
0.583402633666992
0.217191696166992
-0.393159866333008
-1.003510951995850
-1.491792201995850
-1.491792201995850
-1.369721889495850
-1.003510951995850
-0.393159866333008
0.339262008666992
0.949613571166992
1.193754196166992
1.315824508666992
1.193754196166992
0.705472946166992
0.339262008666992
-0.026948928833008
-0.271089553833008
-0.515230178833008
-0.637300491333008
-0.637300491333008
-0.637300491333008
-0.637300491333008
-0.515230178833008
-0.515230178833008
-0.393159866333008
-0.149019241333008
0.217191696166992
0.461332321166992
0.705472946166992
0.949613571166992
1.071683883666992
0.949613571166992
0.827543258666992
0.705472946166992
0.827543258666992
0.827543258666992
0.583402633666992
0.339262008666992
-0.026948928833008
-0.515230178833008
-1.003510951995850
-1.491792201995850
-1.735932826995850
-1.858003139495850
-1.735932826995850
-1.369721889495850
-1.003510951995850
-0.759370803833008
-0.515230178833008
-0.271089553833008
-0.026948928833008
-0.026948928833008
-0.026948928833008
0.095121383666992
0.095121383666992
-0.026948928833008
-0.271089553833008
-0.637300491333008
-0.881440639495850
-0.881440639495850
-0.881440639495850
-0.759370803833008
-0.881440639495850
-0.881440639495850
-0.881440639495850
-0.637300491333008
-0.515230178833008
-0.393159866333008
-0.271089553833008
-0.149019241333008
-0.026948928833008
0.095121383666992
0.339262008666992
0.461332321166992
0.461332321166992
0.339262008666992
-0.026948928833008
-0.393159866333008
-0.759370803833008
-0.881440639495850
-1.247651576995850
-1.613862514495850
-1.858003139495850
-1.858003139495850
-1.613862514495850
-1.003510951995850
-0.393159866333008
0.095121383666992
0.339262008666992
0.339262008666992
0.095121383666992
-0.026948928833008
-0.149019241333008
-0.393159866333008
-0.515230178833008
-0.515230178833008
-0.515230178833008
-0.515230178833008
-0.393159866333008
-0.149019241333008
0.095121383666992
0.339262008666992
0.583402633666992
0.461332321166992
0.339262008666992
0.339262008666992
0.095121383666992
-0.271089553833008
-0.393159866333008
-0.393159866333008
-0.149019241333008
0.095121383666992
0.095121383666992
-0.026948928833008
-0.271089553833008
-0.393159866333008
-0.393159866333008
-0.393159866333008
-0.515230178833008
-0.759370803833008
-0.637300491333008
-0.515230178833008
-0.271089553833008
0.217191696166992
0.949613571166992
1.559965133666992
1.804105758666992
1.559965133666992
1.193754196166992
0.827543258666992
0.339262008666992
0.095121383666992
-0.149019241333008
-0.149019241333008
0.095121383666992
0.461332321166992
0.949613571166992
1.193754196166992
1.315824508666992
1.071683883666992
0.827543258666992
0.583402633666992
0.339262008666992
0.095121383666992
-0.149019241333008
-0.271089553833008
-0.393159866333008
-0.393159866333008
-0.393159866333008
-0.393159866333008
-0.515230178833008
-0.637300491333008
-1.003510951995850
-1.491792201995850
-2.102143764495850
-2.468354701995850
-2.224214076995850
-1.735932826995850
-1.247651576995850
-0.759370803833008
-0.393159866333008
-0.271089553833008
-0.515230178833008
-0.881440639495850
-1.247651576995850
-1.369721889495850
-1.125581264495850
-0.515230178833008
0.095121383666992
0.583402633666992
0.827543258666992
1.071683883666992
1.559965133666992
1.926176071166992
2.170316696166992
2.048246383666992
1.804105758666992
1.437894821166992
1.193754196166992
0.949613571166992
0.827543258666992
0.827543258666992
1.193754196166992
1.437894821166992
1.682035446166992
1.559965133666992
1.071683883666992
0.461332321166992
-0.149019241333008
-0.271089553833008
-0.026948928833008
0.339262008666992
0.583402633666992
0.705472946166992
0.827543258666992
0.827543258666992
1.193754196166992
1.437894821166992
1.804105758666992
1.804105758666992
1.437894821166992
0.827543258666992
-0.026948928833008
-0.637300491333008
-0.759370803833008
-0.881440639495850
-0.881440639495850
-0.759370803833008
-0.637300491333008
-0.515230178833008
-0.515230178833008
-0.515230178833008
-0.271089553833008
-0.026948928833008
0.095121383666992
0.217191696166992
0.217191696166992
0.217191696166992
0.095121383666992
-0.149019241333008
-0.515230178833008
-0.881440639495850
-0.881440639495850
-0.759370803833008
-0.515230178833008
-0.393159866333008
-0.149019241333008
0.095121383666992
0.217191696166992
0.217191696166992
0.217191696166992
0.217191696166992
0.217191696166992
0.339262008666992
0.461332321166992
0.461332321166992
0.095121383666992
-0.393159866333008
-0.881440639495850
-1.003510951995850
-0.881440639495850
-0.393159866333008
0.461332321166992
0.949613571166992
1.315824508666992
1.559965133666992
1.682035446166992
1.315824508666992
0.705472946166992
0.095121383666992
-0.271089553833008
-0.515230178833008
-0.515230178833008
-0.515230178833008
-0.393159866333008
0.095121383666992
0.705472946166992
1.071683883666992
1.193754196166992
1.193754196166992
0.827543258666992
0.339262008666992
-0.149019241333008
-0.271089553833008
-0.026948928833008
0.583402633666992
1.193754196166992
1.559965133666992
1.437894821166992
1.071683883666992
0.705472946166992
0.705472946166992
0.705472946166992
0.583402633666992
0.339262008666992
-0.026948928833008
-0.271089553833008
-0.271089553833008
-0.149019241333008
0.095121383666992
0.461332321166992
1.071683883666992
1.559965133666992
1.559965133666992
1.437894821166992
1.193754196166992
0.705472946166992
0.461332321166992
0.461332321166992
0.583402633666992
0.583402633666992
0.583402633666992
0.583402633666992
0.583402633666992
0.583402633666992
0.095121383666992
-0.515230178833008
-1.003510951995850
-1.003510951995850
-0.881440639495850
-0.759370803833008
-0.637300491333008
-0.637300491333008
-0.759370803833008
-0.759370803833008
-0.637300491333008
-0.759370803833008
-1.003510951995850
-1.125581264495850
-1.247651576995850
-1.125581264495850
-0.759370803833008
-0.637300491333008
-0.393159866333008
-0.149019241333008
-0.149019241333008
-0.149019241333008
-0.271089553833008
-0.149019241333008
0.217191696166992
0.827543258666992
1.193754196166992
1.193754196166992
0.705472946166992
0.095121383666992
-0.515230178833008
-1.125581264495850
-1.613862514495850
-1.858003139495850
-1.613862514495850
-1.125581264495850
-0.515230178833008
0.095121383666992
0.461332321166992
0.461332321166992
-0.149019241333008
-1.003510951995850
-1.491792201995850
-1.613862514495850
-1.247651576995850
-0.759370803833008
-0.271089553833008
0.095121383666992
-0.149019241333008
-0.759370803833008
-1.491792201995850
-1.735932826995850
-1.491792201995850
-1.125581264495850
-0.759370803833008
-0.393159866333008
-0.271089553833008
-0.149019241333008
0.095121383666992
0.339262008666992
0.339262008666992
0.217191696166992
0.217191696166992
0.217191696166992
0.339262008666992
0.583402633666992
0.583402633666992
0.339262008666992
-0.026948928833008
0.095121383666992
0.339262008666992
0.705472946166992
0.827543258666992
0.705472946166992
0.339262008666992
-0.271089553833008
-0.637300491333008
-0.637300491333008
-0.393159866333008
-0.026948928833008
0.461332321166992
0.827543258666992
0.827543258666992
0.339262008666992
-0.271089553833008
-0.759370803833008
-0.881440639495850
-0.759370803833008
-0.515230178833008
-0.149019241333008
0.339262008666992
0.583402633666992
0.827543258666992
0.949613571166992
0.949613571166992
0.583402633666992
0.095121383666992
-0.393159866333008
-0.881440639495850
-1.125581264495850
-1.369721889495850
-1.369721889495850
-1.003510951995850
-0.271089553833008
0.339262008666992
0.705472946166992
1.193754196166992
1.559965133666992
1.559965133666992
1.071683883666992
0.217191696166992
-0.637300491333008
-1.003510951995850
-0.759370803833008
-0.515230178833008
-0.149019241333008
-0.026948928833008
0.095121383666992
0.339262008666992
0.583402633666992
0.827543258666992
0.827543258666992
0.705472946166992
0.461332321166992
0.095121383666992
-0.149019241333008
-0.149019241333008
0.095121383666992
0.339262008666992
0.827543258666992
1.071683883666992
1.071683883666992
0.949613571166992
0.461332321166992
0.095121383666992
-0.271089553833008
-0.271089553833008
-0.026948928833008
0.339262008666992
0.705472946166992
0.705472946166992
0.461332321166992
-0.149019241333008
-0.515230178833008
-0.393159866333008
-0.026948928833008
0.339262008666992
0.583402633666992
0.583402633666992
0.583402633666992
0.339262008666992
-0.026948928833008
-0.393159866333008
-0.637300491333008
-0.637300491333008
-0.515230178833008
-0.515230178833008
-0.393159866333008
0.095121383666992
0.339262008666992
0.461332321166992
0.461332321166992
0.583402633666992
0.461332321166992
0.217191696166992
0.095121383666992
0.217191696166992
0.217191696166992
0.095121383666992
-0.026948928833008
-0.026948928833008
-0.149019241333008
-0.271089553833008
-0.515230178833008
-0.759370803833008
-1.003510951995850
-1.125581264495850
-1.125581264495850
-0.881440639495850
-0.637300491333008
-0.637300491333008
-0.759370803833008
-1.125581264495850
-1.491792201995850
-1.613862514495850
-1.247651576995850
-0.881440639495850
-0.271089553833008
0.217191696166992
0.583402633666992
0.705472946166992
0.461332321166992
-0.271089553833008
-0.881440639495850
-1.125581264495850
-1.247651576995850
-1.125581264495850
-0.881440639495850
-0.515230178833008
-0.149019241333008
0.095121383666992
0.339262008666992
0.461332321166992
0.583402633666992
0.583402633666992
0.827543258666992
1.071683883666992
0.949613571166992
0.583402633666992
0.217191696166992
-0.026948928833008
-0.026948928833008
-0.149019241333008
-0.515230178833008
-0.881440639495850
-1.125581264495850
-1.247651576995850
-1.125581264495850
-0.881440639495850
-0.515230178833008
-0.271089553833008
-0.026948928833008
-0.149019241333008
-0.026948928833008
0.217191696166992
0.705472946166992
1.071683883666992
1.193754196166992
0.949613571166992
0.583402633666992
0.217191696166992
-0.026948928833008
-0.149019241333008
-0.149019241333008
-0.393159866333008
-0.271089553833008
0.095121383666992
0.583402633666992
1.071683883666992
1.315824508666992
1.071683883666992
0.705472946166992
0.705472946166992
0.705472946166992
0.583402633666992
0.217191696166992
-0.149019241333008
-0.393159866333008
-0.515230178833008
-0.515230178833008
-0.393159866333008
-0.271089553833008
-0.149019241333008
-0.149019241333008
-0.149019241333008
-0.271089553833008
-0.393159866333008
-0.515230178833008
-0.393159866333008
-0.149019241333008
-0.026948928833008
-0.149019241333008
-0.515230178833008
-0.637300491333008
-0.515230178833008
-0.026948928833008
0.461332321166992
0.827543258666992
0.949613571166992
0.583402633666992
0.217191696166992
0.095121383666992
0.217191696166992
0.339262008666992
0.339262008666992
0.217191696166992
0.095121383666992
-0.149019241333008
-0.271089553833008
-0.393159866333008
-0.515230178833008
-0.515230178833008
-0.271089553833008
0.095121383666992
0.217191696166992
0.095121383666992
-0.149019241333008
-0.393159866333008
-0.393159866333008
-0.149019241333008
0.217191696166992
0.705472946166992
1.193754196166992
1.559965133666992
1.804105758666992
1.804105758666992
1.559965133666992
1.315824508666992
0.949613571166992
0.217191696166992
-0.637300491333008
-1.613862514495850
-2.224214076995850
-2.102143764495850
-1.125581264495850
0.217191696166992
1.071683883666992
1.315824508666992
1.193754196166992
0.705472946166992
-0.149019241333008
-0.881440639495850
-1.247651576995850
-1.247651576995850
-0.881440639495850
-0.637300491333008
-0.393159866333008
-0.271089553833008
0.095121383666992
0.705472946166992
1.193754196166992
1.437894821166992
1.193754196166992
0.949613571166992
0.461332321166992
0.095121383666992
-0.149019241333008
-0.149019241333008
0.095121383666992
0.217191696166992
-0.026948928833008
-0.149019241333008
-0.271089553833008
-0.271089553833008
-0.026948928833008
0.461332321166992
0.827543258666992
1.315824508666992
1.559965133666992
1.437894821166992
1.071683883666992
0.583402633666992
0.339262008666992
0.217191696166992
-0.026948928833008
-0.149019241333008
-0.393159866333008
-0.515230178833008
-0.637300491333008
-0.881440639495850
-1.003510951995850
-1.125581264495850
-1.247651576995850
-1.003510951995850
-0.881440639495850
-0.637300491333008
-0.515230178833008
-0.271089553833008
-0.271089553833008
-0.393159866333008
-0.515230178833008
-0.759370803833008
-0.881440639495850
-0.637300491333008
-0.271089553833008
0.217191696166992
0.583402633666992
0.949613571166992
1.193754196166992
1.315824508666992
1.071683883666992
0.827543258666992
0.583402633666992
0.095121383666992
-0.393159866333008
-0.759370803833008
-0.881440639495850
-1.003510951995850
-1.003510951995850
-0.881440639495850
-0.759370803833008
-0.881440639495850
-0.881440639495850
-0.637300491333008
-0.759370803833008
-1.980073451995850
-6.374604225158691
-23.952728271484375
-65.822845458984375
-131.618743896484370
-210.842361450195310
-289.577697753906250
-356.350158691406250
-404.690002441406250
-433.498596191406250
-445.217346191406250
-445.095275878906250
-438.381408691406250
-429.104064941406250
-419.948791503906250
-412.136291503906250
-405.544494628906250
-399.929260253906250
-394.924377441406250
-390.285705566406250
-385.647033691406250
-380.520080566406250
-375.148986816406250
-369.777893066406250
-364.650939941406250
-359.890197753906250
-355.373596191406250
-351.223205566406250
-347.072814941406250
-342.800354003906250
-338.405822753906250
-334.011291503906250
-329.494689941406250
-325.222229003906250
-320.949768066406250
-316.921447753906250
-313.015197753906250
-309.353088378906250
-305.690979003906250
-302.150939941406250
-298.610900878906250
-295.192932128906250
-292.019104003906250
-288.845275878906250
-285.549377441406250
-282.009338378906250
-278.591369628906250
-275.295471191406250
-271.877502441406250
-268.337463378906250
-264.919494628906250
-261.867767333984380
-259.060150146484370
-256.496673583984370
-253.933181762695310
-251.125564575195310
-248.195877075195310
-245.388259887695310
-242.702713012695310
-240.017166137695310
-237.575759887695310
-235.012283325195310
-232.204666137695310
-229.519119262695310
-226.711502075195310
-223.903884887695310
-221.340408325195310
-218.776931762695310
-216.091384887695310
-213.527908325195310
-211.086502075195310
-208.523025512695310
-205.837478637695310
-203.151931762695310
-200.588455200195310
-198.391189575195310
-196.438064575195310
-194.607009887695310
-192.775955200195310
-190.822830200195310
-188.503494262695310
-185.940017700195310
-183.498611450195310
-181.057205200195310
-178.615798950195310
-176.418533325195310
-174.465408325195310
-172.878494262695310
-171.535720825195310
-170.315017700195310
-168.972244262695310
-167.751541137695310
-166.530838012695310
-164.821853637695310
-162.868728637695310
-160.427322387695310
-158.230056762695310
-156.154861450195310
-154.323806762695310
-152.614822387695310
-150.783767700195310
-148.708572387695310
-146.755447387695310
-144.924392700195310
-143.459548950195310
-141.872634887695310
-140.285720825195310
-138.576736450195310
-137.233963012695310
-136.013275146484370
-134.792572021484370
-133.449798583984370
-131.984954833984370
-130.764251708984370
-129.665618896484370
-128.566986083984370
-127.346275329589840
-125.881431579589840
-124.172447204589840
-122.463462829589840
-120.510337829589840
-118.679283142089840
-117.092369079589840
-115.749595642089840
-114.528892517089840
-113.552330017089840
-112.453697204589840
-111.477134704589840
-110.256431579589840
-108.913658142089840
-107.448814392089840
-105.861900329589840
-104.397056579589840
-103.176353454589840
-102.077720642089840
-101.223228454589840
-100.368736267089840
-99.514244079589844
-98.415611267089844
-97.194908142089844
-96.340415954589844
-95.607994079589844
-94.875572204589844
-94.021080017089844
-92.922447204589844
-91.823814392089844
-90.725181579589844
-89.382408142089844
-88.039634704589844
-87.063072204589844
-86.330650329589844
-85.842369079589844
-85.354087829589844
-84.987876892089844
-84.255455017089844
-83.278892517089844
-82.180259704589844
-80.837486267089844
-79.616783142089844
-78.518150329589844
-77.785728454589844
-77.419517517089844
-77.175376892089844
-76.809165954589844
-75.832603454589844
-74.856040954589844
-73.757408142089844
-72.780853271484375
-71.926361083984375
-71.193939208984375
-70.583587646484375
-70.217376708984375
-69.729095458984375
-68.874603271484375
-67.531829833984375
-66.189056396484375
-64.968353271484375
-63.991786956787109
-63.503505706787109
-63.381435394287109
-63.381435394287109
-63.259365081787109
-63.015224456787109
-62.649013519287109
-62.160732269287109
-61.550380706787109
-60.695888519287109
-59.719326019287109
-58.620693206787109
-57.766201019287109
-57.277919769287109
-56.789638519287109
-56.179286956787109
-55.568935394287109
-55.080654144287109
-54.592372894287109
-54.104091644287109
-53.371669769287109
-52.639247894287109
-52.150966644287109
-52.028896331787109
-51.784755706787109
-51.418544769287109
-50.930263519287109
-50.441982269287109
-49.953701019287109
-49.587490081787109
-49.221279144287109
-48.855068206787109
-48.366786956787109
-47.756435394287109
-47.024013519287109
-46.047451019287109
-45.192958831787109
-44.704677581787109
-44.582607269287109
-44.704677581787109
-44.704677581787109
-44.582607269287109
-44.216396331787109
-43.728115081787109
-42.995693206787109
-42.263271331787109
-41.652919769287109
-41.164638519287109
-40.798431396484375
-40.188079833984375
-39.577728271484375
-38.967376708984375
-38.479095458984375
-38.479095458984375
-38.601165771484375
-38.723236083984375
-38.601165771484375
-38.234954833984375
-37.624603271484375
-36.892181396484375
-36.281829833984375
-35.793548583984375
-35.427337646484375
-35.183197021484375
-34.816986083984375
-34.450775146484375
-34.084564208984375
-33.718353271484375
-33.596282958984375
-33.352142333984375
-33.230072021484375
-32.985931396484375
-32.863861083984375
-32.619720458984375
-32.131439208984375
-31.643157958984375
-31.154876708984375
-31.032806396484375
-30.910736083984375
-30.910736083984375
-30.788665771484375
-30.666595458984375
-30.666595458984375
-30.544525146484375
-30.422454833984375
-30.056243896484375
-29.690032958984375
-29.567962646484375
-29.567962646484375
-29.445892333984375
-29.201751708984375
-28.835540771484375
-28.347259521484375
-28.225189208984375
-28.225189208984375
-28.225189208984375
-28.225189208984375
-27.858978271484375
-27.370697021484375
-26.516204833984375
-25.783782958984375
-25.295501708984375
-25.295501708984375
-25.783782958984375
-26.394134521484375
-26.760345458984375
-26.638275146484375
-26.272064208984375
-25.905853271484375
-25.539642333984375
-25.417572021484375
-25.417572021484375
-25.417572021484375
-25.051361083984375
-24.441009521484375
-23.830657958984375
-23.342376708984375
-22.976165771484375
-22.732025146484375
-22.732025146484375
-22.854095458984375
-23.098236083984375
-23.098236083984375
-22.854095458984375
-22.609954833984375
-22.487884521484375
-22.609954833984375
-22.609954833984375
-22.243743896484375
-21.755462646484375
-21.389251708984375
-21.023040771484375
-20.656829833984375
-20.412689208984375
-20.290618896484375
-20.534759521484375
-20.900970458984375
-20.900970458984375
-20.656829833984375
-20.412689208984375
-20.290618896484375
-20.168548583984375
-19.680267333984375
-19.314056396484375
-18.825775146484375
-18.337493896484375
-18.093353271484375
-17.849212646484375
-17.971282958984375
-18.215423583984375
-18.825775146484375
-19.314056396484375
-19.680267333984375
-19.680267333984375
-19.191986083984375
-18.337493896484375
-17.605072021484375
-17.605072021484375
-17.971282958984375
-18.459564208984375
-18.703704833984375
-18.825775146484375
-18.947845458984375
-18.947845458984375
-18.825775146484375
-18.703704833984375
-18.459564208984375
-18.215423583984375
-17.971282958984375
-17.605072021484375
-17.238861083984375
-16.750579833984375
-16.262298583984375
-16.018157958984375
-16.140228271484375
-16.506439208984375
-17.116790771484375
-17.483001708984375
-17.605072021484375
-17.605072021484375
-17.483001708984375
-17.238861083984375
-16.994720458984375
-16.750579833984375
-16.262298583984375
-15.651947021484375
-15.163665771484375
-14.919525146484375
-14.919525146484375
-15.163665771484375
-15.285736083984375
-15.163665771484375
-15.163665771484375
-15.041595458984375
-14.919525146484375
-14.675384521484375
-14.431243896484375
-14.431243896484375
-14.553314208984375
-14.797454833984375
-15.041595458984375
-14.919525146484375
-14.675384521484375
-14.431243896484375
-14.187103271484375
-13.820892333984375
-13.576751708984375
-13.698822021484375
-13.820892333984375
-13.576751708984375
-13.576751708984375
-13.698822021484375
-13.942962646484375
-14.187103271484375
-14.187103271484375
-14.187103271484375
-14.187103271484375
-13.942962646484375
-13.820892333984375
-13.942962646484375
-14.065032958984375
-14.187103271484375
-14.309173583984375
-14.309173583984375
-14.309173583984375
-14.187103271484375
-13.942962646484375
-13.698822021484375
-13.576751708984375
-13.576751708984375
-13.698822021484375
-13.698822021484375
-13.454681396484375
-13.332611083984375
-13.210540771484375
-12.844329833984375
-12.722260475158691
-12.844329833984375
-13.088470458984375
-13.576751708984375
-13.698822021484375
-13.820892333984375
-13.820892333984375
-13.576751708984375
-13.210540771484375
-12.722260475158691
-12.356049537658691
-12.111908912658691
-12.111908912658691
-12.233979225158691
-12.478119850158691
-12.722260475158691
-12.844329833984375
-12.966400146484375
-13.088470458984375
-12.966400146484375
-12.844329833984375
-12.600190162658691
-12.600190162658691
-12.722260475158691
-13.088470458984375
-13.576751708984375
-13.820892333984375
-13.698822021484375
-13.332611083984375
-12.722260475158691
-12.111908912658691
-11.501557350158691
-11.013276100158691
-10.524994850158691
-10.280854225158691
-10.402924537658691
-10.647065162658691
-10.891205787658691
-10.891205787658691
-10.769135475158691
-10.769135475158691
-10.891205787658691
-11.013276100158691
-10.891205787658691
-10.769135475158691
-10.524994850158691
-10.524994850158691
-10.769135475158691
-11.257416725158691
-11.379487037658691
-11.501557350158691
-11.379487037658691
-11.257416725158691
-11.013276100158691
-10.769135475158691
-10.402924537658691
-10.280854225158691
-10.280854225158691
-10.158783912658691
-9.914643287658691
-9.670502662658691
-9.548432350158691
-9.426362037658691
-9.548432350158691
-9.548432350158691
-9.670502662658691
-9.914643287658691
-10.402924537658691
-11.135346412658691
-11.867768287658691
-12.233979225158691
-12.233979225158691
-12.111908912658691
-11.867768287658691
-11.623627662658691
-11.379487037658691
-11.379487037658691
-11.623627662658691
-11.867768287658691
-11.989838600158691
-11.867768287658691
-11.623627662658691
-11.257416725158691
-11.135346412658691
-11.379487037658691
-11.623627662658691
-11.501557350158691
-10.891205787658691
-10.158783912658691
-9.548432350158691
-9.548432350158691
-9.914643287658691
-10.524994850158691
-10.891205787658691
-11.135346412658691
-11.379487037658691
-11.501557350158691
-11.501557350158691
-11.257416725158691
-10.647065162658691
-10.036713600158691
-9.548432350158691
-9.182221412658691
-9.060151100158691
-9.426362037658691
-9.792572975158691
-10.402924537658691
-10.891205787658691
-11.013276100158691
-11.013276100158691
-10.891205787658691
-10.647065162658691
-10.402924537658691
-10.158783912658691
-9.914643287658691
-9.914643287658691
-9.914643287658691
-10.158783912658691
-10.524994850158691
-11.013276100158691
-11.501557350158691
-11.623627662658691
-11.257416725158691
-10.769135475158691
-10.158783912658691
-10.036713600158691
-10.280854225158691
-10.647065162658691
-11.135346412658691
-11.745697975158691
-12.233979225158691
-12.478119850158691
-12.600190162658691
-12.356049537658691
-12.111908912658691
-11.867768287658691
-11.623627662658691
-11.623627662658691
-11.501557350158691
-11.501557350158691
-11.379487037658691
-11.257416725158691
-10.891205787658691
-10.769135475158691
-10.891205787658691
-11.135346412658691
-11.501557350158691
-11.623627662658691
-11.501557350158691
-11.135346412658691
-10.647065162658691
-10.036713600158691
-9.426362037658691
-8.938080787658691
-8.693940162658691
-8.816010475158691
-9.060151100158691
-9.670502662658691
-10.280854225158691
-10.891205787658691
-11.135346412658691
-11.013276100158691
-10.769135475158691
-10.524994850158691
-10.402924537658691
-10.280854225158691
-10.158783912658691
-10.036713600158691
-9.670502662658691
-9.060151100158691
-8.816010475158691
-8.816010475158691
-8.938080787658691
-9.182221412658691
-9.548432350158691
-9.792572975158691
-9.914643287658691
-9.914643287658691
-9.914643287658691
-10.036713600158691
-10.158783912658691
-10.158783912658691
-10.036713600158691
-10.036713600158691
-10.036713600158691
-10.158783912658691
-10.280854225158691
-10.402924537658691
-10.647065162658691
-10.891205787658691
-11.135346412658691
-11.501557350158691
-11.867768287658691
-11.867768287658691
-11.623627662658691
-11.379487037658691
-10.891205787658691
-10.402924537658691
-9.792572975158691
-9.304291725158691
-9.182221412658691
-9.426362037658691
-9.914643287658691
-10.280854225158691
-10.402924537658691
-10.280854225158691
-10.036713600158691
-9.670502662658691
-9.426362037658691
-9.182221412658691
-9.060151100158691
-9.060151100158691
-9.182221412658691
-9.060151100158691
-8.816010475158691
-8.571869850158691
-8.449799537658691
-8.449799537658691
-8.571869850158691
-8.816010475158691
-9.060151100158691
-9.548432350158691
-9.914643287658691
-9.914643287658691
-9.548432350158691
-9.182221412658691
-8.938080787658691
-8.816010475158691
-8.938080787658691
-9.060151100158691
-9.304291725158691
-9.670502662658691
-9.792572975158691
-9.792572975158691
-10.036713600158691
-10.158783912658691
-10.036713600158691
-9.914643287658691
-9.670502662658691
-9.548432350158691
-9.792572975158691
-10.158783912658691
-10.402924537658691
-10.280854225158691
-9.914643287658691
-9.670502662658691
-9.426362037658691
-9.426362037658691
-9.670502662658691
-10.280854225158691
-10.524994850158691
-10.402924537658691
-10.036713600158691
-9.548432350158691
-9.304291725158691
-9.060151100158691
-9.060151100158691
-9.182221412658691
-9.304291725158691
-9.304291725158691
-9.182221412658691
-9.304291725158691
-9.792572975158691
-10.280854225158691
-10.647065162658691
-10.891205787658691
-10.891205787658691
-10.647065162658691
-10.402924537658691
-10.158783912658691
-10.036713600158691
-9.670502662658691
-9.304291725158691
-9.182221412658691
-9.426362037658691
-9.670502662658691
-9.914643287658691
-10.036713600158691
-10.280854225158691
-10.524994850158691
-10.647065162658691
-10.647065162658691
-10.524994850158691
-10.402924537658691
-10.158783912658691
-9.914643287658691
-9.670502662658691
-9.548432350158691
-9.792572975158691
-10.402924537658691
-11.013276100158691
-11.257416725158691
-11.135346412658691
-10.769135475158691
-10.280854225158691
-10.036713600158691
-9.914643287658691
-10.036713600158691
-10.036713600158691
-9.792572975158691
-9.548432350158691
-9.426362037658691
-9.426362037658691
-9.792572975158691
-10.158783912658691
-10.524994850158691
-10.769135475158691
-10.891205787658691
-10.891205787658691
-10.769135475158691
-10.524994850158691
-10.158783912658691
-9.670502662658691
-9.304291725158691
-9.060151100158691
-9.060151100158691
-9.182221412658691
-9.548432350158691
-9.670502662658691
-9.792572975158691
-9.670502662658691
-9.548432350158691
-9.670502662658691
-10.158783912658691
-10.769135475158691
-11.257416725158691
-11.379487037658691
-11.135346412658691
-10.769135475158691
-10.280854225158691
-9.792572975158691
-9.670502662658691
-9.548432350158691
-9.426362037658691
-9.426362037658691
-9.548432350158691
-9.670502662658691
-9.670502662658691
-9.670502662658691
-9.670502662658691
-9.426362037658691
-8.938080787658691
-8.693940162658691
-8.693940162658691
-8.816010475158691
-9.304291725158691
-9.548432350158691
-9.548432350158691
-9.304291725158691
-8.938080787658691
-8.816010475158691
-8.693940162658691
-8.816010475158691
-9.060151100158691
-9.182221412658691
-9.182221412658691
-9.182221412658691
-9.426362037658691
-9.792572975158691
-10.036713600158691
-10.036713600158691
-9.914643287658691
-9.914643287658691
-10.158783912658691
-10.402924537658691
-10.402924537658691
-10.158783912658691
-9.670502662658691
-9.060151100158691
-8.816010475158691
-8.693940162658691
-8.816010475158691
-8.938080787658691
-9.060151100158691
-8.938080787658691
-8.571869850158691
-8.205658912658691
-8.449799537658691
-8.816010475158691
-9.304291725158691
-9.548432350158691
-9.548432350158691
-9.548432350158691
-9.670502662658691
-9.792572975158691
-10.036713600158691
-10.402924537658691
-10.769135475158691
-11.013276100158691
-11.013276100158691
-10.524994850158691
-9.914643287658691
-9.182221412658691
-8.816010475158691
-8.693940162658691
-8.693940162658691
-8.938080787658691
-9.426362037658691
-9.914643287658691
-10.036713600158691
-9.792572975158691
-9.670502662658691
-9.914643287658691
-10.280854225158691
-10.402924537658691
-10.158783912658691
-9.792572975158691
-9.548432350158691
-9.548432350158691
-9.670502662658691
-9.914643287658691
-10.158783912658691
-10.036713600158691
-9.914643287658691
-9.792572975158691
-9.670502662658691
-9.548432350158691
-9.548432350158691
-9.426362037658691
-9.304291725158691
-9.182221412658691
-9.426362037658691
-9.792572975158691
-10.036713600158691
-10.158783912658691
-10.158783912658691
-10.036713600158691
-10.036713600158691
-10.036713600158691
-9.914643287658691
-9.670502662658691
-9.548432350158691
-9.792572975158691
-10.280854225158691
-10.769135475158691
-10.769135475158691
-10.402924537658691
-10.036713600158691
-9.670502662658691
-9.426362037658691
-9.426362037658691
-9.792572975158691
-10.402924537658691
-10.769135475158691
-11.135346412658691
-11.013276100158691
-10.402924537658691
-9.548432350158691
-8.938080787658691
-8.816010475158691
-9.060151100158691
-9.426362037658691
-9.548432350158691
-9.060151100158691
-8.205658912658691
-7.351166725158691
-6.984955787658691
-7.473237037658691
-8.327729225158691
-8.938080787658691
-9.670502662658691
-10.158783912658691
-10.158783912658691
-9.914643287658691
-9.792572975158691
-9.792572975158691
-9.914643287658691
-10.158783912658691
-10.524994850158691
-10.769135475158691
-10.769135475158691
-10.647065162658691
-10.402924537658691
-10.280854225158691
-10.402924537658691
-10.524994850158691
-10.647065162658691
-10.524994850158691
-10.280854225158691
-10.158783912658691
-10.158783912658691
-9.792572975158691
-9.426362037658691
-9.060151100158691
-8.938080787658691
-9.182221412658691
-9.548432350158691
-9.914643287658691
-10.158783912658691
-10.280854225158691
-10.402924537658691
-10.280854225158691
-9.914643287658691
-9.548432350158691
-9.182221412658691
-9.182221412658691
-9.548432350158691
-9.914643287658691
-10.158783912658691
-10.280854225158691
-10.158783912658691
-10.036713600158691
-10.036713600158691
-10.158783912658691
-10.158783912658691
-10.158783912658691
-10.036713600158691
-10.158783912658691
-10.524994850158691
-10.891205787658691
-11.013276100158691
-11.135346412658691
-11.013276100158691
-10.769135475158691
-10.402924537658691
-10.158783912658691
-9.914643287658691
-9.548432350158691
-9.426362037658691
-9.548432350158691
-9.914643287658691
-10.158783912658691
-10.158783912658691
-10.158783912658691
-10.158783912658691
-10.158783912658691
-9.914643287658691
-9.792572975158691
-9.914643287658691
-10.036713600158691
-10.158783912658691
-9.914643287658691
-9.548432350158691
-9.548432350158691
-9.792572975158691
-10.280854225158691
-10.647065162658691
-10.647065162658691
-10.158783912658691
-9.792572975158691
-9.548432350158691
-9.548432350158691
-9.792572975158691
-10.036713600158691
-10.280854225158691
-10.158783912658691
-9.914643287658691
-9.548432350158691
-9.304291725158691
-9.304291725158691
-9.426362037658691
-9.548432350158691
-9.914643287658691
-10.280854225158691
-10.524994850158691
-10.769135475158691
-10.769135475158691
-10.647065162658691
-10.524994850158691
-10.158783912658691
-9.792572975158691
-9.426362037658691
-9.060151100158691
-8.816010475158691
-8.693940162658691
-8.693940162658691
-8.571869850158691
-8.205658912658691
-7.961518287658691
-8.205658912658691
-8.816010475158691
-9.304291725158691
-10.036713600158691
-10.647065162658691
-11.013276100158691
-11.257416725158691
-11.501557350158691
-11.623627662658691
-11.745697975158691
-11.623627662658691
-11.135346412658691
-10.647065162658691
-10.036713600158691
-9.670502662658691
-9.670502662658691
-9.914643287658691
-10.036713600158691
-10.036713600158691
-9.792572975158691
-9.182221412658691
-8.816010475158691
-8.449799537658691
-8.327729225158691
-8.693940162658691
-9.060151100158691
-9.426362037658691
-9.548432350158691
-9.426362037658691
-9.304291725158691
-9.304291725158691
-9.426362037658691
-9.670502662658691
-9.792572975158691
-9.670502662658691
-9.426362037658691
-9.304291725158691
-9.426362037658691
-9.792572975158691
-10.402924537658691
-11.135346412658691
-11.745697975158691
-12.356049537658691
-12.600190162658691
-12.478119850158691
-12.111908912658691
-11.745697975158691
-11.257416725158691
-10.891205787658691
-10.647065162658691
-10.402924537658691
-10.036713600158691
-9.914643287658691
-9.792572975158691
-9.792572975158691
-9.670502662658691
-9.548432350158691
-9.182221412658691
-8.816010475158691
-8.449799537658691
-8.449799537658691
-8.571869850158691
-8.938080787658691
-9.182221412658691
-9.304291725158691
-9.182221412658691
-8.816010475158691
-8.693940162658691
-8.693940162658691
-8.693940162658691
-8.816010475158691
-9.060151100158691
-9.670502662658691
-10.402924537658691
-10.769135475158691
-10.769135475158691
-10.524994850158691
-10.280854225158691
-10.280854225158691
-10.280854225158691
-10.280854225158691
-10.280854225158691
-10.036713600158691
-9.792572975158691
-10.036713600158691
-10.402924537658691
-10.647065162658691
-10.402924537658691
-9.792572975158691
-9.426362037658691
-9.426362037658691
-9.914643287658691
-10.280854225158691
-10.280854225158691
-10.158783912658691
-9.914643287658691
-9.426362037658691
-9.182221412658691
-9.182221412658691
-9.304291725158691
-9.426362037658691
-9.670502662658691
-9.792572975158691
-10.036713600158691
-10.158783912658691
-10.158783912658691
-9.914643287658691
-9.548432350158691
-9.182221412658691
-8.816010475158691
-8.449799537658691
-8.327729225158691
-8.083588600158691
-7.839447975158691
