# Supplementary material for: Small Size of Recorded Neuronal Structures Confines the Accuracy in Direct Axonal Voltage Measurements
Source: eNeuro. 2021 Aug 2;8(4):ENEURO.0059-21.2021. doi: 10.1523/ENEURO.0059-21.2021 (PMC8342265; doi:10.1523/ENEURO.0059-21.2021)
Supplement: Extended Data 1 — NEURON codes producing data shown in Figures 2, 5, 8. Download Extended Data 1, ZIP file. [file enu-eN-NWR-0059-21-s01.zip › realistic amplifier model/1_amplifier construction/filter_set/modelcell/18k.dat]

0.358125686645508
0.113985061645508
-0.008085250854492
-0.496366500854492
-1.228787899017334
-1.717069149017334
-1.594998836517334
-0.984647274017334
-0.496366500854492
-0.496366500854492
-0.984647274017334
-1.350858211517334
-1.228787899017334
-0.618436813354492
0.602266311645508
1.700899124145508
2.067110061645508
1.822969436645508
1.578828811645508
1.090547561645508
0.724336624145508
0.480195999145508
0.236055374145508
-0.130155563354492
-0.618436813354492
-0.862576961517334
-0.740507125854492
-0.252225875854492
0.236055374145508
0.358125686645508
0.480195999145508
0.358125686645508
0.236055374145508
-0.008085250854492
-0.130155563354492
-0.618436813354492
-1.350858211517334
-1.961209774017334
-2.571561336517334
-2.937772274017334
-2.815701961517334
-2.205350399017334
-0.984647274017334
0.480195999145508
1.456758499145508
1.822969436645508
1.945039749145508
1.945039749145508
1.700899124145508
1.090547561645508
0.236055374145508
-0.618436813354492
-1.106717586517334
-1.350858211517334
-1.106717586517334
-0.374296188354492
0.846406936645508
1.945039749145508
2.677461624145508
2.799531936645508
2.555391311645508
1.945039749145508
1.212617874145508
0.358125686645508
-0.252225875854492
-0.740507125854492
-0.984647274017334
-1.106717586517334
-1.228787899017334
-1.106717586517334
-0.496366500854492
0.358125686645508
1.090547561645508
1.212617874145508
0.968477249145508
0.358125686645508
-0.374296188354492
-0.984647274017334
-1.472928524017334
-1.594998836517334
-1.594998836517334
-1.350858211517334
-0.984647274017334
-0.740507125854492
-0.496366500854492
-0.130155563354492
0.358125686645508
0.602266311645508
0.358125686645508
-0.252225875854492
-0.984647274017334
-1.472928524017334
-1.594998836517334
-1.472928524017334
-1.106717586517334
-0.618436813354492
0.113985061645508
0.846406936645508
1.212617874145508
0.968477249145508
0.602266311645508
0.113985061645508
-0.008085250854492
-0.008085250854492
0.113985061645508
0.113985061645508
0.236055374145508
0.480195999145508
0.724336624145508
0.602266311645508
0.358125686645508
0.113985061645508
0.358125686645508
0.968477249145508
1.456758499145508
1.456758499145508
0.968477249145508
0.358125686645508
-0.008085250854492
-0.252225875854492
-0.252225875854492
-0.008085250854492
0.358125686645508
0.236055374145508
-0.374296188354492
-0.862576961517334
-0.862576961517334
-0.496366500854492
0.236055374145508
1.090547561645508
1.822969436645508
2.067110061645508
1.822969436645508
1.212617874145508
0.480195999145508
-0.008085250854492
-0.252225875854492
-0.618436813354492
-1.228787899017334
-1.717069149017334
-1.717069149017334
-1.350858211517334
-1.350858211517334
-1.472928524017334
-1.594998836517334
-1.350858211517334
-1.106717586517334
-0.740507125854492
-0.496366500854492
-0.252225875854492
0.113985061645508
0.358125686645508
0.358125686645508
0.480195999145508
0.480195999145508
0.236055374145508
-0.252225875854492
-0.496366500854492
-0.252225875854492
0.358125686645508
0.724336624145508
0.724336624145508
0.602266311645508
0.358125686645508
0.236055374145508
0.602266311645508
1.090547561645508
1.822969436645508
2.189180374145508
1.822969436645508
1.212617874145508
0.602266311645508
0.236055374145508
0.358125686645508
0.968477249145508
1.578828811645508
1.700899124145508
1.334688186645508
0.846406936645508
0.602266311645508
0.602266311645508
0.480195999145508
0.113985061645508
-0.130155563354492
-0.008085250854492
0.236055374145508
0.236055374145508
-0.008085250854492
-0.252225875854492
-0.496366500854492
-0.862576961517334
-1.106717586517334
-1.228787899017334
-1.350858211517334
-0.984647274017334
-0.374296188354492
0.236055374145508
0.846406936645508
0.968477249145508
0.968477249145508
0.724336624145508
0.236055374145508
-0.374296188354492
-0.862576961517334
-0.862576961517334
-0.618436813354492
-0.252225875854492
0.236055374145508
0.358125686645508
-0.008085250854492
-0.862576961517334
-1.350858211517334
-1.228787899017334
-0.740507125854492
-0.374296188354492
-0.130155563354492
-0.252225875854492
-0.496366500854492
-0.618436813354492
-0.496366500854492
-0.374296188354492
-0.374296188354492
-0.618436813354492
-0.862576961517334
-0.740507125854492
-0.618436813354492
-0.740507125854492
-0.740507125854492
-0.618436813354492
-0.618436813354492
-0.862576961517334
-0.984647274017334
-0.862576961517334
-0.862576961517334
-0.618436813354492
-0.252225875854492
0.113985061645508
0.113985061645508
0.236055374145508
0.113985061645508
-0.252225875854492
-0.496366500854492
-0.618436813354492
-0.618436813354492
-0.374296188354492
-0.618436813354492
-1.106717586517334
-1.717069149017334
-2.083280086517334
-1.961209774017334
-1.472928524017334
-0.862576961517334
-0.862576961517334
-1.228787899017334
-1.472928524017334
-1.228787899017334
-0.252225875854492
1.090547561645508
1.822969436645508
1.822969436645508
1.578828811645508
1.334688186645508
1.090547561645508
1.090547561645508
1.090547561645508
0.724336624145508
0.358125686645508
-0.252225875854492
-0.740507125854492
-1.228787899017334
-1.350858211517334
-1.350858211517334
-1.106717586517334
-0.984647274017334
-0.618436813354492
-0.374296188354492
-0.252225875854492
-0.130155563354492
-0.252225875854492
-0.496366500854492
-0.618436813354492
-0.618436813354492
-0.862576961517334
-1.228787899017334
-1.472928524017334
-1.350858211517334
-0.740507125854492
-0.008085250854492
0.724336624145508
1.334688186645508
1.700899124145508
1.700899124145508
1.334688186645508
0.724336624145508
0.358125686645508
0.480195999145508
0.724336624145508
0.846406936645508
0.968477249145508
0.968477249145508
0.724336624145508
0.358125686645508
0.236055374145508
0.358125686645508
0.358125686645508
0.236055374145508
0.236055374145508
0.236055374145508
-0.130155563354492
-0.618436813354492
-0.740507125854492
-0.740507125854492
-0.740507125854492
-1.228787899017334
-1.717069149017334
-1.961209774017334
-1.961209774017334
-1.839139461517334
-1.717069149017334
-1.350858211517334
-0.618436813354492
-0.008085250854492
0.358125686645508
0.602266311645508
0.724336624145508
0.846406936645508
0.968477249145508
1.334688186645508
1.334688186645508
0.846406936645508
0.358125686645508
0.236055374145508
0.236055374145508
0.113985061645508
-0.252225875854492
-0.496366500854492
-0.740507125854492
-0.618436813354492
-0.252225875854492
0.113985061645508
0.480195999145508
0.602266311645508
0.480195999145508
0.236055374145508
-0.252225875854492
-0.374296188354492
-0.130155563354492
0.113985061645508
0.236055374145508
0.480195999145508
0.846406936645508
1.212617874145508
1.578828811645508
1.334688186645508
0.602266311645508
-0.496366500854492
-1.228787899017334
-1.350858211517334
-0.984647274017334
-0.374296188354492
0.113985061645508
0.358125686645508
0.236055374145508
0.236055374145508
0.358125686645508
0.724336624145508
1.212617874145508
1.700899124145508
2.067110061645508
1.945039749145508
1.212617874145508
0.113985061645508
-0.740507125854492
-0.862576961517334
-0.618436813354492
-0.618436813354492
-0.618436813354492
-0.374296188354492
-0.252225875854492
-0.130155563354492
-0.252225875854492
-0.618436813354492
-0.984647274017334
-1.228787899017334
-1.472928524017334
-1.350858211517334
-0.984647274017334
-0.496366500854492
-0.252225875854492
-0.130155563354492
0.113985061645508
0.602266311645508
0.968477249145508
0.968477249145508
0.724336624145508
0.480195999145508
0.358125686645508
0.602266311645508
1.090547561645508
1.578828811645508
1.578828811645508
1.700899124145508
1.700899124145508
1.456758499145508
1.212617874145508
0.846406936645508
0.480195999145508
-0.130155563354492
-0.618436813354492
-0.862576961517334
-0.740507125854492
-0.130155563354492
0.968477249145508
1.822969436645508
2.311250686645508
1.945039749145508
0.968477249145508
-0.130155563354492
-0.740507125854492
-0.740507125854492
-0.618436813354492
-0.130155563354492
0.236055374145508
0.358125686645508
0.236055374145508
-0.008085250854492
-0.374296188354492
-0.740507125854492
-0.618436813354492
-0.496366500854492
-0.496366500854492
-0.374296188354492
-0.008085250854492
0.358125686645508
0.724336624145508
0.724336624145508
0.724336624145508
0.480195999145508
0.236055374145508
-0.130155563354492
-0.496366500854492
-0.862576961517334
-0.862576961517334
-0.252225875854492
0.480195999145508
0.724336624145508
0.724336624145508
0.724336624145508
0.602266311645508
-0.008085250854492
-0.740507125854492
-1.228787899017334
-1.106717586517334
-0.252225875854492
0.480195999145508
1.090547561645508
1.334688186645508
1.334688186645508
1.456758499145508
1.456758499145508
1.090547561645508
0.358125686645508
-0.374296188354492
-0.862576961517334
-0.984647274017334
-0.984647274017334
-1.350858211517334
-1.594998836517334
-1.472928524017334
-1.106717586517334
-0.740507125854492
-0.618436813354492
-0.618436813354492
-0.618436813354492
-0.618436813354492
-0.374296188354492
-0.130155563354492
-0.130155563354492
-0.252225875854492
-0.862576961517334
-1.472928524017334
-1.839139461517334
-1.961209774017334
-1.717069149017334
-1.350858211517334
-1.106717586517334
-0.984647274017334
-0.862576961517334
-0.862576961517334
-0.618436813354492
-0.618436813354492
-0.496366500854492
-0.130155563354492
0.480195999145508
0.846406936645508
0.968477249145508
0.968477249145508
1.212617874145508
1.334688186645508
1.456758499145508
1.212617874145508
0.846406936645508
0.113985061645508
-0.862576961517334
-1.472928524017334
-1.350858211517334
-0.618436813354492
0.236055374145508
0.968477249145508
1.090547561645508
0.602266311645508
0.113985061645508
-0.252225875854492
-0.740507125854492
-1.228787899017334
-1.594998836517334
-1.839139461517334
-1.961209774017334
-1.839139461517334
-1.594998836517334
-1.350858211517334
-0.862576961517334
-0.008085250854492
1.090547561645508
1.700899124145508
1.822969436645508
1.700899124145508
1.456758499145508
1.334688186645508
1.456758499145508
1.700899124145508
1.945039749145508
1.700899124145508
0.968477249145508
0.113985061645508
-0.862576961517334
-1.472928524017334
-1.717069149017334
-1.472928524017334
-0.862576961517334
0.113985061645508
0.846406936645508
0.968477249145508
0.602266311645508
-0.008085250854492
-0.496366500854492
-0.862576961517334
-1.106717586517334
-1.472928524017334
-1.228787899017334
-0.862576961517334
-0.496366500854492
-0.252225875854492
-0.008085250854492
0.236055374145508
0.602266311645508
0.724336624145508
0.846406936645508
0.846406936645508
0.724336624145508
0.602266311645508
0.724336624145508
0.480195999145508
0.236055374145508
0.113985061645508
0.236055374145508
0.236055374145508
-0.130155563354492
-0.496366500854492
-0.984647274017334
-1.350858211517334
-1.472928524017334
-1.228787899017334
-0.740507125854492
-0.130155563354492
0.480195999145508
0.846406936645508
0.846406936645508
0.480195999145508
0.113985061645508
-0.130155563354492
-0.008085250854492
0.236055374145508
0.358125686645508
0.358125686645508
0.358125686645508
0.480195999145508
0.480195999145508
0.236055374145508
-0.252225875854492
-0.740507125854492
-1.228787899017334
-1.228787899017334
-0.740507125854492
0.358125686645508
1.090547561645508
1.212617874145508
0.480195999145508
-0.130155563354492
-0.374296188354492
-0.374296188354492
-0.496366500854492
-0.618436813354492
-0.862576961517334
-1.228787899017334
-1.350858211517334
-1.228787899017334
-0.862576961517334
-0.740507125854492
-0.618436813354492
-0.374296188354492
-0.008085250854492
0.358125686645508
0.968477249145508
1.700899124145508
2.189180374145508
2.433320999145508
1.945039749145508
0.968477249145508
-0.130155563354492
-0.862576961517334
-0.984647274017334
-0.862576961517334
-0.618436813354492
-0.130155563354492
0.236055374145508
0.358125686645508
0.358125686645508
-0.008085250854492
-0.496366500854492
-0.740507125854492
-0.618436813354492
-0.374296188354492
-0.252225875854492
-0.008085250854492
0.358125686645508
0.602266311645508
0.724336624145508
0.480195999145508
-0.252225875854492
-1.106717586517334
-1.717069149017334
-1.839139461517334
-1.594998836517334
-0.984647274017334
-0.252225875854492
0.113985061645508
0.236055374145508
0.113985061645508
-0.130155563354492
-0.374296188354492
-0.618436813354492
-1.106717586517334
-1.350858211517334
-1.228787899017334
-0.618436813354492
0.236055374145508
0.846406936645508
1.090547561645508
1.090547561645508
1.090547561645508
1.090547561645508
1.212617874145508
1.090547561645508
1.090547561645508
0.846406936645508
0.358125686645508
-0.374296188354492
-0.862576961517334
-1.106717586517334
-0.862576961517334
-0.496366500854492
-0.130155563354492
0.113985061645508
0.358125686645508
0.602266311645508
0.724336624145508
0.480195999145508
-0.252225875854492
-1.106717586517334
-1.228787899017334
-0.984647274017334
-0.374296188354492
0.113985061645508
0.358125686645508
-0.008085250854492
-0.252225875854492
-0.008085250854492
0.602266311645508
1.090547561645508
1.090547561645508
0.724336624145508
0.236055374145508
-0.130155563354492
0.113985061645508
0.602266311645508
1.090547561645508
0.846406936645508
0.358125686645508
-0.008085250854492
-0.252225875854492
-0.618436813354492
-1.106717586517334
-1.106717586517334
-0.740507125854492
-0.496366500854492
-0.496366500854492
-0.740507125854492
-0.862576961517334
-0.984647274017334
-0.862576961517334
-0.374296188354492
-0.252225875854492
-0.496366500854492
-0.618436813354492
-0.374296188354492
-0.130155563354492
0.358125686645508
0.724336624145508
0.968477249145508
0.968477249145508
0.724336624145508
0.480195999145508
0.358125686645508
0.480195999145508
0.602266311645508
0.480195999145508
0.358125686645508
0.236055374145508
0.358125686645508
0.602266311645508
0.846406936645508
0.968477249145508
0.846406936645508
0.480195999145508
-0.008085250854492
-0.374296188354492
-0.618436813354492
-0.862576961517334
-0.740507125854492
-0.374296188354492
-0.008085250854492
0.236055374145508
0.358125686645508
0.480195999145508
0.602266311645508
0.846406936645508
0.846406936645508
0.968477249145508
0.968477249145508
1.090547561645508
1.090547561645508
0.724336624145508
0.480195999145508
-0.008085250854492
-0.618436813354492
-1.228787899017334
-1.350858211517334
-0.862576961517334
-0.252225875854492
-0.008085250854492
0.236055374145508
0.236055374145508
-0.008085250854492
-0.496366500854492
-0.862576961517334
-0.984647274017334
-0.984647274017334
-0.984647274017334
-0.618436813354492
-0.008085250854492
0.480195999145508
0.358125686645508
-0.252225875854492
-0.618436813354492
-0.862576961517334
-0.984647274017334
-0.862576961517334
-0.496366500854492
-0.008085250854492
0.480195999145508
0.846406936645508
0.724336624145508
0.113985061645508
-0.618436813354492
-0.984647274017334
-1.228787899017334
-1.228787899017334
-0.984647274017334
-0.496366500854492
-0.496366500854492
-0.740507125854492
-1.350858211517334
-1.717069149017334
-1.839139461517334
-1.472928524017334
-0.618436813354492
0.236055374145508
0.724336624145508
0.846406936645508
0.846406936645508
0.480195999145508
0.113985061645508
-0.374296188354492
-0.496366500854492
-0.618436813354492
-0.496366500854492
-0.252225875854492
-0.008085250854492
0.113985061645508
0.358125686645508
0.846406936645508
0.968477249145508
0.846406936645508
0.358125686645508
-0.008085250854492
-0.008085250854492
0.113985061645508
0.113985061645508
-0.130155563354492
-0.496366500854492
-0.740507125854492
-0.374296188354492
0.358125686645508
0.968477249145508
0.968477249145508
0.724336624145508
0.724336624145508
0.968477249145508
1.212617874145508
1.334688186645508
1.090547561645508
0.846406936645508
1.090547561645508
1.578828811645508
1.700899124145508
1.334688186645508
0.724336624145508
0.113985061645508
-0.008085250854492
0.236055374145508
0.358125686645508
0.236055374145508
-0.008085250854492
-0.252225875854492
-0.374296188354492
-0.496366500854492
-0.374296188354492
-0.008085250854492
0.358125686645508
0.602266311645508
0.724336624145508
0.968477249145508
1.090547561645508
0.968477249145508
0.602266311645508
0.113985061645508
-0.252225875854492
-0.252225875854492
-0.130155563354492
0.113985061645508
0.358125686645508
0.358125686645508
-0.008085250854492
-0.252225875854492
-0.252225875854492
-0.008085250854492
0.236055374145508
0.113985061645508
-0.008085250854492
0.113985061645508
0.358125686645508
0.358125686645508
0.236055374145508
0.236055374145508
0.236055374145508
0.236055374145508
0.480195999145508
0.480195999145508
0.236055374145508
0.113985061645508
-0.130155563354492
-0.374296188354492
-0.618436813354492
-0.618436813354492
-0.374296188354492
-0.008085250854492
0.236055374145508
0.358125686645508
0.480195999145508
0.846406936645508
1.334688186645508
1.456758499145508
1.090547561645508
0.236055374145508
-0.252225875854492
-0.496366500854492
-0.496366500854492
-0.496366500854492
-0.374296188354492
-0.496366500854492
-0.740507125854492
-0.740507125854492
-0.496366500854492
-0.130155563354492
-0.130155563354492
-0.374296188354492
-0.496366500854492
-0.618436813354492
-0.740507125854492
-0.740507125854492
-0.740507125854492
-0.862576961517334
-1.106717586517334
-1.106717586517334
-0.618436813354492
-0.008085250854492
0.724336624145508
1.456758499145508
1.822969436645508
1.700899124145508
1.212617874145508
0.480195999145508
-0.130155563354492
-0.496366500854492
-0.740507125854492
-0.740507125854492
-0.984647274017334
-1.350858211517334
-1.717069149017334
-2.083280086517334
-2.083280086517334
-1.717069149017334
-1.106717586517334
-0.374296188354492
-0.008085250854492
0.236055374145508
0.113985061645508
-0.008085250854492
0.113985061645508
0.358125686645508
0.602266311645508
0.846406936645508
0.968477249145508
1.090547561645508
1.334688186645508
1.578828811645508
1.700899124145508
1.334688186645508
0.602266311645508
-0.252225875854492
-0.740507125854492
-0.862576961517334
-0.740507125854492
-0.740507125854492
-0.618436813354492
-0.618436813354492
-0.374296188354492
-0.130155563354492
0.113985061645508
-0.130155563354492
-0.862576961517334
-1.472928524017334
-1.350858211517334
-0.862576961517334
-0.252225875854492
0.113985061645508
0.113985061645508
0.113985061645508
0.358125686645508
0.480195999145508
0.358125686645508
0.236055374145508
0.236055374145508
0.113985061645508
0.236055374145508
0.480195999145508
0.846406936645508
1.090547561645508
1.212617874145508
1.090547561645508
0.602266311645508
-0.008085250854492
-0.252225875854492
-0.374296188354492
-0.374296188354492
-0.496366500854492
-0.374296188354492
-0.252225875854492
0.113985061645508
0.602266311645508
0.724336624145508
0.480195999145508
-0.008085250854492
-0.496366500854492
-0.740507125854492
-0.862576961517334
-0.740507125854492
-0.496366500854492
-0.130155563354492
0.236055374145508
0.480195999145508
0.602266311645508
0.358125686645508
0.236055374145508
0.113985061645508
-0.252225875854492
-0.618436813354492
-0.618436813354492
-0.252225875854492
0.236055374145508
0.602266311645508
0.602266311645508
0.724336624145508
0.968477249145508
1.090547561645508
0.968477249145508
0.480195999145508
-0.130155563354492
-0.374296188354492
-0.618436813354492
-0.618436813354492
-0.374296188354492
-0.252225875854492
-0.496366500854492
-0.862576961517334
-0.984647274017334
-0.740507125854492
-0.496366500854492
-0.252225875854492
0.113985061645508
0.236055374145508
-0.008085250854492
-0.252225875854492
-0.740507125854492
-1.228787899017334
-1.717069149017334
-1.717069149017334
-1.472928524017334
-1.228787899017334
-0.984647274017334
-0.618436813354492
-0.130155563354492
0.480195999145508
0.968477249145508
0.968477249145508
0.724336624145508
0.358125686645508
0.113985061645508
-0.008085250854492
0.236055374145508
0.480195999145508
0.602266311645508
0.480195999145508
0.602266311645508
0.724336624145508
0.602266311645508
0.113985061645508
-0.496366500854492
-1.106717586517334
-1.594998836517334
-1.717069149017334
-1.594998836517334
-1.350858211517334
-1.228787899017334
-1.106717586517334
-1.106717586517334
-1.228787899017334
-1.594998836517334
-1.961209774017334
-1.961209774017334
-1.594998836517334
-1.106717586517334
-0.496366500854492
-0.008085250854492
0.602266311645508
1.090547561645508
1.456758499145508
1.578828811645508
1.578828811645508
1.578828811645508
1.212617874145508
0.480195999145508
-0.252225875854492
-0.740507125854492
-0.862576961517334
-0.862576961517334
-0.740507125854492
-0.618436813354492
-0.618436813354492
-0.618436813354492
-0.252225875854492
0.480195999145508
1.212617874145508
1.578828811645508
1.822969436645508
1.456758499145508
0.968477249145508
0.602266311645508
0.480195999145508
0.602266311645508
0.846406936645508
0.724336624145508
0.480195999145508
0.236055374145508
0.113985061645508
-0.374296188354492
-0.984647274017334
-1.228787899017334
-0.984647274017334
-0.618436813354492
-0.008085250854492
0.480195999145508
0.846406936645508
0.846406936645508
0.602266311645508
0.480195999145508
0.480195999145508
0.724336624145508
0.968477249145508
0.724336624145508
0.358125686645508
-0.008085250854492
-0.374296188354492
-0.374296188354492
-0.130155563354492
0.480195999145508
1.456758499145508
1.945039749145508
1.578828811645508
0.846406936645508
0.236055374145508
-0.130155563354492
-0.252225875854492
-0.130155563354492
-0.008085250854492
-0.130155563354492
-0.374296188354492
-0.496366500854492
-0.496366500854492
-0.130155563354492
0.113985061645508
-0.130155563354492
-0.740507125854492
-1.228787899017334
-1.228787899017334
-0.862576961517334
-0.496366500854492
-0.008085250854492
0.602266311645508
1.212617874145508
1.945039749145508
2.189180374145508
1.822969436645508
1.212617874145508
0.724336624145508
0.602266311645508
0.724336624145508
0.846406936645508
0.724336624145508
0.358125686645508
0.113985061645508
-0.008085250854492
-0.374296188354492
-0.984647274017334
-1.717069149017334
-2.327420711517334
-2.571561336517334
-1.839139461517334
-0.740507125854492
0.236055374145508
1.212617874145508
1.456758499145508
1.090547561645508
0.724336624145508
0.236055374145508
-0.496366500854492
-1.350858211517334
-1.839139461517334
-1.717069149017334
-1.228787899017334
-0.618436813354492
-0.130155563354492
-0.252225875854492
-0.740507125854492
-1.472928524017334
-1.839139461517334
-1.594998836517334
-0.618436813354492
0.358125686645508
0.846406936645508
0.358125686645508
-0.496366500854492
-1.228787899017334
-1.228787899017334
-0.984647274017334
-0.618436813354492
-0.252225875854492
-0.252225875854492
-0.618436813354492
-1.228787899017334
-1.594998836517334
-1.350858211517334
-0.740507125854492
-0.130155563354492
0.358125686645508
0.968477249145508
1.212617874145508
1.212617874145508
1.212617874145508
1.212617874145508
1.090547561645508
0.968477249145508
0.480195999145508
-0.130155563354492
-0.496366500854492
-0.496366500854492
-0.008085250854492
0.968477249145508
2.067110061645508
2.433320999145508
2.189180374145508
1.578828811645508
1.090547561645508
0.602266311645508
0.358125686645508
0.602266311645508
1.090547561645508
1.456758499145508
0.968477249145508
-0.008085250854492
-0.618436813354492
-0.496366500854492
-0.130155563354492
0.113985061645508
0.113985061645508
0.113985061645508
0.236055374145508
0.358125686645508
0.236055374145508
0.236055374145508
0.602266311645508
0.968477249145508
1.212617874145508
1.212617874145508
0.846406936645508
0.846406936645508
0.724336624145508
0.480195999145508
-0.008085250854492
-0.130155563354492
-0.008085250854492
0.236055374145508
0.358125686645508
0.602266311645508
0.724336624145508
0.724336624145508
0.113985061645508
-0.618436813354492
-0.984647274017334
-0.862576961517334
-0.496366500854492
-0.252225875854492
-0.374296188354492
-0.740507125854492
-1.350858211517334
-1.594998836517334
-1.594998836517334
-1.350858211517334
-1.106717586517334
-0.496366500854492
-0.008085250854492
0.236055374145508
0.113985061645508
-0.008085250854492
-0.008085250854492
-0.130155563354492
-0.496366500854492
-0.984647274017334
-0.862576961517334
-0.252225875854492
0.602266311645508
1.212617874145508
1.212617874145508
1.090547561645508
0.724336624145508
0.358125686645508
-0.008085250854492
-0.008085250854492
0.236055374145508
0.480195999145508
0.480195999145508
0.602266311645508
0.480195999145508
0.113985061645508
-0.374296188354492
-0.984647274017334
-1.472928524017334
-1.717069149017334
-1.350858211517334
-0.496366500854492
0.358125686645508
0.724336624145508
1.212617874145508
1.578828811645508
1.700899124145508
1.334688186645508
0.724336624145508
0.480195999145508
0.724336624145508
1.212617874145508
1.212617874145508
0.724336624145508
0.113985061645508
-0.008085250854492
-0.008085250854492
-0.130155563354492
-0.130155563354492
-0.130155563354492
0.358125686645508
0.724336624145508
0.968477249145508
1.212617874145508
1.212617874145508
0.846406936645508
0.113985061645508
-0.496366500854492
-0.496366500854492
-0.130155563354492
0.480195999145508
1.090547561645508
1.212617874145508
0.968477249145508
-0.008085250854492
-0.984647274017334
-1.350858211517334
-1.106717586517334
-0.740507125854492
-0.130155563354492
0.236055374145508
0.480195999145508
0.602266311645508
0.724336624145508
0.724336624145508
0.724336624145508
0.846406936645508
0.480195999145508
-0.008085250854492
-0.252225875854492
0.113985061645508
0.724336624145508
1.090547561645508
1.212617874145508
0.846406936645508
0.113985061645508
-0.374296188354492
-0.374296188354492
-0.252225875854492
-0.130155563354492
-0.130155563354492
-0.252225875854492
-0.496366500854492
-0.618436813354492
-0.496366500854492
-0.252225875854492
-0.008085250854492
0.236055374145508
0.236055374145508
0.113985061645508
-0.008085250854492
-0.130155563354492
-0.374296188354492
-0.618436813354492
-0.740507125854492
-0.862576961517334
-0.618436813354492
-0.496366500854492
-0.374296188354492
-0.374296188354492
-0.374296188354492
-0.374296188354492
-0.496366500854492
-0.618436813354492
-0.862576961517334
-0.984647274017334
-0.862576961517334
-0.496366500854492
-0.252225875854492
0.236055374145508
0.602266311645508
0.480195999145508
0.113985061645508
-0.374296188354492
-0.984647274017334
-1.228787899017334
-0.984647274017334
-0.740507125854492
-0.252225875854492
0.358125686645508
0.846406936645508
1.212617874145508
1.334688186645508
0.968477249145508
-0.008085250854492
-1.106717586517334
-1.961209774017334
-2.083280086517334
-1.839139461517334
-1.472928524017334
-1.228787899017334
-1.106717586517334
-1.106717586517334
-1.228787899017334
-1.350858211517334
-1.350858211517334
-1.350858211517334
-1.228787899017334
-0.984647274017334
-0.496366500854492
0.113985061645508
0.602266311645508
0.724336624145508
0.480195999145508
-0.008085250854492
-0.252225875854492
-0.374296188354492
-0.374296188354492
-0.130155563354492
-0.130155563354492
-0.252225875854492
-0.496366500854492
-0.618436813354492
-0.618436813354492
-0.252225875854492
0.480195999145508
1.090547561645508
1.334688186645508
1.334688186645508
1.090547561645508
0.968477249145508
0.724336624145508
0.480195999145508
0.113985061645508
-0.252225875854492
-0.618436813354492
-0.984647274017334
-1.106717586517334
-1.106717586517334
-0.862576961517334
-0.496366500854492
-0.130155563354492
0.358125686645508
0.602266311645508
0.724336624145508
0.602266311645508
0.358125686645508
0.113985061645508
-0.008085250854492
0.236055374145508
0.846406936645508
1.090547561645508
0.846406936645508
0.480195999145508
0.358125686645508
0.724336624145508
1.090547561645508
1.212617874145508
0.846406936645508
0.358125686645508
0.236055374145508
0.480195999145508
0.846406936645508
1.090547561645508
0.846406936645508
0.480195999145508
0.113985061645508
0.113985061645508
0.358125686645508
0.602266311645508
0.480195999145508
0.358125686645508
0.236055374145508
0.358125686645508
0.724336624145508
1.090547561645508
1.090547561645508
0.846406936645508
0.602266311645508
0.480195999145508
0.480195999145508
0.480195999145508
0.724336624145508
1.212617874145508
1.578828811645508
1.700899124145508
1.334688186645508
0.846406936645508
0.358125686645508
0.113985061645508
-0.130155563354492
-0.374296188354492
-0.862576961517334
-1.350858211517334
-1.717069149017334
-1.839139461517334
-1.472928524017334
-0.862576961517334
-0.374296188354492
-0.496366500854492
-0.740507125854492
-0.862576961517334
-0.496366500854492
-0.252225875854492
-0.374296188354492
-0.618436813354492
-0.618436813354492
-0.252225875854492
0.236055374145508
0.602266311645508
0.602266311645508
0.358125686645508
-0.008085250854492
-0.130155563354492
0.236055374145508
0.602266311645508
0.602266311645508
0.236055374145508
-0.008085250854492
-0.252225875854492
0.113985061645508
0.602266311645508
0.724336624145508
0.480195999145508
-0.130155563354492
-0.862576961517334
-1.594998836517334
-1.839139461517334
-1.350858211517334
-0.008085250854492
1.334688186645508
1.945039749145508
1.945039749145508
1.212617874145508
0.358125686645508
-0.008085250854492
0.113985061645508
0.358125686645508
0.480195999145508
0.602266311645508
0.846406936645508
0.846406936645508
0.602266311645508
0.358125686645508
-0.130155563354492
-0.618436813354492
-0.740507125854492
-0.618436813354492
-0.740507125854492
-0.862576961517334
-0.618436813354492
-0.496366500854492
-0.618436813354492
-0.496366500854492
-0.130155563354492
0.113985061645508
0.113985061645508
-0.252225875854492
-0.618436813354492
-0.862576961517334
-0.984647274017334
-0.984647274017334
-0.862576961517334
-0.496366500854492
-0.130155563354492
0.113985061645508
-0.008085250854492
-0.008085250854492
-0.130155563354492
-0.618436813354492
-0.984647274017334
-1.106717586517334
-0.862576961517334
-0.252225875854492
0.236055374145508
0.480195999145508
0.358125686645508
0.358125686645508
0.358125686645508
0.480195999145508
0.358125686645508
0.113985061645508
-0.008085250854492
-0.130155563354492
-0.374296188354492
-0.618436813354492
-0.496366500854492
-0.130155563354492
0.236055374145508
0.724336624145508
0.968477249145508
1.090547561645508
0.724336624145508
-0.008085250854492
-0.618436813354492
-1.106717586517334
-1.350858211517334
-1.228787899017334
-0.740507125854492
-0.252225875854492
0.236055374145508
0.602266311645508
0.846406936645508
1.212617874145508
1.578828811645508
1.456758499145508
0.724336624145508
-0.008085250854492
-0.252225875854492
-0.130155563354492
-0.008085250854492
-0.130155563354492
-0.252225875854492
-0.252225875854492
0.113985061645508
0.602266311645508
0.724336624145508
0.846406936645508
0.846406936645508
0.724336624145508
0.358125686645508
-0.008085250854492
-0.252225875854492
-0.130155563354492
-0.008085250854492
0.236055374145508
-0.008085250854492
-0.252225875854492
-0.496366500854492
-0.862576961517334
-1.350858211517334
-1.839139461517334
-2.083280086517334
-1.839139461517334
-1.228787899017334
-0.618436813354492
0.236055374145508
1.090547561645508
1.578828811645508
1.456758499145508
1.334688186645508
1.334688186645508
1.456758499145508
1.578828811645508
1.456758499145508
1.212617874145508
1.090547561645508
0.724336624145508
0.358125686645508
0.113985061645508
0.236055374145508
0.358125686645508
0.358125686645508
0.113985061645508
-0.130155563354492
-0.252225875854492
-0.130155563354492
-0.008085250854492
0.113985061645508
0.602266311645508
1.212617874145508
1.578828811645508
1.578828811645508
1.578828811645508
0.968477249145508
0.236055374145508
-0.374296188354492
-0.862576961517334
-1.472928524017334
-1.839139461517334
-1.839139461517334
-1.839139461517334
-2.083280086517334
-1.961209774017334
-1.472928524017334
-0.862576961517334
-0.130155563354492
0.113985061645508
-0.008085250854492
-0.008085250854492
0.113985061645508
0.358125686645508
0.236055374145508
0.113985061645508
-0.008085250854492
-0.008085250854492
0.113985061645508
0.113985061645508
-0.130155563354492
-0.374296188354492
-0.496366500854492
-0.496366500854492
-0.374296188354492
-0.252225875854492
-0.130155563354492
0.113985061645508
0.113985061645508
-0.374296188354492
-0.618436813354492
-0.252225875854492
0.480195999145508
0.846406936645508
1.334688186645508
2.067110061645508
2.555391311645508
2.799531936645508
2.677461624145508
2.067110061645508
1.334688186645508
0.724336624145508
-0.252225875854492
-1.228787899017334
-2.083280086517334
-2.327420711517334
-1.839139461517334
-1.228787899017334
-0.618436813354492
-0.130155563354492
0.480195999145508
1.090547561645508
1.578828811645508
1.945039749145508
1.945039749145508
1.822969436645508
1.212617874145508
0.358125686645508
-0.496366500854492
-0.984647274017334
-1.228787899017334
-1.228787899017334
-0.740507125854492
-0.130155563354492
0.480195999145508
1.212617874145508
1.700899124145508
1.822969436645508
1.090547561645508
0.113985061645508
-0.984647274017334
-1.839139461517334
-1.961209774017334
-1.594998836517334
-0.862576961517334
-0.130155563354492
0.480195999145508
0.480195999145508
0.236055374145508
0.358125686645508
0.846406936645508
1.334688186645508
1.334688186645508
0.724336624145508
-0.130155563354492
-1.106717586517334
-1.717069149017334
-1.717069149017334
-1.228787899017334
-0.374296188354492
0.480195999145508
0.968477249145508
0.968477249145508
0.480195999145508
0.113985061645508
-0.008085250854492
-0.252225875854492
-0.496366500854492
-0.496366500854492
-0.496366500854492
-0.862576961517334
-1.350858211517334
-1.717069149017334
-1.717069149017334
-1.472928524017334
-1.350858211517334
-1.472928524017334
-1.717069149017334
-1.717069149017334
-1.228787899017334
-0.740507125854492
-0.252225875854492
0.236055374145508
0.358125686645508
0.113985061645508
-0.252225875854492
-0.618436813354492
-1.106717586517334
-1.350858211517334
-1.228787899017334
-0.862576961517334
-0.496366500854492
-0.008085250854492
0.846406936645508
1.456758499145508
1.700899124145508
1.578828811645508
0.968477249145508
0.113985061645508
-0.740507125854492
-0.984647274017334
-0.862576961517334
-0.374296188354492
0.113985061645508
0.480195999145508
0.113985061645508
-0.496366500854492
-0.984647274017334
-1.228787899017334
-1.228787899017334
-0.862576961517334
-0.496366500854492
-0.252225875854492
-0.130155563354492
0.113985061645508
0.236055374145508
-0.008085250854492
-0.618436813354492
-0.862576961517334
-0.740507125854492
-0.496366500854492
-0.374296188354492
-0.618436813354492
-0.862576961517334
-0.740507125854492
-0.496366500854492
-0.618436813354492
-0.740507125854492
-0.374296188354492
-0.008085250854492
-0.008085250854492
-0.252225875854492
-0.496366500854492
-0.374296188354492
-0.374296188354492
-0.496366500854492
-0.618436813354492
-0.740507125854492
-0.618436813354492
-0.496366500854492
-0.374296188354492
-0.374296188354492
-0.496366500854492
-0.374296188354492
-0.008085250854492
0.480195999145508
0.968477249145508
1.334688186645508
1.334688186645508
0.968477249145508
0.480195999145508
0.358125686645508
0.236055374145508
0.113985061645508
-0.008085250854492
0.113985061645508
0.358125686645508
0.602266311645508
0.602266311645508
0.480195999145508
0.480195999145508
0.236055374145508
0.113985061645508
-0.130155563354492
-0.374296188354492
-0.862576961517334
-1.228787899017334
-1.594998836517334
-1.961209774017334
-1.961209774017334
-1.717069149017334
-1.350858211517334
-0.862576961517334
-0.252225875854492
0.113985061645508
0.236055374145508
0.358125686645508
0.602266311645508
0.724336624145508
0.480195999145508
-0.130155563354492
-0.496366500854492
-0.252225875854492
-0.008085250854492
0.113985061645508
0.113985061645508
0.113985061645508
-0.008085250854492
-0.130155563354492
0.113985061645508
0.480195999145508
0.846406936645508
0.846406936645508
0.724336624145508
0.480195999145508
0.236055374145508
0.113985061645508
-0.740507125854492
-3.303983211517334
-9.651638984680176
-33.455348968505859
-88.142845153808594
-168.709243774414060
-257.820556640625000
-337.898681640625000
-396.980712890625000
-431.648681640625000
-445.686767578125000
-445.686767578125000
-438.362548828125000
-428.718994140625000
-419.807861328125000
-412.483642578125000
-406.624267578125000
-401.741455078125000
-397.224853515625000
-392.586181640625000
-387.825439453125000
-383.186767578125000
-378.670166015625000
-373.909423828125000
-368.660400390625000
-363.045166015625000
-357.552001953125000
-352.302978515625000
-347.176025390625000
-342.537353515625000
-338.631103515625000
-335.335205078125000
-332.161376953125000
-328.865478515625000
-325.325439453125000
-321.663330078125000
-317.635009765625000
-313.362548828125000
-308.845947265625000
-304.573486328125000
-300.911376953125000
-297.737548828125000
-294.807861328125000
-291.511962890625000
-287.849853515625000
-283.821533203125000
-279.793212890625000
-276.131103515625000
-272.713134765625000
-269.783447265625000
-267.097900390625000
-264.534423828125000
-261.848876953125000
-259.041259765625000
-256.111572265625000
-253.303970336914060
-250.252212524414060
-247.200454711914060
-244.392837524414060
-241.707290649414060
-238.899673461914060
-235.969985961914060
-232.796157836914060
-229.866470336914060
-226.936782836914060
-223.885025024414060
-220.833267211914060
-218.391860961914060
-216.438735961914060
-214.729751586914060
-213.020767211914060
-211.189712524414060
-208.870376586914060
-206.306900024414060
-203.377212524414060
-200.569595336914060
-197.639907836914060
-195.076431274414060
-192.757095336914060
-190.803970336914060
-188.972915649414060
-187.141860961914060
-185.188735961914060
-183.113540649414060
-181.160415649414060
-179.085220336914060
-177.376235961914060
-175.789321899414060
-173.836196899414060
-171.883071899414060
-170.052017211914060
-167.976821899414060
-165.535415649414060
-163.094009399414060
-161.262954711914060
-160.164321899414060
-159.309829711914060
-157.844985961914060
-155.891860961914060
-153.816665649414060
-152.107681274414060
-150.276626586914060
-148.201431274414060
-146.248306274414060
-144.539321899414060
-142.830337524414060
-141.121353149414060
-139.412368774414060
-137.703384399414060
-136.116470336914060
-134.651626586914060
-133.186782836914060
-131.477798461914060
-129.646743774414060
-128.059829711914060
-126.717063903808590
-125.496360778808590
-124.275657653808590
-123.054954528808590
-121.468040466308590
-119.759056091308590
-117.928001403808590
-116.463157653808590
-115.242454528808590
-114.265892028808590
-113.167259216308590
-111.824485778808590
-110.359642028808590
-109.138938903808590
-108.284446716308590
-107.918235778808590
-107.429954528808590
-106.941673278808590
-106.087181091308590
-104.866477966308590
-103.279563903808590
-101.814720153808590
-100.471946716308590
-99.495384216308594
-98.762962341308594
-97.664329528808594
-96.321556091308594
-94.978782653808594
-93.880149841308594
-92.903587341308594
-92.049095153808594
-90.950462341308594
-89.729759216308594
-88.631126403808594
-87.776634216308594
-86.800071716308594
-85.823509216308594
-84.846946716308594
-83.748313903808594
-82.405540466308594
-81.428977966308594
-80.696556091308594
-80.330345153808594
-79.597923278808594
-78.499290466308594
-77.156517028808594
-75.813743591308594
-74.959251403808594
-74.593040466308594
-74.226829528808594
-73.982688903808594
-73.738548278808594
-73.006126403808594
-72.151634216308594
-71.175071716308594
-70.320579528808594
-69.588157653808594
-68.977806091308594
-68.367454528808594
-67.879173278808594
-67.635032653808594
-67.390892028808594
-67.146751403808594
-66.536399841308594
-65.803977966308594
-64.949485778808594
-64.094993591308594
-63.240501403808594
-62.263938903808594
-61.043235778808594
-59.822532653808594
-58.968040466308594
-58.113548278808594
-57.381126403808594
-57.136985778808594
-57.381126403808594
-57.503196716308594
-57.381126403808594
-57.136985778808594
-56.526634216308594
-55.672142028808594
-54.817649841308594
-54.085227966308594
-53.352806091308594
-52.132102966308594
-50.545188903808594
-49.324485778808594
-48.836204528808594
-49.080345153808594
-49.446556091308594
-49.568626403808594
-49.446556091308594
-49.446556091308594
-48.958274841308594
-48.225852966308594
-47.249290466308594
-46.761009216308594
-46.638938903808594
-46.516868591308594
-46.272727966308594
-45.784446716308594
-45.296165466308594
-44.807884216308594
-44.563743591308594
-44.197532653808594
-43.587181091308594
-43.220970153808594
-42.854759216308594
-42.244407653808594
-41.756126403808594
-41.389915466308594
-41.145774841308594
-40.535427093505859
-39.803005218505859
-38.826442718505859
-38.460231781005859
-38.460231781005859
-38.582302093505859
-38.216091156005859
-37.483669281005859
-36.873317718505859
-36.751247406005859
-36.873317718505859
-36.995388031005859
-36.873317718505859
-36.873317718505859
-36.507106781005859
-35.896755218505859
-34.920192718505859
-34.065700531005859
-33.577419281005859
-33.577419281005859
-33.821559906005859
-33.699489593505859
-33.333278656005859
-32.844997406005859
-32.722927093505859
-32.844997406005859
-33.211208343505859
-33.455348968505859
-33.577419281005859
-33.455348968505859
-32.600856781005859
-31.502223968505859
-30.525661468505859
-30.037380218505859
-30.037380218505859
-30.403591156005859
-30.647731781005859
-30.525661468505859
-29.915309906005859
-28.938747406005859
-28.084255218505859
-27.718044281005859
-27.718044281005859
-27.473903656005859
-27.351833343505859
-27.229763031005859
-26.985622406005859
-26.741481781005859
-26.619411468505859
-26.497341156005859
-26.375270843505859
-25.886989593505859
-25.398708343505859
-25.032497406005859
-24.666286468505859
-24.422145843505859
-24.300075531005859
-24.422145843505859
-24.666286468505859
-24.788356781005859
-24.788356781005859
-24.422145843505859
-23.933864593505859
-23.567653656005859
-23.567653656005859
-23.689723968505859
-23.933864593505859
-23.933864593505859
-23.811794281005859
-23.201442718505859
-22.835231781005859
-22.469020843505859
-22.469020843505859
-22.469020843505859
-22.591091156005859
-23.079372406005859
-23.689723968505859
-24.055934906005859
-24.055934906005859
-23.567653656005859
-22.346950531005859
-21.126247406005859
-20.393825531005859
-20.149684906005859
-20.027614593505859
-20.027614593505859
-20.149684906005859
-20.271755218505859
-20.271755218505859
-20.027614593505859
-19.783473968505859
-19.417263031005859
-18.928981781005859
-18.562770843505859
-18.562770843505859
-18.562770843505859
-18.684841156005859
-18.684841156005859
-18.684841156005859
-18.684841156005859
-18.440700531005859
-18.196559906005859
-17.952419281005859
-17.952419281005859
-17.952419281005859
-17.830348968505859
-17.708278656005859
-17.708278656005859
-17.708278656005859
-17.464138031005859
-17.342067718505859
-17.219997406005859
-17.219997406005859
-17.342067718505859
-17.830348968505859
-18.440700531005859
-19.051052093505859
-19.051052093505859
-18.440700531005859
-17.708278656005859
-16.853786468505859
-15.999294281005859
-15.266872406005859
-14.778591156005859
-15.144802093505859
-15.755153656005859
-15.999294281005859
-15.877223968505859
-15.877223968505859
-16.243434906005859
-16.609645843505859
-16.609645843505859
-16.365505218505859
-16.121364593505859
-16.121364593505859
-16.121364593505859
-16.243434906005859
-16.121364593505859
-15.755153656005859
-15.266872406005859
-14.900661468505859
-14.412380218505859
-13.924098968505859
-13.435817718505859
-12.947536468505859
-12.825466156005859
-13.069606781005859
-13.557888031005859
-14.168239593505859
-14.290309906005859
-14.168239593505859
-14.046169281005859
-14.168239593505859
-14.412380218505859
-15.022731781005859
-15.877223968505859
-16.487575531005859
-16.731716156005859
-16.731716156005859
-16.365505218505859
-15.755153656005859
-15.144802093505859
-14.778591156005859
-14.656520843505859
-14.412380218505859
-14.412380218505859
-14.656520843505859
-15.144802093505859
-15.633083343505859
-16.121364593505859
-16.365505218505859
-15.877223968505859
-14.900661468505859
-14.168239593505859
-14.046169281005859
-14.290309906005859
-14.412380218505859
-14.168239593505859
-13.679958343505859
-13.069606781005859
-12.703396797180176
-12.947536468505859
-13.557888031005859
-13.924098968505859
-13.802028656005859
-13.435817718505859
-13.069606781005859
-13.069606781005859
-13.191677093505859
-13.191677093505859
-13.069606781005859
-13.069606781005859
-13.191677093505859
-13.557888031005859
-13.679958343505859
-13.557888031005859
-13.069606781005859
-12.459256172180176
-11.848904609680176
-11.360623359680176
-11.360623359680176
-11.604763984680176
-11.970974922180176
-12.337185859680176
-12.581326484680176
-12.703396797180176
-12.947536468505859
-12.947536468505859
-12.947536468505859
-12.947536468505859
-12.947536468505859
-12.947536468505859
-13.069606781005859
-13.191677093505859
-13.069606781005859
-12.459256172180176
-11.726834297180176
-11.360623359680176
-11.238553047180176
-11.482693672180176
-11.848904609680176
-11.970974922180176
-11.726834297180176
-11.482693672180176
-11.238553047180176
-10.750271797180176
-9.895779609680176
-9.285428047180176
-9.651638984680176
-10.506131172180176
-11.238553047180176
-11.604763984680176
-11.970974922180176
-12.093045234680176
-12.337185859680176
-12.459256172180176
-12.459256172180176
-12.459256172180176
-12.337185859680176
-11.970974922180176
-11.726834297180176
-11.360623359680176
-10.750271797180176
-10.261990547180176
-9.895779609680176
-9.651638984680176
-9.773709297180176
-10.261990547180176
-10.750271797180176
-10.750271797180176
-10.384060859680176
-10.017849922180176
-9.773709297180176
-9.773709297180176
-10.261990547180176
-10.994412422180176
-11.238553047180176
-10.994412422180176
-10.384060859680176
-9.895779609680176
-9.407498359680176
-8.919217109680176
-9.041287422180176
-9.285428047180176
-9.773709297180176
-10.261990547180176
-10.384060859680176
-10.384060859680176
-10.384060859680176
-10.628201484680176
-10.994412422180176
-11.116482734680176
-10.872342109680176
-10.506131172180176
-10.261990547180176
-10.384060859680176
-10.994412422180176
-11.970974922180176
-13.069606781005859
-13.679958343505859
-13.679958343505859
-13.435817718505859
-12.703396797180176
-11.970974922180176
-11.726834297180176
-12.093045234680176
-12.581326484680176
-12.581326484680176
-12.215115547180176
-11.726834297180176
-11.238553047180176
-10.872342109680176
-10.872342109680176
-11.116482734680176
-11.726834297180176
-12.215115547180176
-12.703396797180176
-12.581326484680176
-12.337185859680176
-12.093045234680176
-12.093045234680176
-12.215115547180176
-12.093045234680176
-11.848904609680176
-11.726834297180176
-11.970974922180176
-12.093045234680176
-11.848904609680176
-11.360623359680176
-10.872342109680176
-10.872342109680176
-11.238553047180176
-11.360623359680176
-10.994412422180176
-10.139920234680176
-9.285428047180176
-8.919217109680176
-8.919217109680176
-9.041287422180176
-9.285428047180176
-9.529568672180176
-9.529568672180176
-9.163357734680176
-8.919217109680176
-9.041287422180176
-9.285428047180176
-9.163357734680176
-9.041287422180176
-9.041287422180176
-9.285428047180176
-9.651638984680176
-9.895779609680176
-10.017849922180176
-10.139920234680176
-10.384060859680176
-10.506131172180176
-10.384060859680176
-10.139920234680176
-9.529568672180176
-9.041287422180176
-8.797146797180176
-8.919217109680176
-9.285428047180176
-9.651638984680176
-9.895779609680176
-10.384060859680176
-10.750271797180176
-10.872342109680176
-10.872342109680176
-10.506131172180176
-10.261990547180176
-10.384060859680176
-10.628201484680176
-10.994412422180176
-11.116482734680176
-11.116482734680176
-11.116482734680176
-11.238553047180176
-11.238553047180176
-11.360623359680176
-11.238553047180176
-10.750271797180176
-10.017849922180176
-9.651638984680176
-9.529568672180176
-9.773709297180176
-10.139920234680176
-10.384060859680176
-10.628201484680176
-10.750271797180176
-10.750271797180176
-10.750271797180176
-10.994412422180176
-10.750271797180176
-10.261990547180176
-9.895779609680176
-9.651638984680176
-9.895779609680176
-10.384060859680176
-10.994412422180176
-11.238553047180176
-10.872342109680176
-9.895779609680176
-9.041287422180176
-8.797146797180176
-8.797146797180176
-8.797146797180176
-9.285428047180176
-9.773709297180176
-10.139920234680176
-10.261990547180176
-10.384060859680176
-10.139920234680176
-10.017849922180176
-10.261990547180176
-10.872342109680176
-11.482693672180176
-11.604763984680176
-11.482693672180176
-11.116482734680176
-10.750271797180176
-10.750271797180176
-10.628201484680176
-10.261990547180176
-9.773709297180176
-9.163357734680176
-8.797146797180176
-9.285428047180176
-10.384060859680176
-11.604763984680176
-11.970974922180176
-11.604763984680176
-10.872342109680176
-10.261990547180176
-9.651638984680176
-9.163357734680176
-8.797146797180176
-8.797146797180176
-9.041287422180176
-9.285428047180176
-9.529568672180176
-9.773709297180176
-9.773709297180176
-9.651638984680176
-9.529568672180176
-9.407498359680176
-9.285428047180176
-9.285428047180176
-9.407498359680176
-9.407498359680176
-9.529568672180176
-9.651638984680176
-9.895779609680176
-10.139920234680176
-10.384060859680176
-10.628201484680176
-11.116482734680176
-11.482693672180176
-11.604763984680176
-11.482693672180176
-11.360623359680176
-10.994412422180176
-10.261990547180176
-9.163357734680176
-8.553006172180176
-8.675076484680176
-9.163357734680176
-9.773709297180176
-9.773709297180176
-9.651638984680176
-9.529568672180176
-9.651638984680176
-9.651638984680176
-9.529568672180176
-9.407498359680176
-9.407498359680176
-9.407498359680176
-9.651638984680176
-9.651638984680176
-9.407498359680176
-8.919217109680176
-8.675076484680176
-8.430935859680176
-8.186795234680176
-8.430935859680176
-8.797146797180176
-8.919217109680176
-9.041287422180176
-9.163357734680176
-9.407498359680176
-9.773709297180176
-9.895779609680176
-9.773709297180176
-9.407498359680176
-9.407498359680176
-9.407498359680176
-9.407498359680176
-9.529568672180176
-9.651638984680176
-9.895779609680176
-10.261990547180176
-10.628201484680176
-10.628201484680176
-10.384060859680176
-10.139920234680176
-10.261990547180176
-10.506131172180176
-10.506131172180176
-10.139920234680176
-9.529568672180176
-9.163357734680176
-9.041287422180176
-8.919217109680176
-8.797146797180176
-8.553006172180176
-8.308865547180176
-8.186795234680176
-8.186795234680176
-8.064724922180176
-8.064724922180176
-8.064724922180176
-8.186795234680176
-8.308865547180176
-8.797146797180176
-9.529568672180176
-10.261990547180176
-10.506131172180176
-10.384060859680176
-10.261990547180176
-10.261990547180176
-10.261990547180176
-10.017849922180176
-10.017849922180176
-10.139920234680176
-10.261990547180176
-10.261990547180176
-9.895779609680176
-9.651638984680176
-9.651638984680176
-9.895779609680176
-10.139920234680176
-10.506131172180176
-11.238553047180176
-11.482693672180176
-11.116482734680176
-10.506131172180176
-9.773709297180176
-9.285428047180176
-9.285428047180176
-9.529568672180176
-9.773709297180176
-10.017849922180176
-10.017849922180176
-10.017849922180176
-10.384060859680176
-10.872342109680176
-11.238553047180176
-11.116482734680176
-10.872342109680176
-10.384060859680176
-10.139920234680176
-10.017849922180176
-10.139920234680176
-10.139920234680176
-10.139920234680176
-10.139920234680176
-10.139920234680176
-10.017849922180176
-9.529568672180176
-9.163357734680176
-8.919217109680176
-9.041287422180176
-9.041287422180176
-9.041287422180176
-9.041287422180176
-9.163357734680176
-9.285428047180176
-9.651638984680176
-10.017849922180176
-10.261990547180176
-10.384060859680176
-10.384060859680176
-10.017849922180176
-9.407498359680176
-9.407498359680176
-10.017849922180176
-10.872342109680176
-11.482693672180176
-11.604763984680176
-11.238553047180176
-10.384060859680176
-9.651638984680176
-9.285428047180176
-9.163357734680176
-9.041287422180176
-9.041287422180176
-9.041287422180176
-9.163357734680176
-9.041287422180176
-9.041287422180176
-8.919217109680176
-8.797146797180176
-8.308865547180176
-7.942654609680176
-7.698513984680176
-7.820584297180176
-8.553006172180176
-9.163357734680176
-9.773709297180176
-10.139920234680176
-10.261990547180176
-10.261990547180176
-10.261990547180176
-10.261990547180176
-10.506131172180176
-10.750271797180176
-10.872342109680176
-11.116482734680176
-11.360623359680176
-11.238553047180176
-10.994412422180176
-10.506131172180176
-10.139920234680176
-9.773709297180176
-9.651638984680176
-9.529568672180176
-9.651638984680176
-9.529568672180176
-9.529568672180176
-9.773709297180176
-9.895779609680176
-9.773709297180176
-9.773709297180176
-9.895779609680176
-9.773709297180176
-9.773709297180176
-10.017849922180176
-10.384060859680176
-10.384060859680176
-10.384060859680176
-10.139920234680176
-10.017849922180176
-10.017849922180176
-10.017849922180176
-10.017849922180176
-9.895779609680176
-9.773709297180176
-9.651638984680176
-9.407498359680176
-9.041287422180176
-8.797146797180176
-8.430935859680176
-7.942654609680176
-7.942654609680176
-8.430935859680176
-8.797146797180176
-9.285428047180176
-9.651638984680176
-9.651638984680176
-9.041287422180176
-8.308865547180176
-7.332303047180176
-6.599881172180176
-6.477810859680176
-7.210232734680176
-8.186795234680176
-8.797146797180176
-9.041287422180176
-9.529568672180176
-10.261990547180176
-10.994412422180176
-11.604763984680176
-11.848904609680176
-11.604763984680176
-10.750271797180176
-9.651638984680176
-8.919217109680176
-8.797146797180176
-8.675076484680176
-8.553006172180176
-8.430935859680176
-8.675076484680176
-8.797146797180176
-9.407498359680176
-9.773709297180176
-9.773709297180176
-9.773709297180176
-9.651638984680176
-9.651638984680176
-9.651638984680176
-9.895779609680176
-10.506131172180176
-11.116482734680176
-11.482693672180176
-11.604763984680176
-11.482693672180176
-11.238553047180176
-10.994412422180176
-10.628201484680176
-10.017849922180176
-9.407498359680176
-8.919217109680176
-9.041287422180176
-9.407498359680176
-9.651638984680176
-9.529568672180176
-9.163357734680176
-9.285428047180176
-9.285428047180176
-9.285428047180176
-9.163357734680176
-9.163357734680176
-9.407498359680176
-9.773709297180176
-9.773709297180176
-9.651638984680176
-9.407498359680176
-9.407498359680176
-9.407498359680176
-9.651638984680176
-9.773709297180176
-9.773709297180176
-9.407498359680176
-9.407498359680176
-9.651638984680176
-9.895779609680176
-10.139920234680176
-10.261990547180176
-10.384060859680176
-10.139920234680176
-9.407498359680176
-8.797146797180176
-8.308865547180176
-8.186795234680176
-8.186795234680176
-8.308865547180176
-8.675076484680176
-9.041287422180176
-9.529568672180176
-9.895779609680176
-9.895779609680176
-9.773709297180176
-9.651638984680176
-9.529568672180176
-9.773709297180176
-10.384060859680176
-10.628201484680176
-10.261990547180176
-9.407498359680176
-8.675076484680176
-8.308865547180176
-8.553006172180176
-9.041287422180176
-10.017849922180176
-10.750271797180176
-11.238553047180176
-10.994412422180176
-10.628201484680176
-10.261990547180176
-9.651638984680176
-9.041287422180176
-8.797146797180176
-8.797146797180176
-8.919217109680176
-9.529568672180176
-10.261990547180176
-10.994412422180176
-11.482693672180176
-11.726834297180176
-11.726834297180176
-11.726834297180176
-11.848904609680176
-11.726834297180176
-11.482693672180176
-10.994412422180176
-10.872342109680176
-10.872342109680176
-10.872342109680176
-10.384060859680176
-9.529568672180176
-8.919217109680176
-8.919217109680176
-9.285428047180176
-9.651638984680176
-9.773709297180176
-9.895779609680176
-10.017849922180176
-10.017849922180176
-9.651638984680176
-9.285428047180176
-9.041287422180176
-8.797146797180176
-8.675076484680176
-8.186795234680176
-8.186795234680176
-8.553006172180176
-8.919217109680176
-9.041287422180176
-8.919217109680176
-8.797146797180176
-8.675076484680176
-8.675076484680176
-8.797146797180176
-9.651638984680176
-10.506131172180176
-10.994412422180176
-11.116482734680176
-10.872342109680176
-10.384060859680176
-9.773709297180176
-9.285428047180176
-9.041287422180176
-8.797146797180176
-8.797146797180176
-9.163357734680176
-9.407498359680176
-9.407498359680176
-9.285428047180176
-9.407498359680176
-9.773709297180176
-10.261990547180176
-10.261990547180176
-9.773709297180176
-9.285428047180176
-9.041287422180176
-9.163357734680176
-9.529568672180176
-10.261990547180176
-10.628201484680176
-10.628201484680176
-10.628201484680176
-10.628201484680176
-10.994412422180176
-11.360623359680176
-11.360623359680176
-10.994412422180176
-10.384060859680176
-10.017849922180176
-9.651638984680176
-9.285428047180176
-8.919217109680176
-8.919217109680176
-9.285428047180176
-9.651638984680176
-10.139920234680176
-10.384060859680176
-10.384060859680176
-10.139920234680176
-9.773709297180176
-9.651638984680176
-9.529568672180176
-9.529568672180176
-9.529568672180176
-9.529568672180176
-9.529568672180176
-9.285428047180176
-8.797146797180176
-8.064724922180176
-7.454373359680176
-7.332303047180176
-7.454373359680176
-7.576443672180176
-7.820584297180176
-8.064724922180176
-8.553006172180176
-9.041287422180176
-9.773709297180176
-10.139920234680176
-10.261990547180176
-10.139920234680176
-9.895779609680176
-9.773709297180176
-9.651638984680176
-9.773709297180176
-9.895779609680176
-9.895779609680176
-9.895779609680176
-9.895779609680176
-10.261990547180176
-10.628201484680176
-10.994412422180176
-11.360623359680176
-11.482693672180176
-11.360623359680176
-11.238553047180176
-11.116482734680176
-10.872342109680176
-10.506131172180176
-10.139920234680176
-10.139920234680176
