# Supplementary material for: Small Size of Recorded Neuronal Structures Confines the Accuracy in Direct Axonal Voltage Measurements
Source: eNeuro. 2021 Aug 2;8(4):ENEURO.0059-21.2021. doi: 10.1523/ENEURO.0059-21.2021 (PMC8342265; doi:10.1523/ENEURO.0059-21.2021)
Supplement: Extended Data 1 — NEURON codes producing data shown in Figures 2, 5, 8. Download Extended Data 1, ZIP file. [file enu-eN-NWR-0059-21-s01.zip › realistic amplifier model/1_amplifier construction/filter_set/modelcell/1k.dat]

-0.086090087890625
-0.086090087890625
-0.086090087890625
-0.086090087890625
-0.086090087890625
-0.086090087890625
-0.086090087890625
-0.086090087890625
-0.086090087890625
-0.086090087890625
-0.086090087890625
-0.086090087890625
-0.086090087890625
-0.086090087890625
-0.086090087890625
-0.086090087890625
0.035980224609375
0.035980224609375
-0.086090087890625
-0.086090087890625
-0.086090087890625
-0.086090087890625
-0.086090087890625
0.035980224609375
0.035980224609375
0.035980224609375
0.035980224609375
0.035980224609375
0.035980224609375
0.035980224609375
0.035980224609375
0.035980224609375
0.035980224609375
0.035980224609375
0.035980224609375
0.035980224609375
0.035980224609375
0.035980224609375
0.035980224609375
0.035980224609375
0.035980224609375
0.035980224609375
0.035980224609375
0.035980224609375
0.035980224609375
0.035980224609375
0.035980224609375
0.035980224609375
0.035980224609375
0.035980224609375
0.035980224609375
0.035980224609375
0.035980224609375
0.035980224609375
0.035980224609375
0.035980224609375
0.035980224609375
0.035980224609375
0.035980224609375
0.035980224609375
0.035980224609375
0.035980224609375
0.035980224609375
0.035980224609375
0.035980224609375
0.035980224609375
0.035980224609375
0.035980224609375
0.035980224609375
0.035980224609375
0.035980224609375
-0.086090087890625
0.035980224609375
-0.086090087890625
0.035980224609375
0.035980224609375
-0.086090087890625
-0.086090087890625
-0.086090087890625
-0.086090087890625
-0.086090087890625
0.035980224609375
0.035980224609375
-0.086090087890625
-0.086090087890625
-0.086090087890625
-0.086090087890625
-0.086090087890625
-0.086090087890625
0.035980224609375
0.035980224609375
0.035980224609375
0.035980224609375
0.035980224609375
0.035980224609375
0.035980224609375
0.035980224609375
0.035980224609375
0.035980224609375
0.035980224609375
0.035980224609375
0.035980224609375
0.035980224609375
0.035980224609375
0.035980224609375
0.035980224609375
0.035980224609375
0.035980224609375
0.035980224609375
0.035980224609375
0.035980224609375
0.035980224609375
0.035980224609375
0.158050537109375
0.158050537109375
0.158050537109375
0.158050537109375
0.158050537109375
0.158050537109375
0.158050537109375
0.158050537109375
0.158050537109375
0.158050537109375
0.158050537109375
0.158050537109375
0.158050537109375
0.158050537109375
0.158050537109375
0.158050537109375
0.158050537109375
0.158050537109375
0.158050537109375
0.158050537109375
0.158050537109375
0.158050537109375
0.158050537109375
0.158050537109375
0.158050537109375
0.158050537109375
0.158050537109375
0.158050537109375
0.158050537109375
0.158050537109375
0.158050537109375
0.158050537109375
0.158050537109375
0.158050537109375
0.158050537109375
0.158050537109375
0.158050537109375
0.158050537109375
0.158050537109375
0.158050537109375
0.158050537109375
0.158050537109375
0.158050537109375
0.158050537109375
0.158050537109375
0.158050537109375
0.158050537109375
0.158050537109375
0.158050537109375
0.158050537109375
0.158050537109375
0.158050537109375
0.158050537109375
0.158050537109375
0.158050537109375
0.035980224609375
0.035980224609375
0.035980224609375
0.158050537109375
0.035980224609375
0.158050537109375
0.035980224609375
0.158050537109375
0.035980224609375
0.035980224609375
0.035980224609375
0.158050537109375
0.035980224609375
0.035980224609375
0.035980224609375
0.035980224609375
0.035980224609375
0.158050537109375
0.035980224609375
0.035980224609375
0.035980224609375
0.035980224609375
0.035980224609375
0.035980224609375
0.035980224609375
0.035980224609375
0.035980224609375
0.035980224609375
0.035980224609375
0.035980224609375
0.035980224609375
0.035980224609375
0.035980224609375
0.035980224609375
0.035980224609375
0.035980224609375
0.035980224609375
0.035980224609375
0.035980224609375
0.035980224609375
0.035980224609375
0.035980224609375
0.035980224609375
0.035980224609375
0.035980224609375
0.035980224609375
0.035980224609375
0.035980224609375
-0.086090087890625
-0.086090087890625
0.035980224609375
-0.086090087890625
-0.086090087890625
-0.086090087890625
-0.086090087890625
-0.086090087890625
-0.086090087890625
-0.086090087890625
-0.086090087890625
-0.086090087890625
-0.086090087890625
-0.086090087890625
-0.086090087890625
-0.086090087890625
-0.086090087890625
-0.086090087890625
-0.086090087890625
-0.086090087890625
-0.086090087890625
-0.086090087890625
-0.086090087890625
-0.208160400390625
-0.086090087890625
-0.208160400390625
-0.086090087890625
-0.208160400390625
-0.086090087890625
-0.208160400390625
-0.208160400390625
-0.208160400390625
-0.208160400390625
-0.208160400390625
-0.208160400390625
-0.208160400390625
-0.208160400390625
-0.208160400390625
-0.208160400390625
-0.208160400390625
-0.208160400390625
-0.208160400390625
-0.208160400390625
-0.208160400390625
-0.208160400390625
-0.208160400390625
-0.208160400390625
-0.208160400390625
-0.208160400390625
-0.208160400390625
-0.208160400390625
-0.208160400390625
-0.208160400390625
-0.208160400390625
-0.208160400390625
-0.208160400390625
-0.208160400390625
-0.208160400390625
-0.208160400390625
-0.208160400390625
-0.208160400390625
-0.208160400390625
-0.208160400390625
-0.208160400390625
-0.208160400390625
-0.208160400390625
-0.208160400390625
-0.208160400390625
-0.208160400390625
-0.208160400390625
-0.208160400390625
-0.208160400390625
-0.208160400390625
-0.208160400390625
-0.086090087890625
-0.208160400390625
-0.086090087890625
-0.086090087890625
-0.086090087890625
-0.086090087890625
-0.086090087890625
-0.086090087890625
-0.086090087890625
-0.086090087890625
-0.086090087890625
-0.086090087890625
-0.086090087890625
-0.086090087890625
-0.086090087890625
-0.086090087890625
-0.086090087890625
-0.086090087890625
-0.086090087890625
-0.086090087890625
-0.086090087890625
-0.086090087890625
-0.086090087890625
-0.086090087890625
-0.086090087890625
-0.086090087890625
-0.086090087890625
-0.086090087890625
-0.086090087890625
0.035980224609375
0.035980224609375
0.035980224609375
0.035980224609375
0.035980224609375
0.035980224609375
0.035980224609375
0.035980224609375
0.035980224609375
0.035980224609375
0.035980224609375
0.035980224609375
0.035980224609375
0.035980224609375
0.035980224609375
0.035980224609375
0.035980224609375
0.035980224609375
0.035980224609375
0.035980224609375
0.035980224609375
0.035980224609375
0.035980224609375
0.035980224609375
0.035980224609375
0.158050537109375
0.035980224609375
0.035980224609375
0.035980224609375
0.158050537109375
0.035980224609375
0.158050537109375
0.158050537109375
0.035980224609375
0.035980224609375
0.035980224609375
0.035980224609375
0.035980224609375
0.035980224609375
0.035980224609375
0.035980224609375
0.035980224609375
0.035980224609375
0.035980224609375
0.035980224609375
0.035980224609375
0.035980224609375
0.035980224609375
0.035980224609375
0.035980224609375
0.035980224609375
0.035980224609375
0.035980224609375
0.035980224609375
0.035980224609375
0.035980224609375
0.035980224609375
0.035980224609375
-0.086090087890625
-0.086090087890625
-0.086090087890625
-0.086090087890625
-0.086090087890625
-0.086090087890625
-0.086090087890625
-0.086090087890625
-0.086090087890625
-0.086090087890625
-0.086090087890625
-0.086090087890625
-0.208160400390625
-0.086090087890625
-0.208160400390625
-0.208160400390625
-0.208160400390625
-0.208160400390625
-0.208160400390625
-0.208160400390625
-0.208160400390625
-0.208160400390625
-0.208160400390625
-0.208160400390625
-0.208160400390625
-0.208160400390625
-0.208160400390625
-0.208160400390625
-0.208160400390625
-0.208160400390625
-0.208160400390625
-0.208160400390625
-0.208160400390625
-0.208160400390625
-0.208160400390625
-0.208160400390625
-0.208160400390625
-0.330230712890625
-0.208160400390625
-0.208160400390625
-0.208160400390625
-0.330230712890625
-0.208160400390625
-0.208160400390625
-0.208160400390625
-0.208160400390625
-0.208160400390625
-0.208160400390625
-0.330230712890625
-0.208160400390625
-0.208160400390625
-0.208160400390625
-0.208160400390625
-0.208160400390625
-0.208160400390625
-0.208160400390625
-0.208160400390625
-0.208160400390625
-0.208160400390625
-0.208160400390625
-0.208160400390625
-0.208160400390625
-0.208160400390625
-0.208160400390625
-0.208160400390625
-0.208160400390625
-0.208160400390625
-0.208160400390625
-0.208160400390625
-0.208160400390625
-0.208160400390625
-0.208160400390625
-0.208160400390625
-0.086090087890625
-0.086090087890625
-0.208160400390625
-0.086090087890625
-0.086090087890625
-0.086090087890625
-0.086090087890625
-0.086090087890625
-0.086090087890625
-0.086090087890625
-0.086090087890625
-0.086090087890625
-0.086090087890625
-0.086090087890625
-0.086090087890625
-0.086090087890625
-0.086090087890625
-0.086090087890625
-0.086090087890625
-0.086090087890625
-0.086090087890625
-0.086090087890625
-0.086090087890625
-0.086090087890625
-0.086090087890625
-0.086090087890625
-0.086090087890625
-0.086090087890625
-0.086090087890625
-0.086090087890625
-0.086090087890625
-0.086090087890625
-0.086090087890625
-0.086090087890625
-0.086090087890625
-0.086090087890625
-0.086090087890625
-0.086090087890625
-0.086090087890625
-0.086090087890625
-0.086090087890625
-0.086090087890625
-0.086090087890625
-0.086090087890625
-0.086090087890625
-0.086090087890625
-0.086090087890625
-0.086090087890625
-0.086090087890625
-0.086090087890625
-0.086090087890625
-0.208160400390625
-0.208160400390625
-0.208160400390625
-0.208160400390625
-0.208160400390625
-0.208160400390625
-0.208160400390625
-0.208160400390625
-0.208160400390625
-0.208160400390625
-0.208160400390625
-0.208160400390625
-0.208160400390625
-0.208160400390625
-0.208160400390625
-0.208160400390625
-0.208160400390625
-0.208160400390625
-0.208160400390625
-0.208160400390625
-0.208160400390625
-0.208160400390625
-0.208160400390625
-0.208160400390625
-0.208160400390625
-0.208160400390625
-0.208160400390625
-0.208160400390625
-0.208160400390625
-0.208160400390625
-0.208160400390625
-0.208160400390625
-0.208160400390625
-0.208160400390625
-0.208160400390625
-0.208160400390625
-0.208160400390625
-0.208160400390625
-0.208160400390625
-0.208160400390625
-0.208160400390625
-0.208160400390625
-0.208160400390625
-0.208160400390625
-0.208160400390625
-0.208160400390625
-0.208160400390625
-0.208160400390625
-0.208160400390625
-0.208160400390625
-0.208160400390625
-0.208160400390625
-0.208160400390625
-0.208160400390625
-0.086090087890625
-0.086090087890625
-0.208160400390625
-0.086090087890625
-0.086090087890625
-0.086090087890625
-0.086090087890625
-0.086090087890625
-0.086090087890625
-0.086090087890625
-0.086090087890625
-0.086090087890625
-0.086090087890625
-0.086090087890625
-0.086090087890625
-0.086090087890625
-0.086090087890625
-0.086090087890625
-0.086090087890625
-0.086090087890625
-0.086090087890625
-0.086090087890625
-0.086090087890625
-0.086090087890625
-0.086090087890625
-0.086090087890625
-0.086090087890625
-0.086090087890625
0.035980224609375
-0.086090087890625
-0.086090087890625
-0.086090087890625
0.035980224609375
0.035980224609375
0.035980224609375
0.035980224609375
0.035980224609375
0.035980224609375
0.035980224609375
0.035980224609375
0.035980224609375
0.035980224609375
0.035980224609375
0.035980224609375
0.035980224609375
0.035980224609375
0.035980224609375
0.035980224609375
0.035980224609375
0.035980224609375
0.035980224609375
0.035980224609375
0.035980224609375
0.035980224609375
0.035980224609375
0.035980224609375
0.035980224609375
0.035980224609375
0.158050537109375
0.035980224609375
0.158050537109375
0.158050537109375
0.158050537109375
0.158050537109375
0.158050537109375
0.158050537109375
0.158050537109375
0.158050537109375
0.158050537109375
0.158050537109375
0.158050537109375
0.158050537109375
0.158050537109375
0.158050537109375
0.158050537109375
0.158050537109375
0.158050537109375
0.158050537109375
0.158050537109375
0.158050537109375
0.158050537109375
0.158050537109375
0.158050537109375
0.158050537109375
0.158050537109375
0.158050537109375
0.158050537109375
0.158050537109375
0.158050537109375
0.158050537109375
0.158050537109375
0.158050537109375
0.158050537109375
0.158050537109375
0.158050537109375
0.158050537109375
0.158050537109375
0.158050537109375
0.158050537109375
0.158050537109375
0.158050537109375
0.035980224609375
0.158050537109375
0.158050537109375
0.158050537109375
0.035980224609375
0.158050537109375
0.035980224609375
0.035980224609375
0.158050537109375
0.035980224609375
0.158050537109375
0.158050537109375
0.035980224609375
0.158050537109375
0.035980224609375
0.035980224609375
0.035980224609375
0.035980224609375
0.035980224609375
0.035980224609375
0.035980224609375
0.035980224609375
0.035980224609375
0.035980224609375
0.035980224609375
0.035980224609375
0.035980224609375
0.035980224609375
0.035980224609375
0.035980224609375
0.035980224609375
0.035980224609375
0.035980224609375
0.035980224609375
0.035980224609375
0.035980224609375
0.035980224609375
0.035980224609375
0.035980224609375
0.035980224609375
0.035980224609375
0.035980224609375
0.035980224609375
0.035980224609375
0.035980224609375
0.035980224609375
0.035980224609375
0.035980224609375
0.035980224609375
0.035980224609375
0.035980224609375
0.035980224609375
0.035980224609375
0.035980224609375
0.035980224609375
0.035980224609375
0.035980224609375
0.035980224609375
0.035980224609375
0.035980224609375
0.035980224609375
0.035980224609375
0.035980224609375
0.035980224609375
0.035980224609375
0.035980224609375
0.035980224609375
0.035980224609375
0.035980224609375
0.035980224609375
0.035980224609375
0.035980224609375
0.035980224609375
0.035980224609375
0.035980224609375
0.035980224609375
0.035980224609375
0.035980224609375
0.035980224609375
0.035980224609375
0.035980224609375
0.035980224609375
0.035980224609375
0.035980224609375
0.035980224609375
0.035980224609375
0.035980224609375
0.035980224609375
0.035980224609375
0.035980224609375
0.035980224609375
0.035980224609375
0.035980224609375
0.035980224609375
0.035980224609375
0.035980224609375
0.035980224609375
0.035980224609375
0.035980224609375
0.035980224609375
0.035980224609375
0.035980224609375
0.035980224609375
0.035980224609375
0.035980224609375
0.035980224609375
0.035980224609375
0.035980224609375
0.035980224609375
0.035980224609375
0.035980224609375
0.035980224609375
0.035980224609375
0.035980224609375
0.035980224609375
0.035980224609375
0.035980224609375
0.035980224609375
0.035980224609375
0.035980224609375
0.035980224609375
0.035980224609375
0.035980224609375
0.035980224609375
0.035980224609375
0.035980224609375
0.035980224609375
0.035980224609375
0.035980224609375
0.035980224609375
0.035980224609375
0.035980224609375
0.035980224609375
0.035980224609375
0.035980224609375
-0.086090087890625
0.035980224609375
0.035980224609375
-0.086090087890625
-0.086090087890625
-0.086090087890625
-0.086090087890625
-0.086090087890625
-0.086090087890625
-0.086090087890625
-0.086090087890625
-0.086090087890625
-0.086090087890625
-0.086090087890625
-0.086090087890625
-0.086090087890625
-0.086090087890625
-0.086090087890625
-0.086090087890625
-0.086090087890625
-0.086090087890625
-0.086090087890625
-0.086090087890625
-0.086090087890625
-0.086090087890625
-0.086090087890625
-0.086090087890625
-0.086090087890625
-0.086090087890625
-0.086090087890625
-0.086090087890625
-0.086090087890625
-0.086090087890625
-0.086090087890625
-0.086090087890625
-0.086090087890625
-0.086090087890625
-0.086090087890625
-0.086090087890625
-0.086090087890625
-0.086090087890625
-0.086090087890625
-0.086090087890625
-0.086090087890625
-0.086090087890625
-0.086090087890625
-0.086090087890625
0.035980224609375
-0.086090087890625
0.035980224609375
0.035980224609375
0.035980224609375
0.035980224609375
-0.086090087890625
0.035980224609375
0.035980224609375
0.035980224609375
0.035980224609375
0.035980224609375
0.035980224609375
0.035980224609375
0.035980224609375
0.035980224609375
0.035980224609375
0.035980224609375
0.035980224609375
0.035980224609375
0.035980224609375
0.035980224609375
0.035980224609375
0.035980224609375
0.035980224609375
0.035980224609375
0.035980224609375
0.035980224609375
0.158050537109375
0.035980224609375
0.158050537109375
0.158050537109375
0.158050537109375
0.158050537109375
0.158050537109375
0.158050537109375
0.158050537109375
0.158050537109375
0.158050537109375
0.158050537109375
0.158050537109375
0.158050537109375
0.158050537109375
0.158050537109375
0.158050537109375
0.158050537109375
0.158050537109375
0.158050537109375
0.280120849609375
0.280120849609375
0.280120849609375
0.280120849609375
0.280120849609375
0.280120849609375
0.280120849609375
0.280120849609375
0.280120849609375
0.280120849609375
0.280120849609375
0.280120849609375
0.280120849609375
0.280120849609375
0.280120849609375
0.280120849609375
0.280120849609375
0.280120849609375
0.280120849609375
0.280120849609375
0.280120849609375
0.280120849609375
0.280120849609375
0.280120849609375
0.280120849609375
0.280120849609375
0.280120849609375
0.280120849609375
0.280120849609375
0.280120849609375
0.280120849609375
0.280120849609375
0.280120849609375
0.280120849609375
0.280120849609375
0.280120849609375
0.280120849609375
0.280120849609375
0.280120849609375
0.280120849609375
0.280120849609375
0.280120849609375
0.280120849609375
0.280120849609375
0.280120849609375
0.280120849609375
0.158050537109375
0.280120849609375
0.158050537109375
0.158050537109375
0.158050537109375
0.158050537109375
0.158050537109375
0.158050537109375
0.158050537109375
0.158050537109375
0.158050537109375
0.158050537109375
0.158050537109375
0.158050537109375
0.158050537109375
0.158050537109375
0.158050537109375
0.158050537109375
0.158050537109375
0.158050537109375
0.035980224609375
0.158050537109375
0.035980224609375
0.035980224609375
0.035980224609375
0.035980224609375
0.035980224609375
0.035980224609375
0.035980224609375
0.035980224609375
0.035980224609375
0.035980224609375
0.035980224609375
0.035980224609375
0.035980224609375
0.035980224609375
0.035980224609375
0.035980224609375
0.035980224609375
0.035980224609375
0.035980224609375
0.035980224609375
-0.086090087890625
0.035980224609375
-0.086090087890625
-0.086090087890625
-0.086090087890625
-0.086090087890625
-0.086090087890625
-0.086090087890625
-0.086090087890625
-0.086090087890625
-0.086090087890625
-0.086090087890625
-0.086090087890625
-0.086090087890625
-0.086090087890625
-0.086090087890625
-0.086090087890625
-0.086090087890625
-0.086090087890625
-0.086090087890625
-0.086090087890625
-0.208160400390625
-0.086090087890625
-0.208160400390625
-0.208160400390625
-0.208160400390625
-0.208160400390625
-0.208160400390625
-0.208160400390625
-0.208160400390625
-0.208160400390625
-0.208160400390625
-0.208160400390625
-0.208160400390625
-0.208160400390625
-0.208160400390625
-0.208160400390625
-0.208160400390625
-0.208160400390625
-0.208160400390625
-0.208160400390625
-0.208160400390625
-0.208160400390625
-0.208160400390625
-0.208160400390625
-0.208160400390625
-0.208160400390625
-0.208160400390625
-0.208160400390625
-0.208160400390625
-0.208160400390625
-0.208160400390625
-0.208160400390625
-0.208160400390625
-0.208160400390625
-0.208160400390625
-0.208160400390625
-0.208160400390625
-0.208160400390625
-0.208160400390625
-0.208160400390625
-0.208160400390625
-0.208160400390625
-0.208160400390625
-0.208160400390625
-0.208160400390625
-0.086090087890625
-0.208160400390625
-0.086090087890625
-0.086090087890625
-0.086090087890625
-0.086090087890625
-0.086090087890625
-0.086090087890625
-0.086090087890625
-0.086090087890625
-0.086090087890625
-0.086090087890625
-0.086090087890625
-0.086090087890625
-0.086090087890625
-0.086090087890625
-0.086090087890625
-0.086090087890625
-0.086090087890625
-0.086090087890625
0.035980224609375
0.035980224609375
0.035980224609375
0.035980224609375
0.035980224609375
0.035980224609375
0.035980224609375
0.035980224609375
0.035980224609375
0.035980224609375
0.035980224609375
0.035980224609375
0.035980224609375
0.158050537109375
0.035980224609375
0.158050537109375
0.158050537109375
0.158050537109375
0.158050537109375
0.158050537109375
0.158050537109375
0.158050537109375
0.158050537109375
0.158050537109375
0.158050537109375
0.158050537109375
0.158050537109375
0.158050537109375
0.158050537109375
0.158050537109375
0.158050537109375
0.158050537109375
0.158050537109375
0.158050537109375
0.158050537109375
0.158050537109375
0.158050537109375
0.158050537109375
0.158050537109375
0.158050537109375
0.158050537109375
0.158050537109375
0.158050537109375
0.158050537109375
0.158050537109375
0.158050537109375
0.158050537109375
0.158050537109375
0.158050537109375
0.035980224609375
0.158050537109375
0.035980224609375
0.035980224609375
0.035980224609375
0.035980224609375
0.035980224609375
0.035980224609375
0.035980224609375
0.035980224609375
0.035980224609375
0.035980224609375
0.035980224609375
0.035980224609375
0.035980224609375
0.035980224609375
0.035980224609375
0.035980224609375
0.035980224609375
0.035980224609375
0.035980224609375
0.035980224609375
0.035980224609375
0.035980224609375
-0.086090087890625
-0.086090087890625
-0.086090087890625
0.035980224609375
0.035980224609375
-0.086090087890625
-0.086090087890625
-0.086090087890625
-0.086090087890625
-0.086090087890625
-0.086090087890625
-0.086090087890625
-0.086090087890625
-0.086090087890625
-0.086090087890625
-0.086090087890625
-0.086090087890625
-0.086090087890625
-0.086090087890625
-0.086090087890625
-0.086090087890625
-0.086090087890625
-0.086090087890625
-0.086090087890625
-0.086090087890625
-0.086090087890625
-0.086090087890625
-0.086090087890625
-0.086090087890625
-0.086090087890625
-0.086090087890625
-0.086090087890625
-0.086090087890625
-0.086090087890625
-0.086090087890625
-0.086090087890625
-0.086090087890625
-0.086090087890625
-0.086090087890625
0.035980224609375
-0.086090087890625
-0.086090087890625
-0.086090087890625
0.035980224609375
0.035980224609375
0.035980224609375
0.035980224609375
-0.086090087890625
0.035980224609375
-0.086090087890625
0.035980224609375
0.035980224609375
0.035980224609375
0.035980224609375
0.035980224609375
0.035980224609375
0.035980224609375
0.035980224609375
0.035980224609375
0.035980224609375
0.035980224609375
0.035980224609375
0.035980224609375
0.035980224609375
0.035980224609375
0.035980224609375
0.035980224609375
0.035980224609375
0.035980224609375
0.035980224609375
0.035980224609375
0.035980224609375
0.035980224609375
0.035980224609375
0.035980224609375
0.035980224609375
0.035980224609375
0.035980224609375
0.035980224609375
0.158050537109375
0.158050537109375
0.158050537109375
0.158050537109375
0.158050537109375
0.158050537109375
0.158050537109375
0.158050537109375
0.158050537109375
0.158050537109375
0.158050537109375
0.158050537109375
0.158050537109375
0.158050537109375
0.158050537109375
0.158050537109375
0.158050537109375
0.158050537109375
0.158050537109375
0.158050537109375
0.158050537109375
0.158050537109375
0.158050537109375
0.158050537109375
0.158050537109375
0.158050537109375
0.158050537109375
0.158050537109375
0.158050537109375
0.158050537109375
0.158050537109375
0.158050537109375
0.158050537109375
0.158050537109375
0.158050537109375
0.158050537109375
0.158050537109375
0.158050537109375
0.158050537109375
0.158050537109375
0.158050537109375
0.158050537109375
0.158050537109375
0.158050537109375
0.158050537109375
0.158050537109375
0.158050537109375
0.158050537109375
0.158050537109375
0.158050537109375
0.158050537109375
0.158050537109375
0.158050537109375
0.158050537109375
0.158050537109375
0.158050537109375
0.158050537109375
0.158050537109375
0.158050537109375
0.158050537109375
0.158050537109375
0.158050537109375
0.158050537109375
0.158050537109375
0.158050537109375
0.158050537109375
0.158050537109375
0.158050537109375
0.158050537109375
0.158050537109375
0.158050537109375
0.158050537109375
0.158050537109375
0.158050537109375
0.158050537109375
0.158050537109375
0.158050537109375
0.158050537109375
0.158050537109375
0.158050537109375
0.158050537109375
0.158050537109375
0.158050537109375
0.158050537109375
0.158050537109375
0.158050537109375
0.158050537109375
0.158050537109375
0.158050537109375
0.158050537109375
0.158050537109375
0.158050537109375
0.158050537109375
0.158050537109375
0.158050537109375
0.158050537109375
0.035980224609375
0.158050537109375
0.035980224609375
0.035980224609375
0.035980224609375
0.035980224609375
0.035980224609375
0.035980224609375
0.035980224609375
0.035980224609375
0.035980224609375
0.035980224609375
0.035980224609375
0.035980224609375
0.035980224609375
0.035980224609375
0.035980224609375
0.035980224609375
0.035980224609375
0.035980224609375
0.035980224609375
0.035980224609375
0.035980224609375
0.035980224609375
0.035980224609375
0.035980224609375
0.035980224609375
0.035980224609375
0.035980224609375
-0.086090087890625
-0.086090087890625
-0.086090087890625
-0.086090087890625
-0.086090087890625
-0.086090087890625
-0.086090087890625
-0.086090087890625
-0.086090087890625
-0.086090087890625
-0.086090087890625
-0.086090087890625
-0.086090087890625
-0.086090087890625
-0.086090087890625
-0.086090087890625
-0.086090087890625
-0.086090087890625
-0.086090087890625
-0.086090087890625
-0.086090087890625
-0.086090087890625
-0.086090087890625
-0.208160400390625
-0.086090087890625
-0.086090087890625
-0.086090087890625
-0.208160400390625
-0.086090087890625
-0.086090087890625
-0.086090087890625
-0.208160400390625
-0.086090087890625
-0.086090087890625
-0.208160400390625
-0.086090087890625
-0.086090087890625
-0.086090087890625
-0.086090087890625
-0.086090087890625
-0.086090087890625
-0.208160400390625
-0.086090087890625
-0.208160400390625
-0.086090087890625
-0.086090087890625
-0.086090087890625
-0.086090087890625
-0.086090087890625
-0.086090087890625
-0.086090087890625
-0.086090087890625
-0.086090087890625
-0.086090087890625
-0.086090087890625
-0.086090087890625
-0.086090087890625
-0.086090087890625
-0.086090087890625
-0.086090087890625
-0.086090087890625
-0.086090087890625
-0.086090087890625
-0.086090087890625
-0.086090087890625
-0.086090087890625
-0.086090087890625
-0.086090087890625
-0.086090087890625
-0.086090087890625
-0.086090087890625
-0.086090087890625
-0.086090087890625
-0.086090087890625
-0.086090087890625
-0.086090087890625
-0.086090087890625
-0.086090087890625
-0.086090087890625
-0.086090087890625
-0.086090087890625
-0.086090087890625
-0.086090087890625
-0.086090087890625
-0.086090087890625
-0.086090087890625
-0.086090087890625
-0.086090087890625
-0.086090087890625
-0.086090087890625
-0.086090087890625
-0.086090087890625
-0.086090087890625
-0.086090087890625
-0.086090087890625
-0.086090087890625
-0.086090087890625
-0.086090087890625
0.035980224609375
0.035980224609375
0.035980224609375
0.035980224609375
0.035980224609375
0.035980224609375
0.035980224609375
0.035980224609375
0.035980224609375
0.035980224609375
0.035980224609375
0.035980224609375
0.035980224609375
0.035980224609375
0.035980224609375
0.035980224609375
0.035980224609375
0.035980224609375
0.035980224609375
0.035980224609375
0.035980224609375
0.035980224609375
0.035980224609375
0.035980224609375
0.035980224609375
0.035980224609375
0.035980224609375
0.035980224609375
0.035980224609375
0.035980224609375
0.035980224609375
0.035980224609375
0.158050537109375
0.035980224609375
0.035980224609375
0.035980224609375
0.158050537109375
0.158050537109375
0.158050537109375
0.158050537109375
0.158050537109375
0.158050537109375
0.158050537109375
0.158050537109375
0.158050537109375
0.158050537109375
0.158050537109375
0.158050537109375
0.158050537109375
0.158050537109375
0.158050537109375
0.158050537109375
0.158050537109375
0.158050537109375
0.158050537109375
0.158050537109375
0.158050537109375
0.158050537109375
0.158050537109375
0.158050537109375
0.158050537109375
0.158050537109375
0.158050537109375
0.035980224609375
0.158050537109375
0.158050537109375
0.158050537109375
0.158050537109375
0.158050537109375
0.158050537109375
0.035980224609375
0.158050537109375
0.035980224609375
0.035980224609375
0.035980224609375
0.035980224609375
0.035980224609375
0.035980224609375
0.035980224609375
0.035980224609375
0.035980224609375
0.035980224609375
0.035980224609375
0.035980224609375
0.035980224609375
0.035980224609375
0.158050537109375
0.035980224609375
0.035980224609375
0.158050537109375
0.035980224609375
0.158050537109375
0.035980224609375
0.035980224609375
0.158050537109375
0.035980224609375
0.158050537109375
0.158050537109375
0.158050537109375
0.158050537109375
0.158050537109375
0.158050537109375
0.035980224609375
0.035980224609375
0.035980224609375
0.158050537109375
0.158050537109375
0.035980224609375
0.158050537109375
0.158050537109375
0.158050537109375
0.158050537109375
0.158050537109375
0.158050537109375
0.158050537109375
0.035980224609375
0.035980224609375
0.035980224609375
0.158050537109375
0.035980224609375
0.158050537109375
0.035980224609375
0.035980224609375
0.035980224609375
0.035980224609375
0.035980224609375
0.035980224609375
0.035980224609375
0.035980224609375
0.035980224609375
0.035980224609375
0.035980224609375
0.035980224609375
0.035980224609375
0.035980224609375
0.035980224609375
0.035980224609375
0.035980224609375
0.035980224609375
0.035980224609375
0.035980224609375
0.035980224609375
0.035980224609375
0.035980224609375
0.035980224609375
0.035980224609375
-0.086090087890625
-0.086090087890625
-0.086090087890625
-0.086090087890625
-0.086090087890625
-0.086090087890625
-0.086090087890625
-0.086090087890625
-0.086090087890625
-0.086090087890625
-0.086090087890625
-0.086090087890625
-0.086090087890625
-0.086090087890625
-0.086090087890625
-0.086090087890625
-0.086090087890625
-0.086090087890625
-0.086090087890625
-0.086090087890625
-0.086090087890625
-0.086090087890625
-0.086090087890625
-0.086090087890625
-0.086090087890625
-0.086090087890625
-0.086090087890625
-0.086090087890625
-0.086090087890625
-0.086090087890625
-0.086090087890625
-0.086090087890625
-0.086090087890625
-0.086090087890625
-0.086090087890625
-0.086090087890625
-0.086090087890625
-0.086090087890625
-0.086090087890625
-0.086090087890625
-0.086090087890625
-0.086090087890625
-0.086090087890625
-0.086090087890625
-0.086090087890625
-0.086090087890625
-0.086090087890625
-0.086090087890625
-0.086090087890625
-0.086090087890625
-0.086090087890625
-0.086090087890625
-0.086090087890625
-0.086090087890625
-0.086090087890625
-0.086090087890625
-0.086090087890625
-0.086090087890625
-0.086090087890625
-0.086090087890625
-0.086090087890625
-0.086090087890625
-0.086090087890625
-0.086090087890625
-0.086090087890625
-0.086090087890625
-0.086090087890625
-0.086090087890625
-0.086090087890625
-0.086090087890625
-0.086090087890625
-0.086090087890625
-0.086090087890625
-0.086090087890625
-0.086090087890625
-0.086090087890625
-0.086090087890625
-0.086090087890625
-0.086090087890625
-0.086090087890625
-0.086090087890625
-0.086090087890625
-0.086090087890625
-0.086090087890625
-0.086090087890625
-0.086090087890625
-0.086090087890625
-0.086090087890625
0.035980224609375
-0.086090087890625
-0.086090087890625
-0.086090087890625
-0.086090087890625
-0.086090087890625
-0.086090087890625
-0.086090087890625
-0.086090087890625
0.035980224609375
0.035980224609375
0.035980224609375
0.035980224609375
0.035980224609375
0.035980224609375
0.035980224609375
0.035980224609375
0.035980224609375
0.035980224609375
0.035980224609375
0.035980224609375
0.035980224609375
-0.086090087890625
0.035980224609375
0.035980224609375
0.035980224609375
0.035980224609375
0.035980224609375
0.035980224609375
0.035980224609375
0.035980224609375
0.035980224609375
0.035980224609375
-0.086090087890625
-0.086090087890625
0.035980224609375
-0.086090087890625
0.035980224609375
0.035980224609375
-0.086090087890625
0.035980224609375
-0.086090087890625
-0.086090087890625
-0.086090087890625
-0.086090087890625
-0.086090087890625
-0.086090087890625
-0.086090087890625
-0.086090087890625
-0.086090087890625
-0.086090087890625
-0.086090087890625
-0.086090087890625
-0.086090087890625
-0.086090087890625
-0.086090087890625
-0.086090087890625
-0.086090087890625
-0.086090087890625
-0.086090087890625
-0.086090087890625
-0.086090087890625
-0.086090087890625
-0.086090087890625
-0.086090087890625
-0.086090087890625
-0.086090087890625
-0.086090087890625
-0.086090087890625
-0.086090087890625
-0.086090087890625
-0.086090087890625
-0.086090087890625
-0.086090087890625
-0.086090087890625
-0.086090087890625
-0.086090087890625
-0.086090087890625
-0.086090087890625
-0.086090087890625
-0.086090087890625
-0.086090087890625
0.035980224609375
0.035980224609375
0.035980224609375
0.035980224609375
0.035980224609375
0.035980224609375
0.035980224609375
0.035980224609375
0.035980224609375
0.035980224609375
0.035980224609375
0.035980224609375
0.035980224609375
0.035980224609375
0.035980224609375
0.035980224609375
0.035980224609375
0.035980224609375
0.035980224609375
0.035980224609375
0.035980224609375
0.035980224609375
0.035980224609375
0.035980224609375
0.035980224609375
0.035980224609375
0.035980224609375
0.035980224609375
0.035980224609375
0.035980224609375
0.035980224609375
0.035980224609375
0.035980224609375
0.035980224609375
0.035980224609375
0.035980224609375
0.035980224609375
0.035980224609375
0.035980224609375
0.035980224609375
0.035980224609375
0.035980224609375
0.035980224609375
0.035980224609375
0.035980224609375
0.035980224609375
0.035980224609375
0.035980224609375
0.035980224609375
0.035980224609375
0.035980224609375
0.035980224609375
-0.086090087890625
0.035980224609375
0.035980224609375
0.035980224609375
0.035980224609375
-0.086090087890625
-0.086090087890625
-0.086090087890625
-0.086090087890625
-0.086090087890625
-0.086090087890625
-0.086090087890625
-0.086090087890625
-0.086090087890625
-0.086090087890625
-0.086090087890625
-0.086090087890625
-0.086090087890625
-0.086090087890625
-0.086090087890625
-0.086090087890625
-0.086090087890625
-0.086090087890625
-0.086090087890625
-0.086090087890625
-0.086090087890625
-0.086090087890625
-0.086090087890625
-0.086090087890625
-0.086090087890625
-0.086090087890625
-0.086090087890625
-0.086090087890625
-0.086090087890625
-0.086090087890625
-0.086090087890625
-0.086090087890625
-0.086090087890625
-0.086090087890625
-0.086090087890625
-0.208160400390625
-0.208160400390625
-0.208160400390625
-0.208160400390625
-0.208160400390625
-0.208160400390625
-0.086090087890625
-0.208160400390625
-0.208160400390625
-0.208160400390625
-0.208160400390625
-0.208160400390625
-0.208160400390625
-0.208160400390625
-0.208160400390625
-0.208160400390625
-0.208160400390625
-0.208160400390625
-0.208160400390625
-0.208160400390625
-0.208160400390625
-0.208160400390625
-0.208160400390625
-0.208160400390625
-0.208160400390625
-0.208160400390625
-0.208160400390625
-0.208160400390625
-0.208160400390625
-0.208160400390625
-0.208160400390625
-0.208160400390625
-0.208160400390625
-0.208160400390625
-0.208160400390625
-0.208160400390625
-0.208160400390625
-0.208160400390625
-0.208160400390625
-0.208160400390625
-0.208160400390625
-0.208160400390625
-0.208160400390625
-0.208160400390625
-0.208160400390625
-0.208160400390625
-0.208160400390625
-0.208160400390625
-0.208160400390625
-0.208160400390625
-0.208160400390625
-0.208160400390625
-0.208160400390625
-0.208160400390625
-0.208160400390625
-0.208160400390625
-0.208160400390625
-0.208160400390625
-0.208160400390625
-0.208160400390625
-0.208160400390625
-0.208160400390625
-0.086090087890625
-0.086090087890625
-0.086090087890625
-0.086090087890625
-0.208160400390625
-0.208160400390625
-0.208160400390625
-0.330230712890625
-0.330230712890625
-0.452301025390625
-0.696441650390625
-0.818511486053467
-1.062652111053467
-1.428863048553467
-1.673003673553467
-2.161284923553467
-2.649566173553467
-3.137847423553467
-3.870269298553467
-4.480620861053467
-5.335112571716309
-6.311675071716309
-7.288237571716309
-8.386870384216309
-9.485503196716309
-10.706206321716309
-12.171050071716309
-13.635892868041992
-15.222806930541992
-16.931791305541992
-18.762845993041992
-20.715970993041992
-22.791166305541992
-24.866359710693359
-27.063625335693359
-29.382961273193359
-31.824367523193359
-34.387844085693359
-37.073390960693359
-39.758937835693359
-42.688625335693359
-45.618312835693359
-48.548000335693359
-51.599758148193359
-54.773586273193359
-57.947414398193359
-61.243312835693359
-64.661277770996094
-68.079246520996094
-71.497215270996094
-75.037254333496094
-78.577293395996094
-82.239402770996094
-85.901512145996094
-89.563621520996094
-93.225730895996094
-97.009910583496094
-100.794090270996090
-104.578269958496090
-108.362449645996090
-112.146629333496090
-115.930809020996090
-119.714988708496090
-123.499168395996090
-127.283348083496090
-130.945449829101560
-134.729629516601560
-138.513809204101560
-142.175918579101560
-145.715957641601560
-149.378067016601560
-152.918106079101560
-156.458145141601560
-159.876113891601560
-163.294082641601560
-166.712051391601560
-170.007949829101560
-173.303848266601560
-176.477676391601560
-179.651504516601560
-182.581192016601560
-185.632949829101560
-188.562637329101560
-191.370254516601560
-194.055801391601560
-196.741348266601560
-199.426895141601560
-201.868301391601560
-204.309707641601560
-206.751113891601560
-208.948379516601560
-211.145645141601560
-213.220840454101560
-215.173965454101560
-217.127090454101560
-218.958145141601560
-220.667129516601560
-222.376113891601560
-223.840957641601560
-225.305801391601560
-226.770645141601560
-227.991348266601560
-229.212051391601560
-230.310684204101560
-231.287246704101560
-232.263809204101560
-233.118301391601560
-233.850723266601560
-234.583145141601560
-235.071426391601560
-235.681777954101560
-236.047988891601560
-236.414199829101560
-236.658340454101560
-236.902481079101560
-237.024551391601560
-237.024551391601560
-237.024551391601560
-236.902481079101560
-236.658340454101560
-236.414199829101560
-236.170059204101560
-235.681777954101560
-235.315567016601560
-234.705215454101560
-234.216934204101560
-233.484512329101560
-232.874160766601560
-232.141738891601560
-231.287246704101560
-230.432754516601560
-229.456192016601560
-228.601699829101560
-227.503067016601560
-226.526504516601560
-225.427871704101560
-224.207168579101560
-223.108535766601560
-221.765762329101560
-220.545059204101560
-219.202285766601560
-217.981582641601560
-216.516738891601560
-215.173965454101560
-213.709121704101560
-212.244277954101560
-210.779434204101560
-209.192520141601560
-207.727676391601560
-206.140762329101560
-204.553848266601560
-202.966934204101560
-201.380020141601560
-199.793106079101560
-198.084121704101560
-196.375137329101560
-194.788223266601560
-193.079238891601560
-191.370254516601560
-189.661270141601560
-187.952285766601560
-186.243301391601560
-184.534317016601560
-182.825332641601560
-180.994277954101560
-179.285293579101560
-177.576309204101560
-175.867324829101560
-174.158340454101560
-172.327285766601560
-170.618301391601560
-168.909317016601560
-167.200332641601560
-165.491348266601560
-163.660293579101560
-162.073379516601560
-160.364395141601560
-158.655410766601560
-156.946426391601560
-155.237442016601560
-153.650527954101560
-151.941543579101560
-150.354629516601560
-148.645645141601560
-147.058731079101560
-145.471817016601560
-143.762832641601560
-142.175918579101560
-140.589004516601560
-139.002090454101560
-137.537246704101560
-135.950332641601560
-134.363418579101560
-132.898574829101560
-131.433731079101560
-129.968887329101560
-128.381973266601560
-127.039207458496090
-125.574363708496090
-124.109519958496090
-122.644676208496090
-121.301902770996090
-119.959129333496090
-118.494285583496090
-117.151512145996090
-115.808738708496090
-114.588035583496090
-113.245262145996090
-111.902488708496090
-110.681785583496090
-109.461082458496090
-108.118309020996090
-106.897605895996090
-105.676902770996090
-104.456199645996090
-103.357566833496090
-102.136863708496090
-101.038230895996090
-99.817527770996094
-98.718894958496094
-97.620262145996094
-96.521629333496094
-95.422996520996094
-94.324363708496094
-93.347801208496094
-92.249168395996094
-91.272605895996094
-90.173973083496094
-89.197410583496094
-88.220848083496094
-87.244285583496094
-86.267723083496094
-85.413230895996094
-84.436668395996094
-83.460105895996094
-82.605613708496094
-81.751121520996094
-80.774559020996094
-79.920066833496094
-79.065574645996094
-78.211082458496094
-77.356590270996094
-76.502098083496094
-75.769676208496094
-74.915184020996094
-74.182762145996094
-73.328269958496094
-72.595848083496094
-71.863426208496094
-71.008934020996094
-70.276512145996094
-69.544090270996094
-68.811668395996094
-68.201316833496094
-67.468894958496094
-66.736473083496094
-66.126121520996094
-65.393699645996094
-64.783348083496094
-64.050926208496094
-63.440578460693359
-62.830226898193359
-62.097805023193359
-61.487453460693359
-60.877101898193359
-60.266750335693359
-59.656398773193359
-59.168117523193359
-58.557765960693359
-57.947414398193359
-57.337062835693359
-56.848781585693359
-56.238430023193359
-55.750148773193359
-55.139797210693359
-54.651515960693359
-54.163234710693359
-53.552883148193359
-53.064601898193359
-52.576320648193359
-52.088039398193359
-51.599758148193359
-51.111476898193359
-50.623195648193359
-50.134914398193359
-49.646633148193359
-49.158351898193359
-48.792140960693359
-48.303859710693359
-47.815578460693359
-47.449367523193359
-46.961086273193359
-46.472805023193359
-46.106594085693359
-45.740383148193359
-45.252101898193359
-44.885890960693359
-44.397609710693359
-44.031398773193359
-43.665187835693359
-43.298976898193359
-42.810695648193359
-42.444484710693359
-42.078273773193359
-41.712062835693359
-41.345851898193359
-40.979640960693359
-40.613430023193359
-40.247219085693359
-39.881008148193359
-39.514797210693359
-39.270656585693359
-38.904445648193359
-38.538234710693359
-38.172023773193359
-37.927883148193359
-37.561672210693359
-37.195461273193359
-36.951320648193359
-36.585109710693359
-36.218898773193359
-35.974758148193359
-35.608547210693359
-35.364406585693359
-35.120265960693359
-34.754055023193359
-34.509914398193359
-34.143703460693359
-33.899562835693359
-33.655422210693359
-33.411281585693359
-33.045070648193359
-32.800930023193359
-32.556789398193359
-32.312648773193359
-32.068508148193359
-31.824367523193359
-31.458156585693359
-31.214015960693359
-30.969875335693359
-30.725734710693359
-30.481594085693359
-30.237453460693359
-29.993312835693359
-29.749172210693359
-29.627101898193359
-29.382961273193359
-29.138820648193359
-28.894680023193359
-28.650539398193359
-28.406398773193359
-28.162258148193359
-28.040187835693359
-27.796047210693359
-27.551906585693359
-27.307765960693359
-27.185695648193359
-26.941555023193359
-26.697414398193359
-26.575344085693359
-26.331203460693359
-26.087062835693359
-25.964992523193359
-25.720851898193359
-25.598781585693359
-25.354640960693359
-25.232570648193359
-24.988430023193359
-24.866359710693359
-24.622220993041992
-24.500150680541992
-24.256010055541992
-24.133939743041992
-24.011869430541992
-23.767728805541992
-23.645658493041992
-23.401517868041992
-23.279447555541992
-23.157377243041992
-22.913236618041992
-22.791166305541992
-22.669095993041992
-22.424955368041992
-22.302885055541992
-22.180814743041992
-22.058744430541992
-21.936674118041992
-21.692533493041992
-21.570463180541992
-21.448392868041992
-21.326322555541992
-21.204252243041992
-21.082181930541992
-20.838041305541992
-20.715970993041992
-20.593900680541992
-20.471830368041992
-20.349760055541992
-20.227689743041992
-20.105619430541992
-19.983549118041992
-19.861478805541992
-19.739408493041992
-19.617338180541992
-19.495267868041992
-19.373197555541992
-19.251127243041992
-19.129056930541992
-19.006986618041992
-18.884916305541992
-18.762845993041992
-18.640775680541992
-18.640775680541992
-18.396635055541992
-18.396635055541992
-18.274564743041992
-18.152494430541992
-18.030424118041992
-17.908353805541992
-17.786283493041992
-17.786283493041992
-17.664213180541992
-17.542142868041992
-17.420072555541992
-17.420072555541992
-17.298002243041992
-17.175931930541992
-17.053861618041992
-17.053861618041992
-16.931791305541992
-16.809720993041992
-16.809720993041992
-16.687650680541992
-16.565580368041992
-16.443510055541992
-16.443510055541992
-16.321439743041992
-16.321439743041992
-16.199369430541992
-16.077299118041992
-16.077299118041992
-15.955228805541992
-15.955228805541992
-15.833158493041992
-15.833158493041992
-15.711088180541992
-15.589017868041992
-15.589017868041992
-15.466947555541992
-15.466947555541992
-15.344877243041992
-15.344877243041992
-15.222806930541992
-15.222806930541992
-15.100736618041992
-15.100736618041992
-14.978666305541992
-14.978666305541992
-14.856595993041992
-14.856595993041992
-14.856595993041992
-14.734525680541992
-14.612455368041992
-14.612455368041992
-14.612455368041992
-14.490385055541992
-14.490385055541992
-14.368314743041992
-14.368314743041992
-14.246244430541992
-14.246244430541992
-14.246244430541992
-14.124174118041992
-14.124174118041992
-14.002103805541992
-14.002103805541992
-14.002103805541992
-13.880033493041992
-13.880033493041992
-13.757963180541992
-13.757963180541992
-13.635892868041992
-13.635892868041992
-13.513822555541992
-13.513822555541992
-13.513822555541992
-13.513822555541992
-13.391752243041992
-13.391752243041992
-13.269681930541992
-13.269681930541992
-13.269681930541992
-13.147611618041992
-13.147611618041992
-13.147611618041992
-13.025541305541992
-13.025541305541992
-13.025541305541992
-12.903470993041992
-12.903470993041992
-12.903470993041992
-12.781400680541992
-12.781400680541992
-12.781400680541992
-12.659331321716309
-12.659331321716309
-12.659331321716309
-12.537261009216309
-12.537261009216309
-12.537261009216309
-12.415190696716309
-12.415190696716309
-12.415190696716309
-12.415190696716309
-12.415190696716309
-12.293120384216309
-12.293120384216309
-12.293120384216309
-12.171050071716309
-12.171050071716309
-12.171050071716309
-12.171050071716309
-12.048979759216309
-12.048979759216309
-12.048979759216309
-12.048979759216309
-12.048979759216309
-11.926909446716309
-11.926909446716309
-11.926909446716309
-11.926909446716309
-11.804839134216309
-11.804839134216309
-11.804839134216309
-11.804839134216309
-11.804839134216309
-11.804839134216309
-11.682768821716309
-11.682768821716309
-11.682768821716309
-11.682768821716309
-11.682768821716309
-11.560698509216309
-11.560698509216309
-11.560698509216309
-11.560698509216309
-11.560698509216309
-11.560698509216309
-11.560698509216309
-11.438628196716309
-11.438628196716309
-11.438628196716309
-11.438628196716309
-11.438628196716309
-11.316557884216309
-11.316557884216309
-11.316557884216309
-11.316557884216309
-11.316557884216309
-11.316557884216309
-11.316557884216309
-11.194487571716309
-11.194487571716309
-11.194487571716309
-11.194487571716309
-11.194487571716309
-11.194487571716309
-11.194487571716309
-11.072417259216309
-11.072417259216309
-11.072417259216309
-11.072417259216309
-11.072417259216309
-11.072417259216309
-11.072417259216309
-11.072417259216309
-11.072417259216309
-11.072417259216309
-10.950346946716309
-10.950346946716309
-10.950346946716309
-10.950346946716309
-10.950346946716309
-10.950346946716309
-10.950346946716309
-10.950346946716309
-10.950346946716309
-10.828276634216309
-10.828276634216309
-10.828276634216309
-10.828276634216309
-10.828276634216309
-10.828276634216309
-10.828276634216309
-10.828276634216309
-10.706206321716309
-10.706206321716309
-10.706206321716309
-10.706206321716309
-10.706206321716309
-10.706206321716309
-10.584136009216309
-10.584136009216309
-10.584136009216309
-10.584136009216309
-10.584136009216309
-10.584136009216309
-10.584136009216309
-10.462065696716309
-10.462065696716309
-10.462065696716309
-10.462065696716309
-10.462065696716309
-10.339995384216309
-10.339995384216309
-10.339995384216309
-10.339995384216309
-10.339995384216309
-10.339995384216309
-10.339995384216309
-10.339995384216309
-10.217925071716309
-10.217925071716309
-10.217925071716309
-10.217925071716309
-10.217925071716309
-10.217925071716309
-10.217925071716309
-10.217925071716309
-10.095854759216309
-10.095854759216309
-10.095854759216309
-10.095854759216309
-10.095854759216309
-10.095854759216309
-10.095854759216309
-10.095854759216309
-10.095854759216309
-9.973784446716309
-9.973784446716309
-9.973784446716309
-9.973784446716309
-9.973784446716309
-9.973784446716309
-9.973784446716309
-9.973784446716309
-9.973784446716309
-9.973784446716309
-9.973784446716309
-9.973784446716309
-9.973784446716309
-9.851714134216309
-9.851714134216309
-9.851714134216309
-9.851714134216309
-9.851714134216309
-9.851714134216309
-9.851714134216309
-9.851714134216309
-9.851714134216309
-9.851714134216309
-9.851714134216309
-9.851714134216309
-9.851714134216309
-9.851714134216309
-9.851714134216309
-9.851714134216309
-9.851714134216309
-9.851714134216309
-9.851714134216309
-9.851714134216309
-9.851714134216309
-9.851714134216309
-9.851714134216309
-9.851714134216309
-9.851714134216309
-9.851714134216309
-9.851714134216309
-9.851714134216309
-9.851714134216309
-9.851714134216309
-9.851714134216309
-9.851714134216309
-9.851714134216309
-9.851714134216309
-9.851714134216309
-9.851714134216309
-9.851714134216309
-9.851714134216309
-9.851714134216309
-9.851714134216309
-9.851714134216309
-9.851714134216309
-9.851714134216309
-9.851714134216309
-9.851714134216309
-9.851714134216309
-9.851714134216309
-9.851714134216309
-9.851714134216309
-9.851714134216309
-9.851714134216309
-9.851714134216309
-9.851714134216309
-9.851714134216309
-9.851714134216309
-9.851714134216309
-9.851714134216309
-9.851714134216309
-9.851714134216309
-9.851714134216309
-9.851714134216309
-9.851714134216309
-9.851714134216309
-9.851714134216309
-9.851714134216309
-9.851714134216309
-9.851714134216309
-9.851714134216309
-9.851714134216309
-9.851714134216309
-9.851714134216309
-9.851714134216309
-9.851714134216309
-9.851714134216309
-9.851714134216309
-9.851714134216309
-9.851714134216309
-9.851714134216309
-9.851714134216309
-9.851714134216309
-9.851714134216309
-9.851714134216309
-9.851714134216309
-9.973784446716309
-9.851714134216309
-9.851714134216309
-9.851714134216309
-9.973784446716309
-9.973784446716309
-9.973784446716309
-9.973784446716309
-9.973784446716309
-9.973784446716309
-9.973784446716309
-9.973784446716309
-9.973784446716309
-9.973784446716309
-9.973784446716309
-9.973784446716309
-9.973784446716309
-9.973784446716309
-9.973784446716309
-9.973784446716309
-9.973784446716309
-9.973784446716309
-9.973784446716309
-9.973784446716309
-9.973784446716309
-9.973784446716309
-10.095854759216309
-10.095854759216309
-10.095854759216309
-10.095854759216309
-10.095854759216309
-10.095854759216309
-10.095854759216309
-10.095854759216309
-10.095854759216309
-10.095854759216309
-10.095854759216309
-10.095854759216309
-10.095854759216309
-10.095854759216309
-10.095854759216309
-10.095854759216309
-10.095854759216309
-10.095854759216309
-10.095854759216309
-10.095854759216309
-10.095854759216309
-10.095854759216309
-10.095854759216309
-10.095854759216309
-9.973784446716309
-10.095854759216309
-9.973784446716309
-9.973784446716309
-9.973784446716309
-9.973784446716309
-9.973784446716309
-9.973784446716309
-9.973784446716309
-9.973784446716309
-9.973784446716309
-9.973784446716309
-9.973784446716309
-9.973784446716309
-9.973784446716309
-9.973784446716309
-9.973784446716309
-9.973784446716309
-9.973784446716309
-9.973784446716309
-9.973784446716309
-9.973784446716309
-9.973784446716309
-9.973784446716309
-9.973784446716309
-9.973784446716309
-9.973784446716309
-9.973784446716309
-9.973784446716309
-9.973784446716309
-9.973784446716309
-9.973784446716309
-9.973784446716309
-9.973784446716309
-9.973784446716309
-9.973784446716309
-9.973784446716309
-9.973784446716309
-9.973784446716309
-9.973784446716309
-9.973784446716309
-9.973784446716309
-9.973784446716309
-9.973784446716309
-9.973784446716309
-9.973784446716309
-9.973784446716309
-9.973784446716309
-9.973784446716309
-9.973784446716309
-9.973784446716309
-9.973784446716309
-9.973784446716309
-9.973784446716309
-9.973784446716309
-9.973784446716309
-9.973784446716309
-9.973784446716309
-9.851714134216309
-9.973784446716309
-9.973784446716309
-9.973784446716309
-9.973784446716309
-9.973784446716309
-9.973784446716309
-9.973784446716309
-9.973784446716309
-9.973784446716309
-9.973784446716309
-9.851714134216309
-9.973784446716309
-9.973784446716309
-9.973784446716309
-9.973784446716309
-9.851714134216309
-9.851714134216309
-9.973784446716309
-9.851714134216309
-9.851714134216309
-9.851714134216309
-9.851714134216309
-9.851714134216309
-9.851714134216309
-9.851714134216309
-9.851714134216309
-9.851714134216309
-9.851714134216309
-9.851714134216309
-9.851714134216309
-9.851714134216309
-9.851714134216309
-9.851714134216309
-9.851714134216309
-9.851714134216309
-9.851714134216309
-9.851714134216309
-9.851714134216309
-9.851714134216309
-9.851714134216309
-9.851714134216309
-9.851714134216309
-9.851714134216309
-9.851714134216309
-9.851714134216309
-9.851714134216309
-9.851714134216309
-9.851714134216309
-9.851714134216309
-9.851714134216309
-9.851714134216309
-9.851714134216309
-9.729643821716309
-9.729643821716309
-9.729643821716309
-9.729643821716309
-9.729643821716309
-9.729643821716309
-9.729643821716309
-9.729643821716309
-9.729643821716309
-9.729643821716309
-9.729643821716309
-9.729643821716309
-9.729643821716309
-9.729643821716309
-9.729643821716309
-9.729643821716309
-9.729643821716309
-9.729643821716309
-9.729643821716309
-9.729643821716309
-9.729643821716309
-9.607573509216309
-9.607573509216309
-9.607573509216309
-9.607573509216309
-9.607573509216309
-9.607573509216309
-9.607573509216309
-9.607573509216309
-9.607573509216309
-9.607573509216309
-9.607573509216309
-9.607573509216309
-9.607573509216309
-9.607573509216309
-9.607573509216309
-9.607573509216309
-9.607573509216309
-9.607573509216309
-9.607573509216309
-9.607573509216309
-9.607573509216309
-9.607573509216309
-9.607573509216309
-9.607573509216309
-9.607573509216309
-9.607573509216309
-9.607573509216309
-9.607573509216309
-9.607573509216309
-9.607573509216309
-9.607573509216309
-9.607573509216309
-9.607573509216309
-9.607573509216309
-9.607573509216309
-9.607573509216309
-9.607573509216309
-9.607573509216309
-9.607573509216309
-9.607573509216309
-9.607573509216309
-9.607573509216309
-9.607573509216309
-9.607573509216309
-9.607573509216309
-9.607573509216309
-9.607573509216309
-9.607573509216309
-9.607573509216309
-9.607573509216309
-9.607573509216309
-9.607573509216309
-9.607573509216309
-9.607573509216309
-9.607573509216309
-9.607573509216309
-9.607573509216309
-9.607573509216309
-9.607573509216309
-9.607573509216309
-9.729643821716309
-9.729643821716309
-9.607573509216309
-9.729643821716309
-9.729643821716309
-9.729643821716309
-9.729643821716309
-9.729643821716309
-9.729643821716309
-9.729643821716309
-9.729643821716309
-9.729643821716309
-9.729643821716309
-9.729643821716309
-9.729643821716309
-9.729643821716309
-9.729643821716309
-9.729643821716309
-9.729643821716309
-9.729643821716309
-9.729643821716309
-9.729643821716309
-9.729643821716309
-9.729643821716309
-9.729643821716309
-9.729643821716309
-9.729643821716309
-9.729643821716309
-9.729643821716309
-9.729643821716309
-9.729643821716309
-9.729643821716309
-9.729643821716309
-9.729643821716309
-9.729643821716309
-9.729643821716309
-9.729643821716309
-9.729643821716309
-9.729643821716309
-9.729643821716309
-9.729643821716309
-9.729643821716309
-9.729643821716309
-9.729643821716309
-9.729643821716309
-9.729643821716309
-9.729643821716309
-9.729643821716309
-9.729643821716309
-9.729643821716309
-9.729643821716309
-9.729643821716309
-9.729643821716309
-9.729643821716309
-9.607573509216309
-9.607573509216309
-9.607573509216309
-9.607573509216309
-9.607573509216309
-9.607573509216309
-9.607573509216309
-9.607573509216309
-9.607573509216309
-9.607573509216309
-9.607573509216309
-9.607573509216309
-9.607573509216309
-9.607573509216309
-9.607573509216309
-9.607573509216309
-9.607573509216309
-9.607573509216309
-9.607573509216309
-9.607573509216309
-9.607573509216309
-9.607573509216309
-9.607573509216309
-9.607573509216309
-9.607573509216309
-9.607573509216309
-9.607573509216309
-9.607573509216309
-9.607573509216309
-9.485503196716309
-9.607573509216309
-9.607573509216309
-9.607573509216309
-9.485503196716309
-9.485503196716309
-9.607573509216309
-9.607573509216309
-9.607573509216309
-9.607573509216309
-9.607573509216309
-9.485503196716309
-9.485503196716309
-9.485503196716309
-9.607573509216309
-9.485503196716309
-9.607573509216309
-9.607573509216309
-9.607573509216309
-9.607573509216309
-9.485503196716309
-9.485503196716309
-9.607573509216309
-9.607573509216309
-9.607573509216309
-9.607573509216309
-9.607573509216309
-9.607573509216309
-9.485503196716309
-9.607573509216309
-9.607573509216309
-9.607573509216309
-9.607573509216309
-9.607573509216309
-9.485503196716309
-9.607573509216309
-9.607573509216309
