# Supplementary material for: Small Size of Recorded Neuronal Structures Confines the Accuracy in Direct Axonal Voltage Measurements
Source: eNeuro. 2021 Aug 2;8(4):ENEURO.0059-21.2021. doi: 10.1523/ENEURO.0059-21.2021 (PMC8342265; doi:10.1523/ENEURO.0059-21.2021)
Supplement: Extended Data 1 — NEURON codes producing data shown in Figures 2, 5, 8. Download Extended Data 1, ZIP file. [file enu-eN-NWR-0059-21-s01.zip › realistic amplifier model/1_amplifier construction/filter_set/modelcell/20k.dat]

0.112674713134766
0.600955963134766
0.845096588134766
0.845096588134766
0.967166900634766
1.089237213134766
0.967166900634766
0.723026275634766
0.600955963134766
0.234745025634766
-0.253536224365234
-0.497676849365234
-0.375606536865234
-0.009395599365234
0.234745025634766
0.234745025634766
0.234745025634766
0.112674713134766
-0.253536224365234
-0.497676849365234
-0.497676849365234
-0.375606536865234
-0.131465911865234
-0.009395599365234
0.234745025634766
0.356815338134766
0.356815338134766
0.112674713134766
-0.131465911865234
-0.497676849365234
-0.985957622528076
-1.596309185028076
-1.962520122528076
-1.718379497528076
-0.985957622528076
-0.375606536865234
0.234745025634766
0.845096588134766
0.967166900634766
0.723026275634766
0.356815338134766
-0.009395599365234
-0.253536224365234
-0.375606536865234
-0.253536224365234
-0.253536224365234
-0.375606536865234
-0.497676849365234
-0.253536224365234
0.112674713134766
0.234745025634766
0.234745025634766
-0.131465911865234
-0.375606536865234
-0.375606536865234
-0.009395599365234
0.356815338134766
0.356815338134766
-0.009395599365234
-0.375606536865234
-0.253536224365234
-0.009395599365234
0.112674713134766
0.478885650634766
0.967166900634766
1.455448150634766
1.821659088134766
1.821659088134766
1.455448150634766
0.967166900634766
0.600955963134766
0.112674713134766
-0.009395599365234
0.112674713134766
0.234745025634766
0.478885650634766
0.600955963134766
0.478885650634766
0.112674713134766
-0.497676849365234
-0.863887310028076
-0.863887310028076
-0.741817474365234
-0.375606536865234
-0.131465911865234
-0.009395599365234
0.112674713134766
-0.009395599365234
-0.131465911865234
-0.375606536865234
-0.497676849365234
-0.619747161865234
-0.497676849365234
-0.253536224365234
0.112674713134766
0.234745025634766
0.112674713134766
-0.375606536865234
-0.863887310028076
-1.230098247528076
-1.352168560028076
-1.230098247528076
-1.230098247528076
-1.230098247528076
-0.863887310028076
-0.253536224365234
0.600955963134766
0.967166900634766
0.845096588134766
-0.009395599365234
-0.741817474365234
-1.108027935028076
-1.108027935028076
-0.863887310028076
-0.619747161865234
-0.375606536865234
-0.253536224365234
-0.253536224365234
-0.253536224365234
-0.131465911865234
-0.009395599365234
0.112674713134766
0.478885650634766
0.600955963134766
0.723026275634766
0.967166900634766
1.333377838134766
1.699588775634766
1.821659088134766
1.455448150634766
0.723026275634766
0.112674713134766
-0.009395599365234
0.234745025634766
0.478885650634766
0.356815338134766
0.112674713134766
-0.131465911865234
-0.375606536865234
-0.619747161865234
-0.985957622528076
-0.863887310028076
-0.619747161865234
-0.375606536865234
-0.009395599365234
0.478885650634766
0.723026275634766
0.600955963134766
0.478885650634766
0.234745025634766
-0.009395599365234
-0.131465911865234
-0.253536224365234
-0.253536224365234
-0.253536224365234
-0.009395599365234
0.478885650634766
0.967166900634766
1.333377838134766
1.333377838134766
0.845096588134766
0.112674713134766
-0.741817474365234
-1.474238872528076
-1.718379497528076
-0.863887310028076
0.478885650634766
1.455448150634766
1.577518463134766
1.089237213134766
0.234745025634766
-0.497676849365234
-0.863887310028076
-0.741817474365234
-0.497676849365234
-0.131465911865234
-0.009395599365234
0.234745025634766
0.478885650634766
0.600955963134766
0.478885650634766
0.478885650634766
0.478885650634766
0.478885650634766
0.478885650634766
0.723026275634766
1.211307525634766
1.821659088134766
2.187870025634766
2.187870025634766
1.455448150634766
0.478885650634766
-0.131465911865234
-0.497676849365234
-0.741817474365234
-0.741817474365234
-0.619747161865234
-0.619747161865234
-0.741817474365234
-0.863887310028076
-0.985957622528076
-0.863887310028076
-0.619747161865234
-0.497676849365234
-0.253536224365234
-0.009395599365234
0.112674713134766
-0.009395599365234
-0.253536224365234
-0.497676849365234
-0.497676849365234
-0.131465911865234
-0.009395599365234
-0.131465911865234
-0.619747161865234
-0.985957622528076
-0.863887310028076
-0.497676849365234
-0.253536224365234
-0.253536224365234
-0.375606536865234
-0.497676849365234
-0.497676849365234
-0.619747161865234
-0.741817474365234
-0.619747161865234
-0.375606536865234
-0.253536224365234
-0.253536224365234
-0.009395599365234
0.234745025634766
0.478885650634766
0.600955963134766
0.478885650634766
0.112674713134766
-0.009395599365234
0.112674713134766
0.234745025634766
0.234745025634766
0.478885650634766
0.600955963134766
0.478885650634766
0.234745025634766
-0.253536224365234
-0.619747161865234
-0.985957622528076
-1.352168560028076
-1.352168560028076
-1.230098247528076
-0.985957622528076
-0.741817474365234
-0.619747161865234
-0.253536224365234
0.600955963134766
1.333377838134766
1.577518463134766
1.577518463134766
1.333377838134766
0.967166900634766
0.356815338134766
-0.375606536865234
-0.985957622528076
-1.108027935028076
-0.497676849365234
0.356815338134766
0.845096588134766
0.723026275634766
0.356815338134766
0.112674713134766
0.234745025634766
0.356815338134766
0.478885650634766
0.356815338134766
-0.131465911865234
-0.985957622528076
-1.230098247528076
-0.985957622528076
-0.619747161865234
-0.619747161865234
-0.863887310028076
-0.741817474365234
-0.375606536865234
0.356815338134766
0.845096588134766
0.723026275634766
0.234745025634766
-0.375606536865234
-0.741817474365234
-0.863887310028076
-0.741817474365234
-0.741817474365234
-0.863887310028076
-0.497676849365234
0.234745025634766
0.723026275634766
0.723026275634766
0.600955963134766
0.478885650634766
0.356815338134766
0.234745025634766
-0.009395599365234
-0.131465911865234
-0.253536224365234
-0.497676849365234
-0.619747161865234
-0.619747161865234
-0.375606536865234
-0.131465911865234
-0.009395599365234
-0.009395599365234
0.234745025634766
0.478885650634766
0.600955963134766
0.600955963134766
0.478885650634766
0.356815338134766
0.112674713134766
-0.131465911865234
-0.131465911865234
0.112674713134766
0.234745025634766
0.234745025634766
0.234745025634766
-0.009395599365234
-0.253536224365234
-0.375606536865234
-0.375606536865234
-0.253536224365234
-0.131465911865234
-0.131465911865234
-0.253536224365234
-0.497676849365234
-0.741817474365234
-0.497676849365234
-0.131465911865234
0.112674713134766
0.234745025634766
0.478885650634766
0.600955963134766
0.723026275634766
0.600955963134766
0.356815338134766
0.234745025634766
0.112674713134766
0.234745025634766
0.356815338134766
0.478885650634766
0.478885650634766
0.478885650634766
0.478885650634766
0.478885650634766
0.478885650634766
0.234745025634766
0.234745025634766
0.234745025634766
0.356815338134766
0.356815338134766
0.234745025634766
0.234745025634766
-0.009395599365234
-0.131465911865234
-0.009395599365234
0.112674713134766
0.112674713134766
0.234745025634766
0.356815338134766
0.356815338134766
0.234745025634766
0.600955963134766
0.845096588134766
0.600955963134766
0.234745025634766
-0.131465911865234
-0.253536224365234
-0.497676849365234
-0.619747161865234
-0.497676849365234
-0.131465911865234
0.112674713134766
0.112674713134766
0.112674713134766
0.112674713134766
0.112674713134766
0.234745025634766
0.478885650634766
0.600955963134766
0.356815338134766
-0.375606536865234
-1.352168560028076
-1.718379497528076
-1.108027935028076
-0.253536224365234
0.234745025634766
0.112674713134766
-0.009395599365234
0.112674713134766
0.356815338134766
0.356815338134766
0.234745025634766
-0.009395599365234
-0.253536224365234
-0.131465911865234
0.356815338134766
0.967166900634766
0.967166900634766
0.723026275634766
0.600955963134766
0.356815338134766
0.356815338134766
0.356815338134766
0.356815338134766
0.356815338134766
0.478885650634766
0.600955963134766
0.845096588134766
1.089237213134766
0.967166900634766
0.723026275634766
0.356815338134766
-0.131465911865234
-0.619747161865234
-0.497676849365234
-0.131465911865234
0.112674713134766
0.112674713134766
-0.253536224365234
-0.497676849365234
-0.375606536865234
-0.009395599365234
0.356815338134766
0.600955963134766
0.723026275634766
0.478885650634766
0.234745025634766
0.112674713134766
0.234745025634766
0.112674713134766
-0.009395599365234
-0.253536224365234
-0.619747161865234
-1.108027935028076
-1.352168560028076
-1.230098247528076
-0.863887310028076
-0.253536224365234
0.234745025634766
0.600955963134766
0.600955963134766
0.600955963134766
0.723026275634766
0.845096588134766
0.478885650634766
-0.009395599365234
-0.131465911865234
0.356815338134766
1.089237213134766
1.577518463134766
1.333377838134766
0.478885650634766
-0.497676849365234
-0.985957622528076
-0.985957622528076
-0.863887310028076
-0.741817474365234
-0.497676849365234
-0.375606536865234
-0.131465911865234
0.234745025634766
0.600955963134766
0.600955963134766
0.600955963134766
0.723026275634766
0.723026275634766
0.356815338134766
-0.375606536865234
-0.985957622528076
-1.108027935028076
-0.863887310028076
-0.863887310028076
-1.352168560028076
-1.596309185028076
-1.108027935028076
-0.253536224365234
0.478885650634766
0.723026275634766
0.600955963134766
-0.009395599365234
-0.741817474365234
-1.230098247528076
-1.352168560028076
-0.985957622528076
-0.497676849365234
-0.131465911865234
-0.009395599365234
-0.375606536865234
-0.619747161865234
-0.497676849365234
-0.131465911865234
0.478885650634766
0.600955963134766
0.234745025634766
-0.497676849365234
-0.985957622528076
-1.108027935028076
-1.230098247528076
-1.230098247528076
-1.230098247528076
-1.108027935028076
-0.375606536865234
0.600955963134766
1.089237213134766
1.211307525634766
1.089237213134766
1.089237213134766
1.211307525634766
1.089237213134766
0.478885650634766
-0.253536224365234
-0.619747161865234
-0.497676849365234
-0.009395599365234
0.478885650634766
0.845096588134766
0.845096588134766
0.478885650634766
0.112674713134766
-0.253536224365234
-0.619747161865234
-0.741817474365234
-0.741817474365234
-0.497676849365234
-0.131465911865234
0.478885650634766
1.089237213134766
1.089237213134766
0.478885650634766
-0.497676849365234
-1.108027935028076
-1.108027935028076
-0.619747161865234
0.112674713134766
0.600955963134766
0.600955963134766
0.234745025634766
-0.375606536865234
-0.741817474365234
-0.741817474365234
-0.619747161865234
-0.619747161865234
-0.497676849365234
-0.009395599365234
0.600955963134766
1.089237213134766
1.333377838134766
1.333377838134766
0.967166900634766
0.845096588134766
0.723026275634766
0.723026275634766
0.723026275634766
0.600955963134766
0.478885650634766
0.234745025634766
-0.253536224365234
-0.619747161865234
-0.619747161865234
-0.497676849365234
-0.375606536865234
-0.375606536865234
-0.375606536865234
-0.131465911865234
-0.009395599365234
-0.131465911865234
-0.131465911865234
-0.009395599365234
0.478885650634766
0.845096588134766
0.967166900634766
0.356815338134766
-0.619747161865234
-1.230098247528076
-1.230098247528076
-0.741817474365234
-0.131465911865234
0.356815338134766
0.234745025634766
-0.253536224365234
-0.375606536865234
-0.253536224365234
-0.375606536865234
-0.741817474365234
-0.741817474365234
-0.253536224365234
0.112674713134766
0.112674713134766
0.112674713134766
0.356815338134766
0.600955963134766
0.723026275634766
0.845096588134766
0.967166900634766
0.845096588134766
0.478885650634766
0.112674713134766
-0.253536224365234
-0.497676849365234
-0.497676849365234
-0.497676849365234
-0.619747161865234
-0.863887310028076
-1.230098247528076
-1.352168560028076
-1.108027935028076
-0.619747161865234
-0.009395599365234
0.723026275634766
0.967166900634766
0.845096588134766
0.723026275634766
0.723026275634766
0.600955963134766
0.112674713134766
-0.375606536865234
-0.619747161865234
-0.497676849365234
0.234745025634766
1.089237213134766
1.699588775634766
1.577518463134766
1.089237213134766
0.600955963134766
0.112674713134766
-0.375606536865234
-0.741817474365234
-0.619747161865234
-0.253536224365234
-0.009395599365234
-0.009395599365234
-0.253536224365234
-0.497676849365234
-0.741817474365234
-0.985957622528076
-0.863887310028076
-0.375606536865234
0.234745025634766
0.478885650634766
0.234745025634766
-0.253536224365234
-0.497676849365234
-0.375606536865234
-0.131465911865234
-0.131465911865234
-0.009395599365234
0.112674713134766
0.234745025634766
0.234745025634766
0.112674713134766
-0.009395599365234
-0.131465911865234
-0.009395599365234
0.356815338134766
0.845096588134766
1.211307525634766
1.211307525634766
0.845096588134766
0.478885650634766
-0.131465911865234
-0.619747161865234
-0.741817474365234
-0.741817474365234
-0.619747161865234
-0.619747161865234
-0.863887310028076
-1.108027935028076
-1.230098247528076
-1.352168560028076
-1.230098247528076
-0.985957622528076
-0.497676849365234
-0.253536224365234
-0.131465911865234
-0.009395599365234
0.356815338134766
0.967166900634766
1.333377838134766
0.967166900634766
0.478885650634766
-0.009395599365234
-0.253536224365234
-0.375606536865234
-0.131465911865234
0.112674713134766
-0.009395599365234
-0.131465911865234
-0.375606536865234
-0.375606536865234
-0.253536224365234
-0.253536224365234
-0.253536224365234
-0.009395599365234
0.478885650634766
0.478885650634766
0.234745025634766
0.112674713134766
0.112674713134766
0.112674713134766
-0.009395599365234
-0.131465911865234
0.112674713134766
0.356815338134766
0.112674713134766
-0.375606536865234
-0.741817474365234
-0.375606536865234
0.234745025634766
0.600955963134766
0.600955963134766
0.112674713134766
-0.497676849365234
-0.497676849365234
-0.131465911865234
-0.009395599365234
-0.009395599365234
-0.009395599365234
-0.131465911865234
-0.131465911865234
-0.131465911865234
-0.375606536865234
-0.619747161865234
-0.497676849365234
-0.009395599365234
0.600955963134766
0.723026275634766
0.478885650634766
0.112674713134766
-0.009395599365234
0.112674713134766
0.234745025634766
0.356815338134766
0.478885650634766
0.723026275634766
0.845096588134766
1.089237213134766
1.577518463134766
2.187870025634766
2.554080963134766
2.798221588134766
2.432010650634766
1.455448150634766
0.356815338134766
-0.375606536865234
-0.375606536865234
-0.131465911865234
0.112674713134766
0.234745025634766
0.234745025634766
-0.009395599365234
-0.497676849365234
-0.741817474365234
-0.619747161865234
-0.375606536865234
-0.131465911865234
0.112674713134766
0.478885650634766
0.845096588134766
0.967166900634766
0.478885650634766
-0.131465911865234
-0.619747161865234
-0.985957622528076
-0.741817474365234
-0.131465911865234
0.112674713134766
-0.131465911865234
-0.497676849365234
-0.619747161865234
-0.131465911865234
0.356815338134766
0.234745025634766
-0.131465911865234
-0.497676849365234
-0.619747161865234
-0.253536224365234
0.112674713134766
0.600955963134766
0.845096588134766
0.478885650634766
-0.009395599365234
-0.497676849365234
-0.375606536865234
0.234745025634766
0.600955963134766
0.600955963134766
0.723026275634766
0.845096588134766
0.600955963134766
-0.009395599365234
-0.497676849365234
-0.375606536865234
-0.009395599365234
0.234745025634766
0.112674713134766
-0.131465911865234
-0.375606536865234
-0.497676849365234
-0.619747161865234
-0.253536224365234
0.112674713134766
0.234745025634766
-0.131465911865234
-0.253536224365234
-0.131465911865234
0.234745025634766
0.723026275634766
1.089237213134766
1.089237213134766
0.845096588134766
0.356815338134766
-0.009395599365234
-0.253536224365234
-0.375606536865234
-0.619747161865234
-0.863887310028076
-0.619747161865234
-0.131465911865234
0.234745025634766
0.356815338134766
0.478885650634766
0.723026275634766
0.723026275634766
0.356815338134766
-0.009395599365234
-0.253536224365234
-0.375606536865234
-0.375606536865234
-0.497676849365234
-0.741817474365234
-0.619747161865234
-0.497676849365234
-0.619747161865234
-0.619747161865234
-0.375606536865234
0.112674713134766
0.600955963134766
1.089237213134766
1.333377838134766
1.333377838134766
1.089237213134766
0.967166900634766
0.845096588134766
0.845096588134766
0.723026275634766
0.478885650634766
0.112674713134766
-0.497676849365234
-0.863887310028076
-0.741817474365234
-0.253536224365234
0.356815338134766
0.600955963134766
0.478885650634766
0.234745025634766
0.112674713134766
0.234745025634766
0.234745025634766
-0.009395599365234
-0.131465911865234
-0.131465911865234
-0.009395599365234
-0.131465911865234
-0.131465911865234
-0.131465911865234
-0.253536224365234
-0.009395599365234
0.356815338134766
0.723026275634766
0.967166900634766
0.845096588134766
0.356815338134766
-0.009395599365234
-0.131465911865234
-0.253536224365234
-0.253536224365234
-0.009395599365234
0.112674713134766
0.112674713134766
-0.253536224365234
-0.619747161865234
-1.108027935028076
-1.352168560028076
-1.230098247528076
-0.985957622528076
-0.741817474365234
-0.375606536865234
-0.009395599365234
-0.009395599365234
-0.253536224365234
-0.253536224365234
-0.131465911865234
0.234745025634766
0.478885650634766
0.478885650634766
0.356815338134766
0.234745025634766
0.112674713134766
-0.131465911865234
-0.375606536865234
-0.497676849365234
-0.497676849365234
-0.619747161865234
-0.497676849365234
-0.375606536865234
-0.375606536865234
-0.497676849365234
-0.497676849365234
-0.863887310028076
-1.474238872528076
-1.596309185028076
-1.230098247528076
-0.497676849365234
0.112674713134766
0.478885650634766
0.478885650634766
0.356815338134766
0.112674713134766
-0.253536224365234
-0.619747161865234
-0.985957622528076
-1.230098247528076
-0.985957622528076
-0.009395599365234
0.967166900634766
1.455448150634766
1.455448150634766
1.211307525634766
0.967166900634766
0.600955963134766
0.234745025634766
-0.253536224365234
-0.375606536865234
-0.497676849365234
-0.497676849365234
-0.375606536865234
-0.253536224365234
0.112674713134766
0.356815338134766
0.356815338134766
-0.009395599365234
-0.497676849365234
-0.863887310028076
-0.741817474365234
-0.375606536865234
-0.253536224365234
-0.619747161865234
-1.230098247528076
-1.474238872528076
-0.985957622528076
-0.619747161865234
-0.375606536865234
-0.131465911865234
0.234745025634766
0.478885650634766
0.723026275634766
0.723026275634766
0.600955963134766
0.478885650634766
0.356815338134766
-0.009395599365234
-0.497676849365234
-0.741817474365234
-0.741817474365234
-0.497676849365234
-0.131465911865234
0.234745025634766
0.478885650634766
0.723026275634766
0.967166900634766
0.967166900634766
0.723026275634766
0.356815338134766
-0.009395599365234
-0.253536224365234
-0.131465911865234
0.234745025634766
0.723026275634766
0.845096588134766
0.723026275634766
0.723026275634766
0.600955963134766
0.234745025634766
-0.131465911865234
-0.497676849365234
-0.985957622528076
-0.985957622528076
-0.497676849365234
0.112674713134766
0.478885650634766
0.723026275634766
0.967166900634766
1.089237213134766
1.089237213134766
0.845096588134766
0.112674713134766
-0.497676849365234
-0.497676849365234
-0.009395599365234
0.600955963134766
0.723026275634766
0.600955963134766
0.600955963134766
0.723026275634766
0.723026275634766
0.478885650634766
0.478885650634766
0.478885650634766
0.234745025634766
-0.009395599365234
-0.131465911865234
-0.253536224365234
-0.497676849365234
-0.741817474365234
-0.985957622528076
-1.108027935028076
-0.863887310028076
-0.497676849365234
-0.009395599365234
-0.009395599365234
-0.375606536865234
-0.741817474365234
-0.863887310028076
-0.619747161865234
-0.375606536865234
-0.253536224365234
-0.253536224365234
-0.497676849365234
-0.863887310028076
-0.985957622528076
-0.863887310028076
-0.619747161865234
-0.375606536865234
-0.131465911865234
0.234745025634766
0.723026275634766
0.845096588134766
0.600955963134766
-0.131465911865234
-0.741817474365234
-0.985957622528076
-0.741817474365234
-0.375606536865234
-0.009395599365234
0.112674713134766
0.234745025634766
0.478885650634766
0.723026275634766
0.723026275634766
0.600955963134766
0.356815338134766
-0.009395599365234
-0.131465911865234
-0.253536224365234
-0.375606536865234
-0.497676849365234
-0.497676849365234
-0.131465911865234
0.356815338134766
0.845096588134766
0.845096588134766
0.234745025634766
-0.497676849365234
-0.985957622528076
-0.863887310028076
-0.131465911865234
0.600955963134766
0.600955963134766
0.234745025634766
-0.009395599365234
-0.009395599365234
0.112674713134766
0.478885650634766
0.845096588134766
0.845096588134766
0.600955963134766
0.600955963134766
0.845096588134766
0.967166900634766
0.723026275634766
0.478885650634766
0.234745025634766
0.112674713134766
-0.131465911865234
-0.619747161865234
-0.741817474365234
-0.741817474365234
-0.619747161865234
-0.497676849365234
-0.375606536865234
-0.253536224365234
-0.375606536865234
-0.497676849365234
-0.375606536865234
-0.009395599365234
-0.131465911865234
-0.619747161865234
-0.863887310028076
-0.863887310028076
-0.619747161865234
-0.375606536865234
-0.131465911865234
0.478885650634766
1.211307525634766
1.943729400634766
2.309940338134766
2.309940338134766
1.699588775634766
1.211307525634766
0.845096588134766
0.723026275634766
0.723026275634766
0.845096588134766
0.723026275634766
0.356815338134766
-0.375606536865234
-0.863887310028076
-0.741817474365234
-0.497676849365234
-0.009395599365234
0.234745025634766
0.356815338134766
0.234745025634766
-0.253536224365234
-0.497676849365234
-0.375606536865234
-0.131465911865234
0.234745025634766
0.356815338134766
0.234745025634766
0.112674713134766
-0.375606536865234
-1.108027935028076
-1.718379497528076
-1.718379497528076
-1.352168560028076
-0.985957622528076
-0.619747161865234
-0.253536224365234
-0.009395599365234
-0.009395599365234
-0.375606536865234
-0.985957622528076
-1.352168560028076
-1.352168560028076
-1.108027935028076
-0.741817474365234
-0.497676849365234
-0.497676849365234
-0.497676849365234
-0.741817474365234
-0.985957622528076
-0.985957622528076
-0.985957622528076
-0.863887310028076
-0.497676849365234
-0.131465911865234
0.234745025634766
0.356815338134766
0.356815338134766
0.234745025634766
-0.009395599365234
-0.131465911865234
-0.131465911865234
0.234745025634766
0.356815338134766
-0.009395599365234
-0.741817474365234
-1.108027935028076
-1.108027935028076
-0.985957622528076
-0.619747161865234
0.112674713134766
0.478885650634766
0.600955963134766
0.478885650634766
0.478885650634766
0.234745025634766
-0.009395599365234
-0.131465911865234
-0.131465911865234
-0.375606536865234
-0.497676849365234
-0.619747161865234
-0.619747161865234
-0.253536224365234
0.478885650634766
1.211307525634766
1.577518463134766
1.577518463134766
1.577518463134766
1.577518463134766
1.333377838134766
0.723026275634766
-0.009395599365234
-0.375606536865234
-0.375606536865234
0.112674713134766
0.723026275634766
1.089237213134766
0.723026275634766
0.234745025634766
-0.253536224365234
-0.497676849365234
-0.253536224365234
0.112674713134766
0.600955963134766
0.845096588134766
0.600955963134766
0.356815338134766
0.356815338134766
0.723026275634766
1.089237213134766
1.211307525634766
0.967166900634766
0.723026275634766
0.478885650634766
0.356815338134766
0.234745025634766
0.112674713134766
0.112674713134766
0.112674713134766
-0.131465911865234
-0.375606536865234
-0.619747161865234
-0.497676849365234
-0.253536224365234
-0.131465911865234
-0.253536224365234
-0.619747161865234
-0.741817474365234
-0.619747161865234
-0.375606536865234
-0.375606536865234
-0.497676849365234
-0.375606536865234
-0.375606536865234
-0.497676849365234
-0.619747161865234
-0.375606536865234
-0.131465911865234
-0.131465911865234
-0.131465911865234
-0.253536224365234
-0.497676849365234
-0.619747161865234
-0.619747161865234
-0.619747161865234
-0.619747161865234
-0.619747161865234
-0.497676849365234
-0.131465911865234
-0.009395599365234
0.112674713134766
0.356815338134766
0.478885650634766
0.723026275634766
0.600955963134766
0.112674713134766
-0.375606536865234
-0.619747161865234
-0.375606536865234
-0.131465911865234
-0.009395599365234
0.112674713134766
0.234745025634766
0.356815338134766
0.478885650634766
0.478885650634766
0.234745025634766
0.112674713134766
-0.009395599365234
-0.009395599365234
-0.009395599365234
-0.253536224365234
-0.497676849365234
-0.863887310028076
-0.863887310028076
-0.497676849365234
-0.009395599365234
0.112674713134766
0.234745025634766
0.234745025634766
-0.131465911865234
-0.375606536865234
-0.619747161865234
-0.619747161865234
-0.375606536865234
0.234745025634766
0.845096588134766
1.089237213134766
0.967166900634766
0.600955963134766
0.112674713134766
-0.009395599365234
-0.131465911865234
-0.253536224365234
-0.375606536865234
-0.619747161865234
-0.619747161865234
-0.619747161865234
-0.741817474365234
-0.375606536865234
0.112674713134766
0.478885650634766
0.478885650634766
0.112674713134766
-0.375606536865234
-0.497676849365234
-0.375606536865234
-0.131465911865234
0.112674713134766
0.478885650634766
0.600955963134766
0.600955963134766
0.478885650634766
0.356815338134766
0.112674713134766
-0.131465911865234
-0.253536224365234
-0.497676849365234
-0.619747161865234
-0.375606536865234
0.234745025634766
0.478885650634766
-0.009395599365234
-0.619747161865234
-1.108027935028076
-1.230098247528076
-1.108027935028076
-0.863887310028076
-0.619747161865234
-0.497676849365234
-0.375606536865234
-0.497676849365234
-0.497676849365234
-0.497676849365234
-0.253536224365234
0.112674713134766
0.478885650634766
0.600955963134766
0.600955963134766
0.967166900634766
1.333377838134766
1.333377838134766
0.967166900634766
0.845096588134766
0.723026275634766
0.600955963134766
0.234745025634766
-0.497676849365234
-0.863887310028076
-0.863887310028076
-0.985957622528076
-1.108027935028076
-0.863887310028076
-0.009395599365234
0.600955963134766
0.723026275634766
0.723026275634766
0.723026275634766
0.600955963134766
0.356815338134766
-0.131465911865234
-0.375606536865234
-0.375606536865234
-0.375606536865234
-0.497676849365234
-0.619747161865234
-0.619747161865234
-0.375606536865234
0.112674713134766
0.845096588134766
1.699588775634766
2.065799713134766
1.821659088134766
1.089237213134766
0.356815338134766
-0.009395599365234
0.234745025634766
0.356815338134766
0.234745025634766
-0.131465911865234
-0.497676849365234
-0.131465911865234
0.356815338134766
0.356815338134766
-0.131465911865234
-0.741817474365234
-1.352168560028076
-1.474238872528076
-1.108027935028076
-0.619747161865234
-0.009395599365234
0.356815338134766
0.600955963134766
0.478885650634766
0.234745025634766
-0.009395599365234
-0.009395599365234
0.112674713134766
0.112674713134766
-0.131465911865234
-0.619747161865234
-1.108027935028076
-1.474238872528076
-1.230098247528076
-0.619747161865234
-0.009395599365234
0.356815338134766
0.600955963134766
0.600955963134766
0.600955963134766
0.478885650634766
0.356815338134766
0.234745025634766
0.112674713134766
-0.009395599365234
-0.253536224365234
-0.741817474365234
-1.230098247528076
-1.474238872528076
-1.108027935028076
-0.619747161865234
-0.009395599365234
0.356815338134766
0.478885650634766
0.600955963134766
0.723026275634766
0.478885650634766
-0.009395599365234
-0.375606536865234
-0.497676849365234
-0.375606536865234
-0.253536224365234
-0.253536224365234
-0.131465911865234
-0.009395599365234
-0.009395599365234
-0.253536224365234
-0.619747161865234
-0.741817474365234
-0.497676849365234
-0.253536224365234
-0.253536224365234
-0.619747161865234
-1.108027935028076
-1.230098247528076
-0.863887310028076
-0.131465911865234
0.356815338134766
0.478885650634766
0.356815338134766
0.356815338134766
0.356815338134766
0.356815338134766
0.356815338134766
0.356815338134766
0.112674713134766
-0.253536224365234
-0.497676849365234
-0.497676849365234
-0.131465911865234
-0.253536224365234
-0.497676849365234
-0.497676849365234
-0.253536224365234
0.234745025634766
0.600955963134766
0.600955963134766
0.356815338134766
-0.253536224365234
-0.863887310028076
-1.108027935028076
-1.108027935028076
-0.741817474365234
-0.375606536865234
-0.009395599365234
0.112674713134766
0.112674713134766
0.234745025634766
0.234745025634766
0.234745025634766
0.356815338134766
0.723026275634766
0.845096588134766
1.089237213134766
1.089237213134766
0.600955963134766
0.112674713134766
-0.375606536865234
-0.497676849365234
-0.619747161865234
-0.497676849365234
-0.131465911865234
0.234745025634766
0.600955963134766
0.845096588134766
0.967166900634766
0.845096588134766
0.478885650634766
0.234745025634766
0.112674713134766
0.112674713134766
0.112674713134766
0.234745025634766
0.234745025634766
0.234745025634766
0.234745025634766
0.356815338134766
0.478885650634766
0.600955963134766
0.478885650634766
0.234745025634766
0.112674713134766
-0.009395599365234
-0.253536224365234
-0.741817474365234
-0.863887310028076
-0.863887310028076
-0.497676849365234
-0.009395599365234
0.234745025634766
0.234745025634766
0.112674713134766
0.112674713134766
0.234745025634766
0.356815338134766
0.478885650634766
0.600955963134766
0.600955963134766
0.723026275634766
0.845096588134766
1.089237213134766
0.845096588134766
0.356815338134766
-0.253536224365234
-0.619747161865234
-0.497676849365234
-0.009395599365234
0.478885650634766
0.723026275634766
0.478885650634766
0.234745025634766
0.112674713134766
-0.131465911865234
-0.253536224365234
-0.253536224365234
-0.009395599365234
0.234745025634766
0.112674713134766
-0.009395599365234
-0.009395599365234
-0.131465911865234
-0.253536224365234
-0.375606536865234
-0.619747161865234
-0.863887310028076
-0.985957622528076
-0.863887310028076
-0.741817474365234
-0.497676849365234
-0.253536224365234
-0.009395599365234
0.234745025634766
0.234745025634766
0.112674713134766
-0.009395599365234
0.234745025634766
0.723026275634766
1.089237213134766
1.333377838134766
1.089237213134766
0.845096588134766
0.845096588134766
0.967166900634766
1.089237213134766
1.089237213134766
0.967166900634766
0.845096588134766
0.600955963134766
0.234745025634766
-0.131465911865234
-0.375606536865234
-0.009395599365234
0.478885650634766
0.723026275634766
0.478885650634766
0.112674713134766
-0.497676849365234
-0.619747161865234
-0.497676849365234
-0.497676849365234
-0.375606536865234
-0.375606536865234
-0.009395599365234
0.356815338134766
0.723026275634766
0.723026275634766
0.478885650634766
0.234745025634766
0.112674713134766
-0.131465911865234
-0.497676849365234
-0.619747161865234
-0.619747161865234
-0.619747161865234
-0.375606536865234
-0.131465911865234
-0.009395599365234
-0.009395599365234
-0.253536224365234
-0.619747161865234
-0.985957622528076
-1.108027935028076
-0.619747161865234
-0.253536224365234
0.112674713134766
0.356815338134766
0.356815338134766
0.234745025634766
-0.009395599365234
-0.009395599365234
0.234745025634766
0.112674713134766
-0.009395599365234
-0.253536224365234
-0.497676849365234
-0.863887310028076
-1.474238872528076
-1.962520122528076
-2.206660747528076
-1.840449810028076
-1.352168560028076
-0.619747161865234
0.112674713134766
0.600955963134766
0.723026275634766
0.600955963134766
0.478885650634766
0.234745025634766
-0.009395599365234
0.112674713134766
0.356815338134766
0.234745025634766
-0.131465911865234
-0.497676849365234
-0.619747161865234
-0.375606536865234
-0.009395599365234
0.112674713134766
0.112674713134766
0.234745025634766
0.478885650634766
0.600955963134766
0.600955963134766
0.478885650634766
0.478885650634766
0.356815338134766
-0.131465911865234
-0.741817474365234
-0.985957622528076
-0.863887310028076
-0.497676849365234
-0.009395599365234
0.234745025634766
-0.009395599365234
-0.497676849365234
-0.985957622528076
-1.108027935028076
-0.863887310028076
-0.131465911865234
0.600955963134766
1.211307525634766
1.455448150634766
1.089237213134766
0.234745025634766
-0.497676849365234
-0.985957622528076
-0.985957622528076
-0.619747161865234
-0.375606536865234
-0.253536224365234
-0.253536224365234
-0.009395599365234
0.478885650634766
0.845096588134766
1.089237213134766
1.211307525634766
0.967166900634766
0.478885650634766
-0.009395599365234
-0.375606536865234
-0.497676849365234
-0.375606536865234
-0.375606536865234
-0.375606536865234
-0.375606536865234
-0.131465911865234
0.112674713134766
0.356815338134766
0.478885650634766
0.723026275634766
0.967166900634766
0.845096588134766
0.356815338134766
-0.009395599365234
-0.375606536865234
-0.497676849365234
-0.497676849365234
-0.375606536865234
-0.253536224365234
-0.009395599365234
0.356815338134766
0.478885650634766
0.234745025634766
-0.131465911865234
-0.375606536865234
-0.497676849365234
-0.375606536865234
-0.375606536865234
-0.619747161865234
-0.619747161865234
-0.375606536865234
-0.375606536865234
-0.619747161865234
-1.352168560028076
-1.718379497528076
-1.962520122528076
-1.840449810028076
-1.352168560028076
-0.741817474365234
-0.131465911865234
0.356815338134766
0.478885650634766
0.356815338134766
0.478885650634766
0.600955963134766
0.600955963134766
0.478885650634766
0.234745025634766
-0.009395599365234
-0.009395599365234
0.234745025634766
0.234745025634766
-0.131465911865234
-0.253536224365234
-0.009395599365234
0.234745025634766
0.356815338134766
0.234745025634766
0.234745025634766
0.234745025634766
-0.009395599365234
-0.253536224365234
-0.375606536865234
-0.253536224365234
-0.131465911865234
-0.131465911865234
0.112674713134766
0.478885650634766
0.845096588134766
0.845096588134766
0.478885650634766
0.112674713134766
-0.375606536865234
-0.497676849365234
-0.375606536865234
0.112674713134766
0.600955963134766
0.967166900634766
0.845096588134766
0.356815338134766
-0.375606536865234
-0.985957622528076
-1.108027935028076
-0.985957622528076
-0.741817474365234
-0.375606536865234
-0.375606536865234
-0.497676849365234
-0.253536224365234
-0.131465911865234
-0.253536224365234
-0.497676849365234
-0.375606536865234
-0.131465911865234
-0.009395599365234
0.234745025634766
0.600955963134766
0.600955963134766
0.112674713134766
-0.131465911865234
-0.131465911865234
-0.009395599365234
0.234745025634766
0.478885650634766
0.356815338134766
-0.253536224365234
-0.985957622528076
-1.108027935028076
-0.741817474365234
-0.375606536865234
-0.131465911865234
-0.131465911865234
-0.375606536865234
-0.375606536865234
-0.009395599365234
0.356815338134766
0.234745025634766
-0.253536224365234
-0.863887310028076
-0.741817474365234
-0.009395599365234
0.600955963134766
0.967166900634766
0.845096588134766
0.478885650634766
0.234745025634766
-0.009395599365234
0.112674713134766
0.478885650634766
1.089237213134766
1.577518463134766
1.577518463134766
0.845096588134766
-0.009395599365234
-0.497676849365234
-0.375606536865234
-0.009395599365234
0.478885650634766
0.967166900634766
1.333377838134766
0.967166900634766
0.356815338134766
-0.131465911865234
-0.253536224365234
-0.497676849365234
-0.741817474365234
-0.985957622528076
-1.108027935028076
-0.741817474365234
-0.253536224365234
0.234745025634766
0.478885650634766
0.234745025634766
-0.131465911865234
-0.009395599365234
0.356815338134766
0.600955963134766
0.723026275634766
0.478885650634766
-0.131465911865234
-0.375606536865234
-0.619747161865234
-0.619747161865234
-0.741817474365234
-0.863887310028076
-0.985957622528076
-0.985957622528076
-1.108027935028076
-1.230098247528076
-1.474238872528076
-1.596309185028076
-1.108027935028076
-0.131465911865234
0.723026275634766
1.089237213134766
0.723026275634766
0.356815338134766
-0.009395599365234
-0.131465911865234
0.234745025634766
0.600955963134766
0.967166900634766
1.333377838134766
1.333377838134766
1.211307525634766
1.333377838134766
1.455448150634766
1.455448150634766
1.333377838134766
1.333377838134766
1.333377838134766
1.333377838134766
1.089237213134766
0.845096588134766
0.600955963134766
0.356815338134766
0.112674713134766
-0.131465911865234
-0.253536224365234
-0.253536224365234
-0.375606536865234
-0.253536224365234
0.234745025634766
0.478885650634766
-0.375606536865234
-3.427363872528076
-11.606074333190918
-43.466423034667969
-112.314071655273440
-206.552352905273440
-301.400970458984370
-377.328704833984370
-425.790618896484370
-448.007415771484370
-451.303314208984370
-443.857025146484370
-433.236907958984370
-423.593353271484370
-416.513275146484370
-410.898040771484370
-406.015228271484370
-401.132415771484370
-396.005462646484370
-390.512298583984370
-385.019134521484370
-379.648040771484370
-374.276947021484370
-368.905853271484370
-364.145111083984370
-360.116790771484370
-356.088470458984370
-351.693939208984370
-347.055267333984370
-342.294525146484370
-337.899993896484370
-333.871673583984370
-330.087493896484370
-326.425384521484370
-322.519134521484370
-318.490814208984370
-314.462493896484370
-310.312103271484370
-306.283782958984370
-302.499603271484370
-299.081634521484370
-296.029876708984370
-292.856048583984370
-289.438079833984370
-285.898040771484370
-282.358001708984370
-278.940032958984370
-275.644134521484370
-272.348236083984370
-268.930267333984370
-265.634368896484370
-262.582611083984370
-259.774993896484370
-257.089447021484370
-254.403915405273440
-251.474227905273440
-248.300399780273440
-245.126571655273440
-242.196884155273440
-239.511337280273440
-236.947860717773440
-234.140243530273440
-231.332626342773440
-228.525009155273440
-225.595321655273440
-222.787704467773440
-220.102157592773440
-217.660751342773440
-215.097274780273440
-212.655868530273440
-210.702743530273440
-209.115829467773440
-207.528915405273440
-205.331649780273440
-202.157821655273440
-198.617782592773440
-195.321884155273440
-192.880477905273440
-191.049423217773440
-189.706649780273440
-188.363876342773440
-186.899032592773440
-185.067977905273440
-182.748641967773440
-180.185165405273440
-177.621688842773440
-175.058212280273440
-172.983016967773440
-170.907821655273440
-169.076766967773440
-167.611923217773440
-166.391220092773440
-164.804306030273440
-162.851181030273440
-160.775985717773440
-158.700790405273440
-156.869735717773440
-155.160751342773440
-153.695907592773440
-151.986923217773440
-149.789657592773440
-147.836532592773440
-145.883407592773440
-144.418563842773440
-143.197860717773440
-142.465438842773440
-141.610946655273440
-140.390243530273440
-138.803329467773440
-136.850204467773440
-134.775009155273440
-132.577743530273440
-130.868759155273440
-129.403915405273440
-128.061141967773440
-126.596298217773440
-124.887313842773440
-123.300399780273440
-122.201766967773440
-121.591415405273440
-120.736923217773440
-119.150009155273440
-117.318954467773440
-115.732040405273440
-114.267196655273440
-112.924423217773440
-111.825790405273440
-111.093368530273440
-110.360946655273440
-109.506454467773440
-108.407821655273440
-107.187118530273440
-105.722274780273440
-104.501571655273440
-103.280868530273440
-102.060165405273440
-100.839462280273440
-99.496688842773438
-98.153915405273438
-96.567001342773438
-95.102157592773438
-93.515243530273438
-92.416610717773438
-91.806259155273438
-91.684188842773438
-91.684188842773438
-91.317977905273438
-90.829696655273438
-90.219345092773438
-88.998641967773438
-87.289657592773438
-85.946884155273437
-84.970321655273437
-84.115829467773438
-83.139266967773438
-81.918563842773438
-80.575790405273437
-79.355087280273437
-78.622665405273437
-78.256454467773438
-77.768173217773438
-77.035751342773438
-76.303329467773438
-75.448837280273437
-74.472274780273437
-73.739852905273437
-73.129501342773438
-72.519157409667969
-71.786735534667969
-71.298454284667969
-70.688102722167969
-69.833610534667969
-69.101188659667969
-68.246696472167969
-67.392204284667969
-66.781852722167969
-66.171501159667969
-65.439079284667969
-64.584587097167969
-63.852165222167969
-63.241813659667969
-62.631462097167969
-62.143180847167969
-61.899040222167969
-61.776969909667969
-61.288688659667969
-60.434196472167969
-59.457633972167969
-58.725212097167969
-57.992790222167969
-57.382438659667969
-56.894157409667969
-56.161735534667969
-55.063102722167969
-54.208610534667969
-53.476188659667969
-52.865837097167969
-52.377555847167969
-52.255485534667969
-52.499626159667969
-52.743766784667969
-52.499626159667969
-51.889274597167969
-51.034782409667969
-50.180290222167969
-49.203727722167969
-48.227165222167969
-47.372673034667969
-46.762321472167969
-46.274040222167969
-46.151969909667969
-46.274040222167969
-46.518180847167969
-46.396110534667969
-46.029899597167969
-45.541618347167969
-45.053337097167969
-44.320915222167969
-43.588493347167969
-42.611930847167969
-42.001579284667969
-41.635368347167969
-41.147087097167969
-40.780876159667969
-41.025016784667969
-41.513298034667969
-41.635368347167969
-41.391227722167969
-41.147087097167969
-40.658805847167969
-39.926383972167969
-38.949821472167969
-38.095329284667969
-37.607048034667969
-37.607048034667969
-37.729118347167969
-37.607048034667969
-37.362907409667969
-37.240837097167969
-37.118766784667969
-36.874626159667969
-36.508415222167969
-35.898063659667969
-35.165641784667969
-34.799430847167969
-34.677360534667969
-34.433219909667969
-34.067008972167969
-33.456657409667969
-32.602165222167969
-31.869743347167969
-31.381462097167969
-31.503532409667969
-31.869743347167969
-32.235954284667969
-32.235954284667969
-31.869743347167969
-31.381462097167969
-30.893180847167969
-30.526969909667969
-30.282829284667969
-30.038688659667969
-29.916618347167969
-29.794548034667969
-29.428337097167969
-29.062126159667969
-28.817985534667969
-28.573844909667969
-28.085563659667969
-27.597282409667969
-27.353141784667969
-27.475212097167969
-27.841423034667969
-28.085563659667969
-27.963493347167969
-27.719352722167969
-27.353141784667969
-26.986930847167969
-26.742790222167969
-26.132438659667969
-25.400016784667969
-24.789667129516602
-24.667596817016602
-24.667596817016602
-24.667596817016602
-24.545526504516602
-24.423456192016602
-24.179315567016602
-24.057245254516602
-23.935174942016602
-23.813104629516602
-23.691034317016602
-23.568964004516602
-23.813104629516602
-24.057245254516602
-24.179315567016602
-24.179315567016602
-23.935174942016602
-23.446893692016602
-22.836542129516602
-22.226190567016602
-21.615839004516602
-21.371698379516602
-20.883417129516602
-20.395135879516602
-20.395135879516602
-20.761346817016602
-21.249628067016602
-21.615839004516602
-21.737909317016602
-21.615839004516602
-21.371698379516602
-21.005487442016602
-20.517206192016602
-19.784784317016602
-19.052362442016602
-18.564081192016602
-18.686151504516602
-18.930292129516602
-19.174432754516602
-19.296503067016602
-19.418573379516602
-19.296503067016602
-19.296503067016602
-19.418573379516602
-19.784784317016602
-20.150995254516602
-20.517206192016602
-20.517206192016602
-20.028924942016602
-19.296503067016602
-18.564081192016602
-18.075799942016602
-18.319940567016602
-19.052362442016602
-19.784784317016602
-19.906854629516602
-19.418573379516602
-18.808221817016602
-18.197870254516602
-17.953729629516602
-17.953729629516602
-18.075799942016602
-18.197870254516602
-18.075799942016602
-17.709589004516602
-17.099237442016602
-16.488885879516602
-16.122674942016602
-15.878534317016602
-15.878534317016602
-16.122674942016602
-16.122674942016602
-15.878534317016602
-15.878534317016602
-16.244745254516602
-16.488885879516602
-16.366815567016602
-16.000604629516602
-15.756464004516602
-15.756464004516602
-15.756464004516602
-15.756464004516602
-15.756464004516602
-15.878534317016602
-16.000604629516602
-15.878534317016602
-15.512323379516602
-15.024042129516602
-14.901971817016602
-15.268182754516602
-15.878534317016602
-16.122674942016602
-16.000604629516602
-15.634393692016602
-15.268182754516602
-15.268182754516602
-15.634393692016602
-15.756464004516602
-15.268182754516602
-14.657831192016602
-14.169549942016602
-14.047479629516602
-13.925409317016602
-13.681268692016602
-13.437128067016602
-13.192987442016602
-13.192987442016602
-13.559198379516602
-14.169549942016602
-14.657831192016602
-14.779901504516602
-14.901971817016602
-14.901971817016602
-15.024042129516602
-15.024042129516602
-14.657831192016602
-13.681268692016602
-12.948846817016602
-12.460566520690918
-11.972285270690918
-11.728144645690918
-11.728144645690918
-11.850214958190918
-11.972285270690918
-12.216425895690918
-12.582636833190918
-13.070917129516602
-13.681268692016602
-13.925409317016602
-13.925409317016602
-13.681268692016602
-13.559198379516602
-13.803339004516602
-14.169549942016602
-14.413690567016602
-14.535760879516602
-14.169549942016602
-13.559198379516602
-12.704707145690918
-12.216425895690918
-12.216425895690918
-12.704707145690918
-13.559198379516602
-13.925409317016602
-13.925409317016602
-13.681268692016602
-13.192987442016602
-12.582636833190918
-11.972285270690918
-11.728144645690918
-11.972285270690918
-12.216425895690918
-11.850214958190918
-11.484004020690918
-11.606074333190918
-11.972285270690918
-12.460566520690918
-12.948846817016602
-12.704707145690918
-11.850214958190918
-11.239863395690918
-11.117793083190918
-11.606074333190918
-11.972285270690918
-12.094355583190918
-11.972285270690918
-11.850214958190918
-11.972285270690918
-12.338496208190918
-12.582636833190918
-12.582636833190918
-12.338496208190918
-11.972285270690918
-11.728144645690918
-11.728144645690918
-11.606074333190918
-11.728144645690918
-11.972285270690918
-12.216425895690918
-12.460566520690918
-12.582636833190918
-12.826776504516602
-12.582636833190918
-11.972285270690918
-11.361933708190918
-11.239863395690918
-11.606074333190918
-11.728144645690918
-11.361933708190918
-10.751582145690918
-10.263300895690918
-9.897089958190918
-10.141230583190918
-10.995722770690918
-11.728144645690918
-12.094355583190918
-12.094355583190918
-11.972285270690918
-11.606074333190918
-11.606074333190918
-11.728144645690918
-11.728144645690918
-11.484004020690918
-11.239863395690918
-11.239863395690918
-10.995722770690918
-10.751582145690918
-10.873652458190918
-10.995722770690918
-10.873652458190918
-10.751582145690918
-10.629511833190918
-10.873652458190918
-10.995722770690918
-10.995722770690918
-10.629511833190918
-10.019160270690918
-9.652949333190918
-9.286738395690918
-9.164668083190918
-9.164668083190918
-9.530879020690918
-10.385371208190918
-11.361933708190918
-12.094355583190918
-12.094355583190918
-11.972285270690918
-11.728144645690918
-11.484004020690918
-11.117793083190918
-10.751582145690918
-10.507441520690918
-10.385371208190918
-10.263300895690918
-9.775019645690918
-9.164668083190918
-8.676386833190918
-8.554316520690918
-8.920527458190918
-9.652949333190918
-10.263300895690918
-10.751582145690918
-10.751582145690918
-10.629511833190918
-10.629511833190918
-10.507441520690918
-10.385371208190918
-10.507441520690918
-10.751582145690918
-11.117793083190918
-11.239863395690918
-11.239863395690918
-11.117793083190918
-10.751582145690918
-10.263300895690918
-9.897089958190918
-9.775019645690918
-10.019160270690918
-10.141230583190918
-10.385371208190918
-10.629511833190918
-10.751582145690918
-10.873652458190918
-10.873652458190918
-10.751582145690918
-10.629511833190918
-10.507441520690918
-10.385371208190918
-10.263300895690918
-10.507441520690918
-10.629511833190918
-10.507441520690918
-10.019160270690918
-9.652949333190918
-9.408808708190918
-9.652949333190918
-10.263300895690918
-11.117793083190918
-11.606074333190918
-11.484004020690918
-10.873652458190918
-10.385371208190918
-10.141230583190918
-10.019160270690918
-10.141230583190918
-10.141230583190918
-10.019160270690918
-9.775019645690918
-9.530879020690918
-9.286738395690918
-9.042597770690918
-8.920527458190918
-9.164668083190918
-9.408808708190918
-9.652949333190918
-9.652949333190918
-9.652949333190918
-9.652949333190918
-9.897089958190918
-10.263300895690918
-10.873652458190918
-11.484004020690918
-11.361933708190918
-10.873652458190918
-10.751582145690918
-10.995722770690918
-11.361933708190918
-11.239863395690918
-10.751582145690918
-10.263300895690918
-10.019160270690918
-9.408808708190918
-8.920527458190918
-8.798457145690918
-9.286738395690918
-9.897089958190918
-10.629511833190918
-10.629511833190918
-10.019160270690918
-9.408808708190918
-9.530879020690918
-10.019160270690918
-10.629511833190918
-10.995722770690918
-10.995722770690918
-10.873652458190918
-10.385371208190918
-9.897089958190918
-9.530879020690918
-9.042597770690918
-8.798457145690918
-8.676386833190918
-8.798457145690918
-9.042597770690918
-9.408808708190918
-9.775019645690918
-9.775019645690918
-9.530879020690918
-9.286738395690918
-9.286738395690918
-9.408808708190918
-9.408808708190918
-9.286738395690918
-9.286738395690918
-9.408808708190918
-9.408808708190918
-9.286738395690918
-9.286738395690918
-9.652949333190918
-10.141230583190918
-10.751582145690918
-11.239863395690918
-11.239863395690918
-10.873652458190918
-10.385371208190918
-10.019160270690918
-9.897089958190918
-10.019160270690918
-10.507441520690918
-10.995722770690918
-10.995722770690918
-10.385371208190918
-9.530879020690918
-8.798457145690918
-8.554316520690918
-8.554316520690918
-8.798457145690918
-9.286738395690918
-9.652949333190918
-9.897089958190918
-10.019160270690918
-10.019160270690918
-9.897089958190918
-9.897089958190918
-9.897089958190918
-10.019160270690918
-10.263300895690918
-10.385371208190918
-10.263300895690918
-10.019160270690918
-9.897089958190918
-9.897089958190918
-10.019160270690918
-10.263300895690918
-10.385371208190918
-10.263300895690918
-10.263300895690918
-10.141230583190918
-10.019160270690918
-9.408808708190918
-8.798457145690918
-8.920527458190918
-9.530879020690918
-10.141230583190918
-10.385371208190918
-10.141230583190918
-9.775019645690918
-9.408808708190918
-9.408808708190918
-9.530879020690918
-9.775019645690918
-9.897089958190918
-10.019160270690918
-10.019160270690918
-9.897089958190918
-9.897089958190918
-10.141230583190918
-10.629511833190918
-10.873652458190918
-10.751582145690918
-10.385371208190918
-9.897089958190918
-9.530879020690918
-9.164668083190918
-8.920527458190918
-8.920527458190918
-9.042597770690918
-8.920527458190918
-8.798457145690918
-8.310175895690918
-8.066035270690918
-8.188105583190918
-8.432246208190918
-8.798457145690918
-9.286738395690918
-10.019160270690918
-10.385371208190918
-10.507441520690918
-10.507441520690918
-10.263300895690918
-10.019160270690918
-9.897089958190918
-10.019160270690918
-10.141230583190918
-10.385371208190918
-10.507441520690918
-10.507441520690918
-10.263300895690918
-10.019160270690918
-9.775019645690918
-9.897089958190918
-10.385371208190918
-10.629511833190918
-10.751582145690918
-10.507441520690918
-10.263300895690918
-10.385371208190918
-10.751582145690918
-10.873652458190918
-10.385371208190918
-9.775019645690918
-9.408808708190918
-9.530879020690918
-10.019160270690918
-10.385371208190918
-10.385371208190918
-10.385371208190918
-10.141230583190918
-9.530879020690918
-9.164668083190918
-9.286738395690918
-9.530879020690918
-9.408808708190918
-9.042597770690918
-9.042597770690918
-9.408808708190918
-9.775019645690918
-9.897089958190918
-10.019160270690918
-10.141230583190918
-10.385371208190918
-10.507441520690918
-10.263300895690918
-10.141230583190918
-10.141230583190918
-10.141230583190918
-10.019160270690918
-10.019160270690918
-9.897089958190918
-9.652949333190918
-9.652949333190918
-9.652949333190918
-9.897089958190918
-9.897089958190918
-9.897089958190918
-9.897089958190918
-10.019160270690918
-10.141230583190918
-10.263300895690918
-10.263300895690918
-10.019160270690918
-9.652949333190918
-9.164668083190918
-8.798457145690918
-8.920527458190918
-9.164668083190918
-9.408808708190918
-9.652949333190918
-9.897089958190918
-10.019160270690918
-9.897089958190918
-9.897089958190918
-9.897089958190918
-9.897089958190918
-10.019160270690918
-10.141230583190918
-10.263300895690918
-10.263300895690918
-10.141230583190918
-10.141230583190918
-10.141230583190918
-10.019160270690918
-9.775019645690918
-9.652949333190918
-9.652949333190918
-9.530879020690918
-9.530879020690918
-9.530879020690918
-9.652949333190918
-9.530879020690918
-9.286738395690918
-8.920527458190918
-9.164668083190918
-9.652949333190918
-10.141230583190918
-10.263300895690918
-10.385371208190918
-10.507441520690918
-10.629511833190918
-10.385371208190918
-10.019160270690918
-9.652949333190918
-9.286738395690918
-9.164668083190918
-9.408808708190918
-9.897089958190918
-10.507441520690918
-10.751582145690918
-10.507441520690918
-10.141230583190918
-9.652949333190918
-8.920527458190918
-8.554316520690918
-8.432246208190918
-8.676386833190918
-9.042597770690918
-9.408808708190918
-9.652949333190918
-9.652949333190918
-9.408808708190918
-9.286738395690918
-9.408808708190918
-9.652949333190918
-9.775019645690918
-9.652949333190918
-9.164668083190918
-8.798457145690918
-8.676386833190918
-8.798457145690918
-9.286738395690918
-9.530879020690918
-9.530879020690918
-9.530879020690918
-9.530879020690918
-9.286738395690918
-8.920527458190918
-8.920527458190918
-9.164668083190918
-9.408808708190918
-9.530879020690918
-9.286738395690918
-9.286738395690918
-9.530879020690918
-9.775019645690918
-9.897089958190918
-9.897089958190918
-10.019160270690918
-10.141230583190918
-10.019160270690918
-9.530879020690918
-9.042597770690918
-8.920527458190918
-9.286738395690918
-9.652949333190918
-9.652949333190918
-9.775019645690918
-10.141230583190918
-10.385371208190918
-10.263300895690918
-10.019160270690918
-10.019160270690918
-9.897089958190918
-9.775019645690918
-9.286738395690918
-8.920527458190918
-8.798457145690918
-9.164668083190918
-9.897089958190918
-10.507441520690918
-10.873652458190918
-10.873652458190918
-10.629511833190918
-10.019160270690918
-9.408808708190918
-9.408808708190918
-9.897089958190918
-10.385371208190918
-10.507441520690918
-10.263300895690918
-10.019160270690918
-9.897089958190918
-10.019160270690918
-10.263300895690918
-10.385371208190918
-10.385371208190918
-10.263300895690918
-10.019160270690918
-9.652949333190918
-9.408808708190918
-9.408808708190918
-9.530879020690918
-9.775019645690918
-9.897089958190918
-9.775019645690918
-9.530879020690918
-9.286738395690918
-9.042597770690918
-8.676386833190918
-8.310175895690918
-8.310175895690918
-8.798457145690918
-9.652949333190918
-10.385371208190918
-10.629511833190918
-10.385371208190918
-10.385371208190918
-10.263300895690918
-10.019160270690918
-9.775019645690918
-9.652949333190918
-9.775019645690918
-9.530879020690918
-9.408808708190918
-9.164668083190918
-9.042597770690918
-9.286738395690918
-9.775019645690918
-10.019160270690918
-9.897089958190918
-9.897089958190918
-10.019160270690918
-10.019160270690918
-9.530879020690918
-9.042597770690918
-9.164668083190918
-10.019160270690918
-10.995722770690918
-11.239863395690918
-10.629511833190918
-9.530879020690918
-8.798457145690918
-8.432246208190918
-8.554316520690918
-8.798457145690918
-8.920527458190918
-9.408808708190918
-10.141230583190918
-10.751582145690918
-10.751582145690918
-10.751582145690918
-10.507441520690918
-10.019160270690918
-9.775019645690918
-10.019160270690918
-10.385371208190918
-10.507441520690918
-10.263300895690918
-10.141230583190918
-10.141230583190918
-10.141230583190918
-9.775019645690918
-9.164668083190918
-8.676386833190918
-8.310175895690918
-8.188105583190918
-8.310175895690918
-8.798457145690918
-9.408808708190918
-10.385371208190918
-10.995722770690918
-11.239863395690918
-11.117793083190918
-10.873652458190918
-10.507441520690918
-9.775019645690918
-9.042597770690918
-8.798457145690918
-8.920527458190918
-9.286738395690918
-9.652949333190918
-10.141230583190918
-10.385371208190918
-10.385371208190918
-10.019160270690918
-9.286738395690918
-8.798457145690918
-8.920527458190918
-9.408808708190918
-9.775019645690918
-9.775019645690918
-9.652949333190918
-9.408808708190918
-9.042597770690918
-8.554316520690918
-8.188105583190918
-8.188105583190918
-8.676386833190918
-9.164668083190918
-9.530879020690918
-9.775019645690918
-10.141230583190918
-10.629511833190918
-10.751582145690918
-10.385371208190918
-10.019160270690918
-9.652949333190918
-9.408808708190918
-9.286738395690918
-9.530879020690918
-9.775019645690918
-10.263300895690918
-10.507441520690918
-10.385371208190918
-9.652949333190918
-9.042597770690918
-9.042597770690918
-9.408808708190918
-9.897089958190918
-10.141230583190918
-10.263300895690918
-10.141230583190918
-9.775019645690918
-9.530879020690918
-9.164668083190918
-8.798457145690918
-8.798457145690918
-8.676386833190918
-8.554316520690918
-8.554316520690918
-9.042597770690918
-9.652949333190918
-9.775019645690918
-9.408808708190918
-9.164668083190918
-9.408808708190918
-9.775019645690918
-9.897089958190918
-9.652949333190918
-9.408808708190918
-9.286738395690918
-9.164668083190918
-9.164668083190918
-9.530879020690918
-10.019160270690918
-10.507441520690918
-10.873652458190918
-10.873652458190918
-10.263300895690918
-9.652949333190918
-9.164668083190918
-8.798457145690918
-8.798457145690918
-9.530879020690918
-10.507441520690918
-10.873652458190918
-10.507441520690918
-9.775019645690918
-9.408808708190918
-9.286738395690918
-9.286738395690918
-9.530879020690918
-9.652949333190918
-9.652949333190918
-9.652949333190918
-9.775019645690918
-10.141230583190918
-10.751582145690918
-11.117793083190918
-11.117793083190918
-10.629511833190918
-9.897089958190918
-9.408808708190918
-9.408808708190918
-9.286738395690918
-9.164668083190918
-9.042597770690918
-8.798457145690918
-8.798457145690918
-9.042597770690918
-9.408808708190918
-9.775019645690918
-9.897089958190918
-9.775019645690918
-9.652949333190918
-9.286738395690918
-8.920527458190918
-8.798457145690918
-9.286738395690918
-10.141230583190918
-10.751582145690918
-10.751582145690918
-10.385371208190918
-10.141230583190918
-9.775019645690918
-9.164668083190918
-8.798457145690918
