# Supplementary material for: Small Size of Recorded Neuronal Structures Confines the Accuracy in Direct Axonal Voltage Measurements
Source: eNeuro. 2021 Aug 2;8(4):ENEURO.0059-21.2021. doi: 10.1523/ENEURO.0059-21.2021 (PMC8342265; doi:10.1523/ENEURO.0059-21.2021)
Supplement: Extended Data 1 — NEURON codes producing data shown in Figures 2, 5, 8. Download Extended Data 1, ZIP file. [file enu-eN-NWR-0059-21-s01.zip › realistic amplifier model/1_amplifier construction/filter_set/modelcell/22k.dat]

-0.387624740600586
-0.265554428100586
0.100656509399414
0.588937759399414
1.199289321899414
1.565500259399414
1.321359634399414
0.711008071899414
0.100656509399414
-0.509695053100586
-0.875905513763428
-0.997975826263428
-0.753835678100586
-0.387624740600586
-0.021413803100586
-0.021413803100586
-0.265554428100586
-0.753835678100586
-0.997975826263428
-0.753835678100586
0.100656509399414
0.711008071899414
0.588937759399414
-0.143484115600586
-0.875905513763428
-1.120046138763428
-1.120046138763428
-1.120046138763428
-0.997975826263428
-1.120046138763428
-1.486257076263428
-1.364186763763428
-0.509695053100586
0.588937759399414
1.565500259399414
2.175851821899414
2.542062759399414
2.419992446899414
1.931711196899414
1.199289321899414
0.344797134399414
-0.509695053100586
-0.875905513763428
-0.753835678100586
-0.143484115600586
0.588937759399414
1.199289321899414
1.077219009399414
0.100656509399414
-0.753835678100586
-0.997975826263428
-0.875905513763428
-0.143484115600586
1.199289321899414
2.053781509399414
1.931711196899414
1.077219009399414
0.222726821899414
-0.387624740600586
-0.631765365600586
-0.631765365600586
-0.265554428100586
-0.143484115600586
-0.387624740600586
-0.509695053100586
-0.143484115600586
0.222726821899414
0.100656509399414
-0.387624740600586
-0.753835678100586
-0.875905513763428
-0.875905513763428
-0.265554428100586
0.833078384399414
1.809640884399414
1.931711196899414
1.321359634399414
0.588937759399414
-0.021413803100586
-0.387624740600586
-0.631765365600586
-0.753835678100586
-0.875905513763428
-0.631765365600586
-0.143484115600586
0.466867446899414
0.955148696899414
1.199289321899414
0.955148696899414
0.344797134399414
0.222726821899414
0.344797134399414
0.100656509399414
-0.631765365600586
-1.120046138763428
-1.242116451263428
-0.753835678100586
-0.387624740600586
-0.021413803100586
0.100656509399414
-0.021413803100586
-0.143484115600586
-0.143484115600586
-0.021413803100586
-0.021413803100586
-0.265554428100586
-0.631765365600586
-0.631765365600586
-0.143484115600586
0.222726821899414
0.466867446899414
0.222726821899414
-0.021413803100586
-0.265554428100586
-0.387624740600586
-0.143484115600586
0.222726821899414
0.588937759399414
0.833078384399414
0.833078384399414
0.833078384399414
0.833078384399414
0.833078384399414
0.833078384399414
0.711008071899414
0.344797134399414
-0.143484115600586
-0.387624740600586
0.100656509399414
0.466867446899414
0.466867446899414
0.588937759399414
0.711008071899414
0.466867446899414
-0.143484115600586
-0.387624740600586
-0.143484115600586
0.344797134399414
0.833078384399414
0.711008071899414
0.222726821899414
-0.509695053100586
-1.120046138763428
-1.486257076263428
-1.242116451263428
-0.997975826263428
-0.631765365600586
0.100656509399414
0.588937759399414
1.077219009399414
1.077219009399414
0.711008071899414
0.588937759399414
0.711008071899414
0.588937759399414
0.100656509399414
-0.631765365600586
-1.364186763763428
-1.852468013763428
-1.730397701263428
-0.875905513763428
0.344797134399414
0.955148696899414
1.199289321899414
0.711008071899414
0.100656509399414
-0.387624740600586
-0.631765365600586
-0.509695053100586
-0.021413803100586
0.466867446899414
0.711008071899414
0.344797134399414
-0.509695053100586
-1.120046138763428
-1.364186763763428
-1.364186763763428
-1.120046138763428
-0.509695053100586
-0.021413803100586
-0.143484115600586
-0.509695053100586
-0.509695053100586
-0.021413803100586
0.711008071899414
0.955148696899414
0.466867446899414
-0.021413803100586
-0.021413803100586
0.100656509399414
0.100656509399414
0.100656509399414
0.344797134399414
0.833078384399414
1.077219009399414
0.833078384399414
0.588937759399414
0.711008071899414
0.833078384399414
0.588937759399414
0.100656509399414
-0.265554428100586
-0.509695053100586
-0.753835678100586
-0.875905513763428
-1.120046138763428
-1.364186763763428
-1.242116451263428
-0.265554428100586
0.711008071899414
0.833078384399414
0.588937759399414
0.222726821899414
0.100656509399414
0.100656509399414
0.344797134399414
0.588937759399414
0.588937759399414
0.711008071899414
0.833078384399414
1.199289321899414
1.687570571899414
1.809640884399414
1.077219009399414
-0.021413803100586
-1.120046138763428
-1.730397701263428
-1.242116451263428
-0.387624740600586
0.222726821899414
0.100656509399414
-0.387624740600586
-0.753835678100586
-0.387624740600586
0.588937759399414
1.199289321899414
0.955148696899414
0.466867446899414
0.344797134399414
0.588937759399414
0.833078384399414
0.833078384399414
0.100656509399414
-0.509695053100586
-0.631765365600586
-0.387624740600586
-0.509695053100586
-0.875905513763428
-1.364186763763428
-1.608327388763428
-1.242116451263428
-0.753835678100586
-0.509695053100586
-0.509695053100586
-0.143484115600586
0.711008071899414
1.809640884399414
2.053781509399414
1.321359634399414
0.466867446899414
-0.021413803100586
-0.265554428100586
-0.143484115600586
0.222726821899414
0.588937759399414
0.466867446899414
-0.387624740600586
-1.364186763763428
-1.486257076263428
-1.120046138763428
-0.631765365600586
-0.509695053100586
-0.509695053100586
-0.387624740600586
-0.143484115600586
-0.143484115600586
-0.387624740600586
-0.631765365600586
-0.509695053100586
-0.509695053100586
-0.509695053100586
-0.509695053100586
-0.265554428100586
-0.021413803100586
-0.143484115600586
-0.631765365600586
-0.753835678100586
-0.509695053100586
-0.021413803100586
0.100656509399414
0.100656509399414
-0.021413803100586
-0.021413803100586
-0.021413803100586
-0.021413803100586
-0.265554428100586
-0.509695053100586
-0.509695053100586
-0.509695053100586
-0.265554428100586
0.222726821899414
0.833078384399414
0.955148696899414
0.466867446899414
-0.021413803100586
-0.265554428100586
-0.509695053100586
-0.509695053100586
0.100656509399414
0.711008071899414
0.833078384399414
0.344797134399414
-0.509695053100586
-1.242116451263428
-1.364186763763428
-0.753835678100586
0.344797134399414
0.955148696899414
0.833078384399414
0.100656509399414
-0.387624740600586
-0.387624740600586
-0.387624740600586
-0.631765365600586
-0.753835678100586
-0.753835678100586
-0.631765365600586
-0.509695053100586
-0.143484115600586
-0.021413803100586
0.100656509399414
0.100656509399414
0.100656509399414
-0.265554428100586
-0.997975826263428
-1.486257076263428
-1.242116451263428
-0.631765365600586
-0.143484115600586
0.222726821899414
0.588937759399414
0.833078384399414
0.955148696899414
1.077219009399414
0.833078384399414
0.466867446899414
0.100656509399414
0.100656509399414
0.100656509399414
0.344797134399414
0.711008071899414
0.833078384399414
1.077219009399414
1.321359634399414
1.199289321899414
0.833078384399414
0.588937759399414
0.588937759399414
0.466867446899414
0.344797134399414
-0.021413803100586
-0.265554428100586
-0.265554428100586
0.100656509399414
0.344797134399414
-0.143484115600586
-0.631765365600586
-0.753835678100586
-0.509695053100586
0.100656509399414
0.588937759399414
0.222726821899414
-0.753835678100586
-1.242116451263428
-1.242116451263428
-0.631765365600586
0.222726821899414
0.955148696899414
0.711008071899414
0.100656509399414
-0.509695053100586
-0.631765365600586
-0.753835678100586
-0.997975826263428
-1.120046138763428
-1.120046138763428
-0.875905513763428
-0.509695053100586
-0.387624740600586
-0.753835678100586
-0.997975826263428
-0.631765365600586
0.100656509399414
0.955148696899414
1.321359634399414
1.321359634399414
0.711008071899414
-0.265554428100586
-0.875905513763428
-0.753835678100586
-0.143484115600586
0.344797134399414
0.344797134399414
-0.021413803100586
-0.143484115600586
-0.143484115600586
0.344797134399414
1.199289321899414
1.687570571899414
1.443429946899414
0.466867446899414
-0.387624740600586
-0.875905513763428
-0.997975826263428
-0.997975826263428
-0.875905513763428
-0.631765365600586
-0.265554428100586
0.222726821899414
0.711008071899414
0.955148696899414
0.833078384399414
0.588937759399414
0.344797134399414
0.100656509399414
0.222726821899414
0.466867446899414
0.711008071899414
1.077219009399414
1.199289321899414
1.321359634399414
1.321359634399414
1.321359634399414
1.077219009399414
0.711008071899414
0.222726821899414
-0.265554428100586
-0.875905513763428
-1.120046138763428
-0.875905513763428
-0.387624740600586
-0.021413803100586
0.100656509399414
-0.143484115600586
-0.631765365600586
-0.875905513763428
-0.509695053100586
-0.265554428100586
-0.021413803100586
0.100656509399414
0.222726821899414
0.100656509399414
0.100656509399414
0.222726821899414
0.100656509399414
-0.509695053100586
-1.486257076263428
-2.340749263763428
-2.340749263763428
-1.486257076263428
-0.509695053100586
0.222726821899414
0.222726821899414
0.222726821899414
0.222726821899414
0.222726821899414
0.588937759399414
0.955148696899414
1.199289321899414
0.955148696899414
0.466867446899414
-0.143484115600586
-0.509695053100586
-0.387624740600586
0.100656509399414
0.711008071899414
0.833078384399414
0.466867446899414
0.222726821899414
0.100656509399414
-0.265554428100586
-0.997975826263428
-1.486257076263428
-1.486257076263428
-1.364186763763428
-1.120046138763428
-0.875905513763428
-0.509695053100586
-0.387624740600586
-0.509695053100586
-0.387624740600586
0.222726821899414
0.711008071899414
1.077219009399414
1.077219009399414
0.466867446899414
-0.143484115600586
-0.143484115600586
0.344797134399414
0.955148696899414
1.199289321899414
1.443429946899414
1.565500259399414
1.321359634399414
0.588937759399414
-0.387624740600586
-1.120046138763428
-0.875905513763428
-0.387624740600586
-0.387624740600586
-0.875905513763428
-1.242116451263428
-1.608327388763428
-1.608327388763428
-1.364186763763428
-1.120046138763428
-0.875905513763428
-0.265554428100586
0.466867446899414
0.711008071899414
0.344797134399414
0.100656509399414
0.344797134399414
1.077219009399414
2.175851821899414
2.786203384399414
2.542062759399414
1.565500259399414
0.466867446899414
-0.387624740600586
-0.265554428100586
0.344797134399414
0.711008071899414
0.466867446899414
-0.143484115600586
-0.509695053100586
-0.265554428100586
0.222726821899414
0.711008071899414
0.711008071899414
0.222726821899414
-0.631765365600586
-0.875905513763428
-0.509695053100586
-0.265554428100586
-0.387624740600586
-0.509695053100586
-0.387624740600586
-0.021413803100586
-0.021413803100586
-0.387624740600586
-0.875905513763428
-1.120046138763428
-0.875905513763428
-0.143484115600586
0.344797134399414
0.100656509399414
-0.753835678100586
-0.997975826263428
-0.265554428100586
0.344797134399414
0.588937759399414
0.344797134399414
-0.143484115600586
-0.753835678100586
-1.120046138763428
-1.120046138763428
-0.875905513763428
-0.509695053100586
-0.143484115600586
-0.143484115600586
0.100656509399414
0.466867446899414
0.833078384399414
1.077219009399414
0.466867446899414
-0.387624740600586
-0.631765365600586
-0.387624740600586
-0.265554428100586
-0.143484115600586
-0.143484115600586
-0.143484115600586
-0.021413803100586
0.222726821899414
0.344797134399414
0.344797134399414
0.100656509399414
-0.387624740600586
-0.509695053100586
-0.143484115600586
0.222726821899414
0.100656509399414
-0.265554428100586
-0.753835678100586
-1.120046138763428
-1.242116451263428
-1.120046138763428
-0.997975826263428
-0.753835678100586
-0.143484115600586
0.466867446899414
0.833078384399414
0.711008071899414
0.833078384399414
0.711008071899414
0.222726821899414
-0.509695053100586
-1.242116451263428
-1.364186763763428
-1.120046138763428
-0.509695053100586
0.466867446899414
1.199289321899414
1.443429946899414
1.199289321899414
0.833078384399414
0.466867446899414
-0.021413803100586
-0.387624740600586
-0.753835678100586
-0.875905513763428
-0.753835678100586
-0.509695053100586
0.344797134399414
1.443429946899414
2.053781509399414
1.687570571899414
0.955148696899414
0.466867446899414
0.466867446899414
0.466867446899414
0.466867446899414
0.344797134399414
0.588937759399414
0.955148696899414
0.955148696899414
0.588937759399414
0.344797134399414
0.466867446899414
0.588937759399414
0.588937759399414
0.222726821899414
-0.265554428100586
-0.631765365600586
-0.753835678100586
-0.509695053100586
-0.387624740600586
-0.387624740600586
-0.387624740600586
-0.387624740600586
-0.631765365600586
-0.875905513763428
-0.875905513763428
-0.509695053100586
-0.021413803100586
0.222726821899414
-0.021413803100586
-0.265554428100586
-0.387624740600586
-0.265554428100586
-0.265554428100586
-0.021413803100586
0.222726821899414
0.466867446899414
0.588937759399414
0.466867446899414
0.100656509399414
-0.387624740600586
-0.265554428100586
-0.021413803100586
0.100656509399414
0.222726821899414
0.222726821899414
-0.143484115600586
-0.631765365600586
-0.631765365600586
-0.387624740600586
-0.265554428100586
-0.265554428100586
-0.021413803100586
0.466867446899414
0.711008071899414
0.588937759399414
0.222726821899414
-0.265554428100586
-0.509695053100586
-0.265554428100586
0.222726821899414
0.100656509399414
-0.387624740600586
-0.509695053100586
0.222726821899414
1.199289321899414
2.053781509399414
1.931711196899414
1.077219009399414
0.100656509399414
-0.387624740600586
-0.509695053100586
-0.875905513763428
-1.120046138763428
-0.997975826263428
-0.631765365600586
-0.265554428100586
0.100656509399414
0.222726821899414
-0.021413803100586
-0.143484115600586
-0.021413803100586
0.222726821899414
0.100656509399414
-0.021413803100586
0.222726821899414
0.588937759399414
0.588937759399414
0.222726821899414
-0.265554428100586
-0.631765365600586
-0.631765365600586
-0.265554428100586
0.344797134399414
0.833078384399414
0.833078384399414
0.466867446899414
0.100656509399414
-0.265554428100586
-0.387624740600586
-0.631765365600586
-0.753835678100586
-0.509695053100586
-0.265554428100586
-0.021413803100586
0.222726821899414
0.222726821899414
0.222726821899414
0.100656509399414
-0.021413803100586
-0.021413803100586
0.100656509399414
0.222726821899414
0.344797134399414
0.222726821899414
-0.021413803100586
-0.021413803100586
-0.021413803100586
0.344797134399414
1.077219009399414
1.687570571899414
1.687570571899414
0.955148696899414
0.466867446899414
0.711008071899414
1.077219009399414
1.077219009399414
0.833078384399414
0.466867446899414
-0.021413803100586
-0.143484115600586
-0.265554428100586
-0.143484115600586
-0.387624740600586
-0.631765365600586
-0.631765365600586
-0.509695053100586
-0.265554428100586
0.100656509399414
0.222726821899414
-0.143484115600586
-0.387624740600586
-0.143484115600586
0.344797134399414
0.711008071899414
0.833078384399414
0.955148696899414
0.955148696899414
0.833078384399414
0.833078384399414
0.711008071899414
0.222726821899414
-0.509695053100586
-0.997975826263428
-0.875905513763428
-0.631765365600586
-0.387624740600586
-0.021413803100586
0.344797134399414
0.588937759399414
0.711008071899414
1.077219009399414
1.077219009399414
0.588937759399414
0.100656509399414
-0.143484115600586
-0.143484115600586
-0.143484115600586
-0.265554428100586
-0.631765365600586
-0.875905513763428
-1.120046138763428
-0.997975826263428
-0.509695053100586
0.100656509399414
0.588937759399414
0.955148696899414
0.833078384399414
0.344797134399414
0.100656509399414
0.588937759399414
1.321359634399414
1.809640884399414
1.565500259399414
1.199289321899414
0.711008071899414
0.588937759399414
0.711008071899414
0.955148696899414
0.711008071899414
0.222726821899414
-0.021413803100586
0.100656509399414
0.344797134399414
0.711008071899414
0.711008071899414
0.466867446899414
0.100656509399414
-0.143484115600586
-0.143484115600586
-0.021413803100586
-0.021413803100586
-0.265554428100586
-0.875905513763428
-1.486257076263428
-1.730397701263428
-1.608327388763428
-1.242116451263428
-0.631765365600586
-0.143484115600586
-0.021413803100586
-0.143484115600586
0.100656509399414
0.344797134399414
0.466867446899414
0.222726821899414
-0.021413803100586
-0.265554428100586
0.100656509399414
0.466867446899414
0.588937759399414
0.588937759399414
0.344797134399414
0.100656509399414
-0.265554428100586
-0.631765365600586
-0.631765365600586
-0.021413803100586
0.466867446899414
0.222726821899414
-0.387624740600586
-0.265554428100586
0.466867446899414
1.077219009399414
1.321359634399414
1.077219009399414
0.588937759399414
0.466867446899414
0.833078384399414
0.955148696899414
0.222726821899414
-0.753835678100586
-1.120046138763428
-0.997975826263428
-0.387624740600586
0.222726821899414
0.344797134399414
0.100656509399414
-0.143484115600586
-0.387624740600586
-0.509695053100586
-0.509695053100586
-0.265554428100586
-0.021413803100586
-0.021413803100586
-0.143484115600586
-0.021413803100586
0.222726821899414
0.222726821899414
0.100656509399414
-0.265554428100586
-0.509695053100586
-0.509695053100586
-0.753835678100586
-1.120046138763428
-1.364186763763428
-1.364186763763428
-0.875905513763428
-0.387624740600586
-0.143484115600586
-0.509695053100586
-0.997975826263428
-0.997975826263428
-0.387624740600586
0.100656509399414
0.222726821899414
-0.265554428100586
-0.509695053100586
-0.021413803100586
0.833078384399414
1.199289321899414
1.199289321899414
0.955148696899414
0.711008071899414
0.711008071899414
0.588937759399414
0.222726821899414
-0.143484115600586
-0.265554428100586
-0.021413803100586
0.466867446899414
0.955148696899414
0.833078384399414
0.344797134399414
-0.143484115600586
-0.021413803100586
0.222726821899414
0.222726821899414
-0.143484115600586
-0.143484115600586
0.100656509399414
0.588937759399414
1.199289321899414
1.321359634399414
1.199289321899414
1.077219009399414
0.711008071899414
-0.143484115600586
-0.753835678100586
-0.875905513763428
-0.753835678100586
-0.509695053100586
-0.021413803100586
0.466867446899414
0.344797134399414
-0.509695053100586
-0.997975826263428
-0.631765365600586
-0.143484115600586
-0.143484115600586
-0.631765365600586
-1.242116451263428
-1.364186763763428
-1.120046138763428
-0.387624740600586
0.222726821899414
0.466867446899414
0.100656509399414
-0.509695053100586
-0.997975826263428
-1.120046138763428
-0.997975826263428
-0.875905513763428
-0.387624740600586
0.344797134399414
0.833078384399414
0.588937759399414
0.222726821899414
0.100656509399414
-0.143484115600586
-0.021413803100586
0.222726821899414
0.466867446899414
0.466867446899414
-0.021413803100586
-0.509695053100586
-0.875905513763428
-0.997975826263428
-0.631765365600586
-0.021413803100586
0.588937759399414
0.588937759399414
0.100656509399414
-0.143484115600586
-0.021413803100586
0.222726821899414
0.711008071899414
0.833078384399414
0.588937759399414
0.344797134399414
0.588937759399414
1.077219009399414
1.321359634399414
1.321359634399414
1.321359634399414
1.199289321899414
0.955148696899414
0.466867446899414
-0.021413803100586
-0.265554428100586
-0.021413803100586
0.344797134399414
0.222726821899414
-0.143484115600586
-0.753835678100586
-0.875905513763428
-0.021413803100586
0.955148696899414
1.321359634399414
0.955148696899414
0.222726821899414
-0.387624740600586
-0.753835678100586
-0.997975826263428
-0.997975826263428
-0.997975826263428
-0.753835678100586
-0.143484115600586
0.466867446899414
0.955148696899414
1.199289321899414
0.955148696899414
0.344797134399414
-0.021413803100586
-0.021413803100586
0.100656509399414
0.100656509399414
-0.143484115600586
-0.509695053100586
-0.753835678100586
-0.875905513763428
-0.631765365600586
0.344797134399414
1.321359634399414
1.809640884399414
1.443429946899414
0.344797134399414
-0.387624740600586
-0.509695053100586
-0.265554428100586
-0.387624740600586
-0.753835678100586
-0.875905513763428
-0.631765365600586
-0.265554428100586
-0.265554428100586
-0.631765365600586
-0.631765365600586
-0.631765365600586
-0.387624740600586
-0.265554428100586
-0.509695053100586
-0.997975826263428
-0.997975826263428
-0.753835678100586
-0.631765365600586
-0.997975826263428
-1.364186763763428
-1.120046138763428
-0.631765365600586
-0.265554428100586
-0.143484115600586
-0.387624740600586
-0.753835678100586
-0.387624740600586
0.466867446899414
0.711008071899414
0.344797134399414
-0.021413803100586
-0.021413803100586
0.222726821899414
0.466867446899414
0.466867446899414
-0.021413803100586
-0.509695053100586
-0.875905513763428
-0.997975826263428
-0.509695053100586
-0.021413803100586
0.344797134399414
0.466867446899414
0.222726821899414
-0.387624740600586
-1.120046138763428
-1.242116451263428
-0.753835678100586
-0.387624740600586
-0.021413803100586
0.344797134399414
0.588937759399414
0.711008071899414
0.466867446899414
-0.021413803100586
-0.387624740600586
-0.265554428100586
0.100656509399414
0.344797134399414
0.344797134399414
0.466867446899414
0.955148696899414
1.443429946899414
1.565500259399414
0.833078384399414
-0.143484115600586
-0.875905513763428
-1.364186763763428
-1.486257076263428
-0.997975826263428
-0.143484115600586
0.711008071899414
1.077219009399414
0.955148696899414
0.588937759399414
0.344797134399414
0.222726821899414
0.344797134399414
0.344797134399414
0.344797134399414
0.588937759399414
0.711008071899414
0.344797134399414
-0.143484115600586
-0.509695053100586
-0.387624740600586
0.100656509399414
0.711008071899414
0.955148696899414
0.833078384399414
0.100656509399414
-0.631765365600586
-0.631765365600586
0.222726821899414
0.833078384399414
0.955148696899414
0.588937759399414
0.222726821899414
-0.265554428100586
-0.631765365600586
-0.875905513763428
-0.875905513763428
-0.753835678100586
-0.509695053100586
-0.509695053100586
-0.631765365600586
-0.387624740600586
0.100656509399414
0.588937759399414
0.466867446899414
0.222726821899414
0.222726821899414
0.100656509399414
-0.143484115600586
-0.509695053100586
-0.997975826263428
-0.997975826263428
-0.631765365600586
-0.021413803100586
0.466867446899414
0.711008071899414
0.955148696899414
1.321359634399414
1.565500259399414
1.321359634399414
0.833078384399414
0.466867446899414
0.466867446899414
0.344797134399414
-0.021413803100586
-0.021413803100586
0.222726821899414
0.711008071899414
1.199289321899414
1.565500259399414
1.321359634399414
0.222726821899414
-1.120046138763428
-1.852468013763428
-1.364186763763428
-0.265554428100586
0.955148696899414
1.443429946899414
1.321359634399414
0.833078384399414
-0.143484115600586
-1.120046138763428
-1.608327388763428
-1.242116451263428
-0.509695053100586
0.344797134399414
0.833078384399414
0.955148696899414
0.588937759399414
0.100656509399414
-0.021413803100586
0.222726821899414
0.466867446899414
0.344797134399414
0.100656509399414
0.222726821899414
0.344797134399414
0.466867446899414
0.222726821899414
0.222726821899414
0.222726821899414
0.344797134399414
0.344797134399414
0.100656509399414
-0.265554428100586
-0.631765365600586
-0.631765365600586
-0.509695053100586
-0.265554428100586
-0.509695053100586
-0.997975826263428
-1.242116451263428
-1.364186763763428
-1.120046138763428
-0.753835678100586
-0.265554428100586
-0.021413803100586
0.100656509399414
0.100656509399414
-0.143484115600586
-0.265554428100586
-0.021413803100586
0.344797134399414
0.344797134399414
0.344797134399414
0.222726821899414
-0.143484115600586
-0.387624740600586
-0.509695053100586
-0.387624740600586
0.344797134399414
1.077219009399414
1.199289321899414
1.077219009399414
0.833078384399414
0.588937759399414
0.466867446899414
0.466867446899414
0.588937759399414
0.711008071899414
0.711008071899414
0.588937759399414
0.344797134399414
0.100656509399414
0.222726821899414
0.344797134399414
0.222726821899414
-0.265554428100586
-0.753835678100586
-0.997975826263428
-0.631765365600586
-0.143484115600586
-0.143484115600586
-0.509695053100586
-0.997975826263428
-0.997975826263428
-0.387624740600586
0.466867446899414
0.711008071899414
0.711008071899414
0.344797134399414
-0.265554428100586
-0.509695053100586
-0.387624740600586
-0.265554428100586
0.100656509399414
0.711008071899414
0.955148696899414
0.711008071899414
0.588937759399414
0.344797134399414
-0.143484115600586
-0.387624740600586
-0.387624740600586
0.100656509399414
0.588937759399414
0.833078384399414
0.711008071899414
0.711008071899414
0.466867446899414
-0.021413803100586
-0.631765365600586
-0.753835678100586
-0.631765365600586
-0.509695053100586
-0.143484115600586
0.588937759399414
1.199289321899414
1.321359634399414
1.077219009399414
0.588937759399414
0.344797134399414
0.344797134399414
0.466867446899414
0.711008071899414
0.711008071899414
0.100656509399414
-0.631765365600586
-1.486257076263428
-2.340749263763428
-2.829030513763428
-2.584889888763428
-1.852468013763428
-0.753835678100586
0.222726821899414
0.711008071899414
1.077219009399414
1.199289321899414
1.077219009399414
0.955148696899414
0.711008071899414
-0.021413803100586
-0.875905513763428
-1.486257076263428
-1.364186763763428
-0.387624740600586
0.588937759399414
0.955148696899414
0.588937759399414
0.100656509399414
-0.387624740600586
-0.509695053100586
-0.509695053100586
-0.265554428100586
-0.143484115600586
-0.387624740600586
-0.997975826263428
-1.364186763763428
-1.364186763763428
-0.631765365600586
0.222726821899414
0.466867446899414
0.466867446899414
-0.021413803100586
-0.631765365600586
-0.631765365600586
0.344797134399414
1.565500259399414
2.175851821899414
1.931711196899414
1.443429946899414
0.711008071899414
0.100656509399414
-0.509695053100586
-0.631765365600586
-0.265554428100586
0.222726821899414
0.222726821899414
-0.265554428100586
-0.631765365600586
-0.753835678100586
-0.387624740600586
0.466867446899414
1.199289321899414
1.199289321899414
0.588937759399414
-0.143484115600586
-0.631765365600586
-0.997975826263428
-0.875905513763428
-0.143484115600586
0.588937759399414
0.711008071899414
0.100656509399414
-0.631765365600586
-0.753835678100586
-0.265554428100586
0.100656509399414
0.100656509399414
-0.143484115600586
-0.265554428100586
-0.265554428100586
-0.143484115600586
-0.143484115600586
-0.265554428100586
-0.387624740600586
-0.265554428100586
0.222726821899414
0.344797134399414
-0.265554428100586
-0.753835678100586
-0.875905513763428
-0.997975826263428
-0.997975826263428
-0.997975826263428
-0.753835678100586
-0.021413803100586
0.955148696899414
1.809640884399414
1.687570571899414
0.711008071899414
-0.387624740600586
-1.120046138763428
-1.242116451263428
-0.875905513763428
-0.387624740600586
0.100656509399414
0.344797134399414
0.466867446899414
-0.021413803100586
-0.753835678100586
-1.364186763763428
-1.852468013763428
-2.218678951263428
-2.218678951263428
-1.852468013763428
-1.364186763763428
-0.753835678100586
-0.143484115600586
-0.021413803100586
-0.387624740600586
-0.875905513763428
-0.387624740600586
0.344797134399414
0.711008071899414
0.222726821899414
-0.387624740600586
-0.875905513763428
-1.120046138763428
-0.875905513763428
-0.265554428100586
-0.143484115600586
-0.387624740600586
-0.753835678100586
-0.875905513763428
-0.753835678100586
-0.265554428100586
0.344797134399414
0.711008071899414
0.466867446899414
-0.021413803100586
-0.387624740600586
-0.265554428100586
0.100656509399414
0.588937759399414
0.588937759399414
0.100656509399414
-0.387624740600586
-0.509695053100586
-0.265554428100586
0.100656509399414
0.466867446899414
0.344797134399414
-0.265554428100586
-0.753835678100586
-0.875905513763428
-0.265554428100586
0.588937759399414
0.955148696899414
1.077219009399414
0.833078384399414
0.466867446899414
0.100656509399414
-0.265554428100586
-0.387624740600586
-0.387624740600586
-0.021413803100586
0.344797134399414
0.222726821899414
-0.143484115600586
-0.265554428100586
-0.265554428100586
-0.265554428100586
-0.143484115600586
0.344797134399414
0.833078384399414
0.833078384399414
0.466867446899414
-0.021413803100586
-0.387624740600586
-0.997975826263428
-1.120046138763428
-0.509695053100586
0.100656509399414
0.711008071899414
0.833078384399414
0.711008071899414
0.466867446899414
0.222726821899414
0.222726821899414
0.466867446899414
0.711008071899414
0.833078384399414
0.588937759399414
-0.021413803100586
-0.753835678100586
-0.997975826263428
-0.753835678100586
-0.387624740600586
-0.021413803100586
0.222726821899414
0.222726821899414
-0.021413803100586
-0.265554428100586
-0.143484115600586
0.100656509399414
0.100656509399414
0.100656509399414
0.222726821899414
0.100656509399414
-0.265554428100586
-0.387624740600586
-0.143484115600586
0.344797134399414
0.711008071899414
0.588937759399414
0.344797134399414
0.100656509399414
-0.143484115600586
-0.509695053100586
-0.509695053100586
-0.021413803100586
0.344797134399414
0.344797134399414
0.100656509399414
-0.509695053100586
-0.997975826263428
-1.486257076263428
-1.608327388763428
-1.242116451263428
-0.509695053100586
-0.021413803100586
0.344797134399414
0.466867446899414
0.222726821899414
-0.143484115600586
-0.387624740600586
-0.143484115600586
0.344797134399414
0.588937759399414
0.711008071899414
0.466867446899414
0.222726821899414
0.222726821899414
0.344797134399414
0.588937759399414
0.711008071899414
0.711008071899414
0.466867446899414
0.100656509399414
-0.143484115600586
0.100656509399414
0.588937759399414
0.955148696899414
1.199289321899414
0.955148696899414
0.711008071899414
0.222726821899414
-0.509695053100586
-1.242116451263428
-1.486257076263428
-1.120046138763428
-0.509695053100586
-0.143484115600586
-0.143484115600586
-0.509695053100586
-0.753835678100586
-0.509695053100586
-0.021413803100586
0.588937759399414
1.077219009399414
1.321359634399414
1.321359634399414
1.199289321899414
0.711008071899414
-0.143484115600586
-0.875905513763428
-1.608327388763428
-2.096608638763428
-1.730397701263428
-0.753835678100586
0.222726821899414
0.466867446899414
-0.021413803100586
-0.265554428100586
-0.021413803100586
0.344797134399414
0.711008071899414
0.833078384399414
0.711008071899414
0.588937759399414
0.466867446899414
0.711008071899414
0.833078384399414
0.588937759399414
0.100656509399414
-0.631765365600586
-0.997975826263428
-1.120046138763428
-0.509695053100586
0.711008071899414
1.687570571899414
1.931711196899414
1.321359634399414
0.344797134399414
-0.265554428100586
-0.143484115600586
0.222726821899414
0.466867446899414
0.466867446899414
0.222726821899414
-0.021413803100586
-0.143484115600586
-0.143484115600586
-0.387624740600586
-0.753835678100586
-0.997975826263428
-0.753835678100586
-0.387624740600586
-0.143484115600586
0.344797134399414
0.711008071899414
0.711008071899414
0.344797134399414
-0.265554428100586
-0.631765365600586
-0.753835678100586
-0.753835678100586
-0.753835678100586
-0.509695053100586
-0.021413803100586
0.588937759399414
0.833078384399414
0.588937759399414
0.100656509399414
-0.143484115600586
-0.143484115600586
0.100656509399414
0.222726821899414
0.344797134399414
0.100656509399414
-0.509695053100586
-0.875905513763428
-0.875905513763428
-0.875905513763428
-0.753835678100586
-0.509695053100586
-0.021413803100586
0.466867446899414
0.344797134399414
-0.143484115600586
-0.387624740600586
-0.387624740600586
-0.387624740600586
-0.509695053100586
-0.753835678100586
-0.875905513763428
-0.875905513763428
-0.753835678100586
-0.509695053100586
-0.021413803100586
0.466867446899414
0.466867446899414
0.100656509399414
-0.143484115600586
-0.387624740600586
-0.753835678100586
-0.875905513763428
-0.387624740600586
0.222726821899414
0.466867446899414
0.588937759399414
0.466867446899414
-0.021413803100586
-0.509695053100586
-0.753835678100586
-0.631765365600586
-0.021413803100586
0.588937759399414
0.711008071899414
0.466867446899414
-0.021413803100586
-0.509695053100586
-0.509695053100586
-0.387624740600586
0.100656509399414
0.711008071899414
1.077219009399414
1.199289321899414
0.955148696899414
0.344797134399414
-0.509695053100586
-0.997975826263428
-0.753835678100586
-0.265554428100586
0.222726821899414
0.100656509399414
-0.265554428100586
-0.509695053100586
-0.753835678100586
-0.875905513763428
-0.875905513763428
-1.120046138763428
-0.875905513763428
-0.265554428100586
-0.021413803100586
-0.387624740600586
-0.997975826263428
-0.997975826263428
-0.387624740600586
0.344797134399414
0.833078384399414
0.955148696899414
1.077219009399414
1.077219009399414
0.955148696899414
0.711008071899414
0.955148696899414
0.955148696899414
0.711008071899414
0.344797134399414
-0.021413803100586
-0.021413803100586
0.222726821899414
0.466867446899414
0.711008071899414
0.955148696899414
0.833078384399414
0.711008071899414
0.100656509399414
-0.509695053100586
-0.753835678100586
-0.753835678100586
-0.509695053100586
-0.021413803100586
0.588937759399414
0.833078384399414
0.466867446899414
-0.509695053100586
-1.242116451263428
-1.608327388763428
-1.486257076263428
-0.753835678100586
-0.143484115600586
0.344797134399414
0.833078384399414
1.199289321899414
1.565500259399414
1.809640884399414
1.443429946899414
0.711008071899414
-0.143484115600586
-0.997975826263428
-1.608327388763428
-1.608327388763428
-0.997975826263428
-0.387624740600586
-0.509695053100586
-0.875905513763428
-0.753835678100586
-0.387624740600586
-0.021413803100586
0.222726821899414
0.222726821899414
0.100656509399414
0.100656509399414
-0.021413803100586
-0.143484115600586
-0.143484115600586
-0.265554428100586
-0.875905513763428
-0.997975826263428
-0.387624740600586
0.466867446899414
1.077219009399414
0.955148696899414
0.588937759399414
0.222726821899414
-0.021413803100586
-0.509695053100586
-0.875905513763428
-0.997975826263428
-0.631765365600586
-0.021413803100586
0.344797134399414
0.466867446899414
0.222726821899414
-0.143484115600586
-0.387624740600586
-0.387624740600586
-0.265554428100586
0.100656509399414
0.222726821899414
0.222726821899414
0.222726821899414
-0.143484115600586
-0.753835678100586
-0.997975826263428
-0.875905513763428
-0.509695053100586
-0.143484115600586
0.100656509399414
-0.021413803100586
-0.265554428100586
-0.631765365600586
-0.509695053100586
-0.387624740600586
-0.021413803100586
0.222726821899414
0.100656509399414
-0.021413803100586
0.222726821899414
0.833078384399414
1.565500259399414
2.053781509399414
1.809640884399414
1.077219009399414
-0.143484115600586
-0.875905513763428
-0.875905513763428
-0.387624740600586
0.344797134399414
0.833078384399414
0.833078384399414
-0.021413803100586
-1.120046138763428
-1.486257076263428
-0.631765365600586
0.588937759399414
1.199289321899414
0.955148696899414
0.222726821899414
-0.265554428100586
-0.387624740600586
-0.265554428100586
-0.265554428100586
-0.265554428100586
0.100656509399414
0.833078384399414
1.321359634399414
0.955148696899414
0.100656509399414
-0.387624740600586
-0.387624740600586
-0.387624740600586
-0.509695053100586
-0.143484115600586
0.100656509399414
0.100656509399414
-0.387624740600586
-0.631765365600586
-0.143484115600586
0.466867446899414
0.833078384399414
0.711008071899414
0.222726821899414
-0.387624740600586
-0.875905513763428
-0.631765365600586
-0.143484115600586
0.222726821899414
0.466867446899414
0.833078384399414
1.321359634399414
1.443429946899414
0.711008071899414
-0.143484115600586
-0.631765365600586
-0.387624740600586
0.100656509399414
0.100656509399414
-0.509695053100586
-0.875905513763428
-0.631765365600586
-0.265554428100586
-0.021413803100586
-0.143484115600586
-0.265554428100586
-0.387624740600586
-0.143484115600586
0.466867446899414
0.955148696899414
0.833078384399414
0.222726821899414
-0.631765365600586
-0.631765365600586
-0.021413803100586
0.466867446899414
0.344797134399414
-0.265554428100586
-0.753835678100586
-1.120046138763428
-1.242116451263428
-0.997975826263428
-0.387624740600586
-0.143484115600586
-0.143484115600586
-0.509695053100586
-0.509695053100586
-0.631765365600586
-0.753835678100586
-0.753835678100586
-0.265554428100586
0.100656509399414
0.222726821899414
0.466867446899414
0.711008071899414
0.466867446899414
0.100656509399414
-0.021413803100586
0.100656509399414
0.100656509399414
0.344797134399414
-0.753835678100586
-4.415944576263428
-14.059497833251953
-53.366134643554688
-136.373947143554690
-242.697174072265620
-339.865142822265620
-407.614166259765620
-442.404205322265620
-451.681549072265620
-446.920806884765620
-437.399322509765620
-428.121978759765620
-420.919830322265620
-415.182525634765620
-409.933502197265620
-404.928619384765620
-399.923736572265620
-394.674713134765620
-388.937408447265620
-382.955963134765620
-377.218658447265620
-372.213775634765620
-367.453033447265620
-362.936431884765620
-358.297760009765620
-353.537017822265620
-349.142486572265620
-345.114166259765620
-341.452056884765620
-337.301666259765620
-332.907135009765620
-328.390533447265620
-324.118072509765620
-319.723541259765620
-315.451080322265620
-311.666900634765620
-308.248931884765620
-305.197174072265620
-301.901275634765620
-298.361236572265620
-294.943267822265620
-291.891510009765620
-289.205963134765620
-286.032135009765620
-282.247955322265620
-278.097564697265620
-274.191314697265620
-270.773345947265620
-267.721588134765620
-264.547760009765620
-261.373931884765620
-258.566314697265620
-256.002838134765620
-253.317291259765620
-250.265533447265620
-246.969635009765620
-243.795806884765620
-240.744049072265620
-237.814361572265620
-234.762603759765620
-232.077056884765620
-229.879791259765620
-227.682525634765620
-225.485260009765620
-223.043853759765620
-219.870025634765620
-216.696197509765620
-214.132720947265620
-211.935455322265620
-209.371978759765620
-206.320220947265620
-203.390533447265620
-201.071197509765620
-199.118072509765620
-197.164947509765620
-195.333892822265620
-193.502838134765620
-191.549713134765620
-189.230377197265620
-186.788970947265620
-184.591705322265620
-182.272369384765620
-180.441314697265620
-178.976470947265620
-177.511627197265620
-175.680572509765620
-173.239166259765620
-170.797760009765620
-168.722564697265620
-167.135650634765620
-165.548736572265620
-163.473541259765620
-161.520416259765620
-160.299713134765620
-159.079010009765620
-157.492095947265620
-155.538970947265620
-153.463775634765620
-151.388580322265620
-149.313385009765620
-147.116119384765620
-145.162994384765620
-143.454010009765620
-142.233306884765620
-141.378814697265620
-140.524322509765620
-139.303619384765620
-137.716705322265620
-135.885665893554690
-133.932540893554690
-131.979415893554690
-130.636642456054690
-129.782150268554690
-128.439376831054690
-126.974533081054690
-125.387619018554690
-123.678634643554690
-121.969650268554690
-120.260665893554690
-118.917892456054690
-117.941329956054690
-117.208908081054690
-115.988204956054690
-114.645431518554690
-113.302658081054690
-111.837814331054690
-110.372970581054690
-109.274337768554690
-108.297775268554690
-107.321212768554690
-106.466720581054690
-105.246017456054690
-103.781173706054690
-102.438400268554690
-101.583908081054690
-100.729415893554690
-99.630783081054688
-98.410079956054688
-97.311447143554688
-96.334884643554688
-95.480392456054688
-94.503829956054688
-93.649337768554688
-92.428634643554688
-91.085861206054688
-89.987228393554688
-89.132736206054688
-88.400314331054688
-87.545822143554688
-86.569259643554688
-85.592697143554688
-84.982345581054687
-84.249923706054687
-83.395431518554688
-82.540939331054687
-81.564376831054687
-80.221603393554688
-79.122970581054687
-78.268478393554688
-77.536056518554688
-76.681564331054687
-75.827072143554688
-75.094650268554688
-74.850509643554688
-74.728439331054687
-74.240158081054687
-73.385665893554688
-72.287033081054687
-71.188400268554688
-69.967697143554688
-69.113204956054687
-68.869064331054687
-68.869064331054687
-68.380783081054687
-67.160079956054687
-65.573165893554688
-64.352462768554688
-63.864181518554688
-63.864181518554688
-63.497970581054688
-62.521408081054688
-61.666915893554688
-61.056564331054688
-60.690353393554688
-60.080001831054688
-58.981369018554688
-58.126876831054688
-57.394454956054688
-57.150314331054688
-57.150314331054688
-57.150314331054688
-56.784103393554688
-56.051681518554688
-54.586837768554688
-52.999923706054688
-52.267501831054688
-52.389572143554688
-52.755783081054688
-52.755783081054688
-52.389572143554688
-51.657150268554688
-50.924728393554688
-50.558517456054688
-50.558517456054688
-50.680587768554688
-50.558517456054688
-49.704025268554688
-48.605392456054688
-47.750900268554688
-47.140548706054688
-46.530197143554688
-46.041915893554688
-45.797775268554688
-45.553634643554688
-45.187423706054688
-44.455001831054688
-43.844650268554688
-43.478439331054688
-42.746017456054688
-42.013595581054688
-41.525314331054688
-41.769454956054688
-42.257736206054688
-42.257736206054688
-41.281173706054688
-40.060474395751953
-39.328052520751953
-38.961841583251953
-38.839771270751953
-39.083911895751953
-39.450122833251953
-39.572193145751953
-39.083911895751953
-38.473560333251953
-38.351490020751953
-38.229419708251953
-38.107349395751953
-37.741138458251953
-37.130786895751953
-36.642505645751953
-36.276294708251953
-35.788013458251953
-35.421802520751953
-35.299732208251953
-35.543872833251953
-35.788013458251953
-35.543872833251953
-35.055591583251953
-34.323169708251953
-33.468677520751953
-32.614185333251953
-31.881763458251953
-31.271411895751953
-30.538990020751953
-30.172779083251953
-30.050708770751953
-29.928638458251953
-30.050708770751953
-30.538990020751953
-30.661060333251953
-30.416919708251953
-30.172779083251953
-30.172779083251953
-30.294849395751953
-30.172779083251953
-30.050708770751953
-29.684497833251953
-28.952075958251953
-27.975513458251953
-27.365161895751953
-27.121021270751953
-27.243091583251953
-27.243091583251953
-27.121021270751953
-26.876880645751953
-26.876880645751953
-26.998950958251953
-26.754810333251953
-26.144458770751953
-25.778247833251953
-25.778247833251953
-25.656177520751953
-25.534107208251953
-25.534107208251953
-25.412036895751953
-25.167896270751953
-24.923755645751953
-24.557544708251953
-23.947193145751953
-23.580982208251953
-23.458911895751953
-23.458911895751953
-23.825122833251953
-24.191333770751953
-23.947193145751953
-23.214771270751953
-22.848560333251953
-22.848560333251953
-22.604419708251953
-21.749927520751953
-20.773365020751953
-20.529224395751953
-20.651294708251953
-21.261646270751953
-21.749927520751953
-21.749927520751953
-21.383716583251953
-21.261646270751953
-21.505786895751953
-21.749927520751953
-21.994068145751953
-21.871997833251953
-21.627857208251953
-21.139575958251953
-20.651294708251953
-20.163013458251953
-20.040943145751953
-19.918872833251953
-19.674732208251953
-19.552661895751953
-19.552661895751953
-20.163013458251953
-20.895435333251953
-20.773365020751953
-20.163013458251953
-19.552661895751953
-19.186450958251953
-18.820240020751953
-18.454029083251953
-18.087818145751953
-17.843677520751953
-17.843677520751953
-17.965747833251953
-18.087818145751953
-17.965747833251953
-17.477466583251953
-17.233325958251953
-17.233325958251953
-16.989185333251953
-16.745044708251953
-16.378833770751953
-16.012622833251953
-15.890552520751953
-16.256763458251953
-16.622974395751953
-16.745044708251953
-16.867115020751953
-16.745044708251953
-16.867115020751953
-17.355396270751953
-17.721607208251953
-17.355396270751953
-16.378833770751953
-15.402271270751953
-15.280200958251953
-15.524341583251953
-15.890552520751953
-16.378833770751953
-16.745044708251953
-16.500904083251953
-16.012622833251953
-15.768482208251953
-16.134693145751953
-16.622974395751953
-16.622974395751953
-16.012622833251953
-15.524341583251953
-15.036060333251953
-14.547779083251953
-14.181568145751953
-14.059497833251953
-14.181568145751953
-14.547779083251953
-14.913990020751953
-15.280200958251953
-15.402271270751953
-15.036060333251953
-14.547779083251953
-14.547779083251953
-14.913990020751953
-15.280200958251953
-15.524341583251953
-15.158130645751953
-14.547779083251953
-13.571216583251953
-12.838794708251953
-12.716725349426270
-12.838794708251953
-13.327075958251953
-13.815357208251953
-14.181568145751953
-14.303638458251953
-14.303638458251953
-14.303638458251953
-14.547779083251953
-14.913990020751953
-14.913990020751953
-14.547779083251953
-14.181568145751953
-13.693286895751953
-13.082935333251953
-12.594655036926270
-12.350514411926270
-12.472584724426270
-12.594655036926270
-12.594655036926270
-12.350514411926270
-12.228444099426270
-12.350514411926270
-12.838794708251953
-13.327075958251953
-13.449146270751953
-13.571216583251953
-13.571216583251953
-13.327075958251953
-12.594655036926270
-12.350514411926270
-12.472584724426270
-12.594655036926270
-12.472584724426270
-12.106373786926270
-12.106373786926270
-12.228444099426270
-12.472584724426270
-12.350514411926270
-11.984303474426270
-11.740162849426270
-11.862233161926270
-12.350514411926270
-12.350514411926270
-12.106373786926270
-11.740162849426270
-11.373951911926270
-11.129811286926270
-11.496022224426270
-12.350514411926270
-12.716725349426270
-12.716725349426270
-12.350514411926270
-11.740162849426270
-11.129811286926270
-11.007740974426270
-11.251881599426270
-11.373951911926270
-11.496022224426270
-11.496022224426270
-11.618092536926270
-11.618092536926270
-11.740162849426270
-12.106373786926270
-12.350514411926270
-12.350514411926270
-11.862233161926270
-11.129811286926270
-10.763600349426270
-10.763600349426270
-11.129811286926270
-11.618092536926270
-11.862233161926270
-11.740162849426270
-11.373951911926270
-11.129811286926270
-11.129811286926270
-11.129811286926270
-11.251881599426270
-11.496022224426270
-11.618092536926270
-11.618092536926270
-11.373951911926270
-11.007740974426270
-11.129811286926270
-11.496022224426270
-11.618092536926270
-11.129811286926270
-10.031178474426270
-8.932545661926270
-8.566334724426270
-8.688405036926270
-9.542897224426270
-10.397389411926270
-10.763600349426270
-11.007740974426270
-11.251881599426270
-11.740162849426270
-11.862233161926270
-11.740162849426270
-11.984303474426270
-11.862233161926270
-11.251881599426270
-10.519459724426270
-10.153248786926270
-10.031178474426270
-9.909108161926270
-9.664967536926270
-9.420826911926270
-9.420826911926270
-9.542897224426270
-9.542897224426270
-9.664967536926270
-10.153248786926270
-10.519459724426270
-10.519459724426270
-10.397389411926270
-10.397389411926270
-10.519459724426270
-10.885670661926270
-11.496022224426270
-11.862233161926270
-11.618092536926270
-11.129811286926270
-10.641530036926270
-10.153248786926270
-9.909108161926270
-10.153248786926270
-10.641530036926270
-10.641530036926270
-10.641530036926270
-10.763600349426270
-11.129811286926270
-11.496022224426270
-11.740162849426270
-11.373951911926270
-10.397389411926270
-9.664967536926270
-9.664967536926270
-10.031178474426270
-10.275319099426270
-10.641530036926270
-11.007740974426270
-11.129811286926270
-11.007740974426270
-10.763600349426270
-10.763600349426270
-10.641530036926270
-10.275319099426270
-10.031178474426270
-9.787037849426270
-9.664967536926270
-9.664967536926270
-9.664967536926270
-9.909108161926270
-10.275319099426270
-10.763600349426270
-11.251881599426270
-11.496022224426270
-11.251881599426270
-10.763600349426270
-10.397389411926270
-10.519459724426270
-10.641530036926270
-10.519459724426270
-10.153248786926270
-9.787037849426270
-9.664967536926270
-10.153248786926270
-10.763600349426270
-11.007740974426270
-10.885670661926270
-10.763600349426270
-10.275319099426270
-9.909108161926270
-9.542897224426270
-9.542897224426270
-9.664967536926270
-9.787037849426270
-9.664967536926270
-9.298756599426270
-9.298756599426270
-9.664967536926270
-9.787037849426270
-9.664967536926270
-9.787037849426270
-10.275319099426270
-10.275319099426270
-9.909108161926270
-9.664967536926270
-9.664967536926270
-9.787037849426270
-10.153248786926270
-10.275319099426270
-10.031178474426270
-9.787037849426270
-10.031178474426270
-10.397389411926270
-10.397389411926270
-10.275319099426270
-10.397389411926270
-10.641530036926270
-10.641530036926270
-10.275319099426270
-10.031178474426270
-9.909108161926270
-10.031178474426270
-10.397389411926270
-10.885670661926270
-11.251881599426270
-10.885670661926270
-9.909108161926270
-9.176686286926270
-8.810475349426270
-9.054615974426270
-9.787037849426270
-10.397389411926270
-10.641530036926270
-10.763600349426270
-10.519459724426270
-10.153248786926270
-9.664967536926270
-9.787037849426270
-10.031178474426270
-10.275319099426270
-10.641530036926270
-11.007740974426270
-11.129811286926270
-11.007740974426270
-10.885670661926270
-10.641530036926270
-10.397389411926270
-10.275319099426270
-10.275319099426270
-10.153248786926270
-10.031178474426270
-10.153248786926270
-10.275319099426270
-9.787037849426270
-9.054615974426270
-8.810475349426270
-8.932545661926270
-9.542897224426270
-10.397389411926270
-10.763600349426270
-10.397389411926270
-10.031178474426270
-10.153248786926270
-10.275319099426270
-10.641530036926270
-11.129811286926270
-11.251881599426270
-11.129811286926270
-10.885670661926270
-10.641530036926270
-10.641530036926270
-10.519459724426270
-10.397389411926270
-10.153248786926270
-10.153248786926270
-10.153248786926270
-10.031178474426270
-10.031178474426270
-10.275319099426270
-10.397389411926270
-10.275319099426270
-10.153248786926270
-10.153248786926270
-10.031178474426270
-9.787037849426270
-9.542897224426270
-9.542897224426270
-9.664967536926270
-9.909108161926270
-10.031178474426270
-9.909108161926270
-9.542897224426270
-9.542897224426270
-9.787037849426270
-9.787037849426270
-9.664967536926270
-9.420826911926270
-9.420826911926270
-9.420826911926270
-9.542897224426270
-9.909108161926270
-10.275319099426270
-10.397389411926270
-10.275319099426270
-10.031178474426270
-9.542897224426270
-9.664967536926270
-10.397389411926270
-11.007740974426270
-11.129811286926270
-10.885670661926270
-10.153248786926270
-9.542897224426270
-9.176686286926270
-9.054615974426270
-9.298756599426270
-9.787037849426270
-10.275319099426270
-10.519459724426270
-10.519459724426270
-10.519459724426270
-10.397389411926270
-10.153248786926270
-9.909108161926270
-9.787037849426270
-9.909108161926270
-9.909108161926270
-9.787037849426270
-9.298756599426270
-8.932545661926270
-9.176686286926270
-10.153248786926270
-11.007740974426270
-11.007740974426270
-10.519459724426270
-9.909108161926270
-9.664967536926270
-9.542897224426270
-9.176686286926270
-8.810475349426270
-8.810475349426270
-9.176686286926270
-9.909108161926270
-10.641530036926270
-11.129811286926270
-11.251881599426270
-10.763600349426270
-10.153248786926270
-9.909108161926270
-10.397389411926270
-11.129811286926270
-11.496022224426270
-11.129811286926270
-10.397389411926270
-9.909108161926270
-9.664967536926270
-9.664967536926270
-9.664967536926270
-9.298756599426270
-8.810475349426270
-8.566334724426270
-8.444264411926270
-8.566334724426270
-8.932545661926270
-9.420826911926270
-9.664967536926270
-9.664967536926270
-9.542897224426270
-9.298756599426270
-9.298756599426270
-9.542897224426270
-10.031178474426270
-10.519459724426270
-10.519459724426270
-10.275319099426270
-9.664967536926270
-9.054615974426270
-8.810475349426270
-9.054615974426270
-9.420826911926270
-9.787037849426270
-9.909108161926270
-9.909108161926270
-9.664967536926270
-9.420826911926270
-9.176686286926270
-9.176686286926270
-9.298756599426270
-9.420826911926270
-9.542897224426270
-9.420826911926270
-9.176686286926270
-9.298756599426270
-9.664967536926270
-9.787037849426270
-9.542897224426270
-8.810475349426270
-8.566334724426270
-8.810475349426270
-9.054615974426270
-9.298756599426270
-9.664967536926270
-9.542897224426270
-9.420826911926270
-9.298756599426270
-9.054615974426270
-9.176686286926270
-9.787037849426270
-10.031178474426270
-9.909108161926270
-9.420826911926270
-8.810475349426270
-8.810475349426270
-9.054615974426270
-9.298756599426270
-9.054615974426270
-8.688405036926270
-8.200123786926270
-8.078053474426270
-8.078053474426270
-8.444264411926270
-8.810475349426270
-9.054615974426270
-9.298756599426270
-9.542897224426270
-9.664967536926270
-9.787037849426270
-10.031178474426270
-10.153248786926270
-10.031178474426270
-9.909108161926270
-10.031178474426270
-10.031178474426270
-10.275319099426270
-10.885670661926270
-11.496022224426270
-11.740162849426270
-11.373951911926270
-10.763600349426270
-10.275319099426270
-10.153248786926270
-10.031178474426270
-9.787037849426270
-9.420826911926270
-9.054615974426270
-8.810475349426270
-8.810475349426270
-8.688405036926270
-8.566334724426270
-8.810475349426270
-8.932545661926270
-8.932545661926270
-8.932545661926270
-8.932545661926270
-9.176686286926270
-9.664967536926270
-10.031178474426270
-9.787037849426270
-9.420826911926270
-9.054615974426270
-9.420826911926270
-10.275319099426270
-11.007740974426270
-11.129811286926270
-10.763600349426270
-10.153248786926270
-9.542897224426270
-9.298756599426270
-9.542897224426270
-9.909108161926270
-10.275319099426270
-10.397389411926270
-10.275319099426270
-9.909108161926270
-9.542897224426270
-9.787037849426270
-10.275319099426270
-10.763600349426270
-10.885670661926270
-11.129811286926270
-10.763600349426270
-10.031178474426270
-9.542897224426270
-9.176686286926270
-8.932545661926270
-8.688405036926270
-8.322194099426270
-8.200123786926270
-8.200123786926270
-8.200123786926270
-7.955983161926270
-8.322194099426270
-8.810475349426270
-9.054615974426270
-8.932545661926270
-8.932545661926270
-9.420826911926270
-10.275319099426270
-10.885670661926270
-10.641530036926270
-9.909108161926270
-9.420826911926270
-9.420826911926270
-9.664967536926270
-9.664967536926270
-9.542897224426270
-9.787037849426270
-10.397389411926270
-10.763600349426270
-10.519459724426270
-9.787037849426270
-8.810475349426270
-8.444264411926270
-8.810475349426270
-9.664967536926270
-10.519459724426270
-11.007740974426270
-11.129811286926270
-10.885670661926270
-10.397389411926270
-9.787037849426270
-9.298756599426270
-9.176686286926270
-9.176686286926270
-9.420826911926270
-9.787037849426270
-10.275319099426270
-10.275319099426270
-10.031178474426270
-9.664967536926270
-9.420826911926270
-9.420826911926270
-9.542897224426270
-9.664967536926270
-9.787037849426270
-9.787037849426270
-9.664967536926270
-9.542897224426270
-9.787037849426270
-9.909108161926270
-9.664967536926270
-9.542897224426270
-9.542897224426270
-9.664967536926270
-10.031178474426270
-9.909108161926270
-9.420826911926270
-9.054615974426270
-9.176686286926270
-9.787037849426270
-10.641530036926270
-11.618092536926270
-11.984303474426270
-11.618092536926270
-11.007740974426270
-10.153248786926270
-9.542897224426270
-9.054615974426270
-8.810475349426270
-8.688405036926270
-8.688405036926270
-8.810475349426270
-9.176686286926270
-9.420826911926270
-9.298756599426270
-9.176686286926270
-9.054615974426270
-8.932545661926270
-9.176686286926270
-9.909108161926270
-10.763600349426270
-11.251881599426270
-11.007740974426270
-10.519459724426270
-10.031178474426270
-9.542897224426270
-9.542897224426270
-9.664967536926270
-9.787037849426270
-9.909108161926270
-10.031178474426270
-10.153248786926270
-10.275319099426270
-10.519459724426270
-10.275319099426270
-9.909108161926270
-9.664967536926270
-9.664967536926270
-10.031178474426270
-10.641530036926270
-10.885670661926270
-10.641530036926270
-10.397389411926270
-10.153248786926270
-10.153248786926270
-9.787037849426270
-9.420826911926270
-9.298756599426270
-9.542897224426270
-9.664967536926270
-9.420826911926270
-8.932545661926270
-8.810475349426270
-9.542897224426270
-10.763600349426270
-11.373951911926270
-10.885670661926270
-10.153248786926270
-9.664967536926270
-9.664967536926270
-10.275319099426270
-10.763600349426270
-10.763600349426270
-10.153248786926270
-9.787037849426270
-10.031178474426270
-10.519459724426270
-10.397389411926270
-9.542897224426270
-8.688405036926270
-8.688405036926270
-9.420826911926270
-10.153248786926270
-10.397389411926270
-10.153248786926270
-9.420826911926270
-8.810475349426270
-8.444264411926270
-8.810475349426270
-9.420826911926270
-10.275319099426270
-10.763600349426270
-11.007740974426270
-11.251881599426270
-11.496022224426270
-11.007740974426270
-10.275319099426270
-9.787037849426270
-9.664967536926270
-9.909108161926270
-10.031178474426270
-9.787037849426270
-9.542897224426270
-9.420826911926270
-9.298756599426270
-9.054615974426270
-8.810475349426270
-8.566334724426270
-8.810475349426270
-9.054615974426270
-9.176686286926270
-9.176686286926270
-9.298756599426270
-9.298756599426270
-9.054615974426270
-8.810475349426270
-8.810475349426270
-9.542897224426270
-10.153248786926270
-10.275319099426270
-9.909108161926270
-9.298756599426270
-9.054615974426270
-8.932545661926270
-8.810475349426270
-8.566334724426270
-8.688405036926270
-9.054615974426270
-9.787037849426270
-10.153248786926270
-10.031178474426270
-9.664967536926270
-9.054615974426270
-8.566334724426270
-8.200123786926270
-8.566334724426270
-9.054615974426270
-9.176686286926270
-9.298756599426270
-9.298756599426270
-9.176686286926270
-8.810475349426270
-8.322194099426270
-8.200123786926270
-8.566334724426270
-9.420826911926270
-10.153248786926270
-10.275319099426270
-9.909108161926270
-9.542897224426270
-9.542897224426270
-9.664967536926270
-9.664967536926270
-9.542897224426270
-9.542897224426270
-9.420826911926270
-9.420826911926270
-9.664967536926270
-9.787037849426270
-9.664967536926270
-9.298756599426270
-9.176686286926270
-8.810475349426270
-8.688405036926270
-8.810475349426270
-8.932545661926270
-9.420826911926270
-9.787037849426270
-9.909108161926270
-9.909108161926270
-9.909108161926270
-10.153248786926270
-10.397389411926270
-10.763600349426270
-10.519459724426270
-10.153248786926270
-9.787037849426270
-9.787037849426270
-10.275319099426270
-10.763600349426270
-10.641530036926270
-10.153248786926270
-9.420826911926270
-9.054615974426270
-9.054615974426270
