# Supplementary material for: Small Size of Recorded Neuronal Structures Confines the Accuracy in Direct Axonal Voltage Measurements
Source: eNeuro. 2021 Aug 2;8(4):ENEURO.0059-21.2021. doi: 10.1523/ENEURO.0059-21.2021 (PMC8342265; doi:10.1523/ENEURO.0059-21.2021)
Supplement: Extended Data 1 — NEURON codes producing data shown in Figures 2, 5, 8. Download Extended Data 1, ZIP file. [file enu-eN-NWR-0059-21-s01.zip › realistic amplifier model/1_amplifier construction/filter_set/modelcell/24k.dat]

-0.573133468627930
0.525499343872070
1.257921218872070
1.135850906372070
0.403429031372070
-0.206922531127930
-0.451063156127930
-0.328992843627930
0.281358718872070
0.769639968872070
0.891710281372070
0.891710281372070
0.525499343872070
0.037218093872070
-0.084852218627930
-0.206922531127930
-0.328992843627930
-0.328992843627930
-0.084852218627930
0.281358718872070
0.403429031372070
0.159288406372070
-0.328992843627930
-0.695203781127930
-0.573133468627930
-0.328992843627930
-0.817273616790771
-1.427625179290772
-1.671765804290772
-1.793836116790772
-1.549695491790772
-0.939343929290771
-0.328992843627930
-0.084852218627930
-0.084852218627930
0.037218093872070
-0.084852218627930
-0.206922531127930
-0.084852218627930
-0.328992843627930
-0.695203781127930
-0.817273616790771
-0.939343929290771
-1.183484554290772
-0.817273616790771
-0.328992843627930
-0.328992843627930
-0.573133468627930
-0.573133468627930
-0.695203781127930
-1.061414241790772
-0.939343929290771
-0.451063156127930
0.159288406372070
0.281358718872070
-0.084852218627930
-0.573133468627930
-0.206922531127930
0.647569656372070
1.379991531372070
1.379991531372070
1.013780593872070
0.525499343872070
0.159288406372070
0.403429031372070
1.013780593872070
1.624132156372070
1.746202468872070
1.502061843872070
1.013780593872070
0.403429031372070
-0.206922531127930
-0.817273616790771
-1.183484554290772
-1.183484554290772
-0.695203781127930
-0.206922531127930
0.037218093872070
-0.206922531127930
-0.695203781127930
-0.573133468627930
-0.451063156127930
-0.328992843627930
-0.084852218627930
0.159288406372070
0.281358718872070
-0.206922531127930
-0.817273616790771
-0.939343929290771
-0.695203781127930
-0.451063156127930
-0.573133468627930
-0.573133468627930
-0.451063156127930
-0.206922531127930
-0.084852218627930
-0.328992843627930
-0.573133468627930
-0.695203781127930
-0.451063156127930
0.159288406372070
0.647569656372070
0.525499343872070
0.037218093872070
-0.328992843627930
-0.573133468627930
-0.573133468627930
-0.695203781127930
-0.695203781127930
-0.695203781127930
-0.695203781127930
-0.573133468627930
-0.451063156127930
-0.328992843627930
-0.328992843627930
-0.206922531127930
-0.084852218627930
-0.451063156127930
-1.061414241790772
-0.939343929290771
-0.206922531127930
0.159288406372070
0.159288406372070
-0.206922531127930
-0.451063156127930
-0.451063156127930
-0.206922531127930
0.037218093872070
-0.328992843627930
-1.061414241790772
-1.061414241790772
-0.084852218627930
1.135850906372070
1.624132156372070
0.647569656372070
-0.939343929290771
-1.671765804290772
-1.549695491790772
-0.695203781127930
0.647569656372070
1.379991531372070
1.135850906372070
0.525499343872070
-0.084852218627930
0.281358718872070
0.891710281372070
0.891710281372070
0.281358718872070
-0.573133468627930
-0.451063156127930
0.403429031372070
1.013780593872070
0.769639968872070
-0.084852218627930
-1.061414241790772
-1.305554866790772
-0.817273616790771
-0.084852218627930
0.281358718872070
0.281358718872070
-0.573133468627930
-1.305554866790772
-0.817273616790771
0.281358718872070
1.135850906372070
1.502061843872070
1.135850906372070
0.281358718872070
-0.451063156127930
-0.817273616790771
-0.695203781127930
-0.573133468627930
-0.328992843627930
0.281358718872070
0.769639968872070
0.647569656372070
0.159288406372070
-0.573133468627930
-1.061414241790772
-1.061414241790772
-1.061414241790772
-1.183484554290772
-1.183484554290772
-0.817273616790771
0.037218093872070
0.891710281372070
1.013780593872070
0.769639968872070
0.525499343872070
0.281358718872070
-0.084852218627930
-0.328992843627930
-0.817273616790771
-0.939343929290771
-0.451063156127930
0.037218093872070
0.525499343872070
1.135850906372070
1.379991531372070
1.257921218872070
0.647569656372070
-0.328992843627930
-1.183484554290772
-1.549695491790772
-1.183484554290772
-0.573133468627930
-0.084852218627930
0.159288406372070
0.037218093872070
0.281358718872070
0.647569656372070
0.647569656372070
0.403429031372070
0.159288406372070
0.281358718872070
0.403429031372070
0.891710281372070
1.379991531372070
1.379991531372070
1.257921218872070
0.891710281372070
0.281358718872070
0.037218093872070
0.159288406372070
0.281358718872070
0.403429031372070
0.281358718872070
-0.084852218627930
-0.573133468627930
-0.573133468627930
-0.084852218627930
0.159288406372070
0.159288406372070
0.159288406372070
-0.084852218627930
-0.451063156127930
-0.573133468627930
0.281358718872070
1.502061843872070
1.868272781372070
1.379991531372070
0.525499343872070
-0.206922531127930
-0.451063156127930
-0.451063156127930
-0.206922531127930
-0.206922531127930
-0.328992843627930
0.037218093872070
0.159288406372070
-0.084852218627930
-0.817273616790771
-1.305554866790772
-0.939343929290771
0.159288406372070
1.135850906372070
1.502061843872070
1.257921218872070
0.769639968872070
0.403429031372070
-0.084852218627930
-0.206922531127930
-0.084852218627930
0.281358718872070
0.769639968872070
1.013780593872070
0.647569656372070
0.281358718872070
0.037218093872070
0.037218093872070
-0.084852218627930
-0.206922531127930
-0.206922531127930
0.037218093872070
0.159288406372070
0.037218093872070
-0.328992843627930
-0.451063156127930
-0.328992843627930
-0.206922531127930
0.037218093872070
0.159288406372070
0.525499343872070
0.525499343872070
-0.084852218627930
-0.817273616790771
-1.183484554290772
-0.939343929290771
-0.328992843627930
0.037218093872070
0.281358718872070
0.281358718872070
-0.084852218627930
-0.695203781127930
-0.328992843627930
0.647569656372070
1.502061843872070
1.502061843872070
0.403429031372070
-0.695203781127930
-0.695203781127930
-0.084852218627930
0.403429031372070
0.403429031372070
0.037218093872070
0.281358718872070
0.891710281372070
0.769639968872070
0.037218093872070
-0.328992843627930
-0.084852218627930
0.525499343872070
0.769639968872070
0.525499343872070
-0.206922531127930
-1.183484554290772
-1.549695491790772
-1.183484554290772
-0.817273616790771
-0.328992843627930
0.159288406372070
0.159288406372070
0.037218093872070
0.037218093872070
0.403429031372070
0.647569656372070
1.013780593872070
0.769639968872070
0.525499343872070
0.525499343872070
0.281358718872070
-0.206922531127930
-0.206922531127930
-0.084852218627930
-0.084852218627930
0.281358718872070
1.013780593872070
1.379991531372070
1.257921218872070
0.769639968872070
0.037218093872070
-0.939343929290771
-1.549695491790772
-1.305554866790772
-0.206922531127930
0.891710281372070
1.257921218872070
1.135850906372070
0.647569656372070
0.281358718872070
-0.084852218627930
-0.695203781127930
-0.817273616790771
-0.451063156127930
-0.206922531127930
-0.573133468627930
-1.061414241790772
-0.939343929290771
-0.695203781127930
-0.206922531127930
0.647569656372070
1.257921218872070
1.257921218872070
1.013780593872070
1.135850906372070
1.013780593872070
0.647569656372070
0.159288406372070
-0.206922531127930
-0.695203781127930
-0.939343929290771
-0.695203781127930
-0.084852218627930
0.281358718872070
0.037218093872070
-0.695203781127930
-1.305554866790772
-1.671765804290772
-1.061414241790772
0.037218093872070
0.769639968872070
0.525499343872070
0.525499343872070
0.525499343872070
0.281358718872070
-0.206922531127930
-0.328992843627930
0.037218093872070
0.159288406372070
-0.084852218627930
-0.451063156127930
-0.939343929290771
-1.061414241790772
-0.695203781127930
-0.206922531127930
0.403429031372070
0.403429031372070
0.281358718872070
-0.084852218627930
-0.451063156127930
-0.206922531127930
0.525499343872070
0.891710281372070
0.525499343872070
-0.328992843627930
-0.817273616790771
-0.695203781127930
-0.206922531127930
0.281358718872070
0.525499343872070
0.403429031372070
0.159288406372070
0.037218093872070
0.159288406372070
0.281358718872070
0.281358718872070
0.281358718872070
0.525499343872070
0.525499343872070
0.159288406372070
-0.328992843627930
-0.084852218627930
0.647569656372070
1.135850906372070
1.013780593872070
0.769639968872070
1.013780593872070
1.257921218872070
0.647569656372070
-0.573133468627930
-1.305554866790772
-0.817273616790771
0.281358718872070
0.647569656372070
0.525499343872070
-0.206922531127930
-0.817273616790771
-0.817273616790771
-0.328992843627930
0.281358718872070
0.647569656372070
0.525499343872070
0.281358718872070
0.159288406372070
0.159288406372070
0.525499343872070
1.135850906372070
1.502061843872070
1.379991531372070
1.013780593872070
0.403429031372070
-0.206922531127930
-0.817273616790771
-0.817273616790771
-0.206922531127930
0.647569656372070
0.891710281372070
0.891710281372070
0.769639968872070
0.403429031372070
0.281358718872070
0.037218093872070
-0.328992843627930
-0.328992843627930
0.159288406372070
0.769639968872070
1.135850906372070
1.013780593872070
0.159288406372070
-0.573133468627930
-0.451063156127930
0.281358718872070
0.891710281372070
0.769639968872070
0.037218093872070
-0.206922531127930
-0.451063156127930
-0.817273616790771
-1.183484554290772
-1.183484554290772
-0.939343929290771
-0.817273616790771
-0.695203781127930
-0.939343929290771
-1.549695491790772
-1.915906429290772
-1.549695491790772
-0.573133468627930
-0.084852218627930
-0.573133468627930
-1.549695491790772
-2.282117366790772
-2.282117366790772
-1.427625179290772
-0.328992843627930
0.647569656372070
1.502061843872070
1.746202468872070
1.013780593872070
0.281358718872070
0.403429031372070
1.379991531372070
1.990343093872070
1.624132156372070
0.525499343872070
-0.451063156127930
-0.451063156127930
0.403429031372070
1.257921218872070
1.868272781372070
1.746202468872070
0.891710281372070
-0.084852218627930
-0.939343929290771
-1.183484554290772
-0.939343929290771
-0.084852218627930
0.159288406372070
-0.206922531127930
-0.451063156127930
0.037218093872070
0.769639968872070
1.013780593872070
1.013780593872070
1.135850906372070
1.135850906372070
0.525499343872070
-0.084852218627930
-0.206922531127930
0.037218093872070
0.159288406372070
-0.084852218627930
-0.451063156127930
-0.573133468627930
-0.573133468627930
-0.451063156127930
-0.451063156127930
-0.206922531127930
-0.084852218627930
-0.328992843627930
0.037218093872070
1.013780593872070
1.990343093872070
1.868272781372070
1.013780593872070
0.159288406372070
0.281358718872070
1.135850906372070
1.502061843872070
1.379991531372070
1.379991531372070
1.379991531372070
1.257921218872070
0.891710281372070
0.037218093872070
-0.573133468627930
-0.695203781127930
-0.328992843627930
-0.084852218627930
-0.206922531127930
-0.573133468627930
-0.695203781127930
-0.451063156127930
-0.206922531127930
-0.084852218627930
-0.328992843627930
-0.573133468627930
-0.817273616790771
-1.061414241790772
-1.305554866790772
-1.061414241790772
-0.328992843627930
0.281358718872070
0.647569656372070
0.525499343872070
-0.084852218627930
-0.451063156127930
-0.451063156127930
-0.451063156127930
-0.328992843627930
-0.084852218627930
-0.084852218627930
-0.084852218627930
0.159288406372070
0.403429031372070
0.281358718872070
-0.084852218627930
-0.206922531127930
-0.206922531127930
0.159288406372070
0.769639968872070
1.257921218872070
1.013780593872070
-0.084852218627930
-1.061414241790772
-1.305554866790772
-0.573133468627930
0.403429031372070
0.891710281372070
0.525499343872070
0.281358718872070
0.281358718872070
0.403429031372070
0.647569656372070
0.769639968872070
0.647569656372070
0.525499343872070
0.525499343872070
0.403429031372070
-0.084852218627930
-0.817273616790771
-0.939343929290771
-0.573133468627930
0.159288406372070
0.769639968872070
0.769639968872070
0.403429031372070
0.037218093872070
-0.084852218627930
0.159288406372070
0.403429031372070
0.647569656372070
0.525499343872070
-0.084852218627930
-0.817273616790771
-1.671765804290772
-1.793836116790772
-0.939343929290771
-0.206922531127930
0.037218093872070
-0.328992843627930
-0.695203781127930
-0.451063156127930
-0.084852218627930
-0.451063156127930
-1.061414241790772
-1.183484554290772
-0.573133468627930
-0.084852218627930
0.037218093872070
-0.084852218627930
0.037218093872070
0.525499343872070
0.647569656372070
0.403429031372070
0.037218093872070
-0.451063156127930
-0.573133468627930
-0.084852218627930
0.281358718872070
0.159288406372070
0.037218093872070
-0.084852218627930
-0.084852218627930
0.281358718872070
0.525499343872070
0.281358718872070
-0.084852218627930
0.037218093872070
0.403429031372070
0.403429031372070
0.403429031372070
0.525499343872070
0.647569656372070
0.159288406372070
-0.451063156127930
-0.695203781127930
-0.451063156127930
-0.084852218627930
0.159288406372070
0.037218093872070
-0.451063156127930
-0.451063156127930
-0.084852218627930
-0.206922531127930
-0.939343929290771
-1.183484554290772
-0.817273616790771
-0.328992843627930
-0.084852218627930
-0.206922531127930
-0.451063156127930
-0.451063156127930
-0.328992843627930
-0.084852218627930
0.159288406372070
0.159288406372070
0.159288406372070
0.525499343872070
0.891710281372070
1.013780593872070
0.647569656372070
0.159288406372070
0.281358718872070
0.159288406372070
-0.084852218627930
-0.573133468627930
-0.817273616790771
-0.573133468627930
-0.084852218627930
0.769639968872070
1.379991531372070
1.013780593872070
0.159288406372070
-0.084852218627930
0.281358718872070
0.769639968872070
1.013780593872070
1.135850906372070
0.891710281372070
0.159288406372070
-0.451063156127930
-0.939343929290771
-1.305554866790772
-1.549695491790772
-1.427625179290772
-0.817273616790771
-0.328992843627930
0.037218093872070
-0.084852218627930
-0.206922531127930
-0.451063156127930
-0.939343929290771
-1.183484554290772
-1.061414241790772
-0.695203781127930
-0.084852218627930
0.281358718872070
0.525499343872070
0.891710281372070
0.647569656372070
0.037218093872070
-0.084852218627930
0.281358718872070
0.525499343872070
0.281358718872070
-0.328992843627930
-0.573133468627930
-0.451063156127930
-0.206922531127930
0.403429031372070
1.013780593872070
1.135850906372070
1.013780593872070
0.891710281372070
0.891710281372070
0.403429031372070
-0.084852218627930
-0.451063156127930
-0.451063156127930
0.159288406372070
0.769639968872070
0.891710281372070
0.281358718872070
-0.695203781127930
-1.061414241790772
-0.573133468627930
0.525499343872070
1.135850906372070
0.891710281372070
0.525499343872070
0.281358718872070
-0.084852218627930
0.159288406372070
1.013780593872070
1.502061843872070
1.257921218872070
0.769639968872070
0.037218093872070
-0.695203781127930
-0.939343929290771
-1.305554866790772
-1.427625179290772
-0.939343929290771
-0.573133468627930
-0.939343929290771
-1.549695491790772
-2.160047054290772
-2.037976741790772
-1.061414241790772
-0.084852218627930
0.403429031372070
0.403429031372070
0.159288406372070
0.037218093872070
0.403429031372070
0.525499343872070
0.159288406372070
0.037218093872070
0.037218093872070
-0.206922531127930
-0.084852218627930
0.159288406372070
-0.206922531127930
-0.817273616790771
-0.939343929290771
-0.328992843627930
0.403429031372070
0.647569656372070
0.403429031372070
-0.206922531127930
-0.817273616790771
-1.061414241790772
-0.817273616790771
-0.328992843627930
-0.206922531127930
-0.573133468627930
-0.695203781127930
-0.451063156127930
-0.206922531127930
-0.328992843627930
-0.695203781127930
-0.695203781127930
-0.451063156127930
0.037218093872070
-0.206922531127930
-1.061414241790772
-1.793836116790772
-1.549695491790772
-0.695203781127930
0.281358718872070
0.891710281372070
1.135850906372070
1.135850906372070
0.769639968872070
0.403429031372070
0.159288406372070
0.159288406372070
0.281358718872070
0.403429031372070
0.281358718872070
-0.084852218627930
-0.573133468627930
-1.061414241790772
-1.305554866790772
-0.573133468627930
0.647569656372070
1.868272781372070
2.722764968872070
2.722764968872070
1.746202468872070
0.525499343872070
-0.328992843627930
-0.451063156127930
-0.084852218627930
0.159288406372070
-0.084852218627930
-0.451063156127930
-0.573133468627930
-0.451063156127930
-0.328992843627930
-0.206922531127930
-0.328992843627930
-0.451063156127930
-0.206922531127930
0.037218093872070
0.159288406372070
0.159288406372070
0.037218093872070
-0.206922531127930
-0.328992843627930
-0.084852218627930
-0.206922531127930
-0.451063156127930
-0.328992843627930
-0.328992843627930
-0.817273616790771
-1.305554866790772
-1.061414241790772
-0.573133468627930
-0.451063156127930
-0.817273616790771
-1.183484554290772
-0.939343929290771
0.037218093872070
0.891710281372070
1.013780593872070
0.403429031372070
-0.451063156127930
-0.817273616790771
-0.695203781127930
-0.328992843627930
-0.206922531127930
-0.084852218627930
-0.084852218627930
-0.084852218627930
0.159288406372070
0.769639968872070
1.013780593872070
0.769639968872070
0.037218093872070
-0.328992843627930
-0.084852218627930
0.159288406372070
-0.084852218627930
-1.061414241790772
-1.549695491790772
-1.183484554290772
-0.451063156127930
-0.084852218627930
-0.084852218627930
-0.451063156127930
-0.939343929290771
-0.817273616790771
0.403429031372070
1.624132156372070
1.868272781372070
1.379991531372070
0.769639968872070
0.403429031372070
0.037218093872070
0.159288406372070
0.525499343872070
0.647569656372070
0.891710281372070
1.257921218872070
1.257921218872070
0.891710281372070
0.647569656372070
0.525499343872070
0.403429031372070
0.159288406372070
0.281358718872070
0.769639968872070
1.013780593872070
0.891710281372070
0.647569656372070
0.281358718872070
0.037218093872070
0.281358718872070
0.403429031372070
0.037218093872070
-0.695203781127930
-0.939343929290771
-0.695203781127930
-0.328992843627930
-0.328992843627930
-0.206922531127930
-0.206922531127930
-0.084852218627930
0.037218093872070
-0.328992843627930
-0.328992843627930
0.159288406372070
0.891710281372070
1.257921218872070
1.013780593872070
0.281358718872070
-0.451063156127930
-0.573133468627930
-0.084852218627930
0.403429031372070
0.769639968872070
1.257921218872070
1.257921218872070
0.769639968872070
0.281358718872070
0.037218093872070
-0.328992843627930
-0.695203781127930
-0.695203781127930
-0.451063156127930
0.159288406372070
0.769639968872070
1.135850906372070
1.013780593872070
0.403429031372070
-0.084852218627930
0.037218093872070
0.525499343872070
0.891710281372070
1.013780593872070
0.769639968872070
0.647569656372070
0.403429031372070
0.159288406372070
0.037218093872070
0.037218093872070
0.403429031372070
0.769639968872070
0.525499343872070
0.037218093872070
-0.206922531127930
-0.206922531127930
0.037218093872070
0.159288406372070
-0.328992843627930
-0.817273616790771
-0.695203781127930
-0.451063156127930
-0.206922531127930
0.159288406372070
0.525499343872070
0.647569656372070
0.525499343872070
0.159288406372070
-0.206922531127930
-0.084852218627930
0.037218093872070
0.159288406372070
0.281358718872070
0.525499343872070
0.525499343872070
-0.084852218627930
-0.695203781127930
-0.451063156127930
0.281358718872070
0.891710281372070
0.647569656372070
-0.206922531127930
-0.939343929290771
-0.817273616790771
-0.451063156127930
-0.451063156127930
-0.573133468627930
-0.328992843627930
0.281358718872070
0.769639968872070
1.013780593872070
0.891710281372070
0.403429031372070
0.159288406372070
0.159288406372070
0.281358718872070
0.281358718872070
0.403429031372070
0.525499343872070
1.135850906372070
1.502061843872070
1.379991531372070
1.379991531372070
1.379991531372070
1.135850906372070
1.013780593872070
1.502061843872070
1.868272781372070
1.379991531372070
0.159288406372070
-0.817273616790771
-1.183484554290772
-1.061414241790772
-0.206922531127930
0.647569656372070
0.647569656372070
0.159288406372070
-0.084852218627930
-0.084852218627930
-0.084852218627930
-0.084852218627930
0.037218093872070
0.281358718872070
0.159288406372070
0.647569656372070
1.257921218872070
1.379991531372070
1.013780593872070
0.769639968872070
0.891710281372070
1.013780593872070
0.891710281372070
0.525499343872070
-0.084852218627930
-0.451063156127930
-1.061414241790772
-1.671765804290772
-2.037976741790772
-1.793836116790772
-1.061414241790772
0.037218093872070
1.135850906372070
1.257921218872070
0.281358718872070
-0.695203781127930
-0.451063156127930
0.159288406372070
0.403429031372070
0.281358718872070
-0.206922531127930
-0.573133468627930
-0.451063156127930
-0.084852218627930
0.159288406372070
-0.084852218627930
-0.817273616790771
-1.793836116790772
-2.037976741790772
-1.671765804290772
-1.549695491790772
-1.427625179290772
-1.183484554290772
-1.061414241790772
-1.061414241790772
-1.183484554290772
-0.817273616790771
-0.084852218627930
0.281358718872070
0.037218093872070
0.037218093872070
0.037218093872070
0.281358718872070
0.403429031372070
0.403429031372070
0.647569656372070
1.013780593872070
1.013780593872070
0.647569656372070
0.403429031372070
-0.084852218627930
-0.328992843627930
-0.328992843627930
-0.206922531127930
-0.206922531127930
-0.206922531127930
-0.328992843627930
-0.451063156127930
-0.451063156127930
-0.084852218627930
0.403429031372070
0.891710281372070
1.135850906372070
1.013780593872070
0.403429031372070
-0.328992843627930
-0.817273616790771
-0.695203781127930
-0.451063156127930
-0.084852218627930
0.037218093872070
0.037218093872070
-0.206922531127930
-0.451063156127930
-0.451063156127930
-0.206922531127930
0.159288406372070
0.403429031372070
0.525499343872070
0.525499343872070
0.525499343872070
0.403429031372070
0.647569656372070
1.257921218872070
1.746202468872070
1.379991531372070
0.525499343872070
-0.206922531127930
-0.328992843627930
0.037218093872070
0.159288406372070
-0.328992843627930
-0.695203781127930
-0.695203781127930
-0.573133468627930
-0.206922531127930
0.037218093872070
0.159288406372070
-0.206922531127930
-0.451063156127930
-0.573133468627930
-0.695203781127930
-0.573133468627930
-0.084852218627930
0.403429031372070
0.037218093872070
-0.939343929290771
-1.549695491790772
-1.671765804290772
-1.549695491790772
-1.061414241790772
-0.451063156127930
0.037218093872070
0.159288406372070
-0.206922531127930
-0.939343929290771
-1.061414241790772
-0.451063156127930
0.403429031372070
0.647569656372070
0.403429031372070
0.159288406372070
-0.084852218627930
-0.206922531127930
0.037218093872070
0.403429031372070
0.769639968872070
0.891710281372070
0.769639968872070
0.159288406372070
-0.573133468627930
-0.817273616790771
-0.573133468627930
-0.084852218627930
0.037218093872070
-0.084852218627930
-0.206922531127930
-0.451063156127930
-0.695203781127930
-0.573133468627930
-0.451063156127930
-0.206922531127930
-0.084852218627930
0.159288406372070
0.403429031372070
0.647569656372070
0.647569656372070
0.647569656372070
0.647569656372070
0.769639968872070
0.525499343872070
0.037218093872070
-0.206922531127930
0.037218093872070
0.403429031372070
0.647569656372070
0.647569656372070
0.647569656372070
0.159288406372070
-0.206922531127930
-0.206922531127930
-0.206922531127930
-0.206922531127930
0.037218093872070
0.281358718872070
0.037218093872070
-0.206922531127930
-0.695203781127930
-1.183484554290772
-1.305554866790772
-0.817273616790771
-0.328992843627930
-0.573133468627930
-0.939343929290771
-1.427625179290772
-1.549695491790772
-1.427625179290772
-1.061414241790772
-0.328992843627930
0.525499343872070
0.769639968872070
0.403429031372070
0.159288406372070
-0.084852218627930
-0.328992843627930
-0.328992843627930
0.037218093872070
0.525499343872070
0.647569656372070
0.525499343872070
0.403429031372070
0.281358718872070
0.403429031372070
0.647569656372070
0.769639968872070
0.891710281372070
1.013780593872070
1.013780593872070
0.769639968872070
0.281358718872070
0.159288406372070
0.525499343872070
0.525499343872070
0.159288406372070
-0.206922531127930
-0.206922531127930
0.281358718872070
0.525499343872070
-0.084852218627930
-1.061414241790772
-1.671765804290772
-1.183484554290772
-0.451063156127930
0.037218093872070
-0.084852218627930
-0.084852218627930
0.159288406372070
0.403429031372070
0.403429031372070
0.281358718872070
0.037218093872070
-0.206922531127930
-0.328992843627930
-0.206922531127930
-0.451063156127930
-0.695203781127930
-0.328992843627930
0.403429031372070
0.891710281372070
0.769639968872070
0.403429031372070
-0.206922531127930
-0.695203781127930
-0.451063156127930
0.159288406372070
0.769639968872070
1.013780593872070
0.769639968872070
0.403429031372070
0.159288406372070
-0.328992843627930
-0.573133468627930
-0.573133468627930
-0.573133468627930
-0.573133468627930
-0.328992843627930
0.037218093872070
0.281358718872070
0.769639968872070
1.013780593872070
0.281358718872070
-0.573133468627930
-0.695203781127930
-0.206922531127930
0.159288406372070
0.159288406372070
0.037218093872070
0.037218093872070
-0.084852218627930
-0.206922531127930
-0.451063156127930
-0.939343929290771
-0.817273616790771
0.037218093872070
0.403429031372070
0.281358718872070
0.159288406372070
0.525499343872070
0.525499343872070
-0.084852218627930
-0.451063156127930
-0.451063156127930
-0.206922531127930
0.281358718872070
0.891710281372070
1.135850906372070
1.379991531372070
1.013780593872070
0.159288406372070
0.037218093872070
0.647569656372070
1.502061843872070
1.990343093872070
1.135850906372070
-0.206922531127930
-0.939343929290771
-1.061414241790772
-0.939343929290771
-1.183484554290772
-1.549695491790772
-1.671765804290772
-1.671765804290772
-1.305554866790772
-0.451063156127930
0.281358718872070
0.525499343872070
0.159288406372070
-0.206922531127930
-0.206922531127930
0.281358718872070
0.891710281372070
0.891710281372070
0.647569656372070
0.159288406372070
-0.451063156127930
-1.061414241790772
-1.061414241790772
-0.451063156127930
0.037218093872070
0.403429031372070
0.281358718872070
-0.206922531127930
-0.328992843627930
-0.328992843627930
-0.206922531127930
0.159288406372070
0.403429031372070
0.647569656372070
0.647569656372070
0.281358718872070
0.037218093872070
-0.084852218627930
0.037218093872070
0.281358718872070
0.403429031372070
-0.084852218627930
-0.451063156127930
-0.328992843627930
0.159288406372070
0.525499343872070
0.403429031372070
0.037218093872070
-0.451063156127930
-0.451063156127930
-0.084852218627930
0.281358718872070
0.037218093872070
-0.084852218627930
0.281358718872070
0.891710281372070
1.257921218872070
1.013780593872070
0.159288406372070
-0.328992843627930
-0.328992843627930
-0.451063156127930
-0.695203781127930
-0.451063156127930
0.159288406372070
0.403429031372070
0.403429031372070
-0.206922531127930
-1.061414241790772
-1.427625179290772
-0.817273616790771
0.037218093872070
0.281358718872070
0.159288406372070
-0.084852218627930
0.159288406372070
0.769639968872070
0.525499343872070
-0.206922531127930
-0.573133468627930
-0.695203781127930
-0.817273616790771
-0.817273616790771
-0.817273616790771
-0.939343929290771
-0.695203781127930
-0.206922531127930
0.159288406372070
0.525499343872070
0.769639968872070
0.647569656372070
0.037218093872070
-0.328992843627930
-0.451063156127930
-0.328992843627930
-0.084852218627930
0.159288406372070
0.403429031372070
0.769639968872070
1.135850906372070
1.013780593872070
0.525499343872070
-0.206922531127930
-0.695203781127930
-0.817273616790771
-0.817273616790771
-0.939343929290771
-1.427625179290772
-1.549695491790772
-1.427625179290772
-1.061414241790772
-0.817273616790771
-0.939343929290771
-0.939343929290771
-0.573133468627930
0.159288406372070
0.647569656372070
1.013780593872070
1.135850906372070
1.013780593872070
0.403429031372070
-0.573133468627930
-1.061414241790772
-0.695203781127930
-0.328992843627930
-0.084852218627930
0.037218093872070
0.403429031372070
0.891710281372070
1.013780593872070
0.281358718872070
-0.451063156127930
-0.939343929290771
-0.817273616790771
-0.328992843627930
0.281358718872070
1.013780593872070
1.257921218872070
0.769639968872070
0.037218093872070
-0.451063156127930
-0.939343929290771
-0.817273616790771
-0.573133468627930
-0.695203781127930
-1.061414241790772
-1.183484554290772
-0.939343929290771
-0.328992843627930
0.403429031372070
0.647569656372070
0.525499343872070
0.769639968872070
0.891710281372070
0.647569656372070
0.281358718872070
-0.084852218627930
-0.451063156127930
-0.695203781127930
-0.939343929290771
-0.939343929290771
-0.451063156127930
0.281358718872070
0.525499343872070
0.403429031372070
0.281358718872070
0.525499343872070
1.013780593872070
1.379991531372070
1.624132156372070
1.379991531372070
0.769639968872070
0.159288406372070
-0.206922531127930
-0.451063156127930
-0.817273616790771
-0.817273616790771
-0.206922531127930
0.281358718872070
0.159288406372070
-0.084852218627930
-0.084852218627930
0.403429031372070
0.647569656372070
0.281358718872070
-0.206922531127930
-0.084852218627930
0.281358718872070
0.525499343872070
0.037218093872070
-0.328992843627930
-0.328992843627930
-0.328992843627930
-0.328992843627930
-0.328992843627930
-0.451063156127930
-0.939343929290771
-1.549695491790772
-1.183484554290772
-0.084852218627930
0.647569656372070
0.525499343872070
0.159288406372070
-0.084852218627930
0.037218093872070
0.281358718872070
0.403429031372070
0.769639968872070
1.257921218872070
1.257921218872070
0.647569656372070
0.037218093872070
-0.206922531127930
-0.328992843627930
-0.084852218627930
0.159288406372070
0.525499343872070
0.769639968872070
0.403429031372070
0.159288406372070
-0.084852218627930
-0.206922531127930
-0.451063156127930
-0.817273616790771
-0.939343929290771
-0.451063156127930
0.525499343872070
1.013780593872070
1.013780593872070
0.647569656372070
-0.206922531127930
-0.939343929290771
-1.671765804290772
-2.160047054290772
-2.037976741790772
-1.427625179290772
-0.695203781127930
-0.328992843627930
-0.328992843627930
-0.573133468627930
-0.206922531127930
0.159288406372070
0.281358718872070
0.037218093872070
-0.328992843627930
-0.084852218627930
0.769639968872070
2.234483718872070
2.966905593872070
2.478624343872070
1.013780593872070
-0.206922531127930
-0.451063156127930
-0.695203781127930
-1.061414241790772
-0.695203781127930
0.037218093872070
0.525499343872070
0.403429031372070
0.281358718872070
0.281358718872070
0.281358718872070
0.281358718872070
0.281358718872070
0.281358718872070
-0.084852218627930
-0.206922531127930
-0.206922531127930
-0.573133468627930
-0.939343929290771
-0.817273616790771
-0.451063156127930
0.037218093872070
0.403429031372070
0.037218093872070
-1.061414241790772
-1.793836116790772
-1.671765804290772
-0.817273616790771
0.159288406372070
0.647569656372070
0.525499343872070
0.403429031372070
0.403429031372070
0.525499343872070
0.647569656372070
0.891710281372070
1.135850906372070
1.379991531372070
1.502061843872070
1.502061843872070
1.013780593872070
-0.084852218627930
-0.695203781127930
-0.695203781127930
-0.328992843627930
-0.084852218627930
0.281358718872070
0.525499343872070
0.525499343872070
0.525499343872070
0.403429031372070
0.403429031372070
0.281358718872070
-0.206922531127930
-0.695203781127930
-0.817273616790771
-0.695203781127930
-0.206922531127930
0.159288406372070
0.525499343872070
0.525499343872070
0.281358718872070
-0.084852218627930
-0.451063156127930
-0.451063156127930
0.159288406372070
0.647569656372070
0.403429031372070
0.037218093872070
-0.451063156127930
-0.817273616790771
-0.939343929290771
-0.817273616790771
-0.939343929290771
-0.695203781127930
0.037218093872070
0.281358718872070
-0.328992843627930
-0.939343929290771
-0.939343929290771
-0.817273616790771
-0.695203781127930
-0.695203781127930
-0.328992843627930
0.281358718872070
0.769639968872070
1.135850906372070
1.502061843872070
1.257921218872070
1.257921218872070
1.379991531372070
0.769639968872070
0.037218093872070
-0.328992843627930
-0.206922531127930
-0.206922531127930
-0.573133468627930
-0.939343929290771
-0.939343929290771
-0.695203781127930
-0.573133468627930
-0.695203781127930
-0.939343929290771
-0.939343929290771
-0.695203781127930
-0.573133468627930
-1.061414241790772
-1.183484554290772
-0.206922531127930
0.525499343872070
0.281358718872070
-0.451063156127930
-0.573133468627930
-0.084852218627930
0.403429031372070
0.281358718872070
-0.328992843627930
-0.573133468627930
0.159288406372070
1.135850906372070
1.868272781372070
1.746202468872070
0.891710281372070
-0.206922531127930
0.037218093872070
0.891710281372070
1.013780593872070
0.769639968872070
0.647569656372070
0.525499343872070
0.403429031372070
0.159288406372070
0.037218093872070
0.159288406372070
0.159288406372070
-0.328992843627930
-0.939343929290771
-1.549695491790772
-1.793836116790772
-1.427625179290772
-0.328992843627930
0.769639968872070
1.135850906372070
1.135850906372070
0.769639968872070
0.037218093872070
-0.206922531127930
0.281358718872070
1.013780593872070
1.379991531372070
1.257921218872070
0.647569656372070
0.037218093872070
-0.084852218627930
0.159288406372070
0.159288406372070
-0.328992843627930
-0.695203781127930
-0.084852218627930
0.281358718872070
0.159288406372070
-0.328992843627930
-0.573133468627930
-0.451063156127930
0.037218093872070
0.647569656372070
1.135850906372070
1.257921218872070
0.769639968872070
-0.084852218627930
-0.573133468627930
-0.451063156127930
0.159288406372070
0.647569656372070
0.647569656372070
0.647569656372070
0.281358718872070
-0.084852218627930
-0.451063156127930
-0.328992843627930
-0.206922531127930
0.281358718872070
0.281358718872070
-0.206922531127930
-0.817273616790771
-1.305554866790772
-1.183484554290772
-0.206922531127930
0.769639968872070
0.891710281372070
0.403429031372070
-0.328992843627930
-0.695203781127930
0.037218093872070
1.013780593872070
1.379991531372070
1.624132156372070
1.624132156372070
1.013780593872070
-0.084852218627930
-1.061414241790772
-1.305554866790772
-0.573133468627930
0.647569656372070
1.502061843872070
1.257921218872070
0.403429031372070
-0.451063156127930
-0.817273616790771
-0.695203781127930
-0.328992843627930
-0.206922531127930
-0.817273616790771
-1.427625179290772
-1.793836116790772
-1.305554866790772
-0.206922531127930
0.891710281372070
1.746202468872070
1.624132156372070
1.013780593872070
0.403429031372070
0.159288406372070
0.159288406372070
-0.328992843627930
-0.939343929290771
-1.305554866790772
-1.305554866790772
-1.061414241790772
-0.939343929290771
-1.183484554290772
-1.793836116790772
-2.037976741790772
-1.915906429290772
-1.427625179290772
-0.939343929290771
-0.695203781127930
-0.817273616790771
-0.695203781127930
-0.451063156127930
-0.328992843627930
-0.084852218627930
0.037218093872070
0.281358718872070
0.525499343872070
0.891710281372070
1.135850906372070
1.257921218872070
0.891710281372070
0.159288406372070
-0.328992843627930
-0.695203781127930
-0.939343929290771
-0.695203781127930
-0.451063156127930
0.159288406372070
0.647569656372070
0.647569656372070
0.403429031372070
0.281358718872070
0.647569656372070
0.891710281372070
0.525499343872070
0.037218093872070
-0.573133468627930
-0.939343929290771
-0.695203781127930
-0.695203781127930
-0.939343929290771
-0.939343929290771
-0.817273616790771
-0.451063156127930
0.159288406372070
0.647569656372070
0.891710281372070
1.013780593872070
0.769639968872070
-0.084852218627930
-0.817273616790771
-1.183484554290772
-1.427625179290772
-1.305554866790772
-0.328992843627930
1.013780593872070
1.746202468872070
1.624132156372070
1.257921218872070
0.769639968872070
0.769639968872070
0.525499343872070
0.281358718872070
0.281358718872070
0.403429031372070
0.647569656372070
0.525499343872070
0.525499343872070
0.281358718872070
0.037218093872070
0.037218093872070
0.159288406372070
0.037218093872070
-0.206922531127930
-0.573133468627930
-0.695203781127930
-0.451063156127930
0.037218093872070
0.159288406372070
-0.206922531127930
-0.328992843627930
0.037218093872070
0.403429031372070
0.525499343872070
-1.549695491790772
-6.432507514953613
-18.395397186279297
-67.711799621582031
-165.978393554687500
-280.724456787109370
-373.986175537109370
-429.894378662109370
-451.134613037109370
-450.402191162109370
-441.002777099609370
-431.603363037109370
-424.523284912109370
-418.663909912109370
-413.170745849609370
-407.921722412109370
-402.916839599609370
-397.911956787109370
-392.785003662109370
-387.658050537109370
-382.164886474609370
-376.427581787109370
-371.178558349609370
-366.417816162109370
-361.412933349609370
-356.530120849609370
-351.769378662109370
-347.496917724609370
-343.712738037109370
-339.806488037109370
-336.144378662109370
-331.993988037109370
-327.599456787109370
-323.204925537109370
-319.176605224609370
-315.392425537109370
-311.730316162109370
-307.946136474609370
-304.039886474609370
-300.621917724609370
-297.326019287109370
-294.152191162109370
-290.856292724609370
-287.316253662109370
-283.898284912109370
-280.480316162109370
-276.940277099609370
-273.156097412109370
-269.371917724609370
-266.076019287109370
-263.512573242187500
-261.193237304687500
-258.263549804687500
-255.089721679687500
-251.915893554687500
-248.619995117187500
-245.446166992187500
-242.516479492187500
-239.953002929687500
-237.633666992187500
-235.558471679687500
-232.994995117187500
-229.943237304687500
-226.891479492187500
-224.205932617187500
-221.764526367187500
-219.323120117187500
-216.515502929687500
-213.707885742187500
-211.022338867187500
-208.947143554687500
-207.238159179687500
-205.407104492187500
-203.087768554687500
-200.646362304687500
-198.204956054687500
-195.641479492187500
-193.444213867187500
-191.369018554687500
-189.171752929687500
-186.730346679687500
-184.288940429687500
-182.091674804687500
-180.260620117187500
-178.673706054687500
-176.720581054687500
-174.645385742187500
-172.814331054687500
-170.983276367187500
-168.786010742187500
-166.466674804687500
-164.635620117187500
-163.048706054687500
-161.095581054687500
-158.410034179687500
-156.090698242187500
-154.747924804687500
-153.527221679687500
-151.696166992187500
-149.865112304687500
-148.644409179687500
-147.423706054687500
-145.958862304687500
-144.127807617187500
-142.052612304687500
-140.465698242187500
-139.244995117187500
-137.902221679687500
-136.193237304687500
-134.118041992187500
-131.920776367187500
-130.333862304687500
-129.235229492187500
-128.258666992187500
-127.037971496582030
-125.451057434082030
-123.620002746582030
-122.277229309082030
-121.422737121582030
-120.446174621582030
-119.469612121582030
-118.493049621582030
-117.272346496582030
-116.051643371582030
-115.075080871582030
-114.098518371582030
-112.511604309082030
-110.558479309082030
-108.605354309082030
-107.140510559082030
-105.919807434082030
-104.821174621582030
-103.722541809082030
-102.745979309082030
-102.013557434082030
-101.281135559082030
-100.060432434082030
-98.595588684082031
-97.252815246582031
-96.032112121582031
-94.933479309082031
-93.956916809082031
-93.346565246582031
-92.736213684082031
-92.247932434082031
-91.759651184082031
-90.538948059082031
-88.829963684082031
-87.609260559082031
-86.876838684082031
-86.388557434082031
-85.411994934082031
-83.825080871582031
-82.848518371582031
-82.604377746582031
-82.116096496582031
-81.139533996582031
-80.040901184082031
-79.186408996582031
-78.576057434082031
-77.965705871582031
-77.111213684082031
-76.012580871582031
-75.036018371582031
-74.059455871582031
-73.082893371582031
-72.350471496582031
-71.984260559082031
-71.373908996582031
-70.397346496582031
-69.420783996582031
-68.932502746582031
-68.322151184082031
-67.223518371582031
-66.369026184082031
-66.369026184082031
-66.735237121582031
-66.246955871582031
-65.148323059082031
-64.049690246582031
-63.195198059082031
-62.340705871582031
-61.608283996582031
-61.120002746582031
-60.509651184082031
-59.655158996582031
-58.800666809082031
-58.068244934082031
-57.457893371582031
-56.725471496582031
-56.359260559082031
-56.115119934082031
-55.504768371582031
-54.284065246582031
-53.551643371582031
-53.673713684082031
-53.673713684082031
-53.063362121582031
-52.453010559082031
-51.842658996582031
-51.598518371582031
-51.232307434082031
-50.866096496582031
-50.621955871582031
-50.255744934082031
-49.645393371582031
-48.790901184082031
-47.936408996582031
-47.448127746582031
-47.203987121582031
-46.959846496582031
-46.959846496582031
-46.959846496582031
-46.593635559082031
-45.617073059082031
-44.884651184082031
-44.396369934082031
-44.152229309082031
-43.663948059082031
-43.175666809082031
-42.565315246582031
-41.954963684082031
-41.588752746582031
-41.466682434082031
-41.466682434082031
-41.100471496582031
-40.612194061279297
-40.490123748779297
-40.368053436279297
-40.123912811279297
-39.757701873779297
-39.269420623779297
-38.536998748779297
-38.048717498779297
-38.170787811279297
-38.414928436279297
-37.804576873779297
-36.461803436279297
-35.607311248779297
-35.607311248779297
-36.095592498779297
-36.705944061279297
-37.194225311279297
-36.583873748779297
-35.241100311279297
-34.264537811279297
-33.898326873779297
-33.898326873779297
-33.410045623779297
-32.799694061279297
-32.067272186279297
-31.334850311279297
-30.602428436279297
-30.236217498779297
-29.992076873779297
-29.747936248779297
-29.625865936279297
-30.236217498779297
-31.701061248779297
-32.799694061279297
-32.311412811279297
-31.090709686279297
-30.602428436279297
-30.114147186279297
-29.137584686279297
-28.283092498779297
-27.916881561279297
-28.038951873779297
-28.038951873779297
-27.794811248779297
-27.672740936279297
-27.794811248779297
-27.916881561279297
-27.916881561279297
-27.550670623779297
-26.818248748779297
-25.841686248779297
-25.353404998779297
-25.963756561279297
-26.696178436279297
-27.062389373779297
-26.940319061279297
-26.329967498779297
-25.841686248779297
-25.597545623779297
-25.353404998779297
-25.597545623779297
-25.597545623779297
-25.109264373779297
-24.376842498779297
-24.132701873779297
-24.132701873779297
-23.888561248779297
-23.156139373779297
-22.301647186279297
-21.691295623779297
-21.447154998779297
-21.569225311279297
-21.813365936279297
-22.301647186279297
-22.545787811279297
-22.667858123779297
-22.545787811279297
-22.545787811279297
-22.423717498779297
-22.179576873779297
-21.691295623779297
-21.325084686279297
-20.714733123779297
-19.982311248779297
-19.616100311279297
-19.982311248779297
-20.348522186279297
-20.470592498779297
-20.226451873779297
-19.616100311279297
-19.005748748779297
-19.005748748779297
-19.494029998779297
-19.494029998779297
-19.127819061279297
-19.005748748779297
-19.249889373779297
-19.738170623779297
-19.738170623779297
-19.127819061279297
-18.395397186279297
-17.662975311279297
-17.418834686279297
-17.418834686279297
-17.174694061279297
-17.174694061279297
-17.540904998779297
-17.907115936279297
-18.029186248779297
-17.785045623779297
-17.662975311279297
-17.662975311279297
-17.907115936279297
-18.395397186279297
-18.517467498779297
-18.029186248779297
-17.052623748779297
-16.198131561279297
-15.953990936279297
-15.953990936279297
-15.953990936279297
-15.953990936279297
-16.198131561279297
-16.442272186279297
-16.442272186279297
-16.076061248779297
-15.953990936279297
-16.076061248779297
-16.198131561279297
-16.198131561279297
-16.442272186279297
-16.564342498779297
-16.564342498779297
-16.442272186279297
-16.198131561279297
-16.320201873779297
-16.076061248779297
-15.831920623779297
-15.831920623779297
-15.709850311279297
-15.465709686279297
-15.221569061279297
-14.977428436279297
-15.343639373779297
-15.587779998779297
-15.465709686279297
-14.977428436279297
-14.122936248779297
-14.000865936279297
-14.489147186279297
-15.221569061279297
-15.709850311279297
-15.587779998779297
-14.977428436279297
-14.367076873779297
-14.367076873779297
-14.489147186279297
-14.611217498779297
-14.245006561279297
-13.756725311279297
-13.390514373779297
-13.146373748779297
-12.780162811279297
-12.780162811279297
-13.512584686279297
-14.977428436279297
-15.709850311279297
-15.221569061279297
-14.000865936279297
-13.268444061279297
-13.390514373779297
-14.000865936279297
-14.245006561279297
-14.000865936279297
-13.268444061279297
-13.146373748779297
-13.634654998779297
-14.000865936279297
-13.878795623779297
-13.146373748779297
-12.169812202453613
-11.803601264953613
-12.413952827453613
-13.024303436279297
-13.146373748779297
-13.146373748779297
-13.146373748779297
-13.146373748779297
-12.780162811279297
-12.413952827453613
-12.413952827453613
-12.413952827453613
-12.169812202453613
-11.925671577453613
-11.803601264953613
-12.291882514953613
-12.780162811279297
-13.268444061279297
-13.390514373779297
-13.268444061279297
-13.024303436279297
-12.658093452453613
-12.047741889953613
-11.193249702453613
-10.704968452453613
-10.704968452453613
-10.949109077453613
-11.071179389953613
-11.437390327453613
-11.681530952453613
-11.681530952453613
-11.803601264953613
-12.047741889953613
-12.413952827453613
-12.536023139953613
-12.536023139953613
-12.536023139953613
-12.658093452453613
-12.658093452453613
-12.536023139953613
-12.413952827453613
-12.413952827453613
-12.291882514953613
-12.047741889953613
-11.803601264953613
-11.925671577453613
-12.169812202453613
-12.169812202453613
-11.803601264953613
-11.681530952453613
-11.803601264953613
-12.047741889953613
-12.047741889953613
-11.559460639953613
-11.071179389953613
-10.949109077453613
-10.704968452453613
-10.460827827453613
-10.338757514953613
-10.582898139953613
-10.949109077453613
-11.437390327453613
-11.925671577453613
-12.047741889953613
-12.047741889953613
-11.559460639953613
-10.949109077453613
-10.949109077453613
-11.315320014953613
-11.681530952453613
-11.437390327453613
-11.193249702453613
-11.071179389953613
-11.071179389953613
-11.193249702453613
-11.193249702453613
-11.559460639953613
-11.803601264953613
-11.681530952453613
-11.437390327453613
-10.827038764953613
-10.460827827453613
-10.338757514953613
-10.582898139953613
-10.704968452453613
-10.582898139953613
-10.338757514953613
-10.460827827453613
-10.582898139953613
-10.704968452453613
-10.582898139953613
-10.338757514953613
-10.216687202453613
-10.216687202453613
-10.949109077453613
-11.193249702453613
-10.827038764953613
-10.582898139953613
-10.582898139953613
-10.582898139953613
-10.216687202453613
-10.094616889953613
-10.338757514953613
-10.460827827453613
-10.582898139953613
-11.071179389953613
-11.315320014953613
-10.949109077453613
-10.704968452453613
-10.582898139953613
-10.338757514953613
-9.728405952453613
-9.484265327453613
-9.728405952453613
-10.460827827453613
-11.071179389953613
-11.315320014953613
-11.071179389953613
-10.827038764953613
-10.827038764953613
-10.949109077453613
-11.071179389953613
-11.437390327453613
-11.559460639953613
-11.193249702453613
-10.460827827453613
-9.972546577453613
-9.484265327453613
-8.873913764953613
-8.873913764953613
-9.972546577453613
-11.315320014953613
-12.047741889953613
-11.925671577453613
-11.437390327453613
-11.071179389953613
-11.071179389953613
-11.193249702453613
-10.949109077453613
-10.827038764953613
-10.827038764953613
-10.827038764953613
-10.949109077453613
-10.827038764953613
-10.216687202453613
-9.728405952453613
-10.094616889953613
-10.704968452453613
-10.827038764953613
-10.338757514953613
-9.850476264953613
-9.850476264953613
-9.850476264953613
-9.728405952453613
-9.972546577453613
-10.216687202453613
-10.094616889953613
-10.338757514953613
-10.704968452453613
-10.704968452453613
-10.338757514953613
-10.216687202453613
-10.216687202453613
-10.338757514953613
-10.582898139953613
-10.582898139953613
-10.460827827453613
-9.850476264953613
-9.362195014953613
-9.362195014953613
-9.606335639953613
-10.216687202453613
-10.582898139953613
-10.582898139953613
-10.338757514953613
-9.850476264953613
-9.484265327453613
-9.362195014953613
-9.362195014953613
-9.240124702453613
-9.240124702453613
-9.240124702453613
-9.240124702453613
-9.240124702453613
-9.606335639953613
-10.094616889953613
-10.094616889953613
-9.606335639953613
-9.484265327453613
-9.728405952453613
-10.460827827453613
-11.071179389953613
-10.704968452453613
-9.850476264953613
-9.240124702453613
-9.606335639953613
-10.338757514953613
-10.582898139953613
-9.972546577453613
-9.606335639953613
-9.484265327453613
-9.240124702453613
-9.484265327453613
-10.338757514953613
-11.071179389953613
-11.071179389953613
-10.338757514953613
-9.972546577453613
-10.216687202453613
-10.704968452453613
-10.827038764953613
-10.094616889953613
-8.751843452453613
-8.141491889953613
-8.873913764953613
-10.094616889953613
-10.216687202453613
-9.362195014953613
-8.751843452453613
-9.118054389953613
-10.094616889953613
-10.704968452453613
-10.582898139953613
-9.972546577453613
-9.118054389953613
-8.873913764953613
-9.240124702453613
-10.216687202453613
-10.949109077453613
-11.071179389953613
-10.827038764953613
-10.338757514953613
-9.728405952453613
-9.362195014953613
-9.728405952453613
-10.338757514953613
-10.582898139953613
-10.460827827453613
-10.216687202453613
-10.094616889953613
-9.972546577453613
-10.094616889953613
-10.094616889953613
-9.850476264953613
-9.484265327453613
-9.606335639953613
-9.484265327453613
-8.995984077453613
-8.873913764953613
-9.362195014953613
-10.216687202453613
-10.827038764953613
-10.704968452453613
-10.460827827453613
-10.582898139953613
-10.704968452453613
-10.582898139953613
-10.216687202453613
-9.484265327453613
-8.751843452453613
-8.995984077453613
-9.850476264953613
-10.460827827453613
-10.460827827453613
-10.094616889953613
-9.484265327453613
-8.995984077453613
-8.751843452453613
-8.629773139953613
-8.995984077453613
-9.850476264953613
-10.338757514953613
-10.216687202453613
-9.972546577453613
-9.850476264953613
-9.728405952453613
-9.728405952453613
-9.972546577453613
-10.460827827453613
-10.827038764953613
-10.827038764953613
-10.094616889953613
-9.118054389953613
-8.751843452453613
-9.118054389953613
-9.728405952453613
-10.094616889953613
-10.460827827453613
-10.460827827453613
-9.728405952453613
-8.751843452453613
-8.141491889953613
-8.507702827453613
-9.362195014953613
-9.972546577453613
-9.484265327453613
-8.751843452453613
-8.385632514953613
-8.629773139953613
-9.118054389953613
-9.850476264953613
-10.216687202453613
-10.094616889953613
-9.850476264953613
-9.972546577453613
-10.216687202453613
-10.582898139953613
-10.704968452453613
-10.827038764953613
-10.949109077453613
-10.949109077453613
-11.071179389953613
-11.071179389953613
-10.704968452453613
-10.094616889953613
-9.972546577453613
-9.972546577453613
-10.094616889953613
-10.338757514953613
-10.582898139953613
-10.338757514953613
-9.484265327453613
-8.751843452453613
-8.263562202453613
-7.897351264953613
-7.775280952453613
-8.019421577453613
-8.751843452453613
-9.728405952453613
-10.582898139953613
-10.704968452453613
-10.338757514953613
-9.972546577453613
-9.362195014953613
-8.629773139953613
-8.629773139953613
-9.118054389953613
-9.606335639953613
-9.728405952453613
-9.850476264953613
-9.972546577453613
-9.972546577453613
-9.972546577453613
-9.484265327453613
-8.995984077453613
-9.118054389953613
-9.850476264953613
-10.460827827453613
-10.582898139953613
-10.460827827453613
-10.094616889953613
-9.850476264953613
-9.728405952453613
-9.606335639953613
-9.606335639953613
-9.728405952453613
-10.216687202453613
-10.704968452453613
-10.827038764953613
-9.972546577453613
-8.751843452453613
-8.507702827453613
-8.873913764953613
-9.606335639953613
-9.972546577453613
-9.972546577453613
-9.606335639953613
-8.995984077453613
-8.507702827453613
-8.385632514953613
-8.629773139953613
-9.118054389953613
-9.728405952453613
-9.972546577453613
-9.606335639953613
-8.995984077453613
-8.629773139953613
-8.873913764953613
-9.972546577453613
-10.582898139953613
-10.460827827453613
-9.728405952453613
-9.118054389953613
-9.240124702453613
-9.972546577453613
-10.704968452453613
-11.071179389953613
-10.949109077453613
-10.827038764953613
-10.827038764953613
-10.582898139953613
-10.094616889953613
-9.484265327453613
-8.995984077453613
-8.629773139953613
-8.385632514953613
-8.751843452453613
-9.484265327453613
-10.094616889953613
-10.094616889953613
-9.728405952453613
-9.362195014953613
-9.240124702453613
-9.484265327453613
-9.606335639953613
-9.118054389953613
-8.751843452453613
-9.240124702453613
-10.094616889953613
-10.582898139953613
-10.338757514953613
-9.972546577453613
-10.216687202453613
-11.071179389953613
-11.681530952453613
-11.071179389953613
-10.094616889953613
-9.850476264953613
-10.216687202453613
-10.338757514953613
-10.216687202453613
-9.728405952453613
-9.606335639953613
-9.850476264953613
-10.094616889953613
-9.850476264953613
-9.484265327453613
-9.362195014953613
-9.850476264953613
-10.338757514953613
-10.216687202453613
-9.728405952453613
-9.118054389953613
-8.751843452453613
-8.507702827453613
-8.995984077453613
-9.850476264953613
-10.216687202453613
-9.728405952453613
-9.240124702453613
-8.873913764953613
-9.118054389953613
-9.606335639953613
-9.850476264953613
-9.850476264953613
-10.094616889953613
-9.850476264953613
-9.118054389953613
-8.751843452453613
-9.118054389953613
-9.850476264953613
-10.216687202453613
-9.850476264953613
-9.484265327453613
-9.606335639953613
-9.606335639953613
-9.606335639953613
-9.606335639953613
-9.484265327453613
-8.995984077453613
-8.507702827453613
-8.141491889953613
-8.507702827453613
-8.751843452453613
-8.751843452453613
-8.995984077453613
-9.728405952453613
-10.338757514953613
-10.338757514953613
-10.216687202453613
-9.850476264953613
-8.995984077453613
-8.141491889953613
-7.897351264953613
-8.751843452453613
-9.850476264953613
-10.094616889953613
-10.094616889953613
-10.094616889953613
-9.850476264953613
-9.362195014953613
-9.484265327453613
-9.728405952453613
-9.972546577453613
-10.216687202453613
-10.216687202453613
-10.216687202453613
-10.094616889953613
-9.728405952453613
-9.484265327453613
-9.606335639953613
-10.094616889953613
-10.094616889953613
-10.216687202453613
-10.582898139953613
-10.582898139953613
-10.216687202453613
-9.728405952453613
-9.484265327453613
-9.606335639953613
-9.972546577453613
-10.338757514953613
-10.338757514953613
-10.216687202453613
-10.216687202453613
-9.850476264953613
-9.362195014953613
-9.118054389953613
-9.118054389953613
-9.484265327453613
-9.240124702453613
-9.118054389953613
-9.728405952453613
-10.582898139953613
-11.071179389953613
-10.827038764953613
-10.094616889953613
-9.606335639953613
-9.850476264953613
-10.216687202453613
-10.216687202453613
-9.850476264953613
-9.362195014953613
-9.240124702453613
-9.118054389953613
-9.118054389953613
-9.484265327453613
-10.094616889953613
-10.460827827453613
-10.338757514953613
-9.728405952453613
-9.118054389953613
-8.629773139953613
-8.263562202453613
-8.385632514953613
-8.873913764953613
-9.362195014953613
-9.606335639953613
-9.484265327453613
-9.118054389953613
-8.751843452453613
-8.385632514953613
-8.507702827453613
-9.240124702453613
-10.216687202453613
-10.338757514953613
-9.850476264953613
-9.118054389953613
-8.385632514953613
-7.897351264953613
-8.019421577453613
-8.751843452453613
-10.094616889953613
-10.704968452453613
-10.216687202453613
-9.606335639953613
-9.118054389953613
-8.995984077453613
-8.995984077453613
-8.995984077453613
-9.118054389953613
-8.995984077453613
-9.118054389953613
-9.240124702453613
-9.118054389953613
-9.240124702453613
-9.728405952453613
-10.460827827453613
-10.582898139953613
-10.094616889953613
-9.240124702453613
-8.873913764953613
-9.362195014953613
-9.972546577453613
-9.728405952453613
-8.751843452453613
-8.019421577453613
-7.653210639953613
-8.507702827453613
-9.728405952453613
-10.338757514953613
-9.850476264953613
-9.240124702453613
-9.118054389953613
-9.484265327453613
-9.850476264953613
-9.850476264953613
-9.606335639953613
-9.362195014953613
-9.118054389953613
-8.873913764953613
-9.240124702453613
-9.972546577453613
-10.460827827453613
-10.582898139953613
-10.338757514953613
-10.216687202453613
-10.460827827453613
-10.827038764953613
-10.949109077453613
-10.460827827453613
-9.728405952453613
-9.240124702453613
-9.362195014953613
-9.606335639953613
-9.606335639953613
-9.484265327453613
-9.484265327453613
-9.484265327453613
-9.728405952453613
-9.728405952453613
-9.850476264953613
-9.972546577453613
-9.972546577453613
-10.094616889953613
-10.338757514953613
-10.582898139953613
-10.460827827453613
-9.850476264953613
-9.362195014953613
-9.484265327453613
-10.094616889953613
-10.704968452453613
-10.949109077453613
-10.949109077453613
-10.827038764953613
-10.827038764953613
-10.582898139953613
-10.094616889953613
-9.728405952453613
-9.728405952453613
-10.094616889953613
-10.338757514953613
-9.972546577453613
-9.362195014953613
-8.873913764953613
-8.995984077453613
-9.484265327453613
-9.606335639953613
-9.118054389953613
-8.751843452453613
-8.507702827453613
-8.507702827453613
-8.751843452453613
-9.484265327453613
-9.484265327453613
-8.751843452453613
-8.019421577453613
-8.629773139953613
-9.972546577453613
-10.827038764953613
-10.338757514953613
-9.362195014953613
-8.751843452453613
-8.629773139953613
-8.873913764953613
-9.240124702453613
-9.484265327453613
-9.728405952453613
-9.850476264953613
-9.728405952453613
-9.850476264953613
-9.728405952453613
-9.240124702453613
-9.118054389953613
-9.240124702453613
-9.484265327453613
-9.362195014953613
-8.751843452453613
-8.507702827453613
-8.751843452453613
-9.118054389953613
-9.240124702453613
-9.484265327453613
-10.094616889953613
-10.949109077453613
-11.803601264953613
-11.803601264953613
-11.071179389953613
-10.216687202453613
-9.850476264953613
-10.216687202453613
-10.582898139953613
-10.827038764953613
-10.827038764953613
-10.460827827453613
-9.850476264953613
-8.995984077453613
-8.751843452453613
-9.606335639953613
-10.949109077453613
