# Supplementary material for: Small Size of Recorded Neuronal Structures Confines the Accuracy in Direct Axonal Voltage Measurements
Source: eNeuro. 2021 Aug 2;8(4):ENEURO.0059-21.2021. doi: 10.1523/ENEURO.0059-21.2021 (PMC8342265; doi:10.1523/ENEURO.0059-21.2021)
Supplement: Extended Data 1 — NEURON codes producing data shown in Figures 2, 5, 8. Download Extended Data 1, ZIP file. [file enu-eN-NWR-0059-21-s01.zip › realistic amplifier model/1_amplifier construction/filter_set/modelcell/26k.dat]

-0.115880012512207
-1.214512348175049
-0.970371723175049
-0.115880012512207
0.250330924987793
0.006190299987793
-0.115880012512207
0.128260612487793
0.860682487487793
1.104823112487793
0.372401237487793
0.372401237487793
0.860682487487793
0.860682487487793
0.738612174987793
0.738612174987793
0.860682487487793
1.348963737487793
1.471034049987793
0.860682487487793
0.006190299987793
-0.726231575012207
-0.848301410675049
-0.237950325012207
0.372401237487793
0.372401237487793
0.250330924987793
0.128260612487793
0.250330924987793
0.372401237487793
0.494471549987793
0.616541862487793
0.860682487487793
0.616541862487793
0.128260612487793
0.006190299987793
0.250330924987793
0.616541862487793
0.372401237487793
-0.726231575012207
-1.458652973175049
-1.092442035675049
-0.360020637512207
0.128260612487793
0.250330924987793
0.494471549987793
0.494471549987793
-0.360020637512207
-0.848301410675049
-0.482090950012207
-0.115880012512207
-0.115880012512207
-0.360020637512207
-0.604161262512207
-0.726231575012207
-0.482090950012207
-0.360020637512207
-0.237950325012207
-0.237950325012207
-0.726231575012207
-1.214512348175049
-0.726231575012207
0.128260612487793
0.494471549987793
0.128260612487793
0.494471549987793
1.348963737487793
1.226893424987793
0.372401237487793
-0.115880012512207
0.250330924987793
0.982752799987793
1.104823112487793
0.616541862487793
0.128260612487793
0.006190299987793
0.128260612487793
0.006190299987793
-0.482090950012207
-0.848301410675049
-0.360020637512207
0.372401237487793
0.372401237487793
0.128260612487793
0.128260612487793
0.128260612487793
-0.360020637512207
-0.848301410675049
-0.848301410675049
-0.360020637512207
0.128260612487793
0.128260612487793
0.006190299987793
0.494471549987793
0.982752799987793
0.738612174987793
0.006190299987793
-0.115880012512207
-0.482090950012207
-1.092442035675049
-1.092442035675049
-1.092442035675049
-0.726231575012207
-0.115880012512207
0.128260612487793
-0.115880012512207
-0.115880012512207
0.128260612487793
0.616541862487793
0.738612174987793
0.372401237487793
-0.115880012512207
-0.360020637512207
-0.726231575012207
-0.970371723175049
-0.604161262512207
0.372401237487793
0.860682487487793
0.616541862487793
0.128260612487793
-0.482090950012207
-0.848301410675049
-0.360020637512207
0.250330924987793
0.372401237487793
0.250330924987793
0.250330924987793
0.616541862487793
0.982752799987793
1.226893424987793
1.348963737487793
1.104823112487793
0.494471549987793
0.372401237487793
0.494471549987793
0.738612174987793
0.738612174987793
0.494471549987793
-0.115880012512207
-0.848301410675049
-1.458652973175049
-1.458652973175049
-1.214512348175049
-0.726231575012207
-0.360020637512207
-0.360020637512207
-0.604161262512207
0.006190299987793
0.738612174987793
0.860682487487793
0.250330924987793
-0.848301410675049
-1.702793598175049
-1.580723285675049
-0.726231575012207
0.250330924987793
0.616541862487793
0.250330924987793
-0.482090950012207
-0.604161262512207
-0.237950325012207
0.738612174987793
1.471034049987793
1.593104362487793
1.471034049987793
1.471034049987793
1.715174674987793
1.593104362487793
0.982752799987793
0.128260612487793
-0.482090950012207
-0.726231575012207
-0.726231575012207
-0.482090950012207
-0.237950325012207
-0.237950325012207
-0.360020637512207
-0.360020637512207
0.006190299987793
0.128260612487793
-0.115880012512207
-0.237950325012207
0.128260612487793
0.616541862487793
0.616541862487793
0.006190299987793
-0.848301410675049
-0.970371723175049
-0.604161262512207
-0.115880012512207
0.006190299987793
-0.604161262512207
-1.092442035675049
-1.214512348175049
-1.336582660675049
-1.580723285675049
-1.458652973175049
-0.848301410675049
0.006190299987793
0.982752799987793
1.837244987487793
1.471034049987793
0.128260612487793
-1.214512348175049
-1.946934223175049
-1.824863910675049
-1.458652973175049
-0.604161262512207
0.128260612487793
-0.115880012512207
-0.360020637512207
-0.237950325012207
-0.115880012512207
-0.604161262512207
-1.092442035675049
-1.092442035675049
-0.726231575012207
-0.237950325012207
0.128260612487793
0.250330924987793
0.372401237487793
0.494471549987793
0.128260612487793
0.494471549987793
1.593104362487793
1.959315299987793
1.104823112487793
0.128260612487793
0.128260612487793
0.738612174987793
0.982752799987793
0.860682487487793
0.494471549987793
0.006190299987793
-0.482090950012207
-0.482090950012207
0.494471549987793
1.959315299987793
2.691737174987793
2.325526237487793
1.471034049987793
0.250330924987793
-0.115880012512207
0.006190299987793
0.006190299987793
-0.360020637512207
-0.604161262512207
-0.848301410675049
-0.848301410675049
-0.115880012512207
1.104823112487793
2.081385612487793
2.203455924987793
1.348963737487793
0.006190299987793
-0.848301410675049
-1.336582660675049
-1.458652973175049
-1.214512348175049
-0.604161262512207
0.128260612487793
0.860682487487793
1.104823112487793
0.494471549987793
-0.360020637512207
-1.092442035675049
-1.702793598175049
-1.702793598175049
-0.604161262512207
0.616541862487793
1.104823112487793
0.982752799987793
0.738612174987793
0.860682487487793
1.226893424987793
1.226893424987793
0.494471549987793
-0.482090950012207
-1.092442035675049
-1.336582660675049
-1.458652973175049
-1.946934223175049
-2.313145160675049
-1.702793598175049
-0.482090950012207
0.128260612487793
0.128260612487793
-0.360020637512207
-0.970371723175049
-0.970371723175049
0.006190299987793
1.104823112487793
1.348963737487793
0.494471549987793
-0.482090950012207
-0.237950325012207
0.982752799987793
2.325526237487793
2.569666862487793
1.471034049987793
0.250330924987793
-0.604161262512207
-1.092442035675049
-0.604161262512207
0.250330924987793
0.616541862487793
0.494471549987793
0.128260612487793
0.250330924987793
0.494471549987793
0.738612174987793
0.860682487487793
1.226893424987793
0.860682487487793
-0.360020637512207
-1.702793598175049
-2.069004535675049
-1.580723285675049
-0.848301410675049
-0.482090950012207
-0.604161262512207
-0.604161262512207
-0.848301410675049
-0.970371723175049
-0.360020637512207
0.372401237487793
1.104823112487793
1.593104362487793
1.593104362487793
1.348963737487793
1.104823112487793
0.982752799987793
0.616541862487793
-0.360020637512207
-1.214512348175049
-1.458652973175049
-1.458652973175049
-1.214512348175049
-0.237950325012207
1.348963737487793
2.081385612487793
1.593104362487793
0.860682487487793
0.250330924987793
-0.482090950012207
-0.482090950012207
0.006190299987793
0.006190299987793
0.128260612487793
0.250330924987793
0.372401237487793
0.616541862487793
0.616541862487793
0.128260612487793
-0.360020637512207
-0.360020637512207
0.006190299987793
0.128260612487793
0.006190299987793
0.006190299987793
-0.237950325012207
-0.726231575012207
-0.848301410675049
-0.970371723175049
-1.336582660675049
-1.336582660675049
-0.848301410675049
-0.237950325012207
0.006190299987793
0.006190299987793
-0.482090950012207
-0.482090950012207
-0.115880012512207
-0.360020637512207
-0.848301410675049
-0.482090950012207
0.616541862487793
0.738612174987793
0.372401237487793
0.006190299987793
-0.237950325012207
0.128260612487793
0.494471549987793
0.616541862487793
0.616541862487793
0.860682487487793
1.104823112487793
0.616541862487793
0.372401237487793
1.104823112487793
1.593104362487793
1.715174674987793
1.715174674987793
1.348963737487793
0.616541862487793
-0.115880012512207
-0.970371723175049
-1.458652973175049
-1.580723285675049
-0.848301410675049
-0.237950325012207
-0.848301410675049
-1.458652973175049
-0.848301410675049
0.372401237487793
0.982752799987793
0.982752799987793
0.982752799987793
1.593104362487793
2.081385612487793
1.715174674987793
0.372401237487793
-0.726231575012207
-0.970371723175049
-0.482090950012207
-0.237950325012207
0.128260612487793
0.738612174987793
1.593104362487793
1.959315299987793
1.471034049987793
0.738612174987793
0.128260612487793
0.128260612487793
0.494471549987793
0.738612174987793
0.494471549987793
-0.482090950012207
-1.092442035675049
-0.970371723175049
-0.848301410675049
-0.726231575012207
-0.237950325012207
0.372401237487793
0.982752799987793
1.104823112487793
0.250330924987793
-1.092442035675049
-1.824863910675049
-1.702793598175049
-0.726231575012207
-0.115880012512207
-0.237950325012207
-0.970371723175049
-1.458652973175049
-0.970371723175049
-0.360020637512207
-0.360020637512207
-0.726231575012207
-1.092442035675049
-0.726231575012207
0.006190299987793
0.128260612487793
-0.115880012512207
-0.482090950012207
-0.604161262512207
-0.237950325012207
0.128260612487793
0.250330924987793
0.128260612487793
0.128260612487793
0.616541862487793
0.982752799987793
1.104823112487793
0.860682487487793
0.372401237487793
0.006190299987793
-0.115880012512207
0.250330924987793
0.616541862487793
0.982752799987793
0.860682487487793
0.616541862487793
0.128260612487793
-0.237950325012207
-0.115880012512207
0.250330924987793
0.494471549987793
0.494471549987793
0.128260612487793
0.006190299987793
0.250330924987793
0.738612174987793
0.982752799987793
0.250330924987793
-0.726231575012207
-1.214512348175049
-1.092442035675049
-0.970371723175049
-0.726231575012207
-0.360020637512207
-0.360020637512207
-0.726231575012207
-1.214512348175049
-1.580723285675049
-1.458652973175049
-0.726231575012207
0.372401237487793
0.860682487487793
0.250330924987793
-0.848301410675049
-1.336582660675049
-0.848301410675049
-0.237950325012207
-0.360020637512207
-0.726231575012207
-0.970371723175049
-1.092442035675049
-0.604161262512207
0.250330924987793
0.616541862487793
0.372401237487793
0.250330924987793
0.494471549987793
0.616541862487793
0.738612174987793
0.982752799987793
0.860682487487793
0.738612174987793
0.494471549987793
0.006190299987793
-0.237950325012207
-0.237950325012207
-0.482090950012207
-1.092442035675049
-1.336582660675049
-1.214512348175049
-1.214512348175049
-1.214512348175049
-0.726231575012207
-0.726231575012207
-0.848301410675049
-0.482090950012207
0.372401237487793
0.738612174987793
0.494471549987793
0.372401237487793
0.616541862487793
0.860682487487793
0.738612174987793
0.128260612487793
-0.360020637512207
-0.237950325012207
0.250330924987793
1.226893424987793
1.837244987487793
1.471034049987793
1.104823112487793
0.982752799987793
0.372401237487793
-0.360020637512207
-1.092442035675049
-1.702793598175049
-1.824863910675049
-1.336582660675049
-0.482090950012207
-0.115880012512207
-0.482090950012207
-1.092442035675049
-1.458652973175049
-1.458652973175049
-0.970371723175049
-0.237950325012207
0.860682487487793
1.959315299987793
2.569666862487793
1.837244987487793
0.738612174987793
-0.115880012512207
-0.237950325012207
0.128260612487793
0.250330924987793
0.128260612487793
-0.360020637512207
-0.848301410675049
-0.848301410675049
-0.726231575012207
-0.482090950012207
0.128260612487793
0.494471549987793
0.006190299987793
-0.848301410675049
-0.970371723175049
-0.848301410675049
-0.726231575012207
-0.482090950012207
0.128260612487793
0.738612174987793
0.982752799987793
0.982752799987793
0.738612174987793
0.128260612487793
-0.360020637512207
-0.482090950012207
-0.360020637512207
-0.360020637512207
-0.360020637512207
-0.604161262512207
-0.726231575012207
-0.482090950012207
-0.115880012512207
0.006190299987793
-0.237950325012207
-0.482090950012207
-0.604161262512207
-0.237950325012207
0.616541862487793
1.348963737487793
1.104823112487793
0.250330924987793
-0.237950325012207
0.128260612487793
0.250330924987793
0.006190299987793
-0.848301410675049
-1.458652973175049
-0.726231575012207
0.372401237487793
0.738612174987793
0.494471549987793
-0.360020637512207
-1.092442035675049
-1.458652973175049
-1.580723285675049
-1.702793598175049
-1.702793598175049
-1.458652973175049
-1.092442035675049
-0.848301410675049
-0.848301410675049
-0.726231575012207
-0.237950325012207
0.128260612487793
0.982752799987793
1.593104362487793
1.104823112487793
-0.237950325012207
-1.336582660675049
-1.824863910675049
-1.580723285675049
-0.726231575012207
0.494471549987793
1.104823112487793
0.616541862487793
0.250330924987793
0.494471549987793
0.616541862487793
0.616541862487793
0.494471549987793
0.494471549987793
0.738612174987793
1.348963737487793
1.837244987487793
1.226893424987793
0.128260612487793
-0.482090950012207
-0.237950325012207
0.250330924987793
0.616541862487793
0.494471549987793
-0.237950325012207
-0.970371723175049
-1.214512348175049
-0.726231575012207
0.494471549987793
1.104823112487793
0.982752799987793
0.616541862487793
-0.115880012512207
-0.482090950012207
-0.482090950012207
0.006190299987793
0.616541862487793
0.860682487487793
0.006190299987793
-0.970371723175049
-1.458652973175049
-0.848301410675049
0.250330924987793
0.860682487487793
0.738612174987793
0.128260612487793
-0.115880012512207
0.006190299987793
0.250330924987793
-0.237950325012207
-0.726231575012207
-0.726231575012207
0.128260612487793
0.738612174987793
0.128260612487793
-0.604161262512207
-0.482090950012207
0.006190299987793
0.372401237487793
-0.115880012512207
-1.458652973175049
-2.435215473175049
-2.191074848175049
-1.092442035675049
-0.115880012512207
0.372401237487793
0.372401237487793
0.738612174987793
1.104823112487793
1.715174674987793
2.447596549987793
2.569666862487793
1.226893424987793
-0.482090950012207
-1.336582660675049
-0.970371723175049
-0.360020637512207
0.006190299987793
-0.360020637512207
-1.092442035675049
-0.970371723175049
-0.360020637512207
-0.237950325012207
-0.604161262512207
-0.848301410675049
-0.970371723175049
-0.604161262512207
0.250330924987793
1.104823112487793
1.104823112487793
0.616541862487793
0.250330924987793
0.128260612487793
-0.115880012512207
-0.482090950012207
-0.360020637512207
0.250330924987793
0.616541862487793
0.250330924987793
-0.604161262512207
-0.848301410675049
-0.360020637512207
-0.237950325012207
-0.482090950012207
-0.604161262512207
-0.726231575012207
-0.848301410675049
-0.604161262512207
0.006190299987793
0.372401237487793
0.250330924987793
-0.482090950012207
-1.092442035675049
-1.092442035675049
-0.726231575012207
-0.237950325012207
0.372401237487793
0.494471549987793
0.128260612487793
-0.237950325012207
-0.360020637512207
-0.115880012512207
0.006190299987793
-0.360020637512207
-0.482090950012207
-0.115880012512207
0.494471549987793
0.860682487487793
1.104823112487793
0.860682487487793
0.250330924987793
-0.482090950012207
-0.604161262512207
-0.237950325012207
0.250330924987793
0.494471549987793
0.494471549987793
0.250330924987793
-0.115880012512207
-0.237950325012207
0.372401237487793
1.104823112487793
0.982752799987793
0.494471549987793
0.372401237487793
0.372401237487793
0.128260612487793
-0.482090950012207
-1.336582660675049
-1.336582660675049
0.128260612487793
1.715174674987793
1.837244987487793
0.738612174987793
-0.115880012512207
-0.115880012512207
-0.115880012512207
0.006190299987793
0.616541862487793
1.348963737487793
1.593104362487793
0.982752799987793
0.128260612487793
-0.115880012512207
0.128260612487793
0.616541862487793
0.860682487487793
0.494471549987793
0.006190299987793
-0.237950325012207
-0.360020637512207
-0.360020637512207
-0.237950325012207
-0.115880012512207
-0.115880012512207
0.006190299987793
0.250330924987793
0.372401237487793
0.250330924987793
0.738612174987793
1.471034049987793
1.593104362487793
1.104823112487793
0.250330924987793
-0.482090950012207
-0.970371723175049
-0.848301410675049
-1.092442035675049
-1.702793598175049
-1.824863910675049
-1.458652973175049
-0.848301410675049
-0.237950325012207
-0.115880012512207
-0.115880012512207
0.372401237487793
0.860682487487793
0.860682487487793
0.616541862487793
0.494471549987793
0.616541862487793
0.616541862487793
0.494471549987793
0.250330924987793
-0.237950325012207
-0.482090950012207
-0.115880012512207
0.494471549987793
0.616541862487793
-0.115880012512207
-0.970371723175049
-1.336582660675049
-1.214512348175049
-0.726231575012207
-0.115880012512207
-0.115880012512207
-0.482090950012207
-0.726231575012207
-0.848301410675049
-0.848301410675049
-0.726231575012207
-0.237950325012207
0.494471549987793
0.616541862487793
0.494471549987793
-0.115880012512207
-1.092442035675049
-1.336582660675049
-0.360020637512207
0.494471549987793
0.860682487487793
1.104823112487793
0.982752799987793
0.616541862487793
0.494471549987793
0.738612174987793
0.616541862487793
-0.482090950012207
-1.824863910675049
-2.069004535675049
-1.336582660675049
-0.482090950012207
0.006190299987793
0.128260612487793
0.006190299987793
-0.360020637512207
-0.360020637512207
-0.115880012512207
-0.237950325012207
-0.604161262512207
-0.360020637512207
0.006190299987793
-0.237950325012207
-0.848301410675049
-1.336582660675049
-1.458652973175049
-1.214512348175049
-0.604161262512207
-0.360020637512207
-0.115880012512207
0.006190299987793
-0.237950325012207
-0.360020637512207
0.250330924987793
1.471034049987793
2.081385612487793
1.593104362487793
0.494471549987793
-0.115880012512207
0.494471549987793
1.104823112487793
0.616541862487793
-0.115880012512207
-0.360020637512207
-0.237950325012207
-0.726231575012207
-1.702793598175049
-2.069004535675049
-1.702793598175049
-0.360020637512207
1.226893424987793
1.715174674987793
0.860682487487793
-0.115880012512207
-0.604161262512207
-0.482090950012207
0.006190299987793
0.250330924987793
-0.237950325012207
-1.458652973175049
-1.946934223175049
-1.092442035675049
0.128260612487793
0.494471549987793
0.250330924987793
0.250330924987793
0.006190299987793
-0.604161262512207
-1.214512348175049
-1.336582660675049
-0.726231575012207
0.250330924987793
0.860682487487793
0.372401237487793
-0.237950325012207
-0.237950325012207
0.006190299987793
0.006190299987793
-0.482090950012207
-0.848301410675049
-0.970371723175049
-1.336582660675049
-1.336582660675049
-0.482090950012207
0.494471549987793
0.616541862487793
-0.115880012512207
-1.336582660675049
-2.069004535675049
-1.702793598175049
-0.848301410675049
0.128260612487793
0.494471549987793
0.494471549987793
0.616541862487793
0.494471549987793
0.250330924987793
0.128260612487793
-0.115880012512207
-0.726231575012207
-1.336582660675049
-1.580723285675049
-0.970371723175049
0.128260612487793
0.738612174987793
0.738612174987793
0.250330924987793
0.006190299987793
0.128260612487793
0.616541862487793
0.738612174987793
0.006190299987793
-1.092442035675049
-1.824863910675049
-1.702793598175049
-0.726231575012207
-0.482090950012207
-0.848301410675049
-0.604161262512207
0.372401237487793
1.226893424987793
1.226893424987793
0.860682487487793
0.372401237487793
0.006190299987793
-0.237950325012207
0.006190299987793
0.250330924987793
0.250330924987793
0.372401237487793
0.372401237487793
0.250330924987793
0.250330924987793
0.494471549987793
0.250330924987793
0.006190299987793
0.006190299987793
0.372401237487793
0.494471549987793
0.738612174987793
0.982752799987793
0.128260612487793
-0.970371723175049
-1.336582660675049
-0.604161262512207
0.616541862487793
0.982752799987793
0.006190299987793
-1.214512348175049
-1.580723285675049
-0.726231575012207
0.372401237487793
0.982752799987793
0.860682487487793
0.494471549987793
0.250330924987793
-0.115880012512207
-0.726231575012207
-0.604161262512207
0.128260612487793
0.738612174987793
0.860682487487793
0.494471549987793
0.128260612487793
-0.237950325012207
-0.482090950012207
0.128260612487793
0.982752799987793
0.860682487487793
-0.115880012512207
-0.604161262512207
-0.360020637512207
0.128260612487793
0.616541862487793
1.104823112487793
1.348963737487793
0.738612174987793
0.006190299987793
-0.482090950012207
-0.604161262512207
-0.726231575012207
-0.482090950012207
0.738612174987793
1.593104362487793
0.982752799987793
-0.115880012512207
-0.482090950012207
-0.237950325012207
0.250330924987793
0.250330924987793
0.250330924987793
0.616541862487793
1.104823112487793
0.860682487487793
0.006190299987793
-0.237950325012207
-0.237950325012207
-0.237950325012207
-0.115880012512207
-0.482090950012207
-1.214512348175049
-1.092442035675049
0.006190299987793
0.494471549987793
0.006190299987793
-0.726231575012207
-0.604161262512207
0.738612174987793
2.325526237487793
2.325526237487793
1.471034049987793
0.494471549987793
-0.237950325012207
-0.604161262512207
-0.360020637512207
0.250330924987793
0.738612174987793
1.104823112487793
1.104823112487793
0.738612174987793
0.128260612487793
0.128260612487793
0.372401237487793
0.616541862487793
0.738612174987793
0.494471549987793
0.006190299987793
-0.115880012512207
-0.237950325012207
-0.237950325012207
-0.482090950012207
-0.482090950012207
-0.482090950012207
-0.482090950012207
0.006190299987793
0.738612174987793
0.982752799987793
1.226893424987793
1.104823112487793
0.616541862487793
0.006190299987793
-0.360020637512207
-0.360020637512207
0.128260612487793
0.738612174987793
0.860682487487793
0.616541862487793
0.372401237487793
0.616541862487793
0.738612174987793
0.616541862487793
0.250330924987793
-0.115880012512207
-0.604161262512207
-0.360020637512207
0.494471549987793
0.738612174987793
0.006190299987793
-0.848301410675049
-0.970371723175049
-0.482090950012207
-0.115880012512207
0.006190299987793
-0.115880012512207
-0.115880012512207
0.372401237487793
1.104823112487793
1.471034049987793
1.837244987487793
1.593104362487793
0.616541862487793
-0.360020637512207
-0.848301410675049
-0.482090950012207
0.128260612487793
0.250330924987793
0.128260612487793
-0.115880012512207
-0.726231575012207
-0.848301410675049
0.128260612487793
1.226893424987793
1.715174674987793
1.226893424987793
0.250330924987793
-0.360020637512207
-0.604161262512207
-0.848301410675049
-1.092442035675049
-1.580723285675049
-1.458652973175049
-0.604161262512207
0.616541862487793
1.104823112487793
1.104823112487793
0.860682487487793
0.494471549987793
0.128260612487793
0.250330924987793
0.494471549987793
0.616541862487793
0.616541862487793
0.738612174987793
1.104823112487793
1.104823112487793
0.372401237487793
-0.482090950012207
-0.848301410675049
-0.360020637512207
0.494471549987793
0.616541862487793
0.128260612487793
-0.237950325012207
-0.482090950012207
-0.360020637512207
-0.360020637512207
0.006190299987793
0.128260612487793
-0.726231575012207
-1.336582660675049
-0.604161262512207
0.738612174987793
0.982752799987793
0.372401237487793
-0.237950325012207
-0.482090950012207
-0.482090950012207
-0.726231575012207
-0.604161262512207
-0.115880012512207
0.494471549987793
0.494471549987793
-0.482090950012207
-1.458652973175049
-1.580723285675049
-1.336582660675049
-0.848301410675049
-0.848301410675049
-0.848301410675049
-0.482090950012207
0.250330924987793
0.738612174987793
0.738612174987793
0.494471549987793
0.616541862487793
0.616541862487793
0.128260612487793
-0.726231575012207
-0.726231575012207
0.006190299987793
0.250330924987793
-0.237950325012207
-0.970371723175049
-1.214512348175049
-0.726231575012207
-0.482090950012207
-0.360020637512207
-0.237950325012207
-0.115880012512207
0.006190299987793
0.616541862487793
1.104823112487793
1.226893424987793
0.982752799987793
0.494471549987793
-0.237950325012207
-0.360020637512207
0.250330924987793
0.372401237487793
-0.237950325012207
-0.970371723175049
-0.970371723175049
-0.482090950012207
-0.360020637512207
0.006190299987793
0.860682487487793
1.226893424987793
0.616541862487793
-0.360020637512207
-0.482090950012207
-0.115880012512207
0.128260612487793
-0.115880012512207
-0.482090950012207
-0.604161262512207
-0.970371723175049
-1.092442035675049
-1.092442035675049
-0.604161262512207
0.372401237487793
0.982752799987793
0.616541862487793
0.128260612487793
0.006190299987793
0.372401237487793
1.226893424987793
1.959315299987793
1.593104362487793
0.738612174987793
0.128260612487793
0.006190299987793
0.372401237487793
0.860682487487793
0.860682487487793
-0.115880012512207
-1.580723285675049
-2.069004535675049
-1.336582660675049
-0.482090950012207
0.372401237487793
0.860682487487793
0.982752799987793
1.226893424987793
1.104823112487793
0.250330924987793
-0.848301410675049
-0.970371723175049
0.006190299987793
1.226893424987793
1.837244987487793
1.104823112487793
-0.237950325012207
-0.726231575012207
-0.115880012512207
0.616541862487793
0.616541862487793
-0.237950325012207
-0.848301410675049
-0.726231575012207
0.250330924987793
0.494471549987793
0.006190299987793
-0.360020637512207
0.006190299987793
0.494471549987793
0.738612174987793
0.738612174987793
0.006190299987793
-0.970371723175049
-1.214512348175049
-0.360020637512207
0.494471549987793
0.982752799987793
0.494471549987793
-0.482090950012207
-1.092442035675049
-1.092442035675049
-0.360020637512207
0.250330924987793
0.006190299987793
-0.970371723175049
-1.092442035675049
0.128260612487793
1.104823112487793
0.860682487487793
-0.115880012512207
-0.726231575012207
-1.092442035675049
-1.336582660675049
-1.214512348175049
-0.726231575012207
-0.848301410675049
-1.092442035675049
-0.970371723175049
-1.092442035675049
-0.970371723175049
-0.115880012512207
0.616541862487793
0.616541862487793
0.128260612487793
-0.115880012512207
-0.237950325012207
-0.482090950012207
-0.848301410675049
-0.848301410675049
-0.482090950012207
-0.115880012512207
0.372401237487793
1.104823112487793
1.348963737487793
0.982752799987793
0.860682487487793
0.494471549987793
-0.237950325012207
-0.970371723175049
-1.214512348175049
-0.604161262512207
0.128260612487793
0.494471549987793
0.860682487487793
1.104823112487793
0.738612174987793
0.372401237487793
0.494471549987793
0.494471549987793
0.006190299987793
-0.360020637512207
-0.237950325012207
-0.604161262512207
-0.970371723175049
-0.970371723175049
-0.482090950012207
0.372401237487793
1.104823112487793
0.982752799987793
0.128260612487793
0.250330924987793
1.593104362487793
2.325526237487793
1.593104362487793
0.250330924987793
-0.970371723175049
-1.702793598175049
-1.336582660675049
-0.482090950012207
0.616541862487793
1.104823112487793
0.616541862487793
-0.237950325012207
-0.726231575012207
-0.726231575012207
-0.482090950012207
-0.360020637512207
-0.115880012512207
0.128260612487793
0.006190299987793
-0.482090950012207
-0.604161262512207
0.250330924987793
0.860682487487793
0.372401237487793
-0.237950325012207
-0.360020637512207
-0.604161262512207
-1.214512348175049
-1.580723285675049
-1.580723285675049
-1.336582660675049
-0.970371723175049
-0.726231575012207
-0.360020637512207
-0.115880012512207
0.372401237487793
1.226893424987793
1.959315299987793
2.081385612487793
1.348963737487793
0.494471549987793
0.250330924987793
0.494471549987793
0.738612174987793
0.372401237487793
-0.360020637512207
-0.726231575012207
-0.604161262512207
0.006190299987793
0.250330924987793
-0.360020637512207
-0.970371723175049
-0.726231575012207
-0.604161262512207
-0.237950325012207
0.494471549987793
0.738612174987793
0.006190299987793
-0.848301410675049
-0.604161262512207
0.128260612487793
1.104823112487793
2.081385612487793
1.837244987487793
0.372401237487793
-1.092442035675049
-1.458652973175049
-1.214512348175049
-0.482090950012207
0.372401237487793
0.860682487487793
0.250330924987793
-0.848301410675049
-1.336582660675049
-1.214512348175049
-0.726231575012207
0.006190299987793
0.738612174987793
1.593104362487793
1.959315299987793
1.104823112487793
-0.115880012512207
-0.726231575012207
-0.482090950012207
0.494471549987793
0.982752799987793
0.982752799987793
0.738612174987793
0.494471549987793
0.128260612487793
-0.237950325012207
-0.237950325012207
0.128260612487793
0.372401237487793
0.128260612487793
-0.115880012512207
-0.237950325012207
-0.237950325012207
-0.360020637512207
-0.360020637512207
0.006190299987793
0.494471549987793
0.738612174987793
0.982752799987793
1.226893424987793
1.348963737487793
1.348963737487793
0.860682487487793
0.250330924987793
0.494471549987793
0.982752799987793
0.982752799987793
0.250330924987793
-0.848301410675049
-1.458652973175049
-0.848301410675049
0.006190299987793
0.616541862487793
1.104823112487793
1.471034049987793
1.348963737487793
0.982752799987793
0.982752799987793
1.348963737487793
1.226893424987793
0.250330924987793
-0.848301410675049
-1.458652973175049
-1.702793598175049
-1.458652973175049
-0.970371723175049
-0.482090950012207
-0.115880012512207
0.128260612487793
-0.360020637512207
-0.726231575012207
-0.482090950012207
0.128260612487793
0.250330924987793
0.006190299987793
0.250330924987793
0.738612174987793
0.372401237487793
-0.115880012512207
-0.604161262512207
-1.092442035675049
-0.970371723175049
-0.115880012512207
0.494471549987793
0.128260612487793
-0.604161262512207
-0.482090950012207
0.128260612487793
0.738612174987793
1.593104362487793
1.837244987487793
1.226893424987793
-0.115880012512207
-1.458652973175049
-2.069004535675049
-1.946934223175049
-1.580723285675049
-1.092442035675049
-0.726231575012207
-0.604161262512207
-0.237950325012207
0.128260612487793
0.250330924987793
0.128260612487793
-0.482090950012207
-0.848301410675049
-0.482090950012207
0.372401237487793
0.982752799987793
0.738612174987793
0.006190299987793
-0.360020637512207
-0.726231575012207
-1.214512348175049
-1.214512348175049
-0.604161262512207
0.250330924987793
0.738612174987793
0.372401237487793
-0.604161262512207
-0.848301410675049
-0.604161262512207
-0.237950325012207
0.006190299987793
0.250330924987793
0.250330924987793
-0.237950325012207
-0.237950325012207
0.250330924987793
1.104823112487793
1.471034049987793
0.982752799987793
0.128260612487793
-0.482090950012207
-0.726231575012207
-0.848301410675049
-0.970371723175049
-0.970371723175049
-0.604161262512207
0.128260612487793
0.738612174987793
0.982752799987793
1.348963737487793
1.959315299987793
1.959315299987793
1.348963737487793
0.250330924987793
-0.237950325012207
-0.115880012512207
0.128260612487793
0.006190299987793
-0.848301410675049
-1.458652973175049
-0.848301410675049
0.006190299987793
0.616541862487793
1.226893424987793
1.715174674987793
1.715174674987793
1.104823112487793
0.616541862487793
0.494471549987793
0.128260612487793
-0.237950325012207
-0.237950325012207
0.006190299987793
-0.115880012512207
-0.848301410675049
-1.336582660675049
-1.092442035675049
-0.237950325012207
0.738612174987793
1.471034049987793
1.471034049987793
0.738612174987793
0.006190299987793
-0.115880012512207
-0.237950325012207
-0.360020637512207
-0.360020637512207
-0.237950325012207
-0.115880012512207
0.494471549987793
1.226893424987793
1.226893424987793
0.128260612487793
-0.604161262512207
-0.482090950012207
0.006190299987793
0.616541862487793
0.738612174987793
0.128260612487793
-1.092442035675049
-1.458652973175049
-1.214512348175049
-0.604161262512207
0.128260612487793
0.494471549987793
0.616541862487793
0.128260612487793
-0.360020637512207
-0.726231575012207
-0.604161262512207
-0.115880012512207
0.372401237487793
0.616541862487793
-0.115880012512207
-1.458652973175049
-1.824863910675049
-0.726231575012207
0.494471549987793
1.348963737487793
1.837244987487793
1.837244987487793
1.348963737487793
0.494471549987793
-0.237950325012207
-0.482090950012207
-0.360020637512207
-0.237950325012207
-0.360020637512207
-0.482090950012207
-0.848301410675049
-1.092442035675049
-0.848301410675049
-0.237950325012207
0.494471549987793
0.982752799987793
0.860682487487793
0.372401237487793
-0.360020637512207
-1.092442035675049
-1.092442035675049
-0.360020637512207
0.494471549987793
0.860682487487793
0.494471549987793
-0.115880012512207
-0.237950325012207
0.250330924987793
0.860682487487793
1.104823112487793
0.372401237487793
-0.482090950012207
-0.726231575012207
-0.482090950012207
0.006190299987793
0.250330924987793
0.128260612487793
-0.360020637512207
-0.604161262512207
-0.482090950012207
-0.604161262512207
-1.214512348175049
-1.824863910675049
-2.191074848175049
-2.313145160675049
-1.946934223175049
-1.214512348175049
-0.115880012512207
0.616541862487793
0.860682487487793
1.104823112487793
1.104823112487793
0.860682487487793
0.860682487487793
0.860682487487793
0.738612174987793
1.104823112487793
2.203455924987793
2.691737174987793
1.471034049987793
-0.115880012512207
-0.726231575012207
-0.237950325012207
0.128260612487793
-0.115880012512207
-0.360020637512207
-0.360020637512207
-0.237950325012207
-0.237950325012207
-0.482090950012207
-0.604161262512207
-0.360020637512207
-0.360020637512207
-0.726231575012207
-0.970371723175049
-0.482090950012207
0.250330924987793
0.372401237487793
0.006190299987793
-0.237950325012207
0.250330924987793
0.860682487487793
0.860682487487793
0.006190299987793
-0.482090950012207
-0.115880012512207
0.128260612487793
-0.237950325012207
-0.970371723175049
-1.214512348175049
-1.092442035675049
-0.726231575012207
-0.115880012512207
0.616541862487793
0.860682487487793
0.372401237487793
-0.237950325012207
-0.360020637512207
-0.360020637512207
0.006190299987793
0.860682487487793
1.593104362487793
1.471034049987793
0.250330924987793
-0.970371723175049
-0.970371723175049
-0.360020637512207
0.250330924987793
0.494471549987793
0.006190299987793
-0.237950325012207
-0.115880012512207
0.006190299987793
0.006190299987793
0.128260612487793
0.860682487487793
1.593104362487793
1.226893424987793
0.372401237487793
-0.360020637512207
-0.970371723175049
-1.092442035675049
-0.482090950012207
0.372401237487793
0.860682487487793
0.982752799987793
0.860682487487793
0.372401237487793
-0.237950325012207
-0.360020637512207
0.006190299987793
0.250330924987793
0.494471549987793
0.616541862487793
0.250330924987793
-0.115880012512207
-0.604161262512207
-1.214512348175049
-1.214512348175049
-0.482090950012207
0.616541862487793
1.593104362487793
2.081385612487793
1.837244987487793
0.860682487487793
-0.360020637512207
-1.214512348175049
-1.214512348175049
-0.604161262512207
0.128260612487793
0.250330924987793
-0.115880012512207
-0.115880012512207
0.250330924987793
0.616541862487793
0.372401237487793
-0.360020637512207
-0.726231575012207
-0.604161262512207
0.006190299987793
0.494471549987793
0.372401237487793
-0.482090950012207
-0.726231575012207
-0.604161262512207
-0.604161262512207
-0.726231575012207
-0.360020637512207
0.250330924987793
0.616541862487793
1.104823112487793
1.959315299987793
2.203455924987793
1.471034049987793
0.616541862487793
0.006190299987793
-0.604161262512207
-1.092442035675049
-0.848301410675049
-0.482090950012207
-0.115880012512207
0.006190299987793
-0.237950325012207
0.006190299987793
0.616541862487793
1.104823112487793
1.593104362487793
1.593104362487793
0.982752799987793
0.128260612487793
-0.482090950012207
-0.237950325012207
0.006190299987793
-0.848301410675049
-1.458652973175049
-0.726231575012207
0.372401237487793
0.616541862487793
0.250330924987793
-0.604161262512207
-0.848301410675049
-0.237950325012207
0.494471549987793
0.616541862487793
0.616541862487793
0.738612174987793
0.616541862487793
0.250330924987793
0.128260612487793
0.250330924987793
0.250330924987793
0.494471549987793
0.738612174987793
0.250330924987793
-0.115880012512207
-0.237950325012207
-0.726231575012207
-0.970371723175049
-0.604161262512207
-0.604161262512207
-1.214512348175049
-1.336582660675049
-1.336582660675049
-1.214512348175049
-0.726231575012207
-0.360020637512207
-0.604161262512207
-0.848301410675049
-1.214512348175049
-0.848301410675049
-0.237950325012207
0.006190299987793
0.006190299987793
0.128260612487793
0.616541862487793
1.226893424987793
0.982752799987793
0.006190299987793
-1.092442035675049
-1.580723285675049
-1.214512348175049
-0.115880012512207
0.982752799987793
1.226893424987793
0.738612174987793
0.372401237487793
0.372401237487793
0.250330924987793
0.006190299987793
0.006190299987793
0.494471549987793
0.982752799987793
1.226893424987793
1.226893424987793
-0.970371723175049
-6.463535308837891
-21.356113433837891
-80.804351806640625
-192.254531860351560
-312.127563476562500
-399.041625976562500
-442.376586914062500
-452.630493164062500
-446.771118164062500
-437.249633789062500
-429.315063476562500
-423.455688476562500
-418.450805664062500
-413.323852539062500
-407.830688476562500
-402.093383789062500
-396.234008789062500
-390.252563476562500
-384.393188476562500
-379.022094726562500
-374.383422851562500
-370.110961914062500
-365.594360351562500
-360.955688476562500
-356.439086914062500
-351.922485351562500
-346.795532226562500
-341.302368164062500
-336.907836914062500
-333.856079101562500
-331.170532226562500
-328.118774414062500
-324.212524414062500
-320.062133789062500
-316.155883789062500
-312.249633789062500
-307.610961914062500
-303.216430664062500
-299.798461914062500
-296.502563476562500
-293.328735351562500
-290.154907226562500
-286.370727539062500
-282.098266601562500
-278.069946289062500
-275.018188476562500
-272.576782226562500
-270.013305664062500
-266.961547851562500
-263.787750244140620
-261.102203369140630
-258.294586181640620
-255.242813110351560
-251.824844360351560
-248.406875610351560
-245.110977172851560
-241.937149047851560
-238.885391235351560
-236.321914672851560
-234.124649047851560
-231.927383422851560
-229.730117797851560
-227.532852172851560
-224.359024047851560
-220.818984985351560
-217.889297485351560
-215.569961547851560
-213.494766235351560
-211.541641235351560
-209.344375610351560
-206.536758422851560
-203.607070922851560
-201.165664672851560
-198.724258422851560
-196.282852172851560
-193.841445922851560
-191.522109985351560
-189.691055297851560
-188.470352172851560
-187.249649047851560
-185.174453735351560
-182.488906860351560
-180.047500610351560
-177.728164672851560
-175.408828735351560
-173.699844360351560
-172.601211547851560
-171.624649047851560
-170.037734985351560
-167.474258422851560
-164.422500610351560
-161.126602172851560
-159.173477172851560
-158.074844360351560
-156.976211547851560
-155.389297485351560
-153.680313110351560
-152.093399047851560
-150.262344360351560
-147.943008422851560
-145.623672485351560
-143.914688110351560
-142.693984985351560
-141.717422485351560
-140.618789672851560
-139.276016235351560
-137.567031860351560
-135.735992431640620
-134.271148681640620
-132.928375244140620
-131.463531494140620
-129.876617431640620
-128.167633056640620
-126.824859619140620
-125.604156494140620
-124.383453369140620
-122.918609619140620
-121.575836181640620
-120.233062744140620
-118.768218994140620
-117.669586181640620
-116.815093994140620
-115.716461181640620
-114.861968994140620
-113.885406494140620
-112.420562744140620
-110.711578369140620
-109.002593994140620
-107.171539306640620
-106.194976806640620
-106.317047119140620
-105.950836181640620
-104.485992431640620
-102.410797119140620
-100.579742431640620
-99.603179931640625
-98.748687744140625
-97.772125244140625
-96.795562744140625
-96.429351806640625
-96.063140869140625
-94.720367431640625
-93.011383056640625
-91.424468994140625
-90.569976806640625
-90.203765869140625
-89.471343994140625
-88.494781494140625
-87.029937744140625
-85.565093994140625
-84.466461181640625
-83.489898681640625
-81.902984619140625
-80.560211181640625
-80.071929931640625
-79.827789306640625
-79.461578369140625
-78.607086181640625
-77.386383056640625
-76.653961181640625
-76.165679931640625
-75.433258056640625
-75.067047119140625
-74.822906494140625
-73.968414306640625
-72.991851806640625
-72.137359619140625
-70.794586181640625
-69.818023681640625
-69.940093994140625
-69.940093994140625
-69.329742431640625
-67.986968994140625
-66.155914306640625
-64.691070556640625
-64.324859619140625
-64.691070556640625
-64.813140869140625
-64.080718994140625
-62.371734619140625
-60.906890869140625
-60.418609619140625
-60.418609619140625
-60.662750244140625
-60.906890869140625
-60.662750244140625
-59.564117431640625
-58.709625244140625
-58.587554931640625
-58.099273681640625
-56.634429931640625
-55.535797119140625
-55.291656494140625
-55.291656494140625
-54.681304931640625
-53.826812744140625
-53.460601806640625
-52.972320556640625
-51.995758056640625
-51.141265869140625
-50.408843994140625
-49.920562744140625
-50.164703369140625
-50.286773681640625
-49.798492431640625
-49.310211181640625
-48.944000244140625
-48.455718994140625
-47.601226806640625
-46.746734619140625
-46.136383056640625
-45.892242431640625
-45.648101806640625
-45.159820556640625
-44.915679931640625
-44.915679931640625
-44.671539306640625
-44.427398681640625
-44.305328369140625
-43.817047119140625
-43.206695556640625
-42.840484619140625
-42.596343994140625
-41.741851806640625
-40.521148681640625
-39.910797119140625
-40.154937744140625
-39.788726806640625
-38.568023681640625
-37.469390869140625
-37.225250244140625
-37.591461181640625
-38.323883056640625
-38.445953369140625
-38.079742431640625
-37.591461181640625
-37.347320556640625
-37.103179931640625
-36.370758056640625
-35.150054931640625
-34.051422119140625
-33.563140869140625
-33.563140869140625
-33.441070556640625
-32.830718994140625
-31.854158401489258
-31.487947463989258
-31.610017776489258
-31.610017776489258
-31.732088088989258
-32.220367431640625
-32.464508056640625
-31.854158401489258
-31.121736526489258
-30.633455276489258
-30.511384963989258
-30.755525588989258
-31.121736526489258
-31.487947463989258
-31.243806838989258
-30.633455276489258
-30.145174026489258
-29.656892776489258
-29.168611526489258
-28.924470901489258
-28.558259963989258
-28.314119338989258
-28.192049026489258
-28.192049026489258
-28.192049026489258
-28.314119338989258
-27.825838088989258
-26.360994338989258
-25.140291213989258
-25.018220901489258
-25.506502151489258
-25.994783401489258
-26.238924026489258
-25.750642776489258
-25.262361526489258
-25.506502151489258
-25.628572463989258
-25.384431838989258
-25.140291213989258
-24.774082183837891
-23.919589996337891
-23.431308746337891
-23.675449371337891
-24.041660308837891
-24.285800933837891
-24.163730621337891
-23.675449371337891
-23.309238433837891
-23.065097808837891
-23.065097808837891
-22.943027496337891
-22.454746246337891
-22.210605621337891
-22.332675933837891
-22.576816558837891
-22.576816558837891
-22.698886871337891
-22.943027496337891
-22.576816558837891
-21.600254058837891
-20.989902496337891
-20.989902496337891
-21.234043121337891
-21.111972808837891
-20.989902496337891
-21.111972808837891
-20.989902496337891
-20.257480621337891
-19.525058746337891
-19.647129058837891
-19.891269683837891
-19.769199371337891
-19.402988433837891
-19.036777496337891
-19.036777496337891
-19.647129058837891
-20.257480621337891
-20.135410308837891
-19.769199371337891
-19.402988433837891
-19.280918121337891
-19.402988433837891
-19.280918121337891
-19.036777496337891
-19.525058746337891
-20.135410308837891
-19.525058746337891
-18.182285308837891
-17.571933746337891
-17.694004058837891
-17.816074371337891
-17.938144683837891
-18.182285308837891
-18.304355621337891
-18.304355621337891
-18.304355621337891
-17.816074371337891
-17.571933746337891
-17.694004058837891
-17.449863433837891
-16.839511871337891
-16.595371246337891
-16.839511871337891
-17.083652496337891
-17.205722808837891
-16.839511871337891
-16.351230621337891
-15.862949371337891
-15.496738433837891
-15.130527496337891
-14.642246246337891
-14.153964996337891
-14.398105621337891
-15.374668121337891
-15.862949371337891
-15.374668121337891
-14.520175933837891
-14.398105621337891
-15.252597808837891
-16.595371246337891
-17.327793121337891
-16.961582183837891
-15.862949371337891
-14.764316558837891
-14.276035308837891
-13.909824371337891
-14.398105621337891
-15.374668121337891
-16.107089996337891
-15.985019683837891
-15.008457183837891
-14.520175933837891
-15.008457183837891
-15.618808746337891
-16.107089996337891
-15.862949371337891
-14.764316558837891
-13.543613433837891
-12.689121246337891
-12.689121246337891
-13.543613433837891
-14.276035308837891
-14.153964996337891
-13.787754058837891
-13.665683746337891
-13.421543121337891
-13.177402496337891
-13.177402496337891
-13.787754058837891
-14.276035308837891
-14.153964996337891
-13.543613433837891
-12.933261871337891
-12.444980621337891
-12.811191558837891
-13.543613433837891
-13.787754058837891
-13.421543121337891
-12.811191558837891
-12.811191558837891
-13.543613433837891
-14.276035308837891
-14.520175933837891
-13.909824371337891
-12.322910308837891
-11.468418121337891
-11.590488433837891
-11.956699371337891
-12.322910308837891
-12.567050933837891
-12.444980621337891
-11.956699371337891
-11.590488433837891
-11.712558746337891
-11.956699371337891
-11.956699371337891
-11.834629058837891
-12.078769683837891
-12.444980621337891
-12.322910308837891
-12.200839996337891
-12.811191558837891
-13.421543121337891
-13.543613433837891
-13.299472808837891
-13.543613433837891
-13.665683746337891
-13.177402496337891
-13.055332183837891
-13.055332183837891
-12.811191558837891
-12.811191558837891
-12.933261871337891
-12.322910308837891
-11.102207183837891
-10.613925933837891
-10.980136871337891
-11.590488433837891
-11.956699371337891
-12.078769683837891
-11.712558746337891
-11.590488433837891
-11.956699371337891
-12.200839996337891
-12.444980621337891
-12.933261871337891
-13.299472808837891
-13.055332183837891
-12.444980621337891
-11.590488433837891
-10.980136871337891
-10.980136871337891
-10.980136871337891
-11.102207183837891
-11.346347808837891
-11.712558746337891
-11.956699371337891
-12.322910308837891
-12.689121246337891
-12.567050933837891
-12.078769683837891
-11.468418121337891
-11.468418121337891
-12.200839996337891
-13.299472808837891
-13.421543121337891
-12.200839996337891
-10.980136871337891
-10.491855621337891
-10.613925933837891
-11.102207183837891
-11.468418121337891
-11.224277496337891
-10.735996246337891
-10.980136871337891
-11.712558746337891
-11.956699371337891
-11.834629058837891
-11.224277496337891
-10.125644683837891
-9.881504058837891
-10.735996246337891
-12.078769683837891
-13.055332183837891
-12.811191558837891
-11.834629058837891
-10.980136871337891
-11.102207183837891
-11.590488433837891
-11.834629058837891
-11.956699371337891
-11.956699371337891
-11.834629058837891
-12.078769683837891
-12.444980621337891
-12.322910308837891
-11.468418121337891
-10.980136871337891
-10.613925933837891
-10.247714996337891
-9.637363433837891
-9.271152496337891
-9.149082183837891
-9.271152496337891
-9.759433746337891
-9.881504058837891
-9.759433746337891
-9.759433746337891
-10.491855621337891
-11.468418121337891
-11.468418121337891
-10.613925933837891
-10.003574371337891
-10.003574371337891
-10.003574371337891
-9.759433746337891
-9.637363433837891
-9.637363433837891
-9.881504058837891
-10.491855621337891
-10.858066558837891
-10.491855621337891
-9.881504058837891
-9.515293121337891
-10.125644683837891
-11.102207183837891
-12.078769683837891
-12.200839996337891
-11.590488433837891
-10.735996246337891
-10.369785308837891
-10.735996246337891
-10.735996246337891
-10.247714996337891
-10.125644683837891
-10.003574371337891
-9.637363433837891
-9.759433746337891
-10.369785308837891
-10.613925933837891
-10.613925933837891
-10.613925933837891
-10.613925933837891
-10.491855621337891
-10.125644683837891
-10.003574371337891
-10.491855621337891
-11.224277496337891
-11.712558746337891
-11.712558746337891
-11.346347808837891
-10.858066558837891
-10.003574371337891
-9.271152496337891
-9.149082183837891
-9.637363433837891
-10.369785308837891
-11.102207183837891
-11.590488433837891
-11.346347808837891
-10.247714996337891
-9.515293121337891
-9.393222808837891
-10.003574371337891
-10.858066558837891
-11.102207183837891
-10.491855621337891
-9.759433746337891
-9.271152496337891
-9.149082183837891
-9.271152496337891
-9.515293121337891
-9.881504058837891
-10.125644683837891
-10.247714996337891
-10.858066558837891
-11.346347808837891
-11.224277496337891
-10.491855621337891
-9.759433746337891
-9.637363433837891
-9.759433746337891
-9.393222808837891
-8.782871246337891
-8.294589996337891
-8.172519683837891
-8.660800933837891
-9.515293121337891
-10.491855621337891
-10.735996246337891
-10.613925933837891
-10.491855621337891
-10.247714996337891
-9.881504058837891
-9.271152496337891
-8.904941558837891
-9.027011871337891
-9.881504058837891
-10.491855621337891
-10.247714996337891
-9.759433746337891
-9.759433746337891
-9.637363433837891
-9.393222808837891
-9.515293121337891
-9.515293121337891
-9.393222808837891
-9.393222808837891
-8.904941558837891
-8.538730621337891
-8.782871246337891
-9.515293121337891
-10.125644683837891
-10.491855621337891
-10.491855621337891
-10.125644683837891
-9.637363433837891
-9.393222808837891
-9.149082183837891
-9.393222808837891
-10.613925933837891
-11.468418121337891
-10.858066558837891
-10.003574371337891
-9.759433746337891
-9.759433746337891
-9.393222808837891
-9.149082183837891
-9.393222808837891
-9.271152496337891
-9.027011871337891
-9.027011871337891
-9.271152496337891
-9.637363433837891
-10.369785308837891
-10.613925933837891
-10.247714996337891
-10.003574371337891
-9.881504058837891
-9.759433746337891
-9.759433746337891
-9.637363433837891
-9.759433746337891
-10.125644683837891
-10.125644683837891
-10.247714996337891
-10.491855621337891
-10.369785308837891
-9.881504058837891
-9.515293121337891
-9.515293121337891
-9.759433746337891
-9.759433746337891
-9.637363433837891
-9.637363433837891
-9.515293121337891
-9.881504058837891
-10.735996246337891
-11.346347808837891
-10.735996246337891
-9.515293121337891
-8.782871246337891
-8.904941558837891
-9.759433746337891
-10.247714996337891
-10.491855621337891
-10.491855621337891
-10.613925933837891
-10.980136871337891
-11.468418121337891
-11.346347808837891
-10.369785308837891
-9.637363433837891
-9.637363433837891
-9.637363433837891
-9.393222808837891
-9.271152496337891
-9.637363433837891
-10.491855621337891
-11.102207183837891
-11.224277496337891
-11.102207183837891
-10.491855621337891
-9.881504058837891
-10.125644683837891
-10.980136871337891
-11.590488433837891
-11.712558746337891
-10.980136871337891
-10.247714996337891
-9.637363433837891
-9.881504058837891
-10.369785308837891
-10.980136871337891
-11.346347808837891
-10.735996246337891
-10.369785308837891
-11.102207183837891
-11.224277496337891
-10.369785308837891
-9.637363433837891
-9.149082183837891
-9.271152496337891
-9.637363433837891
-9.881504058837891
-10.125644683837891
-10.369785308837891
-10.125644683837891
-9.271152496337891
-8.782871246337891
-9.027011871337891
-9.393222808837891
-9.515293121337891
-10.003574371337891
-10.613925933837891
-10.613925933837891
-10.247714996337891
-10.369785308837891
-10.491855621337891
-10.369785308837891
-9.759433746337891
-9.271152496337891
-9.393222808837891
-9.637363433837891
-9.759433746337891
-9.759433746337891
-9.759433746337891
-9.759433746337891
-9.881504058837891
-10.003574371337891
-10.247714996337891
-10.858066558837891
-11.224277496337891
-10.735996246337891
-9.637363433837891
-8.782871246337891
-8.782871246337891
-9.027011871337891
-9.271152496337891
-9.027011871337891
-9.149082183837891
-9.637363433837891
-10.003574371337891
-9.759433746337891
-9.393222808837891
-9.759433746337891
-10.003574371337891
-9.881504058837891
-9.759433746337891
-9.271152496337891
-8.782871246337891
-8.904941558837891
-9.271152496337891
-9.393222808837891
-9.271152496337891
-9.027011871337891
-8.782871246337891
-9.149082183837891
-9.637363433837891
-10.003574371337891
-10.247714996337891
-10.858066558837891
-11.346347808837891
-11.346347808837891
-10.003574371337891
-8.660800933837891
-7.928379058837891
-8.172519683837891
-8.904941558837891
-9.637363433837891
-9.881504058837891
-9.881504058837891
-9.515293121337891
-8.782871246337891
-8.416660308837891
-8.050449371337891
-8.050449371337891
-8.538730621337891
-9.027011871337891
-9.149082183837891
-9.027011871337891
-8.782871246337891
-8.782871246337891
-9.271152496337891
-9.271152496337891
-8.782871246337891
-8.782871246337891
-9.149082183837891
-9.393222808837891
-9.393222808837891
-9.149082183837891
-9.149082183837891
-9.271152496337891
-8.904941558837891
-8.782871246337891
-8.782871246337891
-8.660800933837891
-9.271152496337891
-10.491855621337891
-10.980136871337891
-10.613925933837891
-10.491855621337891
-10.491855621337891
-10.003574371337891
-9.393222808837891
-8.904941558837891
-8.904941558837891
-8.660800933837891
-8.538730621337891
-8.904941558837891
-9.271152496337891
-9.027011871337891
-8.782871246337891
-8.904941558837891
-9.271152496337891
-9.637363433837891
-9.515293121337891
-9.271152496337891
-9.515293121337891
-10.003574371337891
-10.125644683837891
-9.637363433837891
-9.149082183837891
-9.027011871337891
-9.149082183837891
-9.271152496337891
-9.027011871337891
-8.782871246337891
-8.782871246337891
-9.759433746337891
-10.247714996337891
-10.003574371337891
-9.881504058837891
-9.881504058837891
-10.003574371337891
-10.003574371337891
-10.247714996337891
-10.735996246337891
-10.858066558837891
-10.491855621337891
-9.759433746337891
-9.149082183837891
-9.759433746337891
-10.735996246337891
-10.858066558837891
-10.247714996337891
-9.637363433837891
-9.881504058837891
-10.491855621337891
-10.491855621337891
-10.003574371337891
-9.881504058837891
-10.247714996337891
-10.369785308837891
-10.735996246337891
-10.613925933837891
-9.881504058837891
-9.149082183837891
-9.759433746337891
-10.613925933837891
-10.735996246337891
-10.125644683837891
-9.393222808837891
-9.271152496337891
-9.759433746337891
-9.881504058837891
-9.515293121337891
-9.027011871337891
-9.027011871337891
-9.637363433837891
-9.881504058837891
-9.637363433837891
-9.027011871337891
-8.904941558837891
-8.904941558837891
-9.027011871337891
-9.759433746337891
-10.735996246337891
-11.102207183837891
-10.613925933837891
-10.003574371337891
-9.637363433837891
-9.637363433837891
-9.759433746337891
-10.125644683837891
-10.247714996337891
-9.515293121337891
-8.782871246337891
-8.782871246337891
-9.637363433837891
-10.369785308837891
-10.003574371337891
-9.637363433837891
-9.637363433837891
-9.515293121337891
-9.149082183837891
-8.904941558837891
-8.782871246337891
-8.416660308837891
-8.294589996337891
-8.050449371337891
-8.294589996337891
-8.904941558837891
-9.881504058837891
-10.858066558837891
-11.346347808837891
-11.224277496337891
-10.369785308837891
-9.393222808837891
-9.027011871337891
-9.149082183837891
-9.393222808837891
-10.003574371337891
-10.491855621337891
-10.613925933837891
-10.369785308837891
-10.125644683837891
-9.759433746337891
-9.393222808837891
-9.637363433837891
-10.613925933837891
-11.468418121337891
-11.590488433837891
-11.102207183837891
-10.125644683837891
-9.149082183837891
-8.660800933837891
-8.172519683837891
-8.416660308837891
-8.904941558837891
-9.393222808837891
-9.759433746337891
-9.881504058837891
-10.125644683837891
-10.735996246337891
-10.613925933837891
-9.637363433837891
-8.904941558837891
-9.271152496337891
-10.369785308837891
-10.858066558837891
-10.247714996337891
-9.149082183837891
-8.660800933837891
-9.027011871337891
-9.515293121337891
-9.393222808837891
-8.782871246337891
-8.782871246337891
-9.637363433837891
-10.369785308837891
-10.491855621337891
-10.369785308837891
-10.003574371337891
-9.637363433837891
-9.271152496337891
-9.637363433837891
-10.125644683837891
-10.003574371337891
-9.637363433837891
-9.393222808837891
-9.881504058837891
-10.491855621337891
-10.247714996337891
-9.637363433837891
-9.149082183837891
-8.782871246337891
-8.782871246337891
-9.271152496337891
-9.881504058837891
-10.491855621337891
-11.102207183837891
-10.491855621337891
-9.271152496337891
-8.782871246337891
-8.660800933837891
-8.660800933837891
-8.782871246337891
-9.393222808837891
-10.247714996337891
-10.980136871337891
-11.102207183837891
-10.735996246337891
-10.613925933837891
-10.980136871337891
-11.224277496337891
-10.858066558837891
-10.247714996337891
-10.613925933837891
-11.346347808837891
-10.980136871337891
-9.881504058837891
-9.271152496337891
-9.271152496337891
-9.515293121337891
-9.881504058837891
-10.369785308837891
-10.369785308837891
-9.759433746337891
-9.027011871337891
-8.782871246337891
-8.782871246337891
-8.782871246337891
-8.782871246337891
-8.294589996337891
-7.806308746337891
-8.172519683837891
-9.393222808837891
-10.247714996337891
-10.247714996337891
-9.393222808837891
-8.904941558837891
-9.637363433837891
-10.613925933837891
-11.102207183837891
-10.980136871337891
-10.369785308837891
-9.515293121337891
-8.904941558837891
-8.782871246337891
-8.904941558837891
-9.149082183837891
-9.759433746337891
-9.881504058837891
-9.881504058837891
-10.125644683837891
-10.491855621337891
-10.247714996337891
-9.637363433837891
-9.515293121337891
-9.881504058837891
-10.491855621337891
-10.858066558837891
-11.102207183837891
-11.102207183837891
-11.102207183837891
-10.491855621337891
-9.027011871337891
-8.538730621337891
-9.027011871337891
-9.881504058837891
-10.369785308837891
-10.247714996337891
-9.637363433837891
-9.271152496337891
-8.782871246337891
-8.782871246337891
-9.515293121337891
-10.613925933837891
-10.613925933837891
-9.881504058837891
-9.393222808837891
-9.759433746337891
-10.247714996337891
-10.247714996337891
-10.003574371337891
-9.759433746337891
-9.637363433837891
-9.637363433837891
-9.515293121337891
-9.393222808837891
-9.515293121337891
-9.637363433837891
-9.759433746337891
-9.515293121337891
-9.027011871337891
-8.904941558837891
-9.149082183837891
-9.515293121337891
-10.247714996337891
-10.491855621337891
-10.247714996337891
-9.759433746337891
-9.149082183837891
-8.782871246337891
-9.149082183837891
-9.759433746337891
-9.881504058837891
-9.149082183837891
-8.538730621337891
-8.538730621337891
-8.782871246337891
-9.271152496337891
-9.271152496337891
-9.149082183837891
-9.637363433837891
-10.491855621337891
-10.980136871337891
-10.613925933837891
-9.881504058837891
-9.515293121337891
