# Supplementary material for: Small Size of Recorded Neuronal Structures Confines the Accuracy in Direct Axonal Voltage Measurements
Source: eNeuro. 2021 Aug 2;8(4):ENEURO.0059-21.2021. doi: 10.1523/ENEURO.0059-21.2021 (PMC8342265; doi:10.1523/ENEURO.0059-21.2021)
Supplement: Extended Data 1 — NEURON codes producing data shown in Figures 2, 5, 8. Download Extended Data 1, ZIP file. [file enu-eN-NWR-0059-21-s01.zip › realistic amplifier model/1_amplifier construction/filter_set/modelcell/28k.dat]

0.860682487487793
1.348963737487793
1.348963737487793
0.372401237487793
-0.604161262512207
-0.237950325012207
-0.115880012512207
-0.115880012512207
0.250330924987793
0.372401237487793
0.250330924987793
0.006190299987793
0.006190299987793
0.250330924987793
1.348963737487793
2.691737174987793
2.691737174987793
1.471034049987793
0.128260612487793
-0.848301410675049
-1.092442035675049
-0.970371723175049
-0.970371723175049
-0.970371723175049
-1.214512348175049
-1.702793598175049
-1.336582660675049
0.006190299987793
0.860682487487793
0.738612174987793
0.128260612487793
-0.237950325012207
-0.360020637512207
0.250330924987793
1.593104362487793
1.837244987487793
0.616541862487793
-0.604161262512207
-0.970371723175049
-0.360020637512207
0.616541862487793
1.348963737487793
1.104823112487793
0.128260612487793
-0.482090950012207
-0.237950325012207
0.250330924987793
0.494471549987793
0.372401237487793
-0.115880012512207
-0.604161262512207
-0.360020637512207
0.494471549987793
0.982752799987793
0.616541862487793
-0.360020637512207
-1.092442035675049
-0.970371723175049
-0.360020637512207
0.128260612487793
0.494471549987793
0.494471549987793
-0.482090950012207
-1.336582660675049
-1.458652973175049
-0.970371723175049
-0.237950325012207
0.860682487487793
1.837244987487793
1.471034049987793
0.494471549987793
-0.115880012512207
0.250330924987793
0.738612174987793
0.616541862487793
-0.115880012512207
-0.482090950012207
-0.360020637512207
0.006190299987793
0.128260612487793
-0.237950325012207
-0.237950325012207
-0.237950325012207
-0.237950325012207
-0.360020637512207
-0.848301410675049
-1.336582660675049
-1.092442035675049
-0.604161262512207
0.006190299987793
0.616541862487793
0.982752799987793
1.104823112487793
0.250330924987793
-0.848301410675049
-0.848301410675049
0.128260612487793
0.738612174987793
0.128260612487793
-0.970371723175049
-1.702793598175049
-1.824863910675049
-0.970371723175049
-0.360020637512207
-0.237950325012207
0.128260612487793
0.006190299987793
-0.848301410675049
-1.946934223175049
-2.191074848175049
-1.214512348175049
0.128260612487793
0.860682487487793
1.104823112487793
0.860682487487793
0.128260612487793
-0.604161262512207
-1.092442035675049
-1.458652973175049
-1.214512348175049
-0.482090950012207
0.372401237487793
0.738612174987793
0.494471549987793
-0.360020637512207
-1.214512348175049
-1.336582660675049
-0.848301410675049
0.006190299987793
0.738612174987793
0.738612174987793
0.372401237487793
0.250330924987793
0.616541862487793
1.226893424987793
1.226893424987793
0.860682487487793
0.738612174987793
0.372401237487793
-0.237950325012207
-1.092442035675049
-1.214512348175049
0.250330924987793
1.715174674987793
1.837244987487793
1.104823112487793
0.250330924987793
-0.482090950012207
-1.458652973175049
-1.946934223175049
-1.092442035675049
0.128260612487793
0.982752799987793
1.104823112487793
0.616541862487793
-0.115880012512207
-0.726231575012207
-0.482090950012207
0.128260612487793
0.006190299987793
0.250330924987793
0.738612174987793
0.494471549987793
-0.482090950012207
-1.458652973175049
-1.946934223175049
-1.336582660675049
0.006190299987793
0.738612174987793
0.860682487487793
0.494471549987793
0.372401237487793
0.006190299987793
-0.482090950012207
-0.848301410675049
-0.604161262512207
-0.237950325012207
-0.360020637512207
-0.237950325012207
-0.115880012512207
-0.237950325012207
-0.482090950012207
-0.604161262512207
-0.237950325012207
0.982752799987793
1.593104362487793
0.738612174987793
-0.726231575012207
-0.726231575012207
0.006190299987793
0.372401237487793
0.372401237487793
0.128260612487793
-0.115880012512207
0.006190299987793
0.982752799987793
2.081385612487793
2.081385612487793
1.471034049987793
0.860682487487793
0.250330924987793
0.006190299987793
-0.237950325012207
-0.970371723175049
-1.458652973175049
-1.702793598175049
-1.092442035675049
-0.115880012512207
0.494471549987793
0.616541862487793
0.738612174987793
0.738612174987793
0.372401237487793
-0.360020637512207
-0.115880012512207
0.616541862487793
0.494471549987793
-0.237950325012207
-0.115880012512207
0.128260612487793
-0.482090950012207
-0.726231575012207
-0.482090950012207
-0.482090950012207
-0.482090950012207
-0.360020637512207
-0.115880012512207
-0.115880012512207
-0.604161262512207
-1.092442035675049
-0.848301410675049
-0.115880012512207
0.738612174987793
1.104823112487793
0.860682487487793
0.494471549987793
0.616541862487793
1.104823112487793
1.348963737487793
0.982752799987793
0.006190299987793
-1.092442035675049
-1.092442035675049
0.006190299987793
0.982752799987793
0.860682487487793
0.250330924987793
0.128260612487793
0.616541862487793
0.982752799987793
1.226893424987793
1.226893424987793
0.860682487487793
0.616541862487793
0.372401237487793
0.250330924987793
0.250330924987793
0.494471549987793
1.104823112487793
1.715174674987793
1.837244987487793
1.226893424987793
0.128260612487793
-1.092442035675049
-1.702793598175049
-1.458652973175049
-0.726231575012207
-0.482090950012207
-0.604161262512207
-0.482090950012207
0.006190299987793
0.494471549987793
0.372401237487793
0.128260612487793
-0.482090950012207
-0.848301410675049
-0.482090950012207
0.006190299987793
0.250330924987793
0.006190299987793
-0.604161262512207
-1.092442035675049
-0.848301410675049
0.128260612487793
0.860682487487793
1.348963737487793
1.471034049987793
0.616541862487793
-0.482090950012207
-0.726231575012207
0.128260612487793
1.104823112487793
1.348963737487793
1.104823112487793
0.738612174987793
0.494471549987793
0.616541862487793
0.494471549987793
0.372401237487793
0.128260612487793
0.128260612487793
0.372401237487793
0.006190299987793
-0.726231575012207
-0.848301410675049
-0.726231575012207
-0.604161262512207
-0.848301410675049
-1.336582660675049
-1.580723285675049
-0.848301410675049
0.860682487487793
1.959315299987793
1.226893424987793
0.128260612487793
-0.482090950012207
-0.360020637512207
0.006190299987793
0.250330924987793
0.372401237487793
0.372401237487793
-0.115880012512207
-1.092442035675049
-1.214512348175049
-0.482090950012207
0.006190299987793
-0.237950325012207
-0.360020637512207
-0.237950325012207
-0.115880012512207
-0.115880012512207
-0.970371723175049
-2.191074848175049
-2.313145160675049
-1.336582660675049
-0.604161262512207
-0.970371723175049
-1.214512348175049
-1.092442035675049
-0.726231575012207
0.128260612487793
1.104823112487793
1.471034049987793
1.104823112487793
0.128260612487793
-0.726231575012207
-0.482090950012207
0.372401237487793
0.250330924987793
-0.604161262512207
-1.092442035675049
-1.580723285675049
-1.824863910675049
-1.824863910675049
-1.458652973175049
-0.726231575012207
0.494471549987793
1.715174674987793
2.203455924987793
1.715174674987793
0.982752799987793
0.860682487487793
1.226893424987793
1.226893424987793
0.372401237487793
-0.848301410675049
-0.848301410675049
0.128260612487793
0.982752799987793
1.348963737487793
0.372401237487793
-1.214512348175049
-1.580723285675049
-0.726231575012207
0.128260612487793
1.104823112487793
1.715174674987793
1.226893424987793
0.738612174987793
0.372401237487793
0.372401237487793
0.982752799987793
1.226893424987793
1.104823112487793
0.616541862487793
0.128260612487793
0.250330924987793
0.250330924987793
-0.237950325012207
-0.970371723175049
-1.336582660675049
-0.604161262512207
0.738612174987793
0.738612174987793
-0.237950325012207
-0.604161262512207
-0.360020637512207
0.006190299987793
0.250330924987793
0.494471549987793
0.250330924987793
-0.360020637512207
-0.604161262512207
0.128260612487793
1.348963737487793
1.348963737487793
-0.115880012512207
-1.092442035675049
-0.360020637512207
1.104823112487793
1.593104362487793
1.348963737487793
1.226893424987793
1.226893424987793
0.738612174987793
-0.115880012512207
-0.726231575012207
-0.848301410675049
-0.848301410675049
-1.092442035675049
-1.336582660675049
-0.726231575012207
0.372401237487793
0.982752799987793
0.982752799987793
0.616541862487793
0.006190299987793
-0.604161262512207
-0.482090950012207
0.250330924987793
0.372401237487793
0.128260612487793
-0.115880012512207
-0.237950325012207
-0.115880012512207
-0.115880012512207
0.250330924987793
0.494471549987793
0.372401237487793
0.250330924987793
0.494471549987793
0.860682487487793
0.738612174987793
0.494471549987793
0.738612174987793
1.348963737487793
1.593104362487793
0.982752799987793
0.006190299987793
-0.115880012512207
0.128260612487793
-0.360020637512207
-1.214512348175049
-1.702793598175049
-2.069004535675049
-2.191074848175049
-1.702793598175049
-0.482090950012207
0.738612174987793
1.226893424987793
0.860682487487793
-0.237950325012207
-1.092442035675049
-1.458652973175049
-1.214512348175049
-0.237950325012207
0.372401237487793
-0.604161262512207
-1.824863910675049
-1.580723285675049
-0.237950325012207
0.372401237487793
0.006190299987793
-0.604161262512207
-0.482090950012207
0.006190299987793
0.616541862487793
0.738612174987793
0.006190299987793
-0.360020637512207
-0.115880012512207
-0.115880012512207
-0.360020637512207
-0.848301410675049
-1.092442035675049
-1.458652973175049
-1.336582660675049
-0.726231575012207
-0.115880012512207
-0.360020637512207
-0.360020637512207
0.128260612487793
0.616541862487793
0.616541862487793
0.250330924987793
-0.604161262512207
-0.604161262512207
-0.360020637512207
-0.237950325012207
-0.237950325012207
-0.482090950012207
-0.726231575012207
-0.726231575012207
-0.604161262512207
-0.360020637512207
-0.848301410675049
-1.336582660675049
-0.604161262512207
0.616541862487793
1.226893424987793
1.593104362487793
1.226893424987793
0.372401237487793
0.128260612487793
0.128260612487793
-0.482090950012207
-0.482090950012207
0.494471549987793
0.982752799987793
-0.360020637512207
-1.580723285675049
-1.092442035675049
-0.237950325012207
0.494471549987793
0.616541862487793
-0.237950325012207
-1.336582660675049
-1.458652973175049
-0.604161262512207
-0.237950325012207
-0.237950325012207
0.128260612487793
0.250330924987793
0.372401237487793
0.250330924987793
-0.726231575012207
-1.214512348175049
-0.604161262512207
0.494471549987793
0.738612174987793
0.128260612487793
-0.115880012512207
0.250330924987793
0.982752799987793
1.471034049987793
1.471034049987793
1.104823112487793
1.226893424987793
1.715174674987793
1.593104362487793
0.494471549987793
-0.604161262512207
-1.336582660675049
-1.214512348175049
-0.360020637512207
0.372401237487793
0.372401237487793
0.738612174987793
1.348963737487793
0.860682487487793
-0.848301410675049
-2.069004535675049
-1.458652973175049
0.006190299987793
0.494471549987793
-0.237950325012207
-0.604161262512207
-0.115880012512207
0.250330924987793
0.616541862487793
0.860682487487793
0.982752799987793
1.104823112487793
1.104823112487793
0.860682487487793
0.616541862487793
0.860682487487793
0.494471549987793
-0.482090950012207
-0.848301410675049
-0.604161262512207
0.250330924987793
1.348963737487793
1.348963737487793
0.372401237487793
-0.482090950012207
-1.214512348175049
-0.482090950012207
1.226893424987793
1.593104362487793
0.372401237487793
-0.604161262512207
-0.726231575012207
-0.848301410675049
-1.092442035675049
-0.970371723175049
-0.237950325012207
0.860682487487793
1.593104362487793
1.226893424987793
0.250330924987793
-0.237950325012207
-0.726231575012207
-0.604161262512207
-0.115880012512207
0.006190299987793
-0.360020637512207
-0.848301410675049
-0.848301410675049
-0.360020637512207
0.860682487487793
1.837244987487793
1.226893424987793
-0.360020637512207
-1.336582660675049
-1.458652973175049
-1.336582660675049
-0.604161262512207
0.494471549987793
0.982752799987793
0.738612174987793
0.250330924987793
-0.115880012512207
0.372401237487793
0.616541862487793
0.494471549987793
0.128260612487793
-0.970371723175049
-2.435215473175049
-2.313145160675049
-0.726231575012207
0.982752799987793
1.715174674987793
1.226893424987793
-0.115880012512207
-1.092442035675049
-0.482090950012207
0.982752799987793
1.715174674987793
1.471034049987793
0.860682487487793
0.372401237487793
0.738612174987793
1.959315299987793
2.325526237487793
0.982752799987793
-0.726231575012207
-1.092442035675049
-0.848301410675049
-0.482090950012207
-0.604161262512207
-0.726231575012207
-0.360020637512207
-0.115880012512207
-0.115880012512207
0.250330924987793
0.250330924987793
0.494471549987793
1.104823112487793
1.593104362487793
1.593104362487793
1.348963737487793
0.494471549987793
-0.237950325012207
-0.360020637512207
-0.237950325012207
0.250330924987793
0.494471549987793
0.494471549987793
0.860682487487793
1.226893424987793
0.860682487487793
0.006190299987793
-0.237950325012207
-0.237950325012207
-0.360020637512207
-0.604161262512207
-0.115880012512207
0.494471549987793
0.006190299987793
-0.970371723175049
-1.092442035675049
-0.848301410675049
-0.848301410675049
-1.336582660675049
-1.946934223175049
-1.946934223175049
-1.092442035675049
-0.237950325012207
0.128260612487793
0.128260612487793
-0.237950325012207
-0.726231575012207
-0.970371723175049
-0.604161262512207
0.372401237487793
0.738612174987793
0.494471549987793
0.494471549987793
0.494471549987793
-0.237950325012207
-0.726231575012207
-0.726231575012207
-0.604161262512207
-0.482090950012207
0.250330924987793
1.471034049987793
1.837244987487793
1.593104362487793
0.860682487487793
0.006190299987793
0.128260612487793
0.616541862487793
0.494471549987793
0.128260612487793
0.128260612487793
0.738612174987793
1.226893424987793
1.104823112487793
-0.237950325012207
-1.702793598175049
-2.069004535675049
-1.458652973175049
-0.726231575012207
-0.726231575012207
-0.848301410675049
-0.360020637512207
-0.360020637512207
-0.970371723175049
-1.336582660675049
-0.970371723175049
-0.482090950012207
0.006190299987793
-0.115880012512207
-0.237950325012207
0.006190299987793
0.372401237487793
1.104823112487793
1.471034049987793
0.982752799987793
0.616541862487793
0.616541862487793
1.104823112487793
1.348963737487793
0.860682487487793
0.006190299987793
-0.360020637512207
0.250330924987793
0.616541862487793
0.250330924987793
0.006190299987793
0.616541862487793
1.348963737487793
1.348963737487793
0.860682487487793
0.372401237487793
0.494471549987793
0.250330924987793
-0.237950325012207
-0.360020637512207
-0.482090950012207
-1.214512348175049
-1.824863910675049
-1.824863910675049
-1.458652973175049
-0.726231575012207
-0.237950325012207
0.372401237487793
0.738612174987793
0.616541862487793
0.250330924987793
-0.360020637512207
-0.848301410675049
-0.970371723175049
-0.115880012512207
1.471034049987793
2.325526237487793
2.081385612487793
0.860682487487793
-0.604161262512207
-1.458652973175049
-1.702793598175049
-0.970371723175049
0.372401237487793
1.226893424987793
1.226893424987793
0.738612174987793
0.372401237487793
0.372401237487793
0.494471549987793
0.372401237487793
0.372401237487793
0.372401237487793
0.128260612487793
-0.237950325012207
-0.848301410675049
-1.702793598175049
-2.069004535675049
-1.336582660675049
-0.115880012512207
0.128260612487793
-0.848301410675049
-1.336582660675049
-0.115880012512207
1.715174674987793
1.471034049987793
0.250330924987793
-0.237950325012207
-0.115880012512207
-0.115880012512207
0.006190299987793
0.250330924987793
0.128260612487793
-0.604161262512207
-1.702793598175049
-2.191074848175049
-1.702793598175049
-0.848301410675049
-0.482090950012207
-0.237950325012207
0.250330924987793
0.250330924987793
-0.237950325012207
-0.604161262512207
-0.848301410675049
-1.214512348175049
-1.458652973175049
-1.458652973175049
-0.970371723175049
0.128260612487793
1.348963737487793
1.471034049987793
0.616541862487793
-0.604161262512207
-1.214512348175049
-0.848301410675049
0.128260612487793
0.616541862487793
0.006190299987793
-0.604161262512207
-0.848301410675049
-0.604161262512207
0.250330924987793
0.982752799987793
0.738612174987793
0.128260612487793
-0.604161262512207
-0.970371723175049
-1.092442035675049
-1.336582660675049
-1.702793598175049
-1.336582660675049
-0.237950325012207
0.128260612487793
-0.237950325012207
-0.848301410675049
-1.336582660675049
-1.092442035675049
0.128260612487793
1.104823112487793
1.104823112487793
0.372401237487793
-0.237950325012207
-0.482090950012207
-0.360020637512207
0.128260612487793
0.372401237487793
0.372401237487793
0.128260612487793
0.250330924987793
0.372401237487793
0.372401237487793
0.616541862487793
0.860682487487793
0.616541862487793
0.128260612487793
-0.237950325012207
-0.482090950012207
-0.604161262512207
-1.092442035675049
-1.092442035675049
-1.092442035675049
-1.336582660675049
-1.092442035675049
-0.482090950012207
-0.115880012512207
-0.115880012512207
0.128260612487793
0.616541862487793
0.982752799987793
1.226893424987793
1.104823112487793
0.738612174987793
-0.115880012512207
-0.848301410675049
-0.726231575012207
-0.237950325012207
0.006190299987793
-0.360020637512207
-0.848301410675049
-0.482090950012207
-0.115880012512207
-0.360020637512207
-0.482090950012207
-0.115880012512207
0.006190299987793
0.128260612487793
0.250330924987793
0.128260612487793
-0.115880012512207
0.128260612487793
0.738612174987793
1.348963737487793
1.348963737487793
0.616541862487793
0.616541862487793
1.104823112487793
0.860682487487793
-0.115880012512207
-1.092442035675049
-1.458652973175049
-1.214512348175049
-0.848301410675049
-0.726231575012207
0.006190299987793
0.982752799987793
1.348963737487793
1.348963737487793
1.104823112487793
1.104823112487793
1.226893424987793
0.860682487487793
0.128260612487793
-0.604161262512207
-0.726231575012207
-0.115880012512207
0.494471549987793
0.738612174987793
0.494471549987793
0.250330924987793
0.372401237487793
0.982752799987793
1.593104362487793
1.593104362487793
0.982752799987793
0.494471549987793
0.006190299987793
-0.726231575012207
-0.848301410675049
-0.360020637512207
-0.237950325012207
-0.726231575012207
-0.604161262512207
0.128260612487793
0.128260612487793
-0.237950325012207
-0.482090950012207
-0.726231575012207
-1.214512348175049
-0.970371723175049
-0.237950325012207
0.494471549987793
0.982752799987793
0.860682487487793
0.128260612487793
-0.482090950012207
0.372401237487793
1.471034049987793
1.348963737487793
0.860682487487793
0.128260612487793
-0.237950325012207
-0.482090950012207
-0.726231575012207
-0.360020637512207
0.128260612487793
-0.115880012512207
-0.726231575012207
-0.848301410675049
-0.482090950012207
0.006190299987793
0.494471549987793
0.494471549987793
0.738612174987793
0.982752799987793
0.982752799987793
0.860682487487793
0.738612174987793
0.006190299987793
-0.360020637512207
0.494471549987793
1.348963737487793
0.616541862487793
-1.214512348175049
-2.191074848175049
-2.069004535675049
-0.970371723175049
0.372401237487793
0.982752799987793
0.860682487487793
0.372401237487793
-0.360020637512207
-0.604161262512207
0.006190299987793
0.738612174987793
0.738612174987793
0.372401237487793
0.372401237487793
0.860682487487793
0.860682487487793
0.250330924987793
-0.482090950012207
-0.726231575012207
-0.726231575012207
-0.604161262512207
-0.482090950012207
0.128260612487793
0.616541862487793
0.372401237487793
-0.360020637512207
-1.336582660675049
-2.191074848175049
-1.946934223175049
-1.092442035675049
-0.848301410675049
-1.214512348175049
-1.702793598175049
-1.458652973175049
-0.360020637512207
1.104823112487793
1.593104362487793
0.738612174987793
-0.115880012512207
-0.360020637512207
-0.115880012512207
0.494471549987793
1.471034049987793
1.959315299987793
1.593104362487793
0.616541862487793
0.250330924987793
0.494471549987793
0.128260612487793
-0.970371723175049
-1.336582660675049
-0.726231575012207
0.006190299987793
0.494471549987793
0.250330924987793
0.006190299987793
1.104823112487793
1.959315299987793
1.959315299987793
1.226893424987793
0.006190299987793
-0.726231575012207
-0.115880012512207
0.738612174987793
1.226893424987793
1.348963737487793
1.226893424987793
0.616541862487793
0.006190299987793
0.250330924987793
1.104823112487793
1.226893424987793
0.372401237487793
-1.336582660675049
-2.801426410675049
-2.801426410675049
-1.336582660675049
0.128260612487793
0.738612174987793
0.616541862487793
0.372401237487793
-0.115880012512207
-0.482090950012207
-0.848301410675049
-1.336582660675049
-0.970371723175049
-0.115880012512207
0.494471549987793
0.616541862487793
-0.115880012512207
-0.970371723175049
-1.458652973175049
-1.336582660675049
-0.970371723175049
-0.604161262512207
-0.360020637512207
-0.482090950012207
-0.482090950012207
-0.115880012512207
0.860682487487793
1.593104362487793
1.104823112487793
0.128260612487793
0.372401237487793
1.348963737487793
1.104823112487793
0.006190299987793
-0.726231575012207
-0.848301410675049
-0.604161262512207
-0.237950325012207
0.128260612487793
0.006190299987793
-0.360020637512207
-0.360020637512207
-0.237950325012207
-0.115880012512207
-0.237950325012207
0.250330924987793
1.104823112487793
0.860682487487793
0.128260612487793
-0.482090950012207
-0.726231575012207
-0.115880012512207
0.372401237487793
-0.115880012512207
-0.604161262512207
-0.482090950012207
-0.360020637512207
-0.482090950012207
-0.604161262512207
-0.482090950012207
-0.237950325012207
0.128260612487793
0.128260612487793
-0.726231575012207
-1.458652973175049
-0.970371723175049
0.250330924987793
0.738612174987793
-0.115880012512207
-1.092442035675049
-0.604161262512207
0.372401237487793
0.250330924987793
-0.115880012512207
0.982752799987793
1.837244987487793
0.982752799987793
-0.726231575012207
-0.970371723175049
-0.970371723175049
-0.970371723175049
-0.482090950012207
0.494471549987793
1.226893424987793
1.837244987487793
1.348963737487793
-0.360020637512207
-1.458652973175049
-1.336582660675049
-0.726231575012207
0.372401237487793
1.471034049987793
1.471034049987793
0.250330924987793
-0.726231575012207
-0.360020637512207
0.372401237487793
0.372401237487793
0.250330924987793
0.372401237487793
0.616541862487793
0.616541862487793
0.372401237487793
0.006190299987793
-0.482090950012207
-0.482090950012207
0.250330924987793
0.616541862487793
0.006190299987793
-0.726231575012207
-0.726231575012207
-0.848301410675049
-0.970371723175049
-0.604161262512207
0.128260612487793
0.372401237487793
0.616541862487793
0.494471549987793
-0.482090950012207
-0.970371723175049
-0.604161262512207
-0.115880012512207
0.128260612487793
0.250330924987793
0.006190299987793
-0.237950325012207
-0.482090950012207
0.128260612487793
1.104823112487793
0.860682487487793
-0.604161262512207
-1.336582660675049
-0.970371723175049
0.128260612487793
0.860682487487793
0.494471549987793
0.006190299987793
0.006190299987793
0.860682487487793
1.837244987487793
1.959315299987793
1.226893424987793
0.128260612487793
-0.360020637512207
-0.360020637512207
-0.604161262512207
-0.726231575012207
-0.482090950012207
-0.237950325012207
-0.482090950012207
-0.360020637512207
0.372401237487793
1.226893424987793
1.348963737487793
0.616541862487793
-0.237950325012207
-0.970371723175049
-0.848301410675049
0.372401237487793
1.226893424987793
0.616541862487793
-0.604161262512207
-1.336582660675049
-1.458652973175049
-1.214512348175049
-0.360020637512207
0.860682487487793
1.471034049987793
1.104823112487793
0.494471549987793
0.250330924987793
0.372401237487793
0.494471549987793
0.616541862487793
-0.115880012512207
-0.970371723175049
-1.092442035675049
-0.726231575012207
-0.360020637512207
-0.360020637512207
-0.970371723175049
-1.580723285675049
-1.580723285675049
-1.092442035675049
0.250330924987793
1.715174674987793
1.593104362487793
0.006190299987793
-1.458652973175049
-1.092442035675049
0.006190299987793
0.372401237487793
-0.360020637512207
-0.848301410675049
-0.482090950012207
0.006190299987793
-0.115880012512207
-0.360020637512207
-0.604161262512207
0.006190299987793
0.982752799987793
1.593104362487793
1.226893424987793
-0.115880012512207
-0.970371723175049
-0.360020637512207
0.494471549987793
0.494471549987793
-0.360020637512207
-1.458652973175049
-1.824863910675049
-0.848301410675049
0.616541862487793
1.226893424987793
0.616541862487793
-0.482090950012207
-0.970371723175049
-0.604161262512207
0.372401237487793
0.982752799987793
0.250330924987793
-1.092442035675049
-1.702793598175049
-1.214512348175049
-0.237950325012207
0.250330924987793
-0.604161262512207
-1.092442035675049
-0.482090950012207
-0.237950325012207
0.128260612487793
0.494471549987793
0.128260612487793
-0.237950325012207
-0.482090950012207
-0.237950325012207
0.494471549987793
0.982752799987793
0.616541862487793
0.372401237487793
0.982752799987793
1.471034049987793
0.738612174987793
-0.482090950012207
-1.214512348175049
-1.214512348175049
0.494471549987793
2.569666862487793
2.569666862487793
0.616541862487793
-0.848301410675049
-0.115880012512207
1.104823112487793
1.593104362487793
1.715174674987793
1.471034049987793
0.982752799987793
0.128260612487793
-0.726231575012207
-0.482090950012207
0.250330924987793
0.616541862487793
0.738612174987793
0.250330924987793
-1.214512348175049
-1.946934223175049
-0.970371723175049
0.494471549987793
0.982752799987793
0.494471549987793
-0.482090950012207
-1.580723285675049
-2.191074848175049
-1.824863910675049
-0.604161262512207
0.372401237487793
0.616541862487793
0.250330924987793
-0.115880012512207
0.128260612487793
0.250330924987793
0.006190299987793
0.006190299987793
0.494471549987793
0.738612174987793
0.494471549987793
0.494471549987793
0.494471549987793
0.006190299987793
-0.237950325012207
0.128260612487793
0.494471549987793
0.738612174987793
0.860682487487793
0.738612174987793
0.250330924987793
-0.237950325012207
-0.237950325012207
0.372401237487793
0.616541862487793
-0.115880012512207
-0.604161262512207
-0.115880012512207
0.372401237487793
0.128260612487793
0.128260612487793
0.128260612487793
0.128260612487793
0.006190299987793
-0.115880012512207
-0.360020637512207
-0.237950325012207
0.006190299987793
-0.237950325012207
-0.604161262512207
-0.726231575012207
-0.604161262512207
0.006190299987793
0.616541862487793
0.738612174987793
0.006190299987793
-0.237950325012207
0.860682487487793
1.226893424987793
0.006190299987793
-0.726231575012207
-0.482090950012207
0.006190299987793
0.250330924987793
0.250330924987793
-0.115880012512207
-1.214512348175049
-2.313145160675049
-2.557285785675049
-2.191074848175049
-1.336582660675049
-0.360020637512207
-0.237950325012207
-0.482090950012207
-0.604161262512207
-0.604161262512207
0.128260612487793
1.348963737487793
1.837244987487793
1.471034049987793
0.738612174987793
-0.115880012512207
-0.115880012512207
0.128260612487793
0.128260612487793
0.250330924987793
0.494471549987793
-0.115880012512207
-0.970371723175049
-1.336582660675049
-1.214512348175049
-0.848301410675049
0.372401237487793
1.959315299987793
1.837244987487793
0.738612174987793
0.128260612487793
0.372401237487793
0.738612174987793
0.860682487487793
0.494471549987793
0.006190299987793
-0.482090950012207
-0.604161262512207
0.006190299987793
0.616541862487793
0.738612174987793
0.616541862487793
0.738612174987793
1.715174674987793
1.715174674987793
0.006190299987793
-1.580723285675049
-1.580723285675049
-0.604161262512207
0.372401237487793
0.616541862487793
-0.482090950012207
-1.702793598175049
-1.336582660675049
0.128260612487793
0.738612174987793
0.494471549987793
0.494471549987793
0.616541862487793
0.860682487487793
0.738612174987793
0.738612174987793
1.104823112487793
2.203455924987793
2.569666862487793
1.593104362487793
0.982752799987793
1.104823112487793
0.860682487487793
0.372401237487793
0.128260612487793
0.372401237487793
0.738612174987793
0.982752799987793
0.860682487487793
0.250330924987793
0.128260612487793
0.494471549987793
0.738612174987793
0.494471549987793
0.006190299987793
-0.237950325012207
-0.726231575012207
-1.214512348175049
-1.092442035675049
-0.237950325012207
0.616541862487793
0.738612174987793
0.128260612487793
-0.237950325012207
0.006190299987793
0.372401237487793
0.006190299987793
-0.604161262512207
-0.726231575012207
0.006190299987793
0.982752799987793
0.982752799987793
0.250330924987793
0.006190299987793
0.860682487487793
1.348963737487793
0.494471549987793
-0.360020637512207
-0.604161262512207
-1.092442035675049
-1.458652973175049
-1.458652973175049
-1.580723285675049
-1.946934223175049
-2.069004535675049
-1.580723285675049
-0.970371723175049
-1.092442035675049
-1.092442035675049
-0.482090950012207
-0.237950325012207
-0.482090950012207
-0.237950325012207
0.616541862487793
1.226893424987793
1.226893424987793
0.860682487487793
0.616541862487793
0.128260612487793
-0.726231575012207
-0.726231575012207
-0.360020637512207
-0.482090950012207
-0.604161262512207
-0.848301410675049
-1.214512348175049
-1.580723285675049
-1.092442035675049
0.494471549987793
1.837244987487793
1.837244987487793
0.982752799987793
0.128260612487793
-0.360020637512207
-0.604161262512207
-0.726231575012207
-0.604161262512207
-0.482090950012207
-0.360020637512207
-0.115880012512207
0.006190299987793
-0.115880012512207
0.128260612487793
0.738612174987793
1.226893424987793
1.104823112487793
1.226893424987793
1.715174674987793
1.959315299987793
1.471034049987793
0.982752799987793
0.738612174987793
0.006190299987793
-0.482090950012207
-0.726231575012207
-0.848301410675049
-1.214512348175049
-0.848301410675049
0.006190299987793
0.616541862487793
0.372401237487793
-0.482090950012207
-0.848301410675049
-0.848301410675049
-0.604161262512207
-0.115880012512207
0.250330924987793
0.250330924987793
0.250330924987793
0.494471549987793
0.616541862487793
0.250330924987793
-0.237950325012207
-0.848301410675049
-1.092442035675049
-0.604161262512207
0.616541862487793
1.837244987487793
1.348963737487793
0.006190299987793
-0.237950325012207
0.128260612487793
0.128260612487793
-0.115880012512207
-0.482090950012207
-0.604161262512207
-0.237950325012207
-0.115880012512207
0.128260612487793
0.738612174987793
0.738612174987793
-0.115880012512207
-1.336582660675049
-1.580723285675049
-1.092442035675049
-0.726231575012207
-0.970371723175049
-1.336582660675049
-1.702793598175049
-1.824863910675049
-1.458652973175049
-0.726231575012207
-0.848301410675049
-1.336582660675049
-1.458652973175049
-1.092442035675049
-0.726231575012207
-0.360020637512207
-0.482090950012207
-0.360020637512207
0.128260612487793
0.006190299987793
-0.604161262512207
-0.482090950012207
0.128260612487793
0.372401237487793
0.128260612487793
0.006190299987793
0.372401237487793
0.494471549987793
-0.115880012512207
-0.237950325012207
0.494471549987793
0.738612174987793
0.372401237487793
0.006190299987793
0.128260612487793
0.250330924987793
0.006190299987793
0.128260612487793
0.372401237487793
0.128260612487793
-0.482090950012207
-0.726231575012207
-0.482090950012207
-0.237950325012207
-0.482090950012207
-1.458652973175049
-1.824863910675049
-0.726231575012207
0.738612174987793
1.593104362487793
1.837244987487793
1.348963737487793
0.128260612487793
-0.970371723175049
-0.970371723175049
0.250330924987793
0.982752799987793
0.860682487487793
0.860682487487793
0.738612174987793
-0.115880012512207
-1.092442035675049
-1.458652973175049
-1.336582660675049
-1.580723285675049
-1.092442035675049
-0.115880012512207
0.250330924987793
0.372401237487793
0.738612174987793
1.104823112487793
1.471034049987793
1.226893424987793
0.250330924987793
-0.360020637512207
0.372401237487793
1.471034049987793
2.081385612487793
2.325526237487793
1.715174674987793
0.860682487487793
0.372401237487793
0.006190299987793
0.006190299987793
0.494471549987793
1.348963737487793
1.471034049987793
0.494471549987793
-0.482090950012207
-0.604161262512207
-0.360020637512207
-0.848301410675049
-1.214512348175049
-0.237950325012207
0.860682487487793
0.128260612487793
-1.214512348175049
-1.580723285675049
-0.726231575012207
0.006190299987793
0.372401237487793
0.372401237487793
0.006190299987793
0.006190299987793
-0.115880012512207
-0.115880012512207
0.250330924987793
0.860682487487793
1.348963737487793
1.104823112487793
0.738612174987793
0.372401237487793
-0.360020637512207
-0.482090950012207
-0.115880012512207
0.494471549987793
0.860682487487793
0.738612174987793
0.250330924987793
-0.848301410675049
-1.824863910675049
-1.946934223175049
-0.848301410675049
0.128260612487793
0.006190299987793
-0.482090950012207
-0.482090950012207
-0.360020637512207
-0.360020637512207
-0.360020637512207
-0.726231575012207
-0.848301410675049
-0.604161262512207
-0.482090950012207
-0.237950325012207
0.372401237487793
0.860682487487793
1.104823112487793
0.982752799987793
0.128260612487793
-1.214512348175049
-1.824863910675049
-1.580723285675049
-0.726231575012207
-0.115880012512207
0.372401237487793
0.738612174987793
0.128260612487793
-0.726231575012207
-0.848301410675049
-0.237950325012207
0.128260612487793
0.128260612487793
-0.237950325012207
-0.360020637512207
-0.115880012512207
-0.482090950012207
-0.970371723175049
-0.604161262512207
0.250330924987793
0.860682487487793
0.860682487487793
0.616541862487793
0.372401237487793
0.494471549987793
1.226893424987793
1.593104362487793
1.104823112487793
0.250330924987793
-0.237950325012207
-0.360020637512207
-0.237950325012207
0.128260612487793
0.372401237487793
-0.115880012512207
-0.604161262512207
-0.604161262512207
-0.604161262512207
-0.604161262512207
-0.360020637512207
-0.604161262512207
-0.604161262512207
0.006190299987793
1.348963737487793
2.081385612487793
1.593104362487793
0.738612174987793
0.250330924987793
-0.237950325012207
-1.092442035675049
-1.702793598175049
-1.458652973175049
-0.726231575012207
0.372401237487793
0.860682487487793
0.616541862487793
0.372401237487793
0.494471549987793
0.738612174987793
0.616541862487793
0.128260612487793
0.128260612487793
0.372401237487793
0.494471549987793
0.738612174987793
0.616541862487793
0.128260612487793
-0.360020637512207
-0.726231575012207
-0.848301410675049
-0.848301410675049
-0.360020637512207
0.128260612487793
-0.237950325012207
-0.726231575012207
-0.848301410675049
-0.848301410675049
-0.360020637512207
0.250330924987793
0.250330924987793
0.006190299987793
0.128260612487793
0.128260612487793
-0.115880012512207
0.006190299987793
0.494471549987793
0.250330924987793
-0.360020637512207
-0.726231575012207
-0.970371723175049
-0.970371723175049
-0.482090950012207
0.250330924987793
0.372401237487793
-0.482090950012207
-1.092442035675049
-0.482090950012207
0.494471549987793
0.616541862487793
0.128260612487793
0.006190299987793
-0.237950325012207
-0.726231575012207
-0.848301410675049
0.128260612487793
1.348963737487793
1.715174674987793
0.982752799987793
-0.237950325012207
-1.092442035675049
-1.336582660675049
-0.848301410675049
-0.237950325012207
0.006190299987793
0.006190299987793
0.006190299987793
0.128260612487793
0.128260612487793
-0.115880012512207
-0.237950325012207
-0.237950325012207
0.006190299987793
0.250330924987793
0.250330924987793
-0.115880012512207
-0.482090950012207
-0.360020637512207
0.616541862487793
1.959315299987793
2.691737174987793
2.203455924987793
0.860682487487793
-0.237950325012207
-0.237950325012207
0.250330924987793
0.494471549987793
0.006190299987793
-0.848301410675049
-1.336582660675049
-1.458652973175049
-0.482090950012207
0.738612174987793
1.104823112487793
0.250330924987793
-1.092442035675049
-1.458652973175049
-0.726231575012207
-0.360020637512207
-0.360020637512207
-0.115880012512207
0.372401237487793
0.372401237487793
-0.237950325012207
-0.970371723175049
-1.092442035675049
-0.970371723175049
-0.848301410675049
-0.604161262512207
-0.604161262512207
-0.848301410675049
-0.970371723175049
-0.237950325012207
0.860682487487793
1.226893424987793
0.860682487487793
-0.115880012512207
-1.214512348175049
-0.970371723175049
-2.191074848175049
-7.928379058837891
-25.384431838989258
-94.476226806640625
-218.377578735351560
-341.058227539062500
-419.549438476562500
-450.921508789062500
-453.118774414062500
-444.085571289062500
-434.930297851562500
-428.460571289062500
-422.723266601562500
-417.230102539062500
-412.103149414062500
-407.098266601562500
-401.605102539062500
-395.867797851562500
-390.130493164062500
-384.149047851562500
-378.167602539062500
-372.674438476562500
-367.669555664062500
-362.786743164062500
-357.781860351562500
-353.021118164062500
-349.236938476562500
-345.574829101562500
-342.278930664062500
-338.983032226562500
-335.076782226562500
-330.560180664062500
-325.555297851562500
-320.428344726562500
-316.277954101562500
-312.982055664062500
-309.442016601562500
-305.901977539062500
-302.361938476562500
-298.699829101562500
-295.037719726562500
-291.741821289062500
-288.445922851562500
-285.394165039062500
-282.220336914062500
-278.558227539062500
-274.774047851562500
-271.722290039062500
-268.792602539062500
-265.374633789062500
-261.590484619140620
-258.660797119140620
-256.219390869140630
-253.777969360351560
-250.604141235351560
-247.308242797851560
-244.256484985351560
-241.937149047851560
-239.373672485351560
-235.955703735351560
-232.415664672851560
-229.852188110351560
-227.654922485351560
-225.457656860351560
-222.894180297851560
-220.208633422851560
-217.645156860351560
-214.959609985351560
-212.640274047851560
-210.931289672851560
-208.734024047851560
-205.804336547851560
-202.996719360351560
-200.677383422851560
-198.358047485351560
-195.916641235351560
-193.841445922851560
-192.498672485351560
-190.789688110351560
-188.714492797851560
-186.395156860351560
-184.197891235351560
-182.366836547851560
-180.535781860351560
-177.850234985351560
-174.676406860351560
-172.357070922851560
-171.136367797851560
-170.281875610351560
-168.939102172851560
-166.985977172851560
-164.544570922851560
-161.859024047851560
-159.173477172851560
-157.464492797851560
-155.999649047851560
-154.290664672851560
-152.703750610351560
-151.116836547851560
-149.774063110351560
-147.576797485351560
-145.379531860351560
-143.914688110351560
-142.816055297851560
-141.839492797851560
-140.618789672851560
-139.031875610351560
-137.689102172851560
-135.858062744140620
-132.806304931640620
-130.242828369140620
-129.632476806640620
-129.144195556640620
-127.801422119140620
-125.848297119140620
-124.017242431640620
-122.796539306640620
-122.186187744140620
-121.819976806640620
-120.599273681640620
-118.768218994140620
-117.059234619140620
-115.228179931640620
-113.519195556640620
-112.298492431640620
-111.688140869140620
-111.077789306640620
-110.223297119140620
-109.612945556640620
-108.026031494140620
-106.072906494140620
-105.096343994140620
-104.363922119140620
-103.143218994140620
-101.922515869140620
-100.823883056640620
-100.213531494140620
-99.481109619140625
-97.772125244140625
-95.574859619140625
-94.110015869140625
-93.865875244140625
-93.621734619140625
-92.767242431640625
-91.302398681640625
-89.715484619140625
-88.128570556640625
-87.029937744140625
-85.931304931640625
-84.832672119140625
-84.710601806640625
-84.710601806640625
-83.856109619140625
-82.757476806640625
-82.147125244140625
-81.658843994140625
-81.170562744140625
-79.583648681640625
-77.874664306640625
-76.409820556640625
-75.555328369140625
-75.433258056640625
-75.799468994140625
-75.921539306640625
-75.189117431640625
-73.846343994140625
-72.015289306640625
-70.306304931640625
-69.818023681640625
-70.428375244140625
-70.916656494140625
-70.794586181640625
-69.818023681640625
-68.231109619140625
-67.010406494140625
-66.644195556640625
-66.277984619140625
-65.789703369140625
-65.057281494140625
-63.958648681640625
-62.860015869140625
-61.883453369140625
-61.395172119140625
-61.639312744140625
-61.761383056640625
-61.028961181640625
-59.808258056640625
-58.709625244140625
-58.099273681640625
-57.855133056640625
-57.488922119140625
-56.634429931640625
-55.291656494140625
-54.070953369140625
-53.216461181640625
-53.094390869140625
-53.826812744140625
-54.437164306640625
-54.193023681640625
-53.094390869140625
-51.873687744140625
-51.019195556640625
-50.530914306640625
-50.408843994140625
-50.652984619140625
-50.775054931640625
-50.042633056640625
-48.944000244140625
-47.723297119140625
-46.624664306640625
-45.770172119140625
-45.159820556640625
-45.281890869140625
-45.648101806640625
-45.526031494140625
-45.403961181640625
-45.403961181640625
-45.526031494140625
-44.671539306640625
-43.206695556640625
-41.497711181640625
-40.277008056640625
-40.154937744140625
-40.643218994140625
-40.765289306640625
-40.277008056640625
-39.666656494140625
-38.690093994140625
-37.713531494140625
-37.713531494140625
-38.079742431640625
-38.323883056640625
-38.079742431640625
-37.713531494140625
-37.713531494140625
-37.591461181640625
-37.347320556640625
-36.614898681640625
-36.004547119140625
-36.248687744140625
-36.492828369140625
-35.760406494140625
-34.539703369140625
-33.807281494140625
-34.051422119140625
-34.173492431640625
-33.807281494140625
-33.807281494140625
-33.929351806640625
-33.074859619140625
-32.586578369140625
-32.708648681640625
-33.074859619140625
-32.708648681640625
-31.121736526489258
-29.534822463989258
-29.168611526489258
-29.656892776489258
-30.267244338989258
-30.511384963989258
-30.145174026489258
-29.778963088989258
-29.534822463989258
-29.534822463989258
-29.046541213989258
-28.192049026489258
-27.947908401489258
-28.436189651489258
-28.802400588989258
-28.924470901489258
-28.802400588989258
-27.947908401489258
-26.605134963989258
-25.994783401489258
-25.994783401489258
-26.483064651489258
-26.727205276489258
-26.483064651489258
-25.994783401489258
-25.872713088989258
-25.628572463989258
-25.384431838989258
-25.506502151489258
-25.750642776489258
-25.872713088989258
-25.872713088989258
-25.384431838989258
-24.774082183837891
-24.407871246337891
-24.407871246337891
-24.529941558837891
-24.529941558837891
-24.041660308837891
-23.309238433837891
-22.820957183837891
-22.943027496337891
-23.065097808837891
-22.943027496337891
-22.820957183837891
-22.820957183837891
-23.431308746337891
-23.675449371337891
-23.309238433837891
-22.820957183837891
-22.820957183837891
-22.698886871337891
-22.088535308837891
-21.111972808837891
-20.745761871337891
-20.623691558837891
-20.257480621337891
-20.501621246337891
-21.356113433837891
-21.600254058837891
-20.501621246337891
-19.280918121337891
-19.525058746337891
-20.867832183837891
-21.600254058837891
-21.111972808837891
-20.257480621337891
-19.647129058837891
-18.914707183837891
-18.182285308837891
-17.449863433837891
-16.961582183837891
-17.571933746337891
-19.158847808837891
-20.379550933837891
-20.501621246337891
-19.891269683837891
-18.914707183837891
-18.060214996337891
-17.816074371337891
-17.571933746337891
-17.816074371337891
-18.548496246337891
-18.670566558837891
-18.182285308837891
-17.571933746337891
-16.961582183837891
-16.839511871337891
-17.205722808837891
-17.571933746337891
-17.816074371337891
-17.816074371337891
-17.083652496337891
-16.107089996337891
-16.107089996337891
-16.351230621337891
-16.961582183837891
-17.571933746337891
-17.327793121337891
-17.205722808837891
-16.961582183837891
-16.229160308837891
-16.351230621337891
-16.839511871337891
-16.961582183837891
-16.473300933837891
-16.107089996337891
-16.595371246337891
-16.961582183837891
-16.473300933837891
-15.985019683837891
-15.740879058837891
-15.862949371337891
-15.985019683837891
-15.618808746337891
-15.374668121337891
-15.740879058837891
-16.107089996337891
-16.351230621337891
-15.740879058837891
-15.008457183837891
-14.764316558837891
-14.886386871337891
-15.008457183837891
-15.130527496337891
-14.886386871337891
-14.031894683837891
-13.543613433837891
-13.909824371337891
-14.642246246337891
-14.886386871337891
-14.153964996337891
-13.055332183837891
-12.200839996337891
-12.322910308837891
-13.177402496337891
-13.909824371337891
-14.398105621337891
-14.276035308837891
-13.909824371337891
-13.421543121337891
-13.299472808837891
-13.543613433837891
-13.665683746337891
-13.787754058837891
-13.787754058837891
-13.543613433837891
-13.299472808837891
-13.421543121337891
-13.909824371337891
-14.520175933837891
-14.520175933837891
-13.665683746337891
-13.299472808837891
-13.543613433837891
-13.543613433837891
-13.055332183837891
-12.811191558837891
-12.933261871337891
-13.299472808837891
-13.665683746337891
-13.421543121337891
-12.567050933837891
-11.712558746337891
-11.712558746337891
-12.567050933837891
-13.299472808837891
-13.665683746337891
-13.055332183837891
-11.590488433837891
-10.491855621337891
-10.735996246337891
-11.346347808837891
-11.590488433837891
-11.468418121337891
-11.956699371337891
-13.055332183837891
-13.665683746337891
-13.543613433837891
-13.055332183837891
-12.933261871337891
-12.811191558837891
-11.712558746337891
-10.613925933837891
-10.858066558837891
-11.712558746337891
-11.712558746337891
-10.980136871337891
-10.247714996337891
-10.613925933837891
-11.956699371337891
-12.811191558837891
-13.299472808837891
-13.421543121337891
-13.299472808837891
-13.055332183837891
-12.567050933837891
-12.200839996337891
-12.444980621337891
-12.689121246337891
-12.078769683837891
-11.834629058837891
-12.078769683837891
-11.590488433837891
-10.003574371337891
-8.782871246337891
-9.393222808837891
-10.858066558837891
-11.224277496337891
-11.102207183837891
-10.735996246337891
-10.369785308837891
-10.003574371337891
-9.637363433837891
-9.515293121337891
-10.125644683837891
-11.224277496337891
-11.712558746337891
-11.346347808837891
-10.491855621337891
-10.369785308837891
-11.102207183837891
-11.834629058837891
-12.444980621337891
-11.834629058837891
-10.613925933837891
-9.637363433837891
-9.393222808837891
-9.637363433837891
-9.881504058837891
-10.369785308837891
-10.980136871337891
-11.590488433837891
-11.468418121337891
-10.980136871337891
-10.735996246337891
-10.613925933837891
-10.369785308837891
-9.759433746337891
-9.637363433837891
-9.881504058837891
-10.125644683837891
-10.247714996337891
-10.735996246337891
-11.590488433837891
-12.444980621337891
-12.444980621337891
-11.224277496337891
-10.491855621337891
-10.735996246337891
-11.224277496337891
-10.980136871337891
-10.247714996337891
-10.369785308837891
-11.224277496337891
-11.712558746337891
-10.858066558837891
-9.881504058837891
-10.003574371337891
-11.102207183837891
-11.956699371337891
-11.468418121337891
-10.491855621337891
-10.125644683837891
-10.735996246337891
-11.712558746337891
-12.200839996337891
-11.590488433837891
-10.491855621337891
-9.881504058837891
-10.003574371337891
-10.858066558837891
-11.712558746337891
-11.590488433837891
-10.980136871337891
-11.102207183837891
-11.590488433837891
-11.468418121337891
-11.102207183837891
-10.858066558837891
-10.491855621337891
-10.003574371337891
-9.637363433837891
-9.271152496337891
-9.027011871337891
-9.271152496337891
-9.393222808837891
-9.393222808837891
-9.881504058837891
-10.491855621337891
-10.613925933837891
-10.369785308837891
-10.613925933837891
-11.102207183837891
-11.346347808837891
-11.224277496337891
-11.346347808837891
-11.102207183837891
-10.247714996337891
-9.637363433837891
-9.149082183837891
-9.149082183837891
-9.637363433837891
-10.125644683837891
-10.369785308837891
-10.735996246337891
-10.613925933837891
-10.247714996337891
-10.003574371337891
-9.881504058837891
-9.637363433837891
-8.904941558837891
-8.416660308837891
-8.538730621337891
-8.782871246337891
-8.538730621337891
-8.294589996337891
-8.782871246337891
-10.125644683837891
-10.735996246337891
-10.491855621337891
-10.247714996337891
-10.247714996337891
-10.247714996337891
-10.369785308837891
-10.247714996337891
-9.759433746337891
-9.515293121337891
-10.369785308837891
-10.735996246337891
-10.003574371337891
-9.515293121337891
-10.003574371337891
-10.613925933837891
-10.735996246337891
-10.003574371337891
-9.637363433837891
-10.125644683837891
-10.491855621337891
-10.491855621337891
-9.881504058837891
-9.027011871337891
-9.027011871337891
-9.759433746337891
-10.491855621337891
-10.980136871337891
-10.980136871337891
-10.980136871337891
-10.980136871337891
-10.735996246337891
-9.759433746337891
-9.149082183837891
-9.393222808837891
-9.759433746337891
-10.125644683837891
-10.980136871337891
-11.712558746337891
-11.590488433837891
-10.980136871337891
-10.491855621337891
-10.491855621337891
-10.735996246337891
-10.858066558837891
-11.102207183837891
-11.712558746337891
-11.590488433837891
-10.125644683837891
-8.660800933837891
-8.416660308837891
-8.782871246337891
-9.393222808837891
-9.759433746337891
-9.759433746337891
-9.637363433837891
-9.271152496337891
-9.027011871337891
-9.393222808837891
-10.491855621337891
-10.858066558837891
-9.393222808837891
-8.294589996337891
-8.782871246337891
-10.491855621337891
-11.590488433837891
-11.468418121337891
-10.735996246337891
-9.515293121337891
-8.538730621337891
-8.538730621337891
-9.271152496337891
-10.125644683837891
-10.613925933837891
-10.491855621337891
-9.637363433837891
-8.904941558837891
-8.782871246337891
-9.271152496337891
-9.393222808837891
-9.271152496337891
-9.393222808837891
-10.003574371337891
-10.980136871337891
-11.224277496337891
-10.735996246337891
-10.125644683837891
-9.393222808837891
-8.782871246337891
-8.660800933837891
-9.271152496337891
-9.881504058837891
-9.759433746337891
-8.904941558837891
-8.416660308837891
-8.782871246337891
-9.515293121337891
-10.125644683837891
-10.247714996337891
-10.491855621337891
-10.735996246337891
-10.491855621337891
-9.637363433837891
-8.782871246337891
-8.660800933837891
-9.027011871337891
-9.393222808837891
-10.003574371337891
-10.369785308837891
-10.003574371337891
-9.515293121337891
-9.637363433837891
-9.881504058837891
-10.125644683837891
-10.003574371337891
-10.003574371337891
-9.881504058837891
-9.515293121337891
-9.271152496337891
-9.271152496337891
-9.637363433837891
-10.003574371337891
-9.881504058837891
-10.125644683837891
-10.613925933837891
-10.491855621337891
-9.759433746337891
-9.271152496337891
-9.515293121337891
-9.637363433837891
-9.759433746337891
-9.881504058837891
-9.881504058837891
-9.759433746337891
-9.515293121337891
-9.271152496337891
-9.759433746337891
-10.735996246337891
-11.468418121337891
-11.224277496337891
-10.491855621337891
-10.491855621337891
-11.346347808837891
-11.346347808837891
-10.247714996337891
-9.271152496337891
-9.759433746337891
-10.613925933837891
-10.735996246337891
-10.491855621337891
-10.858066558837891
-11.102207183837891
-11.102207183837891
-10.735996246337891
-9.759433746337891
-8.904941558837891
-8.660800933837891
-8.782871246337891
-8.782871246337891
-8.782871246337891
-9.271152496337891
-10.125644683837891
-10.369785308837891
-10.003574371337891
-9.027011871337891
-7.928379058837891
-7.806308746337891
-8.782871246337891
-10.003574371337891
-10.491855621337891
-10.613925933837891
-9.881504058837891
-9.027011871337891
-8.782871246337891
-9.759433746337891
-10.613925933837891
-10.613925933837891
-10.369785308837891
-10.125644683837891
-10.125644683837891
-10.369785308837891
-10.613925933837891
-10.125644683837891
-9.637363433837891
-10.369785308837891
-11.590488433837891
-11.346347808837891
-10.247714996337891
-9.637363433837891
-9.393222808837891
-9.881504058837891
-10.980136871337891
-11.468418121337891
-10.980136871337891
-9.881504058837891
-9.027011871337891
-8.782871246337891
-9.393222808837891
-10.247714996337891
-10.491855621337891
-10.369785308837891
-10.369785308837891
-10.369785308837891
-10.369785308837891
-10.369785308837891
-10.247714996337891
-9.881504058837891
-9.881504058837891
-10.247714996337891
-10.247714996337891
-9.881504058837891
-9.271152496337891
-8.782871246337891
-8.782871246337891
-9.393222808837891
-9.027011871337891
-8.294589996337891
-8.172519683837891
-8.538730621337891
-8.782871246337891
-9.149082183837891
-9.759433746337891
-10.003574371337891
-9.759433746337891
-9.027011871337891
-8.416660308837891
-8.538730621337891
-9.271152496337891
-9.637363433837891
-9.637363433837891
-9.637363433837891
-9.271152496337891
-9.271152496337891
-9.637363433837891
-9.637363433837891
-8.904941558837891
-8.538730621337891
-8.660800933837891
-8.904941558837891
-9.881504058837891
-11.102207183837891
-11.590488433837891
-10.980136871337891
-10.125644683837891
-9.881504058837891
-9.637363433837891
-9.271152496337891
-9.027011871337891
-9.149082183837891
-9.393222808837891
-9.149082183837891
-9.027011871337891
-9.637363433837891
-10.247714996337891
-10.125644683837891
-9.881504058837891
-10.125644683837891
-10.247714996337891
-10.247714996337891
-10.613925933837891
-10.735996246337891
-9.881504058837891
-8.782871246337891
-8.416660308837891
-8.660800933837891
-8.782871246337891
-8.904941558837891
-8.904941558837891
-8.782871246337891
-8.782871246337891
-9.027011871337891
-9.515293121337891
-9.759433746337891
-9.515293121337891
-9.149082183837891
-9.515293121337891
-10.369785308837891
-10.735996246337891
-10.858066558837891
-10.613925933837891
-9.637363433837891
-8.660800933837891
-8.172519683837891
-8.294589996337891
-8.782871246337891
-9.027011871337891
-8.904941558837891
-8.782871246337891
-9.027011871337891
-9.027011871337891
-9.149082183837891
-9.881504058837891
-10.613925933837891
-10.491855621337891
-9.759433746337891
-8.904941558837891
-8.538730621337891
-8.416660308837891
-9.393222808837891
-10.980136871337891
-11.468418121337891
-10.491855621337891
-9.149082183837891
-8.782871246337891
-9.027011871337891
-8.904941558837891
-8.416660308837891
-8.660800933837891
-9.759433746337891
-11.224277496337891
-11.346347808837891
-10.491855621337891
-9.759433746337891
-10.125644683837891
-10.735996246337891
-11.102207183837891
-10.858066558837891
-10.369785308837891
-10.003574371337891
-10.003574371337891
-10.369785308837891
-11.102207183837891
-11.590488433837891
-11.346347808837891
-10.247714996337891
-9.393222808837891
-9.149082183837891
-9.027011871337891
-8.904941558837891
-9.027011871337891
-9.149082183837891
-9.271152496337891
-9.759433746337891
-9.881504058837891
-9.637363433837891
-8.904941558837891
-8.904941558837891
-8.782871246337891
-8.172519683837891
-7.928379058837891
-8.782871246337891
-9.759433746337891
-10.125644683837891
-10.003574371337891
-9.759433746337891
-9.515293121337891
-9.271152496337891
-8.782871246337891
-8.538730621337891
-9.515293121337891
-10.125644683837891
-9.637363433837891
-9.027011871337891
-9.393222808837891
-10.247714996337891
-10.491855621337891
-10.491855621337891
-10.613925933837891
-10.735996246337891
-10.125644683837891
-9.149082183837891
-8.904941558837891
-9.759433746337891
-10.491855621337891
-10.125644683837891
-9.271152496337891
-9.027011871337891
-9.515293121337891
-10.247714996337891
-10.369785308837891
-10.003574371337891
-10.125644683837891
-10.247714996337891
-10.247714996337891
-9.881504058837891
-9.515293121337891
-9.759433746337891
-10.247714996337891
-10.735996246337891
-10.613925933837891
-9.759433746337891
-9.027011871337891
-9.027011871337891
-9.271152496337891
-9.271152496337891
-9.515293121337891
-9.271152496337891
-8.538730621337891
-8.050449371337891
-8.660800933837891
-9.881504058837891
-11.346347808837891
-12.078769683837891
-11.834629058837891
-10.735996246337891
-9.881504058837891
-10.003574371337891
-11.102207183837891
-12.078769683837891
-11.834629058837891
-11.102207183837891
-10.735996246337891
-10.613925933837891
-10.858066558837891
-10.858066558837891
-10.125644683837891
-9.759433746337891
-9.637363433837891
-9.515293121337891
-9.393222808837891
-9.149082183837891
-8.904941558837891
-8.904941558837891
-9.027011871337891
-9.149082183837891
-9.515293121337891
-9.881504058837891
-9.881504058837891
-9.515293121337891
-9.027011871337891
-8.782871246337891
-8.660800933837891
-9.027011871337891
-9.759433746337891
-10.735996246337891
-11.224277496337891
-10.735996246337891
-9.393222808837891
-9.027011871337891
-10.125644683837891
-11.102207183837891
-11.102207183837891
-10.735996246337891
-9.881504058837891
-9.271152496337891
-9.393222808837891
-9.881504058837891
-10.003574371337891
-9.759433746337891
-9.637363433837891
-9.271152496337891
-8.782871246337891
-9.149082183837891
-10.125644683837891
-10.613925933837891
-10.613925933837891
-10.369785308837891
-10.491855621337891
-10.613925933837891
-10.125644683837891
-9.393222808837891
-9.149082183837891
-9.393222808837891
-9.881504058837891
-10.003574371337891
-9.759433746337891
-9.515293121337891
-9.027011871337891
-8.782871246337891
-8.782871246337891
-8.782871246337891
-8.782871246337891
-9.149082183837891
-9.759433746337891
-10.491855621337891
-10.613925933837891
-10.003574371337891
-9.515293121337891
-9.881504058837891
-10.369785308837891
-10.369785308837891
-10.125644683837891
-10.003574371337891
-10.247714996337891
-10.491855621337891
-10.369785308837891
-9.515293121337891
-8.782871246337891
-8.538730621337891
-8.782871246337891
-9.027011871337891
-8.782871246337891
-8.172519683837891
-7.806308746337891
-8.538730621337891
-9.271152496337891
-9.515293121337891
-9.637363433837891
-9.637363433837891
-9.515293121337891
-9.149082183837891
-9.027011871337891
-9.515293121337891
-10.125644683837891
-10.858066558837891
-11.102207183837891
-10.491855621337891
-9.637363433837891
-8.782871246337891
-8.416660308837891
-8.660800933837891
-9.027011871337891
-9.637363433837891
-9.881504058837891
-9.759433746337891
-9.393222808837891
-9.515293121337891
-9.759433746337891
-10.125644683837891
-10.003574371337891
-9.637363433837891
-9.881504058837891
-9.881504058837891
-9.149082183837891
-8.538730621337891
-8.782871246337891
-9.759433746337891
-10.003574371337891
-9.393222808837891
-8.782871246337891
-9.149082183837891
-9.393222808837891
-9.759433746337891
-9.759433746337891
-9.637363433837891
