# Supplementary material for: Small Size of Recorded Neuronal Structures Confines the Accuracy in Direct Axonal Voltage Measurements
Source: eNeuro. 2021 Aug 2;8(4):ENEURO.0059-21.2021. doi: 10.1523/ENEURO.0059-21.2021 (PMC8342265; doi:10.1523/ENEURO.0059-21.2021)
Supplement: Extended Data 1 — NEURON codes producing data shown in Figures 2, 5, 8. Download Extended Data 1, ZIP file. [file enu-eN-NWR-0059-21-s01.zip › realistic amplifier model/1_amplifier construction/filter_set/modelcell/2k.dat]

0.360674858093262
0.360674858093262
0.360674858093262
0.360674858093262
0.360674858093262
0.360674858093262
0.360674858093262
0.360674858093262
0.360674858093262
0.360674858093262
0.360674858093262
0.360674858093262
0.360674858093262
0.238604545593262
0.238604545593262
0.238604545593262
0.238604545593262
0.238604545593262
0.238604545593262
0.238604545593262
0.238604545593262
0.238604545593262
0.238604545593262
0.238604545593262
0.238604545593262
0.238604545593262
0.238604545593262
0.238604545593262
0.238604545593262
0.238604545593262
0.238604545593262
0.238604545593262
0.238604545593262
0.238604545593262
0.238604545593262
0.238604545593262
0.238604545593262
0.238604545593262
0.238604545593262
0.238604545593262
0.238604545593262
0.238604545593262
0.238604545593262
0.238604545593262
0.238604545593262
0.238604545593262
0.238604545593262
0.238604545593262
0.238604545593262
0.238604545593262
0.238604545593262
0.238604545593262
0.238604545593262
0.238604545593262
0.238604545593262
0.116534233093262
0.116534233093262
0.116534233093262
0.116534233093262
0.116534233093262
0.116534233093262
-0.005536079406738
-0.005536079406738
-0.005536079406738
-0.005536079406738
-0.005536079406738
-0.005536079406738
-0.127606391906738
-0.127606391906738
-0.127606391906738
-0.127606391906738
-0.249676704406738
-0.249676704406738
-0.249676704406738
-0.249676704406738
-0.249676704406738
-0.249676704406738
-0.371747016906738
-0.371747016906738
-0.371747016906738
-0.371747016906738
-0.371747016906738
-0.371747016906738
-0.371747016906738
-0.371747016906738
-0.371747016906738
-0.371747016906738
-0.371747016906738
-0.371747016906738
-0.371747016906738
-0.371747016906738
-0.371747016906738
-0.371747016906738
-0.249676704406738
-0.249676704406738
-0.249676704406738
-0.249676704406738
-0.127606391906738
-0.127606391906738
-0.127606391906738
-0.127606391906738
-0.127606391906738
-0.005536079406738
-0.005536079406738
-0.005536079406738
-0.005536079406738
0.116534233093262
0.116534233093262
0.116534233093262
0.116534233093262
0.116534233093262
0.116534233093262
0.116534233093262
0.238604545593262
0.238604545593262
0.238604545593262
0.238604545593262
0.238604545593262
0.238604545593262
0.238604545593262
0.238604545593262
0.238604545593262
0.238604545593262
0.116534233093262
0.116534233093262
0.116534233093262
0.116534233093262
0.116534233093262
0.116534233093262
0.116534233093262
0.116534233093262
0.116534233093262
-0.005536079406738
-0.005536079406738
-0.005536079406738
-0.005536079406738
-0.005536079406738
-0.005536079406738
-0.127606391906738
-0.127606391906738
-0.127606391906738
-0.127606391906738
-0.127606391906738
-0.127606391906738
-0.127606391906738
-0.127606391906738
-0.127606391906738
-0.249676704406738
-0.127606391906738
-0.249676704406738
-0.249676704406738
-0.127606391906738
-0.127606391906738
-0.249676704406738
-0.249676704406738
-0.249676704406738
-0.249676704406738
-0.127606391906738
-0.127606391906738
-0.127606391906738
-0.127606391906738
-0.127606391906738
-0.127606391906738
-0.127606391906738
-0.127606391906738
-0.127606391906738
-0.127606391906738
-0.005536079406738
-0.005536079406738
-0.005536079406738
-0.005536079406738
-0.005536079406738
-0.005536079406738
-0.005536079406738
-0.005536079406738
-0.005536079406738
0.116534233093262
0.116534233093262
0.116534233093262
0.116534233093262
0.116534233093262
0.116534233093262
0.116534233093262
0.116534233093262
0.116534233093262
0.116534233093262
0.116534233093262
0.116534233093262
0.116534233093262
0.116534233093262
0.116534233093262
0.116534233093262
0.116534233093262
0.116534233093262
0.116534233093262
0.116534233093262
0.116534233093262
0.116534233093262
0.116534233093262
0.116534233093262
0.116534233093262
0.116534233093262
0.116534233093262
0.116534233093262
0.116534233093262
0.116534233093262
0.116534233093262
0.116534233093262
-0.005536079406738
-0.005536079406738
0.116534233093262
-0.005536079406738
-0.005536079406738
-0.005536079406738
-0.005536079406738
-0.005536079406738
-0.005536079406738
-0.005536079406738
-0.005536079406738
-0.005536079406738
-0.005536079406738
-0.005536079406738
-0.005536079406738
-0.005536079406738
-0.005536079406738
-0.005536079406738
-0.005536079406738
-0.005536079406738
-0.005536079406738
-0.005536079406738
-0.005536079406738
-0.005536079406738
-0.005536079406738
-0.005536079406738
-0.005536079406738
-0.005536079406738
-0.005536079406738
-0.005536079406738
-0.005536079406738
-0.005536079406738
-0.005536079406738
-0.005536079406738
-0.005536079406738
-0.005536079406738
-0.005536079406738
-0.005536079406738
-0.005536079406738
-0.005536079406738
-0.005536079406738
-0.005536079406738
-0.005536079406738
-0.005536079406738
-0.005536079406738
-0.005536079406738
-0.005536079406738
-0.005536079406738
-0.005536079406738
0.116534233093262
-0.005536079406738
0.116534233093262
0.116534233093262
0.116534233093262
0.116534233093262
0.116534233093262
0.116534233093262
0.116534233093262
0.116534233093262
0.116534233093262
0.116534233093262
0.238604545593262
0.238604545593262
0.238604545593262
0.238604545593262
0.238604545593262
0.238604545593262
0.238604545593262
0.238604545593262
0.238604545593262
0.360674858093262
0.360674858093262
0.360674858093262
0.360674858093262
0.360674858093262
0.360674858093262
0.360674858093262
0.360674858093262
0.360674858093262
0.482745170593262
0.360674858093262
0.482745170593262
0.482745170593262
0.482745170593262
0.482745170593262
0.482745170593262
0.482745170593262
0.482745170593262
0.482745170593262
0.482745170593262
0.604815483093262
0.604815483093262
0.604815483093262
0.604815483093262
0.604815483093262
0.604815483093262
0.604815483093262
0.604815483093262
0.604815483093262
0.604815483093262
0.604815483093262
0.604815483093262
0.604815483093262
0.604815483093262
0.604815483093262
0.604815483093262
0.604815483093262
0.604815483093262
0.604815483093262
0.482745170593262
0.482745170593262
0.482745170593262
0.482745170593262
0.482745170593262
0.482745170593262
0.482745170593262
0.482745170593262
0.360674858093262
0.360674858093262
0.360674858093262
0.360674858093262
0.360674858093262
0.238604545593262
0.238604545593262
0.238604545593262
0.238604545593262
0.238604545593262
0.116534233093262
0.116534233093262
0.116534233093262
0.116534233093262
0.116534233093262
-0.005536079406738
-0.005536079406738
-0.005536079406738
-0.005536079406738
-0.005536079406738
-0.127606391906738
-0.127606391906738
-0.127606391906738
-0.127606391906738
-0.127606391906738
-0.249676704406738
-0.249676704406738
-0.249676704406738
-0.249676704406738
-0.249676704406738
-0.249676704406738
-0.249676704406738
-0.249676704406738
-0.249676704406738
-0.249676704406738
-0.371747016906738
-0.371747016906738
-0.371747016906738
-0.371747016906738
-0.371747016906738
-0.249676704406738
-0.371747016906738
-0.249676704406738
-0.249676704406738
-0.249676704406738
-0.249676704406738
-0.249676704406738
-0.249676704406738
-0.249676704406738
-0.249676704406738
-0.249676704406738
-0.249676704406738
-0.249676704406738
-0.249676704406738
-0.249676704406738
-0.249676704406738
-0.249676704406738
-0.249676704406738
-0.249676704406738
-0.249676704406738
-0.249676704406738
-0.249676704406738
-0.249676704406738
-0.249676704406738
-0.249676704406738
-0.371747016906738
-0.249676704406738
-0.249676704406738
-0.249676704406738
-0.249676704406738
-0.371747016906738
-0.249676704406738
-0.249676704406738
-0.249676704406738
-0.249676704406738
-0.249676704406738
-0.249676704406738
-0.249676704406738
-0.249676704406738
-0.249676704406738
-0.249676704406738
-0.249676704406738
-0.249676704406738
-0.127606391906738
-0.249676704406738
-0.249676704406738
-0.127606391906738
-0.127606391906738
-0.127606391906738
-0.127606391906738
-0.127606391906738
-0.127606391906738
-0.127606391906738
-0.127606391906738
-0.127606391906738
-0.127606391906738
-0.127606391906738
-0.127606391906738
-0.127606391906738
-0.127606391906738
-0.127606391906738
-0.127606391906738
-0.127606391906738
-0.127606391906738
-0.127606391906738
-0.127606391906738
-0.127606391906738
-0.127606391906738
-0.127606391906738
-0.127606391906738
-0.127606391906738
-0.127606391906738
-0.127606391906738
-0.127606391906738
-0.127606391906738
-0.127606391906738
-0.127606391906738
-0.127606391906738
-0.127606391906738
-0.127606391906738
-0.127606391906738
-0.127606391906738
-0.127606391906738
-0.127606391906738
-0.127606391906738
-0.127606391906738
-0.127606391906738
-0.249676704406738
-0.249676704406738
-0.249676704406738
-0.249676704406738
-0.249676704406738
-0.249676704406738
-0.249676704406738
-0.249676704406738
-0.249676704406738
-0.249676704406738
-0.127606391906738
-0.249676704406738
-0.127606391906738
-0.127606391906738
-0.127606391906738
-0.127606391906738
-0.127606391906738
-0.127606391906738
-0.127606391906738
-0.127606391906738
-0.127606391906738
-0.127606391906738
-0.127606391906738
-0.127606391906738
-0.127606391906738
-0.127606391906738
-0.005536079406738
-0.127606391906738
-0.005536079406738
-0.005536079406738
-0.127606391906738
-0.005536079406738
-0.127606391906738
-0.127606391906738
-0.127606391906738
-0.127606391906738
-0.127606391906738
-0.127606391906738
-0.127606391906738
-0.127606391906738
-0.127606391906738
-0.127606391906738
-0.005536079406738
-0.005536079406738
-0.005536079406738
-0.005536079406738
-0.005536079406738
-0.005536079406738
-0.005536079406738
-0.005536079406738
-0.005536079406738
-0.005536079406738
-0.005536079406738
-0.005536079406738
-0.005536079406738
-0.005536079406738
-0.005536079406738
-0.005536079406738
-0.005536079406738
-0.005536079406738
-0.005536079406738
-0.005536079406738
-0.005536079406738
-0.005536079406738
-0.005536079406738
-0.005536079406738
-0.005536079406738
-0.005536079406738
-0.005536079406738
-0.005536079406738
-0.005536079406738
-0.005536079406738
-0.005536079406738
-0.005536079406738
-0.005536079406738
-0.005536079406738
-0.005536079406738
-0.005536079406738
-0.005536079406738
-0.005536079406738
-0.005536079406738
-0.005536079406738
-0.005536079406738
-0.005536079406738
-0.005536079406738
-0.005536079406738
-0.005536079406738
-0.005536079406738
0.116534233093262
0.116534233093262
0.116534233093262
0.116534233093262
0.116534233093262
0.116534233093262
0.116534233093262
0.238604545593262
0.238604545593262
0.238604545593262
0.238604545593262
0.238604545593262
0.238604545593262
0.238604545593262
0.360674858093262
0.238604545593262
0.360674858093262
0.360674858093262
0.360674858093262
0.360674858093262
0.360674858093262
0.360674858093262
0.360674858093262
0.360674858093262
0.360674858093262
0.360674858093262
0.360674858093262
0.360674858093262
0.360674858093262
0.360674858093262
0.360674858093262
0.360674858093262
0.360674858093262
0.360674858093262
0.360674858093262
0.360674858093262
0.360674858093262
0.360674858093262
0.360674858093262
0.360674858093262
0.360674858093262
0.360674858093262
0.238604545593262
0.238604545593262
0.238604545593262
0.238604545593262
0.238604545593262
0.238604545593262
0.238604545593262
0.116534233093262
0.116534233093262
0.116534233093262
0.116534233093262
0.116534233093262
0.116534233093262
-0.005536079406738
-0.005536079406738
-0.005536079406738
-0.005536079406738
-0.005536079406738
-0.005536079406738
-0.005536079406738
-0.127606391906738
-0.127606391906738
-0.127606391906738
-0.127606391906738
-0.127606391906738
-0.127606391906738
-0.127606391906738
-0.127606391906738
-0.127606391906738
-0.249676704406738
-0.249676704406738
-0.249676704406738
-0.249676704406738
-0.249676704406738
-0.249676704406738
-0.249676704406738
-0.249676704406738
-0.249676704406738
-0.249676704406738
-0.249676704406738
-0.249676704406738
-0.249676704406738
-0.249676704406738
-0.249676704406738
-0.249676704406738
-0.249676704406738
-0.249676704406738
-0.249676704406738
-0.249676704406738
-0.249676704406738
-0.249676704406738
-0.249676704406738
-0.249676704406738
-0.127606391906738
-0.127606391906738
-0.127606391906738
-0.127606391906738
-0.127606391906738
-0.127606391906738
-0.127606391906738
-0.127606391906738
-0.127606391906738
-0.127606391906738
-0.005536079406738
-0.005536079406738
-0.005536079406738
-0.005536079406738
-0.005536079406738
-0.005536079406738
-0.005536079406738
-0.005536079406738
-0.005536079406738
-0.005536079406738
-0.005536079406738
-0.005536079406738
-0.005536079406738
-0.005536079406738
-0.005536079406738
-0.005536079406738
-0.005536079406738
-0.005536079406738
-0.005536079406738
-0.005536079406738
-0.005536079406738
-0.005536079406738
-0.005536079406738
-0.005536079406738
-0.005536079406738
-0.005536079406738
-0.005536079406738
-0.005536079406738
-0.005536079406738
-0.005536079406738
-0.005536079406738
-0.005536079406738
-0.005536079406738
-0.005536079406738
-0.005536079406738
-0.005536079406738
-0.005536079406738
-0.005536079406738
-0.005536079406738
-0.005536079406738
-0.005536079406738
-0.005536079406738
-0.005536079406738
-0.127606391906738
-0.127606391906738
-0.127606391906738
-0.127606391906738
-0.127606391906738
-0.127606391906738
-0.127606391906738
-0.127606391906738
-0.127606391906738
-0.127606391906738
-0.127606391906738
-0.127606391906738
-0.127606391906738
-0.127606391906738
-0.127606391906738
-0.127606391906738
-0.127606391906738
-0.127606391906738
-0.127606391906738
-0.127606391906738
-0.127606391906738
-0.127606391906738
-0.127606391906738
-0.127606391906738
-0.127606391906738
-0.127606391906738
-0.127606391906738
-0.127606391906738
-0.127606391906738
-0.127606391906738
-0.127606391906738
-0.127606391906738
-0.127606391906738
-0.127606391906738
-0.005536079406738
-0.005536079406738
-0.005536079406738
-0.005536079406738
-0.005536079406738
-0.005536079406738
-0.005536079406738
-0.005536079406738
0.116534233093262
0.116534233093262
0.116534233093262
0.116534233093262
0.116534233093262
0.116534233093262
0.116534233093262
0.116534233093262
0.116534233093262
0.116534233093262
0.116534233093262
0.116534233093262
0.116534233093262
0.116534233093262
0.116534233093262
-0.005536079406738
-0.005536079406738
-0.005536079406738
-0.005536079406738
-0.005536079406738
-0.005536079406738
-0.005536079406738
-0.005536079406738
-0.005536079406738
-0.005536079406738
-0.005536079406738
-0.005536079406738
-0.127606391906738
-0.127606391906738
-0.127606391906738
-0.127606391906738
-0.127606391906738
-0.127606391906738
-0.127606391906738
-0.127606391906738
-0.127606391906738
-0.127606391906738
-0.127606391906738
-0.127606391906738
-0.127606391906738
-0.127606391906738
-0.127606391906738
-0.127606391906738
-0.127606391906738
-0.127606391906738
-0.127606391906738
-0.127606391906738
-0.249676704406738
-0.249676704406738
-0.249676704406738
-0.249676704406738
-0.249676704406738
-0.249676704406738
-0.249676704406738
-0.249676704406738
-0.249676704406738
-0.249676704406738
-0.249676704406738
-0.249676704406738
-0.249676704406738
-0.249676704406738
-0.249676704406738
-0.249676704406738
-0.249676704406738
-0.249676704406738
-0.127606391906738
-0.127606391906738
-0.127606391906738
-0.127606391906738
-0.127606391906738
-0.127606391906738
-0.127606391906738
-0.127606391906738
-0.127606391906738
-0.127606391906738
-0.127606391906738
-0.127606391906738
-0.127606391906738
-0.127606391906738
-0.127606391906738
-0.127606391906738
-0.127606391906738
-0.127606391906738
-0.127606391906738
-0.249676704406738
-0.249676704406738
-0.249676704406738
-0.249676704406738
-0.249676704406738
-0.249676704406738
-0.249676704406738
-0.249676704406738
-0.249676704406738
-0.249676704406738
-0.249676704406738
-0.249676704406738
-0.249676704406738
-0.249676704406738
-0.127606391906738
-0.127606391906738
-0.127606391906738
-0.127606391906738
-0.127606391906738
-0.127606391906738
-0.127606391906738
-0.127606391906738
-0.127606391906738
-0.005536079406738
-0.005536079406738
-0.005536079406738
-0.005536079406738
-0.005536079406738
-0.005536079406738
-0.005536079406738
-0.005536079406738
-0.005536079406738
0.116534233093262
0.116534233093262
0.116534233093262
0.116534233093262
0.116534233093262
0.116534233093262
0.116534233093262
0.116534233093262
0.116534233093262
0.116534233093262
0.116534233093262
0.116534233093262
0.116534233093262
0.116534233093262
0.116534233093262
0.238604545593262
0.238604545593262
0.238604545593262
0.116534233093262
0.238604545593262
0.238604545593262
0.238604545593262
0.238604545593262
0.238604545593262
0.238604545593262
0.238604545593262
0.238604545593262
0.238604545593262
0.238604545593262
0.238604545593262
0.238604545593262
0.238604545593262
0.238604545593262
0.116534233093262
0.116534233093262
0.116534233093262
0.116534233093262
0.116534233093262
0.116534233093262
0.116534233093262
0.116534233093262
0.116534233093262
0.116534233093262
0.116534233093262
0.116534233093262
0.116534233093262
-0.005536079406738
-0.005536079406738
-0.005536079406738
-0.005536079406738
-0.005536079406738
-0.005536079406738
-0.005536079406738
-0.127606391906738
-0.127606391906738
-0.127606391906738
-0.127606391906738
-0.127606391906738
-0.249676704406738
-0.249676704406738
-0.249676704406738
-0.249676704406738
-0.249676704406738
-0.249676704406738
-0.371747016906738
-0.371747016906738
-0.371747016906738
-0.371747016906738
-0.371747016906738
-0.371747016906738
-0.371747016906738
-0.371747016906738
-0.371747016906738
-0.371747016906738
-0.371747016906738
-0.371747016906738
-0.371747016906738
-0.371747016906738
-0.371747016906738
-0.371747016906738
-0.371747016906738
-0.371747016906738
-0.249676704406738
-0.371747016906738
-0.249676704406738
-0.249676704406738
-0.249676704406738
-0.249676704406738
-0.249676704406738
-0.249676704406738
-0.249676704406738
-0.249676704406738
-0.249676704406738
-0.249676704406738
-0.249676704406738
-0.249676704406738
-0.249676704406738
-0.249676704406738
-0.249676704406738
-0.249676704406738
-0.249676704406738
-0.249676704406738
-0.249676704406738
-0.249676704406738
-0.249676704406738
-0.249676704406738
-0.249676704406738
-0.249676704406738
-0.127606391906738
-0.249676704406738
-0.249676704406738
-0.127606391906738
-0.127606391906738
-0.127606391906738
-0.127606391906738
-0.127606391906738
-0.127606391906738
-0.127606391906738
-0.127606391906738
-0.127606391906738
-0.127606391906738
-0.127606391906738
-0.127606391906738
-0.127606391906738
-0.127606391906738
-0.127606391906738
-0.127606391906738
-0.127606391906738
-0.127606391906738
-0.127606391906738
-0.127606391906738
-0.127606391906738
-0.127606391906738
-0.127606391906738
-0.127606391906738
-0.127606391906738
-0.127606391906738
-0.127606391906738
-0.127606391906738
-0.127606391906738
-0.249676704406738
-0.249676704406738
-0.249676704406738
-0.249676704406738
-0.249676704406738
-0.249676704406738
-0.249676704406738
-0.249676704406738
-0.249676704406738
-0.249676704406738
-0.249676704406738
-0.249676704406738
-0.249676704406738
-0.249676704406738
-0.249676704406738
-0.249676704406738
-0.249676704406738
-0.249676704406738
-0.249676704406738
-0.249676704406738
-0.249676704406738
-0.127606391906738
-0.127606391906738
-0.127606391906738
-0.127606391906738
-0.127606391906738
-0.127606391906738
-0.127606391906738
-0.127606391906738
-0.127606391906738
-0.127606391906738
-0.127606391906738
-0.005536079406738
-0.005536079406738
-0.005536079406738
-0.005536079406738
-0.005536079406738
-0.005536079406738
-0.005536079406738
-0.005536079406738
0.116534233093262
0.116534233093262
0.116534233093262
0.116534233093262
0.116534233093262
0.116534233093262
0.116534233093262
0.116534233093262
0.116534233093262
0.238604545593262
0.116534233093262
0.116534233093262
0.116534233093262
0.238604545593262
0.238604545593262
0.238604545593262
0.238604545593262
0.238604545593262
0.238604545593262
0.238604545593262
0.238604545593262
0.238604545593262
0.238604545593262
0.238604545593262
0.238604545593262
0.238604545593262
0.238604545593262
0.238604545593262
0.238604545593262
0.238604545593262
0.238604545593262
0.238604545593262
0.238604545593262
0.238604545593262
0.238604545593262
0.238604545593262
0.238604545593262
0.238604545593262
0.238604545593262
0.238604545593262
0.238604545593262
0.238604545593262
0.238604545593262
0.238604545593262
0.238604545593262
0.238604545593262
0.360674858093262
0.360674858093262
0.238604545593262
0.238604545593262
0.360674858093262
0.360674858093262
0.360674858093262
0.360674858093262
0.360674858093262
0.360674858093262
0.360674858093262
0.360674858093262
0.360674858093262
0.360674858093262
0.360674858093262
0.360674858093262
0.360674858093262
0.360674858093262
0.360674858093262
0.360674858093262
0.360674858093262
0.360674858093262
0.360674858093262
0.360674858093262
0.360674858093262
0.360674858093262
0.360674858093262
0.360674858093262
0.360674858093262
0.360674858093262
0.238604545593262
0.238604545593262
0.360674858093262
0.238604545593262
0.238604545593262
0.238604545593262
0.238604545593262
0.238604545593262
0.238604545593262
0.238604545593262
0.238604545593262
0.238604545593262
0.238604545593262
0.238604545593262
0.238604545593262
0.238604545593262
0.238604545593262
0.238604545593262
0.238604545593262
0.238604545593262
0.238604545593262
0.238604545593262
0.238604545593262
0.238604545593262
0.238604545593262
0.238604545593262
0.238604545593262
0.238604545593262
0.238604545593262
0.238604545593262
0.238604545593262
0.238604545593262
0.238604545593262
0.238604545593262
0.238604545593262
0.238604545593262
0.238604545593262
0.238604545593262
0.238604545593262
0.116534233093262
0.116534233093262
0.238604545593262
0.116534233093262
0.116534233093262
0.116534233093262
0.116534233093262
0.116534233093262
0.116534233093262
0.116534233093262
0.116534233093262
0.116534233093262
0.116534233093262
0.116534233093262
0.116534233093262
0.116534233093262
0.116534233093262
0.116534233093262
0.116534233093262
0.116534233093262
0.116534233093262
0.116534233093262
0.116534233093262
0.116534233093262
0.116534233093262
0.116534233093262
0.116534233093262
0.116534233093262
0.116534233093262
0.116534233093262
0.116534233093262
0.116534233093262
0.116534233093262
0.116534233093262
0.238604545593262
0.238604545593262
0.238604545593262
0.238604545593262
0.238604545593262
0.238604545593262
0.238604545593262
0.238604545593262
0.360674858093262
0.360674858093262
0.360674858093262
0.360674858093262
0.360674858093262
0.360674858093262
0.360674858093262
0.360674858093262
0.360674858093262
0.360674858093262
0.360674858093262
0.360674858093262
0.360674858093262
0.360674858093262
0.360674858093262
0.360674858093262
0.360674858093262
0.360674858093262
0.360674858093262
0.360674858093262
0.360674858093262
0.238604545593262
0.238604545593262
0.238604545593262
0.238604545593262
0.238604545593262
0.238604545593262
0.116534233093262
0.116534233093262
0.116534233093262
0.116534233093262
0.116534233093262
0.116534233093262
0.116534233093262
0.116534233093262
-0.005536079406738
0.116534233093262
-0.005536079406738
-0.005536079406738
0.116534233093262
-0.005536079406738
-0.005536079406738
-0.005536079406738
-0.005536079406738
-0.005536079406738
-0.005536079406738
-0.005536079406738
-0.005536079406738
-0.005536079406738
-0.005536079406738
-0.005536079406738
-0.127606391906738
-0.005536079406738
-0.127606391906738
-0.127606391906738
-0.127606391906738
-0.127606391906738
-0.127606391906738
-0.127606391906738
-0.127606391906738
-0.127606391906738
-0.127606391906738
-0.127606391906738
-0.127606391906738
-0.127606391906738
-0.127606391906738
-0.127606391906738
-0.127606391906738
-0.249676704406738
-0.127606391906738
-0.249676704406738
-0.249676704406738
-0.249676704406738
-0.249676704406738
-0.249676704406738
-0.249676704406738
-0.249676704406738
-0.249676704406738
-0.371747016906738
-0.371747016906738
-0.371747016906738
-0.371747016906738
-0.371747016906738
-0.371747016906738
-0.371747016906738
-0.371747016906738
-0.371747016906738
-0.371747016906738
-0.371747016906738
-0.371747016906738
-0.371747016906738
-0.371747016906738
-0.371747016906738
-0.371747016906738
-0.371747016906738
-0.371747016906738
-0.371747016906738
-0.371747016906738
-0.371747016906738
-0.371747016906738
-0.371747016906738
-0.371747016906738
-0.371747016906738
-0.371747016906738
-0.371747016906738
-0.371747016906738
-0.371747016906738
-0.371747016906738
-0.371747016906738
-0.371747016906738
-0.371747016906738
-0.371747016906738
-0.371747016906738
-0.249676704406738
-0.249676704406738
-0.249676704406738
-0.249676704406738
-0.249676704406738
-0.249676704406738
-0.249676704406738
-0.249676704406738
-0.249676704406738
-0.249676704406738
-0.249676704406738
-0.249676704406738
-0.249676704406738
-0.249676704406738
-0.249676704406738
-0.127606391906738
-0.127606391906738
-0.127606391906738
-0.127606391906738
-0.127606391906738
-0.127606391906738
-0.127606391906738
-0.127606391906738
-0.127606391906738
-0.127606391906738
-0.127606391906738
-0.127606391906738
-0.127606391906738
-0.127606391906738
-0.127606391906738
-0.127606391906738
-0.127606391906738
-0.249676704406738
-0.249676704406738
-0.127606391906738
-0.127606391906738
-0.127606391906738
-0.127606391906738
-0.127606391906738
-0.127606391906738
-0.127606391906738
-0.127606391906738
-0.127606391906738
-0.127606391906738
-0.127606391906738
-0.127606391906738
-0.127606391906738
-0.127606391906738
-0.127606391906738
-0.127606391906738
-0.127606391906738
-0.127606391906738
-0.005536079406738
-0.127606391906738
-0.127606391906738
-0.127606391906738
-0.127606391906738
-0.127606391906738
-0.127606391906738
-0.127606391906738
-0.127606391906738
-0.127606391906738
-0.127606391906738
-0.127606391906738
-0.127606391906738
-0.127606391906738
-0.127606391906738
-0.127606391906738
-0.127606391906738
-0.127606391906738
-0.127606391906738
-0.127606391906738
-0.127606391906738
-0.127606391906738
-0.005536079406738
-0.005536079406738
-0.005536079406738
-0.005536079406738
-0.005536079406738
-0.005536079406738
-0.005536079406738
-0.005536079406738
-0.005536079406738
-0.005536079406738
-0.005536079406738
0.116534233093262
0.116534233093262
0.116534233093262
0.116534233093262
0.116534233093262
0.116534233093262
0.116534233093262
0.116534233093262
0.116534233093262
0.116534233093262
0.116534233093262
0.116534233093262
0.116534233093262
0.116534233093262
0.116534233093262
0.116534233093262
0.116534233093262
0.116534233093262
0.116534233093262
0.116534233093262
0.116534233093262
0.116534233093262
0.116534233093262
0.116534233093262
0.116534233093262
0.116534233093262
0.116534233093262
0.116534233093262
0.116534233093262
0.116534233093262
0.116534233093262
-0.005536079406738
-0.005536079406738
-0.005536079406738
0.116534233093262
-0.005536079406738
-0.005536079406738
0.116534233093262
-0.005536079406738
-0.005536079406738
0.116534233093262
-0.005536079406738
-0.005536079406738
-0.005536079406738
-0.005536079406738
0.116534233093262
-0.005536079406738
-0.005536079406738
-0.005536079406738
-0.005536079406738
-0.005536079406738
-0.005536079406738
-0.005536079406738
-0.005536079406738
-0.005536079406738
-0.005536079406738
-0.005536079406738
-0.005536079406738
-0.005536079406738
-0.005536079406738
-0.005536079406738
-0.005536079406738
-0.005536079406738
-0.005536079406738
-0.005536079406738
-0.005536079406738
-0.005536079406738
-0.005536079406738
-0.005536079406738
-0.005536079406738
-0.005536079406738
-0.005536079406738
-0.005536079406738
-0.005536079406738
-0.005536079406738
-0.005536079406738
-0.005536079406738
-0.005536079406738
-0.005536079406738
-0.005536079406738
-0.005536079406738
-0.005536079406738
-0.005536079406738
-0.005536079406738
0.116534233093262
0.116534233093262
0.116534233093262
0.116534233093262
0.116534233093262
0.116534233093262
0.238604545593262
0.238604545593262
0.238604545593262
0.238604545593262
0.238604545593262
0.238604545593262
0.238604545593262
0.360674858093262
0.360674858093262
0.360674858093262
0.360674858093262
0.360674858093262
0.360674858093262
0.482745170593262
0.482745170593262
0.482745170593262
0.482745170593262
0.482745170593262
0.482745170593262
0.482745170593262
0.482745170593262
0.482745170593262
0.482745170593262
0.482745170593262
0.482745170593262
0.482745170593262
0.482745170593262
0.482745170593262
0.482745170593262
0.482745170593262
0.482745170593262
0.482745170593262
0.482745170593262
0.482745170593262
0.360674858093262
0.360674858093262
0.360674858093262
0.360674858093262
0.360674858093262
0.360674858093262
0.360674858093262
0.360674858093262
0.238604545593262
0.238604545593262
0.238604545593262
0.238604545593262
0.238604545593262
0.116534233093262
0.116534233093262
0.116534233093262
0.116534233093262
-0.005536079406738
-0.005536079406738
-0.005536079406738
-0.005536079406738
-0.127606391906738
-0.127606391906738
-0.127606391906738
-0.127606391906738
-0.249676704406738
-0.249676704406738
-0.249676704406738
-0.249676704406738
-0.249676704406738
-0.371747016906738
-0.371747016906738
-0.371747016906738
-0.371747016906738
-0.371747016906738
-0.371747016906738
-0.493817329406738
-0.493817329406738
-0.493817329406738
-0.493817329406738
-0.493817329406738
-0.493817329406738
-0.493817329406738
-0.493817329406738
-0.493817329406738
-0.493817329406738
-0.493817329406738
-0.493817329406738
-0.493817329406738
-0.493817329406738
-0.615887641906738
-0.615887641906738
-0.493817329406738
-0.615887641906738
-0.493817329406738
-0.493817329406738
-0.493817329406738
-0.493817329406738
-0.493817329406738
-0.493817329406738
-0.493817329406738
-0.493817329406738
-0.493817329406738
-0.493817329406738
-0.493817329406738
-0.493817329406738
-0.493817329406738
-0.493817329406738
-0.493817329406738
-0.493817329406738
-0.493817329406738
-0.493817329406738
-0.493817329406738
-0.493817329406738
-0.493817329406738
-0.493817329406738
-0.493817329406738
-0.371747016906738
-0.371747016906738
-0.371747016906738
-0.371747016906738
-0.371747016906738
-0.371747016906738
-0.371747016906738
-0.371747016906738
-0.371747016906738
-0.249676704406738
-0.249676704406738
-0.249676704406738
-0.249676704406738
-0.249676704406738
-0.249676704406738
-0.249676704406738
-0.249676704406738
-0.249676704406738
-0.127606391906738
-0.127606391906738
-0.127606391906738
-0.127606391906738
-0.127606391906738
-0.127606391906738
-0.127606391906738
-0.005536079406738
-0.005536079406738
-0.005536079406738
-0.005536079406738
-0.005536079406738
-0.005536079406738
-0.005536079406738
-0.005536079406738
-0.005536079406738
0.116534233093262
0.116534233093262
0.116534233093262
0.116534233093262
0.116534233093262
0.116534233093262
0.116534233093262
0.116534233093262
0.238604545593262
0.238604545593262
0.238604545593262
0.238604545593262
0.238604545593262
0.238604545593262
0.238604545593262
0.238604545593262
0.238604545593262
0.238604545593262
0.238604545593262
0.238604545593262
0.238604545593262
0.238604545593262
0.238604545593262
0.238604545593262
0.238604545593262
0.238604545593262
0.238604545593262
0.238604545593262
0.238604545593262
0.238604545593262
0.238604545593262
0.238604545593262
0.116534233093262
0.116534233093262
0.116534233093262
0.116534233093262
0.116534233093262
0.116534233093262
0.116534233093262
0.116534233093262
0.116534233093262
0.116534233093262
0.116534233093262
0.116534233093262
0.116534233093262
0.116534233093262
0.116534233093262
0.116534233093262
0.116534233093262
0.116534233093262
0.116534233093262
0.116534233093262
0.116534233093262
0.116534233093262
0.116534233093262
0.116534233093262
0.116534233093262
0.116534233093262
0.116534233093262
0.116534233093262
0.238604545593262
0.238604545593262
0.238604545593262
0.238604545593262
0.238604545593262
0.238604545593262
0.238604545593262
0.238604545593262
0.238604545593262
0.360674858093262
0.360674858093262
0.360674858093262
0.360674858093262
0.360674858093262
0.360674858093262
0.360674858093262
0.360674858093262
0.360674858093262
0.360674858093262
0.360674858093262
0.360674858093262
0.360674858093262
0.238604545593262
0.238604545593262
0.238604545593262
0.238604545593262
0.238604545593262
0.238604545593262
0.238604545593262
0.238604545593262
0.116534233093262
0.116534233093262
0.116534233093262
0.116534233093262
0.116534233093262
0.116534233093262
0.116534233093262
-0.005536079406738
-0.005536079406738
-0.005536079406738
-0.005536079406738
-0.005536079406738
-0.005536079406738
-0.127606391906738
-0.127606391906738
-0.127606391906738
-0.127606391906738
-0.127606391906738
-0.127606391906738
-0.127606391906738
-0.127606391906738
-0.127606391906738
-0.127606391906738
-0.127606391906738
-0.127606391906738
-0.127606391906738
-0.249676704406738
-0.127606391906738
-0.127606391906738
-0.127606391906738
-0.127606391906738
-0.127606391906738
-0.127606391906738
-0.127606391906738
-0.127606391906738
-0.127606391906738
-0.127606391906738
-0.005536079406738
-0.005536079406738
-0.005536079406738
-0.005536079406738
-0.005536079406738
-0.005536079406738
-0.005536079406738
-0.005536079406738
-0.005536079406738
-0.005536079406738
-0.005536079406738
-0.005536079406738
-0.005536079406738
-0.005536079406738
-0.005536079406738
-0.005536079406738
-0.005536079406738
-0.005536079406738
-0.005536079406738
-0.005536079406738
-0.005536079406738
-0.005536079406738
-0.005536079406738
-0.005536079406738
-0.005536079406738
-0.005536079406738
-0.005536079406738
-0.005536079406738
-0.005536079406738
-0.005536079406738
-0.005536079406738
-0.127606391906738
-0.005536079406738
-0.127606391906738
-0.005536079406738
-0.127606391906738
-0.127606391906738
-0.127606391906738
-0.127606391906738
-0.005536079406738
-0.005536079406738
-0.005536079406738
-0.127606391906738
-0.005536079406738
-0.005536079406738
-0.005536079406738
-0.005536079406738
-0.005536079406738
-0.005536079406738
-0.005536079406738
-0.005536079406738
-0.005536079406738
-0.005536079406738
-0.005536079406738
-0.005536079406738
-0.005536079406738
-0.005536079406738
-0.005536079406738
0.116534233093262
0.116534233093262
0.116534233093262
0.116534233093262
0.116534233093262
0.116534233093262
0.238604545593262
0.238604545593262
0.238604545593262
0.238604545593262
0.238604545593262
0.360674858093262
0.360674858093262
0.360674858093262
0.360674858093262
0.482745170593262
0.482745170593262
0.360674858093262
0.482745170593262
0.482745170593262
0.482745170593262
0.482745170593262
0.482745170593262
0.482745170593262
0.482745170593262
0.482745170593262
0.482745170593262
0.482745170593262
0.482745170593262
0.482745170593262
0.482745170593262
0.482745170593262
0.360674858093262
0.360674858093262
0.360674858093262
0.360674858093262
0.360674858093262
0.360674858093262
0.360674858093262
0.238604545593262
0.238604545593262
0.238604545593262
0.238604545593262
0.238604545593262
0.238604545593262
0.116534233093262
0.116534233093262
0.116534233093262
0.116534233093262
0.116534233093262
0.116534233093262
-0.005536079406738
-0.005536079406738
-0.005536079406738
-0.005536079406738
-0.005536079406738
-0.005536079406738
-0.005536079406738
-0.005536079406738
-0.005536079406738
-0.005536079406738
-0.127606391906738
-0.005536079406738
-0.127606391906738
-0.127606391906738
-0.127606391906738
-0.127606391906738
-0.127606391906738
-0.127606391906738
-0.127606391906738
-0.127606391906738
-0.127606391906738
-0.127606391906738
-0.127606391906738
-0.127606391906738
-0.127606391906738
-0.127606391906738
-0.127606391906738
-0.127606391906738
-0.127606391906738
-0.127606391906738
-0.127606391906738
-0.127606391906738
-0.127606391906738
-0.127606391906738
-0.127606391906738
-0.127606391906738
-0.127606391906738
-0.127606391906738
-0.127606391906738
-0.249676704406738
-0.249676704406738
-0.249676704406738
-0.249676704406738
-0.249676704406738
-0.249676704406738
-0.249676704406738
-0.249676704406738
-0.249676704406738
-0.249676704406738
-0.249676704406738
-0.249676704406738
-0.249676704406738
-0.249676704406738
-0.127606391906738
-0.127606391906738
-0.249676704406738
-0.371747016906738
-0.615887641906738
-0.982098102569580
-1.470379352569580
-2.080730915069580
-3.057293415069580
-4.400066852569580
-5.986980438232422
-7.940105438232422
-10.259441375732422
-13.067058563232422
-16.362957000732422
-20.025066375732422
-24.175457000732422
-28.814126968383789
-33.819007873535156
-39.312171936035156
-45.171546936035156
-51.519203186035156
-58.111000061035156
-65.191078186035156
-72.515296936035156
-80.205718994140625
-88.018218994140625
-96.074859619140625
-104.375640869140620
-112.920562744140620
-121.465484619140620
-130.132476806640620
-138.799468994140620
-147.588531494140620
-156.255523681640630
-164.922515869140630
-173.467437744140620
-181.890289306640620
-190.191070556640620
-198.369781494140620
-206.304351806640620
-213.994781494140620
-221.441070556640620
-228.643218994140620
-235.601226806640620
-242.193023681640620
-248.540679931640620
-254.522125244140630
-260.259429931640630
-265.630493164062500
-270.635375976562500
-275.396118164062500
-279.668579101562500
-283.696899414062500
-287.359008789062500
-290.654907226562500
-293.584594726562500
-296.270141601562500
-298.589477539062500
-300.542602539062500
-302.251586914062500
-303.594360351562500
-304.692993164062500
-305.425415039062500
-306.035766601562500
-306.279907226562500
-306.279907226562500
-306.035766601562500
-305.547485351562500
-304.815063476562500
-303.960571289062500
-302.739868164062500
-301.519165039062500
-300.054321289062500
-298.345336914062500
-296.636352539062500
-294.683227539062500
-292.608032226562500
-290.532836914062500
-288.213500976562500
-285.894165039062500
-283.452758789062500
-280.889282226562500
-278.325805664062500
-275.640258789062500
-272.954711914062500
-270.147094726562500
-267.339477539062500
-264.531890869140630
-261.724273681640620
-258.794586181640620
-255.864898681640630
-252.935211181640630
-250.005523681640630
-247.197906494140620
-244.268218994140620
-241.338531494140620
-238.530914306640620
-235.723297119140630
-232.793609619140630
-229.985992431640620
-227.300445556640620
-224.614898681640620
-221.807281494140620
-219.121734619140630
-216.436187744140620
-213.750640869140630
-211.187164306640620
-208.623687744140620
-206.182281494140620
-203.618804931640620
-201.177398681640620
-198.735992431640620
-196.294586181640620
-193.975250244140620
-191.655914306640620
-189.458648681640620
-187.139312744140620
-184.942047119140630
-182.744781494140620
-180.669586181640620
-178.472320556640620
-176.519195556640620
-174.444000244140620
-172.368804931640620
-170.415679931640620
-168.462554931640620
-166.509429931640620
-164.678375244140620
-162.847320556640620
-161.016265869140630
-159.185211181640630
-157.354156494140620
-155.645172119140630
-153.936187744140620
-152.105133056640620
-150.518218994140620
-148.809234619140630
-147.222320556640620
-145.635406494140620
-144.048492431640630
-142.461578369140630
-140.874664306640620
-139.409820556640620
-137.822906494140620
-136.358062744140620
-134.893218994140620
-133.306304931640630
-131.963531494140620
-130.498687744140620
-129.033843994140620
-127.691070556640630
-126.348297119140630
-124.883453369140620
-123.540679931640620
-122.197906494140620
-120.977203369140620
-119.634429931640620
-118.291656494140620
-117.070953369140620
-115.728179931640620
-114.507476806640620
-113.286773681640620
-112.188140869140620
-110.967437744140620
-109.746734619140620
-108.526031494140620
-107.427398681640620
-106.206695556640620
-105.108062744140620
-104.009429931640620
-102.910797119140620
-101.812164306640620
-100.713531494140620
-99.614898681640625
-98.516265869140625
-97.539703369140625
-96.441070556640625
-95.342437744140625
-94.365875244140625
-93.389312744140625
-92.412750244140625
-91.436187744140625
-90.459625244140625
-89.483062744140625
-88.506500244140625
-87.529937744140625
-86.675445556640625
-85.698883056640625
-84.844390869140625
-83.867828369140625
-83.013336181640625
-82.158843994140625
-81.182281494140625
-80.327789306640625
-79.473297119140625
-78.618804931640625
-77.886383056640625
-77.031890869140625
-76.177398681640625
-75.322906494140625
-74.590484619140625
-73.735992431640625
-73.003570556640625
-72.271156311035156
-71.416664123535156
-70.684242248535156
-69.951820373535156
-69.219398498535156
-68.486976623535156
-67.754554748535156
-67.022132873535156
-66.411781311035156
-65.679359436035156
-64.946937561035156
-64.336585998535156
-63.604164123535156
-62.993812561035156
-62.383460998535156
-61.773109436035156
-61.040687561035156
-60.430335998535156
-59.819984436035156
-59.209632873535156
-58.721351623535156
-58.111000061035156
-57.500648498535156
-56.890296936035156
-56.402015686035156
-55.791664123535156
-55.303382873535156
-54.693031311035156
-54.204750061035156
-53.716468811035156
-53.228187561035156
-52.617835998535156
-52.129554748535156
-51.641273498535156
-51.152992248535156
-50.664710998535156
-50.176429748535156
-49.688148498535156
-49.199867248535156
-48.711585998535156
-48.345375061035156
-47.857093811035156
-47.368812561035156
-46.880531311035156
-46.514320373535156
-46.026039123535156
-45.659828186035156
-45.171546936035156
-44.805335998535156
-44.317054748535156
-43.950843811035156
-43.584632873535156
-43.218421936035156
-42.730140686035156
-42.363929748535156
-41.997718811035156
-41.631507873535156
-41.265296936035156
-40.899085998535156
-40.532875061035156
-40.166664123535156
-39.800453186035156
-39.556312561035156
-39.190101623535156
-38.823890686035156
-38.457679748535156
-38.091468811035156
-37.847328186035156
-37.481117248535156
-37.236976623535156
-36.870765686035156
-36.504554748535156
-36.260414123535156
-35.894203186035156
-35.650062561035156
-35.283851623535156
-35.039710998535156
-34.795570373535156
-34.429359436035156
-34.185218811035156
-33.941078186035156
-33.574867248535156
-33.330726623535156
-32.964515686035156
-32.720375061035156
-32.476234436035156
-32.232093811035156
-31.987955093383789
-31.743814468383789
-31.499673843383789
-31.133462905883789
-30.889322280883789
-30.645181655883789
-30.401041030883789
-30.278970718383789
-29.912759780883789
-29.790689468383789
-29.546548843383789
-29.302408218383789
-29.058267593383789
-28.814126968383789
-28.569986343383789
-28.447916030883789
-28.203775405883789
-27.959634780883789
-27.715494155883789
-27.471353530883789
-27.227212905883789
-27.105142593383789
-26.861001968383789
-26.616861343383789
-26.372720718383789
-26.250650405883789
-26.006509780883789
-25.762369155883789
-25.640298843383789
-25.396158218383789
-25.274087905883789
-25.029947280883789
-24.785808563232422
-24.663738250732422
-24.419597625732422
-24.297527313232422
-24.053386688232422
-23.931316375732422
-23.809246063232422
-23.565105438232422
-23.443035125732422
-23.198894500732422
-23.076824188232422
-22.954753875732422
-22.710613250732422
-22.588542938232422
-22.466472625732422
-22.222332000732422
-22.100261688232422
-21.978191375732422
-21.856121063232422
-21.611980438232422
-21.489910125732422
-21.367839813232422
-21.245769500732422
-21.123699188232422
-21.001628875732422
-20.879558563232422
-20.757488250732422
-20.635417938232422
-20.391277313232422
-20.391277313232422
-20.269207000732422
-20.147136688232422
-20.025066375732422
-19.902996063232422
-19.780925750732422
-19.658855438232422
-19.536785125732422
-19.414714813232422
-19.414714813232422
-19.292644500732422
-19.170574188232422
-19.048503875732422
-18.926433563232422
-18.926433563232422
-18.804363250732422
-18.682292938232422
-18.560222625732422
-18.560222625732422
-18.438152313232422
-18.316082000732422
-18.316082000732422
-18.194011688232422
-18.071941375732422
-18.071941375732422
-17.949871063232422
-17.827800750732422
-17.705730438232422
-17.705730438232422
-17.583660125732422
-17.461589813232422
-17.461589813232422
-17.339519500732422
-17.217449188232422
-17.095378875732422
-17.095378875732422
-16.973308563232422
-16.851238250732422
-16.851238250732422
-16.729167938232422
-16.607097625732422
-16.607097625732422
-16.485027313232422
-16.485027313232422
-16.362957000732422
-16.362957000732422
-16.240886688232422
-16.118816375732422
-16.118816375732422
-15.996746063232422
-15.996746063232422
-15.874675750732422
-15.874675750732422
-15.752605438232422
-15.752605438232422
-15.630535125732422
-15.508464813232422
-15.508464813232422
-15.386394500732422
-15.386394500732422
-15.264324188232422
-15.264324188232422
-15.142253875732422
-15.142253875732422
-15.020183563232422
-14.898113250732422
-14.898113250732422
-14.776042938232422
-14.776042938232422
-14.653972625732422
-14.653972625732422
-14.531902313232422
-14.409832000732422
-14.409832000732422
-14.287761688232422
-14.287761688232422
-14.165691375732422
-14.043621063232422
-14.043621063232422
-13.921550750732422
-13.921550750732422
-13.799480438232422
-13.799480438232422
-13.677410125732422
-13.677410125732422
-13.555339813232422
-13.555339813232422
-13.433269500732422
-13.311199188232422
-13.311199188232422
-13.189128875732422
-13.189128875732422
-13.067058563232422
-13.067058563232422
-12.944988250732422
-12.944988250732422
-12.944988250732422
-12.822917938232422
-12.822917938232422
-12.700847625732422
-12.578777313232422
-12.578777313232422
-12.578777313232422
-12.456707000732422
-12.456707000732422
-12.334636688232422
-12.334636688232422
-12.212566375732422
-12.212566375732422
-12.212566375732422
-12.090496063232422
-12.090496063232422
-12.090496063232422
-11.968425750732422
-11.968425750732422
-11.846355438232422
-11.846355438232422
-11.846355438232422
-11.846355438232422
-11.724285125732422
-11.724285125732422
-11.724285125732422
-11.724285125732422
-11.602214813232422
-11.602214813232422
-11.602214813232422
-11.602214813232422
-11.602214813232422
-11.602214813232422
-11.602214813232422
-11.480144500732422
-11.480144500732422
-11.480144500732422
-11.480144500732422
-11.480144500732422
-11.480144500732422
-11.480144500732422
-11.480144500732422
-11.358074188232422
-11.480144500732422
-11.358074188232422
-11.358074188232422
-11.358074188232422
-11.358074188232422
-11.358074188232422
-11.358074188232422
-11.358074188232422
-11.358074188232422
-11.358074188232422
-11.358074188232422
-11.358074188232422
-11.236003875732422
-11.236003875732422
-11.236003875732422
-11.236003875732422
-11.236003875732422
-11.236003875732422
-11.113933563232422
-11.113933563232422
-11.113933563232422
-11.113933563232422
-11.113933563232422
-11.113933563232422
-10.991863250732422
-10.991863250732422
-10.991863250732422
-10.991863250732422
-10.991863250732422
-10.991863250732422
-10.991863250732422
-10.991863250732422
-10.869792938232422
-10.869792938232422
-10.869792938232422
-10.869792938232422
-10.869792938232422
-10.869792938232422
-10.869792938232422
-10.869792938232422
-10.869792938232422
-10.869792938232422
-10.869792938232422
-10.869792938232422
-10.869792938232422
-10.869792938232422
-10.869792938232422
-10.869792938232422
-10.747722625732422
-10.747722625732422
-10.869792938232422
-10.869792938232422
-10.869792938232422
-10.869792938232422
-10.869792938232422
-10.869792938232422
-10.869792938232422
-10.869792938232422
-10.869792938232422
-10.869792938232422
-10.869792938232422
-10.869792938232422
-10.869792938232422
-10.869792938232422
-10.869792938232422
-10.869792938232422
-10.869792938232422
-10.869792938232422
-10.869792938232422
-10.869792938232422
-10.869792938232422
-10.869792938232422
-10.869792938232422
-10.869792938232422
-10.869792938232422
-10.869792938232422
-10.869792938232422
-10.869792938232422
-10.869792938232422
-10.869792938232422
-10.869792938232422
-10.869792938232422
-10.869792938232422
-10.869792938232422
-10.869792938232422
-10.869792938232422
-10.747722625732422
-10.747722625732422
-10.747722625732422
-10.747722625732422
-10.747722625732422
-10.747722625732422
-10.747722625732422
-10.747722625732422
-10.747722625732422
-10.625652313232422
-10.625652313232422
-10.625652313232422
-10.625652313232422
-10.625652313232422
-10.503582000732422
-10.503582000732422
-10.503582000732422
-10.503582000732422
-10.381511688232422
-10.381511688232422
-10.381511688232422
-10.381511688232422
-10.259441375732422
-10.259441375732422
-10.259441375732422
-10.259441375732422
-10.259441375732422
-10.137371063232422
-10.137371063232422
-10.137371063232422
-10.137371063232422
-10.137371063232422
-10.137371063232422
-10.137371063232422
-10.137371063232422
-10.137371063232422
-10.137371063232422
-10.137371063232422
-10.137371063232422
-10.015300750732422
-10.015300750732422
-10.015300750732422
-10.015300750732422
-10.015300750732422
-10.015300750732422
-10.015300750732422
-10.015300750732422
-10.015300750732422
-10.015300750732422
-10.137371063232422
-10.015300750732422
-10.137371063232422
-10.137371063232422
-10.137371063232422
-10.137371063232422
-10.137371063232422
-10.137371063232422
-10.137371063232422
-10.137371063232422
-10.137371063232422
-10.137371063232422
-10.137371063232422
-10.137371063232422
-10.137371063232422
-10.137371063232422
-10.137371063232422
-10.137371063232422
-10.137371063232422
-10.137371063232422
-10.137371063232422
-10.137371063232422
-10.137371063232422
-10.137371063232422
-10.137371063232422
-10.137371063232422
-10.015300750732422
-10.015300750732422
-10.015300750732422
-10.015300750732422
-10.015300750732422
-10.015300750732422
-10.015300750732422
-10.015300750732422
-10.015300750732422
-10.015300750732422
-10.015300750732422
-9.893230438232422
-9.893230438232422
-9.893230438232422
-9.893230438232422
-9.893230438232422
-9.893230438232422
-9.893230438232422
-9.893230438232422
-9.893230438232422
-9.893230438232422
-9.771160125732422
-9.771160125732422
-9.771160125732422
-9.771160125732422
-9.771160125732422
-9.771160125732422
-9.771160125732422
-9.771160125732422
-9.771160125732422
-9.771160125732422
-9.771160125732422
-9.893230438232422
-9.893230438232422
-9.893230438232422
-9.893230438232422
-9.893230438232422
-9.893230438232422
-9.893230438232422
-9.893230438232422
-10.015300750732422
-10.015300750732422
-10.015300750732422
-10.015300750732422
-10.015300750732422
-10.015300750732422
-10.137371063232422
-10.137371063232422
-10.137371063232422
-10.137371063232422
-10.137371063232422
-10.137371063232422
-10.137371063232422
-10.137371063232422
-10.137371063232422
-10.137371063232422
-10.259441375732422
-10.137371063232422
-10.137371063232422
-10.137371063232422
-10.259441375732422
-10.137371063232422
-10.137371063232422
-10.137371063232422
-10.137371063232422
-10.137371063232422
-10.137371063232422
-10.137371063232422
-10.137371063232422
-10.015300750732422
-10.015300750732422
-10.015300750732422
-10.015300750732422
-10.015300750732422
-9.893230438232422
-9.893230438232422
-9.893230438232422
-9.893230438232422
-9.771160125732422
-9.771160125732422
-9.771160125732422
-9.649089813232422
-9.649089813232422
-9.649089813232422
-9.527019500732422
-9.527019500732422
-9.527019500732422
-9.527019500732422
-9.527019500732422
-9.404949188232422
-9.404949188232422
-9.404949188232422
-9.404949188232422
-9.404949188232422
-9.404949188232422
-9.404949188232422
-9.282878875732422
-9.282878875732422
-9.282878875732422
-9.282878875732422
-9.282878875732422
-9.282878875732422
-9.282878875732422
-9.282878875732422
-9.282878875732422
-9.282878875732422
-9.282878875732422
-9.282878875732422
-9.282878875732422
-9.404949188232422
-9.404949188232422
-9.404949188232422
-9.404949188232422
-9.404949188232422
-9.404949188232422
-9.527019500732422
-9.527019500732422
-9.527019500732422
-9.527019500732422
-9.649089813232422
-9.649089813232422
-9.649089813232422
-9.649089813232422
-9.649089813232422
-9.649089813232422
-9.649089813232422
-9.771160125732422
-9.771160125732422
-9.771160125732422
-9.771160125732422
-9.771160125732422
-9.771160125732422
-9.771160125732422
-9.771160125732422
-9.771160125732422
-9.771160125732422
-9.771160125732422
-9.771160125732422
-9.771160125732422
-9.771160125732422
-9.771160125732422
-9.771160125732422
-9.771160125732422
-9.771160125732422
-9.771160125732422
-9.771160125732422
-9.771160125732422
-9.771160125732422
-9.771160125732422
-9.649089813232422
-9.771160125732422
-9.771160125732422
-9.771160125732422
-9.771160125732422
-9.771160125732422
-9.771160125732422
-9.771160125732422
-9.771160125732422
-9.771160125732422
-9.771160125732422
-9.771160125732422
-9.771160125732422
-9.771160125732422
-9.771160125732422
-9.771160125732422
-9.771160125732422
-9.771160125732422
-9.771160125732422
-9.771160125732422
-9.771160125732422
-9.771160125732422
-9.771160125732422
-9.771160125732422
-9.771160125732422
-9.771160125732422
-9.771160125732422
-9.771160125732422
-9.771160125732422
-9.771160125732422
-9.771160125732422
-9.771160125732422
-9.771160125732422
-9.771160125732422
-9.771160125732422
-9.771160125732422
-9.893230438232422
-9.893230438232422
-9.893230438232422
-9.893230438232422
-9.893230438232422
-9.893230438232422
-9.893230438232422
-9.893230438232422
-9.893230438232422
-9.893230438232422
-9.893230438232422
-9.893230438232422
-9.893230438232422
-10.015300750732422
-9.893230438232422
-10.015300750732422
-10.015300750732422
-10.015300750732422
-10.015300750732422
-10.015300750732422
-10.015300750732422
-10.015300750732422
-10.015300750732422
-10.015300750732422
-10.015300750732422
-10.137371063232422
-10.137371063232422
-10.137371063232422
-10.137371063232422
-10.137371063232422
-10.137371063232422
-10.137371063232422
-10.137371063232422
-10.137371063232422
-10.137371063232422
-10.137371063232422
-10.137371063232422
-10.137371063232422
-10.137371063232422
-10.137371063232422
-10.015300750732422
-10.015300750732422
-10.015300750732422
-10.015300750732422
-10.015300750732422
-10.015300750732422
-10.015300750732422
-10.015300750732422
-10.015300750732422
-10.015300750732422
-9.893230438232422
-9.893230438232422
-9.893230438232422
-9.893230438232422
-9.893230438232422
-9.893230438232422
-9.893230438232422
-9.893230438232422
-9.771160125732422
-9.771160125732422
-9.771160125732422
-9.771160125732422
-9.771160125732422
-9.771160125732422
-9.771160125732422
-9.771160125732422
-9.771160125732422
-9.771160125732422
-9.771160125732422
-9.771160125732422
-9.771160125732422
-9.771160125732422
-9.771160125732422
-9.771160125732422
-9.771160125732422
-9.771160125732422
-9.771160125732422
-9.771160125732422
-9.771160125732422
-9.893230438232422
-9.893230438232422
-9.893230438232422
-9.893230438232422
-9.893230438232422
-9.893230438232422
-9.893230438232422
-9.893230438232422
-9.893230438232422
-10.015300750732422
-9.893230438232422
-10.015300750732422
-10.015300750732422
-10.015300750732422
-10.015300750732422
-10.015300750732422
-10.015300750732422
-10.015300750732422
-10.015300750732422
-10.015300750732422
-10.015300750732422
-10.015300750732422
-10.015300750732422
-10.015300750732422
-10.015300750732422
-10.015300750732422
-10.015300750732422
-9.893230438232422
-10.015300750732422
-9.893230438232422
-9.893230438232422
-9.893230438232422
-9.893230438232422
-9.893230438232422
-9.893230438232422
-9.893230438232422
-9.893230438232422
-9.893230438232422
-9.771160125732422
-9.771160125732422
-9.771160125732422
-9.771160125732422
-9.771160125732422
-9.771160125732422
-9.771160125732422
-9.771160125732422
-9.771160125732422
-9.771160125732422
-9.649089813232422
-9.649089813232422
-9.649089813232422
-9.649089813232422
-9.649089813232422
-9.649089813232422
-9.649089813232422
-9.649089813232422
-9.649089813232422
-9.649089813232422
-9.649089813232422
-9.649089813232422
-9.649089813232422
-9.649089813232422
-9.649089813232422
-9.649089813232422
-9.649089813232422
-9.649089813232422
-9.649089813232422
-9.649089813232422
-9.649089813232422
-9.649089813232422
-9.649089813232422
-9.649089813232422
-9.649089813232422
-9.649089813232422
-9.649089813232422
-9.649089813232422
-9.649089813232422
-9.649089813232422
-9.649089813232422
-9.527019500732422
-9.527019500732422
-9.527019500732422
-9.527019500732422
-9.527019500732422
-9.527019500732422
-9.527019500732422
-9.527019500732422
-9.527019500732422
-9.527019500732422
-9.404949188232422
-9.404949188232422
-9.404949188232422
-9.404949188232422
-9.404949188232422
-9.404949188232422
-9.404949188232422
-9.404949188232422
-9.404949188232422
-9.404949188232422
-9.404949188232422
-9.404949188232422
-9.404949188232422
-9.404949188232422
-9.404949188232422
-9.404949188232422
-9.404949188232422
-9.404949188232422
-9.404949188232422
-9.404949188232422
-9.404949188232422
-9.404949188232422
-9.404949188232422
-9.527019500732422
-9.527019500732422
-9.527019500732422
-9.527019500732422
-9.527019500732422
-9.527019500732422
-9.527019500732422
-9.527019500732422
-9.527019500732422
-9.649089813232422
-9.649089813232422
-9.649089813232422
-9.649089813232422
-9.649089813232422
-9.649089813232422
-9.771160125732422
-9.771160125732422
-9.771160125732422
-9.771160125732422
-9.771160125732422
-9.771160125732422
-9.893230438232422
-9.893230438232422
-9.893230438232422
-9.893230438232422
-10.015300750732422
-10.015300750732422
-10.015300750732422
-10.015300750732422
-10.015300750732422
-10.015300750732422
-10.015300750732422
-10.015300750732422
-10.015300750732422
-10.137371063232422
-10.137371063232422
-10.137371063232422
-10.137371063232422
-10.137371063232422
-10.137371063232422
-10.137371063232422
-10.137371063232422
-10.137371063232422
-10.137371063232422
-10.137371063232422
-10.137371063232422
-10.137371063232422
-10.137371063232422
-10.137371063232422
-10.137371063232422
-10.137371063232422
-10.137371063232422
-10.137371063232422
-10.137371063232422
-10.015300750732422
-10.015300750732422
-10.015300750732422
-10.015300750732422
-10.015300750732422
-10.015300750732422
-10.015300750732422
-10.015300750732422
-10.015300750732422
-10.015300750732422
-9.893230438232422
-9.893230438232422
-9.893230438232422
-9.893230438232422
