# Supplementary material for: Small Size of Recorded Neuronal Structures Confines the Accuracy in Direct Axonal Voltage Measurements
Source: eNeuro. 2021 Aug 2;8(4):ENEURO.0059-21.2021. doi: 10.1523/ENEURO.0059-21.2021 (PMC8342265; doi:10.1523/ENEURO.0059-21.2021)
Supplement: Extended Data 1 — NEURON codes producing data shown in Figures 2, 5, 8. Download Extended Data 1, ZIP file. [file enu-eN-NWR-0059-21-s01.zip › realistic amplifier model/1_amplifier construction/filter_set/modelcell/30k.dat]

-0.319306373596191
-0.807587146759033
-1.417938709259033
-1.173798084259033
0.291045188903809
1.511748313903809
1.389678001403809
0.413115501403809
-0.685517311096191
-1.295868396759033
-0.807587146759033
0.291045188903809
0.779326438903809
-0.075165748596191
-1.051727771759033
-0.929657459259033
0.535185813903809
2.000029563903809
1.755888938903809
0.046904563903809
-1.784149646759033
-1.906219959259033
-1.051727771759033
-0.685517311096191
-1.295868396759033
-1.417938709259033
-0.441376686096191
0.535185813903809
0.901396751403809
0.535185813903809
-0.319306373596191
-0.563446998596191
-0.075165748596191
0.168974876403809
0.291045188903809
0.779326438903809
1.023467063903809
-0.075165748596191
-0.929657459259033
-0.197236061096191
0.413115501403809
-0.319306373596191
-0.685517311096191
-0.197236061096191
0.413115501403809
0.535185813903809
0.779326438903809
0.901396751403809
0.291045188903809
-0.197236061096191
-0.075165748596191
0.535185813903809
0.535185813903809
-0.319306373596191
-1.051727771759033
-1.417938709259033
-0.807587146759033
0.413115501403809
0.779326438903809
0.413115501403809
0.535185813903809
0.779326438903809
0.657256126403809
0.535185813903809
0.657256126403809
0.168974876403809
-0.319306373596191
-0.319306373596191
-0.563446998596191
-1.051727771759033
-1.295868396759033
-1.051727771759033
0.046904563903809
1.511748313903809
1.877959251403809
1.023467063903809
0.657256126403809
0.657256126403809
0.291045188903809
-0.441376686096191
-1.051727771759033
-1.540009021759033
-1.784149646759033
-1.051727771759033
-0.441376686096191
-0.929657459259033
-1.417938709259033
-0.807587146759033
0.046904563903809
0.291045188903809
0.535185813903809
1.145537376403809
1.267607688903809
0.413115501403809
-0.319306373596191
-0.197236061096191
-0.075165748596191
-0.441376686096191
-0.319306373596191
0.168974876403809
0.413115501403809
0.168974876403809
-0.075165748596191
-0.197236061096191
-0.807587146759033
-1.662079334259033
-1.662079334259033
-0.685517311096191
0.535185813903809
0.535185813903809
0.291045188903809
0.535185813903809
1.023467063903809
0.779326438903809
0.535185813903809
0.779326438903809
0.535185813903809
-0.319306373596191
-1.051727771759033
-0.685517311096191
0.046904563903809
0.046904563903809
-0.685517311096191
-1.173798084259033
-0.563446998596191
0.535185813903809
1.023467063903809
0.779326438903809
0.657256126403809
0.657256126403809
0.535185813903809
0.291045188903809
0.168974876403809
0.168974876403809
0.291045188903809
0.535185813903809
0.413115501403809
-0.563446998596191
-0.563446998596191
0.291045188903809
0.657256126403809
0.779326438903809
1.023467063903809
1.389678001403809
0.779326438903809
-0.441376686096191
-0.929657459259033
-0.319306373596191
-0.319306373596191
-0.807587146759033
-1.173798084259033
-0.563446998596191
0.168974876403809
0.046904563903809
-0.807587146759033
-0.685517311096191
0.657256126403809
0.901396751403809
-0.563446998596191
-1.173798084259033
-0.197236061096191
1.023467063903809
1.145537376403809
0.168974876403809
-0.441376686096191
-0.319306373596191
0.291045188903809
0.657256126403809
0.535185813903809
0.413115501403809
0.168974876403809
-0.197236061096191
-0.929657459259033
-1.051727771759033
-0.319306373596191
0.291045188903809
0.291045188903809
0.168974876403809
0.291045188903809
-0.075165748596191
-0.929657459259033
-0.807587146759033
0.413115501403809
1.389678001403809
1.145537376403809
0.413115501403809
0.413115501403809
0.657256126403809
0.535185813903809
-0.075165748596191
-0.685517311096191
-0.441376686096191
0.168974876403809
-0.197236061096191
-0.807587146759033
-0.685517311096191
-0.197236061096191
-0.563446998596191
-1.051727771759033
-0.441376686096191
0.657256126403809
1.389678001403809
0.657256126403809
-0.807587146759033
-1.540009021759033
-0.929657459259033
-0.319306373596191
-0.441376686096191
-0.563446998596191
-0.685517311096191
-0.441376686096191
0.535185813903809
1.633818626403809
2.122099876403809
1.511748313903809
-0.563446998596191
-2.028290271759033
-1.417938709259033
0.413115501403809
1.511748313903809
0.779326438903809
-0.807587146759033
-1.417938709259033
-0.929657459259033
0.291045188903809
0.901396751403809
0.657256126403809
0.535185813903809
0.046904563903809
-1.662079334259033
-2.150360584259033
-0.929657459259033
0.535185813903809
0.901396751403809
0.413115501403809
-0.319306373596191
-0.563446998596191
0.168974876403809
0.535185813903809
-0.441376686096191
-0.929657459259033
0.046904563903809
1.023467063903809
0.535185813903809
-1.051727771759033
-2.272430896759033
-1.662079334259033
-0.075165748596191
0.535185813903809
-0.075165748596191
-0.685517311096191
-0.319306373596191
0.168974876403809
0.413115501403809
0.413115501403809
-0.197236061096191
-1.051727771759033
-1.662079334259033
-1.540009021759033
-0.807587146759033
0.046904563903809
0.413115501403809
0.779326438903809
1.023467063903809
0.901396751403809
0.901396751403809
1.023467063903809
0.535185813903809
0.168974876403809
0.291045188903809
0.291045188903809
0.291045188903809
0.291045188903809
0.657256126403809
0.901396751403809
0.291045188903809
-0.563446998596191
-0.807587146759033
-0.685517311096191
-0.319306373596191
0.046904563903809
0.291045188903809
0.291045188903809
-0.075165748596191
0.046904563903809
-0.075165748596191
-0.563446998596191
-0.563446998596191
0.046904563903809
1.633818626403809
2.488310813903809
1.267607688903809
-0.197236061096191
-0.685517311096191
-0.441376686096191
-0.075165748596191
-0.319306373596191
-0.563446998596191
-0.685517311096191
-0.441376686096191
-0.197236061096191
-0.563446998596191
-0.807587146759033
-0.563446998596191
-0.197236061096191
1.023467063903809
2.488310813903809
2.610381126403809
1.877959251403809
0.901396751403809
0.413115501403809
0.291045188903809
0.168974876403809
-0.075165748596191
0.046904563903809
0.413115501403809
0.413115501403809
0.046904563903809
-0.563446998596191
-0.807587146759033
-0.685517311096191
-1.051727771759033
-1.051727771759033
-0.441376686096191
-0.807587146759033
-1.295868396759033
-0.319306373596191
1.145537376403809
1.145537376403809
-0.197236061096191
-0.807587146759033
-0.197236061096191
0.657256126403809
0.779326438903809
0.901396751403809
1.145537376403809
0.535185813903809
0.168974876403809
0.535185813903809
0.901396751403809
1.023467063903809
1.145537376403809
0.779326438903809
0.779326438903809
0.657256126403809
-0.563446998596191
-1.662079334259033
-1.662079334259033
-0.929657459259033
-0.563446998596191
-0.319306373596191
0.535185813903809
0.657256126403809
-0.075165748596191
-0.441376686096191
-0.563446998596191
-1.295868396759033
-1.784149646759033
-1.173798084259033
0.046904563903809
-0.075165748596191
-1.295868396759033
-1.784149646759033
-0.929657459259033
0.168974876403809
0.901396751403809
0.291045188903809
-0.685517311096191
-1.662079334259033
-2.394501209259033
-2.272430896759033
-1.051727771759033
0.168974876403809
0.657256126403809
1.023467063903809
1.267607688903809
1.145537376403809
1.023467063903809
0.779326438903809
0.291045188903809
0.046904563903809
0.291045188903809
0.901396751403809
0.779326438903809
-0.441376686096191
-1.417938709259033
-1.295868396759033
-0.441376686096191
0.046904563903809
-0.807587146759033
-2.028290271759033
-1.784149646759033
-0.441376686096191
0.657256126403809
1.145537376403809
0.779326438903809
-0.075165748596191
-0.685517311096191
-0.319306373596191
0.413115501403809
0.901396751403809
1.023467063903809
0.901396751403809
1.023467063903809
1.389678001403809
1.389678001403809
0.901396751403809
0.535185813903809
0.413115501403809
0.413115501403809
-0.197236061096191
-1.417938709259033
-1.906219959259033
-1.051727771759033
0.046904563903809
0.901396751403809
1.511748313903809
1.389678001403809
0.657256126403809
0.291045188903809
0.413115501403809
1.145537376403809
1.511748313903809
1.145537376403809
0.413115501403809
-0.319306373596191
-0.441376686096191
-0.319306373596191
0.168974876403809
0.046904563903809
-1.051727771759033
-1.662079334259033
-0.807587146759033
0.535185813903809
1.389678001403809
1.755888938903809
1.511748313903809
1.145537376403809
0.779326438903809
-0.197236061096191
-1.417938709259033
-0.929657459259033
0.291045188903809
0.168974876403809
-0.807587146759033
-0.807587146759033
-0.929657459259033
-1.173798084259033
-0.197236061096191
0.901396751403809
0.657256126403809
-0.563446998596191
-1.540009021759033
-1.295868396759033
0.046904563903809
0.779326438903809
0.291045188903809
0.291045188903809
0.657256126403809
0.413115501403809
0.046904563903809
0.657256126403809
1.633818626403809
1.389678001403809
0.413115501403809
-0.075165748596191
0.291045188903809
1.267607688903809
1.389678001403809
0.413115501403809
-0.807587146759033
-1.662079334259033
-1.417938709259033
-0.929657459259033
-0.319306373596191
0.901396751403809
1.267607688903809
0.901396751403809
0.779326438903809
0.291045188903809
-0.807587146759033
-2.150360584259033
-2.760712146759033
-2.150360584259033
-0.441376686096191
1.023467063903809
1.511748313903809
1.145537376403809
1.023467063903809
1.023467063903809
0.413115501403809
-0.197236061096191
0.046904563903809
0.779326438903809
1.145537376403809
1.267607688903809
0.901396751403809
0.535185813903809
0.046904563903809
-0.441376686096191
-0.319306373596191
0.046904563903809
0.291045188903809
0.535185813903809
0.657256126403809
0.046904563903809
-0.929657459259033
-1.051727771759033
-0.197236061096191
0.779326438903809
0.901396751403809
-0.075165748596191
-1.173798084259033
-1.417938709259033
-0.685517311096191
0.046904563903809
0.779326438903809
0.657256126403809
-0.197236061096191
-0.075165748596191
0.657256126403809
1.145537376403809
1.145537376403809
1.145537376403809
1.023467063903809
0.535185813903809
-0.319306373596191
-1.173798084259033
-0.563446998596191
0.413115501403809
0.413115501403809
0.168974876403809
0.291045188903809
0.413115501403809
0.657256126403809
0.779326438903809
0.413115501403809
0.413115501403809
0.413115501403809
0.046904563903809
-0.319306373596191
-0.441376686096191
-0.197236061096191
0.291045188903809
0.779326438903809
0.779326438903809
0.168974876403809
-0.441376686096191
-1.051727771759033
-1.417938709259033
-1.662079334259033
-1.295868396759033
-0.563446998596191
-0.441376686096191
-0.929657459259033
-0.441376686096191
0.291045188903809
0.291045188903809
-0.563446998596191
-1.540009021759033
-1.173798084259033
0.291045188903809
1.633818626403809
1.755888938903809
1.145537376403809
0.901396751403809
1.145537376403809
1.145537376403809
0.413115501403809
-0.197236061096191
-0.441376686096191
-0.441376686096191
-0.441376686096191
-0.441376686096191
-0.197236061096191
-0.197236061096191
-0.441376686096191
-0.685517311096191
-0.685517311096191
-0.807587146759033
-1.173798084259033
-0.929657459259033
0.046904563903809
0.779326438903809
0.168974876403809
-0.929657459259033
-0.563446998596191
0.901396751403809
1.023467063903809
-0.319306373596191
-1.662079334259033
-2.272430896759033
-1.784149646759033
-0.685517311096191
-0.197236061096191
-0.075165748596191
0.168974876403809
0.168974876403809
-0.075165748596191
-0.319306373596191
-0.319306373596191
-0.075165748596191
0.901396751403809
1.755888938903809
1.511748313903809
0.535185813903809
0.168974876403809
0.291045188903809
0.046904563903809
-0.075165748596191
0.291045188903809
0.779326438903809
0.901396751403809
0.291045188903809
-1.051727771759033
-1.784149646759033
-1.784149646759033
-0.929657459259033
0.046904563903809
0.413115501403809
0.779326438903809
1.267607688903809
1.511748313903809
1.267607688903809
0.413115501403809
-0.075165748596191
0.901396751403809
1.755888938903809
1.389678001403809
0.291045188903809
-0.075165748596191
-0.075165748596191
-0.319306373596191
-0.685517311096191
-0.319306373596191
0.779326438903809
0.901396751403809
0.657256126403809
0.168974876403809
-0.563446998596191
-0.319306373596191
0.168974876403809
0.291045188903809
0.168974876403809
-0.075165748596191
-0.075165748596191
-0.319306373596191
-1.051727771759033
-1.173798084259033
-0.563446998596191
-0.319306373596191
-0.197236061096191
0.046904563903809
0.291045188903809
0.291045188903809
-0.319306373596191
-0.563446998596191
-0.197236061096191
0.168974876403809
0.046904563903809
0.413115501403809
0.779326438903809
0.657256126403809
0.535185813903809
0.901396751403809
0.535185813903809
-0.441376686096191
-0.807587146759033
0.046904563903809
1.145537376403809
1.023467063903809
0.046904563903809
-0.075165748596191
0.535185813903809
1.511748313903809
1.633818626403809
0.046904563903809
-2.028290271759033
-2.272430896759033
-0.563446998596191
1.633818626403809
2.244170188903809
1.267607688903809
0.413115501403809
0.901396751403809
1.633818626403809
1.023467063903809
0.413115501403809
0.657256126403809
0.657256126403809
0.535185813903809
1.389678001403809
1.511748313903809
0.535185813903809
-0.075165748596191
0.046904563903809
0.291045188903809
-0.075165748596191
-0.929657459259033
-1.295868396759033
-0.807587146759033
-0.197236061096191
-0.197236061096191
-0.807587146759033
-0.685517311096191
0.657256126403809
1.389678001403809
0.413115501403809
-0.929657459259033
-1.295868396759033
-0.441376686096191
0.413115501403809
0.779326438903809
0.779326438903809
0.779326438903809
1.145537376403809
1.145537376403809
0.657256126403809
0.779326438903809
1.267607688903809
1.145537376403809
0.168974876403809
-0.929657459259033
-1.784149646759033
-2.272430896759033
-1.295868396759033
0.291045188903809
1.023467063903809
0.168974876403809
-1.295868396759033
-2.150360584259033
-1.784149646759033
-0.441376686096191
0.046904563903809
-0.319306373596191
-0.685517311096191
-0.441376686096191
0.779326438903809
2.122099876403809
1.877959251403809
0.657256126403809
-0.319306373596191
-0.807587146759033
-1.051727771759033
-1.295868396759033
-1.051727771759033
0.046904563903809
1.023467063903809
1.023467063903809
-0.319306373596191
-1.173798084259033
-0.563446998596191
-0.075165748596191
0.168974876403809
0.535185813903809
1.145537376403809
1.267607688903809
0.901396751403809
-0.075165748596191
-0.197236061096191
0.901396751403809
1.267607688903809
0.168974876403809
-1.295868396759033
-1.540009021759033
-0.929657459259033
-0.685517311096191
-1.173798084259033
-1.295868396759033
-0.319306373596191
0.291045188903809
-0.563446998596191
-1.784149646759033
-2.028290271759033
-1.051727771759033
-0.197236061096191
-0.197236061096191
-0.319306373596191
-0.075165748596191
-0.197236061096191
-0.685517311096191
-0.197236061096191
1.145537376403809
1.511748313903809
0.657256126403809
-0.197236061096191
-0.441376686096191
0.046904563903809
0.535185813903809
0.046904563903809
-0.929657459259033
-1.540009021759033
-1.295868396759033
-0.197236061096191
0.779326438903809
-0.075165748596191
-0.929657459259033
-0.563446998596191
0.046904563903809
-0.075165748596191
-0.685517311096191
-0.685517311096191
0.291045188903809
0.779326438903809
0.168974876403809
-0.319306373596191
0.046904563903809
0.657256126403809
1.023467063903809
1.145537376403809
0.535185813903809
-0.075165748596191
-0.197236061096191
0.046904563903809
0.657256126403809
1.267607688903809
0.657256126403809
-0.319306373596191
-0.197236061096191
0.413115501403809
0.413115501403809
-0.075165748596191
-0.197236061096191
-0.319306373596191
-0.807587146759033
-0.807587146759033
-0.319306373596191
0.046904563903809
0.168974876403809
0.291045188903809
0.901396751403809
1.755888938903809
1.633818626403809
0.901396751403809
0.535185813903809
0.535185813903809
0.291045188903809
-0.075165748596191
0.046904563903809
0.657256126403809
0.901396751403809
0.046904563903809
-0.929657459259033
-0.807587146759033
-0.075165748596191
1.023467063903809
1.145537376403809
0.657256126403809
0.657256126403809
0.779326438903809
0.657256126403809
0.413115501403809
-0.319306373596191
-0.685517311096191
0.168974876403809
1.145537376403809
0.901396751403809
0.168974876403809
-0.075165748596191
0.291045188903809
1.023467063903809
1.755888938903809
1.755888938903809
1.145537376403809
0.657256126403809
0.413115501403809
0.413115501403809
-0.075165748596191
-0.807587146759033
-0.319306373596191
1.023467063903809
1.511748313903809
1.023467063903809
-0.197236061096191
-0.929657459259033
-0.929657459259033
-0.319306373596191
0.657256126403809
0.901396751403809
-0.075165748596191
-1.540009021759033
-1.784149646759033
-0.685517311096191
0.168974876403809
-0.197236061096191
-0.319306373596191
-0.197236061096191
-1.051727771759033
-1.784149646759033
-1.662079334259033
-1.173798084259033
-0.685517311096191
-0.197236061096191
-0.441376686096191
-0.441376686096191
0.413115501403809
1.877959251403809
2.976592063903809
2.488310813903809
0.901396751403809
0.046904563903809
-0.197236061096191
-0.197236061096191
-0.075165748596191
-0.075165748596191
-0.563446998596191
-1.295868396759033
-1.295868396759033
-1.540009021759033
-1.173798084259033
-0.197236061096191
0.291045188903809
-0.319306373596191
-1.051727771759033
-0.807587146759033
0.413115501403809
0.657256126403809
0.291045188903809
0.535185813903809
0.901396751403809
0.779326438903809
0.535185813903809
0.535185813903809
0.291045188903809
0.046904563903809
-0.075165748596191
-0.441376686096191
-0.197236061096191
0.168974876403809
-0.197236061096191
-0.563446998596191
-0.075165748596191
0.413115501403809
0.413115501403809
0.413115501403809
0.168974876403809
-0.685517311096191
-1.173798084259033
-0.929657459259033
-0.563446998596191
-0.807587146759033
-1.295868396759033
-1.417938709259033
-0.929657459259033
-0.197236061096191
0.291045188903809
0.657256126403809
0.657256126403809
0.291045188903809
0.168974876403809
0.046904563903809
0.046904563903809
0.168974876403809
0.291045188903809
1.023467063903809
1.755888938903809
1.267607688903809
0.046904563903809
-0.685517311096191
-0.929657459259033
-1.173798084259033
-0.197236061096191
0.657256126403809
0.291045188903809
-0.563446998596191
-1.051727771759033
-0.563446998596191
0.046904563903809
0.168974876403809
-0.441376686096191
-0.685517311096191
-0.441376686096191
-0.563446998596191
-0.807587146759033
-0.685517311096191
-0.197236061096191
0.657256126403809
1.145537376403809
0.535185813903809
-0.685517311096191
-0.929657459259033
-0.807587146759033
-0.929657459259033
-0.685517311096191
-0.563446998596191
-0.197236061096191
0.901396751403809
1.389678001403809
0.901396751403809
0.291045188903809
-0.075165748596191
0.168974876403809
0.535185813903809
0.535185813903809
0.779326438903809
1.511748313903809
1.511748313903809
1.145537376403809
0.779326438903809
1.023467063903809
1.389678001403809
0.779326438903809
-0.807587146759033
-1.417938709259033
-1.051727771759033
-0.685517311096191
-0.441376686096191
-0.075165748596191
0.291045188903809
0.657256126403809
1.267607688903809
1.633818626403809
1.267607688903809
0.291045188903809
-0.075165748596191
0.046904563903809
-0.441376686096191
-0.807587146759033
-0.807587146759033
-0.929657459259033
-0.807587146759033
-0.929657459259033
-1.662079334259033
-1.295868396759033
-0.075165748596191
0.779326438903809
0.901396751403809
0.046904563903809
-0.563446998596191
-0.441376686096191
0.413115501403809
1.023467063903809
0.413115501403809
-0.319306373596191
-0.685517311096191
-0.807587146759033
-0.807587146759033
-0.685517311096191
-0.685517311096191
-0.807587146759033
-0.685517311096191
-0.319306373596191
0.046904563903809
0.535185813903809
1.023467063903809
0.535185813903809
-0.685517311096191
-1.662079334259033
-1.662079334259033
-1.051727771759033
-0.563446998596191
-0.319306373596191
0.046904563903809
0.901396751403809
1.267607688903809
0.291045188903809
-0.441376686096191
-0.685517311096191
-1.540009021759033
-1.906219959259033
-1.540009021759033
-1.417938709259033
-1.295868396759033
-0.685517311096191
-0.075165748596191
0.168974876403809
-0.075165748596191
-0.441376686096191
-0.685517311096191
-0.319306373596191
0.168974876403809
-0.197236061096191
-0.441376686096191
0.168974876403809
0.046904563903809
-0.685517311096191
-0.807587146759033
-0.685517311096191
-0.441376686096191
0.168974876403809
1.267607688903809
1.389678001403809
-0.075165748596191
-1.173798084259033
-0.807587146759033
-0.197236061096191
0.657256126403809
1.267607688903809
0.657256126403809
0.413115501403809
0.657256126403809
-0.075165748596191
-0.929657459259033
-0.197236061096191
0.901396751403809
1.267607688903809
0.779326438903809
-0.319306373596191
-1.295868396759033
-1.173798084259033
-0.197236061096191
0.046904563903809
0.046904563903809
0.291045188903809
0.168974876403809
0.046904563903809
0.046904563903809
-0.929657459259033
-2.272430896759033
-2.516571521759033
-1.417938709259033
-0.075165748596191
0.779326438903809
0.901396751403809
0.535185813903809
-0.075165748596191
-0.441376686096191
-0.075165748596191
0.779326438903809
1.145537376403809
0.901396751403809
0.046904563903809
-0.929657459259033
-0.929657459259033
-0.441376686096191
-0.441376686096191
-0.807587146759033
-1.051727771759033
-0.441376686096191
0.901396751403809
1.755888938903809
1.389678001403809
0.779326438903809
0.657256126403809
0.413115501403809
0.168974876403809
0.168974876403809
-0.075165748596191
-0.441376686096191
-0.441376686096191
-0.319306373596191
-0.319306373596191
-0.441376686096191
-0.197236061096191
0.535185813903809
1.633818626403809
2.366240501403809
2.000029563903809
1.267607688903809
0.535185813903809
0.046904563903809
0.168974876403809
0.901396751403809
1.145537376403809
0.291045188903809
-0.685517311096191
-0.685517311096191
0.046904563903809
0.535185813903809
0.168974876403809
-1.173798084259033
-1.540009021759033
-1.417938709259033
-1.540009021759033
-1.417938709259033
-1.173798084259033
-0.685517311096191
-0.563446998596191
-0.563446998596191
-0.685517311096191
-0.319306373596191
0.291045188903809
0.413115501403809
0.046904563903809
0.046904563903809
0.657256126403809
0.657256126403809
-0.197236061096191
-1.540009021759033
-2.394501209259033
-1.540009021759033
-0.441376686096191
-0.319306373596191
-0.685517311096191
-0.807587146759033
-0.807587146759033
-0.807587146759033
-0.807587146759033
-0.685517311096191
-0.075165748596191
0.657256126403809
0.413115501403809
-0.563446998596191
-0.929657459259033
-0.563446998596191
0.291045188903809
0.901396751403809
1.023467063903809
0.535185813903809
-0.197236061096191
-0.319306373596191
0.046904563903809
0.291045188903809
-0.197236061096191
-0.807587146759033
-0.685517311096191
-0.197236061096191
-0.075165748596191
-0.685517311096191
-0.807587146759033
0.046904563903809
0.779326438903809
0.168974876403809
-1.173798084259033
-0.929657459259033
1.023467063903809
2.610381126403809
2.732451438903809
1.755888938903809
0.657256126403809
-0.075165748596191
0.046904563903809
0.657256126403809
0.535185813903809
-0.563446998596191
-1.051727771759033
-0.807587146759033
-0.685517311096191
-0.929657459259033
-1.051727771759033
-0.685517311096191
-0.441376686096191
-0.685517311096191
-0.685517311096191
-0.441376686096191
-0.075165748596191
0.291045188903809
0.413115501403809
0.291045188903809
0.291045188903809
0.535185813903809
1.023467063903809
1.145537376403809
0.535185813903809
0.046904563903809
0.291045188903809
0.413115501403809
0.168974876403809
-0.563446998596191
-1.417938709259033
-1.417938709259033
-0.685517311096191
-0.685517311096191
-0.685517311096191
-0.441376686096191
-0.197236061096191
-0.075165748596191
-0.075165748596191
-0.197236061096191
-0.319306373596191
-0.197236061096191
0.046904563903809
0.046904563903809
-0.197236061096191
-0.441376686096191
-0.929657459259033
-0.807587146759033
0.413115501403809
1.145537376403809
1.267607688903809
0.291045188903809
-0.685517311096191
-0.197236061096191
0.901396751403809
1.389678001403809
0.901396751403809
0.168974876403809
0.046904563903809
0.291045188903809
0.291045188903809
0.046904563903809
-0.075165748596191
0.168974876403809
0.291045188903809
-0.319306373596191
-0.807587146759033
0.168974876403809
1.633818626403809
1.755888938903809
0.657256126403809
-0.441376686096191
-0.563446998596191
0.168974876403809
0.779326438903809
0.657256126403809
0.413115501403809
0.291045188903809
0.291045188903809
0.291045188903809
0.168974876403809
0.535185813903809
1.389678001403809
1.755888938903809
0.779326438903809
-0.441376686096191
-1.051727771759033
-0.929657459259033
0.046904563903809
0.291045188903809
-0.319306373596191
-0.441376686096191
-0.075165748596191
-0.563446998596191
-1.662079334259033
-2.028290271759033
-1.662079334259033
-0.685517311096191
-0.319306373596191
-0.197236061096191
0.413115501403809
1.023467063903809
2.122099876403809
2.854521751403809
1.877959251403809
0.657256126403809
0.168974876403809
-0.807587146759033
-1.417938709259033
0.046904563903809
1.389678001403809
1.023467063903809
0.168974876403809
-0.197236061096191
-0.075165748596191
-0.319306373596191
-0.807587146759033
-0.685517311096191
0.168974876403809
0.779326438903809
0.779326438903809
0.901396751403809
1.267607688903809
0.779326438903809
-0.319306373596191
-1.051727771759033
-0.807587146759033
-0.197236061096191
-0.075165748596191
0.046904563903809
0.168974876403809
0.168974876403809
0.413115501403809
0.413115501403809
0.046904563903809
-0.075165748596191
0.046904563903809
0.046904563903809
-0.075165748596191
-0.075165748596191
-0.319306373596191
-0.197236061096191
0.291045188903809
-0.197236061096191
-0.563446998596191
0.657256126403809
1.755888938903809
1.389678001403809
0.535185813903809
0.168974876403809
0.046904563903809
0.168974876403809
0.413115501403809
0.779326438903809
0.657256126403809
0.535185813903809
0.413115501403809
-0.441376686096191
-1.173798084259033
-0.441376686096191
0.901396751403809
1.267607688903809
0.413115501403809
-0.441376686096191
-0.319306373596191
0.291045188903809
0.413115501403809
-0.685517311096191
-1.295868396759033
-0.685517311096191
0.046904563903809
0.291045188903809
0.291045188903809
-0.197236061096191
-0.563446998596191
-0.563446998596191
-0.685517311096191
-0.685517311096191
-0.197236061096191
0.413115501403809
0.779326438903809
0.413115501403809
-0.685517311096191
-1.173798084259033
-0.807587146759033
-0.563446998596191
-0.441376686096191
0.168974876403809
1.267607688903809
1.511748313903809
0.901396751403809
0.535185813903809
0.413115501403809
-0.075165748596191
-0.563446998596191
-0.441376686096191
0.168974876403809
0.413115501403809
0.168974876403809
-0.197236061096191
0.168974876403809
0.901396751403809
0.413115501403809
-0.319306373596191
-0.319306373596191
0.413115501403809
1.023467063903809
1.511748313903809
1.755888938903809
0.535185813903809
-0.807587146759033
-0.807587146759033
-0.319306373596191
-0.197236061096191
-0.563446998596191
-0.807587146759033
-0.807587146759033
-0.319306373596191
0.168974876403809
-0.685517311096191
-2.272430896759033
-2.882782459259033
-1.540009021759033
0.291045188903809
0.535185813903809
0.046904563903809
0.413115501403809
1.023467063903809
0.657256126403809
-0.197236061096191
-1.173798084259033
-1.173798084259033
0.413115501403809
1.511748313903809
1.023467063903809
0.046904563903809
-0.441376686096191
-0.807587146759033
-0.929657459259033
-0.929657459259033
-1.051727771759033
-1.784149646759033
-2.150360584259033
-0.807587146759033
0.779326438903809
1.267607688903809
1.511748313903809
1.389678001403809
0.901396751403809
0.657256126403809
-0.075165748596191
-0.441376686096191
-0.197236061096191
-0.075165748596191
-0.075165748596191
-0.685517311096191
-1.295868396759033
-0.685517311096191
0.535185813903809
1.389678001403809
1.755888938903809
2.000029563903809
1.267607688903809
0.168974876403809
-0.441376686096191
-0.685517311096191
-0.929657459259033
-1.295868396759033
-1.295868396759033
-0.563446998596191
-0.197236061096191
-0.319306373596191
-0.319306373596191
0.291045188903809
1.023467063903809
1.023467063903809
0.046904563903809
-0.929657459259033
-0.563446998596191
1.145537376403809
2.244170188903809
1.633818626403809
0.046904563903809
-0.685517311096191
-0.441376686096191
-0.197236061096191
-0.563446998596191
-0.441376686096191
0.168974876403809
0.046904563903809
-0.441376686096191
-0.685517311096191
-0.319306373596191
0.046904563903809
0.413115501403809
0.901396751403809
1.145537376403809
0.535185813903809
-0.441376686096191
-0.441376686096191
-0.441376686096191
-0.685517311096191
-0.197236061096191
0.291045188903809
0.291045188903809
0.046904563903809
0.046904563903809
0.291045188903809
0.901396751403809
1.633818626403809
1.389678001403809
0.901396751403809
0.535185813903809
0.291045188903809
-0.319306373596191
-0.197236061096191
0.535185813903809
1.023467063903809
1.023467063903809
-0.197236061096191
-1.784149646759033
-1.784149646759033
-0.441376686096191
1.267607688903809
2.000029563903809
1.145537376403809
-0.319306373596191
-1.051727771759033
-0.929657459259033
-0.563446998596191
-0.197236061096191
0.168974876403809
-0.197236061096191
-0.807587146759033
-0.319306373596191
0.901396751403809
1.267607688903809
0.535185813903809
0.168974876403809
0.901396751403809
1.755888938903809
1.511748313903809
1.023467063903809
0.535185813903809
-0.197236061096191
-0.929657459259033
-1.417938709259033
-0.929657459259033
0.413115501403809
0.168974876403809
-0.929657459259033
-0.929657459259033
-0.563446998596191
-1.295868396759033
-2.028290271759033
-1.662079334259033
-0.929657459259033
-0.563446998596191
-0.197236061096191
0.291045188903809
0.535185813903809
0.413115501403809
-0.319306373596191
-0.807587146759033
-0.563446998596191
-0.075165748596191
0.535185813903809
1.389678001403809
1.267607688903809
0.046904563903809
-0.685517311096191
0.046904563903809
0.779326438903809
0.535185813903809
0.657256126403809
1.145537376403809
1.145537376403809
0.779326438903809
0.168974876403809
-0.319306373596191
-1.173798084259033
-1.906219959259033
-2.150360584259033
-1.906219959259033
-1.051727771759033
-0.075165748596191
0.413115501403809
0.046904563903809
-0.197236061096191
-0.319306373596191
-0.807587146759033
-0.441376686096191
0.291045188903809
0.046904563903809
-0.319306373596191
-0.197236061096191
-0.197236061096191
-0.319306373596191
-0.441376686096191
-0.441376686096191
-0.319306373596191
0.168974876403809
1.023467063903809
1.877959251403809
1.267607688903809
-0.685517311096191
-2.028290271759033
-1.417938709259033
-0.075165748596191
0.901396751403809
1.023467063903809
0.779326438903809
1.023467063903809
1.145537376403809
0.779326438903809
0.535185813903809
0.535185813903809
0.535185813903809
0.168974876403809
-0.685517311096191
-1.784149646759033
-3.004852771759033
-3.004852771759033
-1.784149646759033
-1.173798084259033
-1.417938709259033
-1.295868396759033
-0.685517311096191
0.046904563903809
-0.197236061096191
-0.929657459259033
-0.929657459259033
0.168974876403809
1.389678001403809
1.267607688903809
0.779326438903809
0.901396751403809
1.023467063903809
0.901396751403809
0.413115501403809
0.046904563903809
-0.197236061096191
-0.563446998596191
-0.197236061096191
0.535185813903809
1.145537376403809
0.779326438903809
-0.441376686096191
-0.807587146759033
-0.075165748596191
0.901396751403809
1.267607688903809
0.657256126403809
-0.319306373596191
-0.197236061096191
0.291045188903809
0.046904563903809
-0.319306373596191
-0.929657459259033
-1.662079334259033
-1.295868396759033
0.535185813903809
2.000029563903809
1.511748313903809
0.046904563903809
-0.563446998596191
-0.197236061096191
0.413115501403809
0.413115501403809
-0.075165748596191
-0.197236061096191
0.291045188903809
0.779326438903809
0.779326438903809
1.023467063903809
0.779326438903809
-0.197236061096191
-0.197236061096191
0.901396751403809
2.000029563903809
1.755888938903809
0.657256126403809
-0.075165748596191
0.046904563903809
0.779326438903809
1.511748313903809
1.633818626403809
0.901396751403809
-0.197236061096191
-1.295868396759033
-1.662079334259033
-1.540009021759033
-0.685517311096191
0.657256126403809
1.267607688903809
-0.075165748596191
-1.173798084259033
0.046904563903809
2.122099876403809
2.976592063903809
2.610381126403809
1.633818626403809
-0.075165748596191
-1.417938709259033
-1.662079334259033
-1.662079334259033
-1.417938709259033
-1.295868396759033
-1.173798084259033
-0.685517311096191
0.291045188903809
1.023467063903809
0.779326438903809
-0.197236061096191
-0.197236061096191
0.413115501403809
0.535185813903809
0.291045188903809
0.413115501403809
0.413115501403809
-0.075165748596191
-0.563446998596191
-0.929657459259033
-1.051727771759033
-0.929657459259033
-0.075165748596191
0.657256126403809
0.657256126403809
0.291045188903809
0.168974876403809
0.046904563903809
-0.563446998596191
-0.563446998596191
0.046904563903809
0.535185813903809
0.413115501403809
-0.563446998596191
-0.929657459259033
-0.319306373596191
0.535185813903809
1.267607688903809
1.389678001403809
0.901396751403809
-0.319306373596191
-1.540009021759033
-1.784149646759033
-0.929657459259033
0.168974876403809
0.291045188903809
-0.563446998596191
-1.417938709259033
-1.417938709259033
-0.197236061096191
0.413115501403809
-0.197236061096191
-0.441376686096191
0.901396751403809
1.267607688903809
-0.197236061096191
-0.807587146759033
0.046904563903809
1.023467063903809
1.145537376403809
0.535185813903809
-0.319306373596191
-0.563446998596191
0.046904563903809
1.145537376403809
1.633818626403809
1.023467063903809
-0.075165748596191
-0.929657459259033
-0.929657459259033
0.168974876403809
1.145537376403809
1.511748313903809
1.145537376403809
0.413115501403809
-0.197236061096191
0.291045188903809
1.023467063903809
0.657256126403809
-0.075165748596191
-0.685517311096191
-1.295868396759033
-1.051727771759033
0.291045188903809
1.633818626403809
1.511748313903809
0.168974876403809
-1.051727771759033
-0.929657459259033
0.046904563903809
0.168974876403809
-0.441376686096191
-0.929657459259033
-0.685517311096191
-0.197236061096191
-0.197236061096191
-0.563446998596191
-0.319306373596191
0.168974876403809
0.535185813903809
1.023467063903809
1.511748313903809
1.633818626403809
0.901396751403809
-0.075165748596191
-1.051727771759033
-1.662079334259033
-1.173798084259033
0.291045188903809
0.901396751403809
0.413115501403809
0.046904563903809
0.535185813903809
1.023467063903809
1.145537376403809
0.535185813903809
-0.563446998596191
-1.173798084259033
-0.685517311096191
-0.807587146759033
-1.417938709259033
-1.417938709259033
-1.173798084259033
-1.417938709259033
-1.295868396759033
-0.319306373596191
0.168974876403809
-0.319306373596191
-1.417938709259033
-1.906219959259033
-1.417938709259033
-0.197236061096191
0.901396751403809
1.145537376403809
0.046904563903809
-1.540009021759033
-2.516571521759033
-2.272430896759033
-1.173798084259033
-0.685517311096191
-0.441376686096191
0.168974876403809
1.023467063903809
1.511748313903809
1.389678001403809
0.413115501403809
-0.685517311096191
-1.173798084259033
-1.295868396759033
-1.173798084259033
-0.807587146759033
0.046904563903809
0.535185813903809
-0.319306373596191
-1.173798084259033
-0.929657459259033
-0.197236061096191
-0.075165748596191
-0.319306373596191
-0.075165748596191
0.413115501403809
0.291045188903809
-0.197236061096191
-0.441376686096191
-0.441376686096191
-0.197236061096191
0.046904563903809
0.535185813903809
1.633818626403809
2.244170188903809
1.145537376403809
0.168974876403809
-0.197236061096191
-0.319306373596191
0.413115501403809
1.145537376403809
0.901396751403809
0.168974876403809
-0.319306373596191
-0.563446998596191
-0.441376686096191
0.657256126403809
-1.662079334259033
-9.596649169921875
-30.592741012573242
-110.670860290527340
-245.314407348632810
-366.530212402343750
-433.790954589843750
-453.688415527343750
-449.660095214843750
-440.504821777343750
-433.424743652343750
-427.809509277343750
-422.682556152343750
-417.677673339843750
-412.550720214843750
-406.203063964843750
-399.122985839843750
-393.263610839843750
-387.892517089843750
-381.789001464843750
-376.051696777343750
-370.924743652343750
-366.896423339843750
-362.868103027343750
-358.473571777343750
-353.590759277343750
-348.952087402343750
-344.801696777343750
-341.017517089843750
-337.355407714843750
-333.815368652343750
-330.275329589843750
-326.247009277343750
-321.364196777343750
-316.481384277343750
-312.208923339843750
-308.180603027343750
-304.152282714843750
-300.368103027343750
-296.828063964843750
-293.410095214843750
-290.846618652343750
-288.893493652343750
-285.719665527343750
-281.325134277343750
-276.930603027343750
-273.634704589843750
-271.559509277343750
-269.362243652343750
-266.188415527343750
-262.282165527343750
-258.497985839843750
-255.202102661132810
-252.150344848632810
-248.732376098632810
-245.680618286132810
-242.995071411132810
-240.675735473632810
-238.600540161132810
-235.914993286132810
-233.107376098632810
-230.788040161132810
-228.712844848632810
-226.027297973632810
-223.097610473632810
-220.412063598632810
-218.214797973632810
-216.017532348632810
-212.965774536132810
-209.547805786132810
-206.862258911132810
-204.787063598632810
-203.566360473632810
-202.101516723632810
-199.538040161132810
-196.852493286132810
-194.533157348632810
-191.969680786132810
-189.284133911132810
-186.476516723632810
-184.401321411132810
-182.936477661132810
-181.715774536132810
-180.739212036132810
-179.274368286132810
-177.077102661132810
-174.269485473632810
-171.950149536132810
-170.119094848632810
-167.311477661132810
-164.259719848632810
-162.306594848632810
-160.963821411132810
-159.132766723632810
-157.301712036132810
-156.203079223632810
-155.714797973632810
-154.249954223632810
-151.686477661132810
-149.245071411132810
-147.291946411132810
-145.460891723632810
-144.240188598632810
-143.141555786132810
-141.798782348632810
-139.601516723632810
-137.526321411132810
-136.061492919921870
-135.207000732421870
-134.352508544921870
-132.887664794921870
-130.812469482421870
-128.371063232421870
-126.417930603027340
-125.075157165527340
-123.732383728027340
-122.633750915527340
-122.023399353027340
-121.046836853027340
-119.704063415527340
-118.605430603027340
-117.873008728027340
-116.652305603027340
-114.943321228027340
-114.088829040527340
-113.356407165527340
-112.013633728027340
-110.426719665527340
-108.717735290527340
-107.252891540527340
-106.520469665527340
-105.543907165527340
-103.834922790527340
-101.881797790527340
-100.905235290527340
-100.416954040527340
-100.050743103027340
-99.196250915527344
-97.487266540527344
-95.778282165527344
-95.290000915527344
-94.557579040527344
-93.092735290527344
-91.505821228027344
-90.529258728027344
-89.796836853027344
-88.820274353027344
-87.355430603027344
-85.768516540527344
-84.303672790527344
-83.327110290527344
-82.960899353027344
-82.594688415527344
-81.984336853027344
-81.618125915527344
-81.862266540527344
-82.228477478027344
-81.007774353027344
-78.200157165527344
-76.369102478027344
-76.491172790527344
-76.369102478027344
-75.026329040527344
-73.317344665527344
-71.974578857421875
-70.875946044921875
-70.875946044921875
-71.608367919921875
-71.852508544921875
-71.730438232421875
-71.730438232421875
-70.875946044921875
-68.800750732421875
-66.603485107421875
-64.894500732421875
-64.040008544921875
-64.162078857421875
-64.650360107421875
-64.284149169921875
-63.307582855224609
-62.819301605224609
-62.575160980224609
-62.086879730224609
-61.110317230224609
-59.645473480224609
-58.546840667724609
-58.424770355224609
-58.668910980224609
-58.546840667724609
-57.936489105224609
-56.959926605224609
-55.739223480224609
-55.006801605224609
-54.884731292724609
-54.884731292724609
-54.518520355224609
-53.908168792724609
-53.175746917724609
-52.077114105224609
-50.856410980224609
-49.757778167724609
-49.879848480224609
-50.368129730224609
-50.246059417724609
-49.391567230224609
-48.659145355224609
-48.292934417724609
-48.170864105224609
-47.926723480224609
-47.316371917724609
-46.461879730224609
-45.973598480224609
-45.607387542724609
-45.241176605224609
-44.752895355224609
-44.020473480224609
-43.532192230224609
-43.288051605224609
-42.677700042724609
-41.945278167724609
-41.456996917724609
-41.212856292724609
-41.090785980224609
-40.724578857421875
-40.236297607421875
-39.992156982421875
-40.114227294921875
-40.114227294921875
-39.625946044921875
-39.625946044921875
-39.503875732421875
-39.015594482421875
-38.405242919921875
-38.161102294921875
-38.161102294921875
-37.550750732421875
-36.330047607421875
-35.841766357421875
-36.330047607421875
-36.818328857421875
-36.452117919921875
-35.597625732421875
-34.132781982421875
-32.912078857421875
-32.667938232421875
-33.034149169921875
-33.888641357421875
-34.743133544921875
-34.376922607421875
-33.400360107421875
-32.301727294921875
-31.447233200073242
-31.203092575073242
-31.447233200073242
-30.592741012573242
-28.761686325073242
-28.639616012573242
-29.616178512573242
-30.104459762573242
-30.226530075073242
-29.982389450073242
-29.005826950073242
-28.273405075073242
-28.883756637573242
-30.226530075073242
-30.348600387573242
-29.249967575073242
-28.151334762573242
-27.052701950073242
-26.686491012573242
-27.907194137573242
-29.738248825073242
-30.592741012573242
-29.616178512573242
-28.029264450073242
-25.954069137573242
-24.245086669921875
-24.611297607421875
-25.831998825073242
-26.320280075073242
-26.442350387573242
-25.954069137573242
-25.099576950073242
-24.367156982421875
-23.878875732421875
-24.000946044921875
-24.855436325073242
-25.465787887573242
-24.733367919921875
-23.634735107421875
-23.268524169921875
-23.268524169921875
-23.390594482421875
-23.512664794921875
-23.756805419921875
-24.367156982421875
-24.367156982421875
-23.756805419921875
-23.268524169921875
-23.634735107421875
-23.878875732421875
-23.390594482421875
-22.414031982421875
-21.803680419921875
-21.803680419921875
-22.414031982421875
-22.414031982421875
-21.681610107421875
-21.071258544921875
-21.193328857421875
-21.803680419921875
-22.047821044921875
-21.437469482421875
-20.705047607421875
-20.705047607421875
-20.827117919921875
-20.705047607421875
-19.728485107421875
-18.629852294921875
-18.507781982421875
-19.240203857421875
-19.850555419921875
-19.240203857421875
-18.507781982421875
-17.653289794921875
-17.042938232421875
-17.653289794921875
-19.118133544921875
-19.728485107421875
-19.118133544921875
-17.653289794921875
-15.944305419921875
-15.578094482421875
-17.042938232421875
-18.507781982421875
-18.385711669921875
-17.165008544921875
-15.944305419921875
-16.188446044921875
-17.287078857421875
-17.775360107421875
-16.920867919921875
-15.944305419921875
-15.578094482421875
-15.089813232421875
-15.333953857421875
-15.944305419921875
-16.310516357421875
-16.188446044921875
-16.188446044921875
-16.066375732421875
-16.066375732421875
-15.822235107421875
-15.700164794921875
-15.700164794921875
-15.822235107421875
-15.822235107421875
-16.310516357421875
-17.287078857421875
-17.897430419921875
-17.409149169921875
-16.798797607421875
-16.310516357421875
-15.333953857421875
-14.357391357421875
-14.967742919921875
-16.920867919921875
-17.653289794921875
-16.554656982421875
-14.845672607421875
-13.136688232421875
-12.770477294921875
-14.601531982421875
-16.310516357421875
-16.554656982421875
-15.700164794921875
-15.211883544921875
-15.089813232421875
-14.723602294921875
-14.235321044921875
-14.113250732421875
-14.479461669921875
-15.333953857421875
-15.578094482421875
-15.578094482421875
-15.578094482421875
-14.845672607421875
-13.869110107421875
-13.991180419921875
-14.357391357421875
-14.479461669921875
-14.357391357421875
-14.479461669921875
-15.089813232421875
-15.333953857421875
-14.601531982421875
-13.502899169921875
-12.648406982421875
-12.892547607421875
-13.624969482421875
-14.113250732421875
-13.502899169921875
-12.648406982421875
-12.404266357421875
-12.648406982421875
-12.892547607421875
-13.136688232421875
-13.624969482421875
-13.502899169921875
-12.404266357421875
-11.549774169921875
-12.038055419921875
-13.258758544921875
-13.747039794921875
-13.136688232421875
-12.160125732421875
-11.549774169921875
-11.793914794921875
-12.526336669921875
-13.136688232421875
-13.136688232421875
-13.502899169921875
-14.235321044921875
-13.747039794921875
-12.526336669921875
-11.305633544921875
-11.305633544921875
-12.526336669921875
-13.380828857421875
-12.404266357421875
-11.427703857421875
-12.160125732421875
-13.014617919921875
-13.014617919921875
-12.526336669921875
-12.038055419921875
-11.915985107421875
-12.282196044921875
-13.014617919921875
-13.502899169921875
-13.014617919921875
-12.038055419921875
-11.183563232421875
-11.183563232421875
-11.427703857421875
-11.671844482421875
-11.915985107421875
-11.671844482421875
-10.451141357421875
-9.718719482421875
-10.451141357421875
-11.793914794921875
-12.648406982421875
-13.014617919921875
-12.770477294921875
-12.038055419921875
-11.305633544921875
-10.939422607421875
-11.061492919921875
-11.183563232421875
-11.427703857421875
-12.038055419921875
-12.160125732421875
-12.038055419921875
-11.793914794921875
-10.573211669921875
-8.986297607421875
-9.108367919921875
-10.329071044921875
-11.061492919921875
-11.671844482421875
-12.038055419921875
-11.305633544921875
-10.084930419921875
-10.207000732421875
-11.183563232421875
-10.939422607421875
-10.207000732421875
-10.084930419921875
-10.207000732421875
-10.695281982421875
-11.427703857421875
-11.427703857421875
-10.695281982421875
-10.329071044921875
-10.207000732421875
-10.451141357421875
-11.305633544921875
-12.526336669921875
-12.770477294921875
-11.549774169921875
-10.084930419921875
-9.596649169921875
-10.207000732421875
-11.061492919921875
-10.817352294921875
-10.329071044921875
-10.084930419921875
-10.084930419921875
-10.207000732421875
-10.695281982421875
-11.305633544921875
-11.061492919921875
-9.718719482421875
-9.230438232421875
-10.329071044921875
-11.671844482421875
-11.793914794921875
-10.939422607421875
-10.207000732421875
-10.451141357421875
-12.038055419921875
-12.892547607421875
-11.671844482421875
-10.451141357421875
-10.817352294921875
-11.305633544921875
-10.939422607421875
-10.451141357421875
-10.573211669921875
-10.817352294921875
-10.695281982421875
-10.451141357421875
-10.573211669921875
-10.207000732421875
-10.451141357421875
-11.183563232421875
-11.671844482421875
-11.549774169921875
-10.207000732421875
-8.986297607421875
-9.108367919921875
-9.596649169921875
-8.742156982421875
-7.521453857421875
-7.521453857421875
-9.596649169921875
-12.770477294921875
-13.869110107421875
-12.770477294921875
-11.305633544921875
-10.329071044921875
-9.718719482421875
-10.329071044921875
-11.061492919921875
-10.573211669921875
-9.596649169921875
-9.596649169921875
-10.573211669921875
-11.671844482421875
-11.915985107421875
-11.305633544921875
-10.329071044921875
-9.962860107421875
-10.573211669921875
-11.061492919921875
-11.061492919921875
-10.695281982421875
-10.084930419921875
-9.596649169921875
-9.352508544921875
-9.474578857421875
-9.596649169921875
-9.352508544921875
-8.986297607421875
-9.352508544921875
-10.573211669921875
-11.427703857421875
-10.939422607421875
-10.207000732421875
-10.573211669921875
-11.061492919921875
-10.207000732421875
-9.230438232421875
-9.352508544921875
-9.962860107421875
-10.451141357421875
-10.329071044921875
-9.962860107421875
-9.352508544921875
-9.474578857421875
-10.817352294921875
-11.427703857421875
-11.183563232421875
-10.695281982421875
-10.451141357421875
-10.329071044921875
-10.573211669921875
-10.451141357421875
-9.718719482421875
-9.352508544921875
-9.108367919921875
-9.108367919921875
-8.864227294921875
-8.986297607421875
-9.352508544921875
-8.986297607421875
-8.742156982421875
-9.474578857421875
-11.305633544921875
-12.770477294921875
-12.648406982421875
-11.305633544921875
-10.329071044921875
-9.840789794921875
-10.573211669921875
-11.915985107421875
-12.038055419921875
-10.939422607421875
-9.474578857421875
-8.620086669921875
-8.253875732421875
-8.864227294921875
-10.329071044921875
-11.427703857421875
-11.793914794921875
-11.549774169921875
-10.939422607421875
-10.451141357421875
-10.573211669921875
-10.207000732421875
-9.108367919921875
-8.375946044921875
-8.742156982421875
-9.474578857421875
-9.962860107421875
-9.840789794921875
-9.352508544921875
-8.986297607421875
-9.718719482421875
-10.695281982421875
-10.451141357421875
-9.230438232421875
-8.375946044921875
-8.375946044921875
-8.742156982421875
-8.864227294921875
-9.352508544921875
-10.084930419921875
-10.207000732421875
-9.596649169921875
-8.620086669921875
-8.009735107421875
-8.375946044921875
-9.596649169921875
-10.817352294921875
-10.939422607421875
-10.695281982421875
-10.939422607421875
-10.817352294921875
-9.474578857421875
-8.498016357421875
-8.742156982421875
-9.230438232421875
-9.596649169921875
-9.840789794921875
-9.840789794921875
-9.352508544921875
-9.108367919921875
-8.986297607421875
-9.230438232421875
-9.718719482421875
-10.451141357421875
-11.183563232421875
-11.183563232421875
-9.840789794921875
-8.986297607421875
-8.864227294921875
-8.864227294921875
-9.352508544921875
-10.329071044921875
-11.305633544921875
-10.939422607421875
-9.474578857421875
-8.620086669921875
-9.352508544921875
-10.451141357421875
-10.573211669921875
-10.084930419921875
-9.840789794921875
-9.108367919921875
-8.498016357421875
-8.620086669921875
-9.718719482421875
-11.183563232421875
-11.671844482421875
-10.695281982421875
-8.742156982421875
-7.887664794921875
-8.742156982421875
-10.329071044921875
-11.549774169921875
-11.305633544921875
-11.305633544921875
-11.671844482421875
-10.817352294921875
-9.962860107421875
-10.084930419921875
-10.084930419921875
-9.962860107421875
-9.962860107421875
-9.840789794921875
-9.596649169921875
-9.962860107421875
-10.329071044921875
-10.207000732421875
-10.084930419921875
-9.718719482421875
-8.620086669921875
-7.033172607421875
-6.789031982421875
-8.498016357421875
-9.840789794921875
-9.474578857421875
-8.620086669921875
-8.498016357421875
-8.742156982421875
-9.474578857421875
-10.695281982421875
-12.038055419921875
-12.282196044921875
-10.817352294921875
-8.375946044921875
-7.643524169921875
-9.474578857421875
-11.061492919921875
-10.695281982421875
-8.742156982421875
-7.155242919921875
-7.765594482421875
-9.230438232421875
-9.718719482421875
-9.108367919921875
-8.986297607421875
-9.352508544921875
-9.840789794921875
-10.329071044921875
-10.451141357421875
-10.207000732421875
-10.817352294921875
-11.915985107421875
-12.038055419921875
-11.061492919921875
-9.596649169921875
-9.352508544921875
-9.962860107421875
-10.207000732421875
-9.840789794921875
-9.230438232421875
-9.230438232421875
-10.084930419921875
-10.329071044921875
-9.962860107421875
-9.718719482421875
-10.084930419921875
-10.695281982421875
-10.939422607421875
-10.573211669921875
-10.084930419921875
-9.962860107421875
-10.084930419921875
-10.207000732421875
-9.962860107421875
-10.084930419921875
-10.451141357421875
-10.817352294921875
-10.207000732421875
-9.352508544921875
-9.474578857421875
-10.084930419921875
-10.329071044921875
-9.962860107421875
-9.474578857421875
-9.474578857421875
-10.084930419921875
-10.695281982421875
-9.962860107421875
-8.742156982421875
-8.498016357421875
-8.864227294921875
-9.474578857421875
-9.474578857421875
-9.474578857421875
-10.207000732421875
-11.183563232421875
-11.183563232421875
-9.962860107421875
-8.864227294921875
-8.253875732421875
-8.253875732421875
-8.986297607421875
-9.474578857421875
-8.620086669921875
-7.155242919921875
-7.521453857421875
-8.742156982421875
-10.207000732421875
-10.451141357421875
-9.352508544921875
-8.620086669921875
-8.986297607421875
-9.840789794921875
-9.840789794921875
-8.742156982421875
-8.131805419921875
-8.253875732421875
-8.620086669921875
-8.986297607421875
-9.962860107421875
-10.695281982421875
-10.939422607421875
-10.451141357421875
-9.352508544921875
-8.864227294921875
-9.230438232421875
-9.962860107421875
-10.207000732421875
-9.962860107421875
-10.207000732421875
-10.695281982421875
-10.329071044921875
-9.474578857421875
-9.108367919921875
-9.230438232421875
-9.596649169921875
-9.962860107421875
-10.329071044921875
-9.962860107421875
-9.352508544921875
-8.986297607421875
-9.352508544921875
-9.596649169921875
-9.474578857421875
-9.108367919921875
-9.596649169921875
-10.817352294921875
-10.817352294921875
-9.230438232421875
-8.498016357421875
-8.986297607421875
-9.474578857421875
-9.108367919921875
-8.742156982421875
-8.620086669921875
-8.375946044921875
-8.864227294921875
-9.718719482421875
-10.084930419921875
-10.329071044921875
-10.695281982421875
-11.061492919921875
-10.451141357421875
-9.108367919921875
-8.620086669921875
-8.864227294921875
-9.352508544921875
-9.718719482421875
-10.573211669921875
-11.915985107421875
-11.793914794921875
-10.207000732421875
-9.108367919921875
-9.108367919921875
-8.986297607421875
-8.986297607421875
-8.986297607421875
-9.230438232421875
-9.840789794921875
-10.207000732421875
-9.962860107421875
-9.352508544921875
-9.108367919921875
-9.474578857421875
-9.840789794921875
-9.596649169921875
-9.474578857421875
-9.108367919921875
-8.742156982421875
-8.498016357421875
-8.620086669921875
-9.474578857421875
-10.695281982421875
-11.183563232421875
-11.183563232421875
-10.817352294921875
-10.573211669921875
-10.817352294921875
-10.695281982421875
-9.840789794921875
-8.375946044921875
-7.765594482421875
-8.498016357421875
-9.596649169921875
-10.084930419921875
-9.352508544921875
-8.742156982421875
-8.742156982421875
-8.864227294921875
-9.474578857421875
-9.840789794921875
-9.108367919921875
-8.375946044921875
-8.620086669921875
-9.718719482421875
-10.451141357421875
-10.207000732421875
-9.962860107421875
-10.695281982421875
-11.305633544921875
-11.305633544921875
-10.817352294921875
-10.451141357421875
-10.329071044921875
-10.207000732421875
-10.084930419921875
-9.962860107421875
-9.718719482421875
-9.230438232421875
-9.352508544921875
-9.596649169921875
-9.840789794921875
-10.573211669921875
-11.183563232421875
-10.817352294921875
-9.962860107421875
-9.596649169921875
-10.329071044921875
-11.915985107421875
-12.526336669921875
-11.305633544921875
-10.084930419921875
-10.207000732421875
-10.329071044921875
-9.718719482421875
-8.986297607421875
-8.986297607421875
-10.084930419921875
-10.695281982421875
-9.596649169921875
-8.375946044921875
-8.131805419921875
-9.352508544921875
-10.695281982421875
-10.451141357421875
-9.230438232421875
-8.742156982421875
-9.352508544921875
-10.573211669921875
-11.183563232421875
-10.329071044921875
-9.230438232421875
-9.230438232421875
-9.596649169921875
-9.962860107421875
-10.207000732421875
-9.596649169921875
-8.742156982421875
-8.620086669921875
-9.230438232421875
-9.474578857421875
-9.474578857421875
-10.084930419921875
-10.573211669921875
-9.840789794921875
-9.108367919921875
-9.108367919921875
-9.962860107421875
-10.573211669921875
-10.573211669921875
-10.695281982421875
-10.573211669921875
-9.596649169921875
-8.253875732421875
-8.131805419921875
-9.352508544921875
-10.695281982421875
-10.695281982421875
-9.840789794921875
-9.596649169921875
-10.084930419921875
-10.207000732421875
-9.596649169921875
-8.986297607421875
-8.864227294921875
-9.474578857421875
-9.718719482421875
-9.962860107421875
-10.451141357421875
-9.962860107421875
-8.742156982421875
-8.253875732421875
-8.253875732421875
-8.498016357421875
-8.742156982421875
-8.864227294921875
-8.986297607421875
-8.864227294921875
-8.864227294921875
-9.718719482421875
-10.695281982421875
-10.573211669921875
-9.962860107421875
-9.718719482421875
-9.230438232421875
-9.718719482421875
-11.183563232421875
-11.305633544921875
-10.573211669921875
-9.962860107421875
-9.718719482421875
-9.474578857421875
-8.742156982421875
-8.620086669921875
-9.352508544921875
-10.329071044921875
-10.329071044921875
-8.864227294921875
-7.887664794921875
-8.620086669921875
-10.573211669921875
-12.160125732421875
-11.671844482421875
-9.352508544921875
-7.765594482421875
-8.742156982421875
-10.329071044921875
-10.207000732421875
-9.718719482421875
-9.962860107421875
-10.451141357421875
-10.329071044921875
-9.230438232421875
-8.620086669921875
-8.375946044921875
-8.131805419921875
-8.620086669921875
-9.352508544921875
-9.718719482421875
-9.840789794921875
-9.596649169921875
-9.596649169921875
-9.596649169921875
-10.084930419921875
-10.695281982421875
-10.695281982421875
-10.573211669921875
-10.451141357421875
-10.573211669921875
-11.061492919921875
-11.305633544921875
-11.305633544921875
-10.817352294921875
-10.207000732421875
-9.230438232421875
-8.498016357421875
-8.742156982421875
-9.474578857421875
-9.962860107421875
-10.084930419921875
-9.352508544921875
-8.864227294921875
-8.742156982421875
-8.864227294921875
-9.352508544921875
-10.084930419921875
-10.695281982421875
-10.573211669921875
-9.474578857421875
-8.864227294921875
-9.718719482421875
-10.817352294921875
-10.695281982421875
-9.962860107421875
-8.864227294921875
-8.742156982421875
-9.230438232421875
-9.962860107421875
-10.207000732421875
-9.718719482421875
-8.986297607421875
-9.352508544921875
-10.451141357421875
-10.451141357421875
-9.718719482421875
-9.108367919921875
-9.474578857421875
-9.962860107421875
-9.596649169921875
-8.986297607421875
-8.986297607421875
-8.986297607421875
-9.108367919921875
-9.474578857421875
-9.840789794921875
-10.084930419921875
-9.840789794921875
-9.596649169921875
