# Supplementary material for: Small Size of Recorded Neuronal Structures Confines the Accuracy in Direct Axonal Voltage Measurements
Source: eNeuro. 2021 Aug 2;8(4):ENEURO.0059-21.2021. doi: 10.1523/ENEURO.0059-21.2021 (PMC8342265; doi:10.1523/ENEURO.0059-21.2021)
Supplement: Extended Data 1 — NEURON codes producing data shown in Figures 2, 5, 8. Download Extended Data 1, ZIP file. [file enu-eN-NWR-0059-21-s01.zip › realistic amplifier model/1_amplifier construction/filter_set/modelcell/3k.dat]

-0.003714561462402
-0.003714561462402
-0.003714561462402
-0.003714561462402
-0.003714561462402
-0.003714561462402
-0.003714561462402
-0.003714561462402
-0.003714561462402
-0.003714561462402
-0.125784873962402
-0.125784873962402
-0.125784873962402
-0.125784873962402
-0.247855186462402
-0.247855186462402
-0.247855186462402
-0.247855186462402
-0.247855186462402
-0.369925498962402
-0.369925498962402
-0.369925498962402
-0.369925498962402
-0.491995811462402
-0.491995811462402
-0.491995811462402
-0.491995811462402
-0.614066123962402
-0.614066123962402
-0.614066123962402
-0.614066123962402
-0.614066123962402
-0.614066123962402
-0.614066123962402
-0.614066123962402
-0.614066123962402
-0.614066123962402
-0.491995811462402
-0.491995811462402
-0.491995811462402
-0.491995811462402
-0.491995811462402
-0.491995811462402
-0.491995811462402
-0.491995811462402
-0.491995811462402
-0.369925498962402
-0.369925498962402
-0.369925498962402
-0.369925498962402
-0.369925498962402
-0.247855186462402
-0.247855186462402
-0.247855186462402
-0.247855186462402
-0.125784873962402
-0.125784873962402
-0.125784873962402
-0.125784873962402
-0.125784873962402
-0.003714561462402
-0.003714561462402
-0.003714561462402
-0.003714561462402
-0.003714561462402
-0.003714561462402
-0.003714561462402
-0.003714561462402
0.118355751037598
0.118355751037598
0.118355751037598
0.118355751037598
0.118355751037598
0.118355751037598
0.240426063537598
0.240426063537598
0.240426063537598
0.240426063537598
0.240426063537598
0.240426063537598
0.240426063537598
0.362496376037598
0.362496376037598
0.362496376037598
0.362496376037598
0.362496376037598
0.362496376037598
0.362496376037598
0.362496376037598
0.362496376037598
0.362496376037598
0.362496376037598
0.362496376037598
0.362496376037598
0.362496376037598
0.362496376037598
0.362496376037598
0.362496376037598
0.362496376037598
0.362496376037598
0.362496376037598
0.362496376037598
0.362496376037598
0.362496376037598
0.362496376037598
0.362496376037598
0.362496376037598
0.362496376037598
0.484566688537598
0.362496376037598
0.484566688537598
0.484566688537598
0.484566688537598
0.484566688537598
0.484566688537598
0.606637001037598
0.606637001037598
0.606637001037598
0.606637001037598
0.728707313537598
0.728707313537598
0.728707313537598
0.728707313537598
0.728707313537598
0.728707313537598
0.728707313537598
0.728707313537598
0.728707313537598
0.728707313537598
0.728707313537598
0.728707313537598
0.728707313537598
0.606637001037598
0.606637001037598
0.606637001037598
0.606637001037598
0.606637001037598
0.484566688537598
0.484566688537598
0.484566688537598
0.484566688537598
0.362496376037598
0.362496376037598
0.362496376037598
0.362496376037598
0.240426063537598
0.240426063537598
0.240426063537598
0.240426063537598
0.240426063537598
0.240426063537598
0.240426063537598
0.240426063537598
0.240426063537598
0.240426063537598
0.240426063537598
0.240426063537598
0.240426063537598
0.240426063537598
0.240426063537598
0.118355751037598
0.118355751037598
0.118355751037598
0.118355751037598
0.118355751037598
0.118355751037598
0.118355751037598
-0.003714561462402
-0.003714561462402
-0.003714561462402
-0.003714561462402
-0.003714561462402
-0.003714561462402
-0.003714561462402
-0.003714561462402
-0.003714561462402
-0.003714561462402
-0.003714561462402
-0.003714561462402
-0.003714561462402
-0.003714561462402
-0.003714561462402
-0.003714561462402
-0.003714561462402
0.118355751037598
0.118355751037598
0.118355751037598
0.118355751037598
0.240426063537598
0.240426063537598
0.240426063537598
0.240426063537598
0.362496376037598
0.362496376037598
0.362496376037598
0.362496376037598
0.362496376037598
0.362496376037598
0.362496376037598
0.484566688537598
0.484566688537598
0.484566688537598
0.484566688537598
0.484566688537598
0.484566688537598
0.484566688537598
0.606637001037598
0.606637001037598
0.606637001037598
0.606637001037598
0.606637001037598
0.728707313537598
0.728707313537598
0.728707313537598
0.728707313537598
0.728707313537598
0.728707313537598
0.728707313537598
0.728707313537598
0.728707313537598
0.728707313537598
0.728707313537598
0.728707313537598
0.728707313537598
0.728707313537598
0.728707313537598
0.728707313537598
0.728707313537598
0.728707313537598
0.728707313537598
0.728707313537598
0.728707313537598
0.728707313537598
0.728707313537598
0.606637001037598
0.606637001037598
0.606637001037598
0.606637001037598
0.606637001037598
0.606637001037598
0.606637001037598
0.606637001037598
0.606637001037598
0.484566688537598
0.484566688537598
0.484566688537598
0.484566688537598
0.484566688537598
0.484566688537598
0.484566688537598
0.484566688537598
0.362496376037598
0.362496376037598
0.362496376037598
0.240426063537598
0.240426063537598
0.240426063537598
0.118355751037598
0.118355751037598
-0.003714561462402
-0.003714561462402
-0.125784873962402
-0.125784873962402
-0.247855186462402
-0.247855186462402
-0.247855186462402
-0.247855186462402
-0.369925498962402
-0.369925498962402
-0.369925498962402
-0.491995811462402
-0.491995811462402
-0.491995811462402
-0.491995811462402
-0.491995811462402
-0.491995811462402
-0.491995811462402
-0.491995811462402
-0.491995811462402
-0.491995811462402
-0.491995811462402
-0.491995811462402
-0.491995811462402
-0.369925498962402
-0.369925498962402
-0.369925498962402
-0.369925498962402
-0.247855186462402
-0.247855186462402
-0.247855186462402
-0.247855186462402
-0.247855186462402
-0.247855186462402
-0.247855186462402
-0.125784873962402
-0.125784873962402
-0.125784873962402
-0.125784873962402
-0.125784873962402
-0.125784873962402
-0.125784873962402
-0.125784873962402
-0.125784873962402
-0.125784873962402
-0.125784873962402
-0.125784873962402
-0.125784873962402
-0.003714561462402
-0.125784873962402
-0.125784873962402
-0.125784873962402
-0.125784873962402
-0.125784873962402
-0.125784873962402
-0.125784873962402
-0.125784873962402
-0.003714561462402
-0.003714561462402
-0.003714561462402
-0.003714561462402
-0.003714561462402
-0.003714561462402
-0.003714561462402
-0.003714561462402
-0.003714561462402
-0.003714561462402
-0.003714561462402
-0.003714561462402
-0.003714561462402
0.118355751037598
0.118355751037598
0.118355751037598
0.118355751037598
0.118355751037598
0.118355751037598
0.118355751037598
0.118355751037598
0.118355751037598
0.118355751037598
0.118355751037598
0.118355751037598
0.118355751037598
0.118355751037598
0.118355751037598
0.118355751037598
0.118355751037598
0.118355751037598
-0.003714561462402
-0.003714561462402
-0.003714561462402
-0.003714561462402
-0.003714561462402
-0.003714561462402
-0.003714561462402
-0.003714561462402
-0.125784873962402
-0.125784873962402
-0.125784873962402
-0.125784873962402
-0.247855186462402
-0.247855186462402
-0.247855186462402
-0.247855186462402
-0.369925498962402
-0.369925498962402
-0.369925498962402
-0.369925498962402
-0.369925498962402
-0.369925498962402
-0.369925498962402
-0.369925498962402
-0.369925498962402
-0.369925498962402
-0.247855186462402
-0.247855186462402
-0.247855186462402
-0.247855186462402
-0.247855186462402
-0.247855186462402
-0.247855186462402
-0.247855186462402
-0.247855186462402
-0.125784873962402
-0.125784873962402
-0.125784873962402
-0.125784873962402
-0.125784873962402
-0.125784873962402
-0.003714561462402
-0.125784873962402
-0.003714561462402
-0.003714561462402
-0.003714561462402
-0.003714561462402
-0.003714561462402
-0.003714561462402
-0.003714561462402
-0.003714561462402
-0.003714561462402
-0.003714561462402
0.118355751037598
0.118355751037598
0.118355751037598
0.118355751037598
0.240426063537598
0.240426063537598
0.240426063537598
0.240426063537598
0.240426063537598
0.362496376037598
0.362496376037598
0.362496376037598
0.362496376037598
0.362496376037598
0.484566688537598
0.484566688537598
0.484566688537598
0.484566688537598
0.484566688537598
0.484566688537598
0.484566688537598
0.606637001037598
0.606637001037598
0.484566688537598
0.484566688537598
0.484566688537598
0.484566688537598
0.484566688537598
0.484566688537598
0.484566688537598
0.484566688537598
0.484566688537598
0.484566688537598
0.484566688537598
0.484566688537598
0.484566688537598
0.484566688537598
0.484566688537598
0.484566688537598
0.484566688537598
0.484566688537598
0.484566688537598
0.484566688537598
0.484566688537598
0.484566688537598
0.484566688537598
0.484566688537598
0.484566688537598
0.484566688537598
0.484566688537598
0.484566688537598
0.484566688537598
0.362496376037598
0.362496376037598
0.362496376037598
0.362496376037598
0.362496376037598
0.362496376037598
0.240426063537598
0.240426063537598
0.240426063537598
0.240426063537598
0.240426063537598
0.240426063537598
0.240426063537598
0.240426063537598
0.240426063537598
0.118355751037598
0.118355751037598
0.118355751037598
0.118355751037598
0.118355751037598
0.118355751037598
0.118355751037598
-0.003714561462402
-0.003714561462402
-0.003714561462402
-0.003714561462402
-0.125784873962402
-0.125784873962402
-0.125784873962402
-0.247855186462402
-0.247855186462402
-0.247855186462402
-0.247855186462402
-0.369925498962402
-0.369925498962402
-0.369925498962402
-0.369925498962402
-0.369925498962402
-0.369925498962402
-0.369925498962402
-0.247855186462402
-0.247855186462402
-0.247855186462402
-0.247855186462402
-0.125784873962402
-0.125784873962402
-0.125784873962402
-0.003714561462402
-0.003714561462402
-0.003714561462402
0.118355751037598
0.118355751037598
0.240426063537598
0.240426063537598
0.240426063537598
0.240426063537598
0.362496376037598
0.362496376037598
0.362496376037598
0.362496376037598
0.362496376037598
0.362496376037598
0.362496376037598
0.362496376037598
0.362496376037598
0.362496376037598
0.362496376037598
0.362496376037598
0.240426063537598
0.240426063537598
0.240426063537598
0.118355751037598
0.118355751037598
0.118355751037598
0.118355751037598
-0.003714561462402
-0.003714561462402
-0.125784873962402
-0.125784873962402
-0.125784873962402
-0.125784873962402
-0.247855186462402
-0.247855186462402
-0.247855186462402
-0.247855186462402
-0.369925498962402
-0.369925498962402
-0.369925498962402
-0.369925498962402
-0.369925498962402
-0.491995811462402
-0.491995811462402
-0.491995811462402
-0.491995811462402
-0.491995811462402
-0.491995811462402
-0.491995811462402
-0.491995811462402
-0.491995811462402
-0.491995811462402
-0.491995811462402
-0.491995811462402
-0.491995811462402
-0.491995811462402
-0.491995811462402
-0.614066123962402
-0.491995811462402
-0.491995811462402
-0.491995811462402
-0.491995811462402
-0.491995811462402
-0.491995811462402
-0.491995811462402
-0.491995811462402
-0.491995811462402
-0.491995811462402
-0.491995811462402
-0.491995811462402
-0.491995811462402
-0.369925498962402
-0.369925498962402
-0.369925498962402
-0.369925498962402
-0.247855186462402
-0.247855186462402
-0.247855186462402
-0.247855186462402
-0.247855186462402
-0.125784873962402
-0.125784873962402
-0.125784873962402
-0.003714561462402
-0.003714561462402
-0.003714561462402
0.118355751037598
0.118355751037598
0.118355751037598
0.118355751037598
0.118355751037598
0.240426063537598
0.240426063537598
0.240426063537598
0.240426063537598
0.240426063537598
0.240426063537598
0.240426063537598
0.240426063537598
0.118355751037598
0.118355751037598
0.118355751037598
0.118355751037598
-0.003714561462402
-0.003714561462402
-0.125784873962402
-0.125784873962402
-0.125784873962402
-0.247855186462402
-0.247855186462402
-0.369925498962402
-0.491995811462402
-0.491995811462402
-0.614066123962402
-0.614066123962402
-0.614066123962402
-0.736136436462402
-0.736136436462402
-0.736136436462402
-0.736136436462402
-0.736136436462402
-0.736136436462402
-0.736136436462402
-0.736136436462402
-0.736136436462402
-0.614066123962402
-0.614066123962402
-0.614066123962402
-0.614066123962402
-0.491995811462402
-0.491995811462402
-0.369925498962402
-0.369925498962402
-0.247855186462402
-0.247855186462402
-0.247855186462402
-0.125784873962402
-0.125784873962402
-0.003714561462402
-0.003714561462402
-0.003714561462402
0.118355751037598
0.118355751037598
0.118355751037598
0.118355751037598
0.240426063537598
0.240426063537598
0.240426063537598
0.240426063537598
0.240426063537598
0.240426063537598
0.240426063537598
0.240426063537598
0.240426063537598
0.240426063537598
0.118355751037598
0.118355751037598
0.118355751037598
0.118355751037598
-0.003714561462402
-0.003714561462402
-0.125784873962402
-0.125784873962402
-0.125784873962402
-0.247855186462402
-0.247855186462402
-0.369925498962402
-0.369925498962402
-0.369925498962402
-0.369925498962402
-0.491995811462402
-0.491995811462402
-0.491995811462402
-0.491995811462402
-0.491995811462402
-0.491995811462402
-0.491995811462402
-0.614066123962402
-0.614066123962402
-0.614066123962402
-0.614066123962402
-0.614066123962402
-0.614066123962402
-0.736136436462402
-0.736136436462402
-0.736136436462402
-0.736136436462402
-0.736136436462402
-0.736136436462402
-0.736136436462402
-0.736136436462402
-0.736136436462402
-0.736136436462402
-0.736136436462402
-0.736136436462402
-0.614066123962402
-0.614066123962402
-0.614066123962402
-0.614066123962402
-0.491995811462402
-0.491995811462402
-0.491995811462402
-0.491995811462402
-0.369925498962402
-0.369925498962402
-0.247855186462402
-0.247855186462402
-0.247855186462402
-0.247855186462402
-0.125784873962402
-0.125784873962402
-0.125784873962402
-0.125784873962402
-0.125784873962402
-0.125784873962402
-0.003714561462402
-0.003714561462402
-0.003714561462402
-0.003714561462402
-0.003714561462402
-0.003714561462402
-0.003714561462402
-0.003714561462402
-0.003714561462402
-0.003714561462402
-0.003714561462402
-0.003714561462402
-0.125784873962402
-0.125784873962402
-0.125784873962402
-0.125784873962402
-0.125784873962402
-0.125784873962402
-0.125784873962402
-0.247855186462402
-0.247855186462402
-0.247855186462402
-0.247855186462402
-0.247855186462402
-0.247855186462402
-0.247855186462402
-0.247855186462402
-0.247855186462402
-0.247855186462402
-0.247855186462402
-0.247855186462402
-0.247855186462402
-0.247855186462402
-0.247855186462402
-0.247855186462402
-0.247855186462402
-0.247855186462402
-0.247855186462402
-0.247855186462402
-0.247855186462402
-0.247855186462402
-0.247855186462402
-0.247855186462402
-0.125784873962402
-0.125784873962402
-0.125784873962402
-0.125784873962402
-0.003714561462402
-0.003714561462402
-0.003714561462402
-0.003714561462402
-0.003714561462402
-0.003714561462402
-0.003714561462402
-0.003714561462402
-0.003714561462402
0.118355751037598
0.118355751037598
0.118355751037598
0.118355751037598
0.118355751037598
0.118355751037598
0.118355751037598
0.118355751037598
0.118355751037598
0.118355751037598
0.118355751037598
0.118355751037598
0.118355751037598
0.118355751037598
0.118355751037598
0.118355751037598
0.118355751037598
0.118355751037598
0.118355751037598
0.118355751037598
0.118355751037598
0.118355751037598
-0.003714561462402
-0.003714561462402
-0.003714561462402
-0.003714561462402
-0.003714561462402
-0.003714561462402
-0.003714561462402
-0.003714561462402
-0.003714561462402
-0.003714561462402
-0.125784873962402
-0.125784873962402
-0.125784873962402
-0.125784873962402
-0.125784873962402
-0.125784873962402
-0.125784873962402
-0.125784873962402
-0.125784873962402
-0.125784873962402
-0.125784873962402
-0.125784873962402
-0.125784873962402
-0.125784873962402
-0.125784873962402
-0.125784873962402
-0.125784873962402
-0.125784873962402
-0.125784873962402
-0.125784873962402
-0.125784873962402
-0.125784873962402
-0.125784873962402
-0.125784873962402
-0.125784873962402
-0.247855186462402
-0.247855186462402
-0.247855186462402
-0.247855186462402
-0.247855186462402
-0.247855186462402
-0.247855186462402
-0.247855186462402
-0.125784873962402
-0.247855186462402
-0.125784873962402
-0.125784873962402
-0.125784873962402
-0.125784873962402
-0.125784873962402
-0.125784873962402
-0.125784873962402
-0.125784873962402
-0.247855186462402
-0.247855186462402
-0.247855186462402
-0.247855186462402
-0.247855186462402
-0.247855186462402
-0.247855186462402
-0.369925498962402
-0.369925498962402
-0.369925498962402
-0.369925498962402
-0.491995811462402
-0.369925498962402
-0.491995811462402
-0.491995811462402
-0.491995811462402
-0.491995811462402
-0.491995811462402
-0.491995811462402
-0.491995811462402
-0.491995811462402
-0.491995811462402
-0.491995811462402
-0.491995811462402
-0.491995811462402
-0.491995811462402
-0.491995811462402
-0.491995811462402
-0.491995811462402
-0.369925498962402
-0.369925498962402
-0.369925498962402
-0.247855186462402
-0.247855186462402
-0.247855186462402
-0.247855186462402
-0.125784873962402
-0.125784873962402
-0.003714561462402
-0.003714561462402
-0.003714561462402
0.118355751037598
0.118355751037598
0.118355751037598
0.118355751037598
0.118355751037598
0.118355751037598
0.118355751037598
0.240426063537598
0.118355751037598
0.240426063537598
0.240426063537598
0.240426063537598
0.240426063537598
0.240426063537598
0.240426063537598
0.240426063537598
0.118355751037598
0.240426063537598
0.118355751037598
0.118355751037598
0.118355751037598
0.118355751037598
0.118355751037598
0.118355751037598
0.118355751037598
0.118355751037598
0.118355751037598
0.118355751037598
0.118355751037598
0.118355751037598
0.118355751037598
0.118355751037598
0.118355751037598
0.118355751037598
0.118355751037598
0.118355751037598
0.118355751037598
0.240426063537598
0.240426063537598
0.240426063537598
0.240426063537598
0.240426063537598
0.240426063537598
0.240426063537598
0.240426063537598
0.362496376037598
0.362496376037598
0.362496376037598
0.362496376037598
0.362496376037598
0.362496376037598
0.362496376037598
0.362496376037598
0.362496376037598
0.362496376037598
0.362496376037598
0.362496376037598
0.362496376037598
0.362496376037598
0.362496376037598
0.362496376037598
0.240426063537598
0.240426063537598
0.240426063537598
0.240426063537598
0.240426063537598
0.240426063537598
0.240426063537598
0.240426063537598
0.118355751037598
0.118355751037598
0.118355751037598
0.118355751037598
0.118355751037598
0.118355751037598
0.118355751037598
0.118355751037598
0.118355751037598
0.118355751037598
0.118355751037598
0.118355751037598
0.118355751037598
0.118355751037598
0.118355751037598
0.118355751037598
0.240426063537598
0.240426063537598
0.240426063537598
0.240426063537598
0.240426063537598
0.240426063537598
0.240426063537598
0.362496376037598
0.362496376037598
0.362496376037598
0.362496376037598
0.362496376037598
0.362496376037598
0.362496376037598
0.362496376037598
0.362496376037598
0.362496376037598
0.362496376037598
0.362496376037598
0.240426063537598
0.240426063537598
0.240426063537598
0.240426063537598
0.240426063537598
0.240426063537598
0.240426063537598
0.240426063537598
0.240426063537598
0.240426063537598
0.240426063537598
0.240426063537598
0.240426063537598
0.240426063537598
0.118355751037598
0.118355751037598
0.118355751037598
0.118355751037598
0.118355751037598
0.118355751037598
0.118355751037598
0.118355751037598
0.118355751037598
0.118355751037598
0.118355751037598
0.118355751037598
0.118355751037598
0.118355751037598
0.240426063537598
0.118355751037598
0.240426063537598
0.240426063537598
0.118355751037598
0.240426063537598
0.118355751037598
0.240426063537598
0.118355751037598
0.240426063537598
0.118355751037598
0.118355751037598
0.118355751037598
0.118355751037598
0.118355751037598
0.118355751037598
-0.003714561462402
-0.003714561462402
-0.003714561462402
-0.003714561462402
-0.125784873962402
-0.125784873962402
-0.125784873962402
-0.247855186462402
-0.247855186462402
-0.247855186462402
-0.247855186462402
-0.247855186462402
-0.247855186462402
-0.247855186462402
-0.247855186462402
-0.369925498962402
-0.369925498962402
-0.247855186462402
-0.247855186462402
-0.247855186462402
-0.247855186462402
-0.247855186462402
-0.125784873962402
-0.125784873962402
-0.125784873962402
-0.125784873962402
-0.125784873962402
-0.125784873962402
-0.125784873962402
-0.003714561462402
-0.003714561462402
-0.003714561462402
-0.003714561462402
-0.003714561462402
-0.125784873962402
-0.125784873962402
-0.125784873962402
-0.125784873962402
-0.125784873962402
-0.125784873962402
-0.125784873962402
-0.125784873962402
-0.003714561462402
-0.003714561462402
-0.003714561462402
-0.003714561462402
-0.003714561462402
-0.003714561462402
-0.003714561462402
-0.003714561462402
0.118355751037598
0.118355751037598
0.118355751037598
0.118355751037598
0.118355751037598
0.240426063537598
0.240426063537598
0.240426063537598
0.362496376037598
0.362496376037598
0.362496376037598
0.362496376037598
0.484566688537598
0.484566688537598
0.484566688537598
0.484566688537598
0.606637001037598
0.606637001037598
0.606637001037598
0.606637001037598
0.606637001037598
0.606637001037598
0.606637001037598
0.606637001037598
0.606637001037598
0.606637001037598
0.606637001037598
0.606637001037598
0.484566688537598
0.484566688537598
0.484566688537598
0.484566688537598
0.484566688537598
0.362496376037598
0.362496376037598
0.362496376037598
0.240426063537598
0.240426063537598
0.240426063537598
0.240426063537598
0.240426063537598
0.118355751037598
0.118355751037598
0.118355751037598
0.118355751037598
0.118355751037598
0.118355751037598
-0.003714561462402
-0.003714561462402
-0.003714561462402
-0.003714561462402
-0.003714561462402
-0.003714561462402
-0.003714561462402
-0.003714561462402
-0.003714561462402
-0.003714561462402
-0.003714561462402
-0.003714561462402
-0.003714561462402
-0.003714561462402
-0.003714561462402
-0.003714561462402
-0.003714561462402
-0.003714561462402
-0.003714561462402
-0.003714561462402
-0.003714561462402
-0.003714561462402
-0.003714561462402
-0.003714561462402
-0.003714561462402
-0.003714561462402
-0.125784873962402
-0.125784873962402
-0.125784873962402
-0.125784873962402
-0.125784873962402
-0.125784873962402
-0.125784873962402
-0.125784873962402
-0.125784873962402
-0.125784873962402
-0.125784873962402
-0.125784873962402
-0.125784873962402
-0.125784873962402
-0.003714561462402
-0.003714561462402
-0.003714561462402
-0.003714561462402
-0.003714561462402
-0.003714561462402
-0.003714561462402
-0.003714561462402
0.118355751037598
0.118355751037598
0.118355751037598
0.118355751037598
0.118355751037598
0.118355751037598
0.118355751037598
0.118355751037598
0.118355751037598
-0.003714561462402
-0.003714561462402
-0.003714561462402
-0.003714561462402
-0.125784873962402
-0.125784873962402
-0.247855186462402
-0.247855186462402
-0.247855186462402
-0.247855186462402
-0.369925498962402
-0.369925498962402
-0.369925498962402
-0.369925498962402
-0.369925498962402
-0.369925498962402
-0.369925498962402
-0.369925498962402
-0.369925498962402
-0.369925498962402
-0.369925498962402
-0.247855186462402
-0.247855186462402
-0.247855186462402
-0.247855186462402
-0.247855186462402
-0.247855186462402
-0.125784873962402
-0.125784873962402
-0.125784873962402
-0.125784873962402
-0.125784873962402
-0.125784873962402
-0.125784873962402
-0.125784873962402
-0.125784873962402
-0.247855186462402
-0.247855186462402
-0.247855186462402
-0.247855186462402
-0.247855186462402
-0.247855186462402
-0.247855186462402
-0.247855186462402
-0.247855186462402
-0.247855186462402
-0.247855186462402
-0.247855186462402
-0.247855186462402
-0.247855186462402
-0.247855186462402
-0.247855186462402
-0.247855186462402
-0.247855186462402
-0.125784873962402
-0.125784873962402
-0.125784873962402
-0.125784873962402
-0.003714561462402
-0.003714561462402
-0.003714561462402
0.118355751037598
0.118355751037598
0.118355751037598
0.240426063537598
0.240426063537598
0.240426063537598
0.362496376037598
0.362496376037598
0.362496376037598
0.362496376037598
0.484566688537598
0.484566688537598
0.484566688537598
0.484566688537598
0.484566688537598
0.484566688537598
0.484566688537598
0.606637001037598
0.484566688537598
0.606637001037598
0.606637001037598
0.484566688537598
0.606637001037598
0.484566688537598
0.484566688537598
0.484566688537598
0.484566688537598
0.484566688537598
0.484566688537598
0.362496376037598
0.362496376037598
0.362496376037598
0.362496376037598
0.362496376037598
0.362496376037598
0.362496376037598
0.240426063537598
0.240426063537598
0.240426063537598
0.240426063537598
0.240426063537598
0.240426063537598
0.240426063537598
0.240426063537598
0.240426063537598
0.240426063537598
0.240426063537598
0.118355751037598
0.118355751037598
0.118355751037598
0.118355751037598
0.118355751037598
-0.003714561462402
-0.003714561462402
-0.003714561462402
-0.003714561462402
-0.125784873962402
-0.125784873962402
-0.125784873962402
-0.125784873962402
-0.125784873962402
-0.125784873962402
-0.125784873962402
-0.125784873962402
-0.125784873962402
-0.125784873962402
-0.125784873962402
-0.125784873962402
-0.125784873962402
-0.125784873962402
-0.125784873962402
-0.125784873962402
-0.125784873962402
-0.125784873962402
-0.125784873962402
-0.125784873962402
-0.125784873962402
-0.125784873962402
-0.125784873962402
-0.125784873962402
-0.125784873962402
-0.125784873962402
-0.125784873962402
-0.125784873962402
-0.125784873962402
-0.125784873962402
-0.125784873962402
-0.125784873962402
-0.125784873962402
-0.125784873962402
-0.125784873962402
-0.003714561462402
-0.003714561462402
-0.003714561462402
-0.003714561462402
-0.003714561462402
-0.003714561462402
-0.003714561462402
-0.003714561462402
-0.003714561462402
-0.003714561462402
-0.003714561462402
-0.003714561462402
-0.003714561462402
-0.003714561462402
-0.125784873962402
-0.125784873962402
-0.125784873962402
-0.247855186462402
-0.247855186462402
-0.247855186462402
-0.369925498962402
-0.369925498962402
-0.491995811462402
-0.491995811462402
-0.491995811462402
-0.614066123962402
-0.614066123962402
-0.614066123962402
-0.736136436462402
-0.736136436462402
-0.736136436462402
-0.736136436462402
-0.736136436462402
-0.736136436462402
-0.736136436462402
-0.736136436462402
-0.736136436462402
-0.736136436462402
-0.736136436462402
-0.736136436462402
-0.736136436462402
-0.736136436462402
-0.614066123962402
-0.614066123962402
-0.614066123962402
-0.614066123962402
-0.491995811462402
-0.491995811462402
-0.491995811462402
-0.369925498962402
-0.369925498962402
-0.369925498962402
-0.247855186462402
-0.247855186462402
-0.247855186462402
-0.125784873962402
-0.125784873962402
-0.125784873962402
-0.125784873962402
-0.003714561462402
-0.003714561462402
-0.003714561462402
-0.003714561462402
-0.003714561462402
-0.003714561462402
0.118355751037598
0.118355751037598
0.118355751037598
0.118355751037598
0.118355751037598
0.118355751037598
0.118355751037598
-0.003714561462402
-0.003714561462402
-0.003714561462402
-0.003714561462402
-0.003714561462402
-0.003714561462402
-0.003714561462402
-0.003714561462402
-0.003714561462402
-0.003714561462402
-0.125784873962402
-0.125784873962402
-0.125784873962402
-0.125784873962402
-0.125784873962402
-0.125784873962402
-0.247855186462402
-0.247855186462402
-0.247855186462402
-0.247855186462402
-0.247855186462402
-0.247855186462402
-0.247855186462402
-0.247855186462402
-0.247855186462402
-0.247855186462402
-0.247855186462402
-0.247855186462402
-0.247855186462402
-0.247855186462402
-0.247855186462402
-0.247855186462402
-0.247855186462402
-0.247855186462402
-0.247855186462402
-0.369925498962402
-0.369925498962402
-0.369925498962402
-0.369925498962402
-0.369925498962402
-0.369925498962402
-0.369925498962402
-0.369925498962402
-0.369925498962402
-0.369925498962402
-0.369925498962402
-0.369925498962402
-0.369925498962402
-0.369925498962402
-0.369925498962402
-0.369925498962402
-0.369925498962402
-0.369925498962402
-0.369925498962402
-0.369925498962402
-0.369925498962402
-0.369925498962402
-0.369925498962402
-0.369925498962402
-0.369925498962402
-0.369925498962402
-0.369925498962402
-0.247855186462402
-0.369925498962402
-0.247855186462402
-0.247855186462402
-0.247855186462402
-0.247855186462402
-0.247855186462402
-0.247855186462402
-0.125784873962402
-0.125784873962402
-0.125784873962402
-0.125784873962402
-0.003714561462402
-0.003714561462402
-0.003714561462402
0.118355751037598
0.118355751037598
0.118355751037598
0.240426063537598
0.240426063537598
0.240426063537598
0.240426063537598
0.362496376037598
0.362496376037598
0.362496376037598
0.362496376037598
0.362496376037598
0.362496376037598
0.362496376037598
0.362496376037598
0.362496376037598
0.362496376037598
0.362496376037598
0.362496376037598
0.362496376037598
0.362496376037598
0.362496376037598
0.362496376037598
0.362496376037598
0.362496376037598
0.240426063537598
0.240426063537598
0.240426063537598
0.240426063537598
0.240426063537598
0.240426063537598
0.240426063537598
0.240426063537598
0.118355751037598
0.118355751037598
0.118355751037598
-0.003714561462402
-0.003714561462402
-0.003714561462402
-0.003714561462402
-0.003714561462402
-0.125784873962402
-0.125784873962402
-0.125784873962402
-0.125784873962402
-0.125784873962402
-0.125784873962402
-0.125784873962402
-0.125784873962402
-0.125784873962402
-0.003714561462402
-0.003714561462402
-0.003714561462402
-0.003714561462402
-0.003714561462402
0.118355751037598
0.118355751037598
0.118355751037598
0.118355751037598
0.118355751037598
0.118355751037598
0.118355751037598
0.118355751037598
0.118355751037598
0.118355751037598
0.118355751037598
0.118355751037598
-0.003714561462402
-0.003714561462402
-0.003714561462402
-0.003714561462402
-0.125784873962402
-0.125784873962402
-0.125784873962402
-0.125784873962402
-0.125784873962402
-0.125784873962402
-0.247855186462402
-0.247855186462402
-0.247855186462402
-0.247855186462402
-0.247855186462402
-0.247855186462402
-0.247855186462402
-0.247855186462402
-0.247855186462402
-0.247855186462402
-0.247855186462402
-0.247855186462402
-0.247855186462402
-0.247855186462402
-0.247855186462402
-0.247855186462402
-0.247855186462402
-0.247855186462402
-0.125784873962402
-0.247855186462402
-0.247855186462402
-0.125784873962402
-0.125784873962402
-0.125784873962402
-0.003714561462402
-0.003714561462402
-0.003714561462402
0.118355751037598
0.118355751037598
0.118355751037598
0.118355751037598
0.240426063537598
0.240426063537598
0.240426063537598
0.362496376037598
0.362496376037598
0.362496376037598
0.484566688537598
0.484566688537598
0.484566688537598
0.484566688537598
0.606637001037598
0.606637001037598
0.606637001037598
0.606637001037598
0.606637001037598
0.606637001037598
0.606637001037598
0.606637001037598
0.606637001037598
0.606637001037598
0.606637001037598
0.606637001037598
0.606637001037598
0.484566688537598
0.484566688537598
0.484566688537598
0.484566688537598
0.362496376037598
0.362496376037598
0.362496376037598
0.240426063537598
0.240426063537598
0.240426063537598
0.118355751037598
0.118355751037598
-0.003714561462402
-0.003714561462402
-0.003714561462402
-0.125784873962402
-0.125784873962402
-0.125784873962402
-0.125784873962402
-0.125784873962402
-0.247855186462402
-0.247855186462402
-0.247855186462402
-0.247855186462402
-0.247855186462402
-0.369925498962402
-0.369925498962402
-0.369925498962402
-0.369925498962402
-0.369925498962402
-0.369925498962402
-0.369925498962402
-0.369925498962402
-0.369925498962402
-0.369925498962402
-0.369925498962402
-0.247855186462402
-0.247855186462402
-0.247855186462402
-0.247855186462402
-0.247855186462402
-0.247855186462402
-0.125784873962402
-0.125784873962402
-0.125784873962402
-0.003714561462402
-0.003714561462402
-0.003714561462402
0.118355751037598
0.118355751037598
0.118355751037598
0.118355751037598
0.240426063537598
0.240426063537598
0.240426063537598
0.240426063537598
0.240426063537598
0.240426063537598
0.240426063537598
0.240426063537598
0.240426063537598
0.240426063537598
0.240426063537598
0.240426063537598
0.240426063537598
0.240426063537598
0.118355751037598
0.118355751037598
0.118355751037598
0.118355751037598
0.118355751037598
0.118355751037598
-0.003714561462402
-0.003714561462402
-0.003714561462402
-0.003714561462402
-0.003714561462402
-0.003714561462402
-0.003714561462402
-0.125784873962402
-0.125784873962402
-0.125784873962402
-0.125784873962402
-0.125784873962402
-0.247855186462402
-0.125784873962402
-0.247855186462402
-0.247855186462402
-0.247855186462402
-0.247855186462402
-0.247855186462402
-0.369925498962402
-0.369925498962402
-0.369925498962402
-0.369925498962402
-0.369925498962402
-0.369925498962402
-0.369925498962402
-0.491995811462402
-0.491995811462402
-0.491995811462402
-0.491995811462402
-0.491995811462402
-0.491995811462402
-0.491995811462402
-0.491995811462402
-0.369925498962402
-0.369925498962402
-0.369925498962402
-0.369925498962402
-0.369925498962402
-0.369925498962402
-0.369925498962402
-0.247855186462402
-0.247855186462402
-0.247855186462402
-0.247855186462402
-0.247855186462402
-0.247855186462402
-0.247855186462402
-0.125784873962402
-0.247855186462402
-0.125784873962402
-0.125784873962402
-0.125784873962402
-0.125784873962402
-0.125784873962402
-0.125784873962402
-0.125784873962402
-0.125784873962402
-0.125784873962402
-0.003714561462402
-0.003714561462402
-0.003714561462402
-0.003714561462402
-0.003714561462402
-0.003714561462402
0.118355751037598
0.118355751037598
0.118355751037598
0.118355751037598
0.118355751037598
0.240426063537598
0.240426063537598
0.240426063537598
0.240426063537598
0.240426063537598
0.240426063537598
0.362496376037598
0.362496376037598
0.362496376037598
0.362496376037598
0.362496376037598
0.362496376037598
0.362496376037598
0.484566688537598
0.484566688537598
0.484566688537598
0.484566688537598
0.484566688537598
0.484566688537598
0.484566688537598
0.484566688537598
0.484566688537598
0.484566688537598
0.484566688537598
0.484566688537598
0.484566688537598
0.484566688537598
0.484566688537598
0.484566688537598
0.484566688537598
0.484566688537598
0.484566688537598
0.484566688537598
0.484566688537598
0.484566688537598
0.484566688537598
0.484566688537598
0.484566688537598
0.484566688537598
0.484566688537598
0.484566688537598
0.362496376037598
0.362496376037598
0.362496376037598
0.362496376037598
0.362496376037598
0.240426063537598
0.240426063537598
0.240426063537598
0.118355751037598
0.118355751037598
0.118355751037598
0.118355751037598
-0.003714561462402
-0.003714561462402
-0.003714561462402
-0.003714561462402
-0.003714561462402
-0.125784873962402
-0.125784873962402
-0.125784873962402
-0.125784873962402
-0.125784873962402
-0.125784873962402
-0.125784873962402
-0.125784873962402
-0.125784873962402
-0.125784873962402
-0.125784873962402
-0.125784873962402
-0.125784873962402
-0.125784873962402
-0.125784873962402
-0.125784873962402
-0.125784873962402
-0.125784873962402
-0.003714561462402
-0.003714561462402
-0.003714561462402
-0.003714561462402
-0.003714561462402
-0.003714561462402
-0.003714561462402
-0.003714561462402
-0.003714561462402
-0.003714561462402
-0.003714561462402
-0.003714561462402
-0.003714561462402
-0.003714561462402
-0.003714561462402
-0.003714561462402
-0.003714561462402
-0.003714561462402
-0.003714561462402
-0.125784873962402
-0.125784873962402
-0.125784873962402
-0.125784873962402
-0.125784873962402
-0.125784873962402
-0.125784873962402
-0.125784873962402
-0.247855186462402
-0.247855186462402
-0.247855186462402
-0.247855186462402
-0.247855186462402
-0.247855186462402
-0.247855186462402
-0.247855186462402
-0.247855186462402
-0.125784873962402
-0.125784873962402
-0.125784873962402
-0.125784873962402
-0.125784873962402
-0.125784873962402
-0.125784873962402
-0.003714561462402
-0.003714561462402
-0.003714561462402
-0.003714561462402
-0.003714561462402
-0.003714561462402
-0.003714561462402
0.118355751037598
-0.003714561462402
0.118355751037598
-0.003714561462402
-0.003714561462402
-0.003714561462402
-0.003714561462402
-0.003714561462402
-0.003714561462402
-0.125784873962402
-0.125784873962402
-0.125784873962402
-0.125784873962402
-0.247855186462402
-0.247855186462402
-0.247855186462402
-0.247855186462402
-0.247855186462402
-0.369925498962402
-0.858206272125244
-1.712698459625244
-3.055471897125244
-5.008596420288086
-7.816213607788086
-11.356252670288086
-15.994924545288086
-21.610157012939453
-28.324024200439453
-36.014453887939453
-44.803512573242188
-54.569137573242188
-65.067184448242188
-76.541793823242188
-88.626754760742188
-101.322067260742190
-114.383590698242190
-127.933395385742190
-141.727325439453120
-155.521270751953120
-169.437286376953120
-183.231231689453120
-196.781036376953120
-209.964630126953120
-222.782012939453120
-235.111114501953120
-246.951934814453120
-258.182403564453120
-268.802520751953120
-278.568145751953120
-287.723419189453120
-296.024200439453120
-303.714630126953120
-310.550567626953120
-316.654083251953120
-322.025177001953120
-326.663848876953120
-330.692169189453120
-333.865997314453120
-336.429473876953120
-338.382598876953120
-339.725372314453120
-340.579864501953120
-340.701934814453120
-340.579864501953120
-339.847442626953120
-338.748809814453120
-337.283966064453120
-335.574981689453120
-333.499786376953120
-331.058380126953120
-328.494903564453120
-325.687286376953120
-322.757598876953120
-319.583770751953120
-316.409942626953120
-312.991973876953120
-309.574005126953120
-306.156036376953120
-302.493927001953120
-298.953887939453120
-295.413848876953120
-291.873809814453120
-288.211700439453120
-284.671661376953120
-281.131622314453120
-277.713653564453120
-274.173614501953120
-270.877716064453120
-267.459747314453120
-264.041778564453120
-260.745880126953120
-257.572052001953120
-254.398223876953120
-251.346466064453120
-248.294708251953120
-245.242950439453120
-242.313262939453120
-239.383575439453120
-236.575958251953120
-233.890411376953120
-231.082794189453120
-228.397247314453120
-225.833770751953120
-223.148223876953120
-220.584747314453120
-218.143341064453120
-215.579864501953120
-213.138458251953120
-210.697052001953120
-208.377716064453120
-205.936309814453120
-203.616973876953120
-201.297637939453120
-199.100372314453120
-196.781036376953120
-194.583770751953120
-192.386505126953120
-190.311309814453120
-188.114044189453120
-186.038848876953120
-183.963653564453120
-181.888458251953120
-179.935333251953120
-177.982208251953120
-175.907012939453120
-173.953887939453120
-172.122833251953120
-170.169708251953120
-168.216583251953120
-166.385528564453120
-164.554473876953120
-162.723419189453120
-160.892364501953120
-159.061309814453120
-157.352325439453120
-155.521270751953120
-153.812286376953120
-152.103302001953120
-150.394317626953120
-148.685333251953120
-147.098419189453120
-145.389434814453120
-143.802520751953120
-142.215606689453120
-140.628692626953120
-139.041778564453120
-137.454864501953120
-135.990036010742190
-134.403121948242190
-132.938278198242190
-131.473434448242190
-130.008590698242190
-128.543746948242190
-127.200973510742190
-125.736129760742190
-124.393356323242190
-123.050582885742190
-121.707809448242190
-120.487106323242190
-119.144332885742190
-117.923629760742190
-116.580856323242190
-115.360153198242190
-114.139450073242190
-112.918746948242190
-111.698043823242190
-110.599411010742190
-109.378707885742190
-108.280075073242190
-107.059371948242190
-105.960739135742190
-104.862106323242190
-103.763473510742190
-102.664840698242190
-101.566207885742190
-100.467575073242190
-99.368942260742188
-98.270309448242188
-97.171676635742188
-96.195114135742188
-95.096481323242188
-93.997848510742188
-93.021286010742188
-91.922653198242188
-90.946090698242188
-89.969528198242188
-88.992965698242188
-88.016403198242188
-87.039840698242188
-86.063278198242188
-85.086715698242188
-84.232223510742188
-83.255661010742188
-82.401168823242188
-81.546676635742188
-80.692184448242188
-79.715621948242188
-78.983200073242188
-78.128707885742188
-77.274215698242188
-76.541793823242188
-75.687301635742188
-74.954879760742188
-74.222457885742188
-73.490036010742188
-72.757614135742188
-72.025192260742188
-71.292770385742188
-70.560348510742188
-69.949996948242188
-69.217575073242188
-68.607223510742188
-67.996871948242188
-67.264450073242188
-66.654098510742188
-66.043746948242188
-65.433395385742188
-64.823043823242188
-64.212692260742188
-63.602340698242188
-62.991989135742188
-62.381637573242188
-61.771286010742188
-61.160934448242188
-60.550582885742188
-60.062301635742188
-59.329879760742188
-58.841598510742188
-58.231246948242188
-57.620895385742188
-57.132614135742188
-56.522262573242188
-55.911911010742188
-55.423629760742188
-54.813278198242188
-54.324996948242188
-53.714645385742188
-53.226364135742188
-52.616012573242188
-52.127731323242188
-51.639450073242188
-51.029098510742188
-50.540817260742188
-50.052536010742188
-49.564254760742188
-49.075973510742188
-48.587692260742188
-48.099411010742188
-47.611129760742188
-47.244918823242188
-46.756637573242188
-46.390426635742188
-45.902145385742188
-45.535934448242188
-45.169723510742188
-44.803512573242188
-44.315231323242188
-43.949020385742188
-43.582809448242188
-43.216598510742188
-42.850387573242188
-42.484176635742188
-42.117965698242188
-41.751754760742188
-41.385543823242188
-41.019332885742188
-40.653125762939453
-40.286914825439453
-39.920703887939453
-39.554492950439453
-39.066211700439453
-38.700000762939453
-38.333789825439453
-37.967578887939453
-37.601367950439453
-37.235157012939453
-36.868946075439453
-36.502735137939453
-36.136524200439453
-35.892383575439453
-35.526172637939453
-35.159961700439453
-34.793750762939453
-34.549610137939453
-34.183399200439453
-33.817188262939453
-33.573047637939453
-33.206836700439453
-32.962696075439453
-32.718555450439453
-32.352344512939453
-32.108203887939453
-31.864063262939453
-31.619922637939453
-31.253711700439453
-31.131641387939453
-30.765430450439453
-30.643360137939453
-30.399219512939453
-30.155078887939453
-29.910938262939453
-29.788867950439453
-29.544727325439453
-29.300586700439453
-29.056446075439453
-28.934375762939453
-28.690235137939453
-28.568164825439453
-28.324024200439453
-28.079883575439453
-27.957813262939453
-27.713672637939453
-27.591602325439453
-27.347461700439453
-27.225391387939453
-26.981250762939453
-26.737110137939453
-26.615039825439453
-26.370899200439453
-26.248828887939453
-26.004688262939453
-25.760547637939453
-25.638477325439453
-25.394336700439453
-25.272266387939453
-25.028125762939453
-24.783985137939453
-24.661914825439453
-24.417774200439453
-24.173633575439453
-24.051563262939453
-23.807422637939453
-23.685352325439453
-23.441211700439453
-23.319141387939453
-23.197071075439453
-22.952930450439453
-22.830860137939453
-22.708789825439453
-22.586719512939453
-22.464649200439453
-22.220508575439453
-22.098438262939453
-21.976367950439453
-21.854297637939453
-21.732227325439453
-21.610157012939453
-21.488086700439453
-21.366016387939453
-21.243946075439453
-21.121875762939453
-20.999805450439453
-20.877735137939453
-20.755664825439453
-20.755664825439453
-20.633594512939453
-20.511524200439453
-20.389453887939453
-20.267383575439453
-20.145313262939453
-20.023242950439453
-19.901172637939453
-19.779102325439453
-19.657032012939453
-19.534961700439453
-19.412891387939453
-19.290821075439453
-19.168750762939453
-19.046680450439453
-18.924610137939453
-18.802539825439453
-18.680469512939453
-18.558399200439453
-18.436328887939453
-18.314258575439453
-18.070117950439453
-18.070117950439453
-17.825977325439453
-17.703907012939453
-17.581836700439453
-17.459766387939453
-17.337696075439453
-17.215625762939453
-17.093555450439453
-16.971485137939453
-16.971485137939453
-16.849414825439453
-16.727346420288086
-16.605276107788086
-16.483205795288086
-16.483205795288086
-16.361135482788086
-16.239065170288086
-16.239065170288086
-16.116994857788086
-15.994924545288086
-15.994924545288086
-15.872854232788086
-15.750783920288086
-15.750783920288086
-15.628713607788086
-15.506643295288086
-15.506643295288086
-15.384572982788086
-15.262502670288086
-15.262502670288086
-15.140432357788086
-15.140432357788086
-15.018362045288086
-14.896291732788086
-14.896291732788086
-14.774221420288086
-14.774221420288086
-14.652151107788086
-14.652151107788086
-14.530080795288086
-14.530080795288086
-14.530080795288086
-14.408010482788086
-14.408010482788086
-14.408010482788086
-14.408010482788086
-14.285940170288086
-14.285940170288086
-14.285940170288086
-14.285940170288086
-14.285940170288086
-14.163869857788086
-14.163869857788086
-14.163869857788086
-14.163869857788086
-14.041799545288086
-14.041799545288086
-14.041799545288086
-14.041799545288086
-14.041799545288086
-13.919729232788086
-13.919729232788086
-13.919729232788086
-13.797658920288086
-13.797658920288086
-13.797658920288086
-13.675588607788086
-13.675588607788086
-13.553518295288086
-13.553518295288086
-13.431447982788086
-13.431447982788086
-13.431447982788086
-13.309377670288086
-13.309377670288086
-13.187307357788086
-13.187307357788086
-13.187307357788086
-13.065237045288086
-13.065237045288086
-13.065237045288086
-12.943166732788086
-12.943166732788086
-12.943166732788086
-12.943166732788086
-12.821096420288086
-12.821096420288086
-12.821096420288086
-12.821096420288086
-12.699026107788086
-12.699026107788086
-12.699026107788086
-12.576955795288086
-12.576955795288086
-12.576955795288086
-12.576955795288086
-12.454885482788086
-12.454885482788086
-12.454885482788086
-12.332815170288086
-12.332815170288086
-12.332815170288086
-12.210744857788086
-12.210744857788086
-12.088674545288086
-12.088674545288086
-11.966604232788086
-11.966604232788086
-11.844533920288086
-11.722463607788086
-11.722463607788086
-11.600393295288086
-11.600393295288086
-11.478322982788086
-11.478322982788086
-11.356252670288086
-11.356252670288086
-11.356252670288086
-11.234182357788086
-11.234182357788086
-11.234182357788086
-11.112112045288086
-11.112112045288086
-11.112112045288086
-11.112112045288086
-11.112112045288086
-10.990041732788086
-10.990041732788086
-10.990041732788086
-10.990041732788086
-11.112112045288086
-10.990041732788086
-11.112112045288086
-11.112112045288086
-11.112112045288086
-11.112112045288086
-11.112112045288086
-11.112112045288086
-11.234182357788086
-11.234182357788086
-11.234182357788086
-11.234182357788086
-11.234182357788086
-11.234182357788086
-11.356252670288086
-11.356252670288086
-11.356252670288086
-11.356252670288086
-11.356252670288086
-11.356252670288086
-11.356252670288086
-11.356252670288086
-11.478322982788086
-11.478322982788086
-11.478322982788086
-11.478322982788086
-11.478322982788086
-11.478322982788086
-11.478322982788086
-11.356252670288086
-11.356252670288086
-11.356252670288086
-11.356252670288086
-11.234182357788086
-11.234182357788086
-11.234182357788086
-11.112112045288086
-11.112112045288086
-11.112112045288086
-10.990041732788086
-10.990041732788086
-10.990041732788086
-10.867971420288086
-10.867971420288086
-10.867971420288086
-10.867971420288086
-10.745901107788086
-10.745901107788086
-10.745901107788086
-10.745901107788086
-10.745901107788086
-10.623830795288086
-10.623830795288086
-10.623830795288086
-10.623830795288086
-10.501760482788086
-10.501760482788086
-10.501760482788086
-10.379690170288086
-10.379690170288086
-10.379690170288086
-10.379690170288086
-10.257619857788086
-10.257619857788086
-10.257619857788086
-10.257619857788086
-10.257619857788086
-10.257619857788086
-10.257619857788086
-10.257619857788086
-10.257619857788086
-10.257619857788086
-10.257619857788086
-10.257619857788086
-10.257619857788086
-10.257619857788086
-10.379690170288086
-10.379690170288086
-10.379690170288086
-10.379690170288086
-10.501760482788086
-10.501760482788086
-10.501760482788086
-10.501760482788086
-10.501760482788086
-10.501760482788086
-10.501760482788086
-10.501760482788086
-10.379690170288086
-10.501760482788086
-10.379690170288086
-10.379690170288086
-10.379690170288086
-10.379690170288086
-10.257619857788086
-10.257619857788086
-10.257619857788086
-10.135549545288086
-10.135549545288086
-10.135549545288086
-10.013479232788086
-10.013479232788086
-10.013479232788086
-9.891408920288086
-9.891408920288086
-9.891408920288086
-9.891408920288086
-9.769338607788086
-9.769338607788086
-9.769338607788086
-9.769338607788086
-9.769338607788086
-9.769338607788086
-9.647268295288086
-9.647268295288086
-9.769338607788086
-9.769338607788086
-9.769338607788086
-9.769338607788086
-9.769338607788086
-9.769338607788086
-9.769338607788086
-9.891408920288086
-9.891408920288086
-9.891408920288086
-10.013479232788086
-10.013479232788086
-10.013479232788086
-10.135549545288086
-10.135549545288086
-10.135549545288086
-10.257619857788086
-10.257619857788086
-10.257619857788086
-10.257619857788086
-10.257619857788086
-10.379690170288086
-10.379690170288086
-10.379690170288086
-10.379690170288086
-10.379690170288086
-10.257619857788086
-10.379690170288086
-10.257619857788086
-10.257619857788086
-10.257619857788086
-10.257619857788086
-10.135549545288086
-10.135549545288086
-10.135549545288086
-10.135549545288086
-10.135549545288086
-10.013479232788086
-10.013479232788086
-10.013479232788086
-10.013479232788086
-10.013479232788086
-10.013479232788086
-10.013479232788086
-10.013479232788086
-9.891408920288086
-9.891408920288086
-9.891408920288086
-9.891408920288086
-9.891408920288086
-9.891408920288086
-9.891408920288086
-10.013479232788086
-10.013479232788086
-10.013479232788086
-10.013479232788086
-10.013479232788086
-10.013479232788086
-10.013479232788086
-10.013479232788086
-10.013479232788086
-10.013479232788086
-10.013479232788086
-10.013479232788086
-10.013479232788086
-10.013479232788086
-10.013479232788086
-10.013479232788086
-10.013479232788086
-10.013479232788086
-10.013479232788086
-9.891408920288086
-9.891408920288086
-9.891408920288086
-9.891408920288086
-9.891408920288086
-9.891408920288086
-9.891408920288086
-9.891408920288086
-9.891408920288086
-9.891408920288086
-9.769338607788086
-9.769338607788086
-9.769338607788086
-9.769338607788086
-9.769338607788086
-9.891408920288086
-9.769338607788086
-9.769338607788086
-9.769338607788086
-9.769338607788086
-9.769338607788086
-9.769338607788086
-9.769338607788086
-9.769338607788086
-9.647268295288086
-9.647268295288086
-9.647268295288086
-9.647268295288086
-9.647268295288086
-9.525197982788086
-9.525197982788086
-9.525197982788086
-9.525197982788086
-9.403127670288086
-9.403127670288086
-9.403127670288086
-9.403127670288086
-9.281057357788086
-9.281057357788086
-9.281057357788086
-9.281057357788086
-9.281057357788086
-9.158987045288086
-9.158987045288086
-9.158987045288086
-9.158987045288086
-9.158987045288086
-9.158987045288086
-9.158987045288086
-9.158987045288086
-9.158987045288086
-9.158987045288086
-9.158987045288086
-9.036916732788086
-9.158987045288086
-9.036916732788086
-9.036916732788086
-9.036916732788086
-9.036916732788086
-9.036916732788086
-9.036916732788086
-9.036916732788086
-9.036916732788086
-9.036916732788086
-9.036916732788086
-9.036916732788086
-9.036916732788086
-9.036916732788086
-9.036916732788086
-9.036916732788086
-9.158987045288086
-9.158987045288086
-9.158987045288086
-9.158987045288086
-9.281057357788086
-9.281057357788086
-9.281057357788086
-9.403127670288086
-9.403127670288086
-9.403127670288086
-9.403127670288086
-9.403127670288086
-9.525197982788086
-9.525197982788086
-9.525197982788086
-9.525197982788086
-9.647268295288086
-9.647268295288086
-9.647268295288086
-9.647268295288086
-9.647268295288086
-9.769338607788086
-9.769338607788086
-9.769338607788086
-9.769338607788086
-9.891408920288086
-9.891408920288086
-9.891408920288086
-9.891408920288086
-9.891408920288086
-10.013479232788086
-10.013479232788086
-10.013479232788086
-10.013479232788086
-10.013479232788086
-10.013479232788086
-9.891408920288086
-9.891408920288086
-9.891408920288086
-9.891408920288086
-9.891408920288086
-9.891408920288086
-9.769338607788086
-9.769338607788086
-9.769338607788086
-9.769338607788086
-9.769338607788086
-9.769338607788086
-9.647268295288086
-9.647268295288086
-9.647268295288086
-9.647268295288086
-9.647268295288086
-9.647268295288086
-9.647268295288086
-9.525197982788086
-9.525197982788086
-9.525197982788086
-9.525197982788086
-9.525197982788086
-9.647268295288086
-9.647268295288086
-9.647268295288086
-9.647268295288086
-9.647268295288086
-9.647268295288086
-9.647268295288086
-9.647268295288086
-9.769338607788086
-9.769338607788086
-9.769338607788086
-9.769338607788086
-9.769338607788086
-9.769338607788086
-9.769338607788086
-9.891408920288086
-9.891408920288086
-9.891408920288086
-9.891408920288086
-9.891408920288086
-9.891408920288086
-9.891408920288086
-9.891408920288086
-9.891408920288086
-10.013479232788086
-10.013479232788086
-9.891408920288086
-9.891408920288086
-9.891408920288086
-9.891408920288086
-9.891408920288086
-9.891408920288086
-9.891408920288086
-9.891408920288086
-9.891408920288086
-9.891408920288086
-9.891408920288086
-9.891408920288086
-9.891408920288086
-9.891408920288086
-9.891408920288086
-9.891408920288086
-9.891408920288086
-9.891408920288086
-9.891408920288086
-9.891408920288086
-9.891408920288086
-9.891408920288086
-9.891408920288086
-9.891408920288086
-9.891408920288086
-9.891408920288086
-9.891408920288086
-9.891408920288086
-9.891408920288086
-9.891408920288086
-9.891408920288086
-9.891408920288086
-9.891408920288086
-9.891408920288086
-10.013479232788086
-10.013479232788086
-10.013479232788086
-10.013479232788086
-10.013479232788086
-10.013479232788086
-10.013479232788086
-10.013479232788086
-10.013479232788086
-10.013479232788086
-10.013479232788086
-10.013479232788086
-10.135549545288086
-10.135549545288086
-10.135549545288086
-10.135549545288086
-10.135549545288086
-10.135549545288086
-10.135549545288086
-10.135549545288086
-10.135549545288086
-10.135549545288086
-10.135549545288086
-10.257619857788086
-10.257619857788086
-10.257619857788086
-10.257619857788086
-10.257619857788086
-10.257619857788086
-10.257619857788086
-10.257619857788086
-10.135549545288086
-10.135549545288086
-10.135549545288086
-10.135549545288086
-10.135549545288086
-10.135549545288086
-10.135549545288086
-10.013479232788086
-10.013479232788086
-10.013479232788086
-10.013479232788086
-10.013479232788086
-10.013479232788086
-10.013479232788086
-10.013479232788086
-10.013479232788086
-10.013479232788086
-10.013479232788086
-9.891408920288086
-9.891408920288086
-9.891408920288086
-9.891408920288086
-9.891408920288086
-9.769338607788086
-9.769338607788086
-9.769338607788086
-9.769338607788086
-9.647268295288086
-9.647268295288086
-9.647268295288086
-9.647268295288086
-9.525197982788086
-9.525197982788086
-9.525197982788086
-9.525197982788086
-9.525197982788086
-9.525197982788086
-9.525197982788086
-9.525197982788086
-9.525197982788086
-9.647268295288086
-9.647268295288086
-9.647268295288086
-9.647268295288086
-9.647268295288086
-9.769338607788086
-9.769338607788086
-9.769338607788086
-9.769338607788086
-9.891408920288086
-9.891408920288086
-9.891408920288086
-9.891408920288086
-10.013479232788086
-10.013479232788086
-10.013479232788086
-10.013479232788086
-10.013479232788086
-10.013479232788086
-10.135549545288086
-10.135549545288086
-10.135549545288086
-10.135549545288086
-10.135549545288086
-10.135549545288086
-10.135549545288086
-10.135549545288086
-10.135549545288086
-10.135549545288086
-10.135549545288086
-10.135549545288086
-10.135549545288086
-10.135549545288086
-10.013479232788086
-10.013479232788086
-10.013479232788086
-10.013479232788086
-9.891408920288086
-9.891408920288086
-9.891408920288086
-9.891408920288086
-9.769338607788086
-9.769338607788086
-9.769338607788086
-9.769338607788086
-9.647268295288086
-9.647268295288086
-9.647268295288086
-9.647268295288086
-9.647268295288086
-9.525197982788086
-9.525197982788086
-9.525197982788086
-9.525197982788086
-9.525197982788086
-9.403127670288086
-9.403127670288086
-9.525197982788086
-9.403127670288086
-9.403127670288086
-9.403127670288086
-9.403127670288086
-9.403127670288086
-9.403127670288086
-9.403127670288086
-9.403127670288086
-9.403127670288086
-9.403127670288086
-9.403127670288086
-9.403127670288086
-9.403127670288086
-9.403127670288086
-9.403127670288086
-9.403127670288086
-9.403127670288086
-9.403127670288086
-9.403127670288086
-9.403127670288086
-9.403127670288086
-9.403127670288086
-9.403127670288086
-9.403127670288086
-9.403127670288086
-9.403127670288086
-9.525197982788086
-9.525197982788086
-9.525197982788086
-9.525197982788086
-9.525197982788086
-9.525197982788086
-9.525197982788086
-9.647268295288086
-9.647268295288086
-9.647268295288086
-9.647268295288086
-9.647268295288086
-9.647268295288086
-9.647268295288086
-9.769338607788086
-9.769338607788086
-9.769338607788086
-9.769338607788086
-9.769338607788086
-9.769338607788086
-9.769338607788086
-9.769338607788086
-9.769338607788086
-9.769338607788086
-9.769338607788086
-9.891408920288086
-9.769338607788086
-9.891408920288086
-9.769338607788086
-9.769338607788086
-9.769338607788086
-9.769338607788086
-9.769338607788086
-9.769338607788086
-9.769338607788086
-9.769338607788086
-9.769338607788086
-9.769338607788086
-9.769338607788086
-9.769338607788086
-9.769338607788086
-9.769338607788086
-9.769338607788086
-9.769338607788086
-9.647268295288086
-9.769338607788086
-9.647268295288086
-9.647268295288086
-9.647268295288086
-9.647268295288086
-9.647268295288086
-9.647268295288086
-9.647268295288086
-9.525197982788086
-9.525197982788086
-9.525197982788086
-9.525197982788086
-9.525197982788086
-9.525197982788086
-9.525197982788086
-9.525197982788086
-9.525197982788086
-9.525197982788086
-9.525197982788086
-9.647268295288086
-9.647268295288086
-9.647268295288086
-9.647268295288086
-9.769338607788086
-9.769338607788086
-9.769338607788086
-9.769338607788086
-9.891408920288086
-9.891408920288086
-9.891408920288086
