# Supplementary material for: Small Size of Recorded Neuronal Structures Confines the Accuracy in Direct Axonal Voltage Measurements
Source: eNeuro. 2021 Aug 2;8(4):ENEURO.0059-21.2021. doi: 10.1523/ENEURO.0059-21.2021 (PMC8342265; doi:10.1523/ENEURO.0059-21.2021)
Supplement: Extended Data 1 — NEURON codes producing data shown in Figures 2, 5, 8. Download Extended Data 1, ZIP file. [file enu-eN-NWR-0059-21-s01.zip › realistic amplifier model/1_amplifier construction/filter_set/modelcell/4k.dat]

-0.121269226074219
-0.121269226074219
-0.121269226074219
-0.121269226074219
-0.121269226074219
-0.121269226074219
-0.121269226074219
0.000801086425781
0.000801086425781
0.000801086425781
0.122871398925781
0.122871398925781
0.122871398925781
0.244941711425781
0.244941711425781
0.367012023925781
0.367012023925781
0.367012023925781
0.367012023925781
0.489082336425781
0.489082336425781
0.489082336425781
0.489082336425781
0.611152648925781
0.611152648925781
0.489082336425781
0.489082336425781
0.489082336425781
0.489082336425781
0.489082336425781
0.367012023925781
0.367012023925781
0.244941711425781
0.244941711425781
0.122871398925781
0.122871398925781
0.000801086425781
0.000801086425781
0.000801086425781
-0.121269226074219
-0.121269226074219
-0.121269226074219
-0.121269226074219
-0.121269226074219
-0.121269226074219
-0.121269226074219
-0.121269226074219
-0.121269226074219
-0.121269226074219
-0.121269226074219
0.000801086425781
0.000801086425781
0.000801086425781
0.000801086425781
0.122871398925781
0.122871398925781
0.122871398925781
0.244941711425781
0.244941711425781
0.244941711425781
0.367012023925781
0.367012023925781
0.489082336425781
0.489082336425781
0.611152648925781
0.611152648925781
0.733222961425781
0.733222961425781
0.733222961425781
0.733222961425781
0.733222961425781
0.733222961425781
0.733222961425781
0.611152648925781
0.611152648925781
0.489082336425781
0.489082336425781
0.367012023925781
0.244941711425781
0.244941711425781
0.122871398925781
0.122871398925781
0.000801086425781
0.000801086425781
-0.121269226074219
-0.121269226074219
-0.243339538574219
-0.243339538574219
-0.243339538574219
-0.243339538574219
-0.243339538574219
-0.243339538574219
-0.243339538574219
-0.243339538574219
-0.121269226074219
-0.121269226074219
-0.121269226074219
-0.121269226074219
-0.121269226074219
-0.121269226074219
-0.121269226074219
-0.121269226074219
-0.121269226074219
-0.121269226074219
-0.121269226074219
0.000801086425781
0.000801086425781
0.000801086425781
0.000801086425781
-0.121269226074219
-0.121269226074219
-0.121269226074219
-0.121269226074219
-0.121269226074219
-0.121269226074219
-0.243339538574219
-0.243339538574219
-0.243339538574219
-0.243339538574219
-0.243339538574219
-0.243339538574219
-0.243339538574219
-0.243339538574219
-0.243339538574219
-0.243339538574219
-0.243339538574219
-0.243339538574219
-0.243339538574219
-0.243339538574219
-0.243339538574219
-0.243339538574219
-0.243339538574219
-0.243339538574219
-0.243339538574219
-0.243339538574219
-0.243339538574219
-0.243339538574219
-0.243339538574219
-0.243339538574219
-0.121269226074219
-0.121269226074219
-0.121269226074219
-0.121269226074219
-0.121269226074219
-0.121269226074219
-0.121269226074219
-0.121269226074219
0.000801086425781
0.000801086425781
0.000801086425781
0.000801086425781
0.000801086425781
0.000801086425781
0.000801086425781
0.000801086425781
0.000801086425781
0.000801086425781
0.000801086425781
0.000801086425781
0.000801086425781
0.000801086425781
0.000801086425781
0.000801086425781
0.000801086425781
0.000801086425781
-0.121269226074219
-0.121269226074219
-0.121269226074219
-0.243339538574219
-0.243339538574219
-0.243339538574219
-0.365409851074219
-0.365409851074219
-0.365409851074219
-0.487480163574219
-0.487480163574219
-0.487480163574219
-0.487480163574219
-0.487480163574219
-0.487480163574219
-0.487480163574219
-0.487480163574219
-0.487480163574219
-0.487480163574219
-0.365409851074219
-0.365409851074219
-0.365409851074219
-0.243339538574219
-0.243339538574219
-0.243339538574219
-0.243339538574219
-0.121269226074219
-0.121269226074219
0.000801086425781
0.000801086425781
0.122871398925781
0.122871398925781
0.122871398925781
0.122871398925781
0.122871398925781
0.244941711425781
0.244941711425781
0.122871398925781
0.122871398925781
0.122871398925781
0.122871398925781
0.122871398925781
0.122871398925781
0.122871398925781
0.000801086425781
0.000801086425781
0.000801086425781
0.000801086425781
-0.121269226074219
-0.121269226074219
-0.121269226074219
-0.243339538574219
-0.243339538574219
-0.243339538574219
-0.243339538574219
-0.243339538574219
-0.243339538574219
-0.243339538574219
-0.243339538574219
-0.243339538574219
-0.243339538574219
-0.243339538574219
-0.121269226074219
-0.121269226074219
-0.121269226074219
0.000801086425781
-0.121269226074219
0.000801086425781
0.000801086425781
0.122871398925781
0.122871398925781
0.244941711425781
0.244941711425781
0.244941711425781
0.367012023925781
0.367012023925781
0.367012023925781
0.367012023925781
0.367012023925781
0.367012023925781
0.367012023925781
0.367012023925781
0.367012023925781
0.367012023925781
0.367012023925781
0.367012023925781
0.367012023925781
0.367012023925781
0.367012023925781
0.367012023925781
0.367012023925781
0.367012023925781
0.367012023925781
0.367012023925781
0.367012023925781
0.367012023925781
0.244941711425781
0.244941711425781
0.122871398925781
0.122871398925781
0.122871398925781
0.000801086425781
0.000801086425781
0.000801086425781
-0.121269226074219
-0.121269226074219
-0.243339538574219
-0.243339538574219
-0.243339538574219
-0.243339538574219
-0.243339538574219
-0.365409851074219
-0.365409851074219
-0.365409851074219
-0.487480163574219
-0.487480163574219
-0.487480163574219
-0.487480163574219
-0.609550476074219
-0.609550476074219
-0.609550476074219
-0.609550476074219
-0.609550476074219
-0.609550476074219
-0.609550476074219
-0.609550476074219
-0.609550476074219
-0.487480163574219
-0.487480163574219
-0.487480163574219
-0.487480163574219
-0.365409851074219
-0.365409851074219
-0.243339538574219
-0.243339538574219
-0.243339538574219
-0.121269226074219
-0.121269226074219
0.000801086425781
0.000801086425781
0.000801086425781
0.122871398925781
0.122871398925781
0.122871398925781
0.122871398925781
0.122871398925781
0.244941711425781
0.244941711425781
0.244941711425781
0.244941711425781
0.244941711425781
0.367012023925781
0.367012023925781
0.367012023925781
0.367012023925781
0.489082336425781
0.489082336425781
0.489082336425781
0.611152648925781
0.611152648925781
0.611152648925781
0.611152648925781
0.611152648925781
0.611152648925781
0.489082336425781
0.489082336425781
0.489082336425781
0.367012023925781
0.367012023925781
0.244941711425781
0.244941711425781
0.122871398925781
0.122871398925781
0.000801086425781
0.000801086425781
0.000801086425781
0.000801086425781
0.000801086425781
0.000801086425781
0.000801086425781
0.000801086425781
0.000801086425781
0.000801086425781
0.122871398925781
0.122871398925781
0.122871398925781
0.244941711425781
0.244941711425781
0.244941711425781
0.367012023925781
0.367012023925781
0.367012023925781
0.367012023925781
0.367012023925781
0.244941711425781
0.244941711425781
0.244941711425781
0.122871398925781
0.122871398925781
0.000801086425781
0.000801086425781
0.000801086425781
0.000801086425781
-0.121269226074219
-0.121269226074219
-0.121269226074219
-0.121269226074219
-0.121269226074219
-0.121269226074219
-0.243339538574219
-0.243339538574219
-0.243339538574219
-0.243339538574219
-0.243339538574219
-0.243339538574219
-0.243339538574219
-0.243339538574219
-0.243339538574219
-0.243339538574219
-0.243339538574219
-0.243339538574219
-0.243339538574219
-0.243339538574219
-0.243339538574219
-0.243339538574219
-0.243339538574219
-0.243339538574219
-0.243339538574219
-0.243339538574219
-0.243339538574219
-0.243339538574219
-0.121269226074219
-0.121269226074219
-0.121269226074219
-0.121269226074219
-0.121269226074219
0.000801086425781
0.000801086425781
0.000801086425781
0.000801086425781
0.000801086425781
0.000801086425781
0.000801086425781
0.000801086425781
0.000801086425781
0.000801086425781
0.000801086425781
-0.121269226074219
-0.121269226074219
-0.243339538574219
-0.243339538574219
-0.365409851074219
-0.365409851074219
-0.487480163574219
-0.487480163574219
-0.609550476074219
-0.609550476074219
-0.609550476074219
-0.731620311737061
-0.731620311737061
-0.731620311737061
-0.731620311737061
-0.731620311737061
-0.731620311737061
-0.731620311737061
-0.731620311737061
-0.731620311737061
-0.609550476074219
-0.609550476074219
-0.609550476074219
-0.487480163574219
-0.487480163574219
-0.487480163574219
-0.487480163574219
-0.487480163574219
-0.487480163574219
-0.487480163574219
-0.487480163574219
-0.487480163574219
-0.609550476074219
-0.609550476074219
-0.609550476074219
-0.609550476074219
-0.609550476074219
-0.609550476074219
-0.609550476074219
-0.609550476074219
-0.609550476074219
-0.487480163574219
-0.487480163574219
-0.365409851074219
-0.365409851074219
-0.243339538574219
-0.121269226074219
0.000801086425781
0.122871398925781
0.122871398925781
0.244941711425781
0.367012023925781
0.489082336425781
0.611152648925781
0.611152648925781
0.733222961425781
0.733222961425781
0.733222961425781
0.733222961425781
0.733222961425781
0.855293273925781
0.733222961425781
0.733222961425781
0.733222961425781
0.733222961425781
0.733222961425781
0.611152648925781
0.611152648925781
0.611152648925781
0.611152648925781
0.489082336425781
0.489082336425781
0.367012023925781
0.367012023925781
0.367012023925781
0.367012023925781
0.244941711425781
0.244941711425781
0.244941711425781
0.244941711425781
0.244941711425781
0.244941711425781
0.244941711425781
0.244941711425781
0.244941711425781
0.244941711425781
0.244941711425781
0.244941711425781
0.244941711425781
0.244941711425781
0.244941711425781
0.122871398925781
0.122871398925781
0.122871398925781
0.000801086425781
0.000801086425781
-0.121269226074219
-0.121269226074219
-0.243339538574219
-0.243339538574219
-0.365409851074219
-0.365409851074219
-0.487480163574219
-0.487480163574219
-0.609550476074219
-0.609550476074219
-0.609550476074219
-0.731620311737061
-0.731620311737061
-0.731620311737061
-0.731620311737061
-0.731620311737061
-0.731620311737061
-0.731620311737061
-0.731620311737061
-0.731620311737061
-0.731620311737061
-0.609550476074219
-0.609550476074219
-0.487480163574219
-0.487480163574219
-0.365409851074219
-0.365409851074219
-0.243339538574219
-0.243339538574219
-0.121269226074219
0.000801086425781
0.000801086425781
0.000801086425781
0.000801086425781
0.122871398925781
0.122871398925781
0.122871398925781
0.122871398925781
0.122871398925781
0.122871398925781
0.122871398925781
0.122871398925781
0.122871398925781
0.122871398925781
0.122871398925781
0.244941711425781
0.244941711425781
0.244941711425781
0.367012023925781
0.489082336425781
0.489082336425781
0.611152648925781
0.733222961425781
0.855293273925781
0.855293273925781
0.977363586425781
1.099433898925781
1.099433898925781
1.099433898925781
1.221504211425781
1.221504211425781
1.221504211425781
1.221504211425781
1.099433898925781
1.099433898925781
1.099433898925781
0.977363586425781
0.977363586425781
0.977363586425781
0.855293273925781
0.733222961425781
0.733222961425781
0.611152648925781
0.611152648925781
0.489082336425781
0.489082336425781
0.367012023925781
0.244941711425781
0.244941711425781
0.244941711425781
0.122871398925781
0.122871398925781
0.000801086425781
-0.121269226074219
-0.121269226074219
-0.243339538574219
-0.243339538574219
-0.365409851074219
-0.365409851074219
-0.487480163574219
-0.487480163574219
-0.487480163574219
-0.487480163574219
-0.609550476074219
-0.609550476074219
-0.487480163574219
-0.487480163574219
-0.487480163574219
-0.487480163574219
-0.487480163574219
-0.487480163574219
-0.365409851074219
-0.365409851074219
-0.365409851074219
-0.365409851074219
-0.365409851074219
-0.365409851074219
-0.365409851074219
-0.365409851074219
-0.365409851074219
-0.365409851074219
-0.365409851074219
-0.365409851074219
-0.365409851074219
-0.365409851074219
-0.487480163574219
-0.487480163574219
-0.487480163574219
-0.487480163574219
-0.487480163574219
-0.487480163574219
-0.487480163574219
-0.487480163574219
-0.487480163574219
-0.365409851074219
-0.365409851074219
-0.365409851074219
-0.243339538574219
-0.243339538574219
-0.121269226074219
-0.121269226074219
0.000801086425781
0.000801086425781
0.122871398925781
0.122871398925781
0.122871398925781
0.244941711425781
0.244941711425781
0.244941711425781
0.244941711425781
0.244941711425781
0.244941711425781
0.244941711425781
0.244941711425781
0.244941711425781
0.244941711425781
0.244941711425781
0.244941711425781
0.244941711425781
0.244941711425781
0.244941711425781
0.244941711425781
0.244941711425781
0.244941711425781
0.244941711425781
0.244941711425781
0.244941711425781
0.244941711425781
0.244941711425781
0.244941711425781
0.244941711425781
0.244941711425781
0.244941711425781
0.367012023925781
0.367012023925781
0.367012023925781
0.367012023925781
0.489082336425781
0.489082336425781
0.489082336425781
0.489082336425781
0.489082336425781
0.611152648925781
0.489082336425781
0.489082336425781
0.489082336425781
0.489082336425781
0.489082336425781
0.367012023925781
0.367012023925781
0.367012023925781
0.244941711425781
0.122871398925781
0.122871398925781
0.000801086425781
-0.121269226074219
-0.243339538574219
-0.243339538574219
-0.365409851074219
-0.487480163574219
-0.609550476074219
-0.609550476074219
-0.731620311737061
-0.731620311737061
-0.853690624237061
-0.853690624237061
-0.853690624237061
-0.853690624237061
-0.853690624237061
-0.853690624237061
-0.853690624237061
-0.853690624237061
-0.731620311737061
-0.731620311737061
-0.609550476074219
-0.487480163574219
-0.487480163574219
-0.365409851074219
-0.365409851074219
-0.243339538574219
-0.243339538574219
-0.121269226074219
0.000801086425781
0.000801086425781
0.000801086425781
0.122871398925781
0.122871398925781
0.122871398925781
0.122871398925781
0.122871398925781
0.244941711425781
0.244941711425781
0.244941711425781
0.244941711425781
0.244941711425781
0.367012023925781
0.367012023925781
0.367012023925781
0.367012023925781
0.367012023925781
0.489082336425781
0.489082336425781
0.489082336425781
0.489082336425781
0.489082336425781
0.367012023925781
0.367012023925781
0.367012023925781
0.367012023925781
0.244941711425781
0.244941711425781
0.244941711425781
0.122871398925781
0.122871398925781
0.122871398925781
0.122871398925781
0.122871398925781
0.000801086425781
0.000801086425781
0.000801086425781
0.000801086425781
0.000801086425781
-0.121269226074219
-0.121269226074219
-0.121269226074219
-0.121269226074219
-0.243339538574219
-0.243339538574219
-0.243339538574219
-0.365409851074219
-0.365409851074219
-0.365409851074219
-0.365409851074219
-0.487480163574219
-0.487480163574219
-0.487480163574219
-0.487480163574219
-0.487480163574219
-0.487480163574219
-0.487480163574219
-0.487480163574219
-0.487480163574219
-0.487480163574219
-0.487480163574219
-0.487480163574219
-0.365409851074219
-0.365409851074219
-0.365409851074219
-0.243339538574219
-0.243339538574219
-0.243339538574219
-0.243339538574219
-0.121269226074219
-0.243339538574219
-0.121269226074219
-0.243339538574219
-0.243339538574219
-0.243339538574219
-0.121269226074219
-0.243339538574219
-0.243339538574219
-0.243339538574219
-0.121269226074219
-0.121269226074219
-0.121269226074219
-0.121269226074219
-0.121269226074219
0.000801086425781
0.000801086425781
0.122871398925781
0.122871398925781
0.122871398925781
0.244941711425781
0.367012023925781
0.367012023925781
0.367012023925781
0.367012023925781
0.489082336425781
0.489082336425781
0.367012023925781
0.367012023925781
0.367012023925781
0.244941711425781
0.122871398925781
0.122871398925781
0.000801086425781
-0.121269226074219
-0.243339538574219
-0.243339538574219
-0.365409851074219
-0.487480163574219
-0.609550476074219
-0.731620311737061
-0.731620311737061
-0.731620311737061
-0.853690624237061
-0.853690624237061
-0.853690624237061
-0.853690624237061
-0.853690624237061
-0.731620311737061
-0.731620311737061
-0.609550476074219
-0.609550476074219
-0.487480163574219
-0.487480163574219
-0.365409851074219
-0.365409851074219
-0.243339538574219
-0.243339538574219
-0.121269226074219
0.000801086425781
0.000801086425781
0.122871398925781
0.244941711425781
0.244941711425781
0.367012023925781
0.489082336425781
0.489082336425781
0.489082336425781
0.611152648925781
0.733222961425781
0.733222961425781
0.733222961425781
0.855293273925781
0.855293273925781
0.855293273925781
0.855293273925781
0.855293273925781
0.977363586425781
0.977363586425781
0.855293273925781
0.855293273925781
0.855293273925781
0.855293273925781
0.855293273925781
0.855293273925781
0.855293273925781
0.733222961425781
0.733222961425781
0.733222961425781
0.611152648925781
0.611152648925781
0.489082336425781
0.489082336425781
0.489082336425781
0.367012023925781
0.367012023925781
0.244941711425781
0.367012023925781
0.244941711425781
0.244941711425781
0.122871398925781
0.122871398925781
0.122871398925781
0.122871398925781
0.122871398925781
0.122871398925781
0.122871398925781
0.122871398925781
0.122871398925781
0.122871398925781
0.122871398925781
0.122871398925781
0.122871398925781
0.000801086425781
0.000801086425781
0.000801086425781
0.000801086425781
0.000801086425781
0.000801086425781
0.000801086425781
0.000801086425781
-0.121269226074219
-0.121269226074219
-0.121269226074219
-0.121269226074219
-0.121269226074219
-0.121269226074219
-0.121269226074219
-0.121269226074219
-0.121269226074219
-0.121269226074219
-0.121269226074219
0.000801086425781
0.000801086425781
0.000801086425781
0.000801086425781
0.000801086425781
0.000801086425781
0.000801086425781
0.000801086425781
0.000801086425781
0.000801086425781
-0.121269226074219
-0.121269226074219
-0.121269226074219
-0.243339538574219
-0.243339538574219
-0.243339538574219
-0.243339538574219
-0.365409851074219
-0.365409851074219
-0.365409851074219
-0.365409851074219
-0.365409851074219
-0.243339538574219
-0.243339538574219
-0.243339538574219
-0.243339538574219
-0.243339538574219
-0.121269226074219
-0.121269226074219
0.000801086425781
0.000801086425781
0.122871398925781
0.244941711425781
0.244941711425781
0.367012023925781
0.489082336425781
0.489082336425781
0.611152648925781
0.733222961425781
0.733222961425781
0.855293273925781
0.855293273925781
0.855293273925781
0.855293273925781
0.855293273925781
0.855293273925781
0.855293273925781
0.733222961425781
0.733222961425781
0.733222961425781
0.611152648925781
0.611152648925781
0.489082336425781
0.489082336425781
0.367012023925781
0.367012023925781
0.367012023925781
0.244941711425781
0.244941711425781
0.244941711425781
0.122871398925781
0.122871398925781
0.122871398925781
0.122871398925781
0.122871398925781
0.122871398925781
0.122871398925781
0.122871398925781
0.122871398925781
0.122871398925781
0.122871398925781
0.122871398925781
0.122871398925781
0.122871398925781
0.122871398925781
0.000801086425781
0.122871398925781
0.000801086425781
0.000801086425781
0.000801086425781
0.000801086425781
0.000801086425781
0.000801086425781
0.000801086425781
-0.121269226074219
-0.121269226074219
-0.121269226074219
-0.121269226074219
-0.121269226074219
-0.243339538574219
-0.243339538574219
-0.243339538574219
-0.365409851074219
-0.365409851074219
-0.487480163574219
-0.487480163574219
-0.487480163574219
-0.609550476074219
-0.609550476074219
-0.609550476074219
-0.609550476074219
-0.609550476074219
-0.609550476074219
-0.609550476074219
-0.609550476074219
-0.609550476074219
-0.609550476074219
-0.609550476074219
-0.609550476074219
-0.487480163574219
-0.487480163574219
-0.487480163574219
-0.487480163574219
-0.365409851074219
-0.365409851074219
-0.365409851074219
-0.365409851074219
-0.365409851074219
-0.243339538574219
-0.243339538574219
-0.243339538574219
-0.243339538574219
-0.243339538574219
-0.243339538574219
-0.121269226074219
-0.121269226074219
-0.121269226074219
-0.121269226074219
-0.121269226074219
-0.121269226074219
-0.121269226074219
-0.243339538574219
-0.243339538574219
-0.243339538574219
-0.243339538574219
-0.243339538574219
-0.365409851074219
-0.365409851074219
-0.365409851074219
-0.365409851074219
-0.365409851074219
-0.365409851074219
-0.365409851074219
-0.365409851074219
-0.365409851074219
-0.243339538574219
-0.243339538574219
-0.121269226074219
-0.121269226074219
0.000801086425781
0.000801086425781
0.122871398925781
0.122871398925781
0.244941711425781
0.244941711425781
0.244941711425781
0.244941711425781
0.244941711425781
0.244941711425781
0.244941711425781
0.244941711425781
0.244941711425781
0.122871398925781
0.122871398925781
0.122871398925781
0.000801086425781
0.000801086425781
-0.121269226074219
-0.121269226074219
-0.121269226074219
-0.121269226074219
-0.121269226074219
-0.243339538574219
-0.243339538574219
-0.243339538574219
-0.243339538574219
-0.243339538574219
-0.121269226074219
-0.121269226074219
-0.121269226074219
-0.121269226074219
-0.121269226074219
-0.121269226074219
0.000801086425781
0.000801086425781
0.000801086425781
0.000801086425781
-0.121269226074219
-0.121269226074219
-0.121269226074219
-0.121269226074219
-0.121269226074219
-0.121269226074219
-0.243339538574219
-0.243339538574219
-0.243339538574219
-0.243339538574219
-0.243339538574219
-0.243339538574219
-0.243339538574219
-0.243339538574219
-0.243339538574219
-0.243339538574219
-0.121269226074219
-0.121269226074219
-0.121269226074219
0.000801086425781
0.000801086425781
0.000801086425781
0.122871398925781
0.122871398925781
0.122871398925781
0.122871398925781
0.244941711425781
0.122871398925781
0.244941711425781
0.122871398925781
0.122871398925781
0.122871398925781
0.122871398925781
0.122871398925781
0.000801086425781
0.000801086425781
0.000801086425781
0.000801086425781
0.000801086425781
-0.121269226074219
-0.121269226074219
-0.121269226074219
0.000801086425781
-0.121269226074219
0.000801086425781
0.000801086425781
0.000801086425781
0.000801086425781
0.000801086425781
0.000801086425781
0.000801086425781
0.000801086425781
0.000801086425781
0.000801086425781
0.122871398925781
0.122871398925781
0.122871398925781
0.122871398925781
0.122871398925781
0.000801086425781
0.122871398925781
0.000801086425781
0.000801086425781
0.000801086425781
0.000801086425781
0.000801086425781
0.000801086425781
0.000801086425781
0.000801086425781
-0.121269226074219
-0.121269226074219
-0.121269226074219
-0.121269226074219
-0.121269226074219
-0.243339538574219
-0.243339538574219
-0.243339538574219
-0.243339538574219
-0.243339538574219
-0.365409851074219
-0.243339538574219
-0.365409851074219
-0.365409851074219
-0.243339538574219
-0.243339538574219
-0.243339538574219
-0.243339538574219
-0.121269226074219
-0.121269226074219
-0.121269226074219
0.000801086425781
0.000801086425781
0.122871398925781
0.122871398925781
0.122871398925781
0.122871398925781
0.122871398925781
0.000801086425781
0.000801086425781
0.000801086425781
-0.121269226074219
-0.121269226074219
-0.243339538574219
-0.243339538574219
-0.243339538574219
-0.365409851074219
-0.365409851074219
-0.365409851074219
-0.487480163574219
-0.487480163574219
-0.487480163574219
-0.487480163574219
-0.365409851074219
-0.365409851074219
-0.365409851074219
-0.243339538574219
-0.243339538574219
-0.243339538574219
-0.121269226074219
-0.121269226074219
0.000801086425781
0.000801086425781
0.122871398925781
0.122871398925781
0.244941711425781
0.244941711425781
0.244941711425781
0.367012023925781
0.367012023925781
0.367012023925781
0.367012023925781
0.367012023925781
0.367012023925781
0.367012023925781
0.367012023925781
0.367012023925781
0.367012023925781
0.244941711425781
0.244941711425781
0.244941711425781
0.244941711425781
0.122871398925781
0.122871398925781
0.122871398925781
0.000801086425781
0.000801086425781
0.000801086425781
0.000801086425781
0.000801086425781
0.000801086425781
0.000801086425781
0.000801086425781
0.000801086425781
0.000801086425781
-0.121269226074219
-0.121269226074219
-0.121269226074219
-0.121269226074219
-0.121269226074219
-0.121269226074219
-0.121269226074219
-0.243339538574219
-0.243339538574219
-0.243339538574219
-0.121269226074219
-0.121269226074219
-0.121269226074219
-0.121269226074219
0.000801086425781
0.000801086425781
0.122871398925781
0.122871398925781
0.244941711425781
0.244941711425781
0.367012023925781
0.367012023925781
0.367012023925781
0.367012023925781
0.489082336425781
0.489082336425781
0.489082336425781
0.611152648925781
0.611152648925781
0.611152648925781
0.611152648925781
0.611152648925781
0.611152648925781
0.611152648925781
0.611152648925781
0.489082336425781
0.489082336425781
0.489082336425781
0.489082336425781
0.489082336425781
0.489082336425781
0.489082336425781
0.367012023925781
0.367012023925781
0.367012023925781
0.367012023925781
0.244941711425781
0.244941711425781
0.244941711425781
0.122871398925781
0.122871398925781
0.000801086425781
0.000801086425781
0.000801086425781
-0.121269226074219
-0.121269226074219
-0.243339538574219
-0.243339538574219
-0.243339538574219
-0.365409851074219
-0.365409851074219
-0.365409851074219
-0.365409851074219
-0.243339538574219
-0.243339538574219
-0.243339538574219
-0.243339538574219
-0.121269226074219
-0.121269226074219
-0.121269226074219
-0.121269226074219
0.000801086425781
0.000801086425781
0.000801086425781
0.000801086425781
0.122871398925781
0.122871398925781
0.122871398925781
0.122871398925781
0.122871398925781
0.122871398925781
0.122871398925781
0.122871398925781
0.122871398925781
0.122871398925781
0.122871398925781
0.122871398925781
0.122871398925781
0.122871398925781
0.122871398925781
0.122871398925781
0.122871398925781
0.000801086425781
0.000801086425781
-0.121269226074219
-0.121269226074219
-0.243339538574219
-0.365409851074219
-0.365409851074219
-0.365409851074219
-0.487480163574219
-0.487480163574219
-0.609550476074219
-0.609550476074219
-0.609550476074219
-0.609550476074219
-0.609550476074219
-0.609550476074219
-0.609550476074219
-0.487480163574219
-0.487480163574219
-0.365409851074219
-0.365409851074219
-0.243339538574219
-0.243339538574219
-0.121269226074219
-0.121269226074219
-0.121269226074219
-0.121269226074219
0.000801086425781
0.000801086425781
0.000801086425781
0.000801086425781
0.000801086425781
0.122871398925781
0.122871398925781
0.122871398925781
0.122871398925781
0.000801086425781
0.000801086425781
0.000801086425781
0.000801086425781
0.000801086425781
0.000801086425781
0.000801086425781
-0.121269226074219
0.000801086425781
-0.121269226074219
0.000801086425781
0.000801086425781
0.000801086425781
0.122871398925781
0.122871398925781
0.244941711425781
0.244941711425781
0.367012023925781
0.489082336425781
0.489082336425781
0.611152648925781
0.611152648925781
0.733222961425781
0.855293273925781
0.855293273925781
0.855293273925781
0.855293273925781
0.855293273925781
0.855293273925781
0.855293273925781
0.855293273925781
0.855293273925781
0.855293273925781
0.733222961425781
0.733222961425781
0.611152648925781
0.611152648925781
0.489082336425781
0.489082336425781
0.367012023925781
0.244941711425781
0.122871398925781
0.000801086425781
-0.121269226074219
-0.243339538574219
-0.365409851074219
-0.365409851074219
-0.487480163574219
-0.609550476074219
-0.609550476074219
-0.609550476074219
-0.731620311737061
-0.731620311737061
-0.731620311737061
-0.731620311737061
-0.731620311737061
-0.731620311737061
-0.731620311737061
-0.731620311737061
-0.731620311737061
-0.609550476074219
-0.609550476074219
-0.487480163574219
-0.487480163574219
-0.487480163574219
-0.487480163574219
-0.365409851074219
-0.365409851074219
-0.365409851074219
-0.365409851074219
-0.365409851074219
-0.365409851074219
-0.365409851074219
-0.365409851074219
-0.365409851074219
-0.365409851074219
-0.365409851074219
-0.365409851074219
-0.365409851074219
-0.365409851074219
-0.365409851074219
-0.365409851074219
-0.243339538574219
-0.243339538574219
-0.243339538574219
-0.243339538574219
-0.121269226074219
-0.121269226074219
0.000801086425781
0.000801086425781
0.000801086425781
0.000801086425781
0.000801086425781
0.000801086425781
0.000801086425781
0.000801086425781
0.000801086425781
0.000801086425781
0.000801086425781
-0.121269226074219
-0.121269226074219
-0.121269226074219
-0.121269226074219
-0.121269226074219
-0.121269226074219
-0.121269226074219
-0.121269226074219
-0.121269226074219
-0.121269226074219
-0.121269226074219
-0.121269226074219
-0.121269226074219
-0.121269226074219
-0.121269226074219
-0.121269226074219
-0.121269226074219
-0.121269226074219
-0.121269226074219
-0.121269226074219
-0.121269226074219
-0.121269226074219
-0.121269226074219
-0.121269226074219
-0.121269226074219
-0.121269226074219
-0.121269226074219
-0.121269226074219
-0.121269226074219
0.000801086425781
0.000801086425781
0.122871398925781
0.122871398925781
0.244941711425781
0.244941711425781
0.367012023925781
0.489082336425781
0.489082336425781
0.611152648925781
0.611152648925781
0.733222961425781
0.733222961425781
0.733222961425781
0.855293273925781
0.855293273925781
0.855293273925781
0.733222961425781
0.733222961425781
0.733222961425781
0.733222961425781
0.733222961425781
0.611152648925781
0.611152648925781
0.489082336425781
0.489082336425781
0.489082336425781
0.367012023925781
0.367012023925781
0.367012023925781
0.367012023925781
0.367012023925781
0.367012023925781
0.367012023925781
0.367012023925781
0.367012023925781
0.489082336425781
0.367012023925781
0.489082336425781
0.489082336425781
0.489082336425781
0.489082336425781
0.489082336425781
0.489082336425781
0.489082336425781
0.367012023925781
0.367012023925781
0.367012023925781
0.367012023925781
0.367012023925781
0.244941711425781
0.244941711425781
0.244941711425781
0.244941711425781
0.122871398925781
0.122871398925781
0.122871398925781
0.122871398925781
0.000801086425781
0.000801086425781
0.000801086425781
0.000801086425781
-0.121269226074219
-0.121269226074219
-0.121269226074219
-0.243339538574219
-0.243339538574219
-0.243339538574219
-0.243339538574219
-0.365409851074219
-0.365409851074219
-0.365409851074219
-0.365409851074219
-0.243339538574219
-0.243339538574219
-0.243339538574219
-0.243339538574219
-0.243339538574219
-0.243339538574219
-0.243339538574219
-0.243339538574219
-0.243339538574219
-0.243339538574219
-0.243339538574219
-0.243339538574219
-0.243339538574219
-0.121269226074219
-0.121269226074219
-0.121269226074219
0.000801086425781
0.000801086425781
0.000801086425781
0.122871398925781
0.122871398925781
0.122871398925781
0.122871398925781
0.244941711425781
0.244941711425781
0.244941711425781
0.244941711425781
0.367012023925781
0.367012023925781
0.367012023925781
0.367012023925781
0.367012023925781
0.489082336425781
0.489082336425781
0.489082336425781
0.489082336425781
0.367012023925781
0.367012023925781
0.367012023925781
0.244941711425781
0.244941711425781
0.244941711425781
0.122871398925781
0.122871398925781
0.000801086425781
0.000801086425781
0.000801086425781
0.000801086425781
-0.121269226074219
-0.121269226074219
-0.121269226074219
-0.243339538574219
-0.243339538574219
-0.243339538574219
-0.243339538574219
-0.243339538574219
-0.243339538574219
-0.365409851074219
-0.365409851074219
-0.365409851074219
-0.365409851074219
-0.365409851074219
-0.365409851074219
-0.365409851074219
-0.365409851074219
-0.365409851074219
-0.365409851074219
-0.365409851074219
-0.365409851074219
-0.365409851074219
-0.365409851074219
-0.243339538574219
-0.243339538574219
-0.243339538574219
-0.243339538574219
-0.243339538574219
-0.243339538574219
-0.243339538574219
-0.243339538574219
-0.243339538574219
-0.243339538574219
-0.243339538574219
-0.243339538574219
-0.243339538574219
-0.243339538574219
-0.365409851074219
-0.365409851074219
-0.365409851074219
-0.487480163574219
-0.487480163574219
-0.609550476074219
-0.609550476074219
-0.609550476074219
-0.609550476074219
-0.609550476074219
-0.731620311737061
-0.731620311737061
-0.731620311737061
-0.609550476074219
-0.609550476074219
-0.609550476074219
-0.609550476074219
-0.487480163574219
-0.487480163574219
-0.365409851074219
-0.365409851074219
-0.243339538574219
-0.243339538574219
-0.121269226074219
-0.121269226074219
-0.121269226074219
0.000801086425781
0.000801086425781
0.000801086425781
0.000801086425781
0.000801086425781
0.000801086425781
0.000801086425781
0.000801086425781
0.000801086425781
0.000801086425781
-0.121269226074219
-0.121269226074219
-0.121269226074219
-0.121269226074219
-0.121269226074219
-0.243339538574219
-0.243339538574219
-0.243339538574219
-0.243339538574219
-0.243339538574219
-0.243339538574219
-0.243339538574219
-0.243339538574219
-0.243339538574219
-0.243339538574219
-0.243339538574219
-0.121269226074219
-0.121269226074219
-0.121269226074219
-0.121269226074219
0.000801086425781
0.000801086425781
0.000801086425781
0.000801086425781
0.000801086425781
0.122871398925781
0.122871398925781
0.122871398925781
0.244941711425781
0.244941711425781
0.244941711425781
0.244941711425781
0.244941711425781
0.367012023925781
0.367012023925781
0.367012023925781
0.367012023925781
0.367012023925781
0.367012023925781
0.367012023925781
0.367012023925781
0.367012023925781
0.367012023925781
0.367012023925781
0.367012023925781
0.244941711425781
0.244941711425781
0.244941711425781
0.244941711425781
0.122871398925781
0.122871398925781
0.122871398925781
0.000801086425781
0.000801086425781
-0.121269226074219
-0.121269226074219
-0.243339538574219
-0.243339538574219
-0.243339538574219
-0.365409851074219
-0.365409851074219
-0.487480163574219
-0.487480163574219
-0.487480163574219
-0.487480163574219
-0.487480163574219
-0.609550476074219
-0.609550476074219
-0.609550476074219
-0.609550476074219
-0.609550476074219
-0.731620311737061
-0.731620311737061
-0.731620311737061
-0.731620311737061
-0.731620311737061
-0.731620311737061
-0.731620311737061
-0.609550476074219
-0.609550476074219
-0.609550476074219
-0.487480163574219
-0.487480163574219
-0.365409851074219
-0.243339538574219
-0.243339538574219
-0.121269226074219
0.000801086425781
0.122871398925781
0.122871398925781
0.244941711425781
0.367012023925781
0.367012023925781
0.367012023925781
0.367012023925781
0.367012023925781
0.367012023925781
0.367012023925781
0.367012023925781
0.367012023925781
0.244941711425781
0.244941711425781
0.244941711425781
0.122871398925781
0.122871398925781
0.122871398925781
0.122871398925781
0.000801086425781
0.000801086425781
0.000801086425781
0.000801086425781
-0.121269226074219
-0.121269226074219
-0.121269226074219
-0.121269226074219
-0.121269226074219
-0.121269226074219
-0.121269226074219
0.000801086425781
-0.121269226074219
0.000801086425781
0.000801086425781
0.000801086425781
0.122871398925781
0.122871398925781
0.244941711425781
0.244941711425781
0.244941711425781
0.367012023925781
0.367012023925781
0.489082336425781
0.489082336425781
0.489082336425781
0.489082336425781
0.611152648925781
0.611152648925781
0.611152648925781
0.611152648925781
0.611152648925781
0.611152648925781
0.733222961425781
0.733222961425781
0.733222961425781
0.733222961425781
0.733222961425781
0.733222961425781
0.733222961425781
0.733222961425781
0.733222961425781
0.733222961425781
0.733222961425781
0.611152648925781
0.611152648925781
0.611152648925781
0.611152648925781
0.611152648925781
0.611152648925781
0.611152648925781
0.611152648925781
0.611152648925781
0.489082336425781
0.489082336425781
0.489082336425781
0.489082336425781
0.367012023925781
0.367012023925781
0.367012023925781
0.367012023925781
0.367012023925781
0.367012023925781
0.367012023925781
0.367012023925781
0.367012023925781
0.367012023925781
0.367012023925781
0.489082336425781
0.489082336425781
0.489082336425781
0.489082336425781
0.489082336425781
0.489082336425781
0.489082336425781
0.489082336425781
0.489082336425781
0.489082336425781
0.489082336425781
0.489082336425781
0.489082336425781
0.489082336425781
0.367012023925781
0.367012023925781
0.244941711425781
0.244941711425781
0.244941711425781
-0.121269226074219
-0.853690624237061
-2.196464061737061
-4.515799999237061
-8.177908897399902
-13.304861068725586
-20.262868881225586
-29.173999786376953
-39.916187286376953
-52.611499786376953
-67.015792846679688
-83.129074096679688
-100.585128784179690
-119.017745971679690
-138.548980712890620
-158.568511962890620
-178.832183837890630
-199.095855712890620
-219.115386962890620
-238.524566650390630
-257.079254150390620
-274.657379150390620
-291.014801025390620
-306.029449462890620
-319.579254150390620
-331.786285400390620
-342.406402587890620
-351.439605712890620
-358.885894775390620
-364.867340087890620
-369.506011962890620
-372.801910400390620
-374.632965087890620
-375.487457275390620
-375.243316650390620
-374.022613525390620
-371.947418212890620
-369.261871337890620
-365.843902587890620
-362.059722900390620
-357.787261962890620
-353.270660400390620
-348.509918212890620
-343.505035400390620
-338.622222900390620
-333.617340087890620
-328.612457275390620
-323.729644775390620
-318.968902587890620
-314.330230712890620
-309.813629150390620
-305.541168212890620
-301.390777587890620
-297.362457275390620
-293.578277587890620
-289.916168212890620
-286.376129150390620
-282.958160400390620
-279.662261962890620
-276.488433837890620
-273.436676025390620
-270.506988525390620
-267.577301025390620
-264.769683837890620
-261.962066650390620
-259.154449462890620
-256.468902587890620
-253.661285400390620
-251.097808837890620
-248.412261962890620
-245.726715087890630
-243.041168212890620
-240.477691650390630
-237.792144775390620
-235.228668212890620
-232.665191650390630
-230.101715087890630
-227.416168212890620
-224.852691650390630
-222.289215087890630
-219.847808837890630
-217.284332275390620
-214.720855712890620
-212.279449462890620
-209.715972900390630
-207.274566650390630
-204.955230712890620
-202.513824462890620
-200.072418212890620
-197.753082275390620
-195.433746337890630
-193.114410400390630
-190.795074462890620
-188.597808837890630
-186.400543212890620
-184.203277587890630
-182.006011962890620
-179.930816650390630
-177.855621337890630
-175.902496337890630
-173.827301025390620
-171.874176025390620
-170.043121337890630
-168.089996337890630
-166.258941650390630
-164.427886962890620
-162.718902587890630
-160.887847900390630
-159.178863525390620
-157.469879150390630
-155.760894775390620
-154.173980712890620
-152.464996337890630
-150.878082275390620
-149.291168212890620
-147.582183837890630
-145.995269775390620
-144.408355712890620
-142.821441650390630
-141.234527587890630
-139.647613525390620
-138.060699462890620
-136.473800659179690
-134.886886596679690
-133.299972534179690
-131.713058471679690
-130.126144409179690
-128.661300659179690
-127.196456909179690
-125.609542846679690
-124.144699096679690
-122.801925659179690
-121.337081909179690
-119.994308471679690
-118.651535034179690
-117.308761596679690
-116.088058471679690
-114.745285034179690
-113.524581909179690
-112.303878784179690
-111.205245971679690
-109.984542846679690
-108.885910034179690
-107.665206909179690
-106.566574096679690
-105.467941284179690
-104.369308471679690
-103.270675659179690
-102.294113159179690
-101.195480346679690
-100.218917846679690
-99.120285034179688
-98.143722534179688
-97.167160034179688
-96.190597534179688
-95.214035034179688
-94.237472534179688
-93.260910034179688
-92.284347534179688
-91.307785034179688
-90.331222534179688
-89.354660034179688
-88.378097534179688
-87.523605346679688
-86.547042846679688
-85.570480346679688
-84.715988159179688
-83.739425659179688
-82.884933471679688
-82.030441284179688
-81.175949096679688
-80.321456909179688
-79.466964721679688
-78.612472534179688
-77.880050659179688
-77.025558471679688
-76.293136596679688
-75.560714721679688
-74.828292846679688
-74.095870971679688
-73.363449096679688
-72.631027221679688
-71.898605346679688
-71.166183471679688
-70.555831909179688
-69.823410034179688
-69.090988159179688
-68.358566284179688
-67.748214721679688
-67.015792846679688
-66.283370971679688
-65.550949096679688
-64.818527221679688
-64.086105346679688
-63.475757598876953
-62.743335723876953
-62.010913848876953
-61.400562286376953
-60.668140411376953
-60.057788848876953
-59.447437286376953
-58.837085723876953
-58.104663848876953
-57.494312286376953
-57.006031036376953
-56.395679473876953
-55.785327911376953
-55.297046661376953
-54.686695098876953
-54.198413848876953
-53.588062286376953
-53.099781036376953
-52.611499786376953
-52.245288848876953
-51.757007598876953
-51.268726348876953
-50.780445098876953
-50.292163848876953
-49.803882598876953
-49.315601348876953
-48.949390411376953
-48.461109161376953
-47.972827911376953
-47.484546661376953
-47.118335723876953
-46.630054473876953
-46.141773223876953
-45.775562286376953
-45.287281036376953
-44.921070098876953
-44.432788848876953
-44.066577911376953
-43.578296661376953
-43.212085723876953
-42.723804473876953
-42.357593536376953
-41.869312286376953
-41.503101348876953
-41.014820098876953
-40.526538848876953
-40.160327911376953
-39.672046661376953
-39.183765411376953
-38.817554473876953
-38.329273223876953
-37.963062286376953
-37.474781036376953
-37.108570098876953
-36.620288848876953
-36.254077911376953
-35.887866973876953
-35.521656036376953
-35.277515411376953
-34.911304473876953
-34.667163848876953
-34.300952911376953
-34.056812286376953
-33.812671661376953
-33.568531036376953
-33.324390411376953
-33.202320098876953
-32.958179473876953
-32.714038848876953
-32.591968536376953
-32.347827911376953
-32.103687286376953
-31.981616973876953
-31.737476348876953
-31.493335723876953
-31.249195098876953
-31.005054473876953
-30.760913848876953
-30.516773223876953
-30.272632598876953
-30.028491973876953
-29.784351348876953
-29.540210723876953
-29.296070098876953
-29.051929473876953
-28.929859161376953
-28.685718536376953
-28.441577911376953
-28.319507598876953
-28.075366973876953
-27.953296661376953
-27.831226348876953
-27.587085723876953
-27.465015411376953
-27.342945098876953
-27.220874786376953
-26.976734161376953
-26.854663848876953
-26.732593536376953
-26.610523223876953
-26.366382598876953
-26.122241973876953
-26.000171661376953
-25.756031036376953
-25.633960723876953
-25.389820098876953
-25.267749786376953
-25.023609161376953
-24.779468536376953
-24.535329818725586
-24.291189193725586
-24.047048568725586
-23.802907943725586
-23.558767318725586
-23.314626693725586
-23.192556381225586
-22.948415756225586
-22.704275131225586
-22.460134506225586
-22.338064193725586
-22.093923568725586
-21.971853256225586
-21.849782943725586
-21.727712631225586
-21.605642318725586
-21.483572006225586
-21.483572006225586
-21.361501693725586
-21.239431381225586
-21.117361068725586
-21.117361068725586
-20.995290756225586
-20.873220443725586
-20.751150131225586
-20.629079818725586
-20.507009506225586
-20.384939193725586
-20.262868881225586
-20.140798568725586
-20.018728256225586
-19.896657943725586
-19.652517318725586
-19.530447006225586
-19.286306381225586
-19.164236068725586
-19.042165756225586
-18.798025131225586
-18.675954818725586
-18.431814193725586
-18.309743881225586
-18.187673568725586
-18.065603256225586
-17.821462631225586
-17.699392318725586
-17.577322006225586
-17.455251693725586
-17.333181381225586
-17.211111068725586
-17.089040756225586
-16.966970443725586
-16.966970443725586
-16.844900131225586
-16.844900131225586
-16.722829818725586
-16.722829818725586
-16.600759506225586
-16.478689193725586
-16.478689193725586
-16.478689193725586
-16.356618881225586
-16.356618881225586
-16.234548568725586
-16.234548568725586
-16.112478256225586
-16.112478256225586
-15.990407943725586
-15.868337631225586
-15.868337631225586
-15.746267318725586
-15.624197006225586
-15.624197006225586
-15.502126693725586
-15.380056381225586
-15.380056381225586
-15.257986068725586
-15.135915756225586
-15.135915756225586
-15.013845443725586
-15.013845443725586
-14.891775131225586
-14.891775131225586
-14.769704818725586
-14.769704818725586
-14.647634506225586
-14.647634506225586
-14.525564193725586
-14.403493881225586
-14.403493881225586
-14.281423568725586
-14.281423568725586
-14.159353256225586
-14.159353256225586
-14.037282943725586
-14.037282943725586
-14.037282943725586
-13.915212631225586
-13.915212631225586
-13.915212631225586
-13.915212631225586
-13.793142318725586
-13.793142318725586
-13.793142318725586
-13.793142318725586
-13.671072006225586
-13.671072006225586
-13.549001693725586
-13.549001693725586
-13.549001693725586
-13.426931381225586
-13.426931381225586
-13.304861068725586
-13.304861068725586
-13.304861068725586
-13.182790756225586
-13.182790756225586
-13.182790756225586
-13.060720443725586
-13.060720443725586
-13.060720443725586
-12.938650131225586
-12.938650131225586
-12.938650131225586
-12.938650131225586
-12.816579818725586
-12.816579818725586
-12.816579818725586
-12.694509506225586
-12.694509506225586
-12.572440147399902
-12.572440147399902
-12.572440147399902
-12.450369834899902
-12.450369834899902
-12.450369834899902
-12.450369834899902
-12.450369834899902
-12.450369834899902
-12.450369834899902
-12.450369834899902
-12.450369834899902
-12.572440147399902
-12.572440147399902
-12.572440147399902
-12.694509506225586
-12.694509506225586
-12.694509506225586
-12.694509506225586
-12.694509506225586
-12.694509506225586
-12.694509506225586
-12.694509506225586
-12.694509506225586
-12.694509506225586
-12.694509506225586
-12.572440147399902
-12.572440147399902
-12.572440147399902
-12.450369834899902
-12.450369834899902
-12.450369834899902
-12.328299522399902
-12.328299522399902
-12.328299522399902
-12.206229209899902
-12.206229209899902
-12.084158897399902
-11.962088584899902
-11.962088584899902
-11.840018272399902
-11.840018272399902
-11.717947959899902
-11.595877647399902
-11.473807334899902
-11.351737022399902
-11.351737022399902
-11.229666709899902
-11.107596397399902
-11.107596397399902
-11.107596397399902
-10.985526084899902
-10.985526084899902
-10.985526084899902
-10.985526084899902
-10.985526084899902
-10.985526084899902
-10.985526084899902
-10.985526084899902
-10.985526084899902
-10.985526084899902
-10.985526084899902
-10.985526084899902
-10.985526084899902
-10.985526084899902
-10.985526084899902
-10.985526084899902
-10.863455772399902
-10.863455772399902
-10.863455772399902
-10.863455772399902
-10.863455772399902
-10.741385459899902
-10.741385459899902
-10.741385459899902
-10.741385459899902
-10.741385459899902
-10.741385459899902
-10.741385459899902
-10.619315147399902
-10.741385459899902
-10.741385459899902
-10.741385459899902
-10.741385459899902
-10.741385459899902
-10.741385459899902
-10.741385459899902
-10.863455772399902
-10.863455772399902
-10.863455772399902
-10.863455772399902
-10.863455772399902
-10.863455772399902
-10.863455772399902
-10.863455772399902
-10.863455772399902
-10.863455772399902
-10.863455772399902
-10.863455772399902
-10.741385459899902
-10.741385459899902
-10.741385459899902
-10.619315147399902
-10.619315147399902
-10.497244834899902
-10.497244834899902
-10.497244834899902
-10.375174522399902
-10.253104209899902
-10.253104209899902
-10.253104209899902
-10.131033897399902
-10.131033897399902
-10.131033897399902
-10.131033897399902
-10.131033897399902
-10.131033897399902
-10.131033897399902
-10.253104209899902
-10.253104209899902
-10.253104209899902
-10.375174522399902
-10.375174522399902
-10.375174522399902
-10.497244834899902
-10.497244834899902
-10.497244834899902
-10.497244834899902
-10.497244834899902
-10.497244834899902
-10.497244834899902
-10.497244834899902
-10.497244834899902
-10.497244834899902
-10.497244834899902
-10.497244834899902
-10.497244834899902
-10.497244834899902
-10.497244834899902
-10.497244834899902
-10.497244834899902
-10.497244834899902
-10.619315147399902
-10.619315147399902
-10.619315147399902
-10.619315147399902
-10.619315147399902
-10.619315147399902
-10.619315147399902
-10.619315147399902
-10.619315147399902
-10.497244834899902
-10.497244834899902
-10.497244834899902
-10.375174522399902
-10.375174522399902
-10.253104209899902
-10.253104209899902
-10.131033897399902
-10.131033897399902
-10.008963584899902
-10.008963584899902
-10.008963584899902
-10.008963584899902
-9.886893272399902
-10.008963584899902
-10.008963584899902
-10.008963584899902
-10.008963584899902
-10.008963584899902
-10.131033897399902
-10.131033897399902
-10.131033897399902
-10.131033897399902
-10.253104209899902
-10.253104209899902
-10.253104209899902
-10.253104209899902
-10.375174522399902
-10.375174522399902
-10.375174522399902
-10.375174522399902
-10.375174522399902
-10.375174522399902
-10.375174522399902
-10.375174522399902
-10.375174522399902
-10.375174522399902
-10.375174522399902
-10.375174522399902
-10.253104209899902
-10.253104209899902
-10.253104209899902
-10.253104209899902
-10.253104209899902
-10.131033897399902
-10.131033897399902
-10.131033897399902
-10.131033897399902
-10.008963584899902
-10.008963584899902
-10.008963584899902
-10.008963584899902
-10.008963584899902
-10.008963584899902
-9.886893272399902
-9.886893272399902
-9.886893272399902
-9.886893272399902
-9.764822959899902
-9.764822959899902
-9.642752647399902
-9.642752647399902
-9.642752647399902
-9.520682334899902
-9.520682334899902
-9.520682334899902
-9.398612022399902
-9.398612022399902
-9.398612022399902
-9.398612022399902
-9.398612022399902
-9.398612022399902
-9.398612022399902
-9.520682334899902
-9.520682334899902
-9.520682334899902
-9.642752647399902
-9.642752647399902
-9.764822959899902
-9.764822959899902
-9.886893272399902
-9.886893272399902
-10.008963584899902
-10.131033897399902
-10.131033897399902
-10.253104209899902
-10.253104209899902
-10.375174522399902
-10.375174522399902
-10.497244834899902
-10.497244834899902
-10.497244834899902
-10.497244834899902
-10.497244834899902
-10.375174522399902
-10.375174522399902
-10.375174522399902
-10.253104209899902
-10.253104209899902
-10.253104209899902
-10.131033897399902
-10.008963584899902
-10.008963584899902
-9.886893272399902
-9.886893272399902
-9.764822959899902
-9.764822959899902
-9.642752647399902
-9.642752647399902
-9.642752647399902
-9.642752647399902
-9.520682334899902
-9.520682334899902
-9.520682334899902
-9.520682334899902
-9.520682334899902
-9.520682334899902
-9.398612022399902
-9.398612022399902
-9.398612022399902
-9.276541709899902
-9.276541709899902
-9.154471397399902
-9.154471397399902
-9.032401084899902
-9.032401084899902
-8.910330772399902
-8.910330772399902
-8.910330772399902
-8.910330772399902
-8.910330772399902
-8.788260459899902
-8.788260459899902
-8.910330772399902
-8.910330772399902
-8.910330772399902
-8.910330772399902
-8.910330772399902
-8.910330772399902
-9.032401084899902
-9.032401084899902
-9.032401084899902
-9.154471397399902
-9.154471397399902
-9.276541709899902
-9.276541709899902
-9.398612022399902
-9.398612022399902
-9.520682334899902
-9.520682334899902
-9.642752647399902
-9.642752647399902
-9.764822959899902
-9.764822959899902
-9.764822959899902
-9.764822959899902
-9.764822959899902
-9.764822959899902
-9.886893272399902
-9.764822959899902
-9.886893272399902
-9.764822959899902
-9.764822959899902
-9.764822959899902
-9.764822959899902
-9.764822959899902
-9.886893272399902
-9.886893272399902
-9.886893272399902
-10.008963584899902
-10.008963584899902
-10.008963584899902
-10.131033897399902
-10.131033897399902
-10.253104209899902
-10.253104209899902
-10.375174522399902
-10.375174522399902
-10.375174522399902
-10.375174522399902
-10.375174522399902
-10.253104209899902
-10.253104209899902
-10.253104209899902
-10.131033897399902
-10.131033897399902
-10.131033897399902
-10.008963584899902
-10.008963584899902
-9.886893272399902
-9.886893272399902
-9.764822959899902
-9.764822959899902
-9.764822959899902
-9.642752647399902
-9.642752647399902
-9.642752647399902
-9.520682334899902
-9.520682334899902
-9.520682334899902
-9.520682334899902
-9.520682334899902
-9.520682334899902
-9.642752647399902
-9.642752647399902
-9.642752647399902
-9.764822959899902
-9.764822959899902
-9.886893272399902
-9.886893272399902
-9.886893272399902
-9.886893272399902
-9.886893272399902
-9.886893272399902
-9.764822959899902
-9.764822959899902
-9.764822959899902
-9.642752647399902
-9.642752647399902
-9.520682334899902
-9.520682334899902
-9.398612022399902
-9.398612022399902
-9.276541709899902
-9.276541709899902
-9.154471397399902
-9.154471397399902
-9.032401084899902
-9.032401084899902
-9.032401084899902
-9.032401084899902
-9.032401084899902
-9.032401084899902
-9.032401084899902
-9.032401084899902
-9.154471397399902
-9.154471397399902
-9.276541709899902
-9.398612022399902
-9.398612022399902
-9.520682334899902
-9.520682334899902
-9.642752647399902
-9.642752647399902
-9.764822959899902
-9.764822959899902
-9.764822959899902
-9.886893272399902
-9.886893272399902
-9.886893272399902
-9.886893272399902
-9.886893272399902
-9.886893272399902
-9.886893272399902
-9.886893272399902
-9.886893272399902
-9.886893272399902
-9.886893272399902
-9.886893272399902
-9.886893272399902
-9.886893272399902
-9.886893272399902
-9.886893272399902
-9.764822959899902
-9.764822959899902
-9.764822959899902
-9.764822959899902
-9.764822959899902
-9.886893272399902
-9.886893272399902
-10.008963584899902
-10.008963584899902
-10.008963584899902
-10.131033897399902
-10.131033897399902
-10.131033897399902
-10.253104209899902
-10.253104209899902
-10.253104209899902
-10.375174522399902
-10.253104209899902
-10.375174522399902
-10.375174522399902
-10.253104209899902
-10.253104209899902
-10.253104209899902
-10.253104209899902
-10.253104209899902
-10.253104209899902
-10.253104209899902
-10.253104209899902
-10.253104209899902
-10.253104209899902
-10.253104209899902
-10.253104209899902
-10.253104209899902
-10.253104209899902
-10.375174522399902
-10.497244834899902
-10.497244834899902
-10.497244834899902
-10.497244834899902
-10.619315147399902
-10.619315147399902
-10.619315147399902
-10.619315147399902
-10.619315147399902
-10.619315147399902
-10.619315147399902
-10.619315147399902
-10.619315147399902
-10.497244834899902
-10.497244834899902
-10.375174522399902
-10.375174522399902
-10.253104209899902
-10.131033897399902
-10.131033897399902
-10.008963584899902
-9.886893272399902
-9.886893272399902
-9.764822959899902
-9.642752647399902
-9.520682334899902
-9.398612022399902
-9.276541709899902
-9.154471397399902
-9.154471397399902
-9.032401084899902
-9.032401084899902
-8.910330772399902
-8.910330772399902
-8.910330772399902
-8.910330772399902
-8.910330772399902
-8.910330772399902
-8.910330772399902
-8.910330772399902
-8.910330772399902
-8.910330772399902
-8.910330772399902
-8.910330772399902
-9.032401084899902
-9.032401084899902
-9.032401084899902
-9.154471397399902
-9.154471397399902
-9.276541709899902
-9.276541709899902
-9.398612022399902
-9.520682334899902
-9.520682334899902
-9.642752647399902
-9.764822959899902
-9.886893272399902
-9.886893272399902
-10.008963584899902
-10.008963584899902
-10.008963584899902
-10.008963584899902
-10.008963584899902
-10.131033897399902
-10.131033897399902
-10.131033897399902
-10.131033897399902
-10.131033897399902
-10.008963584899902
-10.008963584899902
-10.008963584899902
-9.886893272399902
-9.886893272399902
-9.886893272399902
-9.886893272399902
-9.764822959899902
-9.764822959899902
-9.764822959899902
-9.642752647399902
-9.642752647399902
-9.642752647399902
-9.642752647399902
-9.642752647399902
-9.642752647399902
-9.764822959899902
-9.764822959899902
-9.764822959899902
-9.886893272399902
-9.886893272399902
-9.886893272399902
-10.008963584899902
-10.008963584899902
-10.008963584899902
-10.008963584899902
-10.008963584899902
-10.008963584899902
-10.131033897399902
-10.008963584899902
-10.131033897399902
-10.131033897399902
-10.131033897399902
-10.131033897399902
-10.131033897399902
-10.131033897399902
-10.131033897399902
-10.131033897399902
-10.131033897399902
-10.131033897399902
-10.131033897399902
-10.131033897399902
-10.131033897399902
-10.131033897399902
-10.131033897399902
-10.131033897399902
-10.131033897399902
-10.008963584899902
-10.008963584899902
-10.008963584899902
-10.008963584899902
-10.008963584899902
-10.008963584899902
-9.886893272399902
-9.886893272399902
-9.886893272399902
-9.886893272399902
-9.764822959899902
-9.764822959899902
-9.764822959899902
-9.764822959899902
-9.642752647399902
-9.642752647399902
-9.642752647399902
-9.642752647399902
-9.642752647399902
-9.520682334899902
-9.520682334899902
-9.520682334899902
-9.520682334899902
-9.520682334899902
-9.520682334899902
-9.520682334899902
-9.642752647399902
-9.520682334899902
-9.520682334899902
-9.520682334899902
-9.642752647399902
-9.642752647399902
-9.642752647399902
-9.642752647399902
-9.642752647399902
-9.642752647399902
-9.520682334899902
-9.520682334899902
-9.520682334899902
-9.520682334899902
-9.520682334899902
-9.520682334899902
-9.520682334899902
-9.398612022399902
-9.398612022399902
-9.398612022399902
-9.398612022399902
-9.398612022399902
-9.398612022399902
-9.398612022399902
-9.398612022399902
-9.398612022399902
-9.398612022399902
-9.398612022399902
-9.276541709899902
-9.398612022399902
-9.398612022399902
-9.398612022399902
-9.398612022399902
-9.398612022399902
-9.520682334899902
-9.520682334899902
-9.642752647399902
-9.642752647399902
-9.642752647399902
-9.764822959899902
-9.764822959899902
-9.764822959899902
-9.764822959899902
-9.764822959899902
-9.886893272399902
-9.764822959899902
-9.764822959899902
-9.764822959899902
-9.764822959899902
-9.764822959899902
-9.764822959899902
-9.764822959899902
-9.764822959899902
-9.764822959899902
-9.764822959899902
-9.764822959899902
-9.764822959899902
-9.764822959899902
-9.642752647399902
-9.642752647399902
-9.642752647399902
-9.642752647399902
-9.642752647399902
-9.520682334899902
-9.520682334899902
-9.520682334899902
-9.520682334899902
-9.520682334899902
-9.520682334899902
-9.520682334899902
-9.642752647399902
-9.642752647399902
