# Supplementary material for: Small Size of Recorded Neuronal Structures Confines the Accuracy in Direct Axonal Voltage Measurements
Source: eNeuro. 2021 Aug 2;8(4):ENEURO.0059-21.2021. doi: 10.1523/ENEURO.0059-21.2021 (PMC8342265; doi:10.1523/ENEURO.0059-21.2021)
Supplement: Extended Data 1 — NEURON codes producing data shown in Figures 2, 5, 8. Download Extended Data 1, ZIP file. [file enu-eN-NWR-0059-21-s01.zip › realistic amplifier model/1_amplifier construction/filter_set/modelcell/6k.dat]

0.923101425170898
1.045171737670898
1.045171737670898
1.045171737670898
1.167242050170898
1.167242050170898
1.167242050170898
1.167242050170898
1.167242050170898
1.167242050170898
1.045171737670898
1.045171737670898
0.923101425170898
0.801031112670898
0.678960800170898
0.556890487670898
0.556890487670898
0.434820175170898
0.434820175170898
0.434820175170898
0.434820175170898
0.434820175170898
0.312749862670898
0.312749862670898
0.190679550170898
0.190679550170898
0.068609237670898
-0.053461074829102
-0.175531387329102
-0.175531387329102
-0.297601699829102
-0.297601699829102
-0.297601699829102
-0.175531387329102
-0.175531387329102
-0.053461074829102
-0.053461074829102
0.068609237670898
0.190679550170898
0.190679550170898
0.312749862670898
0.434820175170898
0.434820175170898
0.556890487670898
0.434820175170898
0.556890487670898
0.434820175170898
0.434820175170898
0.434820175170898
0.312749862670898
0.312749862670898
0.190679550170898
0.068609237670898
0.068609237670898
-0.053461074829102
-0.053461074829102
-0.175531387329102
-0.175531387329102
-0.297601699829102
-0.297601699829102
-0.297601699829102
-0.297601699829102
-0.297601699829102
-0.297601699829102
-0.297601699829102
-0.297601699829102
-0.419672012329102
-0.541742324829102
-0.541742324829102
-0.663812637329102
-0.663812637329102
-0.663812637329102
-0.663812637329102
-0.663812637329102
-0.541742324829102
-0.419672012329102
-0.419672012329102
-0.297601699829102
-0.175531387329102
-0.053461074829102
-0.053461074829102
-0.053461074829102
-0.053461074829102
-0.175531387329102
-0.175531387329102
-0.297601699829102
-0.297601699829102
-0.297601699829102
-0.419672012329102
-0.419672012329102
-0.419672012329102
-0.297601699829102
-0.297601699829102
-0.297601699829102
-0.297601699829102
-0.175531387329102
-0.175531387329102
-0.053461074829102
0.068609237670898
0.068609237670898
0.190679550170898
0.312749862670898
0.312749862670898
0.434820175170898
0.434820175170898
0.556890487670898
0.556890487670898
0.556890487670898
0.556890487670898
0.556890487670898
0.556890487670898
0.556890487670898
0.434820175170898
0.312749862670898
0.312749862670898
0.190679550170898
0.068609237670898
0.068609237670898
0.068609237670898
0.068609237670898
0.068609237670898
0.190679550170898
0.190679550170898
0.312749862670898
0.312749862670898
0.312749862670898
0.434820175170898
0.434820175170898
0.434820175170898
0.556890487670898
0.556890487670898
0.556890487670898
0.556890487670898
0.434820175170898
0.312749862670898
0.190679550170898
0.068609237670898
0.068609237670898
-0.053461074829102
-0.175531387329102
-0.297601699829102
-0.297601699829102
-0.419672012329102
-0.419672012329102
-0.419672012329102
-0.297601699829102
-0.297601699829102
-0.175531387329102
-0.175531387329102
-0.053461074829102
0.068609237670898
0.190679550170898
0.312749862670898
0.434820175170898
0.434820175170898
0.556890487670898
0.678960800170898
0.678960800170898
0.678960800170898
0.678960800170898
0.678960800170898
0.678960800170898
0.678960800170898
0.556890487670898
0.556890487670898
0.434820175170898
0.312749862670898
0.312749862670898
0.190679550170898
-0.053461074829102
-0.175531387329102
-0.297601699829102
-0.419672012329102
-0.541742324829102
-0.663812637329102
-0.785882472991943
-0.785882472991943
-0.785882472991943
-0.663812637329102
-0.541742324829102
-0.541742324829102
-0.419672012329102
-0.297601699829102
-0.175531387329102
-0.175531387329102
-0.053461074829102
0.068609237670898
0.190679550170898
0.190679550170898
0.190679550170898
0.312749862670898
0.312749862670898
0.312749862670898
0.312749862670898
0.312749862670898
0.190679550170898
0.190679550170898
0.068609237670898
-0.053461074829102
-0.175531387329102
-0.297601699829102
-0.541742324829102
-0.663812637329102
-0.785882472991943
-0.785882472991943
-0.785882472991943
-0.785882472991943
-0.663812637329102
-0.663812637329102
-0.541742324829102
-0.541742324829102
-0.541742324829102
-0.541742324829102
-0.541742324829102
-0.541742324829102
-0.541742324829102
-0.541742324829102
-0.663812637329102
-0.663812637329102
-0.663812637329102
-0.663812637329102
-0.663812637329102
-0.541742324829102
-0.541742324829102
-0.419672012329102
-0.297601699829102
-0.175531387329102
-0.053461074829102
0.190679550170898
0.312749862670898
0.434820175170898
0.556890487670898
0.678960800170898
0.801031112670898
0.923101425170898
1.045171737670898
1.045171737670898
1.045171737670898
1.045171737670898
1.045171737670898
1.045171737670898
0.923101425170898
0.801031112670898
0.678960800170898
0.556890487670898
0.434820175170898
0.312749862670898
0.190679550170898
-0.053461074829102
-0.053461074829102
-0.175531387329102
-0.175531387329102
-0.297601699829102
-0.297601699829102
-0.297601699829102
-0.297601699829102
-0.297601699829102
-0.419672012329102
-0.419672012329102
-0.419672012329102
-0.419672012329102
-0.419672012329102
-0.419672012329102
-0.419672012329102
-0.419672012329102
-0.297601699829102
-0.175531387329102
-0.053461074829102
0.068609237670898
0.190679550170898
0.312749862670898
0.434820175170898
0.556890487670898
0.556890487670898
0.678960800170898
0.678960800170898
0.556890487670898
0.556890487670898
0.434820175170898
0.434820175170898
0.312749862670898
0.190679550170898
0.190679550170898
0.068609237670898
-0.053461074829102
-0.053461074829102
-0.053461074829102
-0.053461074829102
-0.053461074829102
-0.053461074829102
-0.053461074829102
-0.053461074829102
-0.053461074829102
-0.053461074829102
0.068609237670898
0.068609237670898
0.068609237670898
0.190679550170898
0.190679550170898
0.190679550170898
0.312749862670898
0.312749862670898
0.312749862670898
0.312749862670898
0.312749862670898
0.312749862670898
0.312749862670898
0.312749862670898
0.190679550170898
0.190679550170898
0.068609237670898
-0.053461074829102
-0.175531387329102
-0.175531387329102
-0.297601699829102
-0.297601699829102
-0.297601699829102
-0.297601699829102
-0.419672012329102
-0.419672012329102
-0.419672012329102
-0.419672012329102
-0.541742324829102
-0.541742324829102
-0.541742324829102
-0.541742324829102
-0.541742324829102
-0.419672012329102
-0.419672012329102
-0.297601699829102
-0.175531387329102
-0.053461074829102
0.068609237670898
0.068609237670898
0.190679550170898
0.312749862670898
0.434820175170898
0.434820175170898
0.556890487670898
0.678960800170898
0.678960800170898
0.678960800170898
0.678960800170898
0.678960800170898
0.678960800170898
0.556890487670898
0.556890487670898
0.434820175170898
0.434820175170898
0.312749862670898
0.312749862670898
0.312749862670898
0.312749862670898
0.312749862670898
0.190679550170898
0.190679550170898
0.190679550170898
0.190679550170898
0.068609237670898
0.068609237670898
-0.053461074829102
-0.053461074829102
-0.175531387329102
-0.297601699829102
-0.297601699829102
-0.419672012329102
-0.419672012329102
-0.541742324829102
-0.541742324829102
-0.663812637329102
-0.663812637329102
-0.785882472991943
-0.785882472991943
-0.785882472991943
-0.663812637329102
-0.663812637329102
-0.541742324829102
-0.419672012329102
-0.297601699829102
-0.175531387329102
-0.053461074829102
0.068609237670898
0.190679550170898
0.190679550170898
0.312749862670898
0.312749862670898
0.190679550170898
0.190679550170898
0.068609237670898
0.068609237670898
-0.053461074829102
-0.175531387329102
-0.297601699829102
-0.419672012329102
-0.419672012329102
-0.541742324829102
-0.541742324829102
-0.541742324829102
-0.663812637329102
-0.663812637329102
-0.663812637329102
-0.541742324829102
-0.541742324829102
-0.419672012329102
-0.419672012329102
-0.297601699829102
-0.297601699829102
-0.297601699829102
-0.175531387329102
-0.175531387329102
-0.175531387329102
-0.175531387329102
-0.053461074829102
-0.053461074829102
-0.053461074829102
0.068609237670898
0.068609237670898
0.068609237670898
0.068609237670898
0.068609237670898
0.068609237670898
0.068609237670898
0.190679550170898
0.190679550170898
0.190679550170898
0.312749862670898
0.434820175170898
0.434820175170898
0.556890487670898
0.678960800170898
0.678960800170898
0.801031112670898
0.923101425170898
0.923101425170898
0.923101425170898
0.923101425170898
0.923101425170898
0.801031112670898
0.801031112670898
0.678960800170898
0.678960800170898
0.556890487670898
0.556890487670898
0.434820175170898
0.434820175170898
0.434820175170898
0.434820175170898
0.434820175170898
0.434820175170898
0.434820175170898
0.434820175170898
0.434820175170898
0.434820175170898
0.312749862670898
0.312749862670898
0.312749862670898
0.190679550170898
0.190679550170898
0.068609237670898
0.068609237670898
0.068609237670898
-0.053461074829102
-0.053461074829102
-0.053461074829102
-0.053461074829102
-0.053461074829102
-0.175531387329102
-0.175531387329102
-0.175531387329102
-0.175531387329102
-0.175531387329102
-0.053461074829102
-0.053461074829102
-0.053461074829102
0.068609237670898
0.068609237670898
0.068609237670898
0.068609237670898
0.190679550170898
0.190679550170898
0.312749862670898
0.312749862670898
0.434820175170898
0.434820175170898
0.434820175170898
0.434820175170898
0.434820175170898
0.434820175170898
0.312749862670898
0.190679550170898
0.068609237670898
-0.053461074829102
-0.297601699829102
-0.419672012329102
-0.663812637329102
-0.785882472991943
-0.907952785491943
-0.907952785491943
-1.030023097991943
-0.907952785491943
-0.907952785491943
-0.907952785491943
-0.785882472991943
-0.663812637329102
-0.419672012329102
-0.297601699829102
-0.175531387329102
0.068609237670898
0.190679550170898
0.312749862670898
0.434820175170898
0.678960800170898
0.801031112670898
0.923101425170898
0.923101425170898
1.045171737670898
1.045171737670898
1.167242050170898
1.167242050170898
1.045171737670898
0.923101425170898
0.801031112670898
0.678960800170898
0.556890487670898
0.312749862670898
0.190679550170898
-0.053461074829102
-0.175531387329102
-0.297601699829102
-0.419672012329102
-0.541742324829102
-0.663812637329102
-0.785882472991943
-0.907952785491943
-0.907952785491943
-0.907952785491943
-0.907952785491943
-0.907952785491943
-0.907952785491943
-0.907952785491943
-0.907952785491943
-0.907952785491943
-1.030023097991943
-1.030023097991943
-1.030023097991943
-1.030023097991943
-1.030023097991943
-1.030023097991943
-0.907952785491943
-0.907952785491943
-0.907952785491943
-0.785882472991943
-0.663812637329102
-0.663812637329102
-0.541742324829102
-0.541742324829102
-0.541742324829102
-0.419672012329102
-0.419672012329102
-0.419672012329102
-0.541742324829102
-0.541742324829102
-0.541742324829102
-0.541742324829102
-0.663812637329102
-0.663812637329102
-0.663812637329102
-0.663812637329102
-0.663812637329102
-0.663812637329102
-0.663812637329102
-0.663812637329102
-0.541742324829102
-0.541742324829102
-0.541742324829102
-0.541742324829102
-0.541742324829102
-0.541742324829102
-0.663812637329102
-0.663812637329102
-0.663812637329102
-0.663812637329102
-0.663812637329102
-0.663812637329102
-0.663812637329102
-0.541742324829102
-0.541742324829102
-0.419672012329102
-0.419672012329102
-0.297601699829102
-0.297601699829102
-0.175531387329102
-0.175531387329102
-0.175531387329102
-0.175531387329102
-0.175531387329102
-0.175531387329102
-0.175531387329102
-0.175531387329102
-0.175531387329102
-0.297601699829102
-0.297601699829102
-0.297601699829102
-0.297601699829102
-0.175531387329102
-0.175531387329102
-0.053461074829102
0.068609237670898
0.190679550170898
0.190679550170898
0.312749862670898
0.434820175170898
0.434820175170898
0.434820175170898
0.434820175170898
0.312749862670898
0.312749862670898
0.190679550170898
0.190679550170898
0.068609237670898
0.068609237670898
0.068609237670898
0.068609237670898
0.068609237670898
0.190679550170898
0.190679550170898
0.312749862670898
0.312749862670898
0.434820175170898
0.434820175170898
0.434820175170898
0.312749862670898
0.190679550170898
0.068609237670898
-0.053461074829102
-0.175531387329102
-0.419672012329102
-0.541742324829102
-0.663812637329102
-0.663812637329102
-0.785882472991943
-0.785882472991943
-0.663812637329102
-0.663812637329102
-0.541742324829102
-0.297601699829102
-0.175531387329102
0.068609237670898
0.190679550170898
0.434820175170898
0.556890487670898
0.678960800170898
0.923101425170898
1.045171737670898
1.045171737670898
1.167242050170898
1.167242050170898
1.167242050170898
1.045171737670898
1.045171737670898
0.923101425170898
0.801031112670898
0.678960800170898
0.556890487670898
0.434820175170898
0.312749862670898
0.190679550170898
0.190679550170898
0.068609237670898
0.068609237670898
0.068609237670898
0.068609237670898
0.068609237670898
0.068609237670898
0.068609237670898
0.068609237670898
-0.053461074829102
-0.053461074829102
-0.053461074829102
-0.175531387329102
-0.175531387329102
-0.175531387329102
-0.297601699829102
-0.297601699829102
-0.297601699829102
-0.297601699829102
-0.419672012329102
-0.419672012329102
-0.541742324829102
-0.541742324829102
-0.541742324829102
-0.541742324829102
-0.541742324829102
-0.541742324829102
-0.419672012329102
-0.419672012329102
-0.297601699829102
-0.297601699829102
-0.175531387329102
-0.175531387329102
-0.053461074829102
-0.175531387329102
-0.175531387329102
-0.175531387329102
-0.175531387329102
-0.297601699829102
-0.297601699829102
-0.297601699829102
-0.297601699829102
-0.175531387329102
-0.175531387329102
-0.175531387329102
-0.175531387329102
-0.053461074829102
-0.175531387329102
-0.175531387329102
-0.175531387329102
-0.175531387329102
-0.297601699829102
-0.297601699829102
-0.419672012329102
-0.419672012329102
-0.419672012329102
-0.541742324829102
-0.541742324829102
-0.541742324829102
-0.541742324829102
-0.541742324829102
-0.663812637329102
-0.663812637329102
-0.663812637329102
-0.541742324829102
-0.541742324829102
-0.419672012329102
-0.297601699829102
-0.175531387329102
-0.053461074829102
0.190679550170898
0.312749862670898
0.556890487670898
0.678960800170898
0.801031112670898
0.801031112670898
0.923101425170898
0.923101425170898
0.923101425170898
0.801031112670898
0.801031112670898
0.678960800170898
0.556890487670898
0.312749862670898
0.190679550170898
0.068609237670898
-0.053461074829102
-0.175531387329102
-0.297601699829102
-0.419672012329102
-0.419672012329102
-0.419672012329102
-0.419672012329102
-0.297601699829102
-0.297601699829102
-0.175531387329102
-0.175531387329102
-0.175531387329102
-0.175531387329102
-0.175531387329102
-0.175531387329102
-0.175531387329102
-0.297601699829102
-0.297601699829102
-0.297601699829102
-0.419672012329102
-0.419672012329102
-0.541742324829102
-0.541742324829102
-0.663812637329102
-0.663812637329102
-0.785882472991943
-0.785882472991943
-0.785882472991943
-0.785882472991943
-0.663812637329102
-0.663812637329102
-0.541742324829102
-0.419672012329102
-0.419672012329102
-0.297601699829102
-0.175531387329102
-0.053461074829102
0.068609237670898
0.190679550170898
0.190679550170898
0.312749862670898
0.312749862670898
0.312749862670898
0.312749862670898
0.312749862670898
0.190679550170898
0.190679550170898
0.068609237670898
-0.053461074829102
-0.175531387329102
-0.297601699829102
-0.419672012329102
-0.541742324829102
-0.541742324829102
-0.663812637329102
-0.663812637329102
-0.663812637329102
-0.541742324829102
-0.541742324829102
-0.419672012329102
-0.297601699829102
-0.175531387329102
-0.053461074829102
-0.053461074829102
-0.053461074829102
0.068609237670898
-0.053461074829102
-0.053461074829102
-0.053461074829102
-0.175531387329102
-0.175531387329102
-0.175531387329102
-0.175531387329102
-0.175531387329102
-0.053461074829102
0.068609237670898
0.190679550170898
0.312749862670898
0.434820175170898
0.556890487670898
0.678960800170898
0.678960800170898
0.678960800170898
0.801031112670898
0.801031112670898
0.801031112670898
0.678960800170898
0.678960800170898
0.556890487670898
0.556890487670898
0.434820175170898
0.434820175170898
0.312749862670898
0.190679550170898
0.068609237670898
-0.053461074829102
-0.175531387329102
-0.175531387329102
-0.297601699829102
-0.297601699829102
-0.297601699829102
-0.297601699829102
-0.297601699829102
-0.175531387329102
-0.053461074829102
0.190679550170898
0.312749862670898
0.556890487670898
0.678960800170898
0.801031112670898
0.923101425170898
1.045171737670898
1.045171737670898
1.045171737670898
1.045171737670898
1.045171737670898
0.923101425170898
0.801031112670898
0.678960800170898
0.556890487670898
0.434820175170898
0.312749862670898
0.190679550170898
0.068609237670898
-0.053461074829102
-0.175531387329102
-0.175531387329102
-0.297601699829102
-0.297601699829102
-0.297601699829102
-0.175531387329102
-0.175531387329102
-0.175531387329102
-0.053461074829102
-0.053461074829102
-0.053461074829102
0.068609237670898
0.068609237670898
0.190679550170898
0.190679550170898
0.190679550170898
0.312749862670898
0.312749862670898
0.312749862670898
0.434820175170898
0.434820175170898
0.312749862670898
0.312749862670898
0.190679550170898
0.190679550170898
0.068609237670898
-0.053461074829102
-0.175531387329102
-0.297601699829102
-0.419672012329102
-0.419672012329102
-0.541742324829102
-0.541742324829102
-0.663812637329102
-0.663812637329102
-0.663812637329102
-0.663812637329102
-0.663812637329102
-0.785882472991943
-0.663812637329102
-0.663812637329102
-0.663812637329102
-0.541742324829102
-0.541742324829102
-0.419672012329102
-0.419672012329102
-0.297601699829102
-0.175531387329102
-0.175531387329102
-0.053461074829102
-0.053461074829102
0.068609237670898
0.068609237670898
-0.053461074829102
-0.053461074829102
-0.175531387329102
-0.175531387329102
-0.175531387329102
-0.297601699829102
-0.297601699829102
-0.297601699829102
-0.297601699829102
-0.297601699829102
-0.419672012329102
-0.419672012329102
-0.419672012329102
-0.419672012329102
-0.419672012329102
-0.541742324829102
-0.541742324829102
-0.541742324829102
-0.419672012329102
-0.419672012329102
-0.297601699829102
-0.297601699829102
-0.175531387329102
-0.053461074829102
-0.053461074829102
0.068609237670898
0.190679550170898
0.312749862670898
0.434820175170898
0.556890487670898
0.678960800170898
0.923101425170898
1.045171737670898
1.167242050170898
1.289312362670898
1.411382675170898
1.411382675170898
1.533452987670898
1.533452987670898
1.411382675170898
1.289312362670898
1.289312362670898
1.045171737670898
0.923101425170898
0.678960800170898
0.434820175170898
0.190679550170898
-0.053461074829102
-0.175531387329102
-0.297601699829102
-0.541742324829102
-0.541742324829102
-0.663812637329102
-0.663812637329102
-0.663812637329102
-0.663812637329102
-0.541742324829102
-0.541742324829102
-0.419672012329102
-0.297601699829102
-0.175531387329102
-0.053461074829102
-0.053461074829102
0.068609237670898
0.190679550170898
0.190679550170898
0.312749862670898
0.312749862670898
0.434820175170898
0.434820175170898
0.434820175170898
0.434820175170898
0.434820175170898
0.434820175170898
0.312749862670898
0.190679550170898
0.068609237670898
-0.053461074829102
-0.175531387329102
-0.297601699829102
-0.419672012329102
-0.541742324829102
-0.541742324829102
-0.663812637329102
-0.663812637329102
-0.541742324829102
-0.541742324829102
-0.541742324829102
-0.541742324829102
-0.541742324829102
-0.541742324829102
-0.541742324829102
-0.663812637329102
-0.663812637329102
-0.785882472991943
-0.663812637329102
-0.663812637329102
-0.663812637329102
-0.541742324829102
-0.419672012329102
-0.419672012329102
-0.297601699829102
-0.175531387329102
-0.053461074829102
-0.053461074829102
-0.053461074829102
-0.053461074829102
-0.053461074829102
-0.175531387329102
-0.175531387329102
-0.175531387329102
-0.297601699829102
-0.297601699829102
-0.175531387329102
-0.175531387329102
-0.175531387329102
-0.175531387329102
-0.175531387329102
-0.053461074829102
-0.053461074829102
0.068609237670898
0.190679550170898
0.190679550170898
0.312749862670898
0.434820175170898
0.434820175170898
0.434820175170898
0.556890487670898
0.556890487670898
0.678960800170898
0.678960800170898
0.801031112670898
0.801031112670898
0.801031112670898
0.801031112670898
0.801031112670898
0.801031112670898
0.678960800170898
0.678960800170898
0.556890487670898
0.556890487670898
0.434820175170898
0.190679550170898
0.068609237670898
-0.053461074829102
-0.297601699829102
-0.419672012329102
-0.541742324829102
-0.663812637329102
-0.785882472991943
-0.907952785491943
-0.907952785491943
-0.907952785491943
-0.907952785491943
-0.907952785491943
-0.785882472991943
-0.663812637329102
-0.663812637329102
-0.541742324829102
-0.419672012329102
-0.419672012329102
-0.419672012329102
-0.419672012329102
-0.541742324829102
-0.541742324829102
-0.541742324829102
-0.541742324829102
-0.541742324829102
-0.541742324829102
-0.419672012329102
-0.419672012329102
-0.297601699829102
-0.175531387329102
-0.175531387329102
-0.053461074829102
-0.053461074829102
0.068609237670898
0.068609237670898
0.068609237670898
-0.053461074829102
-0.053461074829102
-0.053461074829102
-0.175531387329102
-0.175531387329102
-0.175531387329102
-0.175531387329102
-0.175531387329102
-0.175531387329102
-0.175531387329102
-0.175531387329102
-0.053461074829102
-0.175531387329102
-0.175531387329102
-0.053461074829102
-0.053461074829102
-0.053461074829102
-0.175531387329102
-0.175531387329102
-0.175531387329102
-0.175531387329102
-0.175531387329102
-0.297601699829102
-0.297601699829102
-0.297601699829102
-0.297601699829102
-0.175531387329102
-0.175531387329102
-0.053461074829102
0.068609237670898
0.068609237670898
0.190679550170898
0.190679550170898
0.312749862670898
0.312749862670898
0.312749862670898
0.434820175170898
0.434820175170898
0.434820175170898
0.556890487670898
0.556890487670898
0.678960800170898
0.801031112670898
0.923101425170898
0.923101425170898
1.045171737670898
1.045171737670898
1.167242050170898
1.167242050170898
1.167242050170898
1.289312362670898
1.289312362670898
1.289312362670898
1.167242050170898
1.167242050170898
1.167242050170898
1.045171737670898
1.045171737670898
0.923101425170898
0.801031112670898
0.678960800170898
0.556890487670898
0.434820175170898
0.312749862670898
0.312749862670898
0.190679550170898
0.068609237670898
-0.053461074829102
-0.053461074829102
-0.175531387329102
-0.175531387329102
-0.175531387329102
-0.297601699829102
-0.419672012329102
-0.419672012329102
-0.541742324829102
-0.541742324829102
-0.541742324829102
-0.541742324829102
-0.419672012329102
-0.297601699829102
-0.297601699829102
-0.175531387329102
-0.175531387329102
-0.175531387329102
-0.175531387329102
-0.175531387329102
-0.297601699829102
-0.297601699829102
-0.297601699829102
-0.297601699829102
-0.175531387329102
-0.175531387329102
-0.053461074829102
0.068609237670898
0.190679550170898
0.312749862670898
0.312749862670898
0.312749862670898
0.434820175170898
0.434820175170898
0.434820175170898
0.434820175170898
0.434820175170898
0.434820175170898
0.434820175170898
0.434820175170898
0.312749862670898
0.312749862670898
0.190679550170898
0.068609237670898
-0.053461074829102
-0.053461074829102
-0.175531387329102
-0.175531387329102
-0.297601699829102
-0.297601699829102
-0.297601699829102
-0.419672012329102
-0.419672012329102
-0.419672012329102
-0.419672012329102
-0.419672012329102
-0.541742324829102
-0.541742324829102
-0.541742324829102
-0.541742324829102
-0.541742324829102
-0.541742324829102
-0.419672012329102
-0.419672012329102
-0.297601699829102
-0.175531387329102
-0.053461074829102
0.068609237670898
0.190679550170898
0.190679550170898
0.190679550170898
0.190679550170898
0.068609237670898
0.068609237670898
-0.053461074829102
-0.053461074829102
-0.175531387329102
-0.297601699829102
-0.297601699829102
-0.297601699829102
-0.297601699829102
-0.175531387329102
-0.175531387329102
-0.053461074829102
-0.053461074829102
0.068609237670898
0.068609237670898
0.068609237670898
0.190679550170898
0.190679550170898
0.190679550170898
0.190679550170898
0.190679550170898
0.190679550170898
0.190679550170898
0.068609237670898
0.068609237670898
0.068609237670898
0.068609237670898
-0.053461074829102
-0.053461074829102
-0.175531387329102
-0.175531387329102
-0.297601699829102
-0.297601699829102
-0.297601699829102
-0.297601699829102
-0.297601699829102
-0.419672012329102
-0.419672012329102
-0.419672012329102
-0.419672012329102
-0.419672012329102
-0.419672012329102
-0.419672012329102
-0.297601699829102
-0.175531387329102
-0.053461074829102
0.068609237670898
0.312749862670898
0.434820175170898
0.678960800170898
0.801031112670898
0.923101425170898
1.045171737670898
1.045171737670898
1.045171737670898
1.045171737670898
0.923101425170898
0.923101425170898
0.801031112670898
0.678960800170898
0.678960800170898
0.678960800170898
0.556890487670898
0.556890487670898
0.556890487670898
0.556890487670898
0.556890487670898
0.556890487670898
0.556890487670898
0.678960800170898
0.678960800170898
0.678960800170898
0.801031112670898
0.801031112670898
0.801031112670898
0.801031112670898
0.801031112670898
0.801031112670898
0.678960800170898
0.678960800170898
0.556890487670898
0.434820175170898
0.434820175170898
0.434820175170898
0.434820175170898
0.312749862670898
0.312749862670898
0.312749862670898
0.312749862670898
0.190679550170898
0.190679550170898
0.190679550170898
0.190679550170898
0.190679550170898
0.190679550170898
0.190679550170898
0.068609237670898
0.190679550170898
0.068609237670898
0.190679550170898
0.068609237670898
0.190679550170898
0.068609237670898
0.068609237670898
0.068609237670898
0.068609237670898
-0.053461074829102
-0.053461074829102
-0.175531387329102
-0.297601699829102
-0.297601699829102
-0.419672012329102
-0.419672012329102
-0.541742324829102
-0.541742324829102
-0.541742324829102
-0.541742324829102
-0.541742324829102
-0.541742324829102
-0.541742324829102
-0.541742324829102
-0.419672012329102
-0.419672012329102
-0.297601699829102
-0.297601699829102
-0.175531387329102
-0.175531387329102
-0.175531387329102
-0.175531387329102
-0.175531387329102
-0.175531387329102
-0.175531387329102
-0.175531387329102
-0.175531387329102
-0.175531387329102
-0.053461074829102
-0.053461074829102
-0.053461074829102
-0.053461074829102
-0.053461074829102
0.068609237670898
0.068609237670898
0.190679550170898
0.190679550170898
0.190679550170898
0.312749862670898
0.434820175170898
0.434820175170898
0.434820175170898
0.434820175170898
0.434820175170898
0.312749862670898
0.312749862670898
0.190679550170898
0.068609237670898
-0.053461074829102
-0.297601699829102
-0.297601699829102
-0.419672012329102
-0.541742324829102
-0.663812637329102
-0.663812637329102
-0.663812637329102
-0.785882472991943
-0.785882472991943
-0.785882472991943
-0.785882472991943
-0.785882472991943
-0.663812637329102
-0.663812637329102
-0.541742324829102
-0.419672012329102
-0.297601699829102
-0.297601699829102
-0.175531387329102
-0.053461074829102
0.068609237670898
0.190679550170898
0.312749862670898
0.312749862670898
0.312749862670898
0.312749862670898
0.312749862670898
0.312749862670898
0.312749862670898
0.312749862670898
0.312749862670898
0.312749862670898
0.434820175170898
0.434820175170898
0.556890487670898
0.556890487670898
0.556890487670898
0.556890487670898
0.556890487670898
0.556890487670898
0.434820175170898
0.312749862670898
0.190679550170898
0.068609237670898
-0.053461074829102
-0.175531387329102
-0.175531387329102
-0.175531387329102
-0.297601699829102
-0.297601699829102
-0.297601699829102
-0.297601699829102
-0.175531387329102
-0.175531387329102
-0.053461074829102
-0.053461074829102
0.068609237670898
0.068609237670898
0.190679550170898
0.190679550170898
0.190679550170898
0.190679550170898
0.190679550170898
0.190679550170898
0.068609237670898
0.068609237670898
-0.053461074829102
-0.175531387329102
-0.297601699829102
-0.297601699829102
-0.297601699829102
-0.297601699829102
-0.297601699829102
-0.419672012329102
-0.419672012329102
-0.419672012329102
-0.419672012329102
-0.541742324829102
-0.541742324829102
-0.541742324829102
-0.541742324829102
-0.541742324829102
-0.541742324829102
-0.541742324829102
-0.541742324829102
-0.419672012329102
-0.419672012329102
-0.419672012329102
-0.419672012329102
-0.297601699829102
-0.297601699829102
-0.297601699829102
-0.175531387329102
-0.175531387329102
-0.175531387329102
-0.175531387329102
-0.175531387329102
-0.175531387329102
-0.297601699829102
-0.297601699829102
-0.297601699829102
-0.419672012329102
-0.419672012329102
-0.419672012329102
-0.419672012329102
-0.419672012329102
-0.297601699829102
-0.297601699829102
-0.175531387329102
-0.053461074829102
0.068609237670898
0.068609237670898
0.190679550170898
0.312749862670898
0.434820175170898
0.434820175170898
0.556890487670898
0.556890487670898
0.556890487670898
0.678960800170898
0.556890487670898
0.556890487670898
0.434820175170898
0.312749862670898
0.190679550170898
0.068609237670898
-0.053461074829102
-0.175531387329102
-0.175531387329102
-0.297601699829102
-0.297601699829102
-0.297601699829102
-0.175531387329102
-0.175531387329102
-0.053461074829102
0.068609237670898
0.068609237670898
0.190679550170898
0.312749862670898
0.312749862670898
0.312749862670898
0.434820175170898
0.434820175170898
0.434820175170898
0.434820175170898
0.434820175170898
0.434820175170898
0.434820175170898
0.434820175170898
0.434820175170898
0.434820175170898
0.434820175170898
0.434820175170898
0.434820175170898
0.556890487670898
0.556890487670898
0.434820175170898
0.434820175170898
0.434820175170898
0.434820175170898
0.312749862670898
0.312749862670898
0.190679550170898
0.190679550170898
0.068609237670898
-0.053461074829102
-0.053461074829102
-0.175531387329102
-0.297601699829102
-0.419672012329102
-0.419672012329102
-0.541742324829102
-0.785882472991943
-0.785882472991943
-0.907952785491943
-0.907952785491943
-0.907952785491943
-0.907952785491943
-0.785882472991943
-0.663812637329102
-0.541742324829102
-0.297601699829102
-0.175531387329102
-0.053461074829102
0.190679550170898
0.312749862670898
0.434820175170898
0.556890487670898
0.678960800170898
0.801031112670898
0.801031112670898
0.801031112670898
0.801031112670898
0.678960800170898
0.556890487670898
0.434820175170898
0.434820175170898
0.312749862670898
0.190679550170898
0.190679550170898
0.068609237670898
0.068609237670898
0.068609237670898
-0.053461074829102
-0.053461074829102
-0.053461074829102
-0.053461074829102
-0.053461074829102
-0.053461074829102
-0.053461074829102
-0.053461074829102
-0.053461074829102
-0.053461074829102
-0.053461074829102
-0.053461074829102
-0.053461074829102
-0.053461074829102
-0.053461074829102
0.068609237670898
0.068609237670898
0.068609237670898
0.068609237670898
0.068609237670898
0.068609237670898
-0.053461074829102
-0.053461074829102
-0.053461074829102
-0.053461074829102
-0.053461074829102
-0.053461074829102
-0.053461074829102
-0.053461074829102
-0.053461074829102
-0.053461074829102
-0.053461074829102
-0.053461074829102
-0.053461074829102
-0.053461074829102
-0.053461074829102
-0.053461074829102
-0.053461074829102
-0.175531387329102
-0.175531387329102
-0.175531387329102
-0.297601699829102
-0.297601699829102
-0.419672012329102
-0.419672012329102
-0.419672012329102
-0.419672012329102
-0.419672012329102
-0.419672012329102
-0.541742324829102
-0.541742324829102
-0.541742324829102
-0.541742324829102
-0.419672012329102
-0.419672012329102
-0.419672012329102
-0.297601699829102
-0.175531387329102
-0.053461074829102
-0.053461074829102
-0.053461074829102
0.068609237670898
0.068609237670898
0.068609237670898
0.068609237670898
0.068609237670898
0.068609237670898
0.068609237670898
0.068609237670898
0.068609237670898
0.068609237670898
0.068609237670898
0.068609237670898
0.068609237670898
0.068609237670898
0.068609237670898
0.068609237670898
0.068609237670898
0.190679550170898
0.190679550170898
0.068609237670898
0.068609237670898
0.068609237670898
0.068609237670898
-0.053461074829102
-0.175531387329102
-0.175531387329102
-0.297601699829102
-0.541742324829102
-0.541742324829102
-0.663812637329102
-0.785882472991943
-0.785882472991943
-0.785882472991943
-0.663812637329102
-0.663812637329102
-0.541742324829102
-0.419672012329102
-0.297601699829102
-0.175531387329102
-0.053461074829102
0.190679550170898
0.312749862670898
0.434820175170898
0.556890487670898
0.678960800170898
0.801031112670898
0.801031112670898
0.801031112670898
0.801031112670898
0.801031112670898
0.801031112670898
0.801031112670898
0.801031112670898
0.801031112670898
0.678960800170898
0.678960800170898
0.678960800170898
0.556890487670898
0.556890487670898
0.556890487670898
0.434820175170898
0.434820175170898
0.434820175170898
0.434820175170898
0.434820175170898
0.434820175170898
0.434820175170898
0.434820175170898
0.434820175170898
0.434820175170898
0.434820175170898
0.434820175170898
0.434820175170898
0.312749862670898
0.312749862670898
0.190679550170898
0.068609237670898
0.068609237670898
-0.053461074829102
-0.053461074829102
-0.175531387329102
-0.297601699829102
-0.297601699829102
-0.297601699829102
-0.297601699829102
-0.297601699829102
-0.297601699829102
-0.297601699829102
-0.175531387329102
-0.175531387329102
-0.175531387329102
-0.053461074829102
-0.053461074829102
-0.053461074829102
-0.053461074829102
-0.053461074829102
-0.053461074829102
-0.175531387329102
-0.175531387329102
-0.175531387329102
-0.175531387329102
-0.175531387329102
-0.053461074829102
0.068609237670898
0.190679550170898
0.312749862670898
0.434820175170898
0.556890487670898
0.556890487670898
0.556890487670898
0.556890487670898
0.434820175170898
0.312749862670898
0.190679550170898
0.068609237670898
-0.175531387329102
-0.297601699829102
-0.419672012329102
-0.541742324829102
-0.663812637329102
-0.663812637329102
-0.541742324829102
-0.541742324829102
-0.419672012329102
-0.175531387329102
-0.053461074829102
0.068609237670898
0.190679550170898
0.312749862670898
0.434820175170898
0.556890487670898
0.678960800170898
0.678960800170898
0.801031112670898
0.801031112670898
0.801031112670898
0.801031112670898
0.801031112670898
0.678960800170898
0.556890487670898
0.434820175170898
0.312749862670898
0.312749862670898
0.190679550170898
0.190679550170898
0.068609237670898
0.190679550170898
0.190679550170898
0.068609237670898
0.190679550170898
0.190679550170898
0.190679550170898
0.190679550170898
0.190679550170898
0.190679550170898
0.068609237670898
0.068609237670898
-0.053461074829102
-0.175531387329102
-0.297601699829102
-0.419672012329102
-0.541742324829102
-0.663812637329102
-0.663812637329102
-0.663812637329102
-0.663812637329102
-0.663812637329102
-0.663812637329102
-0.541742324829102
-0.419672012329102
-0.419672012329102
-0.175531387329102
-0.053461074829102
0.068609237670898
0.190679550170898
0.190679550170898
0.312749862670898
0.312749862670898
0.312749862670898
0.312749862670898
0.434820175170898
0.434820175170898
0.434820175170898
0.434820175170898
0.312749862670898
0.312749862670898
0.190679550170898
0.190679550170898
0.068609237670898
-0.175531387329102
-0.175531387329102
-0.297601699829102
-0.419672012329102
-0.419672012329102
-0.419672012329102
-0.419672012329102
-0.297601699829102
-0.297601699829102
-0.297601699829102
-0.297601699829102
-0.175531387329102
-0.175531387329102
-0.175531387329102
-0.053461074829102
-0.053461074829102
-0.053461074829102
0.068609237670898
0.068609237670898
0.068609237670898
0.068609237670898
0.068609237670898
0.190679550170898
0.190679550170898
0.190679550170898
0.190679550170898
0.312749862670898
0.312749862670898
0.434820175170898
0.434820175170898
0.434820175170898
0.434820175170898
0.434820175170898
0.434820175170898
0.434820175170898
0.434820175170898
0.312749862670898
0.312749862670898
0.190679550170898
0.068609237670898
-0.053461074829102
-0.175531387329102
-0.297601699829102
-0.419672012329102
-0.419672012329102
-0.541742324829102
-0.541742324829102
-0.663812637329102
-0.785882472991943
-1.640374660491943
-4.081780910491943
-8.842522621154785
-17.143302917480469
-29.350334167480469
-45.951892852783203
-66.703849792480469
-91.239974975585938
-118.827865600585940
-148.613021850585940
-179.740951538085940
-211.113021850585940
-241.752670288085940
-271.049530029296870
-298.027069091796870
-322.319061279296870
-343.559295654296870
-361.381561279296870
-375.785858154296870
-386.894256591796870
-394.950897216796870
-399.955780029296870
-402.397186279296870
-402.641326904296870
-400.932342529296870
-397.758514404296870
-393.363983154296870
-388.237030029296870
-382.499725341796870
-376.396209716796870
-370.170623779296870
-364.067108154296870
-358.085662841796870
-352.348358154296870
-346.855194091796870
-341.850311279296870
-336.967498779296870
-332.572967529296870
-328.422576904296870
-324.516326904296870
-320.854217529296870
-317.314178466796870
-313.896209716796870
-310.478240966796870
-307.182342529296870
-303.886444091796870
-300.468475341796870
-297.172576904296870
-293.754608154296870
-290.336639404296870
-287.040740966796870
-283.500701904296870
-280.204803466796870
-276.786834716796870
-273.490936279296870
-270.317108154296870
-267.143280029296870
-263.969451904296870
-260.795623779296870
-257.743865966796870
-254.814193725585940
-251.762435913085940
-248.832748413085940
-245.903060913085940
-242.973373413085940
-240.165756225585940
-237.236068725585940
-234.428451538085940
-231.742904663085940
-229.057357788085940
-226.493881225585940
-223.930404663085940
-221.366928100585940
-218.803451538085940
-216.362045288085940
-213.920639038085940
-211.479232788085940
-209.037826538085940
-206.596420288085940
-204.277084350585940
-201.957748413085940
-199.638412475585940
-197.441146850585940
-195.243881225585940
-193.046615600585940
-190.849349975585940
-188.774154663085940
-186.698959350585940
-184.501693725585940
-182.548568725585940
-180.473373413085940
-178.398178100585940
-176.322982788085940
-174.247787475585940
-172.294662475585940
-170.341537475585940
-168.388412475585940
-166.435287475585940
-164.604232788085940
-162.773178100585940
-160.942123413085940
-159.233139038085940
-157.402084350585940
-155.815170288085940
-154.106185913085940
-152.519271850585940
-150.932357788085940
-149.345443725585940
-147.758529663085940
-146.293685913085940
-144.706771850585940
-143.119857788085940
-141.532943725585940
-140.068099975585940
-138.481185913085940
-137.016342163085940
-135.551498413085940
-134.086654663085940
-132.621810913085940
-131.156967163085940
-129.692123413085940
-128.227279663085940
-126.884506225585940
-125.419662475585940
-123.954818725585940
-122.612045288085940
-121.269271850585940
-119.804428100585940
-118.461654663085940
-117.118881225585940
-115.776107788085940
-114.433334350585940
-113.090560913085940
-111.747787475585940
-110.405014038085940
-109.184310913085940
-107.963607788085940
-106.742904663085940
-105.644271850585940
-104.545639038085940
-103.447006225585940
-102.348373413085940
-101.249740600585940
-100.151107788085940
-99.174545288085938
-98.197982788085938
-97.221420288085938
-96.244857788085938
-95.146224975585938
-94.169662475585938
-93.193099975585938
-92.216537475585938
-91.239974975585938
-90.263412475585938
-89.286849975585938
-88.310287475585938
-87.333724975585938
-86.357162475585938
-85.380599975585938
-84.404037475585938
-83.427474975585938
-82.450912475585938
-81.596420288085938
-80.619857788085938
-79.765365600585938
-78.788803100585938
-78.056381225585938
-77.201889038085938
-76.469467163085938
-75.737045288085938
-75.004623413085938
-74.272201538085938
-73.539779663085938
-72.929428100585937
-72.319084167480469
-71.586662292480469
-70.976310729980469
-70.365959167480469
-69.755607604980469
-69.023185729980469
-68.412834167480469
-67.680412292480469
-66.947990417480469
-66.337638854980469
-65.605216979980469
-64.872795104980469
-64.140373229980469
-63.530017852783203
-62.797595977783203
-62.065174102783203
-61.454822540283203
-60.844470977783203
-60.234119415283203
-59.623767852783203
-59.013416290283203
-58.525135040283203
-57.914783477783203
-57.304431915283203
-56.694080352783203
-56.205799102783203
-55.595447540283203
-54.985095977783203
-54.374744415283203
-53.764392852783203
-53.276111602783203
-52.787830352783203
-52.177478790283203
-51.689197540283203
-51.322986602783203
-50.834705352783203
-50.468494415283203
-50.102283477783203
-49.736072540283203
-49.247791290283203
-48.881580352783203
-48.515369415283203
-48.027088165283203
-47.660877227783203
-47.172595977783203
-46.684314727783203
-46.073963165283203
-45.585681915283203
-44.975330352783203
-44.364978790283203
-43.876697540283203
-43.266345977783203
-42.655994415283203
-42.167713165283203
-41.679431915283203
-41.191150665283203
-40.824939727783203
-40.458732604980469
-40.092521667480469
-39.604240417480469
-39.238029479980469
-38.993888854980469
-38.627677917480469
-38.261466979980469
-38.017326354980469
-37.773185729980469
-37.406974792480469
-37.162834167480469
-36.918693542480469
-36.552482604980469
-36.308341979980469
-35.942131042480469
-35.575920104980469
-35.331779479980469
-34.965568542480469
-34.599357604980469
-34.233146667480469
-33.989006042480469
-33.622795104980469
-33.256584167480469
-33.012443542480469
-32.768302917480469
-32.402091979980469
-32.157951354980469
-31.913810729980469
-31.669670104980469
-31.425529479980469
-31.303459167480469
-31.059318542480469
-30.937248229980469
-30.693107604980469
-30.571037292480469
-30.448966979980469
-30.326896667480469
-30.204826354980469
-29.960685729980469
-29.838615417480469
-29.716545104980469
-29.472404479980469
-29.228263854980469
-28.984123229980469
-28.739982604980469
-28.373771667480469
-28.129631042480469
-27.885490417480469
-27.519279479980469
-27.275138854980469
-27.030998229980469
-26.786857604980469
-26.542716979980469
-26.298576354980469
-26.054435729980469
-25.932365417480469
-25.688224792480469
-25.566154479980469
-25.444084167480469
-25.322013854980469
-25.199943542480469
-25.077873229980469
-24.955802917480469
-24.833732604980469
-24.589591979980469
-24.467521667480469
-24.223381042480469
-23.979240417480469
-23.857170104980469
-23.613029479980469
-23.368888854980469
-23.124748229980469
-22.880607604980469
-22.636466979980469
-22.514396667480469
-22.392326354980469
-22.148185729980469
-22.148185729980469
-22.026115417480469
-22.026115417480469
-22.026115417480469
-22.026115417480469
-22.026115417480469
-22.148185729980469
-22.148185729980469
-22.148185729980469
-22.148185729980469
-22.026115417480469
-21.904045104980469
-21.781974792480469
-21.659904479980469
-21.415763854980469
-21.171623229980469
-20.927482604980469
-20.561271667480469
-20.317131042480469
-20.072990417480469
-19.828849792480469
-19.584709167480469
-19.340568542480469
-19.096427917480469
-18.974357604980469
-18.730216979980469
-18.608146667480469
-18.486076354980469
-18.364006042480469
-18.241935729980469
-18.241935729980469
-18.119865417480469
-17.997795104980469
-17.997795104980469
-17.875724792480469
-17.875724792480469
-17.753654479980469
-17.753654479980469
-17.631584167480469
-17.631584167480469
-17.509513854980469
-17.509513854980469
-17.387443542480469
-17.387443542480469
-17.387443542480469
-17.265373229980469
-17.265373229980469
-17.265373229980469
-17.143302917480469
-17.143302917480469
-17.021232604980469
-17.021232604980469
-16.899162292480469
-16.899162292480469
-16.777091979980469
-16.655021667480469
-16.655021667480469
-16.532951354980469
-16.410881042480469
-16.288810729980469
-16.166740417480469
-16.044670104980469
-15.922599792480469
-15.800529479980469
-15.678459167480469
-15.434318542480469
-15.312248229980469
-15.190177917480469
-14.946037292480469
-14.823966979980469
-14.579826354980469
-14.457756042480469
-14.335685729980469
-14.335685729980469
-14.213615417480469
-14.091545104980469
-14.091545104980469
-14.091545104980469
-14.213615417480469
-14.213615417480469
-14.335685729980469
-14.457756042480469
-14.457756042480469
-14.579826354980469
-14.701896667480469
-14.701896667480469
-14.823966979980469
-14.823966979980469
-14.946037292480469
-14.946037292480469
-15.068107604980469
-15.068107604980469
-15.068107604980469
-14.946037292480469
-14.946037292480469
-14.701896667480469
-14.579826354980469
-14.457756042480469
-14.213615417480469
-14.091545104980469
-13.847404479980469
-13.725334167480469
-13.603263854980469
-13.481193542480469
-13.481193542480469
-13.481193542480469
-13.359123229980469
-13.359123229980469
-13.359123229980469
-13.359123229980469
-13.237052917480469
-13.237052917480469
-13.237052917480469
-13.237052917480469
-13.359123229980469
-13.237052917480469
-13.359123229980469
-13.359123229980469
-13.359123229980469
-13.359123229980469
-13.237052917480469
-13.237052917480469
-13.114982604980469
-12.992912292480469
-12.870841979980469
-12.748771667480469
-12.626702308654785
-12.504631996154785
-12.382561683654785
-12.382561683654785
-12.260491371154785
-12.138421058654785
-12.016350746154785
-12.016350746154785
-11.894280433654785
-11.894280433654785
-11.894280433654785
-11.772210121154785
-11.772210121154785
-11.772210121154785
-11.894280433654785
-11.894280433654785
-11.894280433654785
-11.894280433654785
-11.894280433654785
-11.894280433654785
-11.772210121154785
-11.772210121154785
-11.650139808654785
-11.528069496154785
-11.405999183654785
-11.283928871154785
-11.161858558654785
-11.161858558654785
-11.161858558654785
-11.039788246154785
-11.161858558654785
-11.161858558654785
-11.283928871154785
-11.405999183654785
-11.528069496154785
-11.650139808654785
-11.772210121154785
-11.772210121154785
-11.894280433654785
-11.894280433654785
-11.894280433654785
-11.772210121154785
-11.772210121154785
-11.650139808654785
-11.528069496154785
-11.405999183654785
-11.405999183654785
-11.283928871154785
-11.161858558654785
-11.039788246154785
-10.917717933654785
-10.795647621154785
-10.795647621154785
-10.673577308654785
-10.551506996154785
-10.673577308654785
-10.551506996154785
-10.551506996154785
-10.673577308654785
-10.795647621154785
-10.917717933654785
-11.039788246154785
-11.039788246154785
-11.283928871154785
-11.283928871154785
-11.283928871154785
-11.283928871154785
-11.161858558654785
-11.161858558654785
-11.039788246154785
-10.917717933654785
-10.917717933654785
-10.795647621154785
-10.795647621154785
-10.795647621154785
-10.795647621154785
-10.917717933654785
-11.039788246154785
-11.039788246154785
-11.161858558654785
-11.283928871154785
-11.283928871154785
-11.405999183654785
-11.405999183654785
-11.405999183654785
-11.405999183654785
-11.405999183654785
-11.283928871154785
-11.161858558654785
-11.161858558654785
-10.917717933654785
-10.795647621154785
-10.673577308654785
-10.551506996154785
-10.551506996154785
-10.429436683654785
-10.429436683654785
-10.307366371154785
-10.307366371154785
-10.307366371154785
-10.185296058654785
-10.185296058654785
-10.185296058654785
-10.185296058654785
-10.185296058654785
-10.185296058654785
-10.185296058654785
-10.185296058654785
-10.185296058654785
-10.185296058654785
-10.185296058654785
-10.185296058654785
-10.307366371154785
-10.307366371154785
-10.307366371154785
-10.307366371154785
-10.429436683654785
-10.307366371154785
-10.307366371154785
-10.185296058654785
-10.185296058654785
-10.063225746154785
-10.063225746154785
-9.941155433654785
-9.941155433654785
-9.819085121154785
-9.819085121154785
-9.819085121154785
-9.941155433654785
-9.941155433654785
-9.941155433654785
-10.063225746154785
-10.185296058654785
-10.307366371154785
-10.429436683654785
-10.551506996154785
-10.673577308654785
-10.917717933654785
-10.917717933654785
-11.039788246154785
-11.161858558654785
-11.283928871154785
-11.405999183654785
-11.405999183654785
-11.405999183654785
-11.405999183654785
-11.405999183654785
-11.405999183654785
-11.283928871154785
-11.161858558654785
-11.039788246154785
-11.039788246154785
-10.917717933654785
-10.795647621154785
-10.795647621154785
-10.795647621154785
-10.795647621154785
-10.795647621154785
-10.795647621154785
-10.795647621154785
-10.795647621154785
-10.673577308654785
-10.673577308654785
-10.673577308654785
-10.551506996154785
-10.429436683654785
-10.307366371154785
-10.307366371154785
-10.185296058654785
-10.063225746154785
-9.941155433654785
-9.941155433654785
-9.819085121154785
-9.697014808654785
-9.697014808654785
-9.697014808654785
-9.697014808654785
-9.574944496154785
-9.574944496154785
-9.574944496154785
-9.574944496154785
-9.574944496154785
-9.452874183654785
-9.452874183654785
-9.452874183654785
-9.452874183654785
-9.452874183654785
-9.452874183654785
-9.452874183654785
-9.452874183654785
-9.574944496154785
-9.574944496154785
-9.697014808654785
-9.697014808654785
-9.697014808654785
-9.697014808654785
-9.819085121154785
-9.819085121154785
-9.697014808654785
-9.697014808654785
-9.697014808654785
-9.697014808654785
-9.697014808654785
-9.819085121154785
-9.819085121154785
-9.819085121154785
-9.941155433654785
-9.941155433654785
-10.063225746154785
-10.185296058654785
-10.185296058654785
-10.307366371154785
-10.307366371154785
-10.307366371154785
-10.429436683654785
-10.307366371154785
-10.307366371154785
-10.307366371154785
-10.185296058654785
-10.063225746154785
-9.941155433654785
-9.819085121154785
-9.697014808654785
-9.697014808654785
-9.574944496154785
-9.574944496154785
-9.574944496154785
-9.574944496154785
-9.452874183654785
-9.452874183654785
-9.452874183654785
-9.452874183654785
-9.452874183654785
-9.574944496154785
-9.574944496154785
-9.574944496154785
-9.697014808654785
-9.697014808654785
-9.697014808654785
-9.697014808654785
-9.697014808654785
-9.574944496154785
-9.574944496154785
-9.452874183654785
-9.452874183654785
-9.452874183654785
-9.330803871154785
-9.330803871154785
-9.330803871154785
-9.452874183654785
-9.452874183654785
-9.574944496154785
-9.574944496154785
-9.697014808654785
-9.697014808654785
-9.819085121154785
-9.819085121154785
-9.941155433654785
-10.063225746154785
-10.063225746154785
-10.185296058654785
-10.185296058654785
-10.185296058654785
-10.307366371154785
-10.307366371154785
-10.307366371154785
-10.307366371154785
-10.307366371154785
-10.307366371154785
-10.307366371154785
-10.185296058654785
-10.185296058654785
-10.063225746154785
-10.063225746154785
-9.941155433654785
-9.941155433654785
-9.819085121154785
-9.697014808654785
-9.697014808654785
-9.574944496154785
-9.574944496154785
-9.574944496154785
-9.574944496154785
-9.574944496154785
-9.697014808654785
-9.697014808654785
-9.819085121154785
-9.819085121154785
-9.941155433654785
-9.941155433654785
-9.941155433654785
-9.941155433654785
-9.819085121154785
-9.819085121154785
-9.819085121154785
-9.819085121154785
-9.819085121154785
-9.819085121154785
-9.819085121154785
-9.941155433654785
-9.941155433654785
-9.941155433654785
-10.063225746154785
-10.063225746154785
-10.063225746154785
-10.063225746154785
-10.063225746154785
-10.063225746154785
-10.063225746154785
-10.063225746154785
-9.941155433654785
-9.941155433654785
-9.819085121154785
-9.819085121154785
-9.697014808654785
-9.574944496154785
-9.330803871154785
-9.208733558654785
-9.086663246154785
-8.964592933654785
-8.842522621154785
-8.842522621154785
-8.720452308654785
-8.720452308654785
-8.842522621154785
-8.842522621154785
-8.842522621154785
-8.964592933654785
-9.086663246154785
-9.208733558654785
-9.208733558654785
-9.330803871154785
-9.452874183654785
-9.574944496154785
-9.697014808654785
-9.697014808654785
-9.819085121154785
-9.819085121154785
-9.941155433654785
-9.941155433654785
-10.063225746154785
-10.063225746154785
-10.185296058654785
-10.185296058654785
-10.307366371154785
-10.307366371154785
-10.429436683654785
-10.429436683654785
-10.429436683654785
-10.429436683654785
-10.429436683654785
-10.429436683654785
-10.307366371154785
-10.185296058654785
-10.063225746154785
-9.941155433654785
-9.819085121154785
-9.574944496154785
-9.574944496154785
-9.452874183654785
-9.330803871154785
-9.330803871154785
-9.330803871154785
-9.330803871154785
-9.330803871154785
-9.330803871154785
-9.330803871154785
-9.452874183654785
-9.452874183654785
-9.452874183654785
-9.452874183654785
-9.452874183654785
-9.452874183654785
-9.330803871154785
-9.330803871154785
-9.208733558654785
-9.208733558654785
-9.086663246154785
-9.086663246154785
-8.964592933654785
-8.964592933654785
-8.964592933654785
-8.964592933654785
-9.086663246154785
-9.086663246154785
-9.208733558654785
-9.330803871154785
-9.452874183654785
-9.697014808654785
-9.819085121154785
-9.941155433654785
-9.941155433654785
-9.941155433654785
-9.941155433654785
-9.941155433654785
-9.941155433654785
-9.941155433654785
-9.819085121154785
-9.819085121154785
-9.819085121154785
-9.697014808654785
-9.574944496154785
-9.574944496154785
-9.452874183654785
-9.452874183654785
-9.452874183654785
-9.330803871154785
-9.330803871154785
-9.452874183654785
-9.452874183654785
-9.452874183654785
-9.452874183654785
-9.574944496154785
-9.574944496154785
-9.574944496154785
-9.697014808654785
-9.697014808654785
-9.697014808654785
-9.697014808654785
-9.697014808654785
-9.697014808654785
-9.819085121154785
-9.819085121154785
-9.819085121154785
-9.941155433654785
-10.063225746154785
-10.185296058654785
-10.307366371154785
-10.429436683654785
-10.429436683654785
-10.551506996154785
-10.551506996154785
-10.673577308654785
-10.551506996154785
-10.551506996154785
-10.551506996154785
-10.429436683654785
-10.307366371154785
-10.307366371154785
-10.185296058654785
-10.063225746154785
-9.941155433654785
-9.819085121154785
-9.697014808654785
-9.697014808654785
-9.574944496154785
-9.574944496154785
-9.452874183654785
-9.452874183654785
-9.452874183654785
-9.452874183654785
-9.574944496154785
-9.574944496154785
-9.574944496154785
-9.697014808654785
-9.819085121154785
-9.819085121154785
-9.941155433654785
-9.941155433654785
-9.941155433654785
-9.941155433654785
-9.941155433654785
-9.941155433654785
-9.819085121154785
-9.697014808654785
-9.574944496154785
-9.452874183654785
-9.330803871154785
-9.330803871154785
-9.208733558654785
-9.086663246154785
-9.086663246154785
-9.086663246154785
-9.086663246154785
-9.208733558654785
-9.208733558654785
-9.330803871154785
-9.452874183654785
-9.574944496154785
-9.697014808654785
-9.819085121154785
-9.941155433654785
-9.941155433654785
-10.063225746154785
-10.063225746154785
-10.063225746154785
-10.063225746154785
-10.063225746154785
-10.063225746154785
-10.063225746154785
-10.063225746154785
-10.063225746154785
-10.063225746154785
-10.063225746154785
-10.185296058654785
-10.185296058654785
-10.185296058654785
-10.185296058654785
-10.185296058654785
-10.063225746154785
-10.063225746154785
-10.063225746154785
-10.063225746154785
-9.941155433654785
-9.941155433654785
-9.819085121154785
-9.697014808654785
-9.697014808654785
-9.697014808654785
-9.574944496154785
-9.452874183654785
-9.452874183654785
-9.452874183654785
-9.330803871154785
-9.330803871154785
-9.208733558654785
-9.208733558654785
-9.208733558654785
-9.208733558654785
-9.208733558654785
-9.208733558654785
-9.208733558654785
-9.330803871154785
-9.330803871154785
-9.452874183654785
-9.452874183654785
-9.452874183654785
-9.574944496154785
-9.574944496154785
-9.574944496154785
-9.697014808654785
-9.697014808654785
-9.697014808654785
-9.697014808654785
-9.819085121154785
-9.819085121154785
-9.819085121154785
-9.819085121154785
-9.819085121154785
-9.819085121154785
-9.697014808654785
-9.697014808654785
-9.574944496154785
-9.452874183654785
-9.330803871154785
-9.208733558654785
-9.086663246154785
-8.964592933654785
-8.964592933654785
-8.964592933654785
-8.964592933654785
-8.964592933654785
-9.086663246154785
-9.208733558654785
-9.330803871154785
-9.452874183654785
-9.574944496154785
-9.697014808654785
-9.697014808654785
-9.819085121154785
-9.819085121154785
-9.819085121154785
-9.819085121154785
-9.819085121154785
-9.819085121154785
-9.819085121154785
-9.819085121154785
-9.697014808654785
-9.697014808654785
-9.697014808654785
-9.697014808654785
-9.574944496154785
-9.574944496154785
-9.574944496154785
-9.452874183654785
-9.452874183654785
-9.330803871154785
-9.330803871154785
-9.330803871154785
-9.330803871154785
-9.330803871154785
-9.330803871154785
-9.452874183654785
-9.452874183654785
-9.452874183654785
-9.574944496154785
-9.574944496154785
-9.697014808654785
-9.697014808654785
-9.819085121154785
-9.941155433654785
-9.941155433654785
-9.941155433654785
-9.941155433654785
-9.941155433654785
-9.941155433654785
-9.941155433654785
-9.941155433654785
-9.941155433654785
-9.941155433654785
-9.819085121154785
-9.819085121154785
-9.819085121154785
-9.697014808654785
-9.697014808654785
-9.697014808654785
-9.697014808654785
-9.697014808654785
-9.697014808654785
-9.697014808654785
-9.697014808654785
-9.697014808654785
-9.819085121154785
-9.819085121154785
-9.941155433654785
-9.941155433654785
-9.941155433654785
-9.941155433654785
-9.819085121154785
-9.819085121154785
-9.819085121154785
-9.697014808654785
-9.697014808654785
-9.697014808654785
-9.574944496154785
-9.574944496154785
-9.574944496154785
-9.574944496154785
-9.574944496154785
-9.574944496154785
-9.574944496154785
-9.574944496154785
-9.574944496154785
-9.574944496154785
-9.697014808654785
-9.697014808654785
-9.819085121154785
-9.819085121154785
-9.941155433654785
-9.941155433654785
-9.941155433654785
-9.941155433654785
-9.941155433654785
-9.819085121154785
-9.819085121154785
-9.697014808654785
-9.574944496154785
-9.452874183654785
-9.330803871154785
-9.208733558654785
-8.964592933654785
-8.964592933654785
-8.842522621154785
-8.720452308654785
-8.720452308654785
-8.720452308654785
-8.842522621154785
-8.964592933654785
-9.208733558654785
-9.452874183654785
