# Supplementary material for: Small Size of Recorded Neuronal Structures Confines the Accuracy in Direct Axonal Voltage Measurements
Source: eNeuro. 2021 Aug 2;8(4):ENEURO.0059-21.2021. doi: 10.1523/ENEURO.0059-21.2021 (PMC8342265; doi:10.1523/ENEURO.0059-21.2021)
Supplement: Extended Data 1 — NEURON codes producing data shown in Figures 2, 5, 8. Download Extended Data 1, ZIP file. [file enu-eN-NWR-0059-21-s01.zip › realistic amplifier model/1_amplifier construction/filter_set/modelcell/8k.dat]

0.264315605163574
0.264315605163574
0.142245292663574
0.142245292663574
0.020174980163574
-0.101895332336426
-0.223965644836426
-0.346035957336426
-0.468106269836426
-0.712246894836426
-0.834316730499268
-0.956387042999268
-1.078457355499268
-1.078457355499268
-0.956387042999268
-0.834316730499268
-0.712246894836426
-0.468106269836426
-0.223965644836426
-0.101895332336426
0.020174980163574
0.142245292663574
0.142245292663574
0.142245292663574
0.142245292663574
0.020174980163574
0.020174980163574
-0.101895332336426
-0.223965644836426
-0.346035957336426
-0.346035957336426
-0.468106269836426
-0.468106269836426
-0.468106269836426
-0.468106269836426
-0.468106269836426
-0.468106269836426
-0.468106269836426
-0.346035957336426
-0.223965644836426
-0.223965644836426
0.020174980163574
0.142245292663574
0.264315605163574
0.386385917663574
0.630526542663574
0.630526542663574
0.752596855163574
0.752596855163574
0.874667167663574
0.874667167663574
0.996737480163574
1.118807792663574
1.118807792663574
1.118807792663574
1.118807792663574
1.118807792663574
0.996737480163574
0.874667167663574
0.630526542663574
0.508456230163574
0.264315605163574
0.264315605163574
0.264315605163574
0.264315605163574
0.386385917663574
0.386385917663574
0.508456230163574
0.508456230163574
0.508456230163574
0.386385917663574
0.386385917663574
0.142245292663574
0.142245292663574
0.020174980163574
0.020174980163574
0.142245292663574
0.142245292663574
0.264315605163574
0.264315605163574
0.264315605163574
0.264315605163574
0.264315605163574
0.142245292663574
0.020174980163574
-0.101895332336426
-0.223965644836426
-0.346035957336426
-0.468106269836426
-0.590176582336426
-0.712246894836426
-0.712246894836426
-0.712246894836426
-0.712246894836426
-0.712246894836426
-0.834316730499268
-0.956387042999268
-0.956387042999268
-0.956387042999268
-0.956387042999268
-0.956387042999268
-0.956387042999268
-0.956387042999268
-0.956387042999268
-0.956387042999268
-0.956387042999268
-0.956387042999268
-0.956387042999268
-1.078457355499268
-1.078457355499268
-0.956387042999268
-0.956387042999268
-0.956387042999268
-0.956387042999268
-0.956387042999268
-0.956387042999268
-0.834316730499268
-0.712246894836426
-0.590176582336426
-0.346035957336426
-0.101895332336426
0.142245292663574
0.508456230163574
0.752596855163574
0.874667167663574
1.118807792663574
1.118807792663574
1.118807792663574
1.118807792663574
1.118807792663574
0.996737480163574
0.874667167663574
0.630526542663574
0.508456230163574
0.386385917663574
0.264315605163574
0.142245292663574
0.142245292663574
0.020174980163574
-0.101895332336426
-0.223965644836426
-0.346035957336426
-0.346035957336426
-0.468106269836426
-0.468106269836426
-0.468106269836426
-0.468106269836426
-0.346035957336426
-0.101895332336426
0.020174980163574
0.264315605163574
0.386385917663574
0.630526542663574
0.752596855163574
0.752596855163574
0.752596855163574
0.752596855163574
0.752596855163574
0.752596855163574
0.630526542663574
0.630526542663574
0.630526542663574
0.752596855163574
0.752596855163574
0.752596855163574
0.630526542663574
0.630526542663574
0.508456230163574
0.386385917663574
0.264315605163574
0.142245292663574
0.020174980163574
-0.101895332336426
-0.223965644836426
-0.223965644836426
-0.346035957336426
-0.468106269836426
-0.590176582336426
-0.590176582336426
-0.712246894836426
-0.712246894836426
-0.712246894836426
-0.834316730499268
-0.834316730499268
-0.956387042999268
-0.956387042999268
-0.834316730499268
-0.834316730499268
-0.712246894836426
-0.468106269836426
-0.346035957336426
-0.101895332336426
0.142245292663574
0.264315605163574
0.386385917663574
0.508456230163574
0.508456230163574
0.386385917663574
0.264315605163574
0.020174980163574
-0.101895332336426
-0.223965644836426
-0.468106269836426
-0.590176582336426
-0.712246894836426
-0.834316730499268
-0.956387042999268
-0.956387042999268
-0.956387042999268
-0.956387042999268
-0.834316730499268
-0.590176582336426
-0.346035957336426
-0.101895332336426
0.142245292663574
0.508456230163574
0.752596855163574
0.996737480163574
1.118807792663574
1.240878105163574
1.240878105163574
1.240878105163574
1.118807792663574
1.118807792663574
0.996737480163574
0.874667167663574
0.752596855163574
0.752596855163574
0.630526542663574
0.508456230163574
0.264315605163574
0.142245292663574
0.020174980163574
-0.101895332336426
-0.223965644836426
-0.468106269836426
-0.712246894836426
-0.834316730499268
-0.834316730499268
-0.956387042999268
-0.956387042999268
-0.956387042999268
-0.834316730499268
-0.834316730499268
-0.834316730499268
-0.712246894836426
-0.712246894836426
-0.712246894836426
-0.712246894836426
-0.712246894836426
-0.834316730499268
-0.834316730499268
-0.834316730499268
-0.834316730499268
-0.834316730499268
-0.834316730499268
-0.834316730499268
-0.712246894836426
-0.712246894836426
-0.590176582336426
-0.468106269836426
-0.468106269836426
-0.223965644836426
-0.101895332336426
0.020174980163574
0.264315605163574
0.508456230163574
0.630526542663574
0.752596855163574
0.874667167663574
0.874667167663574
0.752596855163574
0.752596855163574
0.752596855163574
0.630526542663574
0.630526542663574
0.508456230163574
0.508456230163574
0.386385917663574
0.386385917663574
0.264315605163574
0.020174980163574
-0.101895332336426
-0.223965644836426
-0.223965644836426
-0.346035957336426
-0.223965644836426
-0.101895332336426
0.020174980163574
0.142245292663574
0.142245292663574
0.264315605163574
0.264315605163574
0.264315605163574
0.264315605163574
0.142245292663574
0.142245292663574
0.142245292663574
0.142245292663574
0.264315605163574
0.386385917663574
0.508456230163574
0.630526542663574
0.752596855163574
0.752596855163574
0.752596855163574
0.630526542663574
0.508456230163574
0.508456230163574
0.386385917663574
0.386385917663574
0.386385917663574
0.264315605163574
0.386385917663574
0.264315605163574
0.264315605163574
0.142245292663574
0.020174980163574
-0.223965644836426
-0.346035957336426
-0.468106269836426
-0.468106269836426
-0.590176582336426
-0.590176582336426
-0.468106269836426
-0.468106269836426
-0.346035957336426
-0.223965644836426
-0.101895332336426
0.020174980163574
0.264315605163574
0.508456230163574
0.752596855163574
0.874667167663574
0.996737480163574
0.996737480163574
0.874667167663574
0.752596855163574
0.508456230163574
0.264315605163574
0.020174980163574
-0.223965644836426
-0.468106269836426
-0.590176582336426
-0.712246894836426
-0.712246894836426
-0.712246894836426
-0.712246894836426
-0.712246894836426
-0.590176582336426
-0.468106269836426
-0.346035957336426
-0.223965644836426
-0.101895332336426
-0.101895332336426
0.020174980163574
0.020174980163574
0.020174980163574
0.020174980163574
0.020174980163574
-0.101895332336426
-0.101895332336426
-0.223965644836426
-0.346035957336426
-0.468106269836426
-0.468106269836426
-0.590176582336426
-0.590176582336426
-0.468106269836426
-0.346035957336426
-0.223965644836426
0.020174980163574
0.142245292663574
0.142245292663574
0.264315605163574
0.264315605163574
0.264315605163574
0.142245292663574
0.142245292663574
0.020174980163574
-0.101895332336426
-0.101895332336426
-0.101895332336426
0.020174980163574
0.264315605163574
0.386385917663574
0.630526542663574
0.874667167663574
0.996737480163574
1.118807792663574
1.118807792663574
0.996737480163574
0.874667167663574
0.752596855163574
0.508456230163574
0.264315605163574
0.020174980163574
-0.223965644836426
-0.346035957336426
-0.590176582336426
-0.712246894836426
-0.834316730499268
-0.956387042999268
-1.078457355499268
-1.078457355499268
-1.200527667999268
-1.200527667999268
-1.322597980499268
-1.322597980499268
-1.322597980499268
-1.200527667999268
-1.078457355499268
-0.834316730499268
-0.712246894836426
-0.468106269836426
-0.346035957336426
-0.101895332336426
0.020174980163574
0.142245292663574
0.386385917663574
0.386385917663574
0.508456230163574
0.630526542663574
0.630526542663574
0.630526542663574
0.630526542663574
0.630526542663574
0.630526542663574
0.752596855163574
0.874667167663574
0.996737480163574
0.996737480163574
1.118807792663574
1.118807792663574
1.118807792663574
1.118807792663574
1.118807792663574
0.996737480163574
0.874667167663574
0.874667167663574
0.630526542663574
0.508456230163574
0.264315605163574
0.142245292663574
-0.101895332336426
-0.346035957336426
-0.590176582336426
-0.712246894836426
-0.834316730499268
-0.712246894836426
-0.712246894836426
-0.468106269836426
-0.223965644836426
0.020174980163574
0.264315605163574
0.508456230163574
0.630526542663574
0.874667167663574
0.996737480163574
0.996737480163574
0.874667167663574
0.752596855163574
0.752596855163574
0.630526542663574
0.508456230163574
0.386385917663574
0.264315605163574
0.142245292663574
0.020174980163574
-0.101895332336426
-0.223965644836426
-0.346035957336426
-0.468106269836426
-0.468106269836426
-0.468106269836426
-0.468106269836426
-0.468106269836426
-0.468106269836426
-0.346035957336426
-0.346035957336426
-0.346035957336426
-0.346035957336426
-0.346035957336426
-0.223965644836426
-0.223965644836426
-0.223965644836426
-0.101895332336426
-0.101895332336426
-0.101895332336426
-0.101895332336426
-0.101895332336426
-0.101895332336426
-0.101895332336426
-0.346035957336426
-0.590176582336426
-0.834316730499268
-1.200527667999268
-1.444668292999268
-1.566738605499268
-1.688808917999268
-1.688808917999268
-1.566738605499268
-1.444668292999268
-1.200527667999268
-0.834316730499268
-0.468106269836426
-0.101895332336426
0.142245292663574
0.386385917663574
0.630526542663574
0.752596855163574
0.874667167663574
0.874667167663574
0.874667167663574
0.996737480163574
0.996737480163574
0.996737480163574
0.874667167663574
0.752596855163574
0.630526542663574
0.386385917663574
0.142245292663574
-0.101895332336426
-0.346035957336426
-0.468106269836426
-0.590176582336426
-0.712246894836426
-0.712246894836426
-0.712246894836426
-0.590176582336426
-0.590176582336426
-0.590176582336426
-0.468106269836426
-0.468106269836426
-0.346035957336426
-0.223965644836426
-0.101895332336426
0.142245292663574
0.264315605163574
0.386385917663574
0.508456230163574
0.508456230163574
0.630526542663574
0.630526542663574
0.630526542663574
0.630526542663574
0.630526542663574
0.630526542663574
0.630526542663574
0.508456230163574
0.386385917663574
0.264315605163574
0.142245292663574
0.020174980163574
-0.101895332336426
-0.223965644836426
-0.223965644836426
-0.346035957336426
-0.346035957336426
-0.346035957336426
-0.346035957336426
-0.101895332336426
-0.101895332336426
0.020174980163574
0.142245292663574
0.264315605163574
0.264315605163574
0.264315605163574
0.142245292663574
0.020174980163574
-0.101895332336426
-0.223965644836426
-0.346035957336426
-0.346035957336426
-0.346035957336426
-0.223965644836426
-0.101895332336426
0.020174980163574
0.386385917663574
0.630526542663574
0.752596855163574
0.996737480163574
1.118807792663574
1.240878105163574
1.362948417663574
1.240878105163574
1.240878105163574
0.996737480163574
0.874667167663574
0.752596855163574
0.630526542663574
0.630526542663574
0.508456230163574
0.508456230163574
0.386385917663574
0.386385917663574
0.264315605163574
0.264315605163574
0.264315605163574
0.264315605163574
0.264315605163574
0.264315605163574
0.386385917663574
0.386385917663574
0.508456230163574
0.630526542663574
0.630526542663574
0.752596855163574
0.752596855163574
0.752596855163574
0.630526542663574
0.508456230163574
0.264315605163574
0.142245292663574
-0.101895332336426
-0.346035957336426
-0.590176582336426
-0.712246894836426
-0.956387042999268
-1.078457355499268
-1.200527667999268
-1.200527667999268
-1.078457355499268
-1.078457355499268
-1.078457355499268
-1.078457355499268
-1.078457355499268
-1.200527667999268
-1.200527667999268
-1.322597980499268
-1.444668292999268
-1.444668292999268
-1.444668292999268
-1.444668292999268
-1.322597980499268
-1.078457355499268
-0.956387042999268
-0.712246894836426
-0.590176582336426
-0.346035957336426
-0.223965644836426
-0.101895332336426
0.020174980163574
0.142245292663574
0.142245292663574
0.264315605163574
0.386385917663574
0.386385917663574
0.630526542663574
0.874667167663574
0.996737480163574
1.240878105163574
1.485018730163574
1.607089042663574
1.729159355163574
1.729159355163574
1.729159355163574
1.607089042663574
1.485018730163574
1.362948417663574
1.240878105163574
0.996737480163574
0.874667167663574
0.752596855163574
0.630526542663574
0.508456230163574
0.508456230163574
0.386385917663574
0.264315605163574
0.264315605163574
0.142245292663574
0.020174980163574
-0.101895332336426
-0.223965644836426
-0.346035957336426
-0.346035957336426
-0.346035957336426
-0.223965644836426
-0.223965644836426
-0.101895332336426
-0.101895332336426
0.020174980163574
0.142245292663574
0.142245292663574
0.142245292663574
0.264315605163574
0.264315605163574
0.386385917663574
0.508456230163574
0.630526542663574
0.752596855163574
0.752596855163574
0.752596855163574
0.752596855163574
0.752596855163574
0.630526542663574
0.508456230163574
0.386385917663574
0.264315605163574
0.142245292663574
-0.101895332336426
-0.223965644836426
-0.223965644836426
-0.223965644836426
-0.101895332336426
-0.101895332336426
0.142245292663574
0.264315605163574
0.386385917663574
0.508456230163574
0.508456230163574
0.508456230163574
0.508456230163574
0.386385917663574
0.386385917663574
0.386385917663574
0.264315605163574
0.264315605163574
0.264315605163574
0.264315605163574
0.264315605163574
0.386385917663574
0.386385917663574
0.386385917663574
0.386385917663574
0.386385917663574
0.264315605163574
0.264315605163574
0.142245292663574
-0.101895332336426
-0.223965644836426
-0.346035957336426
-0.590176582336426
-0.712246894836426
-0.834316730499268
-0.956387042999268
-0.956387042999268
-0.834316730499268
-0.834316730499268
-0.712246894836426
-0.590176582336426
-0.590176582336426
-0.468106269836426
-0.468106269836426
-0.590176582336426
-0.590176582336426
-0.712246894836426
-0.712246894836426
-0.712246894836426
-0.590176582336426
-0.590176582336426
-0.468106269836426
-0.346035957336426
-0.223965644836426
-0.101895332336426
0.020174980163574
0.142245292663574
0.142245292663574
0.142245292663574
0.142245292663574
0.142245292663574
0.020174980163574
-0.101895332336426
-0.223965644836426
-0.223965644836426
-0.346035957336426
-0.346035957336426
-0.468106269836426
-0.468106269836426
-0.590176582336426
-0.590176582336426
-0.590176582336426
-0.590176582336426
-0.590176582336426
-0.468106269836426
-0.223965644836426
0.020174980163574
0.142245292663574
0.386385917663574
0.508456230163574
0.630526542663574
0.630526542663574
0.752596855163574
0.752596855163574
0.752596855163574
0.630526542663574
0.630526542663574
0.630526542663574
0.508456230163574
0.386385917663574
0.264315605163574
0.142245292663574
0.142245292663574
0.264315605163574
0.264315605163574
0.386385917663574
0.386385917663574
0.386385917663574
0.386385917663574
0.264315605163574
0.142245292663574
0.020174980163574
-0.101895332336426
-0.223965644836426
-0.346035957336426
-0.346035957336426
-0.468106269836426
-0.468106269836426
-0.468106269836426
-0.468106269836426
-0.590176582336426
-0.590176582336426
-0.590176582336426
-0.468106269836426
-0.468106269836426
-0.468106269836426
-0.346035957336426
-0.468106269836426
-0.468106269836426
-0.468106269836426
-0.590176582336426
-0.590176582336426
-0.590176582336426
-0.590176582336426
-0.468106269836426
-0.468106269836426
-0.468106269836426
-0.468106269836426
-0.468106269836426
-0.468106269836426
-0.346035957336426
-0.223965644836426
-0.101895332336426
0.020174980163574
0.142245292663574
0.264315605163574
0.264315605163574
0.386385917663574
0.264315605163574
0.264315605163574
0.142245292663574
0.020174980163574
-0.101895332336426
-0.346035957336426
-0.468106269836426
-0.468106269836426
-0.468106269836426
-0.468106269836426
-0.346035957336426
-0.223965644836426
-0.101895332336426
0.020174980163574
0.264315605163574
0.386385917663574
0.630526542663574
0.752596855163574
0.874667167663574
0.874667167663574
0.874667167663574
0.874667167663574
0.874667167663574
0.874667167663574
0.752596855163574
0.874667167663574
0.874667167663574
0.874667167663574
0.996737480163574
0.996737480163574
0.996737480163574
0.874667167663574
0.752596855163574
0.630526542663574
0.508456230163574
0.386385917663574
0.142245292663574
-0.101895332336426
-0.223965644836426
-0.346035957336426
-0.468106269836426
-0.468106269836426
-0.468106269836426
-0.468106269836426
-0.468106269836426
-0.590176582336426
-0.590176582336426
-0.712246894836426
-0.834316730499268
-1.078457355499268
-1.078457355499268
-1.078457355499268
-0.956387042999268
-0.834316730499268
-0.712246894836426
-0.468106269836426
-0.223965644836426
0.020174980163574
0.142245292663574
0.264315605163574
0.386385917663574
0.386385917663574
0.386385917663574
0.386385917663574
0.264315605163574
0.264315605163574
0.264315605163574
0.142245292663574
0.264315605163574
0.264315605163574
0.142245292663574
0.142245292663574
0.020174980163574
-0.101895332336426
-0.346035957336426
-0.468106269836426
-0.590176582336426
-0.590176582336426
-0.590176582336426
-0.468106269836426
-0.346035957336426
-0.223965644836426
0.020174980163574
0.142245292663574
0.264315605163574
0.386385917663574
0.508456230163574
0.508456230163574
0.508456230163574
0.508456230163574
0.386385917663574
0.264315605163574
0.020174980163574
-0.223965644836426
-0.468106269836426
-0.712246894836426
-0.834316730499268
-0.834316730499268
-0.956387042999268
-0.956387042999268
-0.834316730499268
-0.712246894836426
-0.590176582336426
-0.346035957336426
-0.101895332336426
0.142245292663574
0.264315605163574
0.264315605163574
0.264315605163574
0.264315605163574
0.142245292663574
0.020174980163574
0.020174980163574
-0.101895332336426
-0.223965644836426
-0.346035957336426
-0.468106269836426
-0.468106269836426
-0.468106269836426
-0.346035957336426
-0.223965644836426
-0.101895332336426
0.020174980163574
0.142245292663574
0.142245292663574
0.020174980163574
-0.101895332336426
-0.223965644836426
-0.468106269836426
-0.590176582336426
-0.834316730499268
-0.956387042999268
-1.200527667999268
-1.200527667999268
-1.322597980499268
-1.200527667999268
-1.078457355499268
-0.956387042999268
-0.956387042999268
-0.834316730499268
-0.712246894836426
-0.712246894836426
-0.590176582336426
-0.468106269836426
-0.468106269836426
-0.346035957336426
-0.223965644836426
-0.101895332336426
0.020174980163574
0.020174980163574
0.142245292663574
0.142245292663574
0.020174980163574
0.020174980163574
-0.101895332336426
-0.101895332336426
-0.223965644836426
-0.223965644836426
-0.223965644836426
-0.223965644836426
-0.223965644836426
-0.101895332336426
0.020174980163574
0.142245292663574
0.386385917663574
0.630526542663574
0.752596855163574
0.874667167663574
0.996737480163574
0.996737480163574
0.874667167663574
0.752596855163574
0.630526542663574
0.386385917663574
0.142245292663574
-0.101895332336426
-0.346035957336426
-0.590176582336426
-0.712246894836426
-0.834316730499268
-0.834316730499268
-0.712246894836426
-0.590176582336426
-0.346035957336426
-0.101895332336426
0.020174980163574
0.264315605163574
0.386385917663574
0.508456230163574
0.508456230163574
0.508456230163574
0.386385917663574
0.264315605163574
0.142245292663574
0.020174980163574
0.020174980163574
0.020174980163574
0.142245292663574
0.264315605163574
0.386385917663574
0.386385917663574
0.386385917663574
0.386385917663574
0.264315605163574
0.264315605163574
0.142245292663574
0.020174980163574
-0.101895332336426
-0.101895332336426
-0.223965644836426
-0.223965644836426
-0.223965644836426
-0.223965644836426
-0.101895332336426
-0.101895332336426
0.142245292663574
0.264315605163574
0.264315605163574
0.386385917663574
0.386385917663574
0.386385917663574
0.386385917663574
0.264315605163574
0.142245292663574
0.020174980163574
-0.223965644836426
-0.346035957336426
-0.468106269836426
-0.468106269836426
-0.590176582336426
-0.468106269836426
-0.346035957336426
-0.346035957336426
-0.223965644836426
-0.223965644836426
-0.223965644836426
-0.223965644836426
-0.223965644836426
-0.346035957336426
-0.468106269836426
-0.590176582336426
-0.590176582336426
-0.590176582336426
-0.590176582336426
-0.468106269836426
-0.468106269836426
-0.346035957336426
-0.223965644836426
-0.101895332336426
0.020174980163574
0.142245292663574
0.142245292663574
0.264315605163574
0.264315605163574
0.386385917663574
0.508456230163574
0.630526542663574
0.630526542663574
0.752596855163574
0.752596855163574
0.752596855163574
0.630526542663574
0.386385917663574
0.264315605163574
0.020174980163574
-0.101895332336426
-0.223965644836426
-0.346035957336426
-0.346035957336426
-0.223965644836426
-0.223965644836426
-0.223965644836426
-0.346035957336426
-0.346035957336426
-0.346035957336426
-0.346035957336426
-0.346035957336426
-0.346035957336426
-0.346035957336426
-0.346035957336426
-0.223965644836426
-0.223965644836426
-0.223965644836426
-0.223965644836426
-0.223965644836426
-0.223965644836426
-0.223965644836426
-0.101895332336426
0.020174980163574
0.020174980163574
0.142245292663574
0.142245292663574
0.142245292663574
0.142245292663574
0.264315605163574
0.264315605163574
0.264315605163574
0.264315605163574
0.264315605163574
0.264315605163574
0.264315605163574
0.264315605163574
0.386385917663574
0.630526542663574
0.752596855163574
0.996737480163574
1.240878105163574
1.362948417663574
1.485018730163574
1.485018730163574
1.485018730163574
1.485018730163574
1.362948417663574
1.240878105163574
1.118807792663574
0.874667167663574
0.508456230163574
0.264315605163574
0.142245292663574
-0.101895332336426
-0.101895332336426
-0.223965644836426
-0.223965644836426
-0.223965644836426
-0.223965644836426
-0.223965644836426
-0.223965644836426
-0.223965644836426
-0.223965644836426
-0.346035957336426
-0.346035957336426
-0.468106269836426
-0.468106269836426
-0.590176582336426
-0.468106269836426
-0.346035957336426
-0.223965644836426
0.020174980163574
0.142245292663574
0.508456230163574
0.630526542663574
0.752596855163574
0.752596855163574
0.630526542663574
0.508456230163574
0.264315605163574
0.142245292663574
-0.101895332336426
-0.223965644836426
-0.346035957336426
-0.468106269836426
-0.346035957336426
-0.346035957336426
-0.223965644836426
-0.223965644836426
-0.101895332336426
0.020174980163574
0.142245292663574
0.142245292663574
0.264315605163574
0.264315605163574
0.264315605163574
0.142245292663574
0.142245292663574
0.020174980163574
0.020174980163574
-0.101895332336426
-0.101895332336426
-0.223965644836426
-0.223965644836426
-0.223965644836426
-0.223965644836426
-0.223965644836426
-0.223965644836426
-0.346035957336426
-0.468106269836426
-0.590176582336426
-0.834316730499268
-1.078457355499268
-1.322597980499268
-1.444668292999268
-1.566738605499268
-1.688808917999268
-1.688808917999268
-1.566738605499268
-1.322597980499268
-1.078457355499268
-0.834316730499268
-0.590176582336426
-0.346035957336426
-0.101895332336426
0.142245292663574
0.264315605163574
0.386385917663574
0.630526542663574
0.752596855163574
0.874667167663574
0.996737480163574
0.874667167663574
0.752596855163574
0.752596855163574
0.508456230163574
0.386385917663574
0.264315605163574
0.142245292663574
0.142245292663574
0.142245292663574
0.020174980163574
0.020174980163574
-0.101895332336426
-0.101895332336426
-0.223965644836426
-0.346035957336426
-0.346035957336426
-0.468106269836426
-0.468106269836426
-0.590176582336426
-0.590176582336426
-0.590176582336426
-0.468106269836426
-0.468106269836426
-0.223965644836426
-0.101895332336426
0.020174980163574
0.264315605163574
0.386385917663574
0.508456230163574
0.630526542663574
0.630526542663574
0.630526542663574
0.508456230163574
0.264315605163574
0.142245292663574
-0.101895332336426
-0.223965644836426
-0.346035957336426
-0.468106269836426
-0.590176582336426
-0.590176582336426
-0.590176582336426
-0.590176582336426
-0.590176582336426
-0.468106269836426
-0.346035957336426
-0.223965644836426
-0.223965644836426
-0.101895332336426
-0.223965644836426
-0.223965644836426
-0.346035957336426
-0.346035957336426
-0.346035957336426
-0.223965644836426
-0.101895332336426
0.142245292663574
0.264315605163574
0.386385917663574
0.630526542663574
0.630526542663574
0.752596855163574
0.752596855163574
0.630526542663574
0.508456230163574
0.386385917663574
0.264315605163574
0.142245292663574
0.020174980163574
0.020174980163574
0.020174980163574
0.020174980163574
0.020174980163574
0.020174980163574
0.020174980163574
0.142245292663574
0.020174980163574
0.020174980163574
-0.101895332336426
-0.101895332336426
-0.223965644836426
-0.223965644836426
-0.223965644836426
-0.223965644836426
-0.101895332336426
0.020174980163574
0.142245292663574
0.264315605163574
0.508456230163574
0.630526542663574
0.752596855163574
0.630526542663574
0.752596855163574
0.630526542663574
0.630526542663574
0.508456230163574
0.386385917663574
0.264315605163574
0.142245292663574
-0.101895332336426
-0.223965644836426
-0.223965644836426
-0.223965644836426
-0.223965644836426
-0.223965644836426
-0.101895332336426
0.020174980163574
0.142245292663574
0.142245292663574
0.264315605163574
0.264315605163574
0.142245292663574
0.020174980163574
-0.101895332336426
-0.346035957336426
-0.468106269836426
-0.590176582336426
-0.590176582336426
-0.468106269836426
-0.346035957336426
-0.223965644836426
0.020174980163574
0.264315605163574
0.386385917663574
0.508456230163574
0.508456230163574
0.508456230163574
0.508456230163574
0.508456230163574
0.508456230163574
0.630526542663574
0.630526542663574
0.630526542663574
0.630526542663574
0.508456230163574
0.386385917663574
0.264315605163574
0.020174980163574
-0.223965644836426
-0.346035957336426
-0.468106269836426
-0.590176582336426
-0.590176582336426
-0.590176582336426
-0.468106269836426
-0.468106269836426
-0.346035957336426
-0.223965644836426
-0.101895332336426
0.142245292663574
0.264315605163574
0.508456230163574
0.752596855163574
0.874667167663574
0.996737480163574
0.996737480163574
0.996737480163574
0.996737480163574
0.874667167663574
0.630526542663574
0.508456230163574
0.264315605163574
0.020174980163574
-0.223965644836426
-0.346035957336426
-0.468106269836426
-0.590176582336426
-0.712246894836426
-0.834316730499268
-0.834316730499268
-0.834316730499268
-0.834316730499268
-0.712246894836426
-0.590176582336426
-0.468106269836426
-0.468106269836426
-0.346035957336426
-0.223965644836426
-0.101895332336426
0.020174980163574
0.142245292663574
0.264315605163574
0.264315605163574
0.264315605163574
0.142245292663574
0.020174980163574
-0.101895332336426
-0.101895332336426
-0.223965644836426
-0.223965644836426
-0.223965644836426
-0.223965644836426
-0.101895332336426
-0.101895332336426
0.142245292663574
0.264315605163574
0.508456230163574
0.630526542663574
0.874667167663574
0.996737480163574
1.240878105163574
1.485018730163574
1.607089042663574
1.729159355163574
1.851229667663574
1.729159355163574
1.729159355163574
1.607089042663574
1.362948417663574
1.240878105163574
1.118807792663574
0.996737480163574
0.752596855163574
0.508456230163574
0.142245292663574
-0.101895332336426
-0.346035957336426
-0.468106269836426
-0.590176582336426
-0.834316730499268
-0.834316730499268
-0.956387042999268
-1.078457355499268
-1.200527667999268
-1.200527667999268
-1.200527667999268
-1.200527667999268
-1.200527667999268
-1.078457355499268
-0.956387042999268
-0.834316730499268
-0.834316730499268
-0.712246894836426
-0.590176582336426
-0.346035957336426
-0.223965644836426
0.020174980163574
0.142245292663574
0.264315605163574
0.386385917663574
0.508456230163574
0.508456230163574
0.508456230163574
0.386385917663574
0.386385917663574
0.264315605163574
0.142245292663574
0.020174980163574
0.020174980163574
-0.101895332336426
-0.223965644836426
-0.223965644836426
-0.346035957336426
-0.346035957336426
-0.346035957336426
-0.346035957336426
-0.468106269836426
-0.468106269836426
-0.468106269836426
-0.590176582336426
-0.590176582336426
-0.590176582336426
-0.590176582336426
-0.712246894836426
-0.712246894836426
-0.712246894836426
-0.590176582336426
-0.468106269836426
-0.223965644836426
-0.101895332336426
0.142245292663574
0.264315605163574
0.386385917663574
0.508456230163574
0.508456230163574
0.508456230163574
0.386385917663574
0.386385917663574
0.264315605163574
0.142245292663574
0.142245292663574
0.020174980163574
0.020174980163574
-0.101895332336426
-0.101895332336426
-0.101895332336426
0.020174980163574
0.020174980163574
0.020174980163574
0.020174980163574
0.020174980163574
0.020174980163574
0.020174980163574
0.142245292663574
0.142245292663574
0.264315605163574
0.264315605163574
0.386385917663574
0.508456230163574
0.508456230163574
0.386385917663574
0.264315605163574
0.142245292663574
0.020174980163574
-0.223965644836426
-0.346035957336426
-0.468106269836426
-0.468106269836426
-0.590176582336426
-0.712246894836426
-0.712246894836426
-0.834316730499268
-0.834316730499268
-0.956387042999268
-0.956387042999268
-0.956387042999268
-0.956387042999268
-0.834316730499268
-0.712246894836426
-0.590176582336426
-0.346035957336426
-0.223965644836426
0.020174980163574
0.264315605163574
0.386385917663574
0.630526542663574
0.752596855163574
0.874667167663574
0.996737480163574
1.118807792663574
1.118807792663574
1.118807792663574
0.996737480163574
0.874667167663574
0.752596855163574
0.630526542663574
0.508456230163574
0.264315605163574
0.142245292663574
0.020174980163574
-0.101895332336426
-0.223965644836426
-0.101895332336426
0.020174980163574
0.142245292663574
0.386385917663574
0.508456230163574
0.752596855163574
0.874667167663574
0.996737480163574
0.996737480163574
0.996737480163574
0.996737480163574
0.874667167663574
0.874667167663574
0.874667167663574
0.752596855163574
0.752596855163574
0.630526542663574
0.630526542663574
0.630526542663574
0.630526542663574
0.508456230163574
0.264315605163574
0.142245292663574
-0.101895332336426
-0.468106269836426
-0.712246894836426
-0.956387042999268
-1.078457355499268
-1.200527667999268
-1.200527667999268
-1.078457355499268
-0.956387042999268
-0.834316730499268
-0.590176582336426
-0.346035957336426
-0.223965644836426
0.020174980163574
0.264315605163574
0.508456230163574
0.630526542663574
0.630526542663574
0.630526542663574
0.508456230163574
0.264315605163574
0.142245292663574
-0.101895332336426
-0.223965644836426
-0.468106269836426
-0.590176582336426
-0.590176582336426
-0.712246894836426
-0.590176582336426
-0.590176582336426
-0.468106269836426
-0.346035957336426
-0.223965644836426
-0.223965644836426
-0.101895332336426
-0.101895332336426
-0.101895332336426
-0.101895332336426
-0.101895332336426
-0.223965644836426
-0.223965644836426
-0.223965644836426
-0.223965644836426
-0.223965644836426
-0.223965644836426
-0.101895332336426
-0.223965644836426
-0.223965644836426
-0.346035957336426
-0.346035957336426
-0.346035957336426
-0.346035957336426
-0.223965644836426
-0.223965644836426
0.020174980163574
0.142245292663574
0.386385917663574
0.508456230163574
0.508456230163574
0.508456230163574
0.508456230163574
0.386385917663574
0.264315605163574
0.142245292663574
0.020174980163574
-0.101895332336426
-0.101895332336426
-0.223965644836426
-0.223965644836426
-0.101895332336426
-0.101895332336426
0.020174980163574
0.142245292663574
0.264315605163574
0.264315605163574
0.386385917663574
0.386385917663574
0.386385917663574
0.386385917663574
0.386385917663574
0.386385917663574
0.386385917663574
0.386385917663574
0.264315605163574
0.142245292663574
0.020174980163574
0.020174980163574
0.020174980163574
0.020174980163574
0.020174980163574
0.020174980163574
0.020174980163574
-0.101895332336426
-0.223965644836426
-0.223965644836426
-0.346035957336426
-0.346035957336426
-0.223965644836426
-0.101895332336426
0.020174980163574
0.142245292663574
0.386385917663574
0.386385917663574
0.508456230163574
0.630526542663574
0.752596855163574
0.752596855163574
0.874667167663574
0.874667167663574
0.874667167663574
0.874667167663574
0.874667167663574
0.752596855163574
0.752596855163574
0.752596855163574
0.752596855163574
0.752596855163574
0.752596855163574
0.752596855163574
0.874667167663574
0.874667167663574
0.874667167663574
0.874667167663574
0.874667167663574
0.752596855163574
0.630526542663574
0.508456230163574
0.264315605163574
0.020174980163574
-0.101895332336426
-0.346035957336426
-0.468106269836426
-0.590176582336426
-0.712246894836426
-0.712246894836426
-0.590176582336426
-0.468106269836426
-0.223965644836426
0.020174980163574
0.264315605163574
0.386385917663574
0.386385917663574
0.386385917663574
0.386385917663574
0.386385917663574
0.264315605163574
0.264315605163574
0.142245292663574
0.142245292663574
-0.101895332336426
-0.223965644836426
-0.346035957336426
-0.468106269836426
-0.590176582336426
-0.712246894836426
-0.712246894836426
-0.590176582336426
-0.590176582336426
-0.590176582336426
-0.468106269836426
-0.468106269836426
-0.468106269836426
-0.468106269836426
-0.590176582336426
-0.590176582336426
-0.590176582336426
-0.590176582336426
-0.468106269836426
-0.346035957336426
-0.346035957336426
-0.223965644836426
-0.101895332336426
0.020174980163574
0.142245292663574
0.142245292663574
0.142245292663574
0.020174980163574
-0.101895332336426
-0.223965644836426
-0.346035957336426
-0.468106269836426
-0.590176582336426
-0.590176582336426
-0.590176582336426
-0.468106269836426
-0.468106269836426
-0.346035957336426
-0.223965644836426
-0.223965644836426
-0.223965644836426
-0.346035957336426
-0.346035957336426
-0.346035957336426
-0.346035957336426
-0.223965644836426
-0.101895332336426
-0.101895332336426
-0.101895332336426
-0.101895332336426
-0.223965644836426
-0.346035957336426
-0.468106269836426
-0.590176582336426
-0.590176582336426
-0.590176582336426
-0.590176582336426
-0.468106269836426
-0.468106269836426
-0.346035957336426
-0.223965644836426
-0.223965644836426
-0.101895332336426
0.020174980163574
0.142245292663574
0.264315605163574
0.386385917663574
0.508456230163574
0.630526542663574
0.752596855163574
0.630526542663574
0.630526542663574
0.630526542663574
0.508456230163574
0.264315605163574
0.142245292663574
-0.101895332336426
-0.223965644836426
-0.468106269836426
-0.590176582336426
-0.712246894836426
-0.712246894836426
-0.590176582336426
-0.468106269836426
-0.346035957336426
-0.223965644836426
0.020174980163574
0.142245292663574
0.264315605163574
0.386385917663574
0.630526542663574
0.874667167663574
0.996737480163574
1.118807792663574
1.240878105163574
1.240878105163574
1.240878105163574
1.118807792663574
0.996737480163574
0.752596855163574
0.630526542663574
0.386385917663574
0.142245292663574
0.142245292663574
0.142245292663574
0.142245292663574
0.264315605163574
0.386385917663574
0.630526542663574
0.752596855163574
0.874667167663574
0.996737480163574
1.118807792663574
1.240878105163574
1.362948417663574
1.362948417663574
1.362948417663574
1.240878105163574
1.240878105163574
1.118807792663574
1.118807792663574
0.996737480163574
0.996737480163574
0.874667167663574
0.752596855163574
0.630526542663574
0.508456230163574
0.386385917663574
0.264315605163574
0.264315605163574
0.142245292663574
0.264315605163574
0.264315605163574
0.386385917663574
0.508456230163574
0.508456230163574
0.630526542663574
0.752596855163574
0.752596855163574
0.752596855163574
0.752596855163574
0.752596855163574
0.752596855163574
0.630526542663574
0.508456230163574
0.508456230163574
0.386385917663574
0.386385917663574
0.264315605163574
0.264315605163574
0.142245292663574
0.142245292663574
0.020174980163574
-0.101895332336426
-0.101895332336426
-0.346035957336426
-0.834316730499268
-3.153652667999268
-9.135097503662109
-21.342128753662109
-40.873374938964844
-67.972984313964844
-101.664382934570310
-140.482742309570310
-182.230789184570310
-224.711257934570310
-265.604797363281250
-303.202453613281250
-336.039367675781250
-363.261047363281250
-384.623352050781250
-400.004211425781250
-409.891906738281250
-415.140930175781250
-416.361633300781250
-414.652648925781250
-410.502258300781250
-405.009094238281250
-398.661437988281250
-391.947570800781250
-385.233703613281250
-378.763977050781250
-372.782531738281250
-367.289367675781250
-362.284484863281250
-357.645812988281250
-353.495422363281250
-349.589172363281250
-345.682922363281250
-342.020812988281250
-338.358703613281250
-334.696594238281250
-331.034484863281250
-327.372375488281250
-323.588195800781250
-319.804016113281250
-315.897766113281250
-312.113586425781250
-308.207336425781250
-304.423156738281250
-300.516906738281250
-296.732727050781250
-292.948547363281250
-289.286437988281250
-285.746398925781250
-282.206359863281250
-278.788391113281250
-275.492492675781250
-272.318664550781250
-269.266906738281250
-266.215148925781250
-263.163391113281250
-260.111633300781250
-257.181945800781250
-254.252273559570310
-251.444656372070310
-248.637039184570310
-245.829421997070310
-243.021804809570310
-240.214187622070310
-237.406570434570310
-234.598953247070310
-231.791336059570310
-228.983718872070310
-226.298171997070310
-223.490554809570310
-220.805007934570310
-218.119461059570310
-215.433914184570310
-212.870437622070310
-210.306961059570310
-207.865554809570310
-205.424148559570310
-203.104812622070310
-200.907546997070310
-198.832351684570310
-196.757156372070310
-194.681961059570310
-192.728836059570310
-190.775711059570310
-188.822586059570310
-186.747390747070310
-184.794265747070310
-182.841140747070310
-180.765945434570310
-178.690750122070310
-176.615554809570310
-174.540359497070310
-172.465164184570310
-170.389968872070310
-168.314773559570310
-166.361648559570310
-164.530593872070310
-162.699539184570310
-160.868484497070310
-159.037429809570310
-157.328445434570310
-155.741531372070310
-154.032546997070310
-152.445632934570310
-150.858718872070310
-149.271804809570310
-147.684890747070310
-146.097976684570310
-144.511062622070310
-142.924148559570310
-141.337234497070310
-139.750320434570310
-138.041336059570310
-136.332351684570310
-134.623367309570310
-133.036453247070310
-131.449539184570310
-129.862625122070310
-128.397781372070310
-126.932937622070310
-125.590164184570310
-124.247390747070310
-123.026687622070310
-121.805984497070310
-120.585281372070310
-119.364578247070310
-118.143875122070310
-116.923171997070310
-115.702468872070310
-114.481765747070310
-113.261062622070310
-112.040359497070310
-110.697586059570310
-109.354812622070310
-108.012039184570310
-106.669265747070310
-105.448562622070310
-104.105789184570310
-103.007156372070310
-101.786453247070310
-100.687820434570310
-99.711257934570313
-98.734695434570313
-97.758132934570313
-96.781570434570313
-95.927078247070313
-95.072586059570313
-94.218093872070313
-93.363601684570313
-92.387039184570313
-91.288406372070313
-90.189773559570313
-89.091140747070313
-87.870437622070312
-86.771804809570313
-85.673171997070312
-84.574539184570313
-83.597976684570313
-82.621414184570313
-81.766921997070312
-80.912429809570313
-80.302078247070312
-79.691726684570313
-79.081375122070312
-78.593093872070312
-77.982742309570313
-77.372390747070312
-76.762039184570313
-76.029617309570313
-75.297195434570313
-74.442703247070312
-73.466140747070312
-72.367515563964844
-71.390953063964844
-70.414390563964844
-69.559898376464844
-68.827476501464844
-68.095054626464844
-67.484703063964844
-66.752281188964844
-66.019859313964844
-65.287437438964844
-64.555015563964844
-63.944664001464844
-63.212242126464844
-62.479820251464844
-61.869468688964844
-61.137046813964844
-60.526695251464844
-59.916343688964844
-59.305992126464844
-58.817710876464844
-58.329429626464844
-57.841148376464844
-57.352867126464844
-56.864585876464844
-56.376304626464844
-55.888023376464844
-55.399742126464844
-55.033531188964844
-54.545249938964844
-54.179039001464844
-53.690757751464844
-53.202476501464844
-52.836265563964844
-52.347984313964844
-51.981773376464844
-51.493492126464844
-51.127281188964844
-50.761070251464844
-50.394859313964844
-50.028648376464844
-49.662437438964844
-49.174156188964844
-48.685874938964844
-48.075523376464844
-47.465171813964844
-46.732749938964844
-46.000328063964844
-45.267906188964844
-44.657554626464844
-44.047203063964844
-43.436851501464844
-42.948570251464844
-42.582359313964844
-42.338218688964844
-42.094078063964844
-41.849937438964844
-41.605796813964844
-41.483726501464844
-41.239585876464844
-40.873374938964844
-40.629234313964844
-40.263023376464844
-39.896812438964844
-39.530601501464844
-39.164390563964844
-38.798179626464844
-38.431968688964844
-38.065757751464844
-37.699546813964844
-37.333335876464844
-36.967124938964844
-36.600914001464844
-36.234703063964844
-35.990562438964844
-35.624351501464844
-35.258140563964844
-35.013999938964844
-34.647789001464844
-34.403648376464844
-34.037437438964844
-33.671226501464844
-33.305015563964844
-33.060874938964844
-32.694664001464844
-32.328453063964844
-32.084312438964844
-31.718103408813477
-31.351892471313477
-30.985681533813477
-30.619470596313477
-30.375329971313477
-30.131189346313477
-29.887048721313477
-29.642908096313477
-29.520837783813477
-29.398767471313477
-29.398767471313477
-29.276697158813477
-29.154626846313477
-28.910486221313477
-28.666345596313477
-28.544275283813477
-28.300134658813477
-27.933923721313477
-27.689783096313477
-27.445642471313477
-27.201501846313477
-26.957361221313477
-26.591150283813477
-26.347009658813477
-26.102869033813477
-25.858728408813477
-25.614587783813477
-25.370447158813477
-25.004236221313477
-24.638027191162109
-24.393886566162109
-24.149745941162109
-23.905605316162109
-23.783535003662109
-23.783535003662109
-23.783535003662109
-23.783535003662109
-23.783535003662109
-23.661464691162109
-23.661464691162109
-23.539394378662109
-23.295253753662109
-23.051113128662109
-22.806972503662109
-22.440761566162109
-22.074550628662109
-21.708339691162109
-21.342128753662109
-21.097988128662109
-20.853847503662109
-20.609706878662109
-20.487636566162109
-20.365566253662109
-20.365566253662109
-20.243495941162109
-20.243495941162109
-20.243495941162109
-20.121425628662109
-20.121425628662109
-19.999355316162109
-19.877285003662109
-19.877285003662109
-19.755214691162109
-19.633144378662109
-19.511074066162109
-19.389003753662109
-19.266933441162109
-19.144863128662109
-19.144863128662109
-19.022792816162109
-18.900722503662109
-18.778652191162109
-18.656581878662109
-18.534511566162109
-18.290370941162109
-18.168300628662109
-18.046230316162109
-17.924160003662109
-18.046230316162109
-18.046230316162109
-18.168300628662109
-18.168300628662109
-18.290370941162109
-18.290370941162109
-18.168300628662109
-18.168300628662109
-18.046230316162109
-18.046230316162109
-18.046230316162109
-18.046230316162109
-18.046230316162109
-18.046230316162109
-17.924160003662109
-17.924160003662109
-17.802089691162109
-17.557949066162109
-17.435878753662109
-17.191738128662109
-16.947597503662109
-16.825527191162109
-16.459316253662109
-16.215175628662109
-15.971035003662109
-15.726894378662109
-15.482753753662109
-15.238613128662109
-15.116542816162109
-15.116542816162109
-15.116542816162109
-15.238613128662109
-15.238613128662109
-15.360683441162109
-15.360683441162109
-15.482753753662109
-15.482753753662109
-15.482753753662109
-15.482753753662109
-15.604824066162109
-15.482753753662109
-15.482753753662109
-15.360683441162109
-15.238613128662109
-14.994472503662109
-14.872402191162109
-14.750331878662109
-14.506191253662109
-14.384120941162109
-14.262050628662109
-14.139980316162109
-14.017910003662109
-14.017910003662109
-13.895839691162109
-14.017910003662109
-14.017910003662109
-14.139980316162109
-14.262050628662109
-14.262050628662109
-14.384120941162109
-14.384120941162109
-14.384120941162109
-14.262050628662109
-14.139980316162109
-13.895839691162109
-13.773769378662109
-13.529628753662109
-13.407558441162109
-13.163417816162109
-13.041347503662109
-12.919277191162109
-12.919277191162109
-12.797206878662109
-12.797206878662109
-12.919277191162109
-12.919277191162109
-12.919277191162109
-13.041347503662109
-13.041347503662109
-12.919277191162109
-12.919277191162109
-12.797206878662109
-12.553066253662109
-12.430995941162109
-12.308925628662109
-12.308925628662109
-12.308925628662109
-12.308925628662109
-12.430995941162109
-12.430995941162109
-12.553066253662109
-12.675136566162109
-12.675136566162109
-12.797206878662109
-12.797206878662109
-12.797206878662109
-12.675136566162109
-12.675136566162109
-12.430995941162109
-12.186855316162109
-12.064785003662109
-11.820644378662109
-11.698574066162109
-11.454433441162109
-11.210292816162109
-10.966152191162109
-10.844081878662109
-10.844081878662109
-10.844081878662109
-10.844081878662109
-10.966152191162109
-11.210292816162109
-11.454433441162109
-11.698574066162109
-11.942714691162109
-12.186855316162109
-12.308925628662109
-12.430995941162109
-12.553066253662109
-12.553066253662109
-12.553066253662109
-12.430995941162109
-12.308925628662109
-12.186855316162109
-11.942714691162109
-11.820644378662109
-11.576503753662109
-11.454433441162109
-11.332363128662109
-11.332363128662109
-11.454433441162109
-11.576503753662109
-11.576503753662109
-11.698574066162109
-11.698574066162109
-11.698574066162109
-11.698574066162109
-11.698574066162109
-11.820644378662109
-11.820644378662109
-11.942714691162109
-11.942714691162109
-12.064785003662109
-12.064785003662109
-12.064785003662109
-11.942714691162109
-11.942714691162109
-11.820644378662109
-11.698574066162109
-11.454433441162109
-11.332363128662109
-11.210292816162109
-10.966152191162109
-10.844081878662109
-10.722011566162109
-10.599941253662109
-10.599941253662109
-10.599941253662109
-10.599941253662109
-10.722011566162109
-10.966152191162109
-11.088222503662109
-11.332363128662109
-11.332363128662109
-11.454433441162109
-11.454433441162109
-11.332363128662109
-11.332363128662109
-11.332363128662109
-11.332363128662109
-11.332363128662109
-11.332363128662109
-11.210292816162109
-11.210292816162109
-11.088222503662109
-10.966152191162109
-10.844081878662109
-10.844081878662109
-10.722011566162109
-10.722011566162109
-10.722011566162109
-10.844081878662109
-10.966152191162109
-11.210292816162109
-11.332363128662109
-11.454433441162109
-11.454433441162109
-11.454433441162109
-11.332363128662109
-11.210292816162109
-11.088222503662109
-10.966152191162109
-10.966152191162109
-10.966152191162109
-11.088222503662109
-11.210292816162109
-11.210292816162109
-11.088222503662109
-11.088222503662109
-10.844081878662109
-10.722011566162109
-10.599941253662109
-10.477870941162109
-10.477870941162109
-10.477870941162109
-10.599941253662109
-10.599941253662109
-10.722011566162109
-10.844081878662109
-10.966152191162109
-10.966152191162109
-11.088222503662109
-11.088222503662109
-11.088222503662109
-11.088222503662109
-11.088222503662109
-10.966152191162109
-10.844081878662109
-10.599941253662109
-10.477870941162109
-10.233730316162109
-10.111660003662109
-10.111660003662109
-10.111660003662109
-10.233730316162109
-10.355800628662109
-10.477870941162109
-10.599941253662109
-10.844081878662109
-10.966152191162109
-10.966152191162109
-11.088222503662109
-11.210292816162109
-11.332363128662109
-11.332363128662109
-11.454433441162109
-11.454433441162109
-11.454433441162109
-11.454433441162109
-11.332363128662109
-11.332363128662109
-11.210292816162109
-11.088222503662109
-11.088222503662109
-10.966152191162109
-10.844081878662109
-10.722011566162109
-10.599941253662109
-10.477870941162109
-10.477870941162109
-10.477870941162109
-10.477870941162109
-10.599941253662109
-10.599941253662109
-10.599941253662109
-10.722011566162109
-10.599941253662109
-10.599941253662109
-10.599941253662109
-10.477870941162109
-10.355800628662109
-10.233730316162109
-10.111660003662109
-9.989589691162109
-9.867519378662109
-9.745449066162109
-9.745449066162109
-9.623378753662109
-9.745449066162109
-9.745449066162109
-9.867519378662109
-9.989589691162109
-10.111660003662109
-10.233730316162109
-10.233730316162109
-10.355800628662109
-10.355800628662109
-10.355800628662109
-10.355800628662109
-10.233730316162109
-10.111660003662109
-10.111660003662109
-9.989589691162109
-9.867519378662109
-9.745449066162109
-9.745449066162109
-9.745449066162109
-9.867519378662109
-9.867519378662109
-9.989589691162109
-10.111660003662109
-10.111660003662109
-10.233730316162109
-10.111660003662109
-10.111660003662109
-10.111660003662109
-10.111660003662109
-10.111660003662109
-9.989589691162109
-9.989589691162109
-9.989589691162109
-9.989589691162109
-10.111660003662109
-10.233730316162109
-10.233730316162109
-10.355800628662109
-10.477870941162109
-10.599941253662109
-10.722011566162109
-10.844081878662109
-10.844081878662109
-10.722011566162109
-10.722011566162109
-10.722011566162109
-10.599941253662109
-10.599941253662109
-10.477870941162109
-10.355800628662109
-10.233730316162109
-10.111660003662109
-9.989589691162109
-9.745449066162109
-9.501308441162109
-9.379238128662109
-9.257167816162109
-9.135097503662109
-9.135097503662109
-9.257167816162109
-9.379238128662109
-9.379238128662109
-9.379238128662109
-9.379238128662109
-9.501308441162109
-9.501308441162109
-9.623378753662109
-9.745449066162109
-9.623378753662109
-9.623378753662109
-9.623378753662109
-9.623378753662109
-9.623378753662109
-9.623378753662109
-9.623378753662109
-9.745449066162109
-9.745449066162109
-9.745449066162109
-9.745449066162109
-9.745449066162109
-9.745449066162109
-9.745449066162109
-9.745449066162109
-9.623378753662109
-9.501308441162109
-9.379238128662109
-9.379238128662109
-9.257167816162109
-9.257167816162109
-9.257167816162109
-9.257167816162109
-9.257167816162109
-9.257167816162109
-9.379238128662109
-9.501308441162109
-9.501308441162109
-9.501308441162109
-9.501308441162109
-9.501308441162109
-9.501308441162109
-9.379238128662109
-9.257167816162109
-9.135097503662109
-9.013027191162109
-9.013027191162109
-9.013027191162109
-8.890956878662109
-8.890956878662109
-8.768886566162109
-8.768886566162109
-8.768886566162109
-8.768886566162109
-8.890956878662109
-8.890956878662109
-9.013027191162109
-9.013027191162109
-9.135097503662109
-9.257167816162109
-9.379238128662109
-9.501308441162109
-9.623378753662109
-9.745449066162109
-9.867519378662109
-9.989589691162109
-9.989589691162109
-10.111660003662109
-10.111660003662109
-10.111660003662109
-10.233730316162109
-10.233730316162109
-10.233730316162109
-10.111660003662109
-10.111660003662109
-9.989589691162109
-9.867519378662109
-9.745449066162109
-9.623378753662109
-9.623378753662109
-9.501308441162109
-9.379238128662109
-9.379238128662109
-9.257167816162109
-9.379238128662109
-9.501308441162109
-9.501308441162109
-9.745449066162109
-9.867519378662109
-9.989589691162109
-10.111660003662109
-10.233730316162109
-10.355800628662109
-10.477870941162109
-10.477870941162109
-10.477870941162109
-10.477870941162109
-10.355800628662109
-10.233730316162109
-10.111660003662109
-9.867519378662109
-9.867519378662109
-9.745449066162109
-9.623378753662109
-9.501308441162109
-9.501308441162109
-9.501308441162109
-9.379238128662109
-9.379238128662109
-9.257167816162109
-9.135097503662109
-9.135097503662109
-9.135097503662109
-9.135097503662109
-9.135097503662109
-9.135097503662109
-9.257167816162109
-9.257167816162109
-9.257167816162109
-9.257167816162109
-9.135097503662109
-9.135097503662109
-9.135097503662109
-9.135097503662109
-9.257167816162109
-9.257167816162109
-9.379238128662109
-9.623378753662109
-9.867519378662109
-9.989589691162109
-10.233730316162109
-10.355800628662109
-10.477870941162109
-10.599941253662109
-10.477870941162109
-10.355800628662109
-10.233730316162109
-10.111660003662109
-9.989589691162109
-9.745449066162109
-9.501308441162109
-9.257167816162109
-9.135097503662109
-9.013027191162109
-8.768886566162109
-8.768886566162109
-8.768886566162109
-8.768886566162109
-8.768886566162109
-8.768886566162109
-8.890956878662109
-8.890956878662109
-9.013027191162109
-9.013027191162109
-9.013027191162109
-9.135097503662109
-9.135097503662109
-9.013027191162109
-9.013027191162109
-9.013027191162109
-9.013027191162109
-8.890956878662109
-8.890956878662109
-9.013027191162109
-9.013027191162109
-9.257167816162109
-9.379238128662109
-9.501308441162109
-9.623378753662109
-9.867519378662109
-9.989589691162109
-9.989589691162109
-10.111660003662109
-10.111660003662109
-9.989589691162109
-9.989589691162109
-9.989589691162109
-9.989589691162109
-10.111660003662109
-10.355800628662109
-10.477870941162109
-10.722011566162109
-10.844081878662109
-10.966152191162109
-11.088222503662109
-11.088222503662109
-11.088222503662109
-10.966152191162109
-10.966152191162109
-10.844081878662109
-10.722011566162109
-10.722011566162109
-10.599941253662109
-10.477870941162109
-10.355800628662109
-10.233730316162109
-10.111660003662109
-9.989589691162109
-9.867519378662109
-9.745449066162109
-9.745449066162109
-9.623378753662109
-9.501308441162109
-9.501308441162109
-9.379238128662109
-9.379238128662109
-9.501308441162109
-9.501308441162109
-9.623378753662109
-9.867519378662109
-9.989589691162109
-10.233730316162109
-10.355800628662109
-10.477870941162109
-10.477870941162109
-10.355800628662109
-10.233730316162109
-9.867519378662109
-9.623378753662109
-9.257167816162109
-9.013027191162109
-8.768886566162109
-8.646816253662109
-8.646816253662109
-8.524745941162109
-8.646816253662109
-8.646816253662109
-8.768886566162109
-8.768886566162109
-9.013027191162109
-9.135097503662109
-9.257167816162109
-9.379238128662109
-9.379238128662109
-9.379238128662109
-9.379238128662109
-9.257167816162109
-9.257167816162109
-9.257167816162109
-9.135097503662109
-9.135097503662109
-9.135097503662109
-9.135097503662109
-9.135097503662109
-9.135097503662109
-9.257167816162109
-9.379238128662109
-9.623378753662109
-9.745449066162109
-9.867519378662109
-9.867519378662109
-9.989589691162109
-9.867519378662109
-9.867519378662109
-9.745449066162109
-9.623378753662109
-9.501308441162109
-9.379238128662109
-9.379238128662109
-9.257167816162109
-9.379238128662109
-9.379238128662109
-9.379238128662109
-9.501308441162109
-9.501308441162109
-9.623378753662109
-9.623378753662109
-9.623378753662109
-9.745449066162109
-9.745449066162109
-9.745449066162109
-9.623378753662109
-9.623378753662109
-9.501308441162109
-9.501308441162109
-9.501308441162109
-9.623378753662109
-9.623378753662109
-9.867519378662109
-9.989589691162109
-9.989589691162109
-10.111660003662109
-10.233730316162109
-10.233730316162109
-10.355800628662109
-10.355800628662109
-10.355800628662109
-10.477870941162109
-10.477870941162109
-10.477870941162109
-10.477870941162109
-10.477870941162109
-10.355800628662109
-10.233730316162109
-10.233730316162109
-10.111660003662109
-10.111660003662109
-10.111660003662109
-10.111660003662109
-10.233730316162109
-10.233730316162109
-10.233730316162109
-10.233730316162109
-10.233730316162109
-10.233730316162109
-10.111660003662109
-10.111660003662109
-10.111660003662109
-9.989589691162109
-9.989589691162109
-9.867519378662109
-9.745449066162109
-9.623378753662109
-9.379238128662109
-9.257167816162109
-9.135097503662109
-9.013027191162109
-9.013027191162109
-9.135097503662109
-9.135097503662109
-9.257167816162109
-9.257167816162109
-9.379238128662109
-9.501308441162109
-9.623378753662109
-9.745449066162109
-9.745449066162109
-9.745449066162109
-9.623378753662109
-9.379238128662109
-9.257167816162109
-9.257167816162109
-9.379238128662109
-9.379238128662109
-9.501308441162109
-9.623378753662109
-9.745449066162109
-9.867519378662109
-9.989589691162109
-10.111660003662109
-10.233730316162109
-10.233730316162109
-10.111660003662109
-10.111660003662109
-9.989589691162109
-9.867519378662109
-9.745449066162109
-9.623378753662109
-9.623378753662109
-9.501308441162109
-9.379238128662109
-9.379238128662109
-9.257167816162109
-9.135097503662109
-9.135097503662109
-9.013027191162109
-8.890956878662109
-8.768886566162109
-8.768886566162109
-8.768886566162109
-8.768886566162109
-8.768886566162109
-8.768886566162109
-8.890956878662109
-8.890956878662109
-9.013027191162109
-9.135097503662109
-9.257167816162109
-9.379238128662109
-9.623378753662109
-9.745449066162109
-9.867519378662109
-9.989589691162109
-10.111660003662109
-10.233730316162109
-10.355800628662109
-10.477870941162109
-10.599941253662109
-10.599941253662109
-10.722011566162109
-10.844081878662109
-10.722011566162109
-10.722011566162109
-10.477870941162109
-10.355800628662109
-9.989589691162109
-9.623378753662109
-9.257167816162109
-9.013027191162109
-8.768886566162109
-8.768886566162109
-8.768886566162109
-8.768886566162109
-8.768886566162109
-8.890956878662109
-9.135097503662109
-9.379238128662109
-9.501308441162109
-9.745449066162109
-9.867519378662109
-9.989589691162109
-9.989589691162109
-9.989589691162109
-9.867519378662109
-9.623378753662109
-9.501308441162109
-9.257167816162109
-9.135097503662109
-9.013027191162109
-8.890956878662109
-8.890956878662109
-8.890956878662109
-9.013027191162109
-9.135097503662109
-9.257167816162109
-9.379238128662109
-9.501308441162109
-9.623378753662109
-9.745449066162109
-9.867519378662109
-9.989589691162109
-10.111660003662109
-10.233730316162109
-10.233730316162109
-10.355800628662109
-10.355800628662109
-10.355800628662109
-10.355800628662109
-10.355800628662109
-10.233730316162109
-9.989589691162109
-9.867519378662109
-9.623378753662109
