# Supplementary material for: Small Size of Recorded Neuronal Structures Confines the Accuracy in Direct Axonal Voltage Measurements
Source: eNeuro. 2021 Aug 2;8(4):ENEURO.0059-21.2021. doi: 10.1523/ENEURO.0059-21.2021 (PMC8342265; doi:10.1523/ENEURO.0059-21.2021)
Supplement: Extended Data 1 — NEURON codes producing data shown in Figures 2, 5, 8. Download Extended Data 1, ZIP file. [file enu-eN-NWR-0059-21-s01.zip › realistic amplifier model/1_amplifier construction/filter_set/modelcell/wocomp.dat]

4.283312797546387
0.254992485046387
-1.698132038116455
-0.599499702453613
1.231554985046387
-2.674694538116455
-1.820202350616455
0.254992485046387
-1.209850788116455
-2.430553913116455
0.499133110046387
2.208117485046387
-1.698132038116455
-0.843639850616455
1.963976860046387
1.353625297546387
1.475695610046387
-0.477429389953613
1.109484672546387
2.818469047546387
-1.942272663116455
-3.895397663116455
0.865344047546387
1.963976860046387
-3.529186725616455
-1.453991413116455
0.254992485046387
1.841906547546387
-0.355359077453613
-1.942272663116455
-0.233288764953613
1.353625297546387
-2.064342975616455
0.621203422546387
1.597765922546387
-4.871959686279297
1.841906547546387
1.963976860046387
-2.186413288116455
1.353625297546387
3.306750297546387
-1.087780475616455
-1.453991413116455
0.010851860046387
0.254992485046387
-0.111218452453613
2.818469047546387
1.719836235046387
1.963976860046387
0.132922172546387
-3.529186725616455
1.475695610046387
3.306750297546387
-4.261608600616455
-0.599499702453613
-1.942272663116455
0.621203422546387
2.574328422546387
-2.674694538116455
-0.965710163116455
1.109484672546387
-0.721569538116455
-0.477429389953613
0.254992485046387
0.254992485046387
1.353625297546387
-0.477429389953613
-0.111218452453613
1.719836235046387
2.574328422546387
-0.721569538116455
-2.430553913116455
2.696398735046387
-2.186413288116455
1.231554985046387
0.377062797546387
-3.162975788116455
-0.599499702453613
-1.698132038116455
-1.820202350616455
0.987414360046387
1.231554985046387
-0.599499702453613
-1.087780475616455
-1.331921100616455
-1.087780475616455
-1.698132038116455
1.719836235046387
0.743273735046387
0.377062797546387
1.841906547546387
0.132922172546387
1.719836235046387
2.696398735046387
-1.820202350616455
1.841906547546387
-0.111218452453613
-2.430553913116455
2.696398735046387
1.231554985046387
-1.942272663116455
2.086047172546387
0.254992485046387
-1.698132038116455
3.062609672546387
-0.599499702453613
1.231554985046387
2.086047172546387
-2.186413288116455
-3.407116413116455
-0.477429389953613
-4.749889373779297
-1.087780475616455
2.940539360046387
3.795031547546387
-0.599499702453613
-1.698132038116455
1.231554985046387
1.841906547546387
-0.477429389953613
1.109484672546387
-1.087780475616455
-0.477429389953613
-1.453991413116455
-1.942272663116455
-2.552624225616455
1.597765922546387
-0.843639850616455
-0.843639850616455
1.475695610046387
-0.843639850616455
-0.965710163116455
0.132922172546387
-0.477429389953613
-0.599499702453613
-0.233288764953613
-1.087780475616455
3.795031547546387
2.574328422546387
-3.407116413116455
1.719836235046387
0.865344047546387
-2.064342975616455
0.743273735046387
1.719836235046387
1.963976860046387
-1.576061725616455
-3.162975788116455
1.719836235046387
1.719836235046387
-0.233288764953613
-0.599499702453613
-4.261608600616455
-4.261608600616455
1.353625297546387
-1.331921100616455
-2.430553913116455
2.818469047546387
2.940539360046387
-0.599499702453613
0.621203422546387
2.208117485046387
-2.186413288116455
-3.651257038116455
0.499133110046387
0.621203422546387
0.621203422546387
0.987414360046387
2.086047172546387
1.475695610046387
2.086047172546387
-1.331921100616455
-0.355359077453613
-0.721569538116455
0.132922172546387
1.841906547546387
1.597765922546387
0.743273735046387
-0.477429389953613
-1.331921100616455
3.062609672546387
1.231554985046387
1.475695610046387
-1.942272663116455
0.377062797546387
0.132922172546387
-2.430553913116455
3.062609672546387
2.208117485046387
0.865344047546387
-0.233288764953613
-2.064342975616455
-1.942272663116455
-0.843639850616455
2.330187797546387
-0.477429389953613
0.499133110046387
-0.233288764953613
-1.087780475616455
-4.871959686279297
2.452258110046387
3.306750297546387
-2.430553913116455
1.475695610046387
2.696398735046387
-1.331921100616455
1.841906547546387
1.963976860046387
0.987414360046387
1.475695610046387
0.743273735046387
-0.355359077453613
0.499133110046387
-1.698132038116455
-1.576061725616455
1.231554985046387
0.010851860046387
-2.430553913116455
2.940539360046387
2.452258110046387
-1.209850788116455
0.254992485046387
-2.918835163116455
0.132922172546387
4.283312797546387
3.428820610046387
-1.087780475616455
-0.843639850616455
1.963976860046387
1.963976860046387
0.743273735046387
-0.111218452453613
1.963976860046387
0.377062797546387
-2.186413288116455
1.841906547546387
-4.383678913116455
-0.111218452453613
2.208117485046387
-0.355359077453613
-0.965710163116455
-0.721569538116455
-0.355359077453613
-0.965710163116455
-1.820202350616455
2.208117485046387
2.452258110046387
2.818469047546387
3.672961235046387
1.353625297546387
-0.111218452453613
1.841906547546387
0.254992485046387
0.377062797546387
0.377062797546387
-0.843639850616455
-1.087780475616455
0.621203422546387
1.231554985046387
0.743273735046387
-2.064342975616455
0.865344047546387
-0.355359077453613
-0.477429389953613
-0.111218452453613
-0.599499702453613
0.743273735046387
0.132922172546387
-2.186413288116455
2.574328422546387
0.621203422546387
-0.599499702453613
1.841906547546387
0.377062797546387
0.865344047546387
0.865344047546387
-0.233288764953613
-4.627819538116455
-3.285046100616455
2.086047172546387
6.724719047546387
0.010851860046387
-2.186413288116455
1.231554985046387
-1.209850788116455
-3.529186725616455
-1.453991413116455
2.208117485046387
0.621203422546387
0.254992485046387
0.010851860046387
-0.965710163116455
1.231554985046387
2.696398735046387
1.597765922546387
-1.820202350616455
-1.453991413116455
0.010851860046387
-1.087780475616455
0.254992485046387
2.330187797546387
0.132922172546387
0.865344047546387
1.963976860046387
-2.796764850616455
1.963976860046387
5.748156547546387
-2.918835163116455
0.132922172546387
0.377062797546387
3.306750297546387
1.719836235046387
-3.040905475616455
-0.599499702453613
1.353625297546387
2.696398735046387
1.597765922546387
0.254992485046387
-1.087780475616455
-0.477429389953613
3.062609672546387
1.353625297546387
-3.040905475616455
2.086047172546387
-1.453991413116455
-2.186413288116455
1.597765922546387
-0.355359077453613
0.132922172546387
-2.064342975616455
-3.773327350616455
0.377062797546387
2.086047172546387
-0.233288764953613
-0.233288764953613
1.719836235046387
-1.820202350616455
-0.721569538116455
0.987414360046387
-2.430553913116455
2.574328422546387
0.499133110046387
-2.552624225616455
-2.186413288116455
0.254992485046387
1.475695610046387
5.137804985046387
-2.552624225616455
-2.552624225616455
-1.331921100616455
0.132922172546387
-0.477429389953613
-1.331921100616455
-2.674694538116455
-1.331921100616455
0.865344047546387
-2.186413288116455
-3.040905475616455
3.306750297546387
-1.331921100616455
-1.942272663116455
0.865344047546387
2.940539360046387
1.475695610046387
0.132922172546387
-1.698132038116455
0.743273735046387
2.940539360046387
0.377062797546387
-1.331921100616455
0.865344047546387
1.353625297546387
-1.331921100616455
0.987414360046387
2.940539360046387
-4.261608600616455
-3.651257038116455
5.870226860046387
0.865344047546387
1.963976860046387
2.818469047546387
-2.308483600616455
1.963976860046387
0.865344047546387
-3.162975788116455
0.132922172546387
5.748156547546387
-4.505749225616455
-4.139538288116455
3.184679985046387
-1.698132038116455
-5.482311248779297
0.743273735046387
0.621203422546387
0.377062797546387
3.550890922546387
-0.355359077453613
-3.285046100616455
-1.453991413116455
0.743273735046387
-0.721569538116455
-0.965710163116455
1.109484672546387
1.841906547546387
-2.064342975616455
-0.843639850616455
3.428820610046387
2.330187797546387
-0.843639850616455
0.987414360046387
0.987414360046387
-1.820202350616455
0.254992485046387
1.597765922546387
-2.430553913116455
-2.674694538116455
2.330187797546387
3.062609672546387
-1.087780475616455
1.841906547546387
-1.209850788116455
-0.721569538116455
0.254992485046387
-0.355359077453613
-0.233288764953613
0.987414360046387
-1.698132038116455
-1.942272663116455
0.621203422546387
1.841906547546387
-3.773327350616455
1.231554985046387
1.475695610046387
-0.721569538116455
-0.355359077453613
0.254992485046387
3.672961235046387
0.377062797546387
-0.843639850616455
1.353625297546387
2.330187797546387
-0.965710163116455
-2.796764850616455
0.743273735046387
2.208117485046387
-0.233288764953613
3.184679985046387
1.719836235046387
-2.186413288116455
1.719836235046387
2.086047172546387
1.719836235046387
1.475695610046387
0.865344047546387
-1.453991413116455
-1.087780475616455
1.109484672546387
2.330187797546387
-2.552624225616455
0.621203422546387
1.353625297546387
0.987414360046387
-1.698132038116455
-1.942272663116455
1.597765922546387
-0.111218452453613
-1.942272663116455
-0.843639850616455
-1.942272663116455
1.231554985046387
-1.453991413116455
-0.477429389953613
0.987414360046387
-0.477429389953613
0.987414360046387
-0.477429389953613
1.109484672546387
1.109484672546387
-0.843639850616455
0.621203422546387
-2.186413288116455
0.499133110046387
-0.111218452453613
0.621203422546387
-0.355359077453613
-2.674694538116455
-1.453991413116455
1.475695610046387
1.841906547546387
4.161242485046387
2.086047172546387
1.841906547546387
-0.721569538116455
-1.209850788116455
0.499133110046387
1.719836235046387
0.010851860046387
0.499133110046387
-2.186413288116455
-2.552624225616455
2.574328422546387
2.208117485046387
-1.453991413116455
-1.453991413116455
4.039172172546387
0.132922172546387
1.475695610046387
-0.111218452453613
-2.064342975616455
0.377062797546387
0.499133110046387
-2.918835163116455
-0.233288764953613
1.597765922546387
-1.087780475616455
1.475695610046387
-1.453991413116455
-0.111218452453613
-3.162975788116455
-0.721569538116455
3.062609672546387
-1.209850788116455
-1.698132038116455
2.452258110046387
0.377062797546387
1.109484672546387
-2.064342975616455
-1.331921100616455
0.865344047546387
1.109484672546387
-3.407116413116455
0.377062797546387
0.865344047546387
-2.430553913116455
1.231554985046387
4.771594047546387
-1.942272663116455
-0.599499702453613
0.377062797546387
1.231554985046387
-1.576061725616455
-0.965710163116455
2.696398735046387
-0.843639850616455
-2.308483600616455
1.963976860046387
1.963976860046387
-3.651257038116455
0.621203422546387
0.987414360046387
-0.721569538116455
1.597765922546387
-0.965710163116455
0.010851860046387
0.743273735046387
-2.186413288116455
-0.721569538116455
-1.576061725616455
-0.599499702453613
-0.233288764953613
-0.477429389953613
-1.820202350616455
0.621203422546387
0.865344047546387
-1.209850788116455
-4.261608600616455
-2.796764850616455
2.818469047546387
-0.111218452453613
-2.430553913116455
-0.843639850616455
-0.965710163116455
0.377062797546387
1.475695610046387
-2.430553913116455
-1.209850788116455
1.719836235046387
1.597765922546387
-3.651257038116455
0.865344047546387
2.208117485046387
-3.651257038116455
-3.040905475616455
3.062609672546387
-1.087780475616455
-0.721569538116455
-0.233288764953613
1.963976860046387
5.626086235046387
0.987414360046387
-2.796764850616455
-3.407116413116455
1.597765922546387
-0.477429389953613
-5.360240936279297
-0.599499702453613
-2.430553913116455
0.499133110046387
0.132922172546387
1.841906547546387
3.184679985046387
-3.895397663116455
-0.721569538116455
-0.477429389953613
-1.209850788116455
-0.599499702453613
-2.430553913116455
-0.111218452453613
1.475695610046387
0.499133110046387
0.132922172546387
2.208117485046387
-1.209850788116455
-2.064342975616455
-1.331921100616455
-1.453991413116455
-7.191295623779297
-0.355359077453613
2.940539360046387
-1.820202350616455
-1.698132038116455
0.254992485046387
-0.965710163116455
0.987414360046387
1.231554985046387
-3.773327350616455
-1.453991413116455
5.381945610046387
1.109484672546387
-0.355359077453613
3.184679985046387
0.499133110046387
-0.477429389953613
-0.355359077453613
-0.477429389953613
-1.942272663116455
-1.331921100616455
-1.209850788116455
3.062609672546387
1.475695610046387
-3.895397663116455
0.865344047546387
0.987414360046387
-2.430553913116455
3.550890922546387
0.010851860046387
0.621203422546387
-0.477429389953613
-2.796764850616455
-1.576061725616455
1.841906547546387
0.865344047546387
0.987414360046387
2.574328422546387
-3.407116413116455
0.377062797546387
0.621203422546387
-2.674694538116455
0.132922172546387
-0.721569538116455
0.987414360046387
0.377062797546387
-3.895397663116455
0.132922172546387
0.132922172546387
-4.261608600616455
1.597765922546387
0.865344047546387
0.743273735046387
0.377062797546387
0.987414360046387
-2.186413288116455
-0.965710163116455
2.086047172546387
0.010851860046387
0.743273735046387
-2.308483600616455
1.841906547546387
-1.820202350616455
-2.064342975616455
0.987414360046387
-0.233288764953613
0.987414360046387
-4.505749225616455
2.818469047546387
4.649523735046387
-2.552624225616455
-2.186413288116455
0.987414360046387
-1.087780475616455
0.254992485046387
3.306750297546387
1.475695610046387
-2.430553913116455
-2.064342975616455
2.452258110046387
1.841906547546387
0.254992485046387
-0.233288764953613
2.696398735046387
-2.918835163116455
-3.285046100616455
1.963976860046387
-4.994029998779297
-2.186413288116455
-0.477429389953613
-0.843639850616455
-0.233288764953613
-0.599499702453613
2.696398735046387
-0.233288764953613
-0.843639850616455
3.184679985046387
0.254992485046387
-0.477429389953613
1.597765922546387
2.208117485046387
0.010851860046387
-1.942272663116455
0.132922172546387
1.963976860046387
0.987414360046387
0.499133110046387
-2.308483600616455
-2.186413288116455
-3.651257038116455
0.254992485046387
-0.843639850616455
-0.599499702453613
1.963976860046387
0.132922172546387
-1.453991413116455
-1.331921100616455
1.841906547546387
0.743273735046387
3.672961235046387
3.062609672546387
-2.552624225616455
2.940539360046387
2.696398735046387
-0.843639850616455
-0.477429389953613
1.231554985046387
5.015734672546387
1.231554985046387
-1.087780475616455
0.865344047546387
0.132922172546387
-1.209850788116455
3.306750297546387
0.010851860046387
-1.331921100616455
-0.599499702453613
-0.599499702453613
1.353625297546387
2.452258110046387
0.865344047546387
1.109484672546387
-0.355359077453613
-0.477429389953613
1.597765922546387
1.719836235046387
1.719836235046387
-1.576061725616455
-0.233288764953613
-0.965710163116455
-0.111218452453613
-1.209850788116455
1.109484672546387
1.353625297546387
6.236437797546387
1.109484672546387
0.499133110046387
2.452258110046387
1.109484672546387
-1.942272663116455
-0.965710163116455
0.377062797546387
0.621203422546387
3.062609672546387
2.574328422546387
-2.186413288116455
0.254992485046387
2.696398735046387
0.621203422546387
0.010851860046387
-0.965710163116455
-0.721569538116455
-1.820202350616455
-1.209850788116455
1.597765922546387
-0.355359077453613
-3.040905475616455
2.330187797546387
2.086047172546387
1.963976860046387
0.621203422546387
1.841906547546387
2.574328422546387
2.452258110046387
0.499133110046387
2.208117485046387
2.940539360046387
-0.843639850616455
0.132922172546387
1.719836235046387
3.184679985046387
-0.111218452453613
-1.698132038116455
1.231554985046387
-1.453991413116455
-1.331921100616455
-1.209850788116455
1.353625297546387
0.621203422546387
-2.918835163116455
2.574328422546387
0.132922172546387
3.795031547546387
1.353625297546387
-2.796764850616455
0.010851860046387
-0.965710163116455
-0.721569538116455
-0.599499702453613
-1.331921100616455
-0.233288764953613
1.475695610046387
0.010851860046387
0.377062797546387
1.475695610046387
-0.599499702453613
-0.477429389953613
-2.064342975616455
-0.721569538116455
3.184679985046387
2.208117485046387
0.743273735046387
2.086047172546387
3.672961235046387
-3.162975788116455
-0.721569538116455
1.719836235046387
-1.331921100616455
-2.186413288116455
-2.064342975616455
2.086047172546387
2.208117485046387
1.231554985046387
-3.773327350616455
-1.453991413116455
2.208117485046387
1.719836235046387
0.743273735046387
1.353625297546387
-0.233288764953613
2.208117485046387
-0.111218452453613
-1.331921100616455
-2.308483600616455
-4.994029998779297
-0.843639850616455
-0.233288764953613
-5.482311248779297
-1.087780475616455
-0.111218452453613
-1.209850788116455
0.377062797546387
-3.040905475616455
-2.430553913116455
3.306750297546387
0.132922172546387
0.865344047546387
1.841906547546387
-1.209850788116455
-1.453991413116455
-1.698132038116455
1.353625297546387
2.452258110046387
-0.355359077453613
-2.796764850616455
-2.552624225616455
2.208117485046387
-2.552624225616455
-1.331921100616455
1.109484672546387
-0.843639850616455
0.987414360046387
-2.186413288116455
-1.942272663116455
0.254992485046387
3.550890922546387
1.475695610046387
0.010851860046387
1.963976860046387
-1.576061725616455
-1.698132038116455
-0.721569538116455
-4.505749225616455
-2.552624225616455
1.475695610046387
-0.233288764953613
-0.233288764953613
2.086047172546387
-0.721569538116455
-1.942272663116455
1.353625297546387
1.231554985046387
-0.111218452453613
-0.111218452453613
2.208117485046387
2.330187797546387
3.062609672546387
-2.430553913116455
0.132922172546387
1.597765922546387
1.963976860046387
2.818469047546387
1.719836235046387
0.743273735046387
2.940539360046387
0.010851860046387
-0.477429389953613
4.283312797546387
2.818469047546387
-6.580944061279297
0.621203422546387
0.743273735046387
0.377062797546387
0.010851860046387
-3.651257038116455
-1.576061725616455
-1.087780475616455
2.208117485046387
0.010851860046387
1.719836235046387
1.597765922546387
-3.529186725616455
-0.599499702453613
-0.477429389953613
-2.674694538116455
2.574328422546387
-0.599499702453613
-2.796764850616455
-0.721569538116455
-1.087780475616455
-2.064342975616455
0.987414360046387
-1.331921100616455
-3.162975788116455
1.719836235046387
-0.477429389953613
-0.233288764953613
2.330187797546387
-0.721569538116455
0.499133110046387
-1.820202350616455
-0.843639850616455
0.865344047546387
-0.965710163116455
1.475695610046387
-1.087780475616455
-0.233288764953613
2.208117485046387
0.010851860046387
-1.942272663116455
-0.843639850616455
-2.308483600616455
-1.576061725616455
-1.942272663116455
4.039172172546387
0.010851860046387
1.353625297546387
3.672961235046387
1.719836235046387
2.330187797546387
0.254992485046387
-2.064342975616455
0.377062797546387
1.231554985046387
-2.918835163116455
-3.895397663116455
0.132922172546387
-0.965710163116455
-0.111218452453613
-1.576061725616455
1.109484672546387
-1.331921100616455
-0.843639850616455
-0.721569538116455
0.254992485046387
-2.064342975616455
-2.430553913116455
0.377062797546387
-0.355359077453613
-1.087780475616455
-1.942272663116455
-0.721569538116455
-1.209850788116455
1.109484672546387
2.208117485046387
0.621203422546387
-1.576061725616455
1.231554985046387
0.132922172546387
-1.209850788116455
-0.965710163116455
2.452258110046387
0.621203422546387
1.597765922546387
1.841906547546387
0.621203422546387
2.452258110046387
-0.721569538116455
-0.355359077453613
1.109484672546387
-0.477429389953613
-1.576061725616455
-1.331921100616455
0.377062797546387
-0.355359077453613
-0.599499702453613
1.353625297546387
-1.820202350616455
0.132922172546387
3.062609672546387
-1.820202350616455
0.499133110046387
0.743273735046387
1.841906547546387
2.818469047546387
-0.843639850616455
1.963976860046387
1.719836235046387
1.109484672546387
0.987414360046387
-0.965710163116455
0.377062797546387
-1.576061725616455
-0.599499702453613
0.621203422546387
-4.627819538116455
-2.430553913116455
2.940539360046387
-1.209850788116455
-2.308483600616455
1.231554985046387
-1.453991413116455
0.621203422546387
-0.233288764953613
1.353625297546387
-0.111218452453613
-0.721569538116455
1.597765922546387
0.499133110046387
-0.111218452453613
-2.186413288116455
0.010851860046387
0.865344047546387
0.621203422546387
1.475695610046387
-0.721569538116455
-1.209850788116455
0.132922172546387
-1.698132038116455
-1.942272663116455
0.621203422546387
-2.674694538116455
0.865344047546387
0.499133110046387
1.963976860046387
-3.040905475616455
-1.331921100616455
3.306750297546387
-0.843639850616455
-0.721569538116455
-1.453991413116455
-0.599499702453613
-1.942272663116455
0.010851860046387
-1.820202350616455
-5.848522186279297
-0.355359077453613
5.015734672546387
0.377062797546387
-1.820202350616455
-1.087780475616455
1.353625297546387
0.010851860046387
1.353625297546387
-1.331921100616455
2.330187797546387
-2.552624225616455
-1.087780475616455
-1.209850788116455
-4.017467975616455
-1.331921100616455
1.109484672546387
-2.918835163116455
-3.529186725616455
-0.599499702453613
0.987414360046387
-3.895397663116455
3.550890922546387
2.086047172546387
-3.651257038116455
-0.111218452453613
0.987414360046387
-0.965710163116455
1.597765922546387
-1.331921100616455
-0.721569538116455
0.743273735046387
2.330187797546387
0.499133110046387
-2.064342975616455
2.574328422546387
1.231554985046387
-3.040905475616455
-0.965710163116455
2.208117485046387
0.621203422546387
4.405383110046387
-1.820202350616455
0.499133110046387
-0.599499702453613
-2.186413288116455
2.940539360046387
3.062609672546387
-0.355359077453613
-1.331921100616455
2.208117485046387
3.550890922546387
-1.820202350616455
-4.261608600616455
-0.599499702453613
-0.233288764953613
0.987414360046387
2.086047172546387
-2.064342975616455
0.743273735046387
1.963976860046387
-0.843639850616455
1.719836235046387
1.719836235046387
2.330187797546387
3.184679985046387
-2.186413288116455
-0.111218452453613
-3.285046100616455
-3.285046100616455
-1.331921100616455
1.353625297546387
1.231554985046387
-0.965710163116455
1.353625297546387
0.621203422546387
-1.453991413116455
0.377062797546387
0.132922172546387
-0.965710163116455
-0.843639850616455
-1.820202350616455
-0.721569538116455
0.865344047546387
-2.308483600616455
1.109484672546387
0.865344047546387
0.132922172546387
-0.233288764953613
1.353625297546387
-1.331921100616455
0.377062797546387
1.475695610046387
1.109484672546387
-4.017467975616455
-0.721569538116455
2.208117485046387
-0.233288764953613
-1.698132038116455
-1.942272663116455
0.865344047546387
0.254992485046387
4.405383110046387
1.231554985046387
-0.843639850616455
-0.965710163116455
-1.331921100616455
0.132922172546387
3.550890922546387
-3.651257038116455
-1.331921100616455
1.353625297546387
-0.721569538116455
0.865344047546387
3.306750297546387
-2.064342975616455
-1.087780475616455
2.818469047546387
-3.162975788116455
0.743273735046387
2.208117485046387
0.743273735046387
-2.796764850616455
-3.162975788116455
-0.355359077453613
-0.599499702453613
-1.942272663116455
-0.355359077453613
0.254992485046387
1.719836235046387
-1.087780475616455
0.132922172546387
0.132922172546387
-0.843639850616455
6.358508110046387
0.987414360046387
-0.599499702453613
1.353625297546387
-1.942272663116455
-0.843639850616455
3.306750297546387
-2.430553913116455
-0.599499702453613
-1.331921100616455
-0.721569538116455
1.475695610046387
-0.721569538116455
0.010851860046387
-0.111218452453613
2.086047172546387
0.987414360046387
2.086047172546387
0.377062797546387
-0.965710163116455
-3.529186725616455
-0.965710163116455
3.306750297546387
-4.017467975616455
1.353625297546387
3.917101860046387
1.231554985046387
-1.453991413116455
-3.895397663116455
-0.477429389953613
-0.233288764953613
1.475695610046387
-1.576061725616455
-3.285046100616455
0.132922172546387
-0.721569538116455
-0.355359077453613
0.743273735046387
-0.843639850616455
-0.355359077453613
3.917101860046387
-0.477429389953613
-1.087780475616455
-0.233288764953613
-0.721569538116455
-4.017467975616455
-2.186413288116455
1.475695610046387
-0.111218452453613
-2.918835163116455
-0.111218452453613
1.963976860046387
-2.064342975616455
0.377062797546387
2.208117485046387
-1.820202350616455
-1.331921100616455
2.940539360046387
1.109484672546387
-0.477429389953613
0.377062797546387
3.306750297546387
-0.477429389953613
1.109484672546387
2.208117485046387
-1.453991413116455
-1.453991413116455
-1.087780475616455
2.818469047546387
3.428820610046387
2.940539360046387
-0.599499702453613
-0.477429389953613
1.109484672546387
-0.355359077453613
0.254992485046387
-1.942272663116455
-0.721569538116455
1.109484672546387
-2.918835163116455
3.917101860046387
2.330187797546387
0.254992485046387
1.231554985046387
-0.843639850616455
-1.453991413116455
-0.599499702453613
-0.721569538116455
-1.087780475616455
-0.111218452453613
2.696398735046387
-0.599499702453613
-1.209850788116455
3.428820610046387
2.330187797546387
-0.111218452453613
-2.796764850616455
2.574328422546387
2.818469047546387
-2.918835163116455
-2.308483600616455
1.963976860046387
-0.843639850616455
-0.599499702453613
0.987414360046387
-0.721569538116455
1.109484672546387
-3.040905475616455
-0.477429389953613
-0.599499702453613
0.377062797546387
1.109484672546387
0.987414360046387
3.672961235046387
2.818469047546387
-1.942272663116455
0.010851860046387
0.987414360046387
-2.674694538116455
0.132922172546387
2.574328422546387
-0.965710163116455
-2.552624225616455
-1.698132038116455
-2.064342975616455
0.743273735046387
-1.209850788116455
0.987414360046387
-1.942272663116455
-0.477429389953613
1.353625297546387
-2.918835163116455
-0.111218452453613
0.377062797546387
-0.721569538116455
-1.331921100616455
0.254992485046387
1.841906547546387
0.377062797546387
2.452258110046387
0.010851860046387
-2.064342975616455
-1.331921100616455
-0.355359077453613
-0.843639850616455
1.353625297546387
1.841906547546387
0.010851860046387
1.841906547546387
0.987414360046387
-2.552624225616455
2.452258110046387
0.499133110046387
-0.599499702453613
-0.599499702453613
-0.843639850616455
3.550890922546387
-0.599499702453613
-0.111218452453613
2.086047172546387
0.865344047546387
0.621203422546387
-0.599499702453613
-2.186413288116455
1.475695610046387
-2.796764850616455
-3.895397663116455
1.475695610046387
-0.111218452453613
-1.331921100616455
0.499133110046387
4.161242485046387
-2.918835163116455
0.743273735046387
2.940539360046387
-3.285046100616455
-0.721569538116455
2.574328422546387
-1.087780475616455
-1.942272663116455
0.621203422546387
-2.064342975616455
-2.552624225616455
-0.111218452453613
2.330187797546387
0.743273735046387
-4.139538288116455
2.696398735046387
1.475695610046387
-1.087780475616455
0.621203422546387
-2.308483600616455
0.132922172546387
-1.576061725616455
-2.430553913116455
-0.965710163116455
0.743273735046387
2.208117485046387
0.743273735046387
-1.453991413116455
-2.430553913116455
-2.308483600616455
0.987414360046387
2.940539360046387
-1.942272663116455
-3.040905475616455
-0.355359077453613
3.184679985046387
0.499133110046387
-0.843639850616455
-0.477429389953613
2.452258110046387
0.132922172546387
-4.017467975616455
1.597765922546387
1.719836235046387
-3.773327350616455
1.109484672546387
2.940539360046387
-1.331921100616455
-0.721569538116455
3.184679985046387
-2.674694538116455
-0.965710163116455
-2.186413288116455
-0.233288764953613
0.132922172546387
-3.162975788116455
0.621203422546387
1.109484672546387
1.841906547546387
2.208117485046387
-4.261608600616455
-3.040905475616455
4.283312797546387
0.132922172546387
-0.721569538116455
2.330187797546387
0.621203422546387
1.231554985046387
1.109484672546387
2.940539360046387
1.231554985046387
-1.942272663116455
0.621203422546387
-0.355359077453613
0.743273735046387
-1.453991413116455
-2.308483600616455
1.353625297546387
2.086047172546387
5.137804985046387
0.987414360046387
1.231554985046387
-1.453991413116455
0.743273735046387
2.696398735046387
1.719836235046387
-2.186413288116455
1.963976860046387
-1.087780475616455
-2.308483600616455
1.231554985046387
4.405383110046387
-0.233288764953613
-0.477429389953613
1.109484672546387
-0.233288764953613
1.475695610046387
-0.355359077453613
-0.843639850616455
0.254992485046387
-0.111218452453613
-1.942272663116455
-1.576061725616455
-0.111218452453613
1.475695610046387
-0.599499702453613
0.010851860046387
2.086047172546387
-0.355359077453613
-1.942272663116455
-0.111218452453613
1.597765922546387
0.254992485046387
0.621203422546387
-0.721569538116455
0.377062797546387
-0.721569538116455
-1.942272663116455
0.132922172546387
-0.233288764953613
-1.087780475616455
3.306750297546387
-0.111218452453613
1.353625297546387
1.109484672546387
-1.576061725616455
-1.820202350616455
-2.064342975616455
-1.942272663116455
3.795031547546387
1.231554985046387
-3.895397663116455
-1.820202350616455
0.743273735046387
-2.552624225616455
-1.087780475616455
0.987414360046387
-1.576061725616455
1.353625297546387
0.865344047546387
-3.895397663116455
1.963976860046387
3.550890922546387
-2.430553913116455
2.330187797546387
0.987414360046387
-1.942272663116455
-2.430553913116455
1.963976860046387
-1.698132038116455
-1.576061725616455
1.475695610046387
0.499133110046387
-0.843639850616455
-1.087780475616455
2.086047172546387
1.719836235046387
-1.942272663116455
-1.453991413116455
-0.477429389953613
-1.453991413116455
-1.576061725616455
-1.453991413116455
1.963976860046387
-0.477429389953613
-3.895397663116455
0.010851860046387
0.377062797546387
-2.430553913116455
0.621203422546387
-3.773327350616455
0.865344047546387
2.330187797546387
-0.355359077453613
2.574328422546387
2.574328422546387
-1.209850788116455
0.987414360046387
-0.477429389953613
-1.087780475616455
-2.064342975616455
-0.355359077453613
0.865344047546387
-0.843639850616455
1.719836235046387
-0.477429389953613
-3.895397663116455
-1.209850788116455
1.841906547546387
-1.453991413116455
-0.111218452453613
1.109484672546387
-4.139538288116455
3.062609672546387
1.353625297546387
-1.331921100616455
3.672961235046387
-0.233288764953613
-0.233288764953613
-0.721569538116455
1.109484672546387
-1.209850788116455
-2.186413288116455
-2.796764850616455
1.719836235046387
0.132922172546387
-0.843639850616455
0.499133110046387
-1.331921100616455
1.475695610046387
1.109484672546387
0.377062797546387
-0.721569538116455
2.086047172546387
-0.843639850616455
-1.331921100616455
2.574328422546387
-0.599499702453613
-0.477429389953613
-0.965710163116455
0.987414360046387
-3.651257038116455
1.719836235046387
2.452258110046387
-2.064342975616455
-2.064342975616455
-2.186413288116455
-0.721569538116455
2.452258110046387
-1.453991413116455
-2.796764850616455
-0.355359077453613
1.231554985046387
1.963976860046387
-1.698132038116455
-2.186413288116455
3.550890922546387
0.010851860046387
-0.843639850616455
-0.599499702453613
-2.674694538116455
0.987414360046387
3.184679985046387
2.940539360046387
-0.599499702453613
-1.698132038116455
-0.111218452453613
0.377062797546387
-2.430553913116455
-3.040905475616455
1.353625297546387
3.306750297546387
-0.721569538116455
-1.209850788116455
2.452258110046387
1.963976860046387
-0.477429389953613
-1.942272663116455
0.377062797546387
3.917101860046387
-2.308483600616455
-0.111218452453613
0.132922172546387
-2.064342975616455
2.818469047546387
-1.698132038116455
-3.529186725616455
-0.721569538116455
0.987414360046387
0.499133110046387
-4.139538288116455
1.231554985046387
2.452258110046387
-1.820202350616455
-0.965710163116455
-1.331921100616455
-0.721569538116455
-2.186413288116455
-1.087780475616455
-0.233288764953613
2.086047172546387
0.132922172546387
1.231554985046387
3.062609672546387
1.353625297546387
2.696398735046387
-0.965710163116455
1.353625297546387
-0.111218452453613
-0.111218452453613
1.597765922546387
-3.529186725616455
-0.721569538116455
-1.453991413116455
0.010851860046387
-0.477429389953613
0.621203422546387
0.621203422546387
-4.139538288116455
0.132922172546387
1.353625297546387
-1.331921100616455
0.010851860046387
1.719836235046387
2.452258110046387
-1.576061725616455
-0.599499702453613
1.841906547546387
2.696398735046387
-2.430553913116455
1.963976860046387
-0.111218452453613
-1.209850788116455
0.499133110046387
0.377062797546387
-2.186413288116455
-1.820202350616455
2.574328422546387
1.963976860046387
-1.698132038116455
0.499133110046387
2.818469047546387
-1.820202350616455
-3.407116413116455
1.841906547546387
-1.209850788116455
-1.209850788116455
1.475695610046387
1.353625297546387
1.353625297546387
0.743273735046387
-2.918835163116455
-0.355359077453613
2.452258110046387
-1.698132038116455
0.865344047546387
0.499133110046387
-0.843639850616455
1.963976860046387
0.743273735046387
0.499133110046387
0.499133110046387
1.109484672546387
-0.111218452453613
1.597765922546387
-0.355359077453613
-2.308483600616455
-2.552624225616455
2.574328422546387
-1.087780475616455
-1.453991413116455
1.597765922546387
0.499133110046387
-1.087780475616455
-0.843639850616455
2.330187797546387
3.672961235046387
-2.430553913116455
0.132922172546387
-1.209850788116455
-2.918835163116455
0.132922172546387
0.621203422546387
-0.477429389953613
-0.233288764953613
3.184679985046387
0.254992485046387
1.963976860046387
-2.430553913116455
1.353625297546387
2.818469047546387
-3.407116413116455
-0.721569538116455
2.696398735046387
1.597765922546387
-1.576061725616455
-1.820202350616455
-1.087780475616455
1.109484672546387
-2.552624225616455
-0.355359077453613
1.353625297546387
1.109484672546387
-0.599499702453613
3.306750297546387
-0.233288764953613
1.109484672546387
3.795031547546387
-1.453991413116455
-2.186413288116455
0.743273735046387
-0.233288764953613
2.208117485046387
1.231554985046387
0.621203422546387
0.010851860046387
1.597765922546387
-0.965710163116455
-2.064342975616455
-1.087780475616455
2.818469047546387
-1.820202350616455
-0.599499702453613
2.696398735046387
1.109484672546387
0.987414360046387
-2.430553913116455
-0.843639850616455
-1.576061725616455
-3.407116413116455
-0.599499702453613
2.818469047546387
1.231554985046387
-0.111218452453613
-0.111218452453613
-0.599499702453613
-0.233288764953613
1.719836235046387
0.499133110046387
0.987414360046387
-0.111218452453613
0.499133110046387
-1.331921100616455
1.963976860046387
-0.233288764953613
-0.721569538116455
2.086047172546387
0.132922172546387
-3.773327350616455
0.987414360046387
-0.355359077453613
-1.698132038116455
-0.111218452453613
-0.355359077453613
1.353625297546387
0.254992485046387
-2.674694538116455
-1.331921100616455
-0.965710163116455
-2.064342975616455
4.893664360046387
2.696398735046387
0.499133110046387
3.795031547546387
-2.308483600616455
-0.721569538116455
3.550890922546387
-2.186413288116455
0.865344047546387
0.010851860046387
-1.820202350616455
3.550890922546387
-3.040905475616455
0.132922172546387
0.254992485046387
-0.843639850616455
0.010851860046387
0.621203422546387
-1.576061725616455
-0.233288764953613
-2.064342975616455
1.597765922546387
0.865344047546387
-3.773327350616455
-1.209850788116455
0.132922172546387
5.259875297546387
0.254992485046387
-0.477429389953613
-0.599499702453613
-4.261608600616455
-2.674694538116455
2.330187797546387
1.231554985046387
0.377062797546387
4.405383110046387
-1.209850788116455
-3.773327350616455
-2.064342975616455
-0.233288764953613
4.283312797546387
0.132922172546387
3.306750297546387
1.719836235046387
-1.942272663116455
1.841906547546387
3.184679985046387
0.010851860046387
-2.552624225616455
0.010851860046387
0.865344047546387
2.452258110046387
-1.453991413116455
1.719836235046387
-0.233288764953613
-0.965710163116455
3.795031547546387
0.132922172546387
1.475695610046387
-0.111218452453613
-2.186413288116455
-1.209850788116455
-0.721569538116455
-0.965710163116455
0.254992485046387
-0.599499702453613
-0.233288764953613
-3.285046100616455
0.987414360046387
1.353625297546387
1.963976860046387
4.039172172546387
-1.453991413116455
0.254992485046387
1.109484672546387
1.597765922546387
-801.136535644531250
-3191.029052734375000
-1744.617919921875000
-343.494964599609370
-589.710754394531250
-597.034973144531250
-430.775238037109370
-437.611175537109370
-449.085784912109370
-423.573089599609370
-414.784027099609370
-414.173675537109370
-407.581878662109370
-399.647308349609370
-393.665863037109370
-392.078948974609370
-386.341644287109370
-382.313323974609370
-374.378753662109370
-372.425628662109370
-369.251800537109370
-362.782073974609370
-361.073089599609370
-355.457855224609370
-349.110198974609370
-347.889495849609370
-339.222503662109370
-334.217620849609370
-332.386566162109370
-332.142425537109370
-329.212738037109370
-322.987152099609370
-318.958831787109370
-313.709808349609370
-311.146331787109370
-306.263519287109370
-303.089691162109370
-302.357269287109370
-297.840667724609370
-292.713714599609370
-290.638519287109370
-287.586761474609370
-280.140472412109370
-280.994964599609370
-277.454925537109370
-275.135589599609370
-271.961761474609370
-266.346527099609370
-264.271362304687500
-258.778198242187500
-256.947143554687500
-254.383666992187500
-249.012573242187500
-246.082885742187500
-245.472534179687500
-242.176635742187500
-238.148315429687500
-239.613159179687500
-235.218627929687500
-231.922729492187500
-230.335815429687500
-227.284057617187500
-220.203979492187500
-223.499877929687500
-219.837768554687500
-214.466674804687500
-212.879760742187500
-213.612182617187500
-210.072143554687500
-205.433471679687500
-202.992065429687500
-200.184448242187500
-199.574096679687500
-197.987182617187500
-193.348510742187500
-192.860229492187500
-191.883666992187500
-189.442260742187500
-187.733276367187500
-186.024291992187500
-182.240112304687500
-181.385620117187500
-179.676635742187500
-175.160034179687500
-173.084838867187500
-172.596557617187500
-171.619995117187500
-167.591674804687500
-163.929565429687500
-165.882690429687500
-163.319213867187500
-162.464721679687500
-163.197143554687500
-156.239135742187500
-153.797729492187500
-151.234252929687500
-150.745971679687500
-152.454956054687500
-150.623901367187500
-148.182495117187500
-143.665893554687500
-142.201049804687500
-138.783081054687500
-140.492065429687500
-140.736206054687500
-138.294799804687500
-135.120971679687500
-133.045776367187500
-128.407104492187500
-128.162963867187500
-131.458862304687500
-131.703002929687500
-126.331909179687500
-127.674682617187500
-126.576049804687500
-121.327026367187500
-119.007690429687500
-122.059448242187500
-117.542846679687500
-116.810424804687500
-117.420776367187500
-115.345581054687500
-112.782104492187500
-113.880737304687500
-114.735229492187500
-109.852416992187500
-107.777221679687500
-109.242065429687500
-105.946166992187500
-107.655151367187500
-104.847534179687500
-101.551635742187500
-103.382690429687500
-98.621948242187500
-98.621948242187500
-100.697143554687500
-96.424682617187500
-94.837768554687500
-100.330932617187500
-95.936401367187500
-90.931518554687500
-94.105346679687500
-92.030151367187500
-91.175659179687500
-86.170776367187500
-87.879760742187500
-87.269409179687500
-85.438354492187500
-85.560424804687500
-84.217651367187500
-82.264526367187500
-82.508666992187500
-78.968627929687500
-80.067260742187500
-80.555541992187500
-79.823120117187500
-78.724487304687500
-80.433471679687500
-77.747924804687500
-74.574096679687500
-74.574096679687500
-74.574096679687500
-74.818237304687500
-74.818237304687500
-70.911994934082031
-71.156135559082031
-69.813362121582031
-71.644416809082031
-68.104377746582031
-69.325080871582031
-72.498908996582031
-69.203010559082031
-68.104377746582031
-67.616096496582031
-64.320198059082031
-63.099494934082031
-61.268440246582031
-65.296760559082031
-61.756721496582031
-61.146369934082031
-61.146369934082031
-58.704963684082031
-61.024299621582031
-62.000862121582031
-59.193244934082031
-58.827033996582031
-57.606330871582031
-58.582893371582031
-59.559455871582031
-55.164924621582031
-56.995979309082031
-57.850471496582031
-53.578010559082031
-54.066291809082031
-55.409065246582031
-53.944221496582031
-51.869026184082031
-51.502815246582031
-50.282112121582031
-48.695198059082031
-54.310432434082031
-51.502815246582031
-47.352424621582031
-53.211799621582031
-48.328987121582031
-47.474494934082031
-47.840705871582031
-43.202033996582031
-44.666877746582031
-49.427619934082031
-48.451057434082031
-44.544807434082031
-41.248908996582031
-45.643440246582031
-46.864143371582031
-41.126838684082031
-44.178596496582031
-40.638557434082031
-42.713752746582031
-43.446174621582031
-42.347541809082031
-44.056526184082031
-44.300666809082031
-40.516487121582031
-39.295783996582031
-41.126838684082031
-37.098518371582031
-38.319221496582031
-37.586799621582031
-38.075080871582031
-40.394416809082031
-36.854377746582031
-37.953010559082031
-36.366096496582031
-36.854377746582031
-37.708869934082031
-35.511604309082031
-36.244026184082031
-35.755744934082031
-37.098518371582031
-36.610237121582031
-34.168830871582031
-34.046760559082031
-32.703987121582031
-35.145393371582031
-33.680549621582031
-28.919809341430664
-33.314338684082031
-34.290901184082031
-35.999885559082031
-31.117074966430664
-30.995004653930664
-33.802619934082031
-30.995004653930664
-26.966684341430664
-28.553598403930664
-31.117074966430664
-29.408090591430664
-31.117074966430664
-33.192268371582031
-30.384653091430664
-30.628793716430664
-27.821176528930664
-28.309457778930664
-32.215705871582031
-29.286020278930664
-27.943246841430664
-27.210824966430664
-29.408090591430664
-29.774301528930664
-27.821176528930664
-28.187387466430664
-29.041879653930664
-27.332895278930664
-24.647350311279297
-24.036998748779297
-27.210824966430664
-28.797739028930664
-24.281139373779297
-23.426647186279297
-26.112192153930664
-29.408090591430664
-23.914928436279297
-20.863170623779297
-28.431528091430664
-27.943246841430664
-17.933483123779297
-22.328014373779297
-23.914928436279297
-25.257699966430664
-27.943246841430664
-22.328014373779297
-19.398326873779297
-20.130748748779297
-22.328014373779297
-25.745981216430664
-22.694225311279297
-20.619029998779297
-22.816295623779297
-24.525279998779297
-20.619029998779297
-21.229381561279297
-23.304576873779297
-21.229381561279297
-20.130748748779297
-19.398326873779297
-22.816295623779297
-20.130748748779297
-20.374889373779297
-17.933483123779297
-20.374889373779297
-21.961803436279297
-23.304576873779297
-20.985240936279297
-17.445201873779297
-20.252819061279297
-20.130748748779297
-21.839733123779297
-19.154186248779297
-21.229381561279297
-19.520397186279297
-19.886608123779297
-18.787975311279297
-18.787975311279297
-20.741100311279297
-19.398326873779297
-18.421764373779297
-22.205944061279297
-19.276256561279297
-16.590709686279297
-19.642467498779297
-20.130748748779297
-19.642467498779297
-16.834850311279297
-18.177623748779297
-15.370006561279297
-13.661022186279297
-17.567272186279297
-19.398326873779297
-17.933483123779297
-16.956920623779297
-16.468639373779297
-17.811412811279297
-16.834850311279297
-17.323131561279297
-15.980358123779297
-17.201061248779297
-16.712779998779297
-18.543834686279297
-18.543834686279297
-15.980358123779297
-12.806529998779297
-17.689342498779297
-17.445201873779297
-15.492076873779297
-15.858287811279297
-13.416881561279297
-16.224498748779297
-18.543834686279297
-15.614147186279297
-15.614147186279297
-16.468639373779297
-16.224498748779297
-15.247936248779297
-15.003795623779297
-16.102428436279297
-13.661022186279297
-16.712779998779297
-15.980358123779297
-15.736217498779297
-13.905162811279297
-13.661022186279297
-12.196178436279297
-15.125865936279297
-15.858287811279297
-14.149303436279297
-12.684459686279297
-15.858287811279297
-15.614147186279297
-13.783092498779297
-14.149303436279297
-13.172740936279297
-13.294811248779297
-13.416881561279297
-15.492076873779297
-11.952037811279297
-13.172740936279297
-16.834850311279297
-16.224498748779297
-12.684459686279297
-16.102428436279297
-14.637584686279297
-13.905162811279297
-15.736217498779297
-12.806529998779297
-12.684459686279297
-13.538951873779297
-11.707897186279297
-15.614147186279297
-13.783092498779297
-15.003795623779297
-13.905162811279297
-13.538951873779297
-17.567272186279297
-11.829967498779297
-9.876842498779297
-10.975475311279297
-13.172740936279297
-13.538951873779297
-11.463756561279297
-14.881725311279297
-15.247936248779297
-8.534069061279297
-13.538951873779297
-15.003795623779297
-9.632701873779297
-10.365123748779297
-16.468639373779297
-11.952037811279297
-13.783092498779297
-10.609264373779297
-10.975475311279297
-15.247936248779297
-11.707897186279297
-13.783092498779297
-14.271373748779297
-12.562389373779297
-11.952037811279297
-12.440319061279297
-10.853404998779297
-14.149303436279297
-9.022350311279297
-11.829967498779297
-17.078990936279297
-10.853404998779297
-9.998912811279297
-17.201061248779297
-11.463756561279297
-10.975475311279297
-12.196178436279297
-14.759654998779297
-13.538951873779297
-11.585826873779297
-13.783092498779297
-9.388561248779297
-10.731334686279297
-13.538951873779297
-12.196178436279297
-9.510631561279297
-11.829967498779297
-13.172740936279297
-10.487194061279297
-9.754772186279297
-11.952037811279297
-11.707897186279297
-12.440319061279297
-10.487194061279297
-9.144420623779297
-11.829967498779297
-8.656139373779297
-10.365123748779297
-13.172740936279297
-9.632701873779297
-10.853404998779297
-13.661022186279297
-13.661022186279297
-10.487194061279297
-8.167858123779297
-12.074108123779297
-15.125865936279297
-10.853404998779297
-10.975475311279297
-10.120983123779297
-12.074108123779297
-9.632701873779297
-10.853404998779297
-11.219615936279297
-13.294811248779297
-7.801647186279297
-10.365123748779297
-12.074108123779297
-10.731334686279297
-11.829967498779297
-10.487194061279297
-9.998912811279297
-11.952037811279297
-11.219615936279297
-8.289928436279297
-8.656139373779297
-13.172740936279297
-12.074108123779297
-12.928600311279297
-10.609264373779297
-10.365123748779297
-15.614147186279297
-8.900279998779297
-8.045787811279297
-10.120983123779297
-11.829967498779297
-10.243053436279297
-10.609264373779297
-9.876842498779297
-8.534069061279297
-10.365123748779297
-10.365123748779297
-10.365123748779297
-11.341686248779297
-10.975475311279297
-13.050670623779297
-6.947154998779297
-8.900279998779297
-14.271373748779297
-9.632701873779297
-9.266490936279297
-6.703014373779297
-9.876842498779297
-12.684459686279297
-8.656139373779297
-9.510631561279297
-9.998912811279297
-10.365123748779297
-8.534069061279297
-9.632701873779297
-10.609264373779297
-9.144420623779297
-10.243053436279297
-10.365123748779297
-8.289928436279297
-8.656139373779297
-13.172740936279297
-11.219615936279297
-7.313365936279297
-10.365123748779297
-9.876842498779297
-11.829967498779297
-11.463756561279297
-10.731334686279297
-8.778209686279297
-9.144420623779297
-9.876842498779297
-9.876842498779297
-10.120983123779297
-10.120983123779297
-9.632701873779297
-9.266490936279297
-8.656139373779297
-8.045787811279297
-10.120983123779297
-9.510631561279297
-8.289928436279297
-10.975475311279297
-7.313365936279297
-10.243053436279297
-10.365123748779297
-4.383678913116455
-9.632701873779297
-12.562389373779297
-9.876842498779297
-12.440319061279297
-11.585826873779297
-9.022350311279297
-12.196178436279297
-11.707897186279297
-10.243053436279297
-9.510631561279297
-10.120983123779297
-7.923717498779297
-12.074108123779297
-7.923717498779297
-6.825084686279297
-13.050670623779297
-8.656139373779297
-6.703014373779297
-10.120983123779297
-9.632701873779297
-13.538951873779297
-10.365123748779297
-10.609264373779297
-8.656139373779297
-9.632701873779297
-12.196178436279297
-7.923717498779297
-11.463756561279297
-14.027233123779297
-9.266490936279297
-10.243053436279297
-9.754772186279297
-4.749889373779297
-9.876842498779297
-9.632701873779297
-9.144420623779297
-9.388561248779297
-10.365123748779297
-8.534069061279297
-10.853404998779297
-6.458873748779297
-8.045787811279297
-10.975475311279297
-9.388561248779297
-9.998912811279297
-9.876842498779297
-9.266490936279297
-11.219615936279297
-8.167858123779297
-10.365123748779297
-14.637584686279297
-9.022350311279297
-8.534069061279297
-11.952037811279297
-10.243053436279297
-8.534069061279297
-10.243053436279297
-9.510631561279297
-9.144420623779297
-14.759654998779297
-12.928600311279297
-9.876842498779297
-8.778209686279297
-11.097545623779297
-9.022350311279297
-8.900279998779297
-9.022350311279297
-9.266490936279297
-9.510631561279297
-11.097545623779297
-7.923717498779297
-9.998912811279297
-9.998912811279297
-9.388561248779297
-10.731334686279297
-11.585826873779297
-9.022350311279297
-8.900279998779297
-11.707897186279297
-9.388561248779297
-8.656139373779297
-8.289928436279297
-9.998912811279297
-10.120983123779297
-11.097545623779297
-9.876842498779297
-11.585826873779297
-11.097545623779297
-9.754772186279297
-9.388561248779297
-10.731334686279297
-13.172740936279297
-10.365123748779297
-8.778209686279297
-9.388561248779297
-11.829967498779297
-11.585826873779297
-7.557506561279297
-8.656139373779297
-10.609264373779297
-10.120983123779297
-7.923717498779297
-10.487194061279297
-10.120983123779297
-10.609264373779297
-8.656139373779297
-8.411998748779297
-11.463756561279297
-8.534069061279297
-7.191295623779297
-9.876842498779297
-12.928600311279297
-6.947154998779297
-8.656139373779297
-14.149303436279297
-8.656139373779297
-10.853404998779297
-11.219615936279297
-8.900279998779297
-9.388561248779297
-10.609264373779297
-11.952037811279297
-9.754772186279297
-6.214733123779297
-9.022350311279297
-7.069225311279297
-11.341686248779297
-13.294811248779297
-7.801647186279297
-8.900279998779297
-11.341686248779297
-10.487194061279297
-10.731334686279297
-9.632701873779297
-9.388561248779297
-13.294811248779297
-10.609264373779297
-10.243053436279297
-10.487194061279297
-8.900279998779297
-7.923717498779297
-6.458873748779297
-11.463756561279297
-10.487194061279297
-11.707897186279297
-10.731334686279297
-10.120983123779297
-9.876842498779297
-7.801647186279297
-11.585826873779297
-10.120983123779297
-10.609264373779297
-11.219615936279297
-8.167858123779297
-11.585826873779297
-10.975475311279297
-10.365123748779297
-10.975475311279297
-9.754772186279297
-10.731334686279297
-7.435436248779297
-8.289928436279297
-10.120983123779297
-5.970592498779297
-9.632701873779297
-12.318248748779297
-6.580944061279297
-8.900279998779297
-9.510631561279297
-8.534069061279297
-10.243053436279297
-14.759654998779297
-8.534069061279297
-9.876842498779297
-13.416881561279297
-9.632701873779297
-9.632701873779297
-10.243053436279297
-12.806529998779297
-10.853404998779297
-9.144420623779297
-10.120983123779297
-9.876842498779297
-10.120983123779297
-14.393444061279297
-7.557506561279297
-9.510631561279297
-8.289928436279297
-8.411998748779297
-10.365123748779297
-9.266490936279297
-7.435436248779297
-8.656139373779297
-12.074108123779297
-13.661022186279297
-8.900279998779297
-7.801647186279297
-10.365123748779297
-12.562389373779297
-9.876842498779297
-9.022350311279297
-10.120983123779297
-9.022350311279297
-9.144420623779297
-10.609264373779297
-9.632701873779297
-7.801647186279297
-8.534069061279297
-12.318248748779297
-10.487194061279297
-9.998912811279297
-10.731334686279297
-11.707897186279297
-9.998912811279297
-10.731334686279297
-9.388561248779297
-9.510631561279297
-9.632701873779297
-9.388561248779297
-14.637584686279297
-9.876842498779297
-8.289928436279297
-12.196178436279297
-7.923717498779297
-12.562389373779297
-9.510631561279297
-10.365123748779297
-11.829967498779297
-6.825084686279297
-9.388561248779297
-8.900279998779297
-8.289928436279297
-10.487194061279297
-9.144420623779297
-9.388561248779297
-14.027233123779297
-8.656139373779297
-8.900279998779297
-9.388561248779297
-5.604381561279297
-11.341686248779297
-10.365123748779297
-11.463756561279297
-12.440319061279297
-10.853404998779297
-9.510631561279297
-7.557506561279297
-8.289928436279297
-7.313365936279297
-11.952037811279297
-11.707897186279297
-7.801647186279297
-9.876842498779297
-11.585826873779297
-5.970592498779297
-9.510631561279297
-12.318248748779297
-9.510631561279297
-11.219615936279297
-10.243053436279297
-8.656139373779297
-9.876842498779297
-5.238170623779297
-8.656139373779297
-12.684459686279297
-10.609264373779297
-8.656139373779297
-11.341686248779297
-9.754772186279297
-10.609264373779297
-9.510631561279297
-11.097545623779297
-7.191295623779297
-9.022350311279297
-6.214733123779297
-4.749889373779297
-9.266490936279297
-11.219615936279297
-10.731334686279297
-9.754772186279297
-9.144420623779297
-10.731334686279297
-10.975475311279297
-11.707897186279297
-9.632701873779297
-8.411998748779297
-8.289928436279297
-9.144420623779297
-9.754772186279297
-9.754772186279297
-9.998912811279297
-8.289928436279297
-8.045787811279297
-10.365123748779297
-9.632701873779297
-7.191295623779297
-10.120983123779297
-10.975475311279297
-7.923717498779297
-9.022350311279297
-9.266490936279297
-6.214733123779297
-9.510631561279297
-8.045787811279297
-12.196178436279297
-10.120983123779297
-9.022350311279297
-13.661022186279297
-11.463756561279297
-8.656139373779297
-7.923717498779297
-9.632701873779297
-9.266490936279297
-10.365123748779297
-10.975475311279297
-9.144420623779297
-5.116100311279297
-9.632701873779297
-10.365123748779297
-8.778209686279297
-8.656139373779297
-10.487194061279297
-8.289928436279297
-7.069225311279297
-11.829967498779297
-10.609264373779297
-9.754772186279297
-11.341686248779297
-13.783092498779297
-10.609264373779297
-8.411998748779297
-9.266490936279297
-10.609264373779297
-8.778209686279297
-11.097545623779297
-9.632701873779297
-10.853404998779297
-9.144420623779297
-7.435436248779297
-11.952037811279297
-8.656139373779297
-9.388561248779297
-8.656139373779297
-7.069225311279297
-10.609264373779297
-11.341686248779297
-9.388561248779297
-11.829967498779297
-11.097545623779297
-8.656139373779297
-8.167858123779297
-8.289928436279297
-8.656139373779297
-8.289928436279297
-12.806529998779297
-9.876842498779297
-6.947154998779297
-11.463756561279297
-12.074108123779297
-8.900279998779297
-7.313365936279297
-11.585826873779297
-11.707897186279297
-10.120983123779297
-9.998912811279297
-9.022350311279297
-9.876842498779297
-12.440319061279297
-10.609264373779297
-9.388561248779297
-10.120983123779297
-9.388561248779297
-10.975475311279297
-7.069225311279297
-11.707897186279297
-11.341686248779297
-10.243053436279297
-8.900279998779297
-12.440319061279297
-7.679576873779297
-8.656139373779297
-11.829967498779297
-9.510631561279297
-9.998912811279297
-11.952037811279297
-10.609264373779297
-10.853404998779297
-6.703014373779297
-6.825084686279297
-12.440319061279297
-9.510631561279297
-7.801647186279297
-8.900279998779297
-11.341686248779297
-12.928600311279297
-11.463756561279297
-6.458873748779297
-5.970592498779297
-12.074108123779297
-8.656139373779297
-8.045787811279297
-9.388561248779297
-8.534069061279297
-11.952037811279297
-9.510631561279297
-10.365123748779297
-10.243053436279297
-11.707897186279297
-6.947154998779297
-12.074108123779297
-9.998912811279297
-7.313365936279297
-11.341686248779297
-10.365123748779297
-9.510631561279297
-11.219615936279297
-7.923717498779297
-9.998912811279297
-11.829967498779297
-9.510631561279297
-8.656139373779297
-10.731334686279297
-10.487194061279297
-9.388561248779297
-14.027233123779297
-10.487194061279297
-8.045787811279297
-6.703014373779297
-5.482311248779297
-7.679576873779297
-6.947154998779297
-10.609264373779297
-10.120983123779297
-10.731334686279297
-8.534069061279297
-11.463756561279297
-11.463756561279297
-11.707897186279297
-8.656139373779297
-7.313365936279297
-8.778209686279297
-13.294811248779297
-9.998912811279297
-9.754772186279297
-10.120983123779297
-10.243053436279297
-7.069225311279297
-8.656139373779297
-9.998912811279297
-9.754772186279297
-11.219615936279297
-6.825084686279297
-7.313365936279297
-13.905162811279297
-10.853404998779297
-8.656139373779297
-9.022350311279297
-9.998912811279297
-9.632701873779297
-11.341686248779297
-7.069225311279297
-6.947154998779297
-12.074108123779297
-7.923717498779297
-9.022350311279297
-8.900279998779297
-9.388561248779297
-8.778209686279297
-9.876842498779297
-11.952037811279297
-8.534069061279297
-9.754772186279297
-9.388561248779297
-9.144420623779297
-7.801647186279297
-7.313365936279297
-13.294811248779297
-9.388561248779297
-11.341686248779297
-8.167858123779297
-7.191295623779297
-12.440319061279297
-9.022350311279297
-10.487194061279297
-8.045787811279297
-7.313365936279297
-6.580944061279297
-10.365123748779297
-11.829967498779297
-8.045787811279297
-9.388561248779297
-10.609264373779297
-11.341686248779297
-10.731334686279297
-5.360240936279297
-9.266490936279297
-12.562389373779297
-10.487194061279297
-8.411998748779297
-6.703014373779297
-10.853404998779297
-12.318248748779297
-10.487194061279297
-7.923717498779297
-10.120983123779297
-12.440319061279297
-10.243053436279297
-8.900279998779297
-10.120983123779297
-10.853404998779297
-11.585826873779297
-12.196178436279297
-4.017467975616455
-11.219615936279297
-12.562389373779297
-9.022350311279297
-11.219615936279297
-10.243053436279297
-9.998912811279297
-10.487194061279297
-9.266490936279297
-12.562389373779297
-8.656139373779297
-7.679576873779297
-12.684459686279297
-9.266490936279297
-7.801647186279297
-9.998912811279297
-7.191295623779297
-11.585826873779297
-8.534069061279297
-7.435436248779297
-9.632701873779297
-13.905162811279297
-12.562389373779297
-10.609264373779297
-11.952037811279297
-7.923717498779297
-6.947154998779297
-9.754772186279297
-11.707897186279297
-8.778209686279297
-8.900279998779297
