# Supplementary material for: Small Size of Recorded Neuronal Structures Confines the Accuracy in Direct Axonal Voltage Measurements
Source: eNeuro. 2021 Aug 2;8(4):ENEURO.0059-21.2021. doi: 10.1523/ENEURO.0059-21.2021 (PMC8342265; doi:10.1523/ENEURO.0059-21.2021)
Supplement: Extended Data 1 — NEURON codes producing data shown in Figures 2, 5, 8. Download Extended Data 1, ZIP file. [file enu-eN-NWR-0059-21-s01.zip › realistic amplifier model/1_amplifier construction/filter_set/modelcell/wofilter.dat]

-1.763318538665772
-2.495740413665772
-1.885388851165772
0.067735671997070
1.288438796997070
0.922227859497070
-0.664686203002930
-2.007459163665772
-1.397107601165772
-2.251599788665772
-2.129529476165772
-0.420545578002930
-1.030896663665772
1.776720046997070
-2.373670101165772
-1.152966976165772
0.189805984497070
2.509141921997070
-0.420545578002930
2.020860671997070
0.433946609497070
-3.106091976165772
-0.908826351165771
0.922227859497070
-1.152966976165772
-1.397107601165772
2.509141921997070
0.800157546997070
-2.373670101165772
2.997423171997070
-1.641248226165772
-1.275037288665772
0.678087234497070
4.828477859497070
2.631212234497070
-0.664686203002930
2.142930984497070
2.997423171997070
-0.054334640502930
-0.908826351165771
0.800157546997070
1.898790359497070
-3.106091976165772
0.311876296997070
1.044298171997070
-1.275037288665772
-3.228162288665772
1.654649734497070
1.166368484497070
-1.275037288665772
0.189805984497070
-2.373670101165772
-1.030896663665772
-1.641248226165772
-0.908826351165771
0.067735671997070
-0.054334640502930
-1.641248226165772
6.293321609497070
0.922227859497070
-3.350232601165772
-0.298475265502930
-3.472302913665772
-2.373670101165772
2.142930984497070
-0.054334640502930
-0.786756038665771
2.509141921997070
-1.885388851165772
-1.030896663665772
-1.763318538665772
-0.786756038665771
0.433946609497070
-2.617810726165772
-1.275037288665772
2.509141921997070
2.387071609497070
1.410509109497070
-2.739881038665772
2.142930984497070
-0.176404953002930
-0.786756038665771
-1.397107601165772
0.067735671997070
-0.786756038665771
-2.251599788665772
-1.030896663665772
-0.542615890502930
3.241563796997070
0.189805984497070
-1.641248226165772
0.678087234497070
0.922227859497070
1.654649734497070
-2.861951351165772
-1.763318538665772
3.119493484497070
1.288438796997070
-1.397107601165772
1.776720046997070
-0.542615890502930
-2.373670101165772
1.776720046997070
0.556016921997070
-2.739881038665772
0.311876296997070
1.654649734497070
0.067735671997070
1.776720046997070
-0.176404953002930
1.532579421997070
2.997423171997070
-0.176404953002930
-2.007459163665772
-0.786756038665771
3.119493484497070
3.241563796997070
0.678087234497070
0.922227859497070
-1.641248226165772
2.631212234497070
-2.617810726165772
-1.763318538665772
-1.397107601165772
-2.007459163665772
2.631212234497070
-1.275037288665772
-3.716443538665772
0.433946609497070
-1.275037288665772
0.067735671997070
1.288438796997070
1.044298171997070
0.433946609497070
-2.861951351165772
-0.176404953002930
-0.176404953002930
1.898790359497070
-0.542615890502930
-0.176404953002930
-0.054334640502930
1.776720046997070
-1.885388851165772
-1.519177913665772
-0.176404953002930
-1.397107601165772
-2.007459163665772
0.311876296997070
0.922227859497070
2.387071609497070
0.678087234497070
-1.763318538665772
-0.542615890502930
1.166368484497070
0.433946609497070
0.433946609497070
-0.542615890502930
1.044298171997070
3.363634109497070
-0.786756038665771
0.311876296997070
5.560899734497070
-3.716443538665772
-6.401989936828613
0.922227859497070
-1.519177913665772
-1.152966976165772
3.363634109497070
2.265001296997070
1.166368484497070
-1.885388851165772
-0.664686203002930
3.485704421997070
-0.420545578002930
-0.298475265502930
1.532579421997070
-2.861951351165772
2.020860671997070
5.194688796997070
-1.763318538665772
-0.054334640502930
2.387071609497070
1.166368484497070
0.311876296997070
-1.641248226165772
0.556016921997070
0.311876296997070
1.166368484497070
-1.885388851165772
-2.251599788665772
2.509141921997070
-0.786756038665771
1.532579421997070
-1.641248226165772
-2.251599788665772
-1.885388851165772
-2.861951351165772
1.898790359497070
3.119493484497070
-4.693006038665772
0.922227859497070
1.654649734497070
-0.298475265502930
2.265001296997070
0.311876296997070
0.922227859497070
-2.007459163665772
0.311876296997070
-1.519177913665772
0.678087234497070
0.922227859497070
1.776720046997070
-1.885388851165772
0.311876296997070
1.776720046997070
-1.641248226165772
0.556016921997070
-0.542615890502930
-1.519177913665772
1.166368484497070
2.997423171997070
-1.397107601165772
-0.542615890502930
1.044298171997070
2.265001296997070
-1.152966976165772
-2.373670101165772
-3.594373226165772
-0.420545578002930
2.997423171997070
1.044298171997070
2.020860671997070
-0.298475265502930
-2.007459163665772
-0.664686203002930
-1.275037288665772
1.532579421997070
2.875352859497070
2.509141921997070
2.509141921997070
1.288438796997070
-1.763318538665772
0.556016921997070
-1.519177913665772
3.119493484497070
0.311876296997070
-3.228162288665772
-0.054334640502930
0.556016921997070
0.800157546997070
-3.472302913665772
0.067735671997070
1.898790359497070
-2.007459163665772
0.189805984497070
1.288438796997070
-2.129529476165772
-1.152966976165772
-2.251599788665772
0.800157546997070
4.096055984497070
-2.251599788665772
-1.519177913665772
1.288438796997070
-0.786756038665771
-0.420545578002930
3.729845046997070
0.189805984497070
-1.152966976165772
1.410509109497070
-1.030896663665772
0.556016921997070
-0.176404953002930
-0.298475265502930
-1.885388851165772
-1.763318538665772
2.265001296997070
0.678087234497070
-1.030896663665772
2.265001296997070
-1.519177913665772
-0.176404953002930
2.142930984497070
-1.763318538665772
-0.908826351165771
3.241563796997070
-1.152966976165772
1.166368484497070
-0.542615890502930
-4.204724788665772
-2.129529476165772
1.288438796997070
-1.275037288665772
-0.420545578002930
3.119493484497070
2.875352859497070
-0.786756038665771
-1.519177913665772
2.020860671997070
1.654649734497070
0.433946609497070
-2.984021663665772
-0.786756038665771
0.067735671997070
-1.519177913665772
-1.275037288665772
-1.641248226165772
-2.251599788665772
0.189805984497070
2.631212234497070
0.189805984497070
1.166368484497070
-1.030896663665772
-0.908826351165771
0.311876296997070
-0.176404953002930
-1.275037288665772
2.509141921997070
2.631212234497070
-2.617810726165772
0.189805984497070
-0.664686203002930
-2.739881038665772
-2.251599788665772
0.556016921997070
2.509141921997070
-3.106091976165772
-3.960584163665772
-1.641248226165772
0.556016921997070
-0.786756038665771
-0.054334640502930
2.020860671997070
1.654649734497070
-0.298475265502930
-0.054334640502930
2.265001296997070
0.556016921997070
-0.054334640502930
3.119493484497070
1.410509109497070
-2.495740413665772
1.898790359497070
2.509141921997070
-0.664686203002930
0.433946609497070
0.067735671997070
-2.984021663665772
-0.420545578002930
-1.152966976165772
-1.397107601165772
-3.228162288665772
3.363634109497070
3.607774734497070
1.044298171997070
1.044298171997070
-0.298475265502930
3.851915359497070
-0.908826351165771
-1.885388851165772
-0.054334640502930
1.166368484497070
1.044298171997070
1.166368484497070
-1.152966976165772
-1.641248226165772
-2.984021663665772
-0.542615890502930
2.387071609497070
-0.542615890502930
-0.176404953002930
-0.908826351165771
-0.542615890502930
1.288438796997070
-0.054334640502930
-1.397107601165772
1.776720046997070
2.265001296997070
-2.861951351165772
1.166368484497070
0.189805984497070
-3.350232601165772
-0.298475265502930
1.166368484497070
-1.519177913665772
-1.152966976165772
-0.542615890502930
-1.641248226165772
-2.251599788665772
-2.129529476165772
0.311876296997070
-0.054334640502930
-0.908826351165771
-0.298475265502930
-0.786756038665771
0.433946609497070
0.922227859497070
-0.298475265502930
0.067735671997070
-1.152966976165772
-1.152966976165772
-0.298475265502930
-1.885388851165772
1.776720046997070
2.753282546997070
-2.129529476165772
1.654649734497070
1.898790359497070
-0.664686203002930
-0.420545578002930
1.410509109497070
2.631212234497070
0.067735671997070
1.776720046997070
0.556016921997070
4.950548171997070
0.678087234497070
-2.861951351165772
-3.106091976165772
0.678087234497070
1.410509109497070
0.922227859497070
2.509141921997070
-4.937146186828613
-3.350232601165772
-2.129529476165772
0.311876296997070
0.311876296997070
-1.763318538665772
-0.542615890502930
1.044298171997070
1.776720046997070
0.189805984497070
-0.176404953002930
-0.176404953002930
1.654649734497070
2.997423171997070
0.556016921997070
-0.420545578002930
0.433946609497070
2.020860671997070
-2.495740413665772
0.067735671997070
-3.472302913665772
-2.617810726165772
2.753282546997070
0.433946609497070
-3.106091976165772
0.433946609497070
0.189805984497070
-0.786756038665771
1.288438796997070
-1.641248226165772
0.678087234497070
-0.176404953002930
-1.885388851165772
1.532579421997070
-1.519177913665772
-4.815075874328613
-1.152966976165772
-2.617810726165772
-1.397107601165772
1.288438796997070
1.898790359497070
0.067735671997070
-3.472302913665772
2.387071609497070
-1.885388851165772
0.189805984497070
-0.298475265502930
-0.908826351165771
3.851915359497070
1.776720046997070
-0.542615890502930
-1.763318538665772
-0.298475265502930
2.265001296997070
1.044298171997070
1.410509109497070
0.922227859497070
-2.007459163665772
-0.176404953002930
-0.908826351165771
2.997423171997070
-0.176404953002930
-1.763318538665772
3.363634109497070
2.387071609497070
-1.641248226165772
-0.908826351165771
-0.298475265502930
-1.397107601165772
-0.054334640502930
1.776720046997070
-1.641248226165772
1.410509109497070
0.800157546997070
-0.542615890502930
-2.251599788665772
3.851915359497070
2.753282546997070
-0.420545578002930
-1.397107601165772
1.166368484497070
-0.420545578002930
-0.664686203002930
-3.106091976165772
0.556016921997070
-0.786756038665771
3.851915359497070
1.410509109497070
-1.030896663665772
2.875352859497070
-0.908826351165771
-5.669568061828613
-2.739881038665772
1.532579421997070
1.044298171997070
-0.420545578002930
-1.030896663665772
-2.495740413665772
5.560899734497070
-0.664686203002930
-0.420545578002930
0.311876296997070
-1.030896663665772
2.997423171997070
-0.054334640502930
1.654649734497070
-0.542615890502930
1.044298171997070
0.800157546997070
-3.472302913665772
1.288438796997070
2.265001296997070
-0.542615890502930
-0.054334640502930
-0.908826351165771
0.311876296997070
0.800157546997070
-1.519177913665772
1.410509109497070
0.922227859497070
-0.664686203002930
1.410509109497070
0.433946609497070
-1.519177913665772
1.898790359497070
2.875352859497070
1.898790359497070
-2.861951351165772
-1.519177913665772
0.189805984497070
0.678087234497070
2.020860671997070
0.189805984497070
-0.786756038665771
1.532579421997070
0.678087234497070
-0.664686203002930
0.678087234497070
-0.664686203002930
1.166368484497070
-0.542615890502930
-1.763318538665772
-0.542615890502930
-2.251599788665772
1.776720046997070
0.678087234497070
-1.763318538665772
-2.007459163665772
-0.176404953002930
2.020860671997070
1.044298171997070
-3.472302913665772
-0.420545578002930
2.509141921997070
-0.908826351165771
-2.251599788665772
-0.298475265502930
3.851915359497070
0.067735671997070
-2.251599788665772
2.509141921997070
-0.054334640502930
-1.519177913665772
-0.908826351165771
3.973985671997070
0.678087234497070
-0.420545578002930
-2.495740413665772
0.189805984497070
1.288438796997070
-1.397107601165772
-2.861951351165772
2.753282546997070
-0.298475265502930
0.433946609497070
2.387071609497070
-1.641248226165772
1.288438796997070
-0.176404953002930
-0.420545578002930
2.753282546997070
-0.054334640502930
0.922227859497070
-0.420545578002930
-3.350232601165772
-0.664686203002930
-1.397107601165772
-1.763318538665772
2.020860671997070
-0.908826351165771
-2.861951351165772
2.997423171997070
2.875352859497070
1.898790359497070
2.142930984497070
-1.397107601165772
-1.275037288665772
1.532579421997070
0.433946609497070
0.067735671997070
-0.664686203002930
-0.298475265502930
-1.397107601165772
3.973985671997070
-0.298475265502930
0.433946609497070
0.067735671997070
2.387071609497070
0.678087234497070
-4.815075874328613
-0.908826351165771
-0.786756038665771
-1.275037288665772
-0.054334640502930
-2.739881038665772
-0.054334640502930
0.311876296997070
0.067735671997070
-1.519177913665772
-0.664686203002930
1.288438796997070
-0.786756038665771
-1.641248226165772
0.800157546997070
-1.641248226165772
-2.373670101165772
2.142930984497070
0.189805984497070
-2.129529476165772
2.509141921997070
-0.420545578002930
-1.641248226165772
-1.519177913665772
0.189805984497070
-1.519177913665772
-0.664686203002930
2.387071609497070
-1.397107601165772
2.875352859497070
-4.082654476165772
-1.641248226165772
3.485704421997070
-0.298475265502930
0.311876296997070
4.706407546997070
6.293321609497070
-3.472302913665772
-0.786756038665771
2.875352859497070
0.922227859497070
-2.373670101165772
-0.786756038665771
1.166368484497070
1.898790359497070
-1.519177913665772
1.898790359497070
0.922227859497070
-0.908826351165771
2.020860671997070
-2.129529476165772
-0.786756038665771
-1.763318538665772
-3.716443538665772
0.067735671997070
0.922227859497070
-2.373670101165772
1.288438796997070
-0.664686203002930
-2.495740413665772
0.556016921997070
-1.030896663665772
0.800157546997070
-0.664686203002930
-4.082654476165772
1.776720046997070
0.067735671997070
2.020860671997070
2.875352859497070
-1.397107601165772
-2.739881038665772
1.654649734497070
-3.472302913665772
-1.152966976165772
0.922227859497070
-0.054334640502930
2.753282546997070
0.678087234497070
1.776720046997070
-3.838513851165772
-0.664686203002930
0.922227859497070
-2.251599788665772
-2.617810726165772
1.654649734497070
5.072618484497070
-3.106091976165772
2.387071609497070
0.556016921997070
-3.106091976165772
-2.861951351165772
2.997423171997070
2.875352859497070
-1.152966976165772
1.410509109497070
2.265001296997070
0.189805984497070
2.509141921997070
1.166368484497070
-3.960584163665772
1.288438796997070
3.973985671997070
0.678087234497070
1.166368484497070
0.556016921997070
-1.152966976165772
-1.519177913665772
3.363634109497070
3.363634109497070
-1.641248226165772
-0.542615890502930
1.288438796997070
-1.397107601165772
-0.176404953002930
-2.984021663665772
2.142930984497070
0.311876296997070
-0.420545578002930
-1.030896663665772
1.776720046997070
-0.786756038665771
0.678087234497070
0.433946609497070
-1.152966976165772
0.067735671997070
-1.641248226165772
-1.397107601165772
1.044298171997070
-1.397107601165772
0.433946609497070
1.044298171997070
1.776720046997070
1.166368484497070
-2.373670101165772
-1.152966976165772
2.509141921997070
1.288438796997070
0.189805984497070
0.433946609497070
2.265001296997070
1.288438796997070
-3.350232601165772
-1.885388851165772
-1.763318538665772
-2.251599788665772
-0.908826351165771
-0.054334640502930
0.067735671997070
-1.641248226165772
-0.176404953002930
1.654649734497070
2.631212234497070
-0.054334640502930
-0.908826351165771
1.654649734497070
-0.420545578002930
0.311876296997070
-2.007459163665772
-1.885388851165772
1.898790359497070
2.142930984497070
1.044298171997070
0.678087234497070
-1.397107601165772
-2.739881038665772
2.631212234497070
-1.397107601165772
-2.984021663665772
2.997423171997070
-0.054334640502930
1.288438796997070
0.189805984497070
-0.908826351165771
-1.030896663665772
-2.984021663665772
-1.519177913665772
1.410509109497070
0.067735671997070
-0.542615890502930
-1.763318538665772
-1.030896663665772
0.311876296997070
0.189805984497070
3.363634109497070
-0.542615890502930
-3.594373226165772
-0.176404953002930
3.973985671997070
0.922227859497070
1.288438796997070
-0.542615890502930
-2.251599788665772
3.607774734497070
-0.420545578002930
0.922227859497070
2.020860671997070
3.119493484497070
0.678087234497070
0.556016921997070
1.654649734497070
1.776720046997070
-3.228162288665772
1.166368484497070
-0.054334640502930
-4.082654476165772
2.387071609497070
-1.519177913665772
-0.176404953002930
1.044298171997070
2.631212234497070
-0.054334640502930
-1.519177913665772
0.189805984497070
1.898790359497070
2.265001296997070
-0.664686203002930
-1.030896663665772
0.433946609497070
-1.519177913665772
-3.228162288665772
1.532579421997070
-0.298475265502930
0.067735671997070
-4.204724788665772
-1.519177913665772
0.067735671997070
-0.908826351165771
3.729845046997070
-0.420545578002930
1.166368484497070
-1.275037288665772
-2.251599788665772
2.997423171997070
1.532579421997070
0.311876296997070
-1.519177913665772
0.189805984497070
-3.960584163665772
-2.495740413665772
-0.786756038665771
-0.786756038665771
2.387071609497070
0.556016921997070
-4.693006038665772
3.485704421997070
4.828477859497070
-1.275037288665772
-1.397107601165772
-0.054334640502930
2.265001296997070
-1.152966976165772
-0.176404953002930
-4.448865413665772
-1.763318538665772
-0.786756038665771
-1.152966976165772
1.654649734497070
-0.542615890502930
-2.129529476165772
-2.617810726165772
3.119493484497070
1.776720046997070
-2.129529476165772
-1.275037288665772
1.898790359497070
-3.228162288665772
0.311876296997070
0.189805984497070
-2.251599788665772
4.462266921997070
-2.984021663665772
0.067735671997070
3.241563796997070
-0.908826351165771
-0.908826351165771
1.288438796997070
-2.373670101165772
2.875352859497070
1.410509109497070
-0.664686203002930
-1.152966976165772
-2.129529476165772
-2.129529476165772
-0.908826351165771
1.898790359497070
3.485704421997070
2.265001296997070
-1.763318538665772
-1.030896663665772
-4.204724788665772
-1.885388851165772
0.311876296997070
0.311876296997070
5.072618484497070
0.311876296997070
-1.397107601165772
0.678087234497070
-0.298475265502930
0.556016921997070
-2.984021663665772
-2.984021663665772
0.067735671997070
1.288438796997070
2.387071609497070
-1.152966976165772
-3.106091976165772
0.311876296997070
-1.275037288665772
2.142930984497070
2.387071609497070
0.556016921997070
3.119493484497070
1.654649734497070
2.142930984497070
-2.617810726165772
-1.397107601165772
2.509141921997070
0.922227859497070
-2.495740413665772
4.096055984497070
-1.763318538665772
0.433946609497070
-0.542615890502930
-2.495740413665772
-0.176404953002930
-2.129529476165772
-0.786756038665771
0.189805984497070
-0.664686203002930
-2.984021663665772
1.776720046997070
-0.176404953002930
0.433946609497070
-2.373670101165772
1.410509109497070
0.433946609497070
-0.420545578002930
0.922227859497070
-1.030896663665772
-2.984021663665772
-0.908826351165771
-1.397107601165772
-2.007459163665772
1.044298171997070
1.654649734497070
0.556016921997070
2.509141921997070
-1.763318538665772
-0.298475265502930
1.898790359497070
2.142930984497070
2.387071609497070
0.311876296997070
0.433946609497070
1.410509109497070
2.020860671997070
-0.542615890502930
-0.786756038665771
-0.298475265502930
1.532579421997070
-1.397107601165772
0.067735671997070
-0.420545578002930
0.556016921997070
-3.716443538665772
1.776720046997070
2.875352859497070
4.096055984497070
-1.885388851165772
-2.861951351165772
-0.420545578002930
1.166368484497070
1.776720046997070
-2.984021663665772
-0.298475265502930
2.997423171997070
-2.495740413665772
-0.542615890502930
1.532579421997070
2.142930984497070
0.189805984497070
-0.542615890502930
1.776720046997070
-0.908826351165771
1.044298171997070
2.020860671997070
-1.763318538665772
-2.007459163665772
1.532579421997070
-1.152966976165772
1.898790359497070
4.218126296997070
-3.350232601165772
-2.129529476165772
0.067735671997070
-3.106091976165772
-0.420545578002930
-0.908826351165771
-1.152966976165772
0.433946609497070
-0.786756038665771
0.556016921997070
-0.664686203002930
-0.786756038665771
2.631212234497070
-0.176404953002930
-1.885388851165772
-1.519177913665772
-1.641248226165772
-3.106091976165772
-0.054334640502930
0.067735671997070
0.800157546997070
3.119493484497070
-0.054334640502930
-0.298475265502930
0.800157546997070
1.898790359497070
-0.786756038665771
-2.007459163665772
0.922227859497070
-0.298475265502930
-1.152966976165772
1.166368484497070
0.678087234497070
-3.960584163665772
0.311876296997070
0.678087234497070
2.387071609497070
1.166368484497070
-1.030896663665772
0.678087234497070
2.142930984497070
-2.007459163665772
1.410509109497070
4.218126296997070
0.556016921997070
-0.420545578002930
-2.007459163665772
-0.664686203002930
0.800157546997070
-0.054334640502930
-1.763318538665772
-0.664686203002930
-0.420545578002930
4.828477859497070
-0.054334640502930
-4.570935726165772
2.631212234497070
-0.786756038665771
1.898790359497070
1.898790359497070
-1.519177913665772
1.532579421997070
4.340196609497070
-2.129529476165772
-2.495740413665772
0.311876296997070
-2.861951351165772
-3.472302913665772
0.678087234497070
-2.007459163665772
-1.152966976165772
0.678087234497070
0.067735671997070
0.067735671997070
1.288438796997070
1.410509109497070
0.311876296997070
0.922227859497070
0.067735671997070
1.166368484497070
-2.373670101165772
-2.129529476165772
1.532579421997070
-0.420545578002930
0.556016921997070
-0.176404953002930
1.532579421997070
-0.176404953002930
-1.763318538665772
0.922227859497070
-1.397107601165772
-4.204724788665772
-0.664686203002930
-4.204724788665772
2.020860671997070
2.020860671997070
0.311876296997070
-0.542615890502930
0.678087234497070
-0.298475265502930
-3.594373226165772
1.166368484497070
0.067735671997070
0.433946609497070
3.851915359497070
-0.786756038665771
0.556016921997070
4.096055984497070
0.311876296997070
2.631212234497070
-0.664686203002930
-0.908826351165771
2.020860671997070
1.044298171997070
-1.397107601165772
-1.519177913665772
-2.495740413665772
-0.420545578002930
0.800157546997070
1.166368484497070
-0.542615890502930
-2.617810726165772
3.119493484497070
0.556016921997070
-1.885388851165772
4.218126296997070
2.997423171997070
0.556016921997070
-1.885388851165772
3.729845046997070
2.142930984497070
-1.519177913665772
-1.763318538665772
-0.054334640502930
-1.030896663665772
1.532579421997070
-1.763318538665772
0.067735671997070
0.311876296997070
0.311876296997070
-2.251599788665772
-1.885388851165772
-0.054334640502930
-1.030896663665772
1.288438796997070
1.654649734497070
-1.397107601165772
2.020860671997070
-0.298475265502930
-2.739881038665772
2.142930984497070
-2.495740413665772
-2.129529476165772
1.776720046997070
-0.542615890502930
0.189805984497070
-1.885388851165772
-2.251599788665772
0.800157546997070
-1.641248226165772
1.044298171997070
2.753282546997070
-2.984021663665772
1.288438796997070
3.973985671997070
-5.547497749328613
-0.542615890502930
1.288438796997070
-0.420545578002930
2.265001296997070
-0.664686203002930
-1.152966976165772
1.410509109497070
1.532579421997070
-1.641248226165772
1.166368484497070
-1.030896663665772
-1.885388851165772
3.119493484497070
-0.908826351165771
-3.228162288665772
0.922227859497070
0.800157546997070
-0.298475265502930
-1.030896663665772
1.654649734497070
2.997423171997070
-0.176404953002930
1.654649734497070
-1.397107601165772
-3.106091976165772
1.898790359497070
-2.617810726165772
-1.275037288665772
0.433946609497070
-1.519177913665772
-1.763318538665772
-1.397107601165772
0.433946609497070
0.922227859497070
3.485704421997070
0.678087234497070
0.678087234497070
0.922227859497070
-1.397107601165772
3.363634109497070
1.654649734497070
-2.373670101165772
0.067735671997070
3.851915359497070
-1.152966976165772
0.189805984497070
-1.152966976165772
0.067735671997070
-0.786756038665771
-2.251599788665772
2.142930984497070
-0.298475265502930
1.166368484497070
0.678087234497070
-4.448865413665772
0.189805984497070
3.241563796997070
-1.641248226165772
-1.641248226165772
2.509141921997070
0.922227859497070
0.800157546997070
-1.030896663665772
-2.129529476165772
-0.786756038665771
2.631212234497070
2.509141921997070
-1.275037288665772
-0.786756038665771
0.678087234497070
-2.861951351165772
-2.373670101165772
-0.908826351165771
-0.664686203002930
-1.030896663665772
1.654649734497070
0.922227859497070
1.044298171997070
3.851915359497070
-3.594373226165772
-3.716443538665772
1.166368484497070
0.800157546997070
1.166368484497070
1.288438796997070
2.142930984497070
-0.054334640502930
0.433946609497070
0.556016921997070
3.485704421997070
-2.495740413665772
-1.885388851165772
1.166368484497070
-0.176404953002930
1.044298171997070
-1.885388851165772
-1.519177913665772
0.189805984497070
-1.763318538665772
-0.786756038665771
-0.054334640502930
-0.054334640502930
0.067735671997070
2.875352859497070
0.311876296997070
-3.350232601165772
-2.739881038665772
0.922227859497070
0.678087234497070
0.678087234497070
-0.420545578002930
0.556016921997070
-0.298475265502930
1.044298171997070
1.166368484497070
-0.664686203002930
2.509141921997070
1.410509109497070
-2.007459163665772
2.631212234497070
0.922227859497070
-2.373670101165772
0.556016921997070
-1.763318538665772
1.776720046997070
2.875352859497070
-2.373670101165772
1.654649734497070
1.898790359497070
-0.420545578002930
1.898790359497070
1.166368484497070
-0.908826351165771
-1.763318538665772
-1.152966976165772
-1.030896663665772
-0.298475265502930
1.654649734497070
1.410509109497070
2.142930984497070
-0.664686203002930
2.142930984497070
0.922227859497070
-2.739881038665772
1.654649734497070
2.509141921997070
-0.786756038665771
1.044298171997070
1.776720046997070
1.776720046997070
3.729845046997070
1.776720046997070
-3.228162288665772
0.922227859497070
0.311876296997070
-1.519177913665772
0.067735671997070
0.556016921997070
0.922227859497070
1.776720046997070
0.433946609497070
3.485704421997070
-1.152966976165772
0.678087234497070
-0.786756038665771
-2.739881038665772
-1.885388851165772
-0.786756038665771
1.776720046997070
0.922227859497070
-1.763318538665772
-1.397107601165772
-0.664686203002930
0.556016921997070
1.898790359497070
-0.542615890502930
-0.176404953002930
-0.298475265502930
0.922227859497070
-0.664686203002930
0.189805984497070
0.678087234497070
0.800157546997070
-3.106091976165772
0.800157546997070
-1.030896663665772
-2.617810726165772
-0.786756038665771
1.898790359497070
2.875352859497070
-1.885388851165772
-3.472302913665772
2.509141921997070
-1.641248226165772
-2.251599788665772
-1.275037288665772
-1.030896663665772
-2.129529476165772
1.654649734497070
-1.275037288665772
0.678087234497070
0.556016921997070
1.288438796997070
1.044298171997070
-0.298475265502930
0.922227859497070
0.800157546997070
1.410509109497070
1.654649734497070
1.166368484497070
-0.542615890502930
0.556016921997070
0.433946609497070
-3.228162288665772
-4.815075874328613
2.265001296997070
2.509141921997070
0.922227859497070
-1.397107601165772
0.067735671997070
0.800157546997070
-2.495740413665772
2.020860671997070
-0.420545578002930
-0.664686203002930
2.387071609497070
2.265001296997070
0.678087234497070
-1.885388851165772
-1.519177913665772
2.020860671997070
0.189805984497070
0.678087234497070
1.532579421997070
1.044298171997070
-2.861951351165772
-5.791638374328613
3.363634109497070
-0.542615890502930
-2.984021663665772
0.922227859497070
0.556016921997070
1.288438796997070
1.044298171997070
-4.815075874328613
-1.275037288665772
0.678087234497070
0.067735671997070
0.678087234497070
2.387071609497070
-1.641248226165772
1.410509109497070
-0.420545578002930
-2.495740413665772
-3.716443538665772
-1.519177913665772
-2.251599788665772
0.922227859497070
1.898790359497070
-0.786756038665771
-1.519177913665772
-1.641248226165772
1.044298171997070
3.607774734497070
2.142930984497070
-1.397107601165772
2.142930984497070
1.410509109497070
-2.129529476165772
0.800157546997070
1.288438796997070
0.067735671997070
1.044298171997070
-0.298475265502930
-1.397107601165772
1.166368484497070
-1.763318538665772
-4.082654476165772
2.631212234497070
3.973985671997070
0.556016921997070
-1.275037288665772
-0.786756038665771
-0.420545578002930
2.753282546997070
-0.664686203002930
1.410509109497070
1.898790359497070
1.776720046997070
2.509141921997070
-2.617810726165772
1.166368484497070
-0.176404953002930
-3.350232601165772
0.922227859497070
3.485704421997070
1.166368484497070
0.800157546997070
0.067735671997070
-0.176404953002930
1.044298171997070
1.166368484497070
-0.908826351165771
1.898790359497070
-0.298475265502930
1.532579421997070
-0.176404953002930
-2.984021663665772
-3.838513851165772
0.433946609497070
0.433946609497070
0.433946609497070
1.898790359497070
2.753282546997070
1.410509109497070
-2.129529476165772
-1.763318538665772
-2.495740413665772
0.922227859497070
1.166368484497070
-0.908826351165771
-1.519177913665772
-0.176404953002930
2.997423171997070
-1.152966976165772
-2.129529476165772
2.020860671997070
0.556016921997070
-1.275037288665772
-1.152966976165772
-0.176404953002930
-2.251599788665772
-2.129529476165772
1.532579421997070
1.166368484497070
-3.106091976165772
-4.815075874328613
-2.007459163665772
-0.298475265502930
1.532579421997070
2.997423171997070
-0.664686203002930
-4.570935726165772
4.462266921997070
2.142930984497070
-1.152966976165772
0.433946609497070
1.654649734497070
-2.251599788665772
-1.641248226165772
0.556016921997070
1.288438796997070
0.678087234497070
2.753282546997070
-1.030896663665772
-0.542615890502930
0.922227859497070
1.166368484497070
-2.251599788665772
1.532579421997070
0.678087234497070
-0.542615890502930
0.922227859497070
0.800157546997070
-2.984021663665772
1.776720046997070
2.265001296997070
0.311876296997070
1.776720046997070
1.776720046997070
-0.420545578002930
1.776720046997070
1.288438796997070
-0.176404953002930
-3.350232601165772
-0.542615890502930
3.729845046997070
0.067735671997070
-1.397107601165772
-0.786756038665771
-0.054334640502930
0.556016921997070
3.485704421997070
-0.420545578002930
0.433946609497070
4.340196609497070
-2.617810726165772
-0.908826351165771
-0.298475265502930
-0.786756038665771
-3.716443538665772
2.265001296997070
2.509141921997070
0.067735671997070
0.311876296997070
-0.786756038665771
3.241563796997070
-0.908826351165771
-2.007459163665772
-1.152966976165772
0.800157546997070
2.387071609497070
-0.786756038665771
0.433946609497070
3.607774734497070
-3.228162288665772
-2.007459163665772
1.776720046997070
-2.495740413665772
-3.472302913665772
0.678087234497070
1.410509109497070
-2.007459163665772
0.067735671997070
-2.251599788665772
1.532579421997070
0.311876296997070
-0.420545578002930
-2.617810726165772
-1.519177913665772
-0.298475265502930
0.678087234497070
-1.030896663665772
0.922227859497070
2.997423171997070
-0.664686203002930
-0.908826351165771
3.241563796997070
-0.054334640502930
0.067735671997070
0.678087234497070
-0.420545578002930
-0.664686203002930
-1.519177913665772
-2.861951351165772
-1.763318538665772
-0.908826351165771
-1.885388851165772
1.044298171997070
1.654649734497070
-2.495740413665772
-0.908826351165771
-0.298475265502930
-0.664686203002930
-0.054334640502930
0.067735671997070
-0.542615890502930
-0.908826351165771
2.265001296997070
-1.641248226165772
1.898790359497070
0.556016921997070
-0.054334640502930
5.438829421997070
0.189805984497070
1.044298171997070
0.067735671997070
-0.786756038665771
1.776720046997070
1.166368484497070
2.753282546997070
-0.664686203002930
1.410509109497070
-0.054334640502930
-1.763318538665772
2.631212234497070
-0.420545578002930
-2.129529476165772
1.288438796997070
-0.054334640502930
-2.739881038665772
-0.298475265502930
0.556016921997070
0.433946609497070
0.678087234497070
-0.054334640502930
1.166368484497070
-2.373670101165772
-1.519177913665772
4.096055984497070
0.189805984497070
-2.129529476165772
-1.641248226165772
-0.786756038665771
1.532579421997070
1.044298171997070
-0.420545578002930
0.922227859497070
0.922227859497070
-0.298475265502930
-1.275037288665772
2.509141921997070
-1.641248226165772
-1.397107601165772
2.020860671997070
-1.641248226165772
-2.373670101165772
0.311876296997070
0.433946609497070
0.311876296997070
0.189805984497070
-0.908826351165771
0.189805984497070
2.753282546997070
-0.054334640502930
-0.908826351165771
0.433946609497070
2.142930984497070
0.800157546997070
-1.641248226165772
-1.030896663665772
-2.495740413665772
-2.739881038665772
2.387071609497070
1.410509109497070
-0.298475265502930
-1.275037288665772
0.311876296997070
-0.542615890502930
1.532579421997070
-2.739881038665772
-1.275037288665772
-1.275037288665772
-5.181286811828613
-1.397107601165772
4.218126296997070
0.800157546997070
-1.763318538665772
-2.007459163665772
1.044298171997070
2.020860671997070
1.044298171997070
-2.007459163665772
-1.519177913665772
-0.176404953002930
-0.786756038665771
-1.519177913665772
0.922227859497070
-0.176404953002930
1.044298171997070
-0.908826351165771
-3.228162288665772
0.922227859497070
0.922227859497070
-2.007459163665772
1.044298171997070
1.044298171997070
-1.030896663665772
1.410509109497070
0.800157546997070
2.142930984497070
0.556016921997070
-0.664686203002930
-1.885388851165772
0.800157546997070
1.410509109497070
0.189805984497070
-0.298475265502930
-1.275037288665772
1.654649734497070
3.241563796997070
-0.542615890502930
1.044298171997070
-0.542615890502930
0.067735671997070
1.898790359497070
-1.397107601165772
1.898790359497070
-2.129529476165772
-1.519177913665772
-3.350232601165772
-0.176404953002930
3.851915359497070
-0.420545578002930
1.410509109497070
0.800157546997070
0.311876296997070
-1.885388851165772
-1.397107601165772
-0.054334640502930
1.776720046997070
1.654649734497070
0.311876296997070
-0.908826351165771
-0.542615890502930
0.189805984497070
-2.129529476165772
-0.786756038665771
-1.030896663665772
-2.007459163665772
0.556016921997070
2.142930984497070
-2.007459163665772
-3.350232601165772
1.166368484497070
0.311876296997070
-3.106091976165772
0.922227859497070
0.800157546997070
-2.861951351165772
-3.106091976165772
0.556016921997070
3.485704421997070
-1.152966976165772
-0.664686203002930
-0.298475265502930
-1.763318538665772
0.189805984497070
0.922227859497070
-1.397107601165772
-0.054334640502930
-2.617810726165772
2.265001296997070
-0.054334640502930
-3.594373226165772
1.288438796997070
0.433946609497070
-0.664686203002930
2.020860671997070
-3.106091976165772
1.410509109497070
0.922227859497070
3.485704421997070
-1.152966976165772
-3.350232601165772
4.584337234497070
1.776720046997070
0.067735671997070
0.311876296997070
2.875352859497070
1.898790359497070
-0.542615890502930
-3.106091976165772
2.020860671997070
0.067735671997070
-2.373670101165772
-0.420545578002930
-0.298475265502930
-2.007459163665772
2.265001296997070
0.678087234497070
-2.373670101165772
0.678087234497070
2.020860671997070
1.044298171997070
-0.420545578002930
-1.152966976165772
3.363634109497070
-1.641248226165772
0.311876296997070
2.997423171997070
-1.275037288665772
1.166368484497070
-0.542615890502930
-2.251599788665772
1.410509109497070
0.311876296997070
0.556016921997070
-0.786756038665771
-0.298475265502930
-1.030896663665772
-1.030896663665772
0.189805984497070
2.997423171997070
1.532579421997070
-0.176404953002930
4.828477859497070
2.142930984497070
-0.786756038665771
-2.739881038665772
3.119493484497070
-0.786756038665771
-4.570935726165772
2.997423171997070
1.532579421997070
-0.176404953002930
2.509141921997070
1.044298171997070
-0.786756038665771
-0.908826351165771
-0.908826351165771
-1.030896663665772
-3.472302913665772
-1.030896663665772
-1.152966976165772
1.288438796997070
1.776720046997070
0.433946609497070
-0.664686203002930
1.166368484497070
-1.519177913665772
-1.275037288665772
-0.298475265502930
-1.275037288665772
-0.176404953002930
-0.054334640502930
0.067735671997070
-0.664686203002930
0.189805984497070
-0.176404953002930
-1.275037288665772
1.654649734497070
1.654649734497070
-0.176404953002930
0.556016921997070
-1.152966976165772
-0.054334640502930
-0.420545578002930
-0.298475265502930
-2.495740413665772
1.776720046997070
2.387071609497070
-0.054334640502930
-25.567028045654297
-2.007459163665772
-112.481086730957030
-402.398040771484370
-446.465423583984370
-434.380462646484370
-451.836517333984370
-446.709564208984370
-439.141204833984370
-430.718353271484370
-425.225189208984370
-418.999603271484370
-414.849212646484370
-406.914642333984370
-403.252532958984370
-398.613861083984370
-392.144134521484370
-387.749603271484370
-381.890228271484370
-375.786712646484370
-369.439056396484370
-367.608001708984370
-361.260345458984370
-354.668548583984370
-351.128509521484370
-347.954681396484370
-340.752532958984370
-338.433197021484370
-338.066986083984370
-324.761322021484370
-324.883392333984370
-326.226165771484370
-319.146087646484370
-315.239837646484370
-311.699798583984370
-308.770111083984370
-301.079681396484370
-298.272064208984370
-296.074798583984370
-293.145111083984370
-290.459564208984370
-286.797454833984370
-281.792572021484370
-277.642181396484370
-276.421478271484370
-271.416595458984370
-269.463470458984370
-266.167572021484370
-263.848266601562500
-260.674438476562500
-255.303344726562500
-253.106079101562500
-250.542602539062500
-247.368774414062500
-245.171508789062500
-244.561157226562500
-237.969360351562500
-237.847290039062500
-238.091430664062500
-229.790649414062500
-225.029907226562500
-231.377563476562500
-223.687133789062500
-216.851196289062500
-219.536743164062500
-218.316040039062500
-214.776000976562500
-211.113891601562500
-206.841430664062500
-209.160766601562500
-203.179321289062500
-199.761352539062500
-201.226196289062500
-198.784790039062500
-192.192993164062500
-195.733032226562500
-193.047485351562500
-189.995727539062500
-187.432250976562500
-184.014282226562500
-179.985961914062500
-178.521118164062500
-176.079711914062500
-178.521118164062500
-173.150024414062500
-169.609985351562500
-169.976196289062500
-169.976196289062500
-167.901000976562500
-166.069946289062500
-160.820922851562500
-157.280883789062500
-161.797485351562500
-157.891235351562500
-150.078735351562500
-155.449829101562500
-154.107055664062500
-149.712524414062500
-147.271118164062500
-146.538696289062500
-146.904907226562500
-142.876586914062500
-146.172485351562500
-143.242797851562500
-138.970336914062500
-136.528930664062500
-137.993774414062500
-135.918579101562500
-131.768188476562500
-132.256469726562500
-132.500610351562500
-130.303344726562500
-125.542610168457030
-124.443977355957030
-129.570922851562500
-120.781867980957030
-118.706672668457030
-122.246711730957030
-121.514289855957030
-119.194953918457030
-113.457649230957030
-113.701789855957030
-114.190071105957030
-112.969367980957030
-112.603157043457030
-111.382453918457030
-109.795539855957030
-106.499641418457030
-104.180305480957030
-104.790657043457030
-104.302375793457030
-104.058235168457030
-101.006477355957030
-99.785774230957031
-98.320930480957031
-96.367805480957031
-95.757453918457031
-100.396125793457030
-96.978157043457031
-95.025032043457031
-92.461555480957031
-94.292610168457031
-91.729133605957031
-89.287727355957031
-87.334602355957031
-90.996711730957031
-86.724250793457031
-84.526985168457031
-87.822883605957031
-84.893196105957031
-84.771125793457031
-80.986946105957031
-80.742805480957031
-82.695930480957031
-82.573860168457031
-76.958625793457031
-80.254524230957031
-78.545539855957031
-76.714485168457031
-78.667610168457031
-76.104133605957031
-74.395149230957031
-71.099250793457031
-77.080696105957031
-74.273078918457031
-70.244758605957031
-70.610969543457031
-72.075813293457031
-71.465461730957031
-70.977180480957031
-70.366828918457031
-65.239875793457031
-68.779914855957031
-66.826789855957031
-64.629524230957031
-64.141242980957031
-64.385383605957031
-61.333625793457031
-61.699836730957031
-62.554328918457031
-61.211555480957031
-59.868782043457031
-56.328742980957031
-58.770149230957031
-60.845344543457031
-59.990852355957031
-57.915657043457031
-56.084602355957031
-57.671516418457031
-57.305305480957031
-55.474250793457031
-55.840461730957031
-55.718391418457031
-52.666633605957031
-55.352180480957031
-50.835578918457031
-52.910774230957031
-50.835578918457031
-49.736946105957031
-50.103157043457031
-49.859016418457031
-50.835578918457031
-49.370735168457031
-47.661750793457031
-51.201789855957031
-48.516242980957031
-45.952766418457031
-47.051399230957031
-49.614875793457031
-46.929328918457031
-45.098274230957031
-48.516242980957031
-50.713508605957031
-44.854133605957031
-41.924446105957031
-44.243782043457031
-43.877571105957031
-39.483043670654297
-44.732063293457031
-43.023078918457031
-43.023078918457031
-42.656867980957031
-41.802375793457031
-41.802375793457031
-38.994762420654297
-36.309215545654297
-40.093395233154297
-39.238903045654297
-39.116832733154297
-40.459606170654297
-38.384410858154297
-36.065074920654297
-36.187145233154297
-36.553356170654297
-37.529918670654297
-40.459606170654297
-35.088512420654297
-33.745738983154297
-37.529918670654297
-36.309215545654297
-29.717418670654297
-37.774059295654297
-34.600231170654297
-33.623668670654297
-38.384410858154297
-31.792613983154297
-33.745738983154297
-29.961559295654297
-27.520153045654297
-34.600231170654297
-33.623668670654297
-28.130504608154297
-33.135387420654297
-33.745738983154297
-28.374645233154297
-32.280895233154297
-33.989879608154297
-30.449840545654297
-32.280895233154297
-29.229137420654297
-28.252574920654297
-28.374645233154297
-27.764293670654297
-25.689098358154297
-28.984996795654297
-27.398082733154297
-27.398082733154297
-26.665660858154297
-23.491832733154297
-30.083629608154297
-26.665660858154297
-26.299449920654297
-24.590465545654297
-29.351207733154297
-29.351207733154297
-23.735973358154297
-29.839488983154297
-27.276012420654297
-25.200817108154297
-24.834606170654297
-27.398082733154297
-26.055309295654297
-23.125621795654297
-25.322887420654297
-23.613903045654297
-22.515270233154297
-23.369762420654297
-23.369762420654297
-21.294567108154297
-23.858043670654297
-25.689098358154297
-20.195934295654297
-20.440074920654297
-26.299449920654297
-22.271129608154297
-21.782848358154297
-25.200817108154297
-24.224254608154297
-21.660778045654297
-22.271129608154297
-21.294567108154297
-19.463512420654297
-21.050426483154297
-21.172496795654297
-20.562145233154297
-23.125621795654297
-19.951793670654297
-20.195934295654297
-20.684215545654297
-19.829723358154297
-17.754528045654297
-22.149059295654297
-23.980113983154297
-20.928356170654297
-19.951793670654297
-22.271129608154297
-19.463512420654297
-17.998668670654297
-22.026988983154297
-18.975231170654297
-20.684215545654297
-20.073863983154297
-18.364879608154297
-17.998668670654297
-18.975231170654297
-19.585582733154297
-16.289684295654297
-18.853160858154297
-17.754528045654297
-17.632457733154297
-21.538707733154297
-18.242809295654297
-21.172496795654297
-18.731090545654297
-16.289684295654297
-19.341442108154297
-18.853160858154297
-17.266246795654297
-16.655895233154297
-17.144176483154297
-16.900035858154297
-16.655895233154297
-17.876598358154297
-16.289684295654297
-13.604137420654297
-18.486949920654297
-17.388317108154297
-14.092418670654297
-17.632457733154297
-14.336559295654297
-13.604137420654297
-18.731090545654297
-16.777965545654297
-13.848278045654297
-18.364879608154297
-14.946910858154297
-14.946910858154297
-18.242809295654297
-17.388317108154297
-15.313121795654297
-15.068981170654297
-17.632457733154297
-16.533824920654297
-16.900035858154297
-14.702770233154297
-15.313121795654297
-12.871715545654297
-17.266246795654297
-15.068981170654297
-15.557262420654297
-14.824840545654297
-13.604137420654297
-16.900035858154297
-12.017224311828613
-13.970348358154297
-14.946910858154297
-16.167613983154297
-15.679332733154297
-14.458629608154297
-11.651013374328613
-15.679332733154297
-16.777965545654297
-11.040661811828613
-14.946910858154297
-15.191051483154297
-12.017224311828613
-12.505505561828613
-11.651013374328613
-16.777965545654297
-15.435192108154297
-12.383435249328613
-14.580699920654297
-14.458629608154297
-13.970348358154297
-12.017224311828613
-14.092418670654297
-10.918591499328613
-10.796521186828613
-13.359996795654297
-16.045543670654297
-14.458629608154297
-10.430310249328613
-11.406872749328613
-15.313121795654297
-10.308239936828613
-11.284802436828613
-13.726207733154297
-15.068981170654297
-12.627575874328613
-13.115856170654297
-14.580699920654297
-14.702770233154297
-11.895153999328613
-9.942028999328613
-14.214488983154297
-10.674450874328613
-14.824840545654297
-12.871715545654297
-9.697888374328613
-12.261364936828613
-12.261364936828613
-11.162732124328613
-15.801403045654297
-11.895153999328613
-6.524060249328613
-14.580699920654297
-14.702770233154297
-10.064099311828613
-9.942028999328613
-12.139294624328613
-13.237926483154297
-11.162732124328613
-12.993785858154297
-18.731090545654297
-13.237926483154297
-10.796521186828613
-14.702770233154297
-12.871715545654297
-6.401989936828613
-10.796521186828613
-9.819958686828613
-9.087536811828613
-11.162732124328613
-14.946910858154297
-10.674450874328613
-15.068981170654297
-13.482067108154297
-8.233044624328613
-13.970348358154297
-10.918591499328613
-10.064099311828613
-10.918591499328613
-14.824840545654297
-12.017224311828613
-9.942028999328613
-11.773083686828613
-10.552380561828613
-12.139294624328613
-11.528943061828613
-12.383435249328613
-9.942028999328613
-10.674450874328613
-12.383435249328613
-13.115856170654297
-12.017224311828613
-9.453747749328613
-11.895153999328613
-12.627575874328613
-11.895153999328613
-14.580699920654297
-11.406872749328613
-11.040661811828613
-12.505505561828613
-8.355114936828613
-12.749645233154297
-13.848278045654297
-10.430310249328613
-10.308239936828613
-12.871715545654297
-11.162732124328613
-11.162732124328613
-9.575818061828613
-9.942028999328613
-10.918591499328613
-9.209607124328613
-11.162732124328613
-11.162732124328613
-13.359996795654297
-11.284802436828613
-12.505505561828613
-8.355114936828613
-11.651013374328613
-12.627575874328613
-7.256482124328613
-14.336559295654297
-13.970348358154297
-8.110974311828613
-8.721325874328613
-12.505505561828613
-10.186169624328613
-11.651013374328613
-10.918591499328613
-10.186169624328613
-11.528943061828613
-9.575818061828613
-10.186169624328613
-11.162732124328613
-8.477185249328613
-8.843396186828613
-12.261364936828613
-10.186169624328613
-9.942028999328613
-12.017224311828613
-14.336559295654297
-9.942028999328613
-8.477185249328613
-10.918591499328613
-12.749645233154297
-10.918591499328613
-10.918591499328613
-10.064099311828613
-6.890271186828613
-11.773083686828613
-11.162732124328613
-6.768200874328613
-10.064099311828613
-12.383435249328613
-9.942028999328613
-8.721325874328613
-8.110974311828613
-9.942028999328613
-10.796521186828613
-8.110974311828613
-12.139294624328613
-14.214488983154297
-14.580699920654297
-7.500622749328613
-8.721325874328613
-11.651013374328613
-12.139294624328613
-7.988903999328613
-7.134411811828613
-10.308239936828613
-10.796521186828613
-9.087536811828613
-11.895153999328613
-9.697888374328613
-8.599255561828613
-9.453747749328613
-10.918591499328613
-10.430310249328613
-13.482067108154297
-9.575818061828613
-6.890271186828613
-12.505505561828613
-8.721325874328613
-6.768200874328613
-10.796521186828613
-9.819958686828613
-8.599255561828613
-10.918591499328613
-9.331677436828613
-7.256482124328613
-12.017224311828613
-5.425427436828613
-10.186169624328613
-11.651013374328613
-8.233044624328613
-10.064099311828613
-13.848278045654297
-12.139294624328613
-9.453747749328613
-10.064099311828613
-12.261364936828613
-13.115856170654297
-13.604137420654297
-11.528943061828613
-12.017224311828613
-10.796521186828613
-8.721325874328613
-9.697888374328613
-10.918591499328613
-7.744763374328613
-11.040661811828613
-10.674450874328613
-6.279919624328613
-14.214488983154297
-12.871715545654297
-10.430310249328613
-7.134411811828613
-8.965466499328613
-14.336559295654297
-11.651013374328613
-11.528943061828613
-9.575818061828613
-8.965466499328613
-5.425427436828613
-12.261364936828613
-9.819958686828613
-8.721325874328613
-12.261364936828613
-8.233044624328613
-6.157849311828613
-13.726207733154297
-10.552380561828613
-6.890271186828613
-12.749645233154297
-10.796521186828613
-7.256482124328613
-9.942028999328613
-9.087536811828613
-11.773083686828613
-7.988903999328613
-10.064099311828613
-10.552380561828613
-8.233044624328613
-10.308239936828613
-12.261364936828613
-9.331677436828613
-8.233044624328613
-10.430310249328613
-10.430310249328613
-11.040661811828613
-12.261364936828613
-11.651013374328613
-8.965466499328613
-6.035778999328613
-8.721325874328613
-9.942028999328613
-11.040661811828613
-9.575818061828613
-9.942028999328613
-9.575818061828613
-6.646130561828613
-9.331677436828613
-9.209607124328613
-11.895153999328613
-8.599255561828613
-10.064099311828613
-8.477185249328613
-10.064099311828613
-12.505505561828613
-9.819958686828613
-9.453747749328613
-10.796521186828613
-12.017224311828613
-10.064099311828613
-9.697888374328613
-14.946910858154297
-11.162732124328613
-8.843396186828613
-12.139294624328613
-10.552380561828613
-10.186169624328613
-11.651013374328613
-7.866833686828613
-7.622693061828613
-10.064099311828613
-13.482067108154297
-10.186169624328613
-10.308239936828613
-11.040661811828613
-11.651013374328613
-12.505505561828613
-8.721325874328613
-6.157849311828613
-6.646130561828613
-8.355114936828613
-8.477185249328613
-9.697888374328613
-8.965466499328613
-10.430310249328613
-10.064099311828613
-8.843396186828613
-9.819958686828613
-8.599255561828613
-8.110974311828613
-12.017224311828613
-10.674450874328613
-10.552380561828613
-6.524060249328613
-11.284802436828613
-11.773083686828613
-6.524060249328613
-7.012341499328613
-10.552380561828613
-8.355114936828613
-10.796521186828613
-13.482067108154297
-11.284802436828613
-9.575818061828613
-9.453747749328613
-9.209607124328613
-9.697888374328613
-9.087536811828613
-9.209607124328613
-10.796521186828613
-9.331677436828613
-7.744763374328613
-10.796521186828613
-11.651013374328613
-12.505505561828613
-7.988903999328613
-6.646130561828613
-7.134411811828613
-9.942028999328613
-10.918591499328613
-10.186169624328613
-11.406872749328613
-10.308239936828613
-11.162732124328613
-7.622693061828613
-10.918591499328613
-9.942028999328613
-7.988903999328613
-9.819958686828613
-8.599255561828613
-7.378552436828613
-9.453747749328613
-9.453747749328613
-9.697888374328613
-8.233044624328613
-12.749645233154297
-10.064099311828613
-9.942028999328613
-11.162732124328613
-7.500622749328613
-7.012341499328613
-13.359996795654297
-6.890271186828613
-7.378552436828613
-12.261364936828613
-9.453747749328613
-5.913708686828613
-6.890271186828613
-10.308239936828613
-7.744763374328613
-10.674450874328613
-10.064099311828613
-8.721325874328613
-12.139294624328613
-9.942028999328613
-7.988903999328613
-10.552380561828613
-8.843396186828613
-10.552380561828613
-12.993785858154297
-10.308239936828613
-9.942028999328613
-6.524060249328613
-11.284802436828613
-10.918591499328613
-8.965466499328613
-9.697888374328613
-9.697888374328613
-6.890271186828613
-8.477185249328613
-15.557262420654297
-11.284802436828613
-6.401989936828613
-10.064099311828613
-15.313121795654297
-8.721325874328613
-7.378552436828613
-9.942028999328613
-10.552380561828613
-7.744763374328613
-10.186169624328613
-11.406872749328613
-7.012341499328613
-9.453747749328613
-11.284802436828613
-6.768200874328613
-11.895153999328613
-12.383435249328613
-7.012341499328613
-12.139294624328613
-10.552380561828613
-6.768200874328613
-8.599255561828613
-11.406872749328613
-8.599255561828613
-7.134411811828613
-10.918591499328613
-8.599255561828613
-9.942028999328613
-7.134411811828613
-9.697888374328613
-7.134411811828613
-9.819958686828613
-12.627575874328613
-3.228162288665772
-7.012341499328613
-13.482067108154297
-8.721325874328613
-8.721325874328613
-9.575818061828613
-10.674450874328613
-11.040661811828613
-8.233044624328613
-6.890271186828613
-14.092418670654297
-12.139294624328613
-8.477185249328613
-9.697888374328613
-12.017224311828613
-9.697888374328613
-7.988903999328613
-13.359996795654297
-9.697888374328613
-6.524060249328613
-10.918591499328613
-12.261364936828613
-8.721325874328613
-8.355114936828613
-14.092418670654297
-12.627575874328613
-9.575818061828613
-9.453747749328613
-9.697888374328613
-12.261364936828613
-12.383435249328613
-10.430310249328613
-4.448865413665772
-9.942028999328613
-11.406872749328613
-6.279919624328613
-7.744763374328613
-12.505505561828613
-9.453747749328613
-8.477185249328613
-10.552380561828613
-9.087536811828613
-7.500622749328613
-11.406872749328613
-8.355114936828613
-8.721325874328613
-12.383435249328613
-5.791638374328613
-7.866833686828613
-13.848278045654297
-7.744763374328613
-8.843396186828613
-12.505505561828613
-10.064099311828613
-9.819958686828613
-11.040661811828613
-12.627575874328613
-10.186169624328613
-8.355114936828613
-9.819958686828613
-9.331677436828613
-7.500622749328613
-12.261364936828613
-9.453747749328613
-9.819958686828613
-10.918591499328613
-13.726207733154297
-9.331677436828613
-8.721325874328613
-9.942028999328613
-7.500622749328613
-7.744763374328613
-12.383435249328613
-12.383435249328613
-6.524060249328613
-12.139294624328613
-12.505505561828613
-8.599255561828613
-10.064099311828613
-12.871715545654297
-8.965466499328613
-11.528943061828613
-9.453747749328613
-7.744763374328613
-11.773083686828613
-10.308239936828613
-8.965466499328613
-8.110974311828613
-7.622693061828613
-11.162732124328613
-12.749645233154297
-10.186169624328613
-9.331677436828613
-11.528943061828613
-10.796521186828613
-8.477185249328613
-9.819958686828613
-9.209607124328613
-9.209607124328613
-11.040661811828613
-10.796521186828613
-9.209607124328613
-10.186169624328613
-8.721325874328613
-7.500622749328613
-10.552380561828613
-10.186169624328613
-8.355114936828613
-6.890271186828613
-10.186169624328613
-9.453747749328613
-9.209607124328613
-7.256482124328613
-10.186169624328613
-7.500622749328613
-6.646130561828613
-12.505505561828613
-12.627575874328613
-9.331677436828613
-9.575818061828613
-8.233044624328613
-10.430310249328613
-8.599255561828613
-7.256482124328613
-9.697888374328613
-10.796521186828613
-9.697888374328613
-8.721325874328613
-9.575818061828613
-8.721325874328613
-8.233044624328613
-7.988903999328613
-12.383435249328613
-8.233044624328613
-8.110974311828613
-14.702770233154297
-11.528943061828613
-9.575818061828613
-12.627575874328613
-9.331677436828613
-9.942028999328613
-7.378552436828613
-7.988903999328613
-13.359996795654297
-7.500622749328613
-10.430310249328613
-11.040661811828613
-8.599255561828613
-8.965466499328613
-10.430310249328613
-13.482067108154297
-9.942028999328613
-8.965466499328613
-8.599255561828613
-8.843396186828613
-10.430310249328613
-10.186169624328613
-8.477185249328613
-10.430310249328613
-10.674450874328613
-9.331677436828613
-11.162732124328613
-13.237926483154297
-8.843396186828613
-5.059216499328613
-9.697888374328613
-11.162732124328613
-9.331677436828613
-7.988903999328613
-7.134411811828613
-11.040661811828613
-11.406872749328613
-7.256482124328613
-8.843396186828613
-11.284802436828613
-10.430310249328613
-6.401989936828613
-9.453747749328613
-11.040661811828613
-6.524060249328613
-12.749645233154297
-11.284802436828613
-7.622693061828613
-12.871715545654297
-8.233044624328613
-9.209607124328613
-10.918591499328613
-8.599255561828613
-10.430310249328613
-12.261364936828613
-8.477185249328613
-13.237926483154297
-12.871715545654297
-10.674450874328613
-7.134411811828613
-9.942028999328613
-13.604137420654297
-7.378552436828613
-10.308239936828613
-14.092418670654297
-10.308239936828613
-9.209607124328613
-7.988903999328613
-13.482067108154297
-9.575818061828613
-4.570935726165772
-9.453747749328613
-9.942028999328613
-13.115856170654297
-8.721325874328613
-8.721325874328613
-13.359996795654297
-13.359996795654297
-6.157849311828613
-7.500622749328613
-7.744763374328613
-11.162732124328613
-9.819958686828613
-8.233044624328613
-10.796521186828613
-7.622693061828613
-7.134411811828613
-11.406872749328613
-12.627575874328613
-5.303357124328613
-8.233044624328613
-10.674450874328613
-8.843396186828613
-9.942028999328613
-10.552380561828613
-8.599255561828613
-6.646130561828613
-12.139294624328613
-8.965466499328613
-8.965466499328613
-9.697888374328613
-8.477185249328613
-11.773083686828613
-8.843396186828613
-10.186169624328613
-10.186169624328613
-8.599255561828613
-10.064099311828613
-6.890271186828613
-7.744763374328613
-12.505505561828613
-8.233044624328613
-9.453747749328613
-11.406872749328613
-11.773083686828613
-6.279919624328613
-10.064099311828613
-11.406872749328613
-8.477185249328613
-8.721325874328613
-6.524060249328613
-6.768200874328613
-10.430310249328613
-13.726207733154297
-7.256482124328613
-12.505505561828613
-12.505505561828613
-6.524060249328613
-7.622693061828613
-12.749645233154297
-12.871715545654297
-6.768200874328613
-10.796521186828613
-14.092418670654297
-8.721325874328613
-6.524060249328613
-10.430310249328613
-7.622693061828613
-9.209607124328613
-10.186169624328613
-9.575818061828613
-8.477185249328613
-9.819958686828613
-9.209607124328613
-9.819958686828613
-10.796521186828613
-8.843396186828613
-6.524060249328613
-11.528943061828613
-10.552380561828613
-11.406872749328613
-10.186169624328613
-9.453747749328613
-10.796521186828613
-12.749645233154297
-14.336559295654297
-9.575818061828613
-6.646130561828613
-12.261364936828613
-10.552380561828613
-5.913708686828613
-6.035778999328613
-12.017224311828613
-8.110974311828613
-10.918591499328613
-7.866833686828613
-6.157849311828613
-11.895153999328613
-8.721325874328613
-7.866833686828613
-10.064099311828613
-11.773083686828613
