# Supplementary material for: Small Size of Recorded Neuronal Structures Confines the Accuracy in Direct Axonal Voltage Measurements
Source: eNeuro. 2021 Aug 2;8(4):ENEURO.0059-21.2021. doi: 10.1523/ENEURO.0059-21.2021 (PMC8342265; doi:10.1523/ENEURO.0059-21.2021)
Supplement: Extended Data 1 — NEURON codes producing data shown in Figures 2, 5, 8. Download Extended Data 1, ZIP file. [file enu-eN-NWR-0059-21-s01.zip › realistic amplifier model/1_amplifier construction/filter_set/start.hoc]

load_file("nrngui.hoc")
load_file("VC_boost.ses")
load_file("filter_settings.hoc")


//plot for the model amplifier current signal overlaid with the experimental data:
objref Greal, Vreal, real_data
Greal=new Graph()
Greal.unmap()
Greal.view(8, -15, 6, 22, 455, 10, 400, 300)
Greal.addvar("Imon_boosted_filtered (pA)", &LinearCircuit[0].V_Imon_boosted_filtered, 4,3)//with the conversion factor of 1 V/nA

graphList[0].append(Greal)


//read experimental data
proc get_real_data(){
Vreal = new Vector()		
real_data=new File()
real_data.ropen($s01)
Vreal.scanf(real_data)
Vreal.plot(Greal,.004)
}


///////////////////////////////////////////////////////////////////
///////////////////////////////////////////////////////////////////


proc set_Cp_fast(){//apply Cpfast compensation. 1st argument is the desired compensation in pF, 2nd arg is the time constant for compensation
if (CPfast<=0){LinearCircuit[0].A_fast_Gain=1e-9
}else{
LinearCircuit[0].A_fast_Gain=CPfast/16.15}
LinearCircuit[0].R_fast=CPfast_tau
}
proc set_Cp_slow(){//apply Cpslow compensation. 1st argument is the desired compensation in pF, 2nd arg is the time constant for compensation
if (CPslow==0){LinearCircuit[0].A_slow_Gain=1e-9
}else{
LinearCircuit[0].A_slow_Gain=CPslow/16.15/6}
LinearCircuit[0].R_slow=CPslow_tau
}

proc set_Cp_comp(){//combined Cpfast/Cpslow compensation 
CPfast=$01
CPfast_tau=$02
CPslow=$03
CPslow_tau=$04
set_Cp_fast()
set_Cp_slow()
}


///////////////////////////////////////////////////////////////////
///////////////////////////////////////////////////////////////////
//////////////////////GUI//////////////////////////////////////////

get_real_data("../filter_set/test_1/wofilter.dat")
graphymin1=Vreal.min()-200
graphymax1=Vreal.max()+200

get_real_data("../filter_set/modelcell/wofilter.dat")
graphymin2=Vreal.min()-200
graphymax2=Vreal.max()+200

set_filter(100)


proc wo(){
get_real_data("../filter_set/test_1/wofilter.dat")
Greal.size(7.6,7.8,graphymin1, graphymax1)
LinearCircuit[0].Cpip=0
LinearCircuit[0].Ccell=0
LinearCircuit[0].Rpip=1e6
LinearCircuit[0].Rcell=1e-6
set_filter(100)
set_Cp_comp(0,0,0,0)
}
proc _30k(){
get_real_data("../filter_set/test_1/30k.dat")
Greal.size(7.6,7.8,graphymin1, graphymax1)
LinearCircuit[0].Cpip=0
LinearCircuit[0].Ccell=0
LinearCircuit[0].Rpip=1e6
LinearCircuit[0].Rcell=1e-6 
set_filter(30)
set_Cp_comp(0,0,0,0)
}
proc _28k(){
get_real_data("../filter_set/test_1/28k.dat")
Greal.size(7.6,7.8,graphymin1, graphymax1)
LinearCircuit[0].Cpip=0
LinearCircuit[0].Ccell=0
LinearCircuit[0].Rpip=1e6
LinearCircuit[0].Rcell=1e-6  
set_filter(28)
set_Cp_comp(0,0,0,0)
}
proc _26k(){
get_real_data("../filter_set/test_1/26k.dat")
Greal.size(7.6,7.8,graphymin1, graphymax1)
LinearCircuit[0].Cpip=0
LinearCircuit[0].Ccell=0
LinearCircuit[0].Rpip=1e6
LinearCircuit[0].Rcell=1e-6  
set_filter(26)
set_Cp_comp(0,0,0,0)
}
proc _24k(){
get_real_data("../filter_set/test_1/24k.dat")
Greal.size(7.6,7.8,graphymin1, graphymax1)
LinearCircuit[0].Cpip=0
LinearCircuit[0].Ccell=0
LinearCircuit[0].Rpip=1e6
LinearCircuit[0].Rcell=1e-6  
set_filter(24)
set_Cp_comp(0,0,0,0)
}
proc _22k(){
get_real_data("../filter_set/test_1/22k.dat")
Greal.size(7.6,7.8,graphymin1, graphymax1)
LinearCircuit[0].Cpip=0
LinearCircuit[0].Ccell=0
LinearCircuit[0].Rpip=1e6
LinearCircuit[0].Rcell=1e-6  
set_filter(22)
set_Cp_comp(0,0,0,0)
}
proc _20k(){
get_real_data("../filter_set/test_1/20k.dat")
Greal.size(7.6,7.8,graphymin1, graphymax1)
LinearCircuit[0].Cpip=0
LinearCircuit[0].Ccell=0
LinearCircuit[0].Rpip=1e6
LinearCircuit[0].Rcell=1e-6  
set_filter(20)
set_Cp_comp(0,0,0,0)
}
proc _18k(){
get_real_data("../filter_set/test_1/18k.dat")
Greal.size(7.6,7.8,graphymin1, graphymax1)
LinearCircuit[0].Cpip=0
LinearCircuit[0].Ccell=0
LinearCircuit[0].Rpip=1e6
LinearCircuit[0].Rcell=1e-6  
set_filter(18)
set_Cp_comp(0,0,0,0)
}
proc _16k(){
get_real_data("../filter_set/test_1/16k.dat")
Greal.size(7.6,7.8,graphymin1, graphymax1)
LinearCircuit[0].Cpip=0
LinearCircuit[0].Ccell=0
LinearCircuit[0].Rpip=1e6
LinearCircuit[0].Rcell=1e-6  
set_filter(16)
set_Cp_comp(0,0,0,0)
}
proc _14k(){
get_real_data("../filter_set/test_1/14k.dat")
Greal.size(7.6,7.8,graphymin1, graphymax1)
LinearCircuit[0].Cpip=0
LinearCircuit[0].Ccell=0
LinearCircuit[0].Rpip=1e6
LinearCircuit[0].Rcell=1e-6  
set_filter(14)
set_Cp_comp(0,0,0,0)
}
proc _12k(){
get_real_data("../filter_set/test_1/12k.dat")
Greal.size(7.6,7.8,graphymin1, graphymax1)
LinearCircuit[0].Cpip=0
LinearCircuit[0].Ccell=0
LinearCircuit[0].Rpip=1e6
LinearCircuit[0].Rcell=1e-6  
set_filter(12)
set_Cp_comp(0,0,0,0)
}
proc _10k(){
get_real_data("../filter_set/test_1/10k.dat")
Greal.size(7.6,7.8,graphymin1, graphymax1)
LinearCircuit[0].Cpip=0
LinearCircuit[0].Ccell=0
LinearCircuit[0].Rpip=1e6
LinearCircuit[0].Rcell=1e-6  
set_filter(10)
set_Cp_comp(0,0,0,0)
}
proc _8k(){
get_real_data("../filter_set/test_1/8k.dat")
Greal.size(7.6,7.8,graphymin1, graphymax1)
LinearCircuit[0].Cpip=0
LinearCircuit[0].Ccell=0
LinearCircuit[0].Rpip=1e6
LinearCircuit[0].Rcell=1e-6  
set_filter(8)
set_Cp_comp(0,0,0,0)
}
proc _6k(){
get_real_data("../filter_set/test_1/6k.dat")
Greal.size(7.6,7.8,graphymin1, graphymax1)
LinearCircuit[0].Cpip=0
LinearCircuit[0].Ccell=0
LinearCircuit[0].Rpip=1e6
LinearCircuit[0].Rcell=1e-6  
set_filter(6)
set_Cp_comp(0,0,0,0)
}
proc _4k(){
get_real_data("../filter_set/test_1/4k.dat")
Greal.size(7.6,7.8,graphymin1, graphymax1)
LinearCircuit[0].Cpip=0
LinearCircuit[0].Ccell=0
LinearCircuit[0].Rpip=1e6
LinearCircuit[0].Rcell=1e-6  
set_filter(4)
set_Cp_comp(0,0,0,0)
}
proc _3k(){
get_real_data("../filter_set/test_1/3k.dat")
Greal.size(7.6,7.8,graphymin1, graphymax1)
LinearCircuit[0].Cpip=0
LinearCircuit[0].Ccell=0
LinearCircuit[0].Rpip=1e6
LinearCircuit[0].Rcell=1e-6  
set_filter(3)
set_Cp_comp(0,0,0,0)
}
proc _2k(){
get_real_data("../filter_set/test_1/2k.dat")
Greal.size(7.6,7.8,graphymin1, graphymax1)
LinearCircuit[0].Cpip=0
LinearCircuit[0].Ccell=0
LinearCircuit[0].Rpip=1e6
LinearCircuit[0].Rcell=1e-6  
set_filter(2)
set_Cp_comp(0,0,0,0)
}
proc _1k(){
get_real_data("../filter_set/test_1/1k.dat")
Greal.size(7.6,7.8,graphymin1, graphymax1)
LinearCircuit[0].Cpip=0
LinearCircuit[0].Ccell=0
LinearCircuit[0].Rpip=1e6
LinearCircuit[0].Rcell=1e-6  
set_filter(1)
set_Cp_comp(0,0,0,0)
}


xpanel("recording configurations_test_1")
				
				xlabel("recording configuration: test #1 circuit")
                xlabel("the intrinsic capacitance of the amplifier")
                xlabel("generates an extremely short current response at the onset of") 
				xlabel("the command step (-5 mV). This response is highly")
                xlabel("sensitive to the applied signal conditioning (filtering)")	
                xlabel("")						
                xlabel("simulations below allow for the comparison of the ")	
                xlabel("differently filtered measurements with their modelled counterparts ")
                xlabel("")
				xlabel("")
				xbutton("wofilter","wo()")
                xbutton("30kHz","_30k()")
				xbutton("28kHz","_28k()")
				xbutton("26kHz","_26k()")
				xbutton("24kHz","_24k()")
				xbutton("22kHz","_22k()")
				xbutton("20kHz","_20k()")
				xbutton("18kHz","_18k()")
				xbutton("16kHz","_16k()")
				xbutton("14kHz","_14k()")
				xbutton("12kHz","_12k()")
				xbutton("10kHz","_10k()")
				xbutton("8kHz","_8k()")
				xbutton("6kHz","_6k()")
				xbutton("4kHz","_4k()")
				xbutton("3kHz","_3k()")
				xbutton("2kHz","_2k()")
				xbutton("1kHz","_1k()")

                xlabel("")	
				
		
xpanel(10,120)

proc set_mc(){
get_real_data("../filter_set/modelcell/wocomp.dat")
LinearCircuit[0].Cpip=.0023
LinearCircuit[0].Ccell=0.0312
LinearCircuit[0].Rpip=10
LinearCircuit[0].Rcell=500
set_Cp_comp(4.114,.95,0,0)
set_filter(100)
}


proc wo_mc(){
get_real_data("../filter_set/modelcell/wofilter.dat")
Greal.size(7.5,8.5,graphymin2, graphymax2)
LinearCircuit[0].Cpip=.0023
LinearCircuit[0].Ccell=0.0312
LinearCircuit[0].Rpip=10
LinearCircuit[0].Rcell=500
set_filter(100)
set_Cp_comp(4.114,.95,0,0)
}
proc _30k_mc(){
get_real_data("../filter_set/modelcell/30k.dat")
Greal.size(7.5,8.5,graphymin2, graphymax2)
LinearCircuit[0].Cpip=.0023
LinearCircuit[0].Ccell=0.0312
LinearCircuit[0].Rpip=10
LinearCircuit[0].Rcell=500
set_filter(30)
set_Cp_comp(4.114,.95,0,0)
}
proc _28k_mc(){
get_real_data("../filter_set/modelcell/28k.dat")
Greal.size(7.5,8.5,graphymin2, graphymax2)
LinearCircuit[0].Cpip=.0023
LinearCircuit[0].Ccell=0.0312
LinearCircuit[0].Rpip=10
LinearCircuit[0].Rcell=500 
set_filter(28)
set_Cp_comp(4.114,.95,0,0)
}
proc _26k_mc(){
get_real_data("../filter_set/modelcell/26k.dat")
Greal.size(7.5,8.5,graphymin2, graphymax2)
LinearCircuit[0].Cpip=.0023
LinearCircuit[0].Ccell=0.0312
LinearCircuit[0].Rpip=10
LinearCircuit[0].Rcell=500 
set_filter(26)
set_Cp_comp(4.114,.95,0,0)
}
proc _24k_mc(){
get_real_data("../filter_set/modelcell/24k.dat")
Greal.size(7.5,8.5,graphymin2, graphymax2)
LinearCircuit[0].Cpip=.0023
LinearCircuit[0].Ccell=0.0312
LinearCircuit[0].Rpip=10
LinearCircuit[0].Rcell=500 
set_filter(24)
set_Cp_comp(4.114,.95,0,0)
}
proc _22k_mc(){
get_real_data("../filter_set/modelcell/22k.dat")
Greal.size(7.5,8.5,graphymin2, graphymax2)
LinearCircuit[0].Cpip=.0023
LinearCircuit[0].Ccell=0.0312
LinearCircuit[0].Rpip=10
LinearCircuit[0].Rcell=500 
set_filter(22)
set_Cp_comp(4.114,.95,0,0)
}
proc _20k_mc(){
get_real_data("../filter_set/modelcell/20k.dat")
Greal.size(7.5,8.5,graphymin2, graphymax2)
LinearCircuit[0].Cpip=.0023
LinearCircuit[0].Ccell=0.0312
LinearCircuit[0].Rpip=10
LinearCircuit[0].Rcell=500 
set_filter(20)
set_Cp_comp(4.114,.95,0,0)
}
proc _18k_mc(){
get_real_data("../filter_set/modelcell/18k.dat")
Greal.size(7.5,8.5,graphymin2, graphymax2)
LinearCircuit[0].Cpip=.0023
LinearCircuit[0].Ccell=0.0312
LinearCircuit[0].Rpip=10
LinearCircuit[0].Rcell=500 
set_filter(18)
set_Cp_comp(4.114,.95,0,0)
}
proc _16k_mc(){
get_real_data("../filter_set/modelcell/16k.dat")
Greal.size(7.5,8.5,graphymin2, graphymax2)
LinearCircuit[0].Cpip=.0023
LinearCircuit[0].Ccell=0.0312
LinearCircuit[0].Rpip=10
LinearCircuit[0].Rcell=500 
set_filter(16)
set_Cp_comp(4.114,.95,0,0)
}
proc _14k_mc(){
get_real_data("../filter_set/modelcell/14k.dat")
Greal.size(7.5,8.5,graphymin2, graphymax2)
LinearCircuit[0].Cpip=.0023
LinearCircuit[0].Ccell=0.0312
LinearCircuit[0].Rpip=10
LinearCircuit[0].Rcell=500 
set_filter(14)
set_Cp_comp(4.114,.95,0,0)
}
proc _12k_mc(){
get_real_data("../filter_set/modelcell/12k.dat")
Greal.size(7.5,8.5,graphymin2, graphymax2)
LinearCircuit[0].Cpip=.0023
LinearCircuit[0].Ccell=0.0312
LinearCircuit[0].Rpip=10
LinearCircuit[0].Rcell=500 
set_filter(12)
set_Cp_comp(4.114,.95,0,0)
}
proc _10k_mc(){
get_real_data("../filter_set/modelcell/10k.dat")
Greal.size(7.5,8.5,graphymin2, graphymax2)
LinearCircuit[0].Cpip=.0023
LinearCircuit[0].Ccell=0.0312
LinearCircuit[0].Rpip=10
LinearCircuit[0].Rcell=500 
set_filter(10)
set_Cp_comp(4.114,.95,0,0)
}
proc _8k_mc(){
get_real_data("../filter_set/modelcell/8k.dat")
Greal.size(7.5,8.5,graphymin2, graphymax2)
LinearCircuit[0].Cpip=.0023
LinearCircuit[0].Ccell=0.0312
LinearCircuit[0].Rpip=10
LinearCircuit[0].Rcell=500 
set_filter(8)
set_Cp_comp(4.114,.95,0,0)
}
proc _6k_mc(){
get_real_data("../filter_set/modelcell/6k.dat")
Greal.size(7.5,8.5,graphymin2, graphymax2)
LinearCircuit[0].Cpip=.0023
LinearCircuit[0].Ccell=0.0312
LinearCircuit[0].Rpip=10
LinearCircuit[0].Rcell=500 
set_filter(6)
set_Cp_comp(4.114,.95,0,0)
}
proc _4k_mc(){
get_real_data("../filter_set/modelcell/4k.dat")
Greal.size(7.5,8.5,graphymin2, graphymax2)
LinearCircuit[0].Cpip=.0023
LinearCircuit[0].Ccell=0.0312
LinearCircuit[0].Rpip=10
LinearCircuit[0].Rcell=500 
set_filter(4)
set_Cp_comp(4.114,.95,0,0)
}
proc _3k_mc(){
get_real_data("../filter_set/modelcell/3k.dat")
Greal.size(7.5,8.5,graphymin2, graphymax2)
LinearCircuit[0].Cpip=.0023
LinearCircuit[0].Ccell=0.0312
LinearCircuit[0].Rpip=10
LinearCircuit[0].Rcell=500 
set_filter(3)
set_Cp_comp(4.114,.95,0,0)
}
proc _2k_mc(){
get_real_data("../filter_set/modelcell/2k.dat")
Greal.size(7.5,8.5,graphymin2, graphymax2)
LinearCircuit[0].Cpip=.0023
LinearCircuit[0].Ccell=0.0312
LinearCircuit[0].Rpip=10
LinearCircuit[0].Rcell=500 
set_filter(2)
set_Cp_comp(4.114,.95,0,0)
}
proc _1k_mc(){
get_real_data("../filter_set/modelcell/1k.dat")
Greal.size(7.5,8.5,graphymin2, graphymax2)
LinearCircuit[0].Cpip=.0023
LinearCircuit[0].Ccell=0.0312
LinearCircuit[0].Rpip=10
LinearCircuit[0].Rcell=500 
set_filter(1)
set_Cp_comp(4.114,.95,0,0)
}

xpanel("recording configurations_modelcelll")
				xlabel("recording configuration: 1U modelcell")
                xlabel("idealized modelcell parameters are tuned to reproduce")
                xlabel("the unfiltered VC responses (to -5 mV step) in the model") 
				xlabel("Cpip=2.3 pF")
				xlabel("Ccell=31.2 pF")
				xlabel("Rpip=10 MOhm")
				xlabel("Rcell=500 MOhm")	
                xlabel("")
				xlabel("the experimentally set capacitance compensation was applied in the model")						
				xlabel("Cpfast:4.114 pF,Cpfast tau= 0.95 us, without Cp slow compensation")				
                xlabel("")				
                xlabel("simulations below allow for the comparison of the ")	
                xlabel("differently filtered measurements with their modelled counterparts ")
                xlabel("")
				
                xbutton("wofilter","wo_mc()")
                xbutton("30kHz","_30k_mc()")
				xbutton("28kHz","_28k_mc()")
				xbutton("26kHz","_26k_mc()")
				xbutton("24kHz","_24k_mc()")
				xbutton("22kHz","_22k_mc()")
				xbutton("20kHz","_20k_mc()")
				xbutton("18kHz","_18k_mc()")
				xbutton("16kHz","_16k_mc()")
				xbutton("14kHz","_14k_mc()")
				xbutton("12kHz","_12k_mc()")
				xbutton("10kHz","_10k_mc()")
				xbutton("8kHz","_8k_mc()")
				xbutton("6kHz","_6k_mc()")
				xbutton("4kHz","_4k_mc()")
				xbutton("3kHz","_3k_mc()")
				xbutton("2kHz","_2k_mc()")
				xbutton("1kHz","_1k_mc()")

                xlabel("")	
				
		
xpanel(1000,50)


get_real_data("../filter_set/test_1/wofilter.dat")
