# Supplementary material for: Small Size of Recorded Neuronal Structures Confines the Accuracy in Direct Axonal Voltage Measurements
Source: eNeuro. 2021 Aug 2;8(4):ENEURO.0059-21.2021. doi: 10.1523/ENEURO.0059-21.2021 (PMC8342265; doi:10.1523/ENEURO.0059-21.2021)
Supplement: Extended Data 1 — NEURON codes producing data shown in Figures 2, 5, 8. Download Extended Data 1, ZIP file. [file enu-eN-NWR-0059-21-s01.zip › realistic amplifier model/1_amplifier construction/filter_set/test_1/10k.dat]

0.285265356302261
0.285265356302261
0.163195043802261
0.041124731302261
0.041124731302261
-0.080945581197739
-0.080945581197739
-0.080945581197739
-0.080945581197739
-0.080945581197739
-0.080945581197739
0.041124731302261
0.041124731302261
0.163195043802261
0.163195043802261
0.163195043802261
0.163195043802261
0.163195043802261
0.041124731302261
0.041124731302261
-0.080945581197739
-0.080945581197739
-0.080945581197739
0.041124731302261
0.041124731302261
0.163195043802261
0.163195043802261
0.163195043802261
0.163195043802261
0.163195043802261
0.163195043802261
0.163195043802261
0.163195043802261
0.163195043802261
0.285265356302261
0.285265356302261
0.163195043802261
0.163195043802261
0.041124731302261
-0.080945581197739
-0.203015893697739
-0.203015893697739
-0.203015893697739
-0.080945581197739
0.041124731302261
0.041124731302261
0.163195043802261
0.163195043802261
0.163195043802261
0.163195043802261
0.041124731302261
0.041124731302261
-0.080945581197739
-0.080945581197739
-0.203015893697739
-0.203015893697739
-0.080945581197739
-0.080945581197739
-0.080945581197739
0.041124731302261
0.041124731302261
0.041124731302261
0.041124731302261
0.041124731302261
-0.080945581197739
-0.080945581197739
-0.080945581197739
-0.080945581197739
0.041124731302261
0.041124731302261
0.041124731302261
0.041124731302261
-0.080945581197739
-0.080945581197739
-0.203015893697739
-0.203015893697739
-0.080945581197739
0.041124731302261
0.163195043802261
0.285265356302261
0.407335668802261
0.285265356302261
0.163195043802261
0.041124731302261
-0.203015893697739
-0.325086206197739
-0.447156518697739
-0.447156518697739
-0.447156518697739
-0.447156518697739
-0.325086206197739
-0.203015893697739
-0.203015893697739
-0.080945581197739
0.041124731302261
0.041124731302261
0.041124731302261
0.041124731302261
0.041124731302261
0.163195043802261
0.285265356302261
0.285265356302261
0.285265356302261
0.285265356302261
0.285265356302261
0.163195043802261
0.163195043802261
0.041124731302261
0.163195043802261
0.163195043802261
0.041124731302261
0.041124731302261
-0.080945581197739
-0.080945581197739
-0.203015893697739
-0.203015893697739
-0.203015893697739
-0.203015893697739
-0.203015893697739
-0.080945581197739
0.041124731302261
0.041124731302261
0.163195043802261
0.163195043802261
0.163195043802261
0.041124731302261
-0.080945581197739
-0.080945581197739
-0.203015893697739
-0.203015893697739
-0.203015893697739
-0.203015893697739
-0.203015893697739
-0.080945581197739
-0.080945581197739
-0.080945581197739
-0.080945581197739
0.041124731302261
0.041124731302261
0.041124731302261
0.041124731302261
0.041124731302261
0.041124731302261
0.041124731302261
-0.080945581197739
-0.203015893697739
-0.203015893697739
-0.203015893697739
-0.203015893697739
-0.203015893697739
-0.080945581197739
0.041124731302261
0.163195043802261
0.163195043802261
0.163195043802261
0.163195043802261
0.163195043802261
0.163195043802261
0.163195043802261
0.163195043802261
0.163195043802261
0.163195043802261
0.163195043802261
0.041124731302261
0.041124731302261
-0.080945581197739
-0.080945581197739
-0.203015893697739
-0.203015893697739
-0.080945581197739
0.041124731302261
0.041124731302261
0.041124731302261
0.041124731302261
0.041124731302261
0.041124731302261
0.041124731302261
0.041124731302261
0.041124731302261
0.041124731302261
0.163195043802261
0.163195043802261
0.163195043802261
0.041124731302261
0.041124731302261
-0.080945581197739
-0.080945581197739
-0.080945581197739
-0.203015893697739
-0.203015893697739
-0.325086206197739
-0.203015893697739
-0.203015893697739
-0.203015893697739
-0.080945581197739
-0.080945581197739
-0.080945581197739
-0.080945581197739
-0.080945581197739
0.041124731302261
0.041124731302261
0.163195043802261
0.285265356302261
0.285265356302261
0.285265356302261
0.163195043802261
0.163195043802261
0.163195043802261
0.163195043802261
0.163195043802261
0.163195043802261
0.041124731302261
0.041124731302261
0.041124731302261
-0.080945581197739
-0.080945581197739
-0.080945581197739
-0.080945581197739
-0.080945581197739
0.041124731302261
0.041124731302261
0.041124731302261
0.041124731302261
0.041124731302261
-0.080945581197739
-0.203015893697739
-0.203015893697739
-0.203015893697739
-0.203015893697739
-0.080945581197739
-0.080945581197739
-0.080945581197739
-0.080945581197739
-0.080945581197739
-0.080945581197739
-0.203015893697739
-0.203015893697739
-0.325086206197739
-0.325086206197739
-0.325086206197739
-0.325086206197739
-0.203015893697739
-0.080945581197739
0.041124731302261
0.285265356302261
0.285265356302261
0.407335668802261
0.407335668802261
0.407335668802261
0.407335668802261
0.285265356302261
0.163195043802261
-0.080945581197739
-0.203015893697739
-0.325086206197739
-0.325086206197739
-0.325086206197739
-0.203015893697739
-0.080945581197739
0.041124731302261
0.163195043802261
0.163195043802261
0.163195043802261
0.041124731302261
-0.080945581197739
-0.203015893697739
-0.203015893697739
-0.203015893697739
-0.203015893697739
-0.080945581197739
-0.080945581197739
-0.080945581197739
-0.080945581197739
-0.080945581197739
-0.080945581197739
-0.080945581197739
0.041124731302261
0.163195043802261
0.285265356302261
0.407335668802261
0.407335668802261
0.407335668802261
0.285265356302261
0.041124731302261
0.041124731302261
-0.080945581197739
-0.203015893697739
-0.325086206197739
-0.325086206197739
-0.447156518697739
-0.447156518697739
-0.325086206197739
-0.325086206197739
-0.203015893697739
-0.203015893697739
-0.080945581197739
0.041124731302261
0.041124731302261
0.041124731302261
0.041124731302261
0.041124731302261
0.041124731302261
0.041124731302261
0.041124731302261
0.041124731302261
0.041124731302261
0.041124731302261
0.163195043802261
0.163195043802261
0.163195043802261
0.163195043802261
0.041124731302261
-0.080945581197739
-0.203015893697739
-0.203015893697739
-0.203015893697739
-0.080945581197739
-0.080945581197739
0.041124731302261
0.041124731302261
0.041124731302261
0.041124731302261
0.041124731302261
-0.080945581197739
-0.080945581197739
-0.080945581197739
-0.080945581197739
0.041124731302261
0.041124731302261
0.041124731302261
0.163195043802261
0.163195043802261
0.163195043802261
0.163195043802261
0.285265356302261
0.163195043802261
0.163195043802261
0.163195043802261
0.041124731302261
0.041124731302261
0.041124731302261
0.041124731302261
0.041124731302261
0.041124731302261
0.041124731302261
0.041124731302261
0.163195043802261
0.163195043802261
0.285265356302261
0.285265356302261
0.285265356302261
0.407335668802261
0.285265356302261
0.285265356302261
0.285265356302261
0.163195043802261
0.041124731302261
0.041124731302261
-0.080945581197739
-0.080945581197739
-0.080945581197739
0.041124731302261
0.041124731302261
0.041124731302261
0.041124731302261
0.041124731302261
0.041124731302261
-0.080945581197739
-0.080945581197739
-0.080945581197739
-0.203015893697739
-0.203015893697739
-0.080945581197739
-0.080945581197739
-0.080945581197739
0.041124731302261
0.041124731302261
0.041124731302261
-0.080945581197739
-0.080945581197739
0.041124731302261
0.041124731302261
0.041124731302261
0.041124731302261
0.163195043802261
0.163195043802261
0.163195043802261
0.041124731302261
0.041124731302261
0.041124731302261
0.041124731302261
0.041124731302261
-0.080945581197739
-0.080945581197739
-0.080945581197739
-0.080945581197739
0.041124731302261
0.041124731302261
0.041124731302261
0.041124731302261
0.041124731302261
0.041124731302261
0.041124731302261
-0.080945581197739
-0.080945581197739
-0.080945581197739
-0.080945581197739
0.041124731302261
0.041124731302261
0.041124731302261
0.041124731302261
0.041124731302261
0.163195043802261
0.163195043802261
0.041124731302261
0.041124731302261
0.041124731302261
0.163195043802261
0.163195043802261
0.163195043802261
0.163195043802261
0.041124731302261
0.041124731302261
-0.080945581197739
-0.203015893697739
-0.203015893697739
-0.203015893697739
-0.203015893697739
-0.203015893697739
-0.080945581197739
0.041124731302261
0.041124731302261
0.041124731302261
0.041124731302261
0.041124731302261
-0.080945581197739
-0.080945581197739
0.041124731302261
0.041124731302261
0.041124731302261
0.041124731302261
0.041124731302261
0.041124731302261
0.041124731302261
-0.080945581197739
0.041124731302261
0.041124731302261
0.041124731302261
0.041124731302261
0.041124731302261
0.041124731302261
0.041124731302261
0.041124731302261
-0.080945581197739
-0.080945581197739
-0.080945581197739
-0.080945581197739
-0.080945581197739
0.041124731302261
0.041124731302261
-0.080945581197739
-0.080945581197739
-0.080945581197739
-0.080945581197739
0.041124731302261
0.041124731302261
0.041124731302261
0.041124731302261
0.041124731302261
-0.080945581197739
-0.203015893697739
-0.203015893697739
-0.325086206197739
-0.325086206197739
-0.325086206197739
-0.203015893697739
-0.080945581197739
-0.080945581197739
0.041124731302261
0.041124731302261
0.041124731302261
0.041124731302261
0.041124731302261
-0.080945581197739
-0.080945581197739
-0.080945581197739
-0.080945581197739
-0.080945581197739
0.041124731302261
0.041124731302261
0.163195043802261
0.163195043802261
0.041124731302261
0.041124731302261
0.041124731302261
0.041124731302261
0.041124731302261
0.163195043802261
0.163195043802261
0.285265356302261
0.163195043802261
0.163195043802261
0.041124731302261
-0.080945581197739
-0.080945581197739
-0.080945581197739
-0.080945581197739
-0.080945581197739
0.041124731302261
0.041124731302261
0.041124731302261
-0.080945581197739
-0.080945581197739
-0.080945581197739
-0.080945581197739
-0.203015893697739
-0.080945581197739
-0.080945581197739
-0.080945581197739
-0.080945581197739
-0.080945581197739
-0.080945581197739
0.041124731302261
0.041124731302261
0.163195043802261
0.285265356302261
0.285265356302261
0.285265356302261
0.163195043802261
0.041124731302261
0.041124731302261
-0.080945581197739
-0.203015893697739
-0.203015893697739
-0.080945581197739
-0.080945581197739
-0.080945581197739
0.041124731302261
0.163195043802261
0.285265356302261
0.285265356302261
0.163195043802261
0.041124731302261
-0.080945581197739
-0.203015893697739
-0.325086206197739
-0.325086206197739
-0.325086206197739
-0.203015893697739
-0.203015893697739
-0.080945581197739
0.041124731302261
0.163195043802261
0.163195043802261
0.285265356302261
0.285265356302261
0.285265356302261
0.163195043802261
0.163195043802261
0.041124731302261
-0.080945581197739
-0.203015893697739
-0.203015893697739
-0.203015893697739
-0.203015893697739
-0.203015893697739
-0.203015893697739
-0.203015893697739
-0.203015893697739
-0.203015893697739
-0.203015893697739
-0.203015893697739
-0.203015893697739
-0.080945581197739
0.041124731302261
0.041124731302261
0.163195043802261
0.163195043802261
0.041124731302261
0.041124731302261
0.041124731302261
0.041124731302261
0.163195043802261
0.163195043802261
0.285265356302261
0.285265356302261
0.407335668802261
0.407335668802261
0.407335668802261
0.285265356302261
0.163195043802261
0.041124731302261
-0.080945581197739
-0.080945581197739
-0.080945581197739
-0.080945581197739
-0.080945581197739
-0.080945581197739
-0.080945581197739
-0.080945581197739
0.041124731302261
0.041124731302261
0.041124731302261
-0.080945581197739
-0.080945581197739
-0.080945581197739
-0.080945581197739
-0.080945581197739
-0.080945581197739
-0.080945581197739
-0.080945581197739
0.041124731302261
0.041124731302261
0.041124731302261
0.041124731302261
0.041124731302261
0.041124731302261
-0.080945581197739
-0.080945581197739
-0.080945581197739
-0.080945581197739
-0.080945581197739
0.041124731302261
0.041124731302261
0.041124731302261
-0.080945581197739
-0.080945581197739
-0.080945581197739
-0.080945581197739
-0.080945581197739
-0.080945581197739
-0.080945581197739
0.041124731302261
0.163195043802261
0.163195043802261
0.285265356302261
0.407335668802261
0.407335668802261
0.285265356302261
0.285265356302261
0.285265356302261
0.163195043802261
0.163195043802261
0.041124731302261
0.041124731302261
0.041124731302261
0.041124731302261
0.041124731302261
0.041124731302261
0.041124731302261
0.041124731302261
0.041124731302261
-0.080945581197739
-0.080945581197739
-0.080945581197739
-0.080945581197739
-0.080945581197739
-0.080945581197739
-0.203015893697739
-0.203015893697739
-0.203015893697739
-0.325086206197739
-0.203015893697739
-0.203015893697739
-0.203015893697739
-0.080945581197739
0.041124731302261
0.163195043802261
0.285265356302261
0.285265356302261
0.285265356302261
0.163195043802261
0.041124731302261
-0.080945581197739
-0.203015893697739
-0.203015893697739
-0.325086206197739
-0.325086206197739
-0.325086206197739
-0.325086206197739
-0.203015893697739
-0.080945581197739
0.041124731302261
0.041124731302261
0.163195043802261
0.163195043802261
0.163195043802261
0.163195043802261
0.163195043802261
0.041124731302261
0.041124731302261
0.041124731302261
0.041124731302261
0.041124731302261
0.163195043802261
0.285265356302261
0.285265356302261
0.285265356302261
0.407335668802261
0.407335668802261
0.285265356302261
0.285265356302261
0.163195043802261
0.041124731302261
-0.080945581197739
-0.203015893697739
-0.325086206197739
-0.325086206197739
-0.203015893697739
-0.080945581197739
-0.080945581197739
0.041124731302261
0.041124731302261
0.041124731302261
0.041124731302261
0.163195043802261
0.163195043802261
0.285265356302261
0.163195043802261
0.163195043802261
0.041124731302261
-0.080945581197739
-0.080945581197739
-0.080945581197739
-0.203015893697739
-0.203015893697739
-0.203015893697739
-0.203015893697739
-0.203015893697739
-0.080945581197739
0.041124731302261
0.163195043802261
0.163195043802261
0.285265356302261
0.163195043802261
0.163195043802261
0.041124731302261
-0.080945581197739
-0.203015893697739
-0.203015893697739
-0.203015893697739
-0.203015893697739
-0.203015893697739
-0.203015893697739
-0.080945581197739
-0.080945581197739
-0.080945581197739
0.041124731302261
0.041124731302261
0.041124731302261
0.041124731302261
-0.080945581197739
-0.080945581197739
-0.080945581197739
-0.080945581197739
-0.203015893697739
-0.203015893697739
-0.203015893697739
-0.203015893697739
-0.203015893697739
-0.080945581197739
-0.080945581197739
-0.080945581197739
-0.080945581197739
0.041124731302261
0.041124731302261
0.163195043802261
0.163195043802261
0.163195043802261
0.163195043802261
0.041124731302261
-0.080945581197739
-0.203015893697739
-0.203015893697739
-0.203015893697739
-0.203015893697739
-0.203015893697739
-0.080945581197739
-0.080945581197739
-0.080945581197739
-0.203015893697739
-0.203015893697739
-0.203015893697739
-0.325086206197739
-0.325086206197739
-0.325086206197739
-0.203015893697739
-0.203015893697739
-0.080945581197739
0.041124731302261
0.041124731302261
0.041124731302261
-0.080945581197739
-0.080945581197739
-0.203015893697739
-0.203015893697739
-0.203015893697739
-0.080945581197739
-0.080945581197739
0.041124731302261
0.041124731302261
0.041124731302261
0.163195043802261
0.163195043802261
0.163195043802261
0.163195043802261
0.163195043802261
0.163195043802261
0.163195043802261
0.163195043802261
0.041124731302261
0.041124731302261
0.041124731302261
0.041124731302261
-0.080945581197739
0.041124731302261
0.041124731302261
0.041124731302261
0.041124731302261
-0.080945581197739
-0.080945581197739
-0.080945581197739
-0.203015893697739
-0.203015893697739
-0.203015893697739
-0.203015893697739
-0.203015893697739
-0.203015893697739
-0.203015893697739
-0.203015893697739
-0.203015893697739
-0.080945581197739
0.041124731302261
0.163195043802261
0.163195043802261
0.163195043802261
0.163195043802261
0.163195043802261
0.041124731302261
0.041124731302261
0.041124731302261
0.041124731302261
-0.080945581197739
-0.080945581197739
-0.080945581197739
-0.080945581197739
-0.080945581197739
-0.080945581197739
-0.080945581197739
-0.080945581197739
0.041124731302261
0.041124731302261
0.163195043802261
0.285265356302261
0.285265356302261
0.407335668802261
0.407335668802261
0.285265356302261
0.285265356302261
0.041124731302261
-0.080945581197739
-0.203015893697739
-0.203015893697739
-0.203015893697739
-0.203015893697739
-0.080945581197739
0.041124731302261
0.163195043802261
0.163195043802261
0.163195043802261
0.285265356302261
0.163195043802261
0.163195043802261
0.041124731302261
-0.080945581197739
-0.080945581197739
-0.080945581197739
-0.080945581197739
0.041124731302261
0.041124731302261
0.163195043802261
0.163195043802261
0.285265356302261
0.285265356302261
0.407335668802261
0.407335668802261
0.285265356302261
0.285265356302261
0.285265356302261
0.163195043802261
0.041124731302261
0.041124731302261
-0.080945581197739
-0.080945581197739
-0.203015893697739
-0.203015893697739
-0.325086206197739
-0.325086206197739
-0.325086206197739
-0.325086206197739
-0.325086206197739
-0.203015893697739
-0.203015893697739
-0.080945581197739
-0.080945581197739
-0.080945581197739
0.041124731302261
0.041124731302261
0.163195043802261
0.163195043802261
0.163195043802261
0.163195043802261
0.163195043802261
0.041124731302261
0.041124731302261
-0.080945581197739
-0.203015893697739
-0.325086206197739
-0.325086206197739
-0.325086206197739
-0.203015893697739
-0.080945581197739
0.041124731302261
0.041124731302261
0.163195043802261
0.163195043802261
0.163195043802261
0.285265356302261
0.285265356302261
0.407335668802261
0.529405951499939
0.529405951499939
0.407335668802261
0.407335668802261
0.285265356302261
0.163195043802261
0.041124731302261
-0.203015893697739
-0.325086206197739
-0.447156518697739
-0.447156518697739
-0.447156518697739
-0.447156518697739
-0.447156518697739
-0.325086206197739
-0.203015893697739
-0.203015893697739
-0.080945581197739
0.041124731302261
0.041124731302261
0.041124731302261
0.041124731302261
0.041124731302261
0.041124731302261
0.041124731302261
0.041124731302261
0.041124731302261
0.041124731302261
0.041124731302261
-0.080945581197739
-0.080945581197739
-0.080945581197739
-0.080945581197739
-0.080945581197739
-0.080945581197739
-0.080945581197739
-0.080945581197739
0.041124731302261
0.041124731302261
0.041124731302261
0.041124731302261
0.163195043802261
0.163195043802261
0.163195043802261
0.163195043802261
0.163195043802261
0.163195043802261
0.041124731302261
0.041124731302261
0.041124731302261
-0.080945581197739
0.041124731302261
0.041124731302261
0.163195043802261
0.163195043802261
0.285265356302261
0.285265356302261
0.163195043802261
0.041124731302261
0.041124731302261
-0.080945581197739
-0.203015893697739
-0.203015893697739
-0.203015893697739
-0.080945581197739
-0.080945581197739
0.041124731302261
0.041124731302261
0.041124731302261
0.163195043802261
0.285265356302261
0.285265356302261
0.285265356302261
0.285265356302261
0.163195043802261
0.163195043802261
0.041124731302261
0.041124731302261
0.041124731302261
0.041124731302261
0.041124731302261
0.041124731302261
-0.080945581197739
-0.080945581197739
-0.080945581197739
-0.080945581197739
-0.080945581197739
0.041124731302261
0.041124731302261
0.163195043802261
0.285265356302261
0.285265356302261
0.285265356302261
0.163195043802261
0.163195043802261
0.041124731302261
-0.080945581197739
-0.203015893697739
-0.325086206197739
-0.325086206197739
-0.447156518697739
-0.325086206197739
-0.325086206197739
-0.325086206197739
-0.203015893697739
-0.203015893697739
-0.080945581197739
-0.080945581197739
0.041124731302261
0.163195043802261
0.163195043802261
0.163195043802261
0.163195043802261
0.163195043802261
0.163195043802261
0.163195043802261
0.163195043802261
0.041124731302261
0.041124731302261
0.041124731302261
0.041124731302261
0.041124731302261
-0.080945581197739
-0.080945581197739
-0.080945581197739
-0.080945581197739
-0.080945581197739
-0.080945581197739
0.041124731302261
0.041124731302261
0.163195043802261
0.163195043802261
0.041124731302261
0.041124731302261
-0.080945581197739
-0.203015893697739
-0.203015893697739
-0.080945581197739
-0.080945581197739
-0.080945581197739
-0.080945581197739
0.041124731302261
-0.080945581197739
-0.080945581197739
-0.080945581197739
-0.203015893697739
-0.080945581197739
-0.203015893697739
-0.080945581197739
-0.080945581197739
0.041124731302261
0.163195043802261
0.163195043802261
0.285265356302261
0.285265356302261
0.285265356302261
0.163195043802261
0.041124731302261
0.041124731302261
0.041124731302261
0.041124731302261
0.041124731302261
0.041124731302261
0.041124731302261
0.041124731302261
-0.080945581197739
-0.080945581197739
-0.080945581197739
0.041124731302261
0.041124731302261
0.041124731302261
0.163195043802261
0.163195043802261
0.041124731302261
-0.080945581197739
-0.203015893697739
-0.325086206197739
-0.447156518697739
-0.447156518697739
-0.325086206197739
-0.203015893697739
-0.080945581197739
0.041124731302261
0.163195043802261
0.285265356302261
0.285265356302261
0.285265356302261
0.285265356302261
0.285265356302261
0.285265356302261
0.163195043802261
0.163195043802261
0.041124731302261
-0.080945581197739
-0.203015893697739
-0.325086206197739
-0.325086206197739
-0.203015893697739
-0.080945581197739
0.041124731302261
0.163195043802261
0.285265356302261
0.285265356302261
0.285265356302261
0.163195043802261
0.041124731302261
-0.080945581197739
-0.080945581197739
-0.203015893697739
-0.203015893697739
-0.203015893697739
-0.203015893697739
-0.203015893697739
-0.203015893697739
-0.203015893697739
-0.080945581197739
0.041124731302261
0.163195043802261
0.163195043802261
0.285265356302261
0.285265356302261
0.285265356302261
0.163195043802261
0.163195043802261
0.041124731302261
-0.080945581197739
-0.080945581197739
-0.203015893697739
-0.203015893697739
-0.203015893697739
-0.203015893697739
-0.203015893697739
-0.080945581197739
-0.080945581197739
0.041124731302261
0.041124731302261
0.041124731302261
0.041124731302261
0.041124731302261
-0.080945581197739
-0.203015893697739
-0.203015893697739
-0.203015893697739
-0.080945581197739
-0.080945581197739
0.041124731302261
0.041124731302261
0.041124731302261
0.041124731302261
0.041124731302261
0.163195043802261
0.163195043802261
0.163195043802261
0.163195043802261
0.163195043802261
0.163195043802261
0.163195043802261
0.041124731302261
-0.080945581197739
-0.080945581197739
-0.080945581197739
-0.080945581197739
-0.080945581197739
0.041124731302261
0.041124731302261
0.041124731302261
0.041124731302261
0.041124731302261
-0.080945581197739
-0.080945581197739
-0.203015893697739
-0.325086206197739
-0.325086206197739
-0.325086206197739
-0.203015893697739
-0.080945581197739
0.041124731302261
0.163195043802261
0.285265356302261
0.285265356302261
0.407335668802261
0.407335668802261
0.285265356302261
0.163195043802261
0.041124731302261
-0.080945581197739
-0.080945581197739
-0.080945581197739
-0.080945581197739
-0.080945581197739
-0.080945581197739
-0.080945581197739
-0.080945581197739
-0.080945581197739
-0.080945581197739
-0.080945581197739
-0.080945581197739
-0.080945581197739
0.041124731302261
0.041124731302261
0.041124731302261
-0.080945581197739
-0.080945581197739
-0.080945581197739
-0.080945581197739
0.041124731302261
0.041124731302261
0.163195043802261
0.163195043802261
0.285265356302261
0.285265356302261
0.407335668802261
0.407335668802261
0.285265356302261
0.285265356302261
0.163195043802261
0.041124731302261
0.041124731302261
0.041124731302261
0.041124731302261
0.041124731302261
0.041124731302261
-0.080945581197739
-0.080945581197739
-0.203015893697739
-0.203015893697739
-0.203015893697739
-0.080945581197739
-0.080945581197739
0.041124731302261
0.041124731302261
0.041124731302261
-0.080945581197739
-0.203015893697739
-0.203015893697739
-0.203015893697739
-0.080945581197739
-0.080945581197739
0.041124731302261
0.163195043802261
0.163195043802261
0.163195043802261
0.163195043802261
0.041124731302261
0.041124731302261
-0.080945581197739
-0.080945581197739
-0.080945581197739
-0.080945581197739
-0.080945581197739
-0.080945581197739
-0.080945581197739
-0.080945581197739
-0.203015893697739
-0.203015893697739
-0.203015893697739
-0.080945581197739
-0.080945581197739
-0.080945581197739
0.041124731302261
0.041124731302261
-0.080945581197739
-0.080945581197739
-0.203015893697739
-0.203015893697739
-0.203015893697739
-0.203015893697739
-0.203015893697739
-0.203015893697739
-0.203015893697739
-0.203015893697739
-0.203015893697739
-0.203015893697739
-0.080945581197739
0.041124731302261
0.163195043802261
0.163195043802261
0.163195043802261
0.163195043802261
0.163195043802261
0.163195043802261
0.285265356302261
0.285265356302261
0.285265356302261
0.163195043802261
0.041124731302261
-0.080945581197739
-0.080945581197739
-0.203015893697739
-0.203015893697739
-0.203015893697739
-0.080945581197739
-0.080945581197739
-0.080945581197739
-0.080945581197739
0.041124731302261
0.041124731302261
0.041124731302261
-0.080945581197739
-0.080945581197739
-0.080945581197739
-0.080945581197739
-0.203015893697739
-0.203015893697739
-0.203015893697739
-0.203015893697739
-0.080945581197739
0.041124731302261
0.041124731302261
0.163195043802261
0.163195043802261
0.163195043802261
0.041124731302261
-0.080945581197739
-0.203015893697739
-0.325086206197739
-0.325086206197739
-0.325086206197739
-0.325086206197739
-0.203015893697739
-0.203015893697739
-0.080945581197739
0.041124731302261
0.163195043802261
0.163195043802261
0.285265356302261
0.407335668802261
0.285265356302261
0.285265356302261
0.163195043802261
0.041124731302261
0.041124731302261
-0.080945581197739
-0.203015893697739
-0.325086206197739
-0.325086206197739
-0.325086206197739
-0.203015893697739
-0.080945581197739
0.041124731302261
0.163195043802261
0.285265356302261
0.407335668802261
0.407335668802261
0.407335668802261
0.407335668802261
0.285265356302261
0.163195043802261
0.041124731302261
-0.080945581197739
-0.203015893697739
-0.325086206197739
-0.325086206197739
-0.325086206197739
-0.203015893697739
-0.080945581197739
0.041124731302261
0.163195043802261
0.163195043802261
0.163195043802261
0.163195043802261
0.163195043802261
0.041124731302261
-0.080945581197739
-0.080945581197739
-0.080945581197739
0.041124731302261
0.163195043802261
0.285265356302261
0.285265356302261
0.285265356302261
0.163195043802261
-0.080945581197739
-0.203015893697739
-0.325086206197739
-0.447156518697739
-0.447156518697739
-0.325086206197739
-0.203015893697739
-0.080945581197739
-0.080945581197739
-0.080945581197739
0.041124731302261
0.041124731302261
0.041124731302261
0.163195043802261
0.163195043802261
0.163195043802261
0.163195043802261
0.163195043802261
0.163195043802261
0.163195043802261
0.163195043802261
0.163195043802261
0.041124731302261
0.041124731302261
0.041124731302261
0.041124731302261
0.041124731302261
0.163195043802261
0.163195043802261
0.163195043802261
0.163195043802261
0.041124731302261
0.041124731302261
-0.080945581197739
-0.080945581197739
-0.080945581197739
-0.080945581197739
-0.080945581197739
-0.080945581197739
-0.080945581197739
-0.080945581197739
0.041124731302261
0.041124731302261
0.041124731302261
0.041124731302261
0.041124731302261
-0.080945581197739
-0.080945581197739
-0.080945581197739
-0.203015893697739
-0.203015893697739
-0.203015893697739
-0.325086206197739
-0.325086206197739
-0.203015893697739
-0.203015893697739
-0.080945581197739
0.041124731302261
0.041124731302261
0.041124731302261
0.163195043802261
0.163195043802261
0.285265356302261
0.285265356302261
0.285265356302261
0.285265356302261
0.285265356302261
0.285265356302261
0.163195043802261
0.041124731302261
-0.080945581197739
-0.203015893697739
-0.203015893697739
-0.203015893697739
-0.203015893697739
-0.203015893697739
-0.080945581197739
0.041124731302261
0.041124731302261
0.163195043802261
0.163195043802261
0.041124731302261
0.041124731302261
0.041124731302261
0.041124731302261
0.041124731302261
0.041124731302261
0.041124731302261
0.041124731302261
0.041124731302261
0.041124731302261
-0.080945581197739
-0.080945581197739
-0.080945581197739
-0.203015893697739
-0.203015893697739
-0.203015893697739
-0.203015893697739
-0.080945581197739
-0.080945581197739
-0.080945581197739
-0.080945581197739
-0.203015893697739
-0.203015893697739
-0.325086206197739
-0.325086206197739
-0.203015893697739
-0.080945581197739
0.041124731302261
0.041124731302261
0.163195043802261
0.285265356302261
0.285265356302261
0.163195043802261
0.163195043802261
0.163195043802261
0.041124731302261
0.041124731302261
0.163195043802261
0.163195043802261
0.163195043802261
0.041124731302261
0.041124731302261
-0.080945581197739
-0.080945581197739
-0.080945581197739
-0.080945581197739
-0.080945581197739
0.041124731302261
0.041124731302261
0.041124731302261
0.041124731302261
0.041124731302261
0.041124731302261
0.041124731302261
0.163195043802261
0.163195043802261
0.041124731302261
-0.080945581197739
-0.080945581197739
-0.203015893697739
-0.203015893697739
-0.203015893697739
-0.203015893697739
-0.080945581197739
0.041124731302261
0.163195043802261
0.285265356302261
0.285265356302261
0.285265356302261
0.285265356302261
0.285265356302261
0.285265356302261
0.285265356302261
0.163195043802261
0.163195043802261
0.163195043802261
0.041124731302261
0.041124731302261
0.041124731302261
0.041124731302261
0.041124731302261
0.041124731302261
-0.080945581197739
-0.080945581197739
-0.080945581197739
-0.080945581197739
-0.080945581197739
-0.080945581197739
-0.080945581197739
0.041124731302261
0.041124731302261
0.041124731302261
-0.080945581197739
-0.080945581197739
-0.203015893697739
-0.203015893697739
-0.203015893697739
-0.203015893697739
-0.203015893697739
-0.080945581197739
-0.080945581197739
-0.080945581197739
-0.080945581197739
-0.080945581197739
0.041124731302261
0.041124731302261
0.163195043802261
0.285265356302261
0.285265356302261
0.285265356302261
0.285265356302261
0.285265356302261
0.163195043802261
0.163195043802261
0.041124731302261
0.041124731302261
-0.080945581197739
0.041124731302261
0.041124731302261
0.163195043802261
0.163195043802261
0.163195043802261
0.041124731302261
-0.080945581197739
-0.203015893697739
-0.203015893697739
-0.325086206197739
-0.203015893697739
-0.080945581197739
0.041124731302261
0.041124731302261
0.041124731302261
0.041124731302261
-0.080945581197739
-0.080945581197739
-0.080945581197739
0.041124731302261
0.041124731302261
0.163195043802261
0.163195043802261
0.163195043802261
0.163195043802261
0.163195043802261
0.163195043802261
0.163195043802261
0.163195043802261
0.041124731302261
0.041124731302261
0.041124731302261
0.041124731302261
0.041124731302261
0.041124731302261
0.041124731302261
0.041124731302261
-0.080945581197739
-0.080945581197739
-0.080945581197739
-0.080945581197739
-0.080945581197739
-0.080945581197739
-0.203015893697739
-0.325086206197739
-0.325086206197739
-0.203015893697739
-0.080945581197739
-0.080945581197739
0.041124731302261
0.041124731302261
0.041124731302261
0.041124731302261
-0.080945581197739
-0.080945581197739
-0.203015893697739
-0.203015893697739
-0.203015893697739
-0.203015893697739
-0.203015893697739
-0.203015893697739
-0.203015893697739
-0.080945581197739
-0.080945581197739
-0.080945581197739
-0.080945581197739
-0.080945581197739
-0.080945581197739
-0.080945581197739
-0.080945581197739
-0.080945581197739
-0.203015893697739
-0.203015893697739
-0.203015893697739
-0.203015893697739
-0.203015893697739
-0.203015893697739
-0.203015893697739
-0.080945581197739
-0.080945581197739
-0.203015893697739
-0.203015893697739
-0.203015893697739
-0.325086206197739
-0.325086206197739
-0.203015893697739
-0.080945581197739
0.041124731302261
0.163195043802261
0.285265356302261
0.285265356302261
0.407335668802261
0.407335668802261
0.285265356302261
0.285265356302261
0.163195043802261
0.041124731302261
-0.080945581197739
-0.080945581197739
-0.203015893697739
-0.325086206197739
-0.325086206197739
-0.325086206197739
-0.325086206197739
-0.203015893697739
0.041124731302261
0.163195043802261
0.285265356302261
0.285265356302261
0.285265356302261
0.285265356302261
0.163195043802261
0.163195043802261
0.041124731302261
0.041124731302261
0.163195043802261
0.163195043802261
0.163195043802261
0.041124731302261
0.041124731302261
-0.080945581197739
-0.203015893697739
-0.203015893697739
-0.203015893697739
-0.203015893697739
-0.203015893697739
-0.203015893697739
-0.203015893697739
-0.203015893697739
-0.203015893697739
-0.325086206197739
-0.325086206197739
-0.325086206197739
-0.325086206197739
-0.325086206197739
-0.203015893697739
-0.080945581197739
0.041124731302261
0.163195043802261
0.041124731302261
0.041124731302261
0.041124731302261
-0.080945581197739
-0.080945581197739
-0.080945581197739
0.041124731302261
0.041124731302261
0.041124731302261
0.041124731302261
0.041124731302261
-0.080945581197739
-0.203015893697739
-0.203015893697739
-0.080945581197739
0.041124731302261
0.163195043802261
0.163195043802261
0.163195043802261
0.163195043802261
0.163195043802261
0.163195043802261
0.041124731302261
0.041124731302261
0.041124731302261
0.163195043802261
0.285265356302261
0.285265356302261
0.285265356302261
0.285265356302261
0.285265356302261
0.285265356302261
0.163195043802261
0.041124731302261
0.041124731302261
0.041124731302261
0.163195043802261
0.163195043802261
0.163195043802261
0.163195043802261
0.163195043802261
0.041124731302261
-0.080945581197739
-0.203015893697739
-0.203015893697739
-0.203015893697739
-0.203015893697739
-0.080945581197739
0.041124731302261
0.041124731302261
0.041124731302261
0.041124731302261
0.041124731302261
0.163195043802261
0.163195043802261
0.285265356302261
0.285265356302261
0.285265356302261
0.285265356302261
0.163195043802261
0.163195043802261
0.041124731302261
0.041124731302261
0.041124731302261
-0.080945581197739
-0.203015893697739
-0.203015893697739
-0.203015893697739
-0.203015893697739
-0.080945581197739
-0.080945581197739
0.041124731302261
0.041124731302261
0.041124731302261
0.041124731302261
0.163195043802261
0.041124731302261
0.041124731302261
0.041124731302261
-0.080945581197739
-0.080945581197739
-0.080945581197739
-0.080945581197739
-0.080945581197739
-0.080945581197739
-0.080945581197739
-0.080945581197739
-0.203015893697739
-0.203015893697739
-0.203015893697739
-0.325086206197739
-0.203015893697739
-0.203015893697739
-0.080945581197739
0.041124731302261
0.163195043802261
0.163195043802261
0.163195043802261
0.163195043802261
0.163195043802261
0.163195043802261
0.041124731302261
0.041124731302261
-0.080945581197739
-0.203015893697739
-0.203015893697739
-0.203015893697739
-0.203015893697739
-0.203015893697739
-0.080945581197739
-0.080945581197739
0.041124731302261
0.163195043802261
0.285265356302261
0.285265356302261
0.285265356302261
0.285265356302261
0.163195043802261
0.163195043802261
0.041124731302261
-0.080945581197739
-0.203015893697739
-0.203015893697739
-0.325086206197739
-0.325086206197739
-0.203015893697739
-0.080945581197739
0.163195043802261
0.163195043802261
0.163195043802261
0.163195043802261
0.163195043802261
0.163195043802261
0.041124731302261
0.041124731302261
0.041124731302261
-0.080945581197739
-0.203015893697739
-0.203015893697739
-0.203015893697739
-0.203015893697739
-0.080945581197739
-0.080945581197739
0.041124731302261
0.163195043802261
0.163195043802261
0.163195043802261
0.163195043802261
0.041124731302261
0.041124731302261
0.041124731302261
0.041124731302261
0.041124731302261
0.041124731302261
0.041124731302261
-0.080945581197739
0.041124731302261
0.041124731302261
0.041124731302261
0.041124731302261
0.163195043802261
0.163195043802261
0.285265356302261
0.163195043802261
0.285265356302261
-1.667859554290772
-14.119030952453613
-46.589729309082031
-96.882698059082031
-153.889526367187500
-206.135620117187500
-244.221557617187500
-263.508636474609370
-263.020355224609370
-244.953979492187500
-214.070190429687500
-175.495971679687500
-134.480346679687500
-95.539924621582031
-61.360237121582031
-33.894420623779297
-13.630749702453613
-0.325086206197739
7.243272304534912
10.172959327697754
10.050889015197754
8.097764015197754
5.412217617034912
2.604601144790649
0.285265356302261
-1.423718929290772
-2.278210878372192
-2.400281190872192
-2.156140565872192
-1.545789241790772
-0.813367486000061
-0.080945581197739
0.407335668802261
0.773546576499939
1.017686963081360
1.017686963081360
1.017686963081360
0.773546576499939
0.529405951499939
0.285265356302261
0.163195043802261
-0.080945581197739
-0.080945581197739
-0.080945581197739
0.041124731302261
0.163195043802261
0.285265356302261
0.285265356302261
0.407335668802261
0.407335668802261
0.285265356302261
0.163195043802261
0.041124731302261
-0.080945581197739
-0.203015893697739
-0.325086206197739
-0.447156518697739
-0.447156518697739
-0.447156518697739
-0.447156518697739
-0.325086206197739
-0.325086206197739
-0.203015893697739
-0.203015893697739
-0.203015893697739
-0.080945581197739
-0.080945581197739
0.041124731302261
0.041124731302261
0.163195043802261
0.041124731302261
0.041124731302261
0.041124731302261
-0.080945581197739
-0.080945581197739
-0.080945581197739
-0.203015893697739
-0.203015893697739
-0.203015893697739
-0.325086206197739
-0.325086206197739
-0.447156518697739
-0.447156518697739
-0.325086206197739
-0.325086206197739
-0.203015893697739
-0.203015893697739
-0.203015893697739
-0.203015893697739
-0.325086206197739
-0.447156518697739
-0.447156518697739
-0.447156518697739
-0.447156518697739
-0.325086206197739
-0.325086206197739
-0.203015893697739
-0.080945581197739
0.041124731302261
0.163195043802261
0.285265356302261
0.285265356302261
0.285265356302261
0.163195043802261
0.163195043802261
0.041124731302261
-0.203015893697739
-0.325086206197739
-0.447156518697739
-0.569226861000061
-0.569226861000061
-0.447156518697739
-0.447156518697739
-0.325086206197739
-0.203015893697739
-0.080945581197739
-0.080945581197739
0.041124731302261
0.041124731302261
-0.080945581197739
-0.080945581197739
-0.203015893697739
-0.203015893697739
-0.325086206197739
-0.203015893697739
-0.203015893697739
-0.203015893697739
-0.325086206197739
-0.325086206197739
-0.203015893697739
-0.203015893697739
-0.203015893697739
-0.080945581197739
-0.080945581197739
-0.203015893697739
-0.203015893697739
-0.203015893697739
-0.203015893697739
-0.203015893697739
-0.203015893697739
-0.203015893697739
-0.325086206197739
-0.325086206197739
-0.325086206197739
-0.325086206197739
-0.325086206197739
-0.203015893697739
-0.080945581197739
0.041124731302261
0.163195043802261
0.163195043802261
0.041124731302261
-0.080945581197739
-0.203015893697739
-0.325086206197739
-0.325086206197739
-0.325086206197739
-0.325086206197739
-0.203015893697739
-0.080945581197739
-0.080945581197739
0.041124731302261
0.041124731302261
0.041124731302261
-0.080945581197739
-0.203015893697739
-0.203015893697739
-0.203015893697739
-0.203015893697739
-0.203015893697739
-0.203015893697739
-0.080945581197739
-0.080945581197739
-0.080945581197739
-0.080945581197739
0.041124731302261
0.041124731302261
0.041124731302261
0.041124731302261
0.041124731302261
-0.080945581197739
-0.080945581197739
-0.203015893697739
-0.203015893697739
-0.203015893697739
-0.203015893697739
-0.080945581197739
-0.080945581197739
0.041124731302261
0.041124731302261
-0.080945581197739
-0.080945581197739
-0.203015893697739
-0.203015893697739
-0.203015893697739
-0.203015893697739
-0.325086206197739
-0.325086206197739
-0.447156518697739
-0.447156518697739
-0.325086206197739
-0.325086206197739
-0.203015893697739
-0.080945581197739
-0.080945581197739
-0.080945581197739
0.041124731302261
0.041124731302261
0.041124731302261
-0.080945581197739
-0.080945581197739
-0.080945581197739
-0.203015893697739
-0.203015893697739
-0.203015893697739
-0.325086206197739
-0.325086206197739
-0.325086206197739
-0.325086206197739
-0.203015893697739
-0.203015893697739
-0.080945581197739
-0.080945581197739
-0.080945581197739
-0.203015893697739
-0.203015893697739
-0.203015893697739
-0.325086206197739
-0.203015893697739
-0.203015893697739
-0.080945581197739
-0.080945581197739
0.041124731302261
0.041124731302261
0.041124731302261
0.041124731302261
-0.080945581197739
-0.080945581197739
-0.203015893697739
-0.325086206197739
-0.447156518697739
-0.325086206197739
-0.325086206197739
-0.325086206197739
-0.203015893697739
-0.080945581197739
-0.080945581197739
0.041124731302261
0.041124731302261
0.041124731302261
0.041124731302261
0.041124731302261
0.041124731302261
0.041124731302261
-0.080945581197739
-0.080945581197739
-0.080945581197739
-0.203015893697739
-0.203015893697739
-0.203015893697739
-0.203015893697739
-0.203015893697739
-0.080945581197739
-0.080945581197739
0.041124731302261
0.041124731302261
0.041124731302261
-0.080945581197739
-0.080945581197739
-0.203015893697739
-0.203015893697739
-0.203015893697739
-0.203015893697739
-0.203015893697739
-0.080945581197739
-0.080945581197739
-0.080945581197739
0.041124731302261
0.041124731302261
0.041124731302261
-0.080945581197739
-0.080945581197739
-0.080945581197739
-0.080945581197739
-0.080945581197739
-0.080945581197739
-0.080945581197739
-0.080945581197739
-0.080945581197739
-0.080945581197739
-0.203015893697739
-0.203015893697739
-0.203015893697739
-0.325086206197739
-0.325086206197739
-0.325086206197739
-0.447156518697739
-0.447156518697739
-0.447156518697739
-0.447156518697739
-0.325086206197739
-0.203015893697739
-0.203015893697739
-0.203015893697739
-0.203015893697739
-0.203015893697739
-0.203015893697739
-0.203015893697739
-0.080945581197739
-0.080945581197739
-0.080945581197739
0.041124731302261
0.041124731302261
0.041124731302261
0.041124731302261
0.041124731302261
0.163195043802261
0.163195043802261
0.163195043802261
0.163195043802261
0.163195043802261
0.163195043802261
-0.080945581197739
-0.203015893697739
-0.325086206197739
-0.325086206197739
-0.325086206197739
-0.203015893697739
-0.203015893697739
-0.080945581197739
0.041124731302261
0.041124731302261
0.041124731302261
0.041124731302261
0.041124731302261
-0.080945581197739
-0.080945581197739
-0.203015893697739
-0.325086206197739
-0.325086206197739
-0.325086206197739
-0.325086206197739
-0.203015893697739
0.041124731302261
0.041124731302261
0.041124731302261
0.041124731302261
-0.080945581197739
-0.080945581197739
-0.080945581197739
-0.080945581197739
0.041124731302261
0.041124731302261
0.041124731302261
0.041124731302261
-0.080945581197739
-0.203015893697739
-0.203015893697739
-0.325086206197739
-0.325086206197739
-0.325086206197739
-0.325086206197739
-0.325086206197739
-0.325086206197739
-0.325086206197739
-0.325086206197739
-0.203015893697739
-0.080945581197739
0.041124731302261
0.285265356302261
0.407335668802261
0.407335668802261
0.407335668802261
0.407335668802261
0.407335668802261
0.285265356302261
0.041124731302261
-0.080945581197739
-0.203015893697739
-0.325086206197739
-0.447156518697739
-0.447156518697739
-0.447156518697739
-0.325086206197739
-0.325086206197739
-0.203015893697739
-0.080945581197739
-0.080945581197739
-0.080945581197739
-0.080945581197739
-0.080945581197739
0.041124731302261
0.041124731302261
0.041124731302261
0.041124731302261
0.041124731302261
0.041124731302261
0.041124731302261
0.041124731302261
-0.080945581197739
-0.080945581197739
-0.203015893697739
-0.203015893697739
-0.203015893697739
-0.080945581197739
-0.080945581197739
-0.080945581197739
0.041124731302261
0.041124731302261
0.041124731302261
0.041124731302261
-0.080945581197739
-0.080945581197739
-0.203015893697739
-0.203015893697739
-0.325086206197739
-0.325086206197739
-0.325086206197739
-0.325086206197739
-0.325086206197739
-0.203015893697739
-0.080945581197739
0.041124731302261
0.163195043802261
0.163195043802261
0.163195043802261
0.163195043802261
0.163195043802261
0.163195043802261
0.041124731302261
-0.080945581197739
-0.203015893697739
-0.203015893697739
-0.203015893697739
-0.203015893697739
-0.203015893697739
-0.080945581197739
-0.080945581197739
0.041124731302261
0.041124731302261
0.041124731302261
0.041124731302261
0.041124731302261
0.041124731302261
0.041124731302261
0.041124731302261
0.041124731302261
0.041124731302261
0.041124731302261
-0.080945581197739
-0.080945581197739
-0.080945581197739
-0.203015893697739
-0.203015893697739
-0.203015893697739
-0.203015893697739
-0.203015893697739
-0.203015893697739
-0.325086206197739
-0.325086206197739
-0.325086206197739
-0.203015893697739
-0.203015893697739
-0.080945581197739
-0.080945581197739
-0.080945581197739
-0.203015893697739
-0.203015893697739
-0.203015893697739
-0.203015893697739
-0.203015893697739
-0.080945581197739
0.163195043802261
0.285265356302261
0.285265356302261
0.285265356302261
0.163195043802261
0.163195043802261
0.163195043802261
0.041124731302261
0.041124731302261
-0.080945581197739
-0.203015893697739
-0.203015893697739
-0.325086206197739
-0.325086206197739
-0.325086206197739
-0.325086206197739
-0.325086206197739
-0.203015893697739
-0.203015893697739
-0.080945581197739
-0.080945581197739
-0.080945581197739
-0.080945581197739
-0.080945581197739
-0.080945581197739
0.041124731302261
0.041124731302261
0.041124731302261
0.041124731302261
0.163195043802261
0.041124731302261
0.163195043802261
0.163195043802261
0.163195043802261
0.163195043802261
0.163195043802261
0.163195043802261
0.163195043802261
0.041124731302261
0.041124731302261
0.163195043802261
0.163195043802261
0.163195043802261
0.163195043802261
0.163195043802261
0.041124731302261
-0.080945581197739
-0.203015893697739
-0.203015893697739
-0.325086206197739
-0.325086206197739
-0.203015893697739
-0.080945581197739
0.041124731302261
0.041124731302261
0.163195043802261
0.163195043802261
0.041124731302261
0.041124731302261
-0.080945581197739
-0.203015893697739
-0.203015893697739
-0.080945581197739
-0.080945581197739
-0.080945581197739
0.041124731302261
0.041124731302261
0.041124731302261
0.041124731302261
0.041124731302261
0.041124731302261
0.163195043802261
0.041124731302261
0.041124731302261
0.041124731302261
-0.080945581197739
-0.080945581197739
-0.080945581197739
-0.080945581197739
-0.080945581197739
0.041124731302261
0.163195043802261
0.285265356302261
0.285265356302261
0.285265356302261
0.285265356302261
0.163195043802261
0.041124731302261
-0.080945581197739
-0.080945581197739
-0.203015893697739
-0.080945581197739
-0.080945581197739
-0.080945581197739
-0.080945581197739
-0.080945581197739
-0.203015893697739
-0.203015893697739
-0.203015893697739
-0.203015893697739
-0.203015893697739
-0.080945581197739
-0.080945581197739
-0.080945581197739
-0.203015893697739
-0.203015893697739
-0.080945581197739
-0.080945581197739
0.041124731302261
0.041124731302261
0.041124731302261
0.041124731302261
0.163195043802261
0.163195043802261
0.163195043802261
0.163195043802261
0.163195043802261
0.163195043802261
0.041124731302261
-0.080945581197739
-0.080945581197739
-0.203015893697739
-0.325086206197739
-0.325086206197739
-0.203015893697739
-0.203015893697739
-0.080945581197739
0.041124731302261
0.041124731302261
0.041124731302261
0.041124731302261
-0.080945581197739
-0.080945581197739
-0.080945581197739
-0.080945581197739
-0.080945581197739
-0.080945581197739
-0.080945581197739
-0.080945581197739
-0.080945581197739
-0.080945581197739
0.041124731302261
0.041124731302261
0.163195043802261
0.163195043802261
0.285265356302261
0.285265356302261
0.285265356302261
0.163195043802261
0.163195043802261
0.041124731302261
0.041124731302261
-0.080945581197739
-0.080945581197739
-0.203015893697739
-0.325086206197739
-0.325086206197739
-0.447156518697739
-0.447156518697739
-0.447156518697739
-0.325086206197739
-0.203015893697739
-0.203015893697739
-0.080945581197739
-0.080945581197739
-0.080945581197739
0.041124731302261
0.041124731302261
0.041124731302261
0.041124731302261
0.041124731302261
0.041124731302261
0.041124731302261
-0.080945581197739
-0.080945581197739
-0.080945581197739
-0.080945581197739
-0.080945581197739
0.041124731302261
0.041124731302261
0.041124731302261
0.041124731302261
0.041124731302261
0.041124731302261
0.163195043802261
0.163195043802261
0.163195043802261
0.041124731302261
0.041124731302261
0.041124731302261
0.041124731302261
0.041124731302261
0.041124731302261
0.041124731302261
0.041124731302261
0.041124731302261
0.041124731302261
0.041124731302261
0.163195043802261
0.163195043802261
0.163195043802261
0.041124731302261
0.041124731302261
-0.080945581197739
-0.203015893697739
-0.203015893697739
-0.325086206197739
-0.325086206197739
-0.325086206197739
-0.325086206197739
-0.203015893697739
-0.203015893697739
-0.080945581197739
0.041124731302261
0.163195043802261
0.163195043802261
0.285265356302261
0.163195043802261
0.041124731302261
-0.080945581197739
-0.203015893697739
-0.325086206197739
-0.325086206197739
-0.325086206197739
-0.325086206197739
-0.325086206197739
-0.203015893697739
-0.080945581197739
0.041124731302261
0.285265356302261
0.285265356302261
0.285265356302261
0.285265356302261
0.163195043802261
0.041124731302261
-0.080945581197739
-0.080945581197739
-0.080945581197739
-0.080945581197739
-0.080945581197739
0.041124731302261
0.041124731302261
0.041124731302261
0.041124731302261
0.041124731302261
-0.080945581197739
-0.203015893697739
-0.203015893697739
-0.325086206197739
-0.447156518697739
-0.569226861000061
-0.569226861000061
-0.569226861000061
-0.447156518697739
-0.447156518697739
-0.203015893697739
-0.080945581197739
0.041124731302261
0.163195043802261
0.285265356302261
0.285265356302261
0.285265356302261
0.285265356302261
0.285265356302261
0.285265356302261
0.163195043802261
0.163195043802261
0.041124731302261
-0.080945581197739
-0.080945581197739
-0.080945581197739
-0.203015893697739
-0.203015893697739
-0.203015893697739
-0.203015893697739
-0.203015893697739
-0.203015893697739
-0.080945581197739
0.041124731302261
0.041124731302261
0.163195043802261
0.163195043802261
0.285265356302261
0.285265356302261
0.285265356302261
0.285265356302261
0.285265356302261
0.285265356302261
0.163195043802261
0.163195043802261
0.041124731302261
0.041124731302261
0.041124731302261
0.041124731302261
0.041124731302261
0.041124731302261
0.041124731302261
-0.080945581197739
-0.080945581197739
-0.203015893697739
-0.203015893697739
-0.203015893697739
-0.203015893697739
-0.203015893697739
-0.203015893697739
-0.203015893697739
-0.080945581197739
-0.080945581197739
0.041124731302261
0.163195043802261
0.163195043802261
0.163195043802261
0.163195043802261
0.041124731302261
-0.080945581197739
-0.080945581197739
-0.203015893697739
-0.203015893697739
-0.203015893697739
-0.203015893697739
-0.203015893697739
-0.203015893697739
-0.080945581197739
-0.080945581197739
-0.080945581197739
0.041124731302261
0.041124731302261
0.041124731302261
0.041124731302261
-0.080945581197739
-0.080945581197739
0.041124731302261
0.163195043802261
0.285265356302261
0.285265356302261
0.285265356302261
0.285265356302261
0.285265356302261
0.163195043802261
0.041124731302261
-0.080945581197739
-0.080945581197739
-0.203015893697739
-0.325086206197739
-0.447156518697739
-0.447156518697739
-0.447156518697739
-0.325086206197739
-0.203015893697739
-0.080945581197739
0.041124731302261
0.041124731302261
0.041124731302261
0.041124731302261
0.041124731302261
0.041124731302261
0.041124731302261
0.041124731302261
-0.080945581197739
-0.080945581197739
-0.080945581197739
-0.203015893697739
-0.203015893697739
-0.203015893697739
-0.203015893697739
-0.203015893697739
-0.080945581197739
-0.080945581197739
0.041124731302261
0.041124731302261
0.041124731302261
0.041124731302261
0.163195043802261
0.163195043802261
0.041124731302261
-0.080945581197739
-0.080945581197739
-0.203015893697739
-0.203015893697739
-0.080945581197739
-0.080945581197739
0.041124731302261
-0.080945581197739
-0.080945581197739
-0.080945581197739
-0.080945581197739
0.041124731302261
0.041124731302261
0.041124731302261
0.163195043802261
0.163195043802261
0.041124731302261
0.041124731302261
0.163195043802261
0.041124731302261
0.041124731302261
-0.080945581197739
-0.080945581197739
-0.203015893697739
-0.203015893697739
-0.203015893697739
-0.203015893697739
-0.203015893697739
-0.203015893697739
-0.203015893697739
-0.080945581197739
-0.080945581197739
-0.080945581197739
-0.080945581197739
0.041124731302261
-0.080945581197739
-0.080945581197739
-0.203015893697739
-0.203015893697739
-0.203015893697739
-0.203015893697739
-0.080945581197739
-0.080945581197739
-0.080945581197739
-0.080945581197739
-0.080945581197739
-0.080945581197739
-0.203015893697739
-0.203015893697739
-0.325086206197739
-0.203015893697739
-0.203015893697739
-0.203015893697739
-0.080945581197739
0.041124731302261
0.163195043802261
0.285265356302261
0.285265356302261
0.285265356302261
0.163195043802261
0.163195043802261
0.041124731302261
0.041124731302261
0.041124731302261
-0.080945581197739
-0.080945581197739
-0.080945581197739
0.041124731302261
0.041124731302261
0.163195043802261
0.163195043802261
0.163195043802261
0.163195043802261
0.163195043802261
0.041124731302261
0.041124731302261
-0.080945581197739
-0.080945581197739
-0.080945581197739
-0.080945581197739
0.041124731302261
0.041124731302261
0.041124731302261
0.041124731302261
0.041124731302261
0.041124731302261
0.041124731302261
0.041124731302261
0.041124731302261
-0.080945581197739
-0.080945581197739
-0.203015893697739
-0.203015893697739
-0.325086206197739
-0.325086206197739
-0.325086206197739
-0.325086206197739
-0.325086206197739
-0.325086206197739
-0.325086206197739
-0.325086206197739
-0.325086206197739
-0.325086206197739
-0.203015893697739
-0.080945581197739
0.041124731302261
0.163195043802261
0.163195043802261
0.163195043802261
0.163195043802261
0.041124731302261
0.041124731302261
0.041124731302261
-0.080945581197739
-0.080945581197739
-0.080945581197739
-0.203015893697739
-0.203015893697739
-0.203015893697739
-0.203015893697739
-0.080945581197739
0.041124731302261
0.163195043802261
0.163195043802261
0.163195043802261
0.163195043802261
0.041124731302261
-0.080945581197739
-0.080945581197739
-0.080945581197739
-0.203015893697739
-0.203015893697739
-0.203015893697739
-0.080945581197739
0.041124731302261
0.163195043802261
0.285265356302261
0.407335668802261
0.407335668802261
0.407335668802261
0.285265356302261
0.163195043802261
-0.080945581197739
-0.203015893697739
-0.325086206197739
-0.447156518697739
-0.447156518697739
-0.325086206197739
-0.203015893697739
-0.080945581197739
0.163195043802261
0.163195043802261
0.163195043802261
0.163195043802261
0.163195043802261
0.041124731302261
0.041124731302261
-0.080945581197739
-0.080945581197739
-0.203015893697739
-0.203015893697739
-0.080945581197739
-0.080945581197739
-0.080945581197739
0.041124731302261
0.041124731302261
0.163195043802261
0.163195043802261
0.163195043802261
0.041124731302261
0.041124731302261
0.041124731302261
0.041124731302261
-0.080945581197739
-0.080945581197739
-0.203015893697739
-0.080945581197739
-0.080945581197739
-0.080945581197739
0.041124731302261
0.041124731302261
0.041124731302261
0.041124731302261
0.041124731302261
0.041124731302261
0.041124731302261
0.163195043802261
0.163195043802261
0.041124731302261
0.041124731302261
0.041124731302261
-0.080945581197739
-0.080945581197739
-0.080945581197739
-0.080945581197739
-0.080945581197739
0.041124731302261
0.041124731302261
0.163195043802261
0.163195043802261
0.163195043802261
0.163195043802261
0.041124731302261
0.041124731302261
0.041124731302261
-0.080945581197739
-0.080945581197739
0.041124731302261
0.041124731302261
0.041124731302261
0.041124731302261
-0.080945581197739
-0.080945581197739
-0.080945581197739
-0.203015893697739
-0.080945581197739
-0.080945581197739
0.041124731302261
0.041124731302261
0.041124731302261
0.163195043802261
0.163195043802261
0.163195043802261
0.163195043802261
0.163195043802261
0.163195043802261
0.041124731302261
0.041124731302261
-0.080945581197739
-0.080945581197739
-0.203015893697739
-0.203015893697739
-0.203015893697739
-0.203015893697739
-0.080945581197739
0.041124731302261
0.041124731302261
0.163195043802261
0.163195043802261
0.163195043802261
0.041124731302261
0.041124731302261
0.041124731302261
0.163195043802261
0.163195043802261
0.163195043802261
0.041124731302261
0.041124731302261
-0.080945581197739
-0.080945581197739
