# Supplementary material for: Small Size of Recorded Neuronal Structures Confines the Accuracy in Direct Axonal Voltage Measurements
Source: eNeuro. 2021 Aug 2;8(4):ENEURO.0059-21.2021. doi: 10.1523/ENEURO.0059-21.2021 (PMC8342265; doi:10.1523/ENEURO.0059-21.2021)
Supplement: Extended Data 1 — NEURON codes producing data shown in Figures 2, 5, 8. Download Extended Data 1, ZIP file. [file enu-eN-NWR-0059-21-s01.zip › realistic amplifier model/1_amplifier construction/filter_set/test_1/12k.dat]

0.164184167981148
0.286254465579987
0.286254465579987
0.164184167981148
0.042113855481148
0.042113855481148
0.042113855481148
0.042113855481148
0.042113855481148
0.042113855481148
-0.079956457018852
-0.079956457018852
-0.079956457018852
-0.079956457018852
-0.079956457018852
-0.079956457018852
-0.079956457018852
-0.079956457018852
-0.079956457018852
-0.079956457018852
0.042113855481148
0.164184167981148
0.164184167981148
0.286254465579987
0.286254465579987
0.164184167981148
0.164184167981148
0.042113855481148
-0.079956457018852
-0.202026769518852
-0.202026769518852
-0.079956457018852
-0.079956457018852
0.042113855481148
0.042113855481148
-0.079956457018852
-0.202026769518852
-0.202026769518852
-0.202026769518852
-0.202026769518852
-0.079956457018852
0.042113855481148
0.042113855481148
0.164184167981148
0.286254465579987
0.286254465579987
0.286254465579987
0.164184167981148
0.042113855481148
0.042113855481148
-0.079956457018852
-0.079956457018852
-0.079956457018852
-0.079956457018852
-0.202026769518852
-0.202026769518852
-0.202026769518852
-0.202026769518852
-0.079956457018852
-0.079956457018852
0.042113855481148
0.164184167981148
0.164184167981148
0.164184167981148
0.164184167981148
0.042113855481148
0.042113855481148
-0.079956457018852
-0.079956457018852
-0.079956457018852
-0.079956457018852
-0.202026769518852
-0.202026769518852
-0.202026769518852
-0.202026769518852
-0.079956457018852
-0.079956457018852
0.042113855481148
0.042113855481148
0.042113855481148
0.042113855481148
0.042113855481148
0.042113855481148
0.042113855481148
-0.079956457018852
-0.079956457018852
-0.079956457018852
-0.079956457018852
0.042113855481148
0.042113855481148
0.042113855481148
0.042113855481148
0.042113855481148
0.042113855481148
-0.079956457018852
-0.079956457018852
0.042113855481148
0.042113855481148
0.164184167981148
0.164184167981148
0.164184167981148
0.164184167981148
0.164184167981148
0.042113855481148
-0.079956457018852
-0.202026769518852
-0.202026769518852
-0.202026769518852
-0.202026769518852
-0.079956457018852
-0.079956457018852
0.042113855481148
0.042113855481148
0.042113855481148
0.042113855481148
0.042113855481148
0.042113855481148
0.042113855481148
0.042113855481148
0.042113855481148
0.042113855481148
0.042113855481148
0.042113855481148
0.042113855481148
0.042113855481148
0.042113855481148
0.042113855481148
-0.079956457018852
0.042113855481148
0.042113855481148
0.164184167981148
0.164184167981148
0.164184167981148
0.042113855481148
0.042113855481148
0.164184167981148
0.164184167981148
0.164184167981148
0.042113855481148
-0.079956457018852
-0.202026769518852
-0.202026769518852
-0.202026769518852
-0.079956457018852
-0.079956457018852
0.042113855481148
0.042113855481148
0.042113855481148
0.042113855481148
0.164184167981148
0.164184167981148
0.164184167981148
0.164184167981148
0.042113855481148
0.042113855481148
0.042113855481148
0.042113855481148
0.042113855481148
0.042113855481148
0.164184167981148
0.164184167981148
0.286254465579987
0.286254465579987
0.164184167981148
0.164184167981148
0.042113855481148
0.042113855481148
0.042113855481148
-0.079956457018852
-0.079956457018852
-0.202026769518852
-0.202026769518852
-0.202026769518852
-0.079956457018852
0.042113855481148
0.164184167981148
0.164184167981148
0.164184167981148
0.042113855481148
-0.079956457018852
-0.202026769518852
-0.202026769518852
-0.202026769518852
-0.202026769518852
-0.202026769518852
0.042113855481148
0.164184167981148
0.286254465579987
0.408324778079987
0.408324778079987
0.286254465579987
0.164184167981148
-0.079956457018852
-0.202026769518852
-0.202026769518852
-0.202026769518852
-0.202026769518852
-0.079956457018852
0.042113855481148
0.164184167981148
0.286254465579987
0.408324778079987
0.408324778079987
0.286254465579987
0.164184167981148
0.042113855481148
-0.079956457018852
-0.202026769518852
-0.202026769518852
-0.079956457018852
-0.079956457018852
-0.079956457018852
-0.079956457018852
-0.079956457018852
-0.079956457018852
-0.079956457018852
-0.079956457018852
-0.079956457018852
-0.079956457018852
0.042113855481148
0.042113855481148
0.042113855481148
0.042113855481148
0.042113855481148
0.042113855481148
0.042113855481148
0.164184167981148
0.164184167981148
0.164184167981148
0.164184167981148
0.164184167981148
0.164184167981148
0.042113855481148
-0.079956457018852
-0.202026769518852
-0.324097096920013
-0.324097096920013
-0.324097096920013
-0.202026769518852
-0.202026769518852
-0.079956457018852
0.042113855481148
0.164184167981148
0.164184167981148
0.164184167981148
0.164184167981148
0.164184167981148
0.164184167981148
0.164184167981148
0.164184167981148
0.042113855481148
0.042113855481148
0.042113855481148
0.042113855481148
0.164184167981148
0.164184167981148
0.164184167981148
0.164184167981148
0.164184167981148
0.164184167981148
0.164184167981148
0.042113855481148
-0.079956457018852
-0.079956457018852
-0.079956457018852
-0.079956457018852
-0.079956457018852
0.042113855481148
0.164184167981148
0.164184167981148
0.164184167981148
0.286254465579987
0.286254465579987
0.286254465579987
0.164184167981148
0.164184167981148
0.164184167981148
0.042113855481148
0.042113855481148
0.042113855481148
-0.079956457018852
-0.079956457018852
-0.079956457018852
0.042113855481148
0.042113855481148
0.042113855481148
-0.079956457018852
-0.079956457018852
-0.079956457018852
-0.079956457018852
-0.079956457018852
-0.202026769518852
-0.202026769518852
-0.202026769518852
-0.202026769518852
-0.202026769518852
-0.202026769518852
-0.079956457018852
0.042113855481148
0.164184167981148
0.164184167981148
0.164184167981148
0.042113855481148
-0.079956457018852
-0.079956457018852
-0.079956457018852
-0.079956457018852
0.042113855481148
0.042113855481148
0.042113855481148
-0.079956457018852
-0.079956457018852
-0.202026769518852
-0.324097096920013
-0.324097096920013
-0.324097096920013
-0.202026769518852
-0.079956457018852
-0.079956457018852
-0.079956457018852
-0.079956457018852
-0.079956457018852
0.042113855481148
0.042113855481148
-0.079956457018852
-0.079956457018852
-0.079956457018852
-0.079956457018852
0.042113855481148
0.164184167981148
0.286254465579987
0.408324778079987
0.408324778079987
0.286254465579987
0.164184167981148
0.042113855481148
0.042113855481148
-0.079956457018852
-0.202026769518852
-0.324097096920013
-0.324097096920013
-0.324097096920013
-0.324097096920013
-0.079956457018852
-0.079956457018852
0.042113855481148
0.042113855481148
-0.079956457018852
-0.202026769518852
-0.202026769518852
-0.202026769518852
-0.079956457018852
0.042113855481148
0.164184167981148
0.164184167981148
0.164184167981148
0.164184167981148
0.164184167981148
0.042113855481148
0.042113855481148
-0.079956457018852
-0.079956457018852
-0.079956457018852
-0.202026769518852
-0.202026769518852
-0.324097096920013
-0.324097096920013
-0.202026769518852
-0.079956457018852
0.042113855481148
0.042113855481148
0.164184167981148
0.164184167981148
0.164184167981148
0.164184167981148
0.286254465579987
0.164184167981148
0.164184167981148
0.042113855481148
0.042113855481148
-0.079956457018852
-0.079956457018852
-0.079956457018852
-0.079956457018852
-0.079956457018852
0.042113855481148
0.164184167981148
0.286254465579987
0.286254465579987
0.286254465579987
0.164184167981148
0.042113855481148
0.042113855481148
0.164184167981148
0.286254465579987
0.286254465579987
0.286254465579987
0.286254465579987
0.164184167981148
0.042113855481148
-0.079956457018852
-0.202026769518852
-0.202026769518852
-0.202026769518852
-0.202026769518852
-0.202026769518852
-0.202026769518852
-0.202026769518852
-0.202026769518852
-0.202026769518852
-0.079956457018852
-0.079956457018852
0.042113855481148
0.286254465579987
0.286254465579987
0.286254465579987
0.164184167981148
0.042113855481148
0.042113855481148
0.164184167981148
0.164184167981148
0.164184167981148
0.042113855481148
-0.079956457018852
-0.202026769518852
-0.324097096920013
-0.324097096920013
-0.202026769518852
-0.079956457018852
0.042113855481148
0.164184167981148
0.164184167981148
0.164184167981148
0.164184167981148
0.042113855481148
-0.079956457018852
-0.202026769518852
-0.202026769518852
-0.202026769518852
-0.079956457018852
0.042113855481148
0.164184167981148
0.164184167981148
0.286254465579987
0.286254465579987
0.286254465579987
0.286254465579987
0.286254465579987
0.164184167981148
0.042113855481148
-0.079956457018852
-0.079956457018852
-0.079956457018852
-0.079956457018852
-0.079956457018852
-0.079956457018852
-0.079956457018852
-0.202026769518852
-0.202026769518852
-0.202026769518852
-0.202026769518852
-0.202026769518852
-0.202026769518852
-0.202026769518852
-0.202026769518852
-0.202026769518852
-0.202026769518852
-0.202026769518852
-0.202026769518852
-0.079956457018852
-0.079956457018852
0.042113855481148
0.164184167981148
0.286254465579987
0.286254465579987
0.286254465579987
0.164184167981148
0.164184167981148
0.042113855481148
0.042113855481148
0.042113855481148
-0.079956457018852
-0.202026769518852
-0.202026769518852
-0.202026769518852
-0.202026769518852
-0.202026769518852
-0.079956457018852
-0.079956457018852
0.042113855481148
0.042113855481148
0.042113855481148
0.042113855481148
-0.079956457018852
-0.202026769518852
-0.202026769518852
-0.324097096920013
-0.202026769518852
-0.079956457018852
0.042113855481148
0.164184167981148
0.286254465579987
0.286254465579987
0.164184167981148
0.164184167981148
0.042113855481148
0.042113855481148
0.042113855481148
0.042113855481148
0.164184167981148
0.164184167981148
0.042113855481148
0.042113855481148
-0.079956457018852
-0.079956457018852
-0.202026769518852
-0.202026769518852
-0.202026769518852
-0.202026769518852
-0.202026769518852
-0.202026769518852
-0.079956457018852
-0.079956457018852
0.042113855481148
0.164184167981148
0.286254465579987
0.408324778079987
0.408324778079987
0.286254465579987
0.164184167981148
0.164184167981148
0.042113855481148
0.042113855481148
0.042113855481148
0.042113855481148
0.042113855481148
0.042113855481148
0.042113855481148
0.042113855481148
0.042113855481148
0.042113855481148
0.042113855481148
0.042113855481148
0.164184167981148
0.164184167981148
0.286254465579987
0.286254465579987
0.164184167981148
0.164184167981148
0.042113855481148
0.164184167981148
0.164184167981148
0.164184167981148
0.164184167981148
0.042113855481148
-0.079956457018852
-0.202026769518852
-0.202026769518852
-0.079956457018852
-0.079956457018852
0.042113855481148
0.164184167981148
0.286254465579987
0.286254465579987
0.164184167981148
0.042113855481148
-0.202026769518852
-0.324097096920013
-0.324097096920013
-0.324097096920013
-0.202026769518852
-0.202026769518852
-0.079956457018852
0.042113855481148
0.164184167981148
0.286254465579987
0.286254465579987
0.286254465579987
0.164184167981148
0.042113855481148
-0.079956457018852
-0.079956457018852
-0.079956457018852
-0.079956457018852
0.042113855481148
0.164184167981148
0.164184167981148
0.164184167981148
0.164184167981148
0.164184167981148
0.042113855481148
0.042113855481148
0.042113855481148
-0.079956457018852
0.042113855481148
0.042113855481148
0.042113855481148
0.042113855481148
0.042113855481148
-0.079956457018852
-0.202026769518852
-0.202026769518852
-0.324097096920013
-0.202026769518852
-0.202026769518852
-0.079956457018852
0.042113855481148
0.042113855481148
0.042113855481148
0.042113855481148
0.042113855481148
-0.079956457018852
-0.079956457018852
-0.079956457018852
0.042113855481148
0.042113855481148
0.164184167981148
0.164184167981148
0.164184167981148
0.164184167981148
0.042113855481148
-0.079956457018852
-0.202026769518852
-0.202026769518852
-0.202026769518852
-0.079956457018852
0.042113855481148
0.042113855481148
0.164184167981148
0.164184167981148
0.164184167981148
0.164184167981148
0.042113855481148
0.042113855481148
-0.079956457018852
-0.079956457018852
-0.079956457018852
-0.079956457018852
-0.079956457018852
-0.079956457018852
-0.079956457018852
0.042113855481148
0.042113855481148
0.042113855481148
0.164184167981148
0.164184167981148
0.164184167981148
0.042113855481148
0.042113855481148
0.042113855481148
0.042113855481148
0.042113855481148
-0.079956457018852
-0.079956457018852
-0.079956457018852
-0.079956457018852
-0.079956457018852
-0.079956457018852
-0.079956457018852
-0.079956457018852
-0.202026769518852
-0.202026769518852
-0.079956457018852
-0.079956457018852
0.042113855481148
0.164184167981148
0.164184167981148
0.164184167981148
0.042113855481148
0.042113855481148
0.042113855481148
0.042113855481148
0.042113855481148
0.164184167981148
0.164184167981148
0.164184167981148
0.164184167981148
0.164184167981148
0.042113855481148
0.042113855481148
0.042113855481148
0.042113855481148
-0.079956457018852
-0.079956457018852
-0.079956457018852
-0.079956457018852
-0.079956457018852
-0.079956457018852
-0.079956457018852
-0.079956457018852
0.042113855481148
0.042113855481148
0.042113855481148
0.042113855481148
0.042113855481148
0.042113855481148
0.042113855481148
-0.079956457018852
-0.079956457018852
-0.202026769518852
-0.079956457018852
-0.079956457018852
0.042113855481148
0.042113855481148
0.042113855481148
0.164184167981148
0.164184167981148
0.164184167981148
0.164184167981148
0.164184167981148
0.042113855481148
-0.079956457018852
-0.079956457018852
0.042113855481148
0.042113855481148
0.042113855481148
0.042113855481148
0.042113855481148
0.164184167981148
0.164184167981148
0.042113855481148
-0.202026769518852
-0.324097096920013
-0.446167409420013
-0.446167409420013
-0.324097096920013
-0.202026769518852
0.042113855481148
0.164184167981148
0.286254465579987
0.286254465579987
0.164184167981148
0.042113855481148
0.042113855481148
-0.079956457018852
-0.202026769518852
-0.202026769518852
-0.202026769518852
-0.079956457018852
-0.079956457018852
-0.079956457018852
-0.202026769518852
-0.202026769518852
-0.079956457018852
-0.079956457018852
-0.079956457018852
-0.079956457018852
-0.079956457018852
0.042113855481148
0.042113855481148
0.164184167981148
0.042113855481148
0.042113855481148
-0.079956457018852
-0.079956457018852
0.042113855481148
0.042113855481148
0.164184167981148
0.042113855481148
0.042113855481148
0.042113855481148
0.042113855481148
0.042113855481148
0.042113855481148
0.042113855481148
0.042113855481148
0.042113855481148
0.042113855481148
0.042113855481148
0.042113855481148
-0.079956457018852
-0.202026769518852
-0.324097096920013
-0.202026769518852
-0.202026769518852
-0.079956457018852
0.042113855481148
0.164184167981148
0.286254465579987
0.286254465579987
0.286254465579987
0.164184167981148
0.164184167981148
0.042113855481148
0.042113855481148
0.042113855481148
0.042113855481148
-0.079956457018852
-0.079956457018852
-0.079956457018852
-0.079956457018852
0.042113855481148
0.042113855481148
0.042113855481148
0.042113855481148
-0.079956457018852
-0.079956457018852
-0.079956457018852
-0.079956457018852
-0.079956457018852
-0.079956457018852
0.042113855481148
0.164184167981148
0.286254465579987
0.408324778079987
0.408324778079987
0.286254465579987
0.164184167981148
0.042113855481148
-0.079956457018852
-0.202026769518852
-0.202026769518852
-0.202026769518852
-0.202026769518852
-0.079956457018852
-0.079956457018852
-0.079956457018852
-0.079956457018852
-0.079956457018852
-0.079956457018852
-0.079956457018852
-0.079956457018852
-0.079956457018852
-0.079956457018852
0.042113855481148
0.042113855481148
0.164184167981148
0.286254465579987
0.286254465579987
0.286254465579987
0.164184167981148
0.042113855481148
-0.202026769518852
-0.324097096920013
-0.446167409420013
-0.324097096920013
-0.324097096920013
-0.202026769518852
0.042113855481148
0.042113855481148
0.164184167981148
0.042113855481148
0.042113855481148
0.042113855481148
0.042113855481148
-0.079956457018852
-0.079956457018852
-0.202026769518852
-0.202026769518852
-0.202026769518852
-0.079956457018852
-0.079956457018852
-0.079956457018852
-0.202026769518852
-0.202026769518852
-0.324097096920013
-0.324097096920013
-0.202026769518852
-0.079956457018852
0.164184167981148
0.164184167981148
0.286254465579987
0.164184167981148
0.042113855481148
-0.079956457018852
-0.079956457018852
-0.202026769518852
-0.202026769518852
-0.202026769518852
-0.202026769518852
-0.079956457018852
0.042113855481148
0.164184167981148
0.164184167981148
0.286254465579987
0.286254465579987
0.164184167981148
0.042113855481148
-0.079956457018852
-0.202026769518852
-0.202026769518852
-0.202026769518852
-0.202026769518852
-0.079956457018852
-0.079956457018852
0.042113855481148
0.164184167981148
0.286254465579987
0.286254465579987
0.164184167981148
0.042113855481148
-0.079956457018852
-0.079956457018852
-0.079956457018852
-0.079956457018852
-0.079956457018852
-0.079956457018852
0.042113855481148
0.164184167981148
0.164184167981148
0.164184167981148
-0.079956457018852
-0.202026769518852
-0.324097096920013
-0.202026769518852
-0.079956457018852
-0.079956457018852
0.042113855481148
0.042113855481148
-0.079956457018852
-0.079956457018852
-0.079956457018852
0.042113855481148
0.042113855481148
0.042113855481148
0.164184167981148
0.042113855481148
0.042113855481148
0.042113855481148
0.042113855481148
0.042113855481148
0.042113855481148
0.042113855481148
0.042113855481148
0.042113855481148
0.042113855481148
0.042113855481148
-0.079956457018852
-0.079956457018852
-0.079956457018852
-0.202026769518852
-0.202026769518852
-0.202026769518852
-0.202026769518852
-0.079956457018852
-0.079956457018852
0.042113855481148
0.042113855481148
0.042113855481148
-0.079956457018852
-0.202026769518852
-0.324097096920013
-0.324097096920013
-0.202026769518852
-0.079956457018852
-0.079956457018852
0.042113855481148
-0.079956457018852
-0.079956457018852
0.042113855481148
0.042113855481148
0.164184167981148
0.164184167981148
0.164184167981148
0.042113855481148
0.042113855481148
0.042113855481148
0.042113855481148
0.042113855481148
0.042113855481148
-0.079956457018852
-0.202026769518852
-0.202026769518852
-0.324097096920013
-0.324097096920013
-0.324097096920013
-0.324097096920013
-0.202026769518852
-0.079956457018852
0.042113855481148
0.042113855481148
-0.079956457018852
-0.079956457018852
-0.079956457018852
-0.079956457018852
-0.079956457018852
0.042113855481148
0.164184167981148
0.164184167981148
0.286254465579987
0.164184167981148
0.164184167981148
0.042113855481148
-0.079956457018852
-0.202026769518852
-0.324097096920013
-0.324097096920013
-0.324097096920013
-0.324097096920013
-0.202026769518852
-0.079956457018852
0.042113855481148
0.164184167981148
0.164184167981148
0.164184167981148
0.164184167981148
0.286254465579987
0.286254465579987
0.286254465579987
0.286254465579987
0.164184167981148
0.042113855481148
-0.079956457018852
-0.202026769518852
-0.202026769518852
-0.202026769518852
-0.202026769518852
-0.079956457018852
0.042113855481148
0.164184167981148
0.164184167981148
0.164184167981148
0.042113855481148
-0.079956457018852
-0.079956457018852
-0.079956457018852
-0.079956457018852
-0.079956457018852
-0.202026769518852
-0.202026769518852
-0.202026769518852
-0.202026769518852
-0.079956457018852
0.042113855481148
0.164184167981148
0.164184167981148
0.164184167981148
0.042113855481148
0.042113855481148
0.042113855481148
0.042113855481148
-0.079956457018852
-0.079956457018852
-0.202026769518852
-0.202026769518852
-0.202026769518852
-0.324097096920013
-0.202026769518852
-0.202026769518852
-0.079956457018852
0.042113855481148
0.042113855481148
0.042113855481148
0.042113855481148
-0.079956457018852
-0.079956457018852
-0.079956457018852
-0.079956457018852
-0.079956457018852
0.042113855481148
0.164184167981148
0.164184167981148
0.164184167981148
0.164184167981148
0.164184167981148
0.042113855481148
-0.079956457018852
-0.202026769518852
-0.324097096920013
-0.324097096920013
-0.324097096920013
-0.202026769518852
-0.202026769518852
-0.079956457018852
-0.079956457018852
-0.079956457018852
0.042113855481148
0.164184167981148
0.286254465579987
0.164184167981148
0.042113855481148
-0.202026769518852
-0.324097096920013
-0.446167409420013
-0.446167409420013
-0.446167409420013
-0.324097096920013
-0.202026769518852
-0.202026769518852
-0.202026769518852
-0.202026769518852
-0.202026769518852
-0.079956457018852
-0.079956457018852
0.042113855481148
0.164184167981148
0.164184167981148
0.164184167981148
0.164184167981148
0.164184167981148
0.042113855481148
-0.079956457018852
-0.202026769518852
-0.324097096920013
-0.324097096920013
-0.202026769518852
-0.079956457018852
-0.079956457018852
0.042113855481148
0.042113855481148
0.042113855481148
0.042113855481148
-0.079956457018852
-0.202026769518852
-0.202026769518852
-0.202026769518852
-0.079956457018852
0.042113855481148
0.164184167981148
0.164184167981148
0.164184167981148
0.042113855481148
0.042113855481148
0.042113855481148
-0.079956457018852
-0.079956457018852
-0.079956457018852
0.042113855481148
0.164184167981148
0.164184167981148
0.286254465579987
0.286254465579987
0.164184167981148
0.286254465579987
0.164184167981148
0.042113855481148
0.042113855481148
-0.079956457018852
-0.202026769518852
-0.079956457018852
-0.079956457018852
-0.079956457018852
0.042113855481148
-0.079956457018852
-0.202026769518852
-0.202026769518852
-0.202026769518852
-0.202026769518852
-0.202026769518852
-0.079956457018852
0.042113855481148
-0.079956457018852
-0.079956457018852
-0.079956457018852
-0.079956457018852
-0.079956457018852
-0.079956457018852
0.042113855481148
-0.079956457018852
-0.079956457018852
-0.079956457018852
-0.079956457018852
-0.079956457018852
-0.079956457018852
0.164184167981148
0.164184167981148
0.286254465579987
0.286254465579987
0.286254465579987
0.164184167981148
0.164184167981148
0.042113855481148
0.042113855481148
0.042113855481148
0.042113855481148
0.042113855481148
0.164184167981148
0.164184167981148
0.164184167981148
0.164184167981148
0.042113855481148
-0.202026769518852
-0.202026769518852
-0.324097096920013
-0.202026769518852
-0.202026769518852
-0.079956457018852
-0.079956457018852
-0.079956457018852
-0.079956457018852
-0.079956457018852
0.042113855481148
0.042113855481148
0.042113855481148
-0.079956457018852
-0.202026769518852
-0.202026769518852
-0.324097096920013
-0.446167409420013
-0.324097096920013
-0.324097096920013
-0.202026769518852
-0.079956457018852
0.042113855481148
0.164184167981148
0.164184167981148
0.164184167981148
0.164184167981148
0.042113855481148
-0.079956457018852
-0.079956457018852
-0.079956457018852
0.042113855481148
0.164184167981148
0.286254465579987
0.164184167981148
0.164184167981148
0.042113855481148
0.042113855481148
0.042113855481148
0.164184167981148
0.164184167981148
0.164184167981148
0.164184167981148
0.164184167981148
0.164184167981148
0.042113855481148
0.042113855481148
-0.079956457018852
-0.079956457018852
0.042113855481148
0.042113855481148
0.042113855481148
0.042113855481148
0.164184167981148
0.164184167981148
0.164184167981148
0.164184167981148
0.164184167981148
0.164184167981148
0.042113855481148
-0.079956457018852
-0.202026769518852
-0.324097096920013
-0.324097096920013
-0.324097096920013
-0.324097096920013
-0.202026769518852
-0.079956457018852
0.042113855481148
0.042113855481148
0.164184167981148
0.164184167981148
0.164184167981148
0.164184167981148
0.164184167981148
0.042113855481148
0.042113855481148
0.164184167981148
0.164184167981148
0.164184167981148
0.042113855481148
0.042113855481148
0.042113855481148
0.042113855481148
0.042113855481148
0.164184167981148
0.164184167981148
0.164184167981148
0.164184167981148
0.164184167981148
0.042113855481148
0.042113855481148
-0.079956457018852
-0.202026769518852
-0.202026769518852
-0.202026769518852
-0.079956457018852
0.042113855481148
0.164184167981148
0.286254465579987
0.286254465579987
0.286254465579987
0.164184167981148
0.042113855481148
-0.079956457018852
-0.202026769518852
-0.202026769518852
-0.202026769518852
-0.202026769518852
-0.079956457018852
0.042113855481148
0.042113855481148
0.042113855481148
0.042113855481148
-0.079956457018852
-0.202026769518852
-0.324097096920013
-0.324097096920013
-0.324097096920013
-0.324097096920013
-0.202026769518852
-0.079956457018852
-0.079956457018852
0.042113855481148
0.042113855481148
-0.079956457018852
-0.079956457018852
-0.079956457018852
-0.079956457018852
-0.079956457018852
-0.079956457018852
-0.079956457018852
0.042113855481148
0.286254465579987
0.286254465579987
0.286254465579987
0.286254465579987
0.164184167981148
0.164184167981148
0.164184167981148
0.164184167981148
0.164184167981148
0.286254465579987
0.164184167981148
0.164184167981148
0.042113855481148
-0.079956457018852
-0.202026769518852
-0.202026769518852
-0.202026769518852
-0.202026769518852
-0.202026769518852
-0.079956457018852
0.042113855481148
0.164184167981148
0.164184167981148
0.164184167981148
0.042113855481148
-0.079956457018852
-0.202026769518852
-0.202026769518852
-0.202026769518852
-0.202026769518852
-0.079956457018852
-0.079956457018852
0.042113855481148
0.042113855481148
0.042113855481148
0.042113855481148
0.042113855481148
0.042113855481148
-0.079956457018852
-0.079956457018852
-0.079956457018852
-0.079956457018852
-0.079956457018852
0.042113855481148
0.042113855481148
0.042113855481148
0.042113855481148
0.042113855481148
-0.079956457018852
-0.202026769518852
-0.202026769518852
-0.202026769518852
-0.079956457018852
0.042113855481148
0.164184167981148
0.164184167981148
0.164184167981148
0.164184167981148
0.042113855481148
0.042113855481148
0.042113855481148
0.164184167981148
0.164184167981148
0.286254465579987
0.286254465579987
0.286254465579987
0.286254465579987
0.164184167981148
0.164184167981148
0.042113855481148
0.042113855481148
-0.079956457018852
-0.079956457018852
-0.202026769518852
-0.324097096920013
-0.324097096920013
-0.324097096920013
-0.202026769518852
-0.079956457018852
0.042113855481148
0.042113855481148
0.042113855481148
0.042113855481148
0.042113855481148
0.042113855481148
0.042113855481148
0.042113855481148
0.164184167981148
0.286254465579987
0.286254465579987
0.286254465579987
0.286254465579987
0.286254465579987
0.408324778079987
0.408324778079987
0.286254465579987
0.042113855481148
-0.079956457018852
-0.202026769518852
-0.202026769518852
-0.202026769518852
-0.079956457018852
0.042113855481148
0.042113855481148
0.042113855481148
0.042113855481148
-0.079956457018852
-0.079956457018852
-0.079956457018852
-0.079956457018852
0.042113855481148
0.042113855481148
0.042113855481148
-0.079956457018852
-0.202026769518852
-0.202026769518852
-0.202026769518852
-0.079956457018852
0.042113855481148
0.164184167981148
0.286254465579987
0.164184167981148
0.164184167981148
0.042113855481148
0.042113855481148
-0.079956457018852
-0.079956457018852
-0.079956457018852
-0.202026769518852
-0.202026769518852
-0.202026769518852
-0.079956457018852
-0.079956457018852
-0.079956457018852
-0.202026769518852
-0.202026769518852
-0.202026769518852
-0.202026769518852
-0.079956457018852
-0.079956457018852
0.042113855481148
0.164184167981148
0.286254465579987
0.286254465579987
0.164184167981148
0.164184167981148
0.042113855481148
-0.079956457018852
0.042113855481148
0.042113855481148
0.042113855481148
0.164184167981148
0.042113855481148
-0.079956457018852
-0.202026769518852
-0.202026769518852
-0.079956457018852
0.042113855481148
0.164184167981148
0.286254465579987
0.408324778079987
0.286254465579987
0.286254465579987
0.164184167981148
0.164184167981148
0.164184167981148
0.042113855481148
-0.079956457018852
-0.079956457018852
-0.202026769518852
-0.202026769518852
-0.079956457018852
-0.079956457018852
-0.079956457018852
0.042113855481148
0.042113855481148
0.042113855481148
0.042113855481148
0.042113855481148
-0.079956457018852
-0.202026769518852
-0.202026769518852
-0.202026769518852
-0.079956457018852
-0.079956457018852
0.042113855481148
0.042113855481148
0.042113855481148
0.042113855481148
0.042113855481148
-0.079956457018852
-0.079956457018852
-0.079956457018852
-0.079956457018852
-0.079956457018852
0.042113855481148
0.042113855481148
0.042113855481148
0.164184167981148
0.042113855481148
0.042113855481148
-0.079956457018852
-0.079956457018852
-0.079956457018852
-0.079956457018852
0.042113855481148
0.042113855481148
0.164184167981148
0.164184167981148
0.164184167981148
0.164184167981148
0.164184167981148
0.164184167981148
0.164184167981148
0.164184167981148
0.164184167981148
0.042113855481148
0.042113855481148
-0.079956457018852
-0.079956457018852
-0.079956457018852
-0.079956457018852
-0.079956457018852
-0.079956457018852
-0.079956457018852
-0.079956457018852
-0.079956457018852
-0.079956457018852
-0.079956457018852
-0.079956457018852
-0.079956457018852
-0.202026769518852
-0.202026769518852
-0.202026769518852
-0.079956457018852
0.164184167981148
0.286254465579987
0.286254465579987
0.408324778079987
0.408324778079987
0.286254465579987
0.164184167981148
-0.079956457018852
-0.202026769518852
-0.324097096920013
-0.324097096920013
-0.202026769518852
-0.079956457018852
0.042113855481148
0.164184167981148
0.286254465579987
0.286254465579987
0.164184167981148
0.042113855481148
-0.079956457018852
-0.202026769518852
-0.324097096920013
-0.324097096920013
-0.202026769518852
-0.079956457018852
-0.079956457018852
0.042113855481148
0.164184167981148
0.042113855481148
0.042113855481148
-0.079956457018852
-0.202026769518852
-0.202026769518852
-0.202026769518852
-0.079956457018852
-0.079956457018852
0.042113855481148
0.042113855481148
0.164184167981148
0.042113855481148
0.042113855481148
0.042113855481148
-0.079956457018852
-0.202026769518852
-0.202026769518852
-0.202026769518852
-0.202026769518852
-0.324097096920013
-0.202026769518852
-0.202026769518852
-0.079956457018852
-0.079956457018852
0.042113855481148
0.042113855481148
0.164184167981148
0.286254465579987
0.286254465579987
0.286254465579987
0.164184167981148
0.042113855481148
0.042113855481148
-0.079956457018852
-0.079956457018852
0.042113855481148
0.164184167981148
0.164184167981148
0.164184167981148
0.042113855481148
-0.079956457018852
-0.079956457018852
-0.079956457018852
-0.079956457018852
-0.079956457018852
-0.079956457018852
0.042113855481148
0.042113855481148
0.042113855481148
0.042113855481148
0.042113855481148
0.042113855481148
0.042113855481148
0.042113855481148
0.042113855481148
0.042113855481148
0.042113855481148
0.042113855481148
0.042113855481148
0.042113855481148
0.042113855481148
0.042113855481148
0.042113855481148
0.042113855481148
-0.079956457018852
-0.079956457018852
-0.202026769518852
-0.079956457018852
-0.079956457018852
0.042113855481148
0.164184167981148
0.164184167981148
0.164184167981148
0.042113855481148
0.042113855481148
0.042113855481148
0.164184167981148
0.042113855481148
-0.079956457018852
-0.202026769518852
-0.202026769518852
-0.202026769518852
-0.202026769518852
0.042113855481148
0.164184167981148
0.286254465579987
0.286254465579987
0.408324778079987
0.286254465579987
0.286254465579987
0.164184167981148
0.042113855481148
0.042113855481148
-0.079956457018852
-0.079956457018852
-0.079956457018852
-0.079956457018852
-0.079956457018852
0.042113855481148
0.042113855481148
-0.079956457018852
-0.079956457018852
-0.079956457018852
-0.079956457018852
-0.079956457018852
0.042113855481148
0.164184167981148
0.164184167981148
0.164184167981148
0.164184167981148
0.164184167981148
0.164184167981148
0.164184167981148
0.164184167981148
0.286254465579987
0.286254465579987
0.286254465579987
0.164184167981148
0.042113855481148
-0.079956457018852
-0.079956457018852
-0.202026769518852
-0.202026769518852
-0.202026769518852
-0.079956457018852
0.042113855481148
0.164184167981148
0.164184167981148
0.286254465579987
0.164184167981148
0.042113855481148
-0.079956457018852
-0.202026769518852
-0.324097096920013
-0.324097096920013
-0.324097096920013
-0.324097096920013
-0.202026769518852
-0.079956457018852
0.164184167981148
0.164184167981148
0.286254465579987
0.286254465579987
0.164184167981148
0.164184167981148
0.164184167981148
0.042113855481148
0.042113855481148
-0.079956457018852
-0.202026769518852
-0.202026769518852
-0.202026769518852
-0.202026769518852
-0.079956457018852
-0.079956457018852
0.042113855481148
0.042113855481148
0.164184167981148
0.164184167981148
0.164184167981148
0.042113855481148
-0.079956457018852
-0.079956457018852
-0.079956457018852
0.042113855481148
0.164184167981148
0.164184167981148
0.164184167981148
0.164184167981148
0.042113855481148
0.042113855481148
-0.079956457018852
-0.079956457018852
-0.079956457018852
-0.079956457018852
-0.079956457018852
-0.079956457018852
-0.079956457018852
-0.202026769518852
-0.324097096920013
-0.202026769518852
-0.079956457018852
0.164184167981148
0.286254465579987
0.408324778079987
0.408324778079987
0.408324778079987
0.286254465579987
0.164184167981148
0.042113855481148
-0.079956457018852
-0.202026769518852
-0.202026769518852
-0.324097096920013
-0.324097096920013
-0.202026769518852
-0.202026769518852
-0.079956457018852
0.042113855481148
0.164184167981148
0.164184167981148
0.164184167981148
0.164184167981148
0.164184167981148
0.164184167981148
0.042113855481148
0.042113855481148
0.042113855481148
0.042113855481148
0.042113855481148
0.164184167981148
0.164184167981148
0.286254465579987
0.286254465579987
0.164184167981148
0.042113855481148
-0.202026769518852
-0.202026769518852
-0.202026769518852
-0.202026769518852
-0.202026769518852
-0.079956457018852
-0.079956457018852
-0.079956457018852
-0.079956457018852
-0.079956457018852
-0.202026769518852
-0.324097096920013
-0.324097096920013
-0.324097096920013
-0.202026769518852
-0.202026769518852
-0.079956457018852
0.042113855481148
0.042113855481148
0.042113855481148
-0.079956457018852
-0.079956457018852
-0.202026769518852
-0.079956457018852
-0.079956457018852
-0.079956457018852
0.042113855481148
0.164184167981148
0.164184167981148
0.286254465579987
0.164184167981148
0.164184167981148
0.042113855481148
-0.079956457018852
-0.079956457018852
-0.079956457018852
-0.079956457018852
0.042113855481148
0.042113855481148
0.042113855481148
0.042113855481148
0.042113855481148
0.042113855481148
0.042113855481148
0.042113855481148
-0.079956457018852
-0.079956457018852
-0.079956457018852
-0.079956457018852
-0.079956457018852
-0.079956457018852
-0.079956457018852
-0.079956457018852
0.042113855481148
0.164184167981148
0.164184167981148
0.286254465579987
0.286254465579987
0.286254465579987
0.164184167981148
0.164184167981148
0.164184167981148
0.164184167981148
0.042113855481148
-0.079956457018852
-0.079956457018852
-0.202026769518852
-0.202026769518852
-0.202026769518852
-0.202026769518852
-0.202026769518852
-0.079956457018852
-0.079956457018852
-0.079956457018852
-0.079956457018852
-0.079956457018852
-0.079956457018852
0.042113855481148
0.164184167981148
0.164184167981148
0.164184167981148
0.164184167981148
0.042113855481148
0.042113855481148
0.042113855481148
0.042113855481148
0.164184167981148
0.164184167981148
0.164184167981148
0.042113855481148
-0.079956457018852
-0.202026769518852
-0.202026769518852
-0.079956457018852
-0.079956457018852
0.042113855481148
0.164184167981148
0.164184167981148
0.164184167981148
0.164184167981148
0.164184167981148
0.164184167981148
0.164184167981148
0.164184167981148
0.164184167981148
0.042113855481148
0.042113855481148
-0.079956457018852
-0.202026769518852
-0.324097096920013
-0.324097096920013
-0.324097096920013
-0.324097096920013
-0.324097096920013
-0.202026769518852
-0.079956457018852
0.042113855481148
0.164184167981148
0.164184167981148
0.286254465579987
0.286254465579987
-3.131714105606079
-25.470579147338867
-80.402214050292969
-157.184432983398440
-232.868026733398440
-288.165863037109370
-312.824066162109370
-305.499847412109370
-271.930511474609370
-221.637557983398440
-164.874862670898440
-110.187370300292970
-63.922725677490234
-28.644407272338867
-5.206908702850342
7.854613780975342
12.981564521789551
12.737425804138184
9.441527366638184
5.291136741638184
1.629027724266052
-1.056518912315369
-2.399292230606079
-2.643432855606079
-2.033081293106079
-1.056518912315369
0.042113855481148
0.896605789661407
1.384887099266052
1.384887099266052
1.384887099266052
1.140746474266052
0.774535715579987
0.530395090579987
0.286254465579987
0.286254465579987
0.164184167981148
0.164184167981148
0.164184167981148
0.164184167981148
0.164184167981148
0.164184167981148
0.164184167981148
0.042113855481148
0.042113855481148
0.042113855481148
0.042113855481148
-0.079956457018852
-0.202026769518852
-0.202026769518852
-0.202026769518852
-0.202026769518852
-0.202026769518852
-0.079956457018852
-0.079956457018852
-0.079956457018852
-0.079956457018852
-0.079956457018852
-0.079956457018852
-0.079956457018852
-0.079956457018852
-0.202026769518852
-0.324097096920013
-0.446167409420013
-0.324097096920013
-0.324097096920013
-0.202026769518852
-0.202026769518852
-0.079956457018852
-0.079956457018852
-0.202026769518852
-0.202026769518852
-0.202026769518852
-0.202026769518852
-0.324097096920013
-0.324097096920013
-0.324097096920013
-0.202026769518852
-0.202026769518852
-0.202026769518852
-0.202026769518852
-0.202026769518852
-0.202026769518852
-0.202026769518852
-0.324097096920013
-0.324097096920013
-0.324097096920013
-0.446167409420013
-0.446167409420013
-0.446167409420013
-0.446167409420013
-0.568237721920013
-0.446167409420013
-0.324097096920013
-0.202026769518852
0.042113855481148
0.164184167981148
0.164184167981148
0.042113855481148
-0.079956457018852
-0.202026769518852
-0.202026769518852
-0.324097096920013
-0.324097096920013
-0.324097096920013
-0.324097096920013
-0.202026769518852
-0.202026769518852
-0.079956457018852
-0.079956457018852
-0.202026769518852
-0.202026769518852
-0.202026769518852
-0.202026769518852
-0.202026769518852
-0.202026769518852
-0.202026769518852
-0.202026769518852
-0.202026769518852
-0.324097096920013
-0.324097096920013
-0.324097096920013
-0.324097096920013
-0.324097096920013
-0.202026769518852
-0.202026769518852
-0.079956457018852
0.042113855481148
0.042113855481148
-0.079956457018852
-0.079956457018852
-0.079956457018852
-0.079956457018852
-0.079956457018852
-0.079956457018852
-0.079956457018852
-0.079956457018852
0.042113855481148
0.042113855481148
0.042113855481148
0.042113855481148
-0.079956457018852
-0.079956457018852
-0.202026769518852
-0.202026769518852
-0.202026769518852
-0.324097096920013
-0.324097096920013
-0.202026769518852
-0.202026769518852
-0.202026769518852
-0.202026769518852
-0.202026769518852
-0.202026769518852
-0.324097096920013
-0.324097096920013
-0.324097096920013
-0.324097096920013
-0.324097096920013
-0.202026769518852
-0.079956457018852
0.164184167981148
0.286254465579987
0.286254465579987
0.286254465579987
0.286254465579987
0.042113855481148
-0.079956457018852
-0.324097096920013
-0.446167409420013
-0.568237721920013
-0.446167409420013
-0.446167409420013
-0.324097096920013
-0.202026769518852
-0.079956457018852
0.042113855481148
0.042113855481148
0.042113855481148
0.042113855481148
0.042113855481148
0.042113855481148
0.042113855481148
0.042113855481148
0.042113855481148
-0.079956457018852
-0.202026769518852
-0.324097096920013
-0.446167409420013
-0.568237721920013
-0.568237721920013
-0.446167409420013
-0.446167409420013
-0.324097096920013
-0.202026769518852
-0.202026769518852
-0.202026769518852
-0.202026769518852
-0.202026769518852
-0.202026769518852
-0.202026769518852
-0.202026769518852
-0.324097096920013
-0.324097096920013
-0.202026769518852
-0.202026769518852
-0.079956457018852
-0.079956457018852
-0.079956457018852
0.042113855481148
0.042113855481148
0.042113855481148
-0.079956457018852
-0.079956457018852
-0.202026769518852
-0.324097096920013
-0.324097096920013
-0.324097096920013
-0.202026769518852
-0.202026769518852
-0.202026769518852
-0.202026769518852
-0.202026769518852
-0.079956457018852
-0.079956457018852
-0.079956457018852
-0.079956457018852
-0.079956457018852
-0.079956457018852
-0.202026769518852
-0.324097096920013
-0.324097096920013
-0.324097096920013
-0.324097096920013
-0.324097096920013
-0.324097096920013
-0.202026769518852
-0.202026769518852
-0.079956457018852
-0.079956457018852
0.042113855481148
0.042113855481148
0.042113855481148
-0.079956457018852
-0.079956457018852
-0.079956457018852
-0.079956457018852
-0.079956457018852
-0.202026769518852
-0.202026769518852
-0.202026769518852
-0.202026769518852
-0.202026769518852
-0.079956457018852
-0.079956457018852
-0.079956457018852
-0.079956457018852
-0.079956457018852
-0.079956457018852
-0.079956457018852
-0.202026769518852
-0.202026769518852
-0.202026769518852
-0.202026769518852
-0.202026769518852
-0.202026769518852
-0.079956457018852
-0.079956457018852
-0.079956457018852
-0.079956457018852
-0.202026769518852
-0.202026769518852
-0.202026769518852
-0.202026769518852
-0.079956457018852
-0.079956457018852
-0.079956457018852
-0.079956457018852
-0.202026769518852
-0.202026769518852
-0.202026769518852
-0.324097096920013
-0.324097096920013
-0.324097096920013
-0.324097096920013
-0.446167409420013
-0.446167409420013
-0.568237721920013
-0.446167409420013
-0.446167409420013
-0.324097096920013
-0.202026769518852
0.042113855481148
0.042113855481148
0.042113855481148
0.042113855481148
0.042113855481148
-0.079956457018852
-0.202026769518852
-0.202026769518852
-0.202026769518852
-0.202026769518852
-0.079956457018852
-0.079956457018852
0.042113855481148
0.164184167981148
0.164184167981148
0.164184167981148
0.042113855481148
-0.079956457018852
-0.079956457018852
-0.202026769518852
-0.079956457018852
-0.079956457018852
-0.202026769518852
-0.202026769518852
-0.202026769518852
-0.202026769518852
-0.079956457018852
-0.079956457018852
0.042113855481148
0.042113855481148
0.042113855481148
0.042113855481148
0.042113855481148
-0.079956457018852
-0.079956457018852
-0.079956457018852
-0.079956457018852
-0.079956457018852
-0.079956457018852
-0.079956457018852
-0.079956457018852
-0.079956457018852
-0.079956457018852
-0.079956457018852
-0.202026769518852
-0.202026769518852
-0.202026769518852
-0.202026769518852
-0.202026769518852
-0.079956457018852
-0.079956457018852
-0.202026769518852
-0.202026769518852
-0.079956457018852
-0.079956457018852
-0.079956457018852
-0.202026769518852
-0.202026769518852
-0.202026769518852
-0.202026769518852
-0.202026769518852
-0.324097096920013
-0.324097096920013
-0.324097096920013
-0.324097096920013
-0.202026769518852
0.042113855481148
0.164184167981148
0.286254465579987
0.286254465579987
0.286254465579987
0.164184167981148
0.042113855481148
-0.079956457018852
-0.202026769518852
-0.324097096920013
-0.324097096920013
-0.324097096920013
-0.202026769518852
-0.079956457018852
0.042113855481148
0.164184167981148
0.164184167981148
0.164184167981148
0.042113855481148
-0.202026769518852
-0.202026769518852
-0.324097096920013
-0.202026769518852
-0.202026769518852
-0.202026769518852
-0.202026769518852
-0.324097096920013
-0.324097096920013
-0.324097096920013
-0.202026769518852
-0.202026769518852
-0.079956457018852
-0.079956457018852
-0.079956457018852
-0.079956457018852
-0.079956457018852
-0.079956457018852
0.042113855481148
0.042113855481148
0.042113855481148
0.042113855481148
0.042113855481148
-0.079956457018852
-0.079956457018852
-0.079956457018852
-0.202026769518852
-0.202026769518852
-0.202026769518852
-0.202026769518852
-0.079956457018852
-0.079956457018852
-0.079956457018852
-0.079956457018852
-0.079956457018852
-0.079956457018852
-0.202026769518852
-0.079956457018852
-0.079956457018852
-0.079956457018852
-0.079956457018852
-0.079956457018852
-0.079956457018852
-0.202026769518852
-0.202026769518852
-0.324097096920013
-0.324097096920013
-0.324097096920013
-0.202026769518852
-0.079956457018852
-0.079956457018852
-0.202026769518852
-0.324097096920013
-0.324097096920013
-0.324097096920013
-0.202026769518852
-0.202026769518852
-0.079956457018852
0.042113855481148
0.042113855481148
0.042113855481148
0.042113855481148
0.042113855481148
-0.079956457018852
-0.079956457018852
-0.202026769518852
-0.202026769518852
-0.202026769518852
-0.202026769518852
-0.202026769518852
-0.202026769518852
-0.324097096920013
-0.324097096920013
-0.446167409420013
-0.324097096920013
-0.324097096920013
-0.202026769518852
-0.079956457018852
0.042113855481148
0.042113855481148
0.042113855481148
0.042113855481148
0.164184167981148
0.164184167981148
0.042113855481148
-0.079956457018852
-0.079956457018852
-0.079956457018852
-0.079956457018852
-0.079956457018852
0.042113855481148
0.042113855481148
0.042113855481148
-0.079956457018852
-0.202026769518852
-0.202026769518852
-0.202026769518852
-0.202026769518852
-0.202026769518852
-0.079956457018852
-0.079956457018852
-0.079956457018852
-0.079956457018852
-0.079956457018852
-0.079956457018852
-0.202026769518852
-0.202026769518852
-0.202026769518852
-0.202026769518852
-0.202026769518852
-0.202026769518852
-0.202026769518852
-0.202026769518852
-0.202026769518852
-0.202026769518852
-0.079956457018852
-0.079956457018852
-0.079956457018852
-0.079956457018852
-0.079956457018852
-0.079956457018852
-0.079956457018852
0.042113855481148
0.042113855481148
-0.079956457018852
-0.079956457018852
-0.202026769518852
-0.202026769518852
-0.079956457018852
-0.079956457018852
0.042113855481148
0.042113855481148
0.042113855481148
0.042113855481148
-0.079956457018852
-0.079956457018852
-0.079956457018852
-0.079956457018852
-0.079956457018852
-0.079956457018852
-0.079956457018852
-0.079956457018852
-0.079956457018852
0.042113855481148
0.042113855481148
0.042113855481148
0.042113855481148
-0.079956457018852
-0.079956457018852
-0.079956457018852
-0.079956457018852
0.042113855481148
0.164184167981148
0.286254465579987
0.286254465579987
0.286254465579987
0.164184167981148
0.042113855481148
-0.079956457018852
-0.079956457018852
-0.079956457018852
-0.079956457018852
0.042113855481148
0.164184167981148
0.164184167981148
0.164184167981148
0.164184167981148
0.042113855481148
0.042113855481148
0.164184167981148
0.164184167981148
0.164184167981148
0.286254465579987
0.286254465579987
0.164184167981148
0.164184167981148
-0.079956457018852
-0.202026769518852
-0.324097096920013
-0.446167409420013
-0.446167409420013
-0.324097096920013
-0.202026769518852
-0.079956457018852
0.164184167981148
0.286254465579987
0.286254465579987
0.286254465579987
0.286254465579987
0.164184167981148
0.042113855481148
-0.079956457018852
-0.202026769518852
-0.202026769518852
-0.202026769518852
-0.202026769518852
-0.079956457018852
-0.079956457018852
0.042113855481148
0.164184167981148
0.164184167981148
0.164184167981148
0.164184167981148
0.164184167981148
0.164184167981148
0.042113855481148
0.042113855481148
-0.079956457018852
-0.202026769518852
-0.324097096920013
-0.324097096920013
-0.202026769518852
-0.202026769518852
-0.079956457018852
-0.079956457018852
0.042113855481148
0.042113855481148
0.042113855481148
0.042113855481148
0.042113855481148
0.042113855481148
-0.079956457018852
-0.079956457018852
0.042113855481148
0.042113855481148
-0.079956457018852
-0.079956457018852
-0.079956457018852
-0.202026769518852
-0.202026769518852
-0.324097096920013
-0.324097096920013
-0.202026769518852
-0.202026769518852
-0.079956457018852
-0.079956457018852
0.042113855481148
0.164184167981148
0.164184167981148
0.164184167981148
0.164184167981148
0.042113855481148
-0.079956457018852
-0.202026769518852
-0.202026769518852
-0.202026769518852
-0.202026769518852
-0.079956457018852
-0.079956457018852
-0.079956457018852
-0.079956457018852
-0.079956457018852
-0.202026769518852
-0.202026769518852
-0.202026769518852
-0.202026769518852
-0.079956457018852
0.042113855481148
0.164184167981148
0.164184167981148
0.164184167981148
0.042113855481148
-0.079956457018852
-0.202026769518852
-0.324097096920013
-0.202026769518852
-0.079956457018852
0.042113855481148
0.164184167981148
0.164184167981148
0.042113855481148
0.164184167981148
0.164184167981148
0.164184167981148
0.164184167981148
0.164184167981148
0.042113855481148
0.042113855481148
-0.079956457018852
-0.079956457018852
-0.079956457018852
-0.079956457018852
0.042113855481148
-0.079956457018852
-0.079956457018852
-0.079956457018852
-0.079956457018852
-0.079956457018852
-0.079956457018852
-0.079956457018852
-0.079956457018852
-0.079956457018852
-0.202026769518852
-0.202026769518852
-0.324097096920013
-0.324097096920013
-0.324097096920013
-0.324097096920013
-0.202026769518852
-0.079956457018852
0.042113855481148
0.042113855481148
0.042113855481148
0.042113855481148
0.042113855481148
-0.079956457018852
-0.202026769518852
-0.202026769518852
-0.202026769518852
-0.324097096920013
-0.202026769518852
-0.202026769518852
-0.079956457018852
-0.079956457018852
-0.079956457018852
-0.079956457018852
-0.079956457018852
-0.079956457018852
-0.202026769518852
-0.202026769518852
-0.079956457018852
-0.079956457018852
-0.079956457018852
0.042113855481148
0.042113855481148
0.042113855481148
0.164184167981148
0.164184167981148
0.164184167981148
0.164184167981148
0.164184167981148
0.164184167981148
0.164184167981148
0.164184167981148
0.042113855481148
0.042113855481148
-0.079956457018852
-0.079956457018852
-0.202026769518852
-0.202026769518852
-0.324097096920013
-0.324097096920013
-0.324097096920013
-0.324097096920013
-0.202026769518852
-0.079956457018852
-0.079956457018852
0.042113855481148
0.042113855481148
0.042113855481148
0.042113855481148
0.042113855481148
-0.079956457018852
-0.202026769518852
-0.202026769518852
-0.079956457018852
-0.079956457018852
-0.079956457018852
-0.079956457018852
-0.079956457018852
-0.079956457018852
0.042113855481148
0.042113855481148
0.042113855481148
0.042113855481148
-0.079956457018852
-0.079956457018852
-0.079956457018852
-0.079956457018852
-0.079956457018852
-0.079956457018852
-0.202026769518852
-0.202026769518852
-0.202026769518852
-0.202026769518852
-0.202026769518852
-0.202026769518852
-0.202026769518852
-0.202026769518852
-0.202026769518852
-0.202026769518852
-0.202026769518852
-0.202026769518852
-0.202026769518852
-0.079956457018852
0.042113855481148
0.164184167981148
0.164184167981148
0.164184167981148
0.042113855481148
-0.079956457018852
-0.202026769518852
-0.202026769518852
-0.324097096920013
-0.324097096920013
-0.324097096920013
-0.202026769518852
-0.202026769518852
-0.079956457018852
-0.202026769518852
-0.202026769518852
-0.202026769518852
-0.079956457018852
-0.079956457018852
0.042113855481148
0.164184167981148
0.042113855481148
0.042113855481148
0.042113855481148
0.042113855481148
0.164184167981148
0.164184167981148
0.164184167981148
0.164184167981148
0.164184167981148
0.164184167981148
0.164184167981148
0.164184167981148
0.164184167981148
0.042113855481148
-0.079956457018852
-0.202026769518852
-0.324097096920013
-0.324097096920013
-0.446167409420013
-0.324097096920013
-0.324097096920013
-0.202026769518852
-0.079956457018852
0.164184167981148
0.286254465579987
0.286254465579987
0.286254465579987
0.164184167981148
0.042113855481148
-0.079956457018852
-0.202026769518852
-0.324097096920013
-0.446167409420013
-0.446167409420013
-0.446167409420013
-0.324097096920013
-0.202026769518852
-0.079956457018852
0.042113855481148
0.042113855481148
0.042113855481148
-0.079956457018852
-0.202026769518852
-0.324097096920013
-0.324097096920013
-0.202026769518852
-0.079956457018852
0.042113855481148
0.042113855481148
0.164184167981148
0.042113855481148
0.042113855481148
-0.079956457018852
-0.202026769518852
-0.202026769518852
-0.079956457018852
0.042113855481148
0.042113855481148
0.042113855481148
-0.079956457018852
-0.202026769518852
-0.324097096920013
-0.446167409420013
-0.446167409420013
-0.568237721920013
-0.446167409420013
-0.324097096920013
-0.079956457018852
0.042113855481148
0.164184167981148
0.164184167981148
0.164184167981148
0.164184167981148
0.042113855481148
0.042113855481148
0.042113855481148
0.042113855481148
-0.079956457018852
-0.079956457018852
-0.079956457018852
0.042113855481148
0.042113855481148
0.042113855481148
0.042113855481148
0.042113855481148
0.042113855481148
0.164184167981148
0.164184167981148
0.164184167981148
0.042113855481148
-0.079956457018852
-0.202026769518852
-0.324097096920013
-0.202026769518852
-0.079956457018852
0.164184167981148
0.164184167981148
0.286254465579987
0.286254465579987
0.164184167981148
0.164184167981148
0.042113855481148
-0.079956457018852
-0.079956457018852
-0.079956457018852
-0.079956457018852
0.042113855481148
0.042113855481148
0.042113855481148
0.042113855481148
-0.079956457018852
-0.079956457018852
-0.079956457018852
-0.202026769518852
-0.202026769518852
-0.079956457018852
-0.079956457018852
0.042113855481148
0.042113855481148
0.042113855481148
0.042113855481148
-0.079956457018852
-0.202026769518852
-0.202026769518852
-0.202026769518852
-0.202026769518852
-0.202026769518852
-0.079956457018852
-0.079956457018852
-0.079956457018852
-0.079956457018852
-0.079956457018852
-0.079956457018852
0.042113855481148
0.042113855481148
0.164184167981148
0.164184167981148
0.164184167981148
0.164184167981148
0.042113855481148
-0.079956457018852
-0.202026769518852
-0.202026769518852
-0.202026769518852
-0.079956457018852
0.042113855481148
0.042113855481148
0.042113855481148
-0.079956457018852
-0.079956457018852
-0.202026769518852
-0.202026769518852
-0.079956457018852
0.042113855481148
0.164184167981148
0.286254465579987
0.286254465579987
0.286254465579987
0.286254465579987
0.164184167981148
0.042113855481148
-0.079956457018852
-0.202026769518852
-0.324097096920013
-0.202026769518852
-0.202026769518852
0.042113855481148
0.164184167981148
0.164184167981148
0.164184167981148
0.042113855481148
-0.079956457018852
-0.202026769518852
-0.202026769518852
-0.202026769518852
-0.202026769518852
-0.202026769518852
-0.202026769518852
-0.202026769518852
-0.079956457018852
-0.079956457018852
0.042113855481148
0.164184167981148
0.164184167981148
0.164184167981148
0.042113855481148
0.042113855481148
0.042113855481148
-0.079956457018852
-0.202026769518852
-0.202026769518852
-0.202026769518852
-0.202026769518852
-0.202026769518852
-0.079956457018852
-0.079956457018852
0.042113855481148
0.042113855481148
0.164184167981148
0.164184167981148
0.042113855481148
-0.079956457018852
-0.202026769518852
-0.324097096920013
-0.324097096920013
-0.324097096920013
-0.202026769518852
-0.079956457018852
0.042113855481148
0.042113855481148
0.164184167981148
0.286254465579987
0.164184167981148
0.042113855481148
0.042113855481148
-0.079956457018852
-0.202026769518852
-0.079956457018852
-0.079956457018852
0.042113855481148
0.042113855481148
0.164184167981148
0.164184167981148
0.164184167981148
0.042113855481148
0.042113855481148
0.042113855481148
0.042113855481148
0.042113855481148
0.042113855481148
0.042113855481148
0.042113855481148
0.042113855481148
-0.079956457018852
-0.079956457018852
-0.202026769518852
-0.202026769518852
-0.202026769518852
-0.079956457018852
0.042113855481148
0.164184167981148
0.042113855481148
0.042113855481148
0.042113855481148
0.042113855481148
0.042113855481148
0.042113855481148
-0.079956457018852
-0.079956457018852
-0.202026769518852
-0.202026769518852
-0.079956457018852
-0.079956457018852
-0.079956457018852
-0.079956457018852
-0.079956457018852
-0.079956457018852
-0.079956457018852
-0.079956457018852
-0.079956457018852
-0.079956457018852
-0.202026769518852
-0.324097096920013
-0.324097096920013
-0.324097096920013
-0.324097096920013
-0.202026769518852
0.042113855481148
0.164184167981148
0.164184167981148
0.042113855481148
-0.079956457018852
-0.079956457018852
-0.202026769518852
-0.202026769518852
-0.079956457018852
-0.079956457018852
-0.079956457018852
-0.079956457018852
-0.079956457018852
-0.079956457018852
-0.079956457018852
0.042113855481148
-0.079956457018852
-0.079956457018852
-0.079956457018852
0.042113855481148
0.042113855481148
0.164184167981148
0.286254465579987
0.286254465579987
0.286254465579987
0.042113855481148
-0.079956457018852
-0.079956457018852
0.042113855481148
0.042113855481148
0.164184167981148
0.286254465579987
0.286254465579987
0.164184167981148
0.164184167981148
0.042113855481148
0.042113855481148
-0.079956457018852
-0.079956457018852
-0.079956457018852
-0.079956457018852
-0.079956457018852
-0.079956457018852
-0.079956457018852
-0.079956457018852
0.042113855481148
0.042113855481148
