# Supplementary material for: Small Size of Recorded Neuronal Structures Confines the Accuracy in Direct Axonal Voltage Measurements
Source: eNeuro. 2021 Aug 2;8(4):ENEURO.0059-21.2021. doi: 10.1523/ENEURO.0059-21.2021 (PMC8342265; doi:10.1523/ENEURO.0059-21.2021)
Supplement: Extended Data 1 — NEURON codes producing data shown in Figures 2, 5, 8. Download Extended Data 1, ZIP file. [file enu-eN-NWR-0059-21-s01.zip › realistic amplifier model/1_amplifier construction/filter_set/test_1/14k.dat]

-0.064349576830864
-0.064349576830864
0.057720735669136
0.057720735669136
0.179791048169136
0.057720735669136
-0.186419889330864
-0.430560529232025
-0.552630841732025
-0.552630841732025
-0.430560529232025
-0.186419889330864
0.057720735669136
0.179791048169136
0.179791048169136
0.301861345767975
0.179791048169136
0.179791048169136
0.179791048169136
0.057720735669136
0.057720735669136
0.179791048169136
0.301861345767975
0.423931658267975
0.423931658267975
0.179791048169136
-0.064349576830864
-0.186419889330864
-0.308490216732025
-0.186419889330864
-0.186419889330864
-0.186419889330864
-0.064349576830864
0.179791048169136
0.301861345767975
0.423931658267975
0.423931658267975
0.301861345767975
0.179791048169136
-0.064349576830864
-0.308490216732025
-0.430560529232025
-0.430560529232025
-0.430560529232025
-0.186419889330864
-0.064349576830864
0.057720735669136
0.179791048169136
0.179791048169136
0.179791048169136
0.057720735669136
-0.064349576830864
-0.186419889330864
-0.186419889330864
-0.186419889330864
-0.186419889330864
0.057720735669136
0.179791048169136
0.179791048169136
0.179791048169136
0.179791048169136
0.301861345767975
0.301861345767975
0.179791048169136
0.057720735669136
0.057720735669136
0.057720735669136
0.057720735669136
-0.064349576830864
-0.064349576830864
-0.064349576830864
0.057720735669136
0.057720735669136
0.057720735669136
-0.064349576830864
-0.064349576830864
-0.064349576830864
0.057720735669136
0.423931658267975
0.668072283267975
0.912212669849396
0.912212669849396
0.790142595767975
0.546001970767975
0.301861345767975
0.057720735669136
-0.308490216732025
-0.430560529232025
-0.430560529232025
-0.430560529232025
-0.186419889330864
0.057720735669136
0.057720735669136
0.057720735669136
-0.064349576830864
-0.064349576830864
-0.186419889330864
-0.186419889330864
-0.186419889330864
-0.064349576830864
0.057720735669136
0.179791048169136
0.423931658267975
0.423931658267975
0.423931658267975
0.423931658267975
0.301861345767975
0.179791048169136
0.057720735669136
-0.064349576830864
-0.186419889330864
-0.064349576830864
0.057720735669136
0.301861345767975
0.301861345767975
0.057720735669136
-0.064349576830864
-0.308490216732025
-0.430560529232025
-0.430560529232025
-0.186419889330864
0.057720735669136
0.179791048169136
0.179791048169136
0.057720735669136
-0.186419889330864
-0.308490216732025
-0.430560529232025
-0.308490216732025
-0.186419889330864
-0.064349576830864
-0.064349576830864
0.057720735669136
0.057720735669136
0.179791048169136
0.301861345767975
0.301861345767975
0.546001970767975
0.668072283267975
0.668072283267975
0.546001970767975
0.423931658267975
0.179791048169136
0.057720735669136
-0.186419889330864
-0.308490216732025
-0.430560529232025
-0.430560529232025
-0.308490216732025
-0.186419889330864
-0.186419889330864
-0.064349576830864
-0.064349576830864
0.057720735669136
0.057720735669136
0.057720735669136
0.057720735669136
0.057720735669136
0.057720735669136
0.057720735669136
-0.064349576830864
0.057720735669136
0.179791048169136
0.301861345767975
0.301861345767975
0.179791048169136
0.179791048169136
0.057720735669136
-0.064349576830864
-0.186419889330864
-0.186419889330864
-0.186419889330864
-0.064349576830864
-0.064349576830864
0.057720735669136
-0.064349576830864
-0.186419889330864
-0.308490216732025
-0.308490216732025
-0.430560529232025
-0.430560529232025
-0.308490216732025
-0.186419889330864
0.057720735669136
0.301861345767975
0.423931658267975
0.301861345767975
0.057720735669136
-0.186419889330864
-0.308490216732025
-0.308490216732025
-0.186419889330864
0.057720735669136
0.179791048169136
0.301861345767975
0.423931658267975
0.423931658267975
0.301861345767975
0.179791048169136
0.057720735669136
-0.064349576830864
-0.186419889330864
-0.186419889330864
-0.064349576830864
0.057720735669136
0.179791048169136
0.301861345767975
0.179791048169136
0.057720735669136
-0.064349576830864
-0.186419889330864
-0.186419889330864
-0.186419889330864
-0.186419889330864
-0.064349576830864
0.057720735669136
0.057720735669136
0.057720735669136
0.057720735669136
-0.064349576830864
-0.064349576830864
-0.064349576830864
-0.064349576830864
-0.186419889330864
-0.308490216732025
-0.430560529232025
-0.552630841732025
-0.552630841732025
-0.308490216732025
-0.064349576830864
0.057720735669136
0.301861345767975
0.301861345767975
0.423931658267975
0.423931658267975
0.423931658267975
0.301861345767975
0.179791048169136
0.057720735669136
-0.064349576830864
-0.064349576830864
-0.064349576830864
0.057720735669136
0.057720735669136
-0.064349576830864
-0.064349576830864
-0.064349576830864
-0.064349576830864
0.057720735669136
0.179791048169136
0.179791048169136
0.301861345767975
0.301861345767975
0.423931658267975
0.423931658267975
0.423931658267975
0.423931658267975
0.301861345767975
0.179791048169136
0.057720735669136
-0.186419889330864
-0.308490216732025
-0.308490216732025
-0.186419889330864
-0.064349576830864
0.057720735669136
0.057720735669136
0.057720735669136
0.057720735669136
-0.064349576830864
-0.064349576830864
-0.064349576830864
0.057720735669136
0.057720735669136
0.057720735669136
0.057720735669136
0.057720735669136
0.057720735669136
0.057720735669136
-0.064349576830864
-0.064349576830864
0.057720735669136
0.179791048169136
0.301861345767975
0.301861345767975
0.423931658267975
0.423931658267975
0.423931658267975
0.423931658267975
0.301861345767975
0.057720735669136
-0.064349576830864
-0.064349576830864
-0.186419889330864
-0.186419889330864
-0.308490216732025
-0.430560529232025
-0.430560529232025
-0.308490216732025
-0.308490216732025
-0.186419889330864
-0.064349576830864
-0.064349576830864
-0.186419889330864
-0.186419889330864
-0.308490216732025
-0.186419889330864
-0.064349576830864
0.057720735669136
0.179791048169136
0.179791048169136
0.179791048169136
0.057720735669136
0.057720735669136
0.179791048169136
0.179791048169136
0.057720735669136
0.179791048169136
0.301861345767975
0.423931658267975
0.301861345767975
0.179791048169136
-0.064349576830864
-0.186419889330864
-0.308490216732025
-0.308490216732025
-0.186419889330864
-0.064349576830864
-0.064349576830864
0.057720735669136
0.057720735669136
0.057720735669136
0.057720735669136
0.057720735669136
0.057720735669136
0.057720735669136
-0.064349576830864
-0.064349576830864
-0.186419889330864
-0.308490216732025
-0.308490216732025
-0.308490216732025
-0.186419889330864
-0.064349576830864
0.057720735669136
0.179791048169136
0.179791048169136
0.179791048169136
0.057720735669136
0.057720735669136
0.057720735669136
0.057720735669136
0.179791048169136
0.179791048169136
0.057720735669136
0.057720735669136
0.179791048169136
0.179791048169136
0.057720735669136
-0.064349576830864
-0.186419889330864
-0.308490216732025
-0.430560529232025
-0.430560529232025
-0.186419889330864
0.057720735669136
0.301861345767975
0.423931658267975
0.423931658267975
0.179791048169136
0.057720735669136
-0.186419889330864
-0.308490216732025
-0.308490216732025
-0.308490216732025
-0.186419889330864
-0.064349576830864
-0.064349576830864
-0.064349576830864
0.057720735669136
0.179791048169136
0.179791048169136
0.057720735669136
-0.186419889330864
-0.308490216732025
-0.430560529232025
-0.186419889330864
0.057720735669136
0.179791048169136
0.301861345767975
0.423931658267975
0.301861345767975
0.179791048169136
0.179791048169136
0.057720735669136
0.057720735669136
0.057720735669136
0.179791048169136
0.179791048169136
0.179791048169136
0.057720735669136
0.057720735669136
0.057720735669136
0.057720735669136
0.057720735669136
0.179791048169136
0.057720735669136
0.057720735669136
-0.064349576830864
-0.064349576830864
-0.064349576830864
-0.064349576830864
0.057720735669136
0.057720735669136
0.057720735669136
0.057720735669136
0.179791048169136
0.301861345767975
0.423931658267975
0.423931658267975
0.301861345767975
0.057720735669136
-0.186419889330864
-0.308490216732025
-0.308490216732025
-0.308490216732025
-0.186419889330864
-0.186419889330864
-0.064349576830864
0.057720735669136
0.057720735669136
0.179791048169136
0.179791048169136
0.057720735669136
0.057720735669136
0.057720735669136
-0.064349576830864
-0.064349576830864
-0.064349576830864
-0.064349576830864
0.057720735669136
0.057720735669136
0.179791048169136
0.301861345767975
0.301861345767975
0.301861345767975
0.301861345767975
0.179791048169136
0.179791048169136
0.057720735669136
-0.064349576830864
-0.186419889330864
-0.308490216732025
-0.430560529232025
-0.430560529232025
-0.308490216732025
-0.064349576830864
0.179791048169136
0.423931658267975
0.546001970767975
0.546001970767975
0.423931658267975
0.301861345767975
0.301861345767975
0.179791048169136
0.179791048169136
0.057720735669136
-0.064349576830864
-0.186419889330864
-0.308490216732025
-0.186419889330864
0.057720735669136
0.057720735669136
0.179791048169136
0.057720735669136
-0.064349576830864
-0.064349576830864
-0.064349576830864
-0.064349576830864
0.057720735669136
0.057720735669136
0.179791048169136
0.179791048169136
0.057720735669136
-0.064349576830864
-0.186419889330864
-0.064349576830864
0.179791048169136
0.179791048169136
0.179791048169136
0.057720735669136
-0.064349576830864
-0.186419889330864
-0.308490216732025
-0.308490216732025
-0.186419889330864
-0.064349576830864
0.057720735669136
0.057720735669136
0.057720735669136
0.057720735669136
0.179791048169136
0.301861345767975
0.301861345767975
0.179791048169136
0.057720735669136
-0.064349576830864
-0.308490216732025
-0.186419889330864
-0.064349576830864
-0.064349576830864
-0.064349576830864
-0.064349576830864
-0.064349576830864
-0.064349576830864
-0.186419889330864
-0.186419889330864
-0.186419889330864
-0.308490216732025
-0.308490216732025
-0.308490216732025
-0.186419889330864
-0.064349576830864
-0.064349576830864
-0.064349576830864
-0.064349576830864
0.057720735669136
0.179791048169136
0.301861345767975
0.301861345767975
0.301861345767975
0.301861345767975
0.179791048169136
0.057720735669136
-0.186419889330864
-0.186419889330864
-0.186419889330864
-0.064349576830864
0.301861345767975
0.546001970767975
0.668072283267975
0.546001970767975
0.423931658267975
0.301861345767975
-0.064349576830864
-0.308490216732025
-0.430560529232025
-0.552630841732025
-0.552630841732025
-0.430560529232025
-0.308490216732025
-0.064349576830864
0.057720735669136
0.057720735669136
-0.064349576830864
-0.186419889330864
-0.308490216732025
-0.430560529232025
-0.430560529232025
-0.308490216732025
-0.064349576830864
0.057720735669136
0.179791048169136
0.179791048169136
0.057720735669136
0.057720735669136
0.057720735669136
0.057720735669136
0.057720735669136
-0.186419889330864
-0.308490216732025
-0.308490216732025
-0.308490216732025
-0.308490216732025
-0.308490216732025
-0.308490216732025
-0.308490216732025
-0.308490216732025
-0.064349576830864
0.179791048169136
0.301861345767975
0.423931658267975
0.301861345767975
0.179791048169136
0.179791048169136
0.057720735669136
0.057720735669136
0.057720735669136
0.057720735669136
0.057720735669136
0.179791048169136
0.301861345767975
0.301861345767975
0.301861345767975
0.179791048169136
0.179791048169136
0.057720735669136
-0.064349576830864
-0.064349576830864
-0.064349576830864
0.057720735669136
0.179791048169136
0.301861345767975
0.301861345767975
0.423931658267975
0.546001970767975
0.546001970767975
0.423931658267975
0.301861345767975
0.179791048169136
0.057720735669136
-0.064349576830864
-0.064349576830864
-0.064349576830864
-0.064349576830864
-0.064349576830864
-0.064349576830864
-0.186419889330864
-0.308490216732025
-0.186419889330864
-0.064349576830864
0.057720735669136
0.179791048169136
0.179791048169136
0.057720735669136
-0.186419889330864
-0.308490216732025
-0.430560529232025
-0.430560529232025
-0.308490216732025
-0.308490216732025
-0.308490216732025
-0.308490216732025
-0.308490216732025
-0.308490216732025
-0.186419889330864
0.057720735669136
0.179791048169136
0.057720735669136
0.057720735669136
0.057720735669136
0.179791048169136
0.301861345767975
0.301861345767975
0.301861345767975
0.179791048169136
0.057720735669136
-0.064349576830864
0.057720735669136
0.057720735669136
0.057720735669136
0.179791048169136
0.179791048169136
0.179791048169136
0.057720735669136
-0.064349576830864
-0.186419889330864
-0.186419889330864
-0.186419889330864
-0.064349576830864
0.057720735669136
0.179791048169136
0.179791048169136
0.057720735669136
-0.064349576830864
-0.186419889330864
-0.186419889330864
-0.186419889330864
-0.186419889330864
-0.308490216732025
-0.308490216732025
-0.308490216732025
-0.186419889330864
0.057720735669136
0.301861345767975
0.423931658267975
0.423931658267975
0.301861345767975
0.057720735669136
-0.064349576830864
-0.186419889330864
-0.186419889330864
-0.186419889330864
-0.186419889330864
-0.308490216732025
-0.430560529232025
-0.430560529232025
-0.186419889330864
0.179791048169136
0.301861345767975
0.179791048169136
-0.064349576830864
-0.186419889330864
-0.308490216732025
-0.186419889330864
-0.064349576830864
0.057720735669136
0.179791048169136
0.179791048169136
0.179791048169136
0.057720735669136
-0.064349576830864
-0.186419889330864
-0.186419889330864
-0.186419889330864
-0.064349576830864
0.057720735669136
0.057720735669136
0.179791048169136
0.179791048169136
0.057720735669136
0.057720735669136
-0.064349576830864
-0.186419889330864
-0.308490216732025
-0.430560529232025
-0.430560529232025
-0.430560529232025
-0.308490216732025
-0.186419889330864
-0.064349576830864
-0.064349576830864
0.057720735669136
0.179791048169136
0.179791048169136
0.179791048169136
0.057720735669136
-0.064349576830864
-0.064349576830864
-0.064349576830864
-0.064349576830864
0.057720735669136
0.057720735669136
-0.064349576830864
-0.186419889330864
-0.308490216732025
-0.308490216732025
-0.308490216732025
-0.308490216732025
-0.186419889330864
-0.064349576830864
0.179791048169136
0.179791048169136
0.179791048169136
0.179791048169136
-0.064349576830864
-0.186419889330864
-0.308490216732025
-0.308490216732025
-0.064349576830864
0.057720735669136
0.301861345767975
0.423931658267975
0.423931658267975
0.179791048169136
0.179791048169136
0.057720735669136
0.057720735669136
-0.064349576830864
0.057720735669136
0.057720735669136
0.057720735669136
0.057720735669136
-0.064349576830864
-0.064349576830864
-0.064349576830864
0.057720735669136
0.057720735669136
0.057720735669136
-0.064349576830864
-0.064349576830864
-0.064349576830864
0.057720735669136
0.057720735669136
0.057720735669136
-0.064349576830864
-0.064349576830864
-0.064349576830864
-0.186419889330864
-0.308490216732025
-0.430560529232025
-0.430560529232025
-0.308490216732025
-0.064349576830864
0.179791048169136
0.423931658267975
0.546001970767975
0.546001970767975
0.423931658267975
0.179791048169136
-0.064349576830864
-0.186419889330864
-0.308490216732025
-0.308490216732025
-0.186419889330864
-0.064349576830864
-0.064349576830864
-0.064349576830864
-0.064349576830864
-0.064349576830864
0.057720735669136
0.057720735669136
-0.064349576830864
-0.064349576830864
-0.064349576830864
-0.064349576830864
-0.064349576830864
-0.064349576830864
-0.186419889330864
-0.186419889330864
-0.186419889330864
-0.064349576830864
0.179791048169136
0.301861345767975
0.423931658267975
0.423931658267975
0.179791048169136
-0.064349576830864
-0.308490216732025
-0.430560529232025
-0.430560529232025
-0.308490216732025
-0.186419889330864
-0.064349576830864
0.057720735669136
0.179791048169136
0.179791048169136
-0.064349576830864
-0.308490216732025
-0.430560529232025
-0.430560529232025
-0.186419889330864
-0.064349576830864
-0.064349576830864
-0.064349576830864
-0.186419889330864
-0.186419889330864
-0.186419889330864
-0.186419889330864
-0.064349576830864
-0.064349576830864
-0.186419889330864
-0.186419889330864
-0.186419889330864
-0.186419889330864
-0.186419889330864
-0.186419889330864
-0.064349576830864
0.057720735669136
0.179791048169136
0.301861345767975
0.301861345767975
0.179791048169136
0.057720735669136
-0.064349576830864
-0.064349576830864
-0.186419889330864
-0.064349576830864
-0.064349576830864
0.057720735669136
0.057720735669136
-0.064349576830864
-0.186419889330864
-0.308490216732025
-0.308490216732025
-0.186419889330864
-0.064349576830864
0.057720735669136
0.179791048169136
0.179791048169136
0.179791048169136
0.057720735669136
-0.064349576830864
-0.186419889330864
-0.552630841732025
-0.674701154232025
-0.674701154232025
-0.552630841732025
-0.186419889330864
0.179791048169136
0.423931658267975
0.668072283267975
0.668072283267975
0.423931658267975
0.179791048169136
-0.064349576830864
-0.186419889330864
-0.064349576830864
-0.064349576830864
-0.064349576830864
-0.064349576830864
-0.186419889330864
-0.186419889330864
-0.186419889330864
-0.186419889330864
-0.186419889330864
-0.186419889330864
-0.186419889330864
-0.308490216732025
-0.430560529232025
-0.308490216732025
-0.064349576830864
0.179791048169136
0.179791048169136
0.179791048169136
-0.064349576830864
-0.064349576830864
-0.186419889330864
-0.186419889330864
-0.064349576830864
0.057720735669136
0.057720735669136
-0.064349576830864
-0.186419889330864
-0.186419889330864
-0.308490216732025
-0.308490216732025
-0.308490216732025
-0.186419889330864
-0.064349576830864
0.057720735669136
0.179791048169136
0.301861345767975
0.301861345767975
0.301861345767975
0.301861345767975
0.301861345767975
0.301861345767975
0.301861345767975
0.057720735669136
0.057720735669136
0.057720735669136
0.179791048169136
0.179791048169136
0.179791048169136
0.179791048169136
0.057720735669136
-0.186419889330864
-0.186419889330864
-0.308490216732025
-0.308490216732025
-0.308490216732025
-0.308490216732025
-0.186419889330864
-0.186419889330864
-0.186419889330864
-0.064349576830864
0.179791048169136
0.301861345767975
0.179791048169136
0.057720735669136
-0.064349576830864
-0.186419889330864
-0.308490216732025
-0.308490216732025
-0.186419889330864
0.057720735669136
0.301861345767975
0.179791048169136
0.057720735669136
-0.186419889330864
-0.308490216732025
-0.308490216732025
-0.186419889330864
-0.186419889330864
-0.186419889330864
-0.064349576830864
0.179791048169136
0.423931658267975
0.546001970767975
0.546001970767975
0.301861345767975
0.179791048169136
-0.064349576830864
-0.186419889330864
-0.430560529232025
-0.674701154232025
-0.796771466732025
-0.918841779232025
-0.674701154232025
-0.430560529232025
-0.186419889330864
0.057720735669136
0.301861345767975
0.301861345767975
0.179791048169136
0.057720735669136
-0.064349576830864
-0.186419889330864
-0.308490216732025
-0.308490216732025
-0.308490216732025
-0.308490216732025
-0.308490216732025
-0.308490216732025
-0.186419889330864
0.057720735669136
0.179791048169136
0.301861345767975
0.301861345767975
0.301861345767975
0.301861345767975
0.179791048169136
0.057720735669136
-0.064349576830864
-0.064349576830864
-0.064349576830864
-0.064349576830864
0.057720735669136
0.179791048169136
0.301861345767975
0.179791048169136
0.179791048169136
0.179791048169136
0.057720735669136
0.057720735669136
-0.064349576830864
-0.186419889330864
-0.186419889330864
-0.186419889330864
-0.186419889330864
-0.186419889330864
-0.186419889330864
-0.186419889330864
-0.186419889330864
-0.186419889330864
-0.186419889330864
-0.064349576830864
-0.064349576830864
-0.064349576830864
0.057720735669136
0.057720735669136
0.057720735669136
0.057720735669136
0.057720735669136
0.179791048169136
0.179791048169136
0.057720735669136
0.057720735669136
-0.064349576830864
-0.064349576830864
-0.064349576830864
-0.064349576830864
0.057720735669136
0.179791048169136
0.301861345767975
0.301861345767975
0.179791048169136
0.057720735669136
-0.064349576830864
-0.186419889330864
-0.308490216732025
-0.186419889330864
0.057720735669136
0.179791048169136
0.179791048169136
0.057720735669136
-0.064349576830864
-0.186419889330864
-0.308490216732025
-0.186419889330864
-0.064349576830864
0.057720735669136
0.179791048169136
0.179791048169136
0.301861345767975
0.301861345767975
0.179791048169136
0.057720735669136
-0.186419889330864
-0.308490216732025
-0.430560529232025
-0.430560529232025
-0.430560529232025
-0.308490216732025
-0.064349576830864
0.179791048169136
0.423931658267975
0.546001970767975
0.423931658267975
0.301861345767975
0.057720735669136
-0.186419889330864
-0.186419889330864
-0.186419889330864
-0.186419889330864
-0.186419889330864
-0.186419889330864
-0.064349576830864
0.057720735669136
0.179791048169136
0.179791048169136
0.179791048169136
0.057720735669136
0.057720735669136
0.057720735669136
0.057720735669136
0.057720735669136
-0.064349576830864
-0.186419889330864
-0.308490216732025
-0.430560529232025
-0.430560529232025
-0.430560529232025
-0.186419889330864
0.057720735669136
0.301861345767975
0.423931658267975
0.423931658267975
0.301861345767975
0.057720735669136
-0.186419889330864
-0.308490216732025
-0.308490216732025
-0.186419889330864
-0.186419889330864
-0.064349576830864
-0.064349576830864
0.057720735669136
0.179791048169136
0.301861345767975
0.301861345767975
0.179791048169136
0.057720735669136
-0.064349576830864
-0.064349576830864
-0.064349576830864
0.057720735669136
0.057720735669136
0.179791048169136
0.179791048169136
0.179791048169136
0.057720735669136
0.057720735669136
-0.064349576830864
-0.064349576830864
-0.064349576830864
0.057720735669136
0.057720735669136
0.057720735669136
-0.064349576830864
-0.064349576830864
-0.064349576830864
-0.186419889330864
-0.308490216732025
-0.430560529232025
-0.308490216732025
-0.064349576830864
0.057720735669136
0.057720735669136
0.057720735669136
0.179791048169136
0.057720735669136
-0.064349576830864
-0.064349576830864
-0.186419889330864
-0.064349576830864
0.057720735669136
0.057720735669136
0.057720735669136
0.057720735669136
0.057720735669136
0.179791048169136
0.179791048169136
0.179791048169136
0.179791048169136
-0.064349576830864
-0.186419889330864
-0.430560529232025
-0.674701154232025
-0.552630841732025
-0.430560529232025
-0.064349576830864
0.179791048169136
0.301861345767975
0.301861345767975
0.179791048169136
0.057720735669136
-0.064349576830864
-0.064349576830864
-0.064349576830864
0.057720735669136
0.179791048169136
0.179791048169136
0.179791048169136
0.179791048169136
0.057720735669136
0.057720735669136
-0.064349576830864
-0.186419889330864
-0.186419889330864
-0.308490216732025
-0.308490216732025
-0.308490216732025
-0.186419889330864
-0.186419889330864
-0.064349576830864
0.057720735669136
0.057720735669136
0.057720735669136
0.057720735669136
-0.064349576830864
-0.064349576830864
-0.064349576830864
-0.064349576830864
0.179791048169136
0.301861345767975
0.423931658267975
0.423931658267975
0.423931658267975
0.301861345767975
0.179791048169136
0.057720735669136
-0.064349576830864
0.057720735669136
0.057720735669136
0.179791048169136
0.179791048169136
0.179791048169136
0.057720735669136
0.057720735669136
-0.064349576830864
-0.186419889330864
-0.186419889330864
-0.308490216732025
-0.308490216732025
-0.186419889330864
-0.064349576830864
0.057720735669136
0.057720735669136
0.057720735669136
-0.064349576830864
-0.186419889330864
-0.308490216732025
-0.186419889330864
-0.064349576830864
0.057720735669136
0.179791048169136
0.057720735669136
0.057720735669136
0.057720735669136
0.057720735669136
0.057720735669136
-0.064349576830864
-0.064349576830864
0.057720735669136
0.057720735669136
0.179791048169136
0.179791048169136
0.179791048169136
0.179791048169136
0.179791048169136
0.057720735669136
-0.064349576830864
-0.186419889330864
-0.186419889330864
-0.308490216732025
-0.308490216732025
-0.186419889330864
-0.186419889330864
-0.186419889330864
-0.064349576830864
-0.064349576830864
-0.064349576830864
-0.186419889330864
-0.186419889330864
-0.186419889330864
-0.064349576830864
0.057720735669136
0.179791048169136
0.301861345767975
0.301861345767975
0.301861345767975
0.301861345767975
0.301861345767975
0.301861345767975
0.301861345767975
0.301861345767975
0.057720735669136
-0.186419889330864
-0.430560529232025
-0.552630841732025
-0.552630841732025
-0.308490216732025
-0.064349576830864
0.057720735669136
0.179791048169136
0.179791048169136
0.057720735669136
-0.064349576830864
-0.186419889330864
-0.430560529232025
-0.430560529232025
-0.308490216732025
-0.064349576830864
0.057720735669136
0.057720735669136
0.057720735669136
0.179791048169136
0.179791048169136
0.179791048169136
0.057720735669136
0.057720735669136
0.179791048169136
0.179791048169136
0.179791048169136
0.057720735669136
0.057720735669136
0.057720735669136
-0.064349576830864
-0.186419889330864
-0.308490216732025
-0.308490216732025
-0.064349576830864
0.057720735669136
0.301861345767975
0.546001970767975
0.668072283267975
0.546001970767975
0.301861345767975
-0.064349576830864
-0.308490216732025
-0.430560529232025
-0.430560529232025
-0.186419889330864
-0.064349576830864
0.057720735669136
0.057720735669136
0.057720735669136
-0.064349576830864
-0.186419889330864
-0.308490216732025
-0.186419889330864
-0.186419889330864
-0.186419889330864
-0.186419889330864
-0.186419889330864
-0.186419889330864
-0.064349576830864
0.057720735669136
0.057720735669136
-0.064349576830864
-0.186419889330864
-0.186419889330864
-0.064349576830864
-0.064349576830864
0.057720735669136
0.179791048169136
0.179791048169136
0.179791048169136
0.057720735669136
-0.064349576830864
0.057720735669136
0.057720735669136
0.179791048169136
0.179791048169136
0.179791048169136
0.179791048169136
0.179791048169136
0.179791048169136
0.179791048169136
0.179791048169136
0.179791048169136
0.057720735669136
0.057720735669136
-0.064349576830864
-0.186419889330864
-0.186419889330864
-0.186419889330864
-0.186419889330864
-0.186419889330864
-0.308490216732025
-0.308490216732025
-0.186419889330864
-0.064349576830864
0.057720735669136
0.179791048169136
0.179791048169136
-0.064349576830864
-0.186419889330864
-0.186419889330864
-0.064349576830864
0.057720735669136
0.057720735669136
0.057720735669136
-0.064349576830864
-0.064349576830864
-0.064349576830864
-0.064349576830864
0.057720735669136
0.179791048169136
0.423931658267975
0.423931658267975
0.423931658267975
0.179791048169136
0.057720735669136
0.057720735669136
0.179791048169136
0.423931658267975
0.546001970767975
0.423931658267975
0.301861345767975
0.179791048169136
0.057720735669136
-0.064349576830864
-0.064349576830864
-0.064349576830864
-0.064349576830864
-0.064349576830864
-0.186419889330864
-0.308490216732025
-0.430560529232025
-0.308490216732025
-0.064349576830864
0.179791048169136
0.423931658267975
0.423931658267975
0.301861345767975
0.057720735669136
-0.064349576830864
-0.308490216732025
-0.308490216732025
-0.308490216732025
-0.308490216732025
-0.308490216732025
-0.186419889330864
-0.064349576830864
0.057720735669136
0.057720735669136
0.057720735669136
0.057720735669136
-0.064349576830864
-0.064349576830864
-0.064349576830864
-0.186419889330864
-0.186419889330864
-0.186419889330864
-0.186419889330864
-0.064349576830864
0.057720735669136
0.301861345767975
0.423931658267975
0.301861345767975
0.179791048169136
-0.064349576830864
-0.308490216732025
-0.430560529232025
-0.430560529232025
-0.308490216732025
-0.308490216732025
-0.064349576830864
0.179791048169136
0.301861345767975
0.423931658267975
0.301861345767975
0.179791048169136
0.057720735669136
-0.064349576830864
0.057720735669136
0.057720735669136
0.179791048169136
0.179791048169136
0.057720735669136
0.057720735669136
-0.064349576830864
-0.064349576830864
-0.064349576830864
-0.186419889330864
-0.186419889330864
-0.064349576830864
0.057720735669136
0.179791048169136
0.179791048169136
0.179791048169136
0.057720735669136
-0.064349576830864
-0.308490216732025
-0.552630841732025
-0.552630841732025
-0.552630841732025
-0.430560529232025
-0.308490216732025
-0.064349576830864
0.057720735669136
0.179791048169136
0.301861345767975
0.301861345767975
0.301861345767975
0.301861345767975
0.301861345767975
0.179791048169136
-0.064349576830864
-0.064349576830864
-0.186419889330864
-0.064349576830864
0.057720735669136
0.057720735669136
0.179791048169136
0.057720735669136
0.179791048169136
0.179791048169136
0.179791048169136
0.179791048169136
0.057720735669136
-0.064349576830864
-0.186419889330864
-0.064349576830864
-0.064349576830864
0.057720735669136
-0.064349576830864
-0.308490216732025
-0.430560529232025
-0.552630841732025
-0.430560529232025
-0.430560529232025
-0.186419889330864
-0.064349576830864
0.057720735669136
0.179791048169136
0.179791048169136
0.057720735669136
0.057720735669136
-0.064349576830864
-0.186419889330864
-0.186419889330864
-0.308490216732025
-0.186419889330864
-0.064349576830864
0.057720735669136
0.057720735669136
0.057720735669136
-0.064349576830864
-0.064349576830864
-0.186419889330864
-0.186419889330864
-0.186419889330864
-0.186419889330864
-0.064349576830864
0.179791048169136
0.179791048169136
0.179791048169136
0.301861345767975
0.301861345767975
0.179791048169136
0.179791048169136
0.057720735669136
-0.064349576830864
-0.186419889330864
-0.186419889330864
-0.186419889330864
-0.064349576830864
-0.064349576830864
0.057720735669136
0.179791048169136
0.057720735669136
0.057720735669136
-0.064349576830864
-0.064349576830864
-0.064349576830864
-0.186419889330864
-0.064349576830864
-0.064349576830864
0.057720735669136
0.057720735669136
0.179791048169136
0.179791048169136
0.179791048169136
0.179791048169136
0.179791048169136
0.057720735669136
-0.064349576830864
-0.308490216732025
-0.430560529232025
-0.430560529232025
-0.308490216732025
-0.186419889330864
-0.064349576830864
-0.064349576830864
-0.064349576830864
-0.064349576830864
-0.064349576830864
-0.064349576830864
0.057720735669136
0.179791048169136
0.179791048169136
0.301861345767975
0.179791048169136
0.057720735669136
-0.064349576830864
-0.308490216732025
-0.430560529232025
-0.430560529232025
-0.430560529232025
-0.186419889330864
-0.064349576830864
0.179791048169136
0.301861345767975
0.423931658267975
0.423931658267975
0.423931658267975
0.301861345767975
0.179791048169136
0.057720735669136
0.057720735669136
0.179791048169136
0.179791048169136
0.057720735669136
-0.064349576830864
-0.186419889330864
-0.308490216732025
-0.430560529232025
-0.430560529232025
-0.430560529232025
-0.308490216732025
-0.064349576830864
0.179791048169136
0.301861345767975
0.301861345767975
0.179791048169136
0.179791048169136
0.057720735669136
0.057720735669136
-0.064349576830864
-0.064349576830864
-0.064349576830864
-0.064349576830864
0.057720735669136
0.179791048169136
0.301861345767975
0.301861345767975
0.057720735669136
-0.308490216732025
-0.430560529232025
-0.430560529232025
-0.308490216732025
-0.186419889330864
-0.064349576830864
0.057720735669136
0.057720735669136
0.179791048169136
0.179791048169136
0.057720735669136
-0.064349576830864
-0.064349576830864
-0.064349576830864
-0.064349576830864
0.057720735669136
0.057720735669136
0.057720735669136
0.057720735669136
0.179791048169136
0.423931658267975
0.546001970767975
0.546001970767975
0.423931658267975
0.301861345767975
0.179791048169136
-0.064349576830864
-0.308490216732025
-0.430560529232025
-0.308490216732025
-0.064349576830864
0.301861345767975
0.546001970767975
0.668072283267975
0.423931658267975
0.179791048169136
-0.064349576830864
-0.064349576830864
-0.064349576830864
0.057720735669136
0.057720735669136
-0.064349576830864
-0.064349576830864
0.057720735669136
0.179791048169136
0.301861345767975
0.423931658267975
0.423931658267975
0.301861345767975
0.057720735669136
-0.186419889330864
-0.308490216732025
-0.186419889330864
0.057720735669136
0.301861345767975
0.423931658267975
0.423931658267975
0.301861345767975
0.057720735669136
-0.064349576830864
-0.064349576830864
-0.186419889330864
-0.186419889330864
-0.308490216732025
-0.430560529232025
-0.308490216732025
-0.064349576830864
0.179791048169136
0.301861345767975
0.423931658267975
0.423931658267975
0.179791048169136
-0.064349576830864
-0.186419889330864
-0.308490216732025
-0.186419889330864
-0.064349576830864
0.057720735669136
0.301861345767975
0.301861345767975
0.301861345767975
0.179791048169136
0.057720735669136
0.057720735669136
0.179791048169136
0.301861345767975
0.423931658267975
0.423931658267975
0.423931658267975
0.301861345767975
0.057720735669136
-0.064349576830864
-0.186419889330864
-0.064349576830864
-0.064349576830864
-0.064349576830864
-0.064349576830864
-0.064349576830864
-0.064349576830864
-0.064349576830864
-0.064349576830864
0.057720735669136
0.179791048169136
0.301861345767975
0.301861345767975
0.423931658267975
0.423931658267975
0.301861345767975
0.179791048169136
0.057720735669136
0.057720735669136
0.057720735669136
0.057720735669136
0.057720735669136
-0.064349576830864
-0.186419889330864
-0.186419889330864
-0.186419889330864
-0.064349576830864
0.057720735669136
0.179791048169136
0.179791048169136
0.057720735669136
0.057720735669136
0.057720735669136
0.057720735669136
0.057720735669136
-0.064349576830864
-0.186419889330864
-0.186419889330864
-0.308490216732025
-0.186419889330864
-0.064349576830864
-0.064349576830864
0.057720735669136
0.179791048169136
0.179791048169136
0.179791048169136
0.057720735669136
0.057720735669136
0.057720735669136
0.057720735669136
0.057720735669136
0.057720735669136
0.179791048169136
0.301861345767975
0.301861345767975
0.301861345767975
0.301861345767975
0.179791048169136
0.057720735669136
-0.064349576830864
0.057720735669136
0.057720735669136
0.179791048169136
0.057720735669136
-0.064349576830864
-0.308490216732025
-0.552630841732025
-0.674701154232025
-0.674701154232025
-0.430560529232025
-0.308490216732025
-0.186419889330864
-0.064349576830864
0.057720735669136
0.057720735669136
0.057720735669136
-0.064349576830864
-0.064349576830864
0.057720735669136
0.179791048169136
0.301861345767975
0.423931658267975
0.301861345767975
0.179791048169136
0.057720735669136
-0.064349576830864
-0.064349576830864
-0.064349576830864
-0.186419889330864
-0.186419889330864
-0.308490216732025
-0.308490216732025
-0.064349576830864
0.179791048169136
0.423931658267975
0.301861345767975
0.179791048169136
-0.064349576830864
-0.186419889330864
-0.430560529232025
-0.430560529232025
-0.430560529232025
-0.186419889330864
-0.064349576830864
0.179791048169136
0.301861345767975
0.301861345767975
0.179791048169136
0.057720735669136
-0.186419889330864
-0.308490216732025
-0.430560529232025
-0.308490216732025
-0.186419889330864
0.057720735669136
0.179791048169136
0.301861345767975
0.301861345767975
0.179791048169136
0.179791048169136
0.179791048169136
0.179791048169136
0.057720735669136
-0.064349576830864
-0.186419889330864
-0.064349576830864
0.057720735669136
0.179791048169136
0.179791048169136
0.057720735669136
-0.064349576830864
-0.308490216732025
-0.308490216732025
-0.308490216732025
-0.186419889330864
-0.064349576830864
0.057720735669136
-0.064349576830864
-0.186419889330864
-0.186419889330864
-0.186419889330864
-0.186419889330864
-0.186419889330864
-0.186419889330864
-0.064349576830864
0.057720735669136
0.179791048169136
0.179791048169136
0.179791048169136
0.057720735669136
0.057720735669136
0.057720735669136
0.179791048169136
0.179791048169136
0.057720735669136
-0.064349576830864
-0.064349576830864
-0.064349576830864
0.057720735669136
0.057720735669136
0.057720735669136
0.057720735669136
-0.064349576830864
-0.186419889330864
-0.186419889330864
-0.064349576830864
-0.064349576830864
-0.064349576830864
0.057720735669136
0.057720735669136
0.179791048169136
0.301861345767975
0.546001970767975
0.668072283267975
0.668072283267975
0.546001970767975
0.301861345767975
0.179791048169136
0.057720735669136
-0.064349576830864
0.057720735669136
-5.313372611999512
-41.446182250976562
-124.331916809082030
-228.579956054687500
-314.639526367187500
-357.608276367187500
-351.993041992187500
-306.094604492187500
-236.880737304687500
-161.929565429687500
-94.668830871582031
-43.033096313476562
-8.975481986999512
8.846782684326172
14.950297355651855
13.485453605651855
8.602642059326172
3.231548547744751
-0.674701154232025
-2.627825975418091
-2.871966600418091
-2.017474412918091
-0.674701154232025
0.668072283267975
1.400493979454041
1.644634604454041
1.644634604454041
1.400493979454041
1.034283041954041
0.790142595767975
0.546001970767975
0.301861345767975
0.179791048169136
0.179791048169136
0.179791048169136
0.179791048169136
0.179791048169136
0.179791048169136
0.179791048169136
0.179791048169136
0.057720735669136
0.057720735669136
0.057720735669136
0.057720735669136
0.057720735669136
0.057720735669136
0.057720735669136
-0.064349576830864
-0.064349576830864
-0.064349576830864
0.057720735669136
0.057720735669136
-0.064349576830864
-0.064349576830864
-0.064349576830864
-0.186419889330864
-0.308490216732025
-0.308490216732025
-0.308490216732025
-0.308490216732025
-0.308490216732025
-0.308490216732025
-0.308490216732025
-0.308490216732025
-0.308490216732025
-0.430560529232025
-0.430560529232025
-0.430560529232025
-0.308490216732025
-0.064349576830864
0.057720735669136
0.179791048169136
0.057720735669136
-0.064349576830864
-0.308490216732025
-0.674701154232025
-0.674701154232025
-0.674701154232025
-0.552630841732025
-0.308490216732025
-0.064349576830864
0.057720735669136
-0.064349576830864
-0.064349576830864
-0.186419889330864
-0.308490216732025
-0.308490216732025
-0.430560529232025
-0.308490216732025
-0.308490216732025
-0.186419889330864
-0.064349576830864
0.057720735669136
0.179791048169136
0.301861345767975
0.301861345767975
0.057720735669136
-0.186419889330864
-0.430560529232025
-0.552630841732025
-0.552630841732025
-0.430560529232025
-0.308490216732025
-0.308490216732025
-0.308490216732025
-0.308490216732025
-0.430560529232025
-0.430560529232025
-0.430560529232025
-0.308490216732025
-0.064349576830864
0.179791048169136
0.179791048169136
0.179791048169136
0.057720735669136
-0.064349576830864
-0.186419889330864
-0.308490216732025
-0.308490216732025
-0.308490216732025
-0.186419889330864
-0.064349576830864
-0.064349576830864
-0.064349576830864
-0.064349576830864
-0.064349576830864
-0.186419889330864
-0.308490216732025
-0.308490216732025
-0.308490216732025
-0.308490216732025
-0.430560529232025
-0.552630841732025
-0.552630841732025
-0.430560529232025
-0.186419889330864
-0.064349576830864
0.057720735669136
0.057720735669136
-0.064349576830864
-0.064349576830864
-0.064349576830864
-0.186419889330864
-0.308490216732025
-0.430560529232025
-0.430560529232025
-0.430560529232025
-0.430560529232025
-0.552630841732025
-0.674701154232025
-0.552630841732025
-0.552630841732025
-0.430560529232025
-0.308490216732025
-0.308490216732025
-0.186419889330864
-0.186419889330864
-0.064349576830864
-0.064349576830864
0.057720735669136
0.057720735669136
0.179791048169136
0.179791048169136
0.057720735669136
-0.064349576830864
-0.186419889330864
-0.308490216732025
-0.552630841732025
-0.674701154232025
-0.674701154232025
-0.552630841732025
-0.430560529232025
-0.308490216732025
-0.064349576830864
-0.064349576830864
-0.186419889330864
-0.308490216732025
-0.552630841732025
-0.552630841732025
-0.430560529232025
-0.308490216732025
-0.064349576830864
0.179791048169136
0.179791048169136
0.057720735669136
-0.186419889330864
-0.308490216732025
-0.308490216732025
-0.308490216732025
-0.308490216732025
-0.308490216732025
-0.186419889330864
-0.064349576830864
-0.064349576830864
0.057720735669136
0.057720735669136
-0.064349576830864
-0.064349576830864
-0.186419889330864
-0.308490216732025
-0.308490216732025
-0.308490216732025
-0.186419889330864
-0.064349576830864
0.057720735669136
0.057720735669136
0.057720735669136
0.057720735669136
0.179791048169136
0.179791048169136
0.179791048169136
0.057720735669136
-0.064349576830864
-0.308490216732025
-0.430560529232025
-0.552630841732025
-0.430560529232025
-0.186419889330864
0.057720735669136
0.301861345767975
0.301861345767975
0.301861345767975
0.179791048169136
-0.064349576830864
-0.186419889330864
-0.308490216732025
-0.308490216732025
-0.308490216732025
-0.308490216732025
-0.186419889330864
-0.186419889330864
-0.064349576830864
-0.186419889330864
-0.186419889330864
-0.308490216732025
-0.308490216732025
-0.186419889330864
-0.064349576830864
0.057720735669136
-0.064349576830864
-0.064349576830864
-0.186419889330864
-0.186419889330864
-0.186419889330864
-0.186419889330864
-0.186419889330864
-0.186419889330864
-0.186419889330864
-0.186419889330864
-0.064349576830864
0.057720735669136
0.057720735669136
-0.064349576830864
-0.064349576830864
-0.186419889330864
-0.430560529232025
-0.552630841732025
-0.430560529232025
-0.308490216732025
-0.064349576830864
-0.064349576830864
-0.064349576830864
-0.186419889330864
-0.186419889330864
-0.186419889330864
-0.064349576830864
-0.186419889330864
-0.186419889330864
-0.308490216732025
-0.308490216732025
-0.308490216732025
-0.186419889330864
-0.186419889330864
-0.186419889330864
-0.064349576830864
-0.064349576830864
-0.064349576830864
-0.064349576830864
-0.186419889330864
-0.186419889330864
-0.186419889330864
-0.064349576830864
0.057720735669136
0.057720735669136
0.057720735669136
-0.064349576830864
-0.186419889330864
-0.430560529232025
-0.430560529232025
-0.308490216732025
-0.186419889330864
-0.186419889330864
-0.064349576830864
-0.064349576830864
0.057720735669136
0.057720735669136
0.057720735669136
-0.064349576830864
-0.064349576830864
-0.186419889330864
-0.308490216732025
-0.308490216732025
-0.308490216732025
-0.186419889330864
-0.064349576830864
0.179791048169136
0.179791048169136
0.179791048169136
-0.064349576830864
-0.186419889330864
-0.430560529232025
-0.430560529232025
-0.308490216732025
-0.186419889330864
0.179791048169136
0.423931658267975
0.423931658267975
0.179791048169136
-0.064349576830864
-0.186419889330864
-0.186419889330864
-0.186419889330864
-0.186419889330864
-0.186419889330864
-0.064349576830864
-0.064349576830864
-0.064349576830864
-0.064349576830864
-0.064349576830864
-0.064349576830864
-0.064349576830864
-0.064349576830864
-0.186419889330864
-0.308490216732025
-0.308490216732025
-0.308490216732025
-0.308490216732025
-0.308490216732025
-0.308490216732025
-0.186419889330864
-0.064349576830864
0.179791048169136
0.423931658267975
0.546001970767975
0.423931658267975
0.179791048169136
-0.186419889330864
-0.430560529232025
-0.430560529232025
-0.308490216732025
-0.308490216732025
-0.308490216732025
-0.308490216732025
-0.308490216732025
-0.186419889330864
-0.064349576830864
-0.064349576830864
-0.064349576830864
-0.064349576830864
-0.064349576830864
0.057720735669136
0.179791048169136
0.057720735669136
-0.064349576830864
-0.186419889330864
-0.308490216732025
-0.308490216732025
-0.186419889330864
-0.064349576830864
0.057720735669136
-0.064349576830864
-0.186419889330864
-0.308490216732025
-0.430560529232025
-0.430560529232025
-0.430560529232025
-0.308490216732025
-0.186419889330864
-0.064349576830864
0.057720735669136
0.179791048169136
0.301861345767975
0.301861345767975
0.301861345767975
0.179791048169136
0.057720735669136
-0.186419889330864
-0.308490216732025
-0.430560529232025
-0.430560529232025
-0.308490216732025
-0.186419889330864
-0.186419889330864
-0.186419889330864
-0.186419889330864
-0.186419889330864
-0.064349576830864
0.179791048169136
0.301861345767975
0.423931658267975
0.301861345767975
0.179791048169136
-0.064349576830864
-0.186419889330864
-0.186419889330864
0.057720735669136
0.057720735669136
0.057720735669136
-0.064349576830864
-0.186419889330864
-0.186419889330864
-0.186419889330864
-0.186419889330864
-0.186419889330864
-0.186419889330864
-0.186419889330864
-0.186419889330864
-0.308490216732025
-0.308490216732025
-0.308490216732025
-0.308490216732025
-0.186419889330864
-0.064349576830864
-0.064349576830864
-0.064349576830864
-0.064349576830864
-0.186419889330864
-0.186419889330864
-0.308490216732025
-0.308490216732025
-0.308490216732025
-0.308490216732025
-0.308490216732025
-0.186419889330864
-0.064349576830864
0.057720735669136
0.179791048169136
0.179791048169136
0.057720735669136
-0.186419889330864
-0.308490216732025
-0.430560529232025
-0.308490216732025
-0.186419889330864
-0.064349576830864
0.057720735669136
0.179791048169136
0.179791048169136
0.179791048169136
0.179791048169136
0.057720735669136
0.057720735669136
-0.064349576830864
-0.064349576830864
-0.064349576830864
-0.186419889330864
-0.186419889330864
-0.186419889330864
-0.186419889330864
-0.064349576830864
-0.064349576830864
-0.064349576830864
0.057720735669136
0.057720735669136
0.057720735669136
0.179791048169136
0.301861345767975
0.301861345767975
0.301861345767975
0.179791048169136
0.179791048169136
0.179791048169136
0.057720735669136
-0.064349576830864
-0.186419889330864
-0.308490216732025
-0.308490216732025
-0.308490216732025
-0.308490216732025
-0.308490216732025
-0.186419889330864
-0.186419889330864
-0.186419889330864
-0.186419889330864
-0.186419889330864
-0.308490216732025
-0.186419889330864
-0.064349576830864
0.179791048169136
0.301861345767975
0.301861345767975
0.057720735669136
-0.186419889330864
-0.308490216732025
-0.430560529232025
-0.308490216732025
-0.064349576830864
0.179791048169136
0.179791048169136
0.179791048169136
0.179791048169136
0.057720735669136
-0.064349576830864
-0.064349576830864
-0.186419889330864
-0.186419889330864
-0.064349576830864
-0.064349576830864
-0.064349576830864
-0.186419889330864
-0.308490216732025
-0.308490216732025
-0.186419889330864
-0.064349576830864
0.057720735669136
0.057720735669136
0.057720735669136
-0.064349576830864
-0.186419889330864
-0.186419889330864
-0.064349576830864
-0.064349576830864
0.057720735669136
0.057720735669136
0.057720735669136
-0.064349576830864
-0.064349576830864
-0.064349576830864
-0.064349576830864
-0.064349576830864
-0.064349576830864
-0.186419889330864
-0.308490216732025
-0.308490216732025
-0.186419889330864
-0.064349576830864
0.057720735669136
-0.064349576830864
-0.064349576830864
-0.064349576830864
-0.064349576830864
-0.064349576830864
-0.064349576830864
-0.186419889330864
-0.064349576830864
0.179791048169136
0.301861345767975
0.301861345767975
0.179791048169136
0.057720735669136
0.057720735669136
-0.064349576830864
-0.064349576830864
-0.064349576830864
-0.064349576830864
-0.064349576830864
0.057720735669136
0.057720735669136
-0.064349576830864
-0.064349576830864
-0.064349576830864
-0.064349576830864
0.057720735669136
-0.064349576830864
-0.186419889330864
-0.430560529232025
-0.674701154232025
-0.796771466732025
-0.674701154232025
-0.430560529232025
-0.186419889330864
-0.064349576830864
0.057720735669136
0.057720735669136
0.057720735669136
0.057720735669136
0.057720735669136
0.057720735669136
0.057720735669136
0.057720735669136
-0.064349576830864
-0.064349576830864
-0.064349576830864
-0.064349576830864
-0.186419889330864
-0.186419889330864
-0.064349576830864
-0.064349576830864
-0.064349576830864
-0.064349576830864
-0.064349576830864
-0.064349576830864
-0.064349576830864
-0.064349576830864
-0.186419889330864
-0.064349576830864
0.179791048169136
0.423931658267975
0.546001970767975
0.546001970767975
0.423931658267975
0.301861345767975
0.057720735669136
-0.186419889330864
-0.430560529232025
-0.552630841732025
-0.552630841732025
-0.430560529232025
-0.308490216732025
-0.308490216732025
-0.308490216732025
-0.308490216732025
-0.308490216732025
-0.186419889330864
0.057720735669136
-0.064349576830864
-0.186419889330864
-0.186419889330864
-0.186419889330864
-0.064349576830864
-0.064349576830864
-0.064349576830864
0.057720735669136
-0.064349576830864
-0.064349576830864
-0.186419889330864
-0.186419889330864
-0.308490216732025
-0.186419889330864
-0.308490216732025
-0.308490216732025
-0.430560529232025
-0.430560529232025
-0.430560529232025
-0.308490216732025
-0.186419889330864
-0.064349576830864
-0.064349576830864
0.179791048169136
0.301861345767975
0.301861345767975
0.301861345767975
0.057720735669136
-0.186419889330864
-0.308490216732025
-0.430560529232025
-0.430560529232025
-0.430560529232025
-0.430560529232025
-0.308490216732025
-0.064349576830864
0.179791048169136
0.301861345767975
0.423931658267975
0.301861345767975
0.301861345767975
0.057720735669136
-0.064349576830864
-0.308490216732025
-0.308490216732025
-0.308490216732025
-0.430560529232025
-0.430560529232025
-0.430560529232025
-0.308490216732025
-0.186419889330864
-0.064349576830864
0.179791048169136
0.301861345767975
0.301861345767975
0.301861345767975
0.179791048169136
0.179791048169136
0.301861345767975
0.301861345767975
0.301861345767975
0.179791048169136
-0.064349576830864
-0.186419889330864
-0.430560529232025
-0.552630841732025
-0.552630841732025
-0.308490216732025
0.057720735669136
0.179791048169136
0.179791048169136
0.179791048169136
0.057720735669136
-0.186419889330864
-0.308490216732025
-0.308490216732025
-0.430560529232025
-0.552630841732025
-0.552630841732025
-0.552630841732025
-0.308490216732025
-0.064349576830864
0.179791048169136
0.179791048169136
0.179791048169136
0.057720735669136
-0.064349576830864
-0.064349576830864
-0.186419889330864
-0.308490216732025
-0.308490216732025
-0.308490216732025
-0.186419889330864
-0.064349576830864
-0.064349576830864
-0.064349576830864
-0.186419889330864
-0.186419889330864
-0.308490216732025
-0.186419889330864
-0.186419889330864
-0.186419889330864
-0.186419889330864
-0.186419889330864
-0.186419889330864
-0.186419889330864
-0.064349576830864
-0.064349576830864
-0.064349576830864
-0.186419889330864
-0.186419889330864
-0.308490216732025
-0.308490216732025
-0.308490216732025
-0.308490216732025
-0.186419889330864
-0.064349576830864
-0.064349576830864
-0.064349576830864
-0.064349576830864
-0.064349576830864
-0.064349576830864
-0.064349576830864
-0.064349576830864
-0.064349576830864
-0.064349576830864
0.057720735669136
0.057720735669136
0.057720735669136
0.057720735669136
0.179791048169136
0.179791048169136
0.057720735669136
0.057720735669136
-0.064349576830864
-0.064349576830864
-0.064349576830864
-0.064349576830864
-0.064349576830864
-0.064349576830864
-0.186419889330864
-0.308490216732025
-0.430560529232025
-0.430560529232025
-0.430560529232025
-0.308490216732025
-0.186419889330864
-0.064349576830864
-0.064349576830864
-0.064349576830864
-0.064349576830864
-0.186419889330864
-0.186419889330864
-0.186419889330864
-0.186419889330864
-0.186419889330864
-0.186419889330864
-0.186419889330864
-0.186419889330864
-0.186419889330864
0.057720735669136
0.301861345767975
0.423931658267975
0.423931658267975
0.301861345767975
0.057720735669136
-0.186419889330864
-0.186419889330864
-0.064349576830864
-0.064349576830864
-0.064349576830864
0.057720735669136
0.057720735669136
0.057720735669136
0.057720735669136
0.057720735669136
0.057720735669136
0.179791048169136
0.301861345767975
0.301861345767975
0.301861345767975
0.179791048169136
-0.064349576830864
-0.308490216732025
-0.430560529232025
-0.308490216732025
-0.186419889330864
-0.064349576830864
-0.064349576830864
-0.064349576830864
-0.064349576830864
-0.186419889330864
-0.186419889330864
-0.308490216732025
-0.308490216732025
-0.308490216732025
-0.308490216732025
-0.186419889330864
-0.064349576830864
-0.064349576830864
-0.064349576830864
-0.064349576830864
-0.186419889330864
-0.064349576830864
0.057720735669136
0.179791048169136
0.179791048169136
0.179791048169136
0.179791048169136
0.057720735669136
-0.064349576830864
-0.308490216732025
-0.430560529232025
-0.430560529232025
-0.430560529232025
-0.308490216732025
-0.186419889330864
-0.064349576830864
0.057720735669136
0.057720735669136
0.179791048169136
0.179791048169136
0.057720735669136
-0.064349576830864
-0.064349576830864
-0.064349576830864
0.057720735669136
0.057720735669136
-0.064349576830864
-0.186419889330864
-0.186419889330864
-0.064349576830864
0.057720735669136
0.057720735669136
0.057720735669136
0.057720735669136
-0.064349576830864
-0.064349576830864
-0.064349576830864
-0.064349576830864
-0.064349576830864
-0.186419889330864
-0.186419889330864
-0.064349576830864
0.057720735669136
0.301861345767975
0.423931658267975
0.423931658267975
0.301861345767975
0.179791048169136
0.057720735669136
0.057720735669136
-0.064349576830864
-0.186419889330864
-0.308490216732025
-0.308490216732025
-0.186419889330864
-0.186419889330864
-0.308490216732025
-0.552630841732025
-0.552630841732025
-0.552630841732025
-0.430560529232025
-0.308490216732025
-0.064349576830864
0.057720735669136
0.179791048169136
0.301861345767975
0.301861345767975
0.423931658267975
0.301861345767975
0.057720735669136
-0.064349576830864
-0.186419889330864
-0.308490216732025
-0.186419889330864
-0.186419889330864
-0.064349576830864
-0.186419889330864
-0.186419889330864
-0.186419889330864
-0.186419889330864
-0.186419889330864
-0.064349576830864
-0.064349576830864
0.057720735669136
0.179791048169136
0.179791048169136
0.179791048169136
0.179791048169136
0.057720735669136
-0.064349576830864
-0.064349576830864
-0.186419889330864
-0.186419889330864
-0.064349576830864
0.057720735669136
0.179791048169136
0.057720735669136
-0.064349576830864
-0.064349576830864
-0.064349576830864
0.057720735669136
0.057720735669136
0.179791048169136
0.179791048169136
0.179791048169136
0.179791048169136
0.057720735669136
-0.064349576830864
-0.308490216732025
-0.430560529232025
-0.552630841732025
-0.552630841732025
-0.430560529232025
-0.308490216732025
-0.064349576830864
0.057720735669136
0.057720735669136
-0.064349576830864
-0.064349576830864
-0.186419889330864
-0.186419889330864
-0.064349576830864
-0.064349576830864
0.057720735669136
0.057720735669136
0.057720735669136
-0.064349576830864
-0.186419889330864
-0.186419889330864
-0.186419889330864
-0.186419889330864
-0.186419889330864
-0.186419889330864
-0.186419889330864
0.057720735669136
0.179791048169136
0.301861345767975
0.179791048169136
0.179791048169136
0.057720735669136
-0.064349576830864
-0.064349576830864
0.057720735669136
0.057720735669136
0.179791048169136
0.301861345767975
0.179791048169136
0.057720735669136
-0.186419889330864
-0.186419889330864
-0.186419889330864
0.057720735669136
0.057720735669136
0.057720735669136
-0.064349576830864
-0.186419889330864
-0.186419889330864
-0.186419889330864
0.057720735669136
0.179791048169136
0.179791048169136
0.057720735669136
0.057720735669136
0.057720735669136
0.057720735669136
0.057720735669136
0.057720735669136
-0.064349576830864
-0.186419889330864
-0.186419889330864
-0.308490216732025
-0.308490216732025
-0.308490216732025
-0.308490216732025
-0.308490216732025
-0.186419889330864
0.057720735669136
0.179791048169136
0.179791048169136
0.179791048169136
0.057720735669136
-0.064349576830864
-0.064349576830864
-0.064349576830864
-0.186419889330864
-0.186419889330864
-0.186419889330864
-0.064349576830864
0.057720735669136
0.301861345767975
0.179791048169136
0.057720735669136
-0.186419889330864
-0.308490216732025
-0.430560529232025
-0.308490216732025
-0.186419889330864
0.057720735669136
0.179791048169136
0.301861345767975
0.301861345767975
0.301861345767975
0.057720735669136
-0.064349576830864
-0.186419889330864
-0.186419889330864
-0.064349576830864
-0.064349576830864
-0.064349576830864
0.057720735669136
0.179791048169136
0.301861345767975
0.179791048169136
0.179791048169136
0.057720735669136
0.057720735669136
0.057720735669136
0.057720735669136
0.057720735669136
0.179791048169136
0.057720735669136
-0.064349576830864
-0.186419889330864
-0.308490216732025
-0.186419889330864
-0.064349576830864
-0.064349576830864
-0.064349576830864
-0.064349576830864
-0.064349576830864
-0.186419889330864
-0.186419889330864
-0.186419889330864
-0.064349576830864
-0.064349576830864
-0.064349576830864
-0.186419889330864
-0.308490216732025
-0.186419889330864
-0.064349576830864
0.179791048169136
0.301861345767975
0.423931658267975
0.423931658267975
0.423931658267975
0.301861345767975
0.179791048169136
0.057720735669136
-0.064349576830864
-0.186419889330864
-0.308490216732025
-0.430560529232025
-0.430560529232025
-0.186419889330864
0.057720735669136
0.179791048169136
0.179791048169136
0.057720735669136
-0.308490216732025
-0.430560529232025
-0.430560529232025
-0.308490216732025
-0.186419889330864
0.057720735669136
0.179791048169136
0.301861345767975
0.301861345767975
0.301861345767975
0.301861345767975
0.057720735669136
-0.186419889330864
-0.308490216732025
-0.308490216732025
-0.186419889330864
0.057720735669136
0.301861345767975
0.301861345767975
0.179791048169136
0.057720735669136
-0.064349576830864
