# Supplementary material for: Small Size of Recorded Neuronal Structures Confines the Accuracy in Direct Axonal Voltage Measurements
Source: eNeuro. 2021 Aug 2;8(4):ENEURO.0059-21.2021. doi: 10.1523/ENEURO.0059-21.2021 (PMC8342265; doi:10.1523/ENEURO.0059-21.2021)
Supplement: Extended Data 1 — NEURON codes producing data shown in Figures 2, 5, 8. Download Extended Data 1, ZIP file. [file enu-eN-NWR-0059-21-s01.zip › realistic amplifier model/1_amplifier construction/filter_set/test_1/16k.dat]

0.269984304904938
0.392054617404938
0.392054617404938
0.269984304904938
0.147913992404938
0.025843679904938
-0.218296945095062
-0.340367257595062
-0.340367257595062
-0.218296945095062
-0.096226632595062
-0.096226632595062
-0.096226632595062
-0.096226632595062
-0.218296945095062
-0.096226632595062
-0.096226632595062
0.025843679904938
0.025843679904938
0.147913992404938
0.147913992404938
0.269984304904938
0.269984304904938
0.147913992404938
0.147913992404938
0.025843679904938
-0.096226632595062
-0.218296945095062
-0.218296945095062
-0.218296945095062
-0.096226632595062
-0.096226632595062
0.025843679904938
0.025843679904938
0.025843679904938
0.025843679904938
0.025843679904938
0.025843679904938
0.025843679904938
0.025843679904938
-0.096226632595062
-0.096226632595062
0.025843679904938
0.025843679904938
0.025843679904938
0.025843679904938
0.025843679904938
0.025843679904938
-0.096226632595062
-0.096226632595062
-0.096226632595062
-0.096226632595062
-0.340367257595062
-0.462437570095062
-0.584507882595062
-0.340367257595062
0.025843679904938
0.269984304904938
0.392054617404938
0.514124929904938
0.514124929904938
0.269984304904938
0.025843679904938
-0.218296945095062
-0.340367257595062
-0.340367257595062
-0.096226632595062
0.025843679904938
0.147913992404938
-0.096226632595062
-0.218296945095062
-0.340367257595062
-0.340367257595062
-0.218296945095062
-0.096226632595062
0.147913992404938
0.269984304904938
0.147913992404938
0.025843679904938
-0.096226632595062
-0.218296945095062
-0.340367257595062
-0.340367257595062
-0.218296945095062
-0.096226632595062
0.025843679904938
-0.096226632595062
-0.218296945095062
-0.340367257595062
-0.218296945095062
-0.096226632595062
0.025843679904938
0.147913992404938
0.269984304904938
0.392054617404938
0.514124929904938
0.514124929904938
0.514124929904938
0.392054617404938
0.269984304904938
0.147913992404938
0.147913992404938
0.025843679904938
-0.096226632595062
-0.096226632595062
-0.218296945095062
-0.218296945095062
-0.218296945095062
-0.096226632595062
0.025843679904938
0.025843679904938
0.147913992404938
0.147913992404938
0.147913992404938
0.147913992404938
0.147913992404938
0.147913992404938
-0.096226632595062
-0.218296945095062
-0.340367257595062
-0.096226632595062
0.025843679904938
0.147913992404938
0.269984304904938
0.392054617404938
0.269984304904938
0.269984304904938
0.147913992404938
0.147913992404938
0.025843679904938
-0.096226632595062
-0.218296945095062
-0.462437570095062
-0.462437570095062
-0.462437570095062
-0.340367257595062
-0.218296945095062
-0.096226632595062
0.025843679904938
0.269984304904938
0.392054617404938
0.269984304904938
-0.096226632595062
-0.340367257595062
-0.340367257595062
-0.096226632595062
0.147913992404938
0.269984304904938
0.147913992404938
-0.096226632595062
-0.462437570095062
-0.584507882595062
-0.584507882595062
-0.462437570095062
-0.218296945095062
-0.096226632595062
0.025843679904938
0.269984304904938
0.269984304904938
0.392054617404938
0.269984304904938
0.269984304904938
0.147913992404938
-0.096226632595062
-0.218296945095062
-0.340367257595062
-0.340367257595062
-0.340367257595062
-0.340367257595062
-0.218296945095062
-0.218296945095062
-0.218296945095062
-0.218296945095062
-0.218296945095062
-0.096226632595062
0.269984304904938
0.514124929904938
0.514124929904938
0.392054617404938
0.147913992404938
-0.096226632595062
0.025843679904938
0.147913992404938
0.269984304904938
0.269984304904938
0.147913992404938
-0.096226632595062
-0.096226632595062
0.025843679904938
0.147913992404938
0.269984304904938
0.269984304904938
0.147913992404938
-0.096226632595062
-0.218296945095062
-0.218296945095062
-0.218296945095062
-0.340367257595062
-0.340367257595062
-0.340367257595062
-0.218296945095062
-0.096226632595062
0.025843679904938
0.147913992404938
0.147913992404938
0.269984304904938
0.392054617404938
0.392054617404938
0.269984304904938
0.147913992404938
0.025843679904938
-0.096226632595062
-0.096226632595062
-0.096226632595062
0.025843679904938
0.025843679904938
0.147913992404938
0.147913992404938
0.025843679904938
-0.096226632595062
-0.340367257595062
-0.340367257595062
-0.340367257595062
-0.096226632595062
0.147913992404938
0.269984304904938
0.269984304904938
0.025843679904938
-0.096226632595062
-0.096226632595062
0.025843679904938
0.025843679904938
-0.096226632595062
-0.218296945095062
-0.218296945095062
0.025843679904938
0.147913992404938
0.269984304904938
0.269984304904938
0.269984304904938
0.269984304904938
0.269984304904938
0.025843679904938
-0.218296945095062
-0.462437570095062
-0.462437570095062
-0.340367257595062
-0.096226632595062
0.025843679904938
0.147913992404938
0.147913992404938
0.147913992404938
0.147913992404938
0.269984304904938
0.269984304904938
0.147913992404938
0.025843679904938
0.025843679904938
0.025843679904938
0.147913992404938
0.269984304904938
0.392054617404938
0.392054617404938
0.147913992404938
-0.218296945095062
-0.462437570095062
-0.462437570095062
-0.218296945095062
0.025843679904938
0.147913992404938
-0.096226632595062
-0.340367257595062
-0.340367257595062
-0.218296945095062
0.147913992404938
0.392054617404938
0.636195242404938
0.636195242404938
0.392054617404938
0.269984304904938
0.147913992404938
0.025843679904938
-0.218296945095062
-0.096226632595062
0.025843679904938
0.025843679904938
0.025843679904938
0.025843679904938
-0.096226632595062
-0.218296945095062
-0.340367257595062
-0.462437570095062
-0.340367257595062
-0.218296945095062
-0.096226632595062
-0.096226632595062
0.025843679904938
0.147913992404938
0.269984304904938
0.269984304904938
0.147913992404938
0.025843679904938
-0.096226632595062
-0.096226632595062
-0.096226632595062
-0.096226632595062
-0.218296945095062
-0.218296945095062
-0.218296945095062
-0.096226632595062
0.147913992404938
0.147913992404938
0.147913992404938
0.025843679904938
0.025843679904938
-0.096226632595062
-0.096226632595062
-0.096226632595062
0.025843679904938
0.147913992404938
0.269984304904938
0.269984304904938
0.392054617404938
0.392054617404938
0.269984304904938
0.147913992404938
-0.096226632595062
-0.340367257595062
-0.462437570095062
-0.340367257595062
-0.096226632595062
0.147913992404938
0.392054617404938
0.514124929904938
0.514124929904938
0.392054617404938
0.269984304904938
-0.096226632595062
-0.340367257595062
-0.462437570095062
-0.340367257595062
0.025843679904938
0.269984304904938
0.514124929904938
0.514124929904938
0.392054617404938
0.269984304904938
0.147913992404938
0.025843679904938
0.025843679904938
0.147913992404938
0.147913992404938
0.147913992404938
-0.096226632595062
-0.340367257595062
-0.584507882595062
-0.584507882595062
-0.462437570095062
-0.218296945095062
0.147913992404938
0.269984304904938
0.269984304904938
0.147913992404938
-0.096226632595062
-0.340367257595062
-0.340367257595062
-0.218296945095062
-0.096226632595062
0.025843679904938
0.147913992404938
0.147913992404938
0.025843679904938
0.147913992404938
0.269984304904938
0.392054617404938
0.392054617404938
0.025843679904938
-0.218296945095062
-0.340367257595062
-0.462437570095062
-0.462437570095062
-0.340367257595062
-0.340367257595062
-0.218296945095062
-0.096226632595062
0.147913992404938
0.269984304904938
0.269984304904938
0.269984304904938
0.269984304904938
0.147913992404938
-0.096226632595062
-0.218296945095062
-0.462437570095062
-0.462437570095062
-0.218296945095062
0.025843679904938
0.269984304904938
0.392054617404938
0.269984304904938
0.147913992404938
0.025843679904938
0.025843679904938
0.025843679904938
0.025843679904938
-0.096226632595062
-0.218296945095062
-0.218296945095062
-0.218296945095062
-0.096226632595062
0.025843679904938
-0.096226632595062
-0.096226632595062
-0.218296945095062
-0.218296945095062
-0.218296945095062
-0.096226632595062
-0.096226632595062
0.025843679904938
0.025843679904938
0.025843679904938
0.025843679904938
-0.096226632595062
-0.340367257595062
-0.462437570095062
-0.462437570095062
-0.218296945095062
0.147913992404938
0.514124929904938
0.514124929904938
0.514124929904938
0.269984304904938
0.147913992404938
0.147913992404938
0.025843679904938
0.147913992404938
0.269984304904938
0.269984304904938
0.025843679904938
-0.096226632595062
-0.096226632595062
0.025843679904938
0.269984304904938
0.392054617404938
0.269984304904938
0.025843679904938
-0.218296945095062
-0.340367257595062
-0.218296945095062
-0.096226632595062
0.025843679904938
0.025843679904938
0.147913992404938
0.025843679904938
-0.096226632595062
-0.218296945095062
-0.218296945095062
-0.096226632595062
0.147913992404938
0.147913992404938
0.147913992404938
0.269984304904938
0.269984304904938
0.147913992404938
0.147913992404938
0.025843679904938
0.025843679904938
-0.096226632595062
-0.096226632595062
-0.218296945095062
-0.096226632595062
-0.096226632595062
0.025843679904938
0.025843679904938
-0.096226632595062
-0.218296945095062
-0.340367257595062
-0.340367257595062
-0.218296945095062
0.025843679904938
0.269984304904938
0.269984304904938
0.147913992404938
0.025843679904938
0.147913992404938
0.147913992404938
0.269984304904938
0.147913992404938
0.147913992404938
0.147913992404938
0.025843679904938
-0.096226632595062
-0.096226632595062
-0.218296945095062
-0.096226632595062
0.147913992404938
0.392054617404938
0.269984304904938
0.147913992404938
-0.096226632595062
-0.096226632595062
-0.218296945095062
-0.218296945095062
-0.340367257595062
-0.218296945095062
-0.096226632595062
0.147913992404938
0.269984304904938
0.392054617404938
0.269984304904938
0.147913992404938
0.025843679904938
0.147913992404938
0.269984304904938
0.514124929904938
0.514124929904938
0.514124929904938
0.392054617404938
0.269984304904938
0.147913992404938
0.025843679904938
-0.218296945095062
-0.340367257595062
-0.340367257595062
-0.096226632595062
0.025843679904938
0.269984304904938
0.269984304904938
0.147913992404938
-0.096226632595062
-0.462437570095062
-0.584507882595062
-0.584507882595062
-0.340367257595062
-0.096226632595062
0.147913992404938
0.269984304904938
0.269984304904938
0.147913992404938
0.147913992404938
0.147913992404938
0.147913992404938
0.025843679904938
-0.096226632595062
-0.096226632595062
0.025843679904938
0.025843679904938
0.025843679904938
-0.096226632595062
-0.340367257595062
-0.584507882595062
-0.706578195095062
-0.706578195095062
-0.462437570095062
-0.218296945095062
0.025843679904938
0.269984304904938
0.392054617404938
0.392054617404938
0.392054617404938
0.269984304904938
0.269984304904938
0.147913992404938
0.025843679904938
0.025843679904938
0.147913992404938
0.025843679904938
0.025843679904938
0.025843679904938
0.025843679904938
0.025843679904938
0.025843679904938
0.025843679904938
-0.096226632595062
-0.096226632595062
0.025843679904938
0.147913992404938
0.147913992404938
0.147913992404938
0.025843679904938
-0.096226632595062
-0.218296945095062
-0.218296945095062
-0.218296945095062
-0.218296945095062
-0.096226632595062
0.025843679904938
0.025843679904938
0.025843679904938
0.269984304904938
0.392054617404938
0.392054617404938
0.269984304904938
0.025843679904938
-0.096226632595062
-0.218296945095062
-0.218296945095062
-0.340367257595062
-0.218296945095062
-0.218296945095062
-0.096226632595062
0.025843679904938
0.147913992404938
0.269984304904938
0.269984304904938
0.392054617404938
0.269984304904938
0.147913992404938
0.025843679904938
0.025843679904938
-0.096226632595062
-0.218296945095062
-0.218296945095062
-0.340367257595062
-0.462437570095062
-0.462437570095062
-0.340367257595062
-0.096226632595062
0.147913992404938
0.269984304904938
0.269984304904938
0.269984304904938
0.269984304904938
0.147913992404938
0.025843679904938
-0.096226632595062
0.025843679904938
0.147913992404938
0.147913992404938
0.269984304904938
0.392054617404938
0.392054617404938
0.269984304904938
0.147913992404938
0.025843679904938
0.025843679904938
0.025843679904938
0.025843679904938
0.025843679904938
0.269984304904938
0.269984304904938
0.147913992404938
0.025843679904938
-0.096226632595062
-0.096226632595062
0.025843679904938
0.147913992404938
0.147913992404938
0.025843679904938
-0.096226632595062
0.025843679904938
0.147913992404938
0.269984304904938
0.269984304904938
0.147913992404938
0.025843679904938
0.025843679904938
0.025843679904938
-0.096226632595062
-0.096226632595062
-0.096226632595062
-0.218296945095062
-0.218296945095062
-0.340367257595062
-0.218296945095062
-0.096226632595062
-0.096226632595062
-0.096226632595062
0.025843679904938
0.147913992404938
0.147913992404938
0.147913992404938
0.025843679904938
0.147913992404938
0.392054617404938
0.636195242404938
0.636195242404938
0.636195242404938
0.392054617404938
0.147913992404938
-0.096226632595062
-0.340367257595062
-0.462437570095062
-0.462437570095062
-0.218296945095062
-0.096226632595062
0.025843679904938
0.025843679904938
0.147913992404938
0.147913992404938
0.269984304904938
0.392054617404938
0.269984304904938
0.147913992404938
-0.096226632595062
-0.096226632595062
0.025843679904938
0.147913992404938
0.269984304904938
0.269984304904938
0.025843679904938
-0.096226632595062
-0.096226632595062
-0.096226632595062
-0.096226632595062
-0.096226632595062
-0.096226632595062
-0.096226632595062
-0.096226632595062
-0.096226632595062
0.025843679904938
0.147913992404938
0.147913992404938
0.025843679904938
0.025843679904938
0.025843679904938
-0.096226632595062
-0.218296945095062
-0.340367257595062
-0.218296945095062
-0.096226632595062
0.025843679904938
0.147913992404938
0.392054617404938
0.514124929904938
0.636195242404938
0.514124929904938
0.269984304904938
0.147913992404938
-0.096226632595062
-0.218296945095062
-0.340367257595062
-0.462437570095062
-0.218296945095062
-0.096226632595062
0.025843679904938
0.025843679904938
0.025843679904938
0.025843679904938
-0.096226632595062
-0.340367257595062
-0.340367257595062
-0.218296945095062
-0.096226632595062
-0.096226632595062
0.025843679904938
0.025843679904938
0.025843679904938
0.025843679904938
0.147913992404938
0.147913992404938
0.147913992404938
0.147913992404938
0.025843679904938
-0.096226632595062
0.025843679904938
0.147913992404938
0.269984304904938
0.269984304904938
0.025843679904938
-0.218296945095062
-0.340367257595062
-0.340367257595062
-0.340367257595062
-0.218296945095062
0.025843679904938
0.269984304904938
0.392054617404938
0.392054617404938
0.269984304904938
0.025843679904938
-0.218296945095062
-0.340367257595062
-0.340367257595062
-0.462437570095062
-0.340367257595062
-0.096226632595062
0.147913992404938
0.269984304904938
0.147913992404938
-0.096226632595062
-0.340367257595062
-0.584507882595062
-0.584507882595062
-0.462437570095062
-0.218296945095062
0.025843679904938
0.147913992404938
0.392054617404938
0.514124929904938
0.514124929904938
0.269984304904938
0.147913992404938
0.025843679904938
0.025843679904938
-0.218296945095062
-0.340367257595062
-0.340367257595062
-0.218296945095062
0.025843679904938
0.147913992404938
0.269984304904938
0.392054617404938
0.269984304904938
0.147913992404938
-0.096226632595062
-0.218296945095062
-0.340367257595062
-0.340367257595062
-0.462437570095062
-0.462437570095062
-0.462437570095062
-0.218296945095062
0.025843679904938
0.269984304904938
0.269984304904938
0.269984304904938
0.147913992404938
0.025843679904938
0.025843679904938
0.025843679904938
-0.096226632595062
-0.218296945095062
-0.340367257595062
-0.340367257595062
-0.340367257595062
-0.340367257595062
0.025843679904938
0.269984304904938
0.392054617404938
0.269984304904938
0.025843679904938
-0.218296945095062
-0.340367257595062
-0.340367257595062
-0.218296945095062
0.025843679904938
0.269984304904938
0.392054617404938
0.392054617404938
0.147913992404938
0.025843679904938
-0.096226632595062
-0.096226632595062
-0.218296945095062
-0.218296945095062
-0.340367257595062
-0.218296945095062
-0.096226632595062
0.025843679904938
0.147913992404938
0.392054617404938
0.514124929904938
0.514124929904938
0.392054617404938
0.392054617404938
0.392054617404938
0.269984304904938
0.147913992404938
-0.096226632595062
-0.218296945095062
-0.218296945095062
-0.218296945095062
-0.096226632595062
-0.096226632595062
-0.096226632595062
-0.096226632595062
-0.096226632595062
0.025843679904938
0.147913992404938
0.147913992404938
0.147913992404938
0.025843679904938
0.025843679904938
0.147913992404938
0.147913992404938
0.147913992404938
0.025843679904938
0.025843679904938
-0.096226632595062
-0.096226632595062
-0.096226632595062
0.025843679904938
0.269984304904938
0.392054617404938
0.269984304904938
0.147913992404938
-0.096226632595062
-0.340367257595062
-0.462437570095062
-0.462437570095062
-0.340367257595062
-0.096226632595062
0.147913992404938
0.269984304904938
0.269984304904938
0.147913992404938
0.025843679904938
-0.096226632595062
-0.340367257595062
-0.340367257595062
-0.340367257595062
-0.218296945095062
-0.218296945095062
-0.218296945095062
-0.096226632595062
0.025843679904938
0.025843679904938
0.025843679904938
0.025843679904938
0.025843679904938
0.147913992404938
0.147913992404938
0.147913992404938
0.025843679904938
-0.218296945095062
-0.340367257595062
-0.462437570095062
-0.462437570095062
-0.340367257595062
-0.096226632595062
0.147913992404938
0.269984304904938
0.392054617404938
0.392054617404938
0.269984304904938
0.147913992404938
0.025843679904938
0.025843679904938
0.147913992404938
0.147913992404938
0.147913992404938
0.025843679904938
0.025843679904938
-0.096226632595062
-0.218296945095062
-0.218296945095062
-0.096226632595062
0.147913992404938
0.269984304904938
0.392054617404938
0.269984304904938
0.147913992404938
0.025843679904938
0.025843679904938
0.147913992404938
0.147913992404938
-0.096226632595062
-0.340367257595062
-0.340367257595062
-0.218296945095062
-0.096226632595062
0.147913992404938
0.269984304904938
0.392054617404938
0.392054617404938
0.269984304904938
0.147913992404938
0.025843679904938
-0.096226632595062
-0.096226632595062
0.025843679904938
0.025843679904938
0.025843679904938
0.025843679904938
-0.096226632595062
0.025843679904938
0.147913992404938
0.269984304904938
0.269984304904938
0.392054617404938
0.392054617404938
0.269984304904938
0.269984304904938
0.147913992404938
0.025843679904938
-0.096226632595062
-0.218296945095062
-0.218296945095062
0.025843679904938
0.269984304904938
0.269984304904938
0.392054617404938
0.147913992404938
-0.096226632595062
-0.340367257595062
-0.462437570095062
-0.462437570095062
-0.462437570095062
-0.340367257595062
-0.218296945095062
-0.218296945095062
-0.218296945095062
-0.340367257595062
-0.218296945095062
-0.218296945095062
-0.218296945095062
-0.096226632595062
0.025843679904938
0.147913992404938
0.269984304904938
0.147913992404938
0.147913992404938
0.147913992404938
0.025843679904938
0.025843679904938
0.025843679904938
-0.096226632595062
-0.218296945095062
-0.218296945095062
-0.096226632595062
0.025843679904938
0.025843679904938
-0.096226632595062
-0.218296945095062
-0.218296945095062
-0.340367257595062
-0.340367257595062
-0.340367257595062
-0.218296945095062
0.147913992404938
0.269984304904938
0.269984304904938
0.025843679904938
-0.218296945095062
-0.340367257595062
-0.340367257595062
-0.218296945095062
0.025843679904938
0.147913992404938
0.269984304904938
0.269984304904938
0.269984304904938
0.147913992404938
0.147913992404938
-0.096226632595062
-0.218296945095062
-0.218296945095062
-0.340367257595062
-0.218296945095062
-0.096226632595062
0.147913992404938
0.147913992404938
0.147913992404938
0.025843679904938
0.025843679904938
0.025843679904938
0.147913992404938
0.147913992404938
0.025843679904938
-0.096226632595062
-0.218296945095062
-0.218296945095062
-0.096226632595062
0.025843679904938
0.147913992404938
0.147913992404938
0.147913992404938
0.147913992404938
0.025843679904938
0.025843679904938
-0.096226632595062
-0.218296945095062
-0.218296945095062
-0.096226632595062
0.025843679904938
0.025843679904938
0.147913992404938
0.147913992404938
0.269984304904938
0.269984304904938
0.269984304904938
0.269984304904938
0.269984304904938
0.147913992404938
0.025843679904938
0.147913992404938
0.269984304904938
0.269984304904938
0.147913992404938
-0.096226632595062
-0.340367257595062
-0.462437570095062
-0.462437570095062
-0.218296945095062
0.025843679904938
0.269984304904938
0.392054617404938
0.514124929904938
0.514124929904938
0.392054617404938
0.025843679904938
-0.218296945095062
-0.340367257595062
-0.462437570095062
-0.340367257595062
-0.218296945095062
-0.096226632595062
0.025843679904938
0.147913992404938
0.269984304904938
0.269984304904938
0.025843679904938
-0.218296945095062
-0.340367257595062
-0.340367257595062
-0.096226632595062
0.025843679904938
0.269984304904938
0.392054617404938
0.392054617404938
0.392054617404938
0.269984304904938
0.025843679904938
-0.096226632595062
-0.096226632595062
-0.096226632595062
-0.218296945095062
-0.340367257595062
-0.462437570095062
-0.340367257595062
-0.218296945095062
-0.096226632595062
0.269984304904938
0.514124929904938
0.514124929904938
0.269984304904938
0.025843679904938
-0.340367257595062
-0.584507882595062
-0.584507882595062
-0.340367257595062
-0.096226632595062
0.147913992404938
0.269984304904938
0.269984304904938
0.147913992404938
-0.096226632595062
-0.096226632595062
-0.096226632595062
-0.096226632595062
-0.096226632595062
-0.096226632595062
-0.096226632595062
-0.096226632595062
0.025843679904938
0.025843679904938
-0.096226632595062
-0.218296945095062
-0.218296945095062
-0.096226632595062
0.025843679904938
0.147913992404938
0.269984304904938
0.514124929904938
0.514124929904938
0.269984304904938
0.025843679904938
-0.096226632595062
-0.096226632595062
-0.218296945095062
-0.218296945095062
-0.096226632595062
0.025843679904938
0.147913992404938
0.147913992404938
0.025843679904938
-0.218296945095062
-0.462437570095062
-0.462437570095062
-0.218296945095062
-0.096226632595062
0.147913992404938
0.147913992404938
0.025843679904938
-0.096226632595062
-0.218296945095062
-0.218296945095062
-0.218296945095062
-0.096226632595062
0.025843679904938
0.147913992404938
0.147913992404938
0.147913992404938
0.025843679904938
-0.096226632595062
-0.218296945095062
-0.096226632595062
0.025843679904938
0.147913992404938
0.147913992404938
0.147913992404938
0.269984304904938
0.269984304904938
0.392054617404938
0.269984304904938
0.147913992404938
0.025843679904938
0.025843679904938
0.147913992404938
0.147913992404938
0.147913992404938
0.269984304904938
0.147913992404938
0.025843679904938
0.025843679904938
-0.096226632595062
-0.218296945095062
-0.340367257595062
-0.340367257595062
-0.096226632595062
0.147913992404938
0.392054617404938
0.636195242404938
0.636195242404938
0.636195242404938
0.392054617404938
0.147913992404938
-0.218296945095062
-0.462437570095062
-0.462437570095062
-0.340367257595062
-0.096226632595062
0.147913992404938
0.269984304904938
0.269984304904938
0.147913992404938
-0.096226632595062
0.025843679904938
0.269984304904938
0.514124929904938
0.392054617404938
0.147913992404938
-0.096226632595062
-0.340367257595062
-0.340367257595062
-0.218296945095062
-0.096226632595062
0.025843679904938
0.147913992404938
0.147913992404938
0.147913992404938
0.147913992404938
0.025843679904938
0.025843679904938
0.025843679904938
0.025843679904938
-0.096226632595062
0.025843679904938
0.025843679904938
0.025843679904938
0.025843679904938
-0.096226632595062
-0.218296945095062
-0.340367257595062
-0.218296945095062
-0.096226632595062
0.025843679904938
0.025843679904938
0.025843679904938
-0.096226632595062
-0.096226632595062
-0.096226632595062
0.147913992404938
0.147913992404938
0.147913992404938
0.025843679904938
-0.096226632595062
0.025843679904938
0.147913992404938
0.025843679904938
-0.096226632595062
-0.096226632595062
-0.096226632595062
-0.096226632595062
-0.096226632595062
0.025843679904938
0.025843679904938
0.025843679904938
-0.218296945095062
-0.340367257595062
-0.340367257595062
-0.218296945095062
-0.218296945095062
-0.218296945095062
-0.096226632595062
0.025843679904938
0.025843679904938
0.025843679904938
-0.218296945095062
-0.340367257595062
-0.218296945095062
-0.096226632595062
0.025843679904938
0.025843679904938
0.025843679904938
0.147913992404938
0.147913992404938
0.269984304904938
0.269984304904938
0.269984304904938
0.025843679904938
-0.218296945095062
-0.462437570095062
-0.462437570095062
-0.462437570095062
-0.462437570095062
-0.218296945095062
0.025843679904938
0.147913992404938
0.147913992404938
0.147913992404938
0.025843679904938
-0.096226632595062
-0.096226632595062
0.025843679904938
0.147913992404938
0.147913992404938
0.025843679904938
-0.218296945095062
-0.462437570095062
-0.462437570095062
-0.462437570095062
-0.340367257595062
-0.218296945095062
0.025843679904938
0.147913992404938
0.392054617404938
0.392054617404938
0.392054617404938
0.269984304904938
0.025843679904938
-0.218296945095062
-0.340367257595062
-0.096226632595062
0.147913992404938
0.269984304904938
0.392054617404938
0.269984304904938
0.025843679904938
0.025843679904938
0.147913992404938
0.025843679904938
0.025843679904938
0.025843679904938
0.025843679904938
0.025843679904938
-0.096226632595062
-0.096226632595062
-0.096226632595062
-0.096226632595062
0.025843679904938
0.147913992404938
0.269984304904938
0.269984304904938
0.269984304904938
0.025843679904938
-0.096226632595062
-0.218296945095062
-0.096226632595062
-0.096226632595062
-0.096226632595062
-0.096226632595062
0.025843679904938
0.147913992404938
0.392054617404938
0.392054617404938
0.147913992404938
0.025843679904938
-0.218296945095062
-0.462437570095062
-0.462437570095062
-0.340367257595062
-0.096226632595062
0.147913992404938
0.269984304904938
0.269984304904938
0.147913992404938
0.025843679904938
-0.096226632595062
-0.340367257595062
-0.340367257595062
-0.462437570095062
-0.462437570095062
-0.340367257595062
-0.096226632595062
0.025843679904938
0.025843679904938
0.025843679904938
-0.096226632595062
-0.096226632595062
-0.096226632595062
0.025843679904938
0.025843679904938
0.147913992404938
0.025843679904938
0.025843679904938
-0.096226632595062
-0.096226632595062
0.147913992404938
0.269984304904938
0.392054617404938
0.392054617404938
0.147913992404938
-0.096226632595062
-0.096226632595062
0.025843679904938
0.269984304904938
0.392054617404938
0.514124929904938
0.392054617404938
0.025843679904938
-0.218296945095062
-0.340367257595062
-0.340367257595062
-0.096226632595062
0.147913992404938
0.269984304904938
0.147913992404938
-0.096226632595062
-0.096226632595062
-0.096226632595062
-0.096226632595062
-0.218296945095062
-0.218296945095062
-0.218296945095062
0.025843679904938
0.269984304904938
0.392054617404938
0.392054617404938
0.147913992404938
-0.096226632595062
-0.340367257595062
-0.462437570095062
-0.462437570095062
-0.218296945095062
0.147913992404938
0.392054617404938
0.514124929904938
0.514124929904938
0.514124929904938
0.269984304904938
-0.096226632595062
-0.340367257595062
-0.584507882595062
-0.584507882595062
-0.584507882595062
-0.218296945095062
0.025843679904938
0.025843679904938
0.147913992404938
0.147913992404938
0.269984304904938
0.147913992404938
0.025843679904938
-0.096226632595062
-0.096226632595062
0.025843679904938
0.269984304904938
0.269984304904938
0.147913992404938
-0.096226632595062
-0.340367257595062
-0.462437570095062
-0.340367257595062
-0.218296945095062
0.025843679904938
0.392054617404938
0.392054617404938
0.392054617404938
0.269984304904938
0.147913992404938
0.147913992404938
0.147913992404938
0.269984304904938
0.392054617404938
0.269984304904938
0.147913992404938
0.025843679904938
-0.096226632595062
-0.096226632595062
-0.218296945095062
-0.218296945095062
-0.218296945095062
-0.096226632595062
-0.096226632595062
-0.096226632595062
-0.096226632595062
-0.218296945095062
-0.340367257595062
-0.218296945095062
-0.218296945095062
-0.096226632595062
-0.096226632595062
-0.096226632595062
0.025843679904938
0.025843679904938
0.025843679904938
-0.096226632595062
-0.096226632595062
0.025843679904938
0.147913992404938
0.147913992404938
0.269984304904938
0.147913992404938
0.025843679904938
0.025843679904938
0.025843679904938
0.025843679904938
0.147913992404938
0.025843679904938
-0.096226632595062
-0.096226632595062
0.025843679904938
0.147913992404938
0.392054617404938
0.392054617404938
0.269984304904938
0.025843679904938
-0.096226632595062
-0.096226632595062
-0.218296945095062
-0.096226632595062
0.025843679904938
0.147913992404938
0.147913992404938
0.269984304904938
0.392054617404938
0.147913992404938
-0.096226632595062
-0.218296945095062
-0.218296945095062
-0.096226632595062
-0.096226632595062
0.025843679904938
0.025843679904938
-0.096226632595062
-0.218296945095062
-0.218296945095062
-0.218296945095062
-0.096226632595062
0.025843679904938
0.147913992404938
0.025843679904938
-0.096226632595062
-0.096226632595062
0.025843679904938
0.147913992404938
0.392054617404938
0.514124929904938
0.514124929904938
0.269984304904938
0.025843679904938
-0.096226632595062
0.025843679904938
0.147913992404938
0.147913992404938
0.147913992404938
-0.096226632595062
-0.218296945095062
-0.340367257595062
-0.096226632595062
0.025843679904938
0.147913992404938
0.025843679904938
-0.096226632595062
-0.340367257595062
-0.462437570095062
-0.462437570095062
-0.340367257595062
-0.096226632595062
0.147913992404938
0.269984304904938
0.392054617404938
0.392054617404938
0.392054617404938
0.269984304904938
0.147913992404938
0.147913992404938
0.147913992404938
0.147913992404938
0.025843679904938
-0.096226632595062
-0.218296945095062
-0.218296945095062
-0.096226632595062
0.147913992404938
0.392054617404938
0.514124929904938
0.392054617404938
0.269984304904938
0.147913992404938
0.025843679904938
0.025843679904938
-0.096226632595062
-0.218296945095062
-0.218296945095062
-0.218296945095062
-0.096226632595062
0.147913992404938
0.147913992404938
0.147913992404938
0.025843679904938
-0.096226632595062
-0.218296945095062
-0.218296945095062
-0.218296945095062
-0.096226632595062
0.025843679904938
0.147913992404938
0.147913992404938
0.147913992404938
-0.096226632595062
-0.218296945095062
-0.340367257595062
-0.340367257595062
-0.096226632595062
-0.096226632595062
-0.096226632595062
-0.096226632595062
0.025843679904938
0.147913992404938
0.147913992404938
0.147913992404938
0.269984304904938
0.269984304904938
0.269984304904938
0.147913992404938
0.025843679904938
0.025843679904938
0.025843679904938
0.025843679904938
0.025843679904938
-0.096226632595062
-0.096226632595062
0.147913992404938
0.269984304904938
0.269984304904938
0.147913992404938
-0.096226632595062
-0.218296945095062
-0.218296945095062
-0.096226632595062
0.025843679904938
0.147913992404938
0.269984304904938
0.392054617404938
0.514124929904938
0.269984304904938
-0.096226632595062
-0.340367257595062
-0.462437570095062
-0.462437570095062
-0.340367257595062
-0.218296945095062
-0.096226632595062
-0.096226632595062
-0.340367257595062
-0.462437570095062
-0.462437570095062
-0.340367257595062
-0.218296945095062
-0.218296945095062
-0.218296945095062
-0.218296945095062
-0.096226632595062
0.025843679904938
0.025843679904938
0.147913992404938
0.269984304904938
0.269984304904938
0.147913992404938
0.147913992404938
0.147913992404938
0.025843679904938
-0.096226632595062
-0.096226632595062
0.025843679904938
0.147913992404938
0.025843679904938
0.025843679904938
-0.218296945095062
-0.340367257595062
-0.462437570095062
-0.340367257595062
-0.218296945095062
0.025843679904938
0.269984304904938
0.392054617404938
0.392054617404938
0.269984304904938
0.147913992404938
-0.096226632595062
-0.340367257595062
-0.584507882595062
-0.706578195095062
-0.706578195095062
-0.340367257595062
0.025843679904938
0.147913992404938
0.147913992404938
0.147913992404938
0.269984304904938
0.269984304904938
0.269984304904938
0.025843679904938
-0.218296945095062
-0.462437570095062
-0.462437570095062
-0.340367257595062
-0.096226632595062
0.025843679904938
0.025843679904938
0.025843679904938
-0.096226632595062
-0.096226632595062
-0.096226632595062
0.025843679904938
0.147913992404938
0.269984304904938
0.269984304904938
0.269984304904938
0.269984304904938
0.147913992404938
0.025843679904938
-0.218296945095062
-0.218296945095062
-0.218296945095062
-0.096226632595062
-0.096226632595062
-0.096226632595062
0.147913992404938
0.269984304904938
0.392054617404938
0.392054617404938
0.269984304904938
-0.096226632595062
-0.340367257595062
-0.584507882595062
-0.462437570095062
-0.218296945095062
0.147913992404938
0.392054617404938
0.636195242404938
0.514124929904938
0.392054617404938
0.147913992404938
-0.096226632595062
-0.340367257595062
-0.462437570095062
-0.462437570095062
-0.462437570095062
-0.340367257595062
-0.096226632595062
0.025843679904938
0.147913992404938
0.147913992404938
0.025843679904938
0.025843679904938
0.025843679904938
0.025843679904938
-0.096226632595062
-0.340367257595062
-0.340367257595062
-0.340367257595062
-0.218296945095062
-0.096226632595062
-0.096226632595062
-0.096226632595062
-0.218296945095062
-0.340367257595062
-0.218296945095062
-0.096226632595062
0.025843679904938
0.147913992404938
0.147913992404938
-0.096226632595062
-0.218296945095062
-0.218296945095062
-0.096226632595062
0.147913992404938
0.269984304904938
0.392054617404938
0.392054617404938
0.269984304904938
0.025843679904938
0.025843679904938
0.025843679904938
0.025843679904938
0.025843679904938
0.025843679904938
0.147913992404938
0.269984304904938
0.269984304904938
0.147913992404938
0.025843679904938
-0.218296945095062
-0.340367257595062
-0.462437570095062
-0.462437570095062
-0.218296945095062
0.025843679904938
0.147913992404938
0.269984304904938
0.269984304904938
0.147913992404938
-0.096226632595062
-0.096226632595062
-0.096226632595062
0.025843679904938
0.147913992404938
0.269984304904938
0.392054617404938
0.392054617404938
0.269984304904938
0.025843679904938
-0.218296945095062
-0.462437570095062
-0.584507882595062
-0.584507882595062
-0.462437570095062
-0.218296945095062
0.147913992404938
0.269984304904938
0.392054617404938
0.269984304904938
0.025843679904938
-0.218296945095062
-0.218296945095062
-0.218296945095062
-0.096226632595062
0.147913992404938
0.147913992404938
0.025843679904938
-0.218296945095062
-0.340367257595062
-0.340367257595062
-0.218296945095062
-0.096226632595062
0.147913992404938
0.147913992404938
0.269984304904938
0.269984304904938
0.147913992404938
-0.096226632595062
-0.218296945095062
-0.218296945095062
-0.096226632595062
-0.096226632595062
-0.096226632595062
0.025843679904938
0.147913992404938
0.269984304904938
0.269984304904938
0.025843679904938
-0.340367257595062
-0.584507882595062
-0.584507882595062
-0.340367257595062
0.147913992404938
0.514124929904938
0.636195242404938
0.514124929904938
0.269984304904938
-0.096226632595062
-0.462437570095062
-0.462437570095062
-0.462437570095062
-0.340367257595062
-0.096226632595062
0.147913992404938
0.147913992404938
0.269984304904938
0.269984304904938
0.269984304904938
0.147913992404938
0.147913992404938
0.147913992404938
0.147913992404938
0.147913992404938
0.147913992404938
0.147913992404938
0.025843679904938
0.025843679904938
0.025843679904938
0.025843679904938
0.025843679904938
0.147913992404938
0.025843679904938
0.025843679904938
-0.096226632595062
-0.218296945095062
-0.218296945095062
-0.096226632595062
0.025843679904938
0.269984304904938
0.392054617404938
0.269984304904938
0.025843679904938
-0.218296945095062
-0.218296945095062
-0.096226632595062
0.147913992404938
0.514124929904938
-7.664585113525391
-60.887237548828125
-174.534698486328120
-301.365722656250000
-385.105957031250000
-401.707519531250000
-357.029785156250000
-274.266113281250000
-180.516143798828130
-97.508323669433594
-36.961456298828125
-1.072789192199707
14.430138587951660
16.261194229125977
11.256311416625977
4.420374870300293
-0.706578195095062
-3.025913953781128
-2.903843641281128
-1.316929578781128
0.636195242404938
2.101038694381714
2.467249631881714
1.978968381881714
1.246546506881714
0.758265554904938
0.636195242404938
0.636195242404938
0.758265554904938
0.758265554904938
0.636195242404938
0.514124929904938
0.514124929904938
0.392054617404938
0.269984304904938
0.147913992404938
0.025843679904938
-0.096226632595062
-0.218296945095062
-0.340367257595062
-0.340367257595062
-0.096226632595062
0.147913992404938
0.269984304904938
0.269984304904938
0.269984304904938
0.147913992404938
0.025843679904938
-0.096226632595062
-0.096226632595062
0.025843679904938
0.147913992404938
0.269984304904938
0.269984304904938
0.147913992404938
0.025843679904938
0.025843679904938
0.025843679904938
0.025843679904938
0.025843679904938
-0.218296945095062
-0.340367257595062
-0.462437570095062
-0.462437570095062
-0.340367257595062
-0.340367257595062
-0.096226632595062
-0.096226632595062
-0.096226632595062
-0.218296945095062
-0.218296945095062
-0.340367257595062
-0.340367257595062
-0.462437570095062
-0.584507882595062
-0.584507882595062
-0.584507882595062
-0.462437570095062
-0.340367257595062
-0.218296945095062
-0.218296945095062
-0.218296945095062
-0.096226632595062
-0.096226632595062
-0.218296945095062
-0.340367257595062
-0.462437570095062
-0.462437570095062
-0.340367257595062
-0.096226632595062
0.025843679904938
0.025843679904938
0.025843679904938
0.147913992404938
0.269984304904938
0.392054617404938
0.147913992404938
-0.218296945095062
-0.706578195095062
-0.950718820095062
-0.828648507595062
-0.584507882595062
-0.340367257595062
0.025843679904938
0.269984304904938
0.392054617404938
0.269984304904938
0.269984304904938
0.392054617404938
0.392054617404938
0.147913992404938
-0.218296945095062
-0.584507882595062
-0.950718820095062
-1.072789192199707
-0.706578195095062
-0.340367257595062
-0.096226632595062
0.147913992404938
0.147913992404938
0.025843679904938
0.025843679904938
0.025843679904938
0.025843679904938
0.025843679904938
-0.096226632595062
-0.218296945095062
-0.462437570095062
-0.462437570095062
-0.584507882595062
-0.462437570095062
-0.340367257595062
-0.218296945095062
-0.340367257595062
-0.462437570095062
-0.584507882595062
-0.584507882595062
-0.584507882595062
-0.340367257595062
-0.096226632595062
0.025843679904938
0.147913992404938
0.147913992404938
0.147913992404938
-0.096226632595062
-0.340367257595062
-0.462437570095062
-0.462437570095062
-0.340367257595062
-0.340367257595062
-0.218296945095062
0.025843679904938
0.147913992404938
0.147913992404938
0.025843679904938
-0.096226632595062
-0.340367257595062
-0.462437570095062
-0.462437570095062
-0.462437570095062
-0.462437570095062
-0.340367257595062
-0.462437570095062
-0.584507882595062
-0.462437570095062
-0.340367257595062
0.025843679904938
0.147913992404938
0.025843679904938
0.025843679904938
0.025843679904938
0.147913992404938
0.147913992404938
0.147913992404938
0.025843679904938
-0.218296945095062
-0.462437570095062
-0.462437570095062
-0.462437570095062
-0.584507882595062
-0.462437570095062
-0.340367257595062
0.025843679904938
0.147913992404938
0.147913992404938
0.147913992404938
-0.096226632595062
-0.096226632595062
-0.096226632595062
-0.096226632595062
0.025843679904938
0.147913992404938
0.147913992404938
0.025843679904938
-0.218296945095062
-0.462437570095062
-0.462437570095062
-0.340367257595062
-0.218296945095062
-0.218296945095062
-0.096226632595062
0.025843679904938
-0.096226632595062
-0.096226632595062
-0.340367257595062
-0.462437570095062
-0.462437570095062
-0.462437570095062
-0.340367257595062
-0.218296945095062
-0.218296945095062
-0.340367257595062
-0.340367257595062
-0.340367257595062
-0.340367257595062
-0.096226632595062
0.147913992404938
0.392054617404938
0.269984304904938
-0.096226632595062
-0.340367257595062
-0.462437570095062
-0.462437570095062
-0.584507882595062
-0.584507882595062
-0.584507882595062
-0.340367257595062
-0.096226632595062
0.025843679904938
0.147913992404938
0.147913992404938
0.025843679904938
-0.096226632595062
-0.340367257595062
-0.584507882595062
-0.462437570095062
-0.340367257595062
-0.096226632595062
-0.096226632595062
-0.096226632595062
0.025843679904938
0.147913992404938
0.147913992404938
0.147913992404938
0.025843679904938
-0.096226632595062
-0.340367257595062
-0.340367257595062
-0.462437570095062
-0.462437570095062
-0.340367257595062
-0.218296945095062
-0.218296945095062
-0.340367257595062
-0.218296945095062
-0.096226632595062
-0.096226632595062
-0.096226632595062
-0.340367257595062
-0.462437570095062
-0.462437570095062
-0.584507882595062
-0.462437570095062
-0.218296945095062
-0.096226632595062
0.147913992404938
0.147913992404938
-0.096226632595062
-0.096226632595062
-0.096226632595062
-0.096226632595062
-0.218296945095062
-0.340367257595062
-0.462437570095062
-0.462437570095062
-0.340367257595062
-0.096226632595062
0.147913992404938
0.269984304904938
0.269984304904938
0.269984304904938
0.269984304904938
0.269984304904938
0.147913992404938
0.025843679904938
-0.096226632595062
-0.096226632595062
-0.218296945095062
-0.218296945095062
-0.218296945095062
-0.340367257595062
-0.462437570095062
-0.462437570095062
-0.340367257595062
-0.096226632595062
0.025843679904938
0.147913992404938
0.392054617404938
0.392054617404938
0.147913992404938
-0.096226632595062
-0.340367257595062
-0.340367257595062
-0.218296945095062
-0.096226632595062
0.147913992404938
0.147913992404938
0.147913992404938
-0.096226632595062
-0.218296945095062
-0.340367257595062
-0.462437570095062
-0.462437570095062
-0.340367257595062
-0.096226632595062
0.025843679904938
0.147913992404938
0.269984304904938
0.269984304904938
0.025843679904938
-0.218296945095062
-0.340367257595062
-0.462437570095062
-0.584507882595062
-0.584507882595062
-0.462437570095062
-0.218296945095062
0.025843679904938
0.147913992404938
0.392054617404938
0.514124929904938
0.392054617404938
0.269984304904938
0.025843679904938
-0.218296945095062
-0.462437570095062
-0.706578195095062
-0.828648507595062
-0.584507882595062
-0.340367257595062
-0.096226632595062
0.147913992404938
0.392054617404938
0.392054617404938
0.269984304904938
0.025843679904938
-0.096226632595062
-0.218296945095062
-0.340367257595062
-0.340367257595062
-0.218296945095062
-0.096226632595062
-0.096226632595062
0.025843679904938
0.025843679904938
0.025843679904938
0.025843679904938
0.025843679904938
-0.218296945095062
-0.340367257595062
-0.462437570095062
-0.584507882595062
-0.462437570095062
-0.096226632595062
0.147913992404938
0.392054617404938
0.392054617404938
0.269984304904938
0.025843679904938
-0.218296945095062
-0.340367257595062
-0.340367257595062
-0.218296945095062
-0.096226632595062
0.025843679904938
-0.218296945095062
-0.340367257595062
-0.340367257595062
-0.096226632595062
0.147913992404938
0.269984304904938
0.269984304904938
0.147913992404938
0.025843679904938
-0.096226632595062
-0.218296945095062
-0.340367257595062
-0.462437570095062
-0.462437570095062
-0.340367257595062
-0.218296945095062
0.025843679904938
0.392054617404938
0.392054617404938
0.025843679904938
-0.340367257595062
-0.584507882595062
-0.584507882595062
-0.584507882595062
-0.462437570095062
-0.340367257595062
-0.096226632595062
0.147913992404938
0.269984304904938
0.392054617404938
0.269984304904938
0.147913992404938
-0.096226632595062
-0.218296945095062
-0.218296945095062
-0.096226632595062
0.025843679904938
0.025843679904938
-0.096226632595062
-0.218296945095062
-0.218296945095062
-0.096226632595062
0.025843679904938
0.025843679904938
0.025843679904938
0.025843679904938
0.147913992404938
0.147913992404938
0.025843679904938
-0.096226632595062
-0.218296945095062
-0.218296945095062
-0.096226632595062
-0.096226632595062
-0.096226632595062
-0.218296945095062
-0.218296945095062
-0.340367257595062
-0.340367257595062
-0.218296945095062
0.025843679904938
0.147913992404938
0.269984304904938
0.269984304904938
0.392054617404938
0.514124929904938
0.514124929904938
0.514124929904938
0.392054617404938
0.147913992404938
0.025843679904938
-0.218296945095062
-0.462437570095062
-0.462437570095062
-0.462437570095062
-0.218296945095062
-0.096226632595062
-0.096226632595062
-0.096226632595062
-0.096226632595062
0.025843679904938
0.025843679904938
-0.096226632595062
-0.096226632595062
-0.096226632595062
0.025843679904938
0.147913992404938
0.269984304904938
0.147913992404938
-0.096226632595062
-0.218296945095062
-0.340367257595062
-0.340367257595062
-0.340367257595062
-0.340367257595062
-0.340367257595062
-0.096226632595062
0.025843679904938
0.025843679904938
0.025843679904938
-0.096226632595062
-0.096226632595062
-0.096226632595062
0.025843679904938
0.147913992404938
0.147913992404938
0.147913992404938
0.147913992404938
0.147913992404938
0.147913992404938
0.147913992404938
0.147913992404938
0.147913992404938
0.147913992404938
0.025843679904938
0.147913992404938
0.147913992404938
0.025843679904938
-0.096226632595062
-0.218296945095062
-0.340367257595062
-0.218296945095062
-0.096226632595062
0.147913992404938
0.147913992404938
0.025843679904938
-0.096226632595062
-0.218296945095062
-0.218296945095062
-0.218296945095062
-0.096226632595062
-0.096226632595062
-0.096226632595062
-0.096226632595062
-0.096226632595062
-0.096226632595062
0.025843679904938
0.147913992404938
0.269984304904938
0.147913992404938
-0.096226632595062
-0.218296945095062
-0.340367257595062
-0.218296945095062
-0.096226632595062
0.147913992404938
0.392054617404938
0.392054617404938
0.147913992404938
-0.096226632595062
-0.218296945095062
-0.218296945095062
-0.218296945095062
-0.218296945095062
-0.218296945095062
-0.096226632595062
0.147913992404938
0.147913992404938
0.147913992404938
0.025843679904938
-0.096226632595062
-0.096226632595062
-0.096226632595062
-0.218296945095062
-0.218296945095062
-0.218296945095062
-0.218296945095062
-0.096226632595062
-0.096226632595062
0.025843679904938
0.269984304904938
0.269984304904938
0.392054617404938
0.392054617404938
0.269984304904938
0.269984304904938
0.269984304904938
0.269984304904938
0.147913992404938
-0.096226632595062
-0.340367257595062
-0.462437570095062
-0.462437570095062
-0.340367257595062
-0.218296945095062
-0.096226632595062
-0.096226632595062
0.025843679904938
0.025843679904938
0.025843679904938
0.025843679904938
0.025843679904938
0.025843679904938
0.025843679904938
0.025843679904938
-0.096226632595062
-0.218296945095062
-0.096226632595062
0.147913992404938
0.269984304904938
0.147913992404938
0.025843679904938
-0.096226632595062
-0.218296945095062
-0.218296945095062
-0.218296945095062
0.025843679904938
0.269984304904938
0.269984304904938
0.147913992404938
0.025843679904938
-0.096226632595062
-0.096226632595062
-0.096226632595062
-0.096226632595062
0.025843679904938
0.269984304904938
0.269984304904938
0.147913992404938
-0.096226632595062
-0.218296945095062
-0.340367257595062
-0.462437570095062
-0.340367257595062
-0.096226632595062
0.147913992404938
0.269984304904938
0.269984304904938
0.269984304904938
0.269984304904938
0.269984304904938
0.147913992404938
0.025843679904938
-0.096226632595062
-0.096226632595062
-0.218296945095062
-0.218296945095062
-0.218296945095062
-0.340367257595062
-0.340367257595062
-0.096226632595062
0.025843679904938
0.147913992404938
0.269984304904938
0.147913992404938
0.025843679904938
-0.096226632595062
-0.096226632595062
-0.218296945095062
-0.218296945095062
-0.340367257595062
-0.340367257595062
-0.218296945095062
0.025843679904938
0.147913992404938
0.147913992404938
0.025843679904938
-0.096226632595062
-0.218296945095062
-0.340367257595062
-0.218296945095062
-0.218296945095062
0.025843679904938
0.147913992404938
0.269984304904938
0.147913992404938
0.147913992404938
0.025843679904938
-0.218296945095062
-0.218296945095062
-0.340367257595062
-0.218296945095062
-0.218296945095062
-0.096226632595062
-0.096226632595062
-0.096226632595062
-0.096226632595062
-0.096226632595062
-0.096226632595062
0.025843679904938
0.025843679904938
0.025843679904938
0.025843679904938
0.025843679904938
0.147913992404938
0.269984304904938
0.392054617404938
0.269984304904938
0.269984304904938
0.147913992404938
0.025843679904938
0.025843679904938
-0.096226632595062
-0.096226632595062
0.025843679904938
0.269984304904938
0.269984304904938
0.147913992404938
0.025843679904938
-0.218296945095062
-0.340367257595062
-0.462437570095062
-0.340367257595062
-0.340367257595062
-0.340367257595062
-0.218296945095062
-0.096226632595062
0.025843679904938
0.025843679904938
0.147913992404938
0.392054617404938
0.392054617404938
0.269984304904938
0.147913992404938
-0.096226632595062
-0.218296945095062
-0.096226632595062
0.147913992404938
0.392054617404938
0.392054617404938
0.269984304904938
-0.096226632595062
-0.340367257595062
-0.340367257595062
-0.218296945095062
-0.096226632595062
0.025843679904938
-0.096226632595062
-0.096226632595062
0.025843679904938
0.025843679904938
0.147913992404938
0.269984304904938
0.269984304904938
0.269984304904938
0.147913992404938
0.025843679904938
-0.340367257595062
-0.340367257595062
-0.340367257595062
-0.218296945095062
-0.096226632595062
0.025843679904938
0.147913992404938
0.269984304904938
0.269984304904938
0.269984304904938
0.147913992404938
0.025843679904938
-0.096226632595062
-0.218296945095062
-0.218296945095062
-0.096226632595062
0.147913992404938
0.392054617404938
0.392054617404938
0.269984304904938
0.025843679904938
-0.218296945095062
-0.340367257595062
-0.340367257595062
0.025843679904938
0.269984304904938
0.392054617404938
0.269984304904938
0.147913992404938
0.025843679904938
0.025843679904938
0.025843679904938
-0.096226632595062
-0.096226632595062
-0.096226632595062
0.025843679904938
0.147913992404938
0.269984304904938
0.269984304904938
0.147913992404938
0.025843679904938
-0.096226632595062
-0.218296945095062
-0.340367257595062
-0.462437570095062
-0.462437570095062
-0.340367257595062
-0.218296945095062
-0.096226632595062
0.025843679904938
-0.096226632595062
-0.218296945095062
-0.340367257595062
-0.340367257595062
-0.096226632595062
0.147913992404938
0.269984304904938
0.514124929904938
0.514124929904938
0.269984304904938
-0.096226632595062
-0.218296945095062
-0.340367257595062
-0.340367257595062
-0.218296945095062
-0.096226632595062
0.147913992404938
0.269984304904938
0.392054617404938
0.269984304904938
0.147913992404938
-0.096226632595062
-0.218296945095062
-0.096226632595062
0.025843679904938
0.147913992404938
0.269984304904938
0.392054617404938
0.392054617404938
0.392054617404938
0.269984304904938
0.147913992404938
0.025843679904938
-0.096226632595062
-0.340367257595062
-0.340367257595062
-0.096226632595062
0.147913992404938
0.269984304904938
0.147913992404938
-0.096226632595062
-0.218296945095062
-0.218296945095062
-0.218296945095062
-0.096226632595062
0.025843679904938
0.147913992404938
0.269984304904938
0.147913992404938
0.025843679904938
-0.218296945095062
-0.218296945095062
-0.340367257595062
-0.218296945095062
-0.340367257595062
-0.340367257595062
-0.218296945095062
-0.218296945095062
0.025843679904938
0.147913992404938
0.269984304904938
0.269984304904938
0.147913992404938
0.147913992404938
0.025843679904938
0.025843679904938
-0.096226632595062
0.025843679904938
0.025843679904938
0.147913992404938
0.147913992404938
0.147913992404938
0.147913992404938
0.025843679904938
-0.096226632595062
-0.096226632595062
-0.218296945095062
-0.218296945095062
-0.218296945095062
-0.096226632595062
0.025843679904938
0.269984304904938
0.392054617404938
0.514124929904938
0.269984304904938
-0.096226632595062
-0.218296945095062
-0.340367257595062
-0.340367257595062
-0.096226632595062
0.025843679904938
0.025843679904938
-0.218296945095062
-0.340367257595062
-0.340367257595062
-0.340367257595062
-0.340367257595062
-0.218296945095062
-0.096226632595062
0.025843679904938
0.147913992404938
0.269984304904938
0.392054617404938
0.269984304904938
0.269984304904938
0.269984304904938
0.269984304904938
0.269984304904938
0.147913992404938
0.025843679904938
-0.218296945095062
-0.218296945095062
-0.218296945095062
-0.096226632595062
-0.096226632595062
0.147913992404938
0.269984304904938
0.269984304904938
0.147913992404938
-0.096226632595062
-0.340367257595062
-0.584507882595062
-0.462437570095062
-0.218296945095062
0.025843679904938
0.392054617404938
0.392054617404938
0.392054617404938
0.269984304904938
0.025843679904938
-0.096226632595062
-0.096226632595062
0.025843679904938
0.269984304904938
0.514124929904938
0.514124929904938
0.392054617404938
0.025843679904938
-0.462437570095062
-0.828648507595062
-0.828648507595062
-0.462437570095062
0.025843679904938
0.269984304904938
0.269984304904938
0.147913992404938
0.147913992404938
0.147913992404938
0.025843679904938
-0.096226632595062
-0.218296945095062
-0.340367257595062
-0.462437570095062
-0.340367257595062
-0.340367257595062
-0.340367257595062
-0.218296945095062
-0.096226632595062
0.025843679904938
0.147913992404938
0.392054617404938
0.514124929904938
0.514124929904938
0.514124929904938
0.392054617404938
0.269984304904938
0.025843679904938
-0.096226632595062
-0.218296945095062
-0.218296945095062
-0.096226632595062
0.025843679904938
0.147913992404938
0.147913992404938
0.147913992404938
0.025843679904938
-0.096226632595062
-0.096226632595062
-0.218296945095062
-0.218296945095062
-0.340367257595062
-0.340367257595062
-0.462437570095062
-0.462437570095062
-0.340367257595062
-0.096226632595062
0.147913992404938
0.269984304904938
0.269984304904938
0.147913992404938
0.025843679904938
0.025843679904938
0.025843679904938
0.147913992404938
0.147913992404938
0.147913992404938
0.269984304904938
0.269984304904938
0.269984304904938
0.269984304904938
0.147913992404938
0.025843679904938
-0.096226632595062
-0.218296945095062
-0.462437570095062
-0.584507882595062
-0.462437570095062
-0.340367257595062
-0.218296945095062
-0.096226632595062
-0.218296945095062
-0.218296945095062
-0.096226632595062
-0.096226632595062
0.025843679904938
0.147913992404938
0.147913992404938
0.025843679904938
0.025843679904938
-0.096226632595062
-0.096226632595062
-0.096226632595062
-0.096226632595062
-0.096226632595062
-0.096226632595062
0.025843679904938
0.147913992404938
0.147913992404938
0.147913992404938
0.147913992404938
0.269984304904938
0.269984304904938
0.147913992404938
0.025843679904938
-0.096226632595062
-0.218296945095062
-0.096226632595062
0.025843679904938
0.269984304904938
0.392054617404938
0.269984304904938
0.147913992404938
-0.218296945095062
-0.462437570095062
-0.584507882595062
-0.462437570095062
-0.340367257595062
-0.218296945095062
-0.096226632595062
0.025843679904938
0.269984304904938
0.392054617404938
0.514124929904938
0.514124929904938
0.392054617404938
0.269984304904938
0.147913992404938
-0.096226632595062
-0.340367257595062
-0.340367257595062
-0.462437570095062
-0.340367257595062
-0.096226632595062
0.147913992404938
0.025843679904938
-0.096226632595062
-0.340367257595062
-0.462437570095062
-0.462437570095062
-0.462437570095062
-0.462437570095062
-0.096226632595062
0.147913992404938
0.269984304904938
0.269984304904938
0.269984304904938
0.025843679904938
-0.096226632595062
-0.096226632595062
0.025843679904938
0.147913992404938
0.147913992404938
0.147913992404938
0.147913992404938
0.025843679904938
0.025843679904938
0.025843679904938
0.025843679904938
0.147913992404938
0.025843679904938
-0.096226632595062
-0.218296945095062
-0.218296945095062
-0.096226632595062
0.025843679904938
0.147913992404938
0.147913992404938
0.025843679904938
0.025843679904938
-0.096226632595062
-0.096226632595062
-0.218296945095062
-0.218296945095062
-0.218296945095062
-0.096226632595062
0.147913992404938
0.392054617404938
0.514124929904938
0.636195242404938
0.514124929904938
0.269984304904938
-0.096226632595062
-0.340367257595062
-0.462437570095062
-0.462437570095062
-0.218296945095062
0.025843679904938
0.269984304904938
0.392054617404938
0.514124929904938
0.514124929904938
0.269984304904938
-0.096226632595062
-0.340367257595062
-0.340367257595062
-0.340367257595062
-0.340367257595062
-0.096226632595062
0.025843679904938
0.025843679904938
-0.096226632595062
-0.096226632595062
-0.218296945095062
-0.340367257595062
-0.096226632595062
