# Supplementary material for: Small Size of Recorded Neuronal Structures Confines the Accuracy in Direct Axonal Voltage Measurements
Source: eNeuro. 2021 Aug 2;8(4):ENEURO.0059-21.2021. doi: 10.1523/ENEURO.0059-21.2021 (PMC8342265; doi:10.1523/ENEURO.0059-21.2021)
Supplement: Extended Data 1 — NEURON codes producing data shown in Figures 2, 5, 8. Download Extended Data 1, ZIP file. [file enu-eN-NWR-0059-21-s01.zip › realistic amplifier model/1_amplifier construction/filter_set/test_1/18k.dat]

-0.224521577358246
-0.346591889858246
-0.224521577358246
0.019619047641754
0.263759672641754
0.385829985141754
0.263759672641754
-0.102451264858246
-0.346591889858246
-0.346591889858246
-0.102451264858246
0.141689360141754
0.507900297641754
0.752040922641754
0.629970610141754
0.263759672641754
-0.224521577358246
-0.590732514858246
-0.712802827358246
-0.712802827358246
-0.590732514858246
-0.346591889858246
0.019619047641754
0.385829985141754
0.507900297641754
0.629970610141754
0.385829985141754
0.141689360141754
-0.224521577358246
-0.468662202358246
-0.468662202358246
-0.224521577358246
0.019619047641754
0.141689360141754
0.019619047641754
-0.224521577358246
-0.224521577358246
-0.102451264858246
0.263759672641754
0.263759672641754
0.141689360141754
0.019619047641754
0.019619047641754
-0.102451264858246
-0.102451264858246
0.019619047641754
0.019619047641754
-0.102451264858246
-0.224521577358246
-0.102451264858246
0.019619047641754
0.019619047641754
-0.102451264858246
-0.224521577358246
-0.468662202358246
-0.712802827358246
-0.590732514858246
-0.346591889858246
0.019619047641754
0.263759672641754
0.385829985141754
0.263759672641754
0.141689360141754
0.019619047641754
-0.102451264858246
-0.224521577358246
-0.224521577358246
-0.224521577358246
0.019619047641754
0.019619047641754
-0.224521577358246
-0.346591889858246
-0.468662202358246
-0.468662202358246
-0.468662202358246
-0.224521577358246
-0.102451264858246
0.019619047641754
-0.102451264858246
-0.346591889858246
-0.224521577358246
0.019619047641754
0.141689360141754
0.263759672641754
0.263759672641754
0.263759672641754
0.263759672641754
0.141689360141754
0.141689360141754
-0.102451264858246
-0.102451264858246
0.019619047641754
0.019619047641754
0.019619047641754
-0.224521577358246
-0.224521577358246
-0.224521577358246
-0.102451264858246
0.019619047641754
0.019619047641754
-0.102451264858246
-0.102451264858246
-0.102451264858246
0.019619047641754
0.141689360141754
0.507900297641754
0.629970610141754
0.507900297641754
0.019619047641754
-0.346591889858246
-0.468662202358246
-0.468662202358246
-0.224521577358246
0.141689360141754
0.385829985141754
0.385829985141754
0.385829985141754
0.263759672641754
0.263759672641754
0.263759672641754
0.141689360141754
0.141689360141754
-0.102451264858246
-0.346591889858246
-0.468662202358246
-0.346591889858246
-0.346591889858246
-0.224521577358246
-0.102451264858246
-0.102451264858246
-0.102451264858246
-0.224521577358246
-0.224521577358246
-0.224521577358246
-0.102451264858246
0.019619047641754
-0.102451264858246
-0.346591889858246
-0.468662202358246
-0.468662202358246
-0.224521577358246
0.019619047641754
0.019619047641754
0.141689360141754
0.263759672641754
0.263759672641754
0.385829985141754
0.385829985141754
0.385829985141754
0.019619047641754
-0.346591889858246
-0.468662202358246
-0.468662202358246
-0.224521577358246
-0.102451264858246
0.019619047641754
0.141689360141754
0.141689360141754
-0.102451264858246
-0.224521577358246
-0.224521577358246
0.019619047641754
0.385829985141754
0.752040922641754
0.507900297641754
0.141689360141754
-0.102451264858246
-0.102451264858246
-0.224521577358246
-0.224521577358246
-0.224521577358246
-0.102451264858246
0.019619047641754
-0.224521577358246
-0.468662202358246
-0.712802827358246
-0.712802827358246
-0.346591889858246
0.019619047641754
0.263759672641754
0.385829985141754
0.263759672641754
0.263759672641754
0.263759672641754
0.141689360141754
0.141689360141754
0.263759672641754
0.263759672641754
0.141689360141754
0.141689360141754
0.019619047641754
-0.224521577358246
-0.346591889858246
-0.346591889858246
-0.346591889858246
-0.346591889858246
-0.224521577358246
-0.224521577358246
-0.224521577358246
-0.224521577358246
-0.102451264858246
0.019619047641754
0.263759672641754
0.263759672641754
0.019619047641754
-0.346591889858246
-0.346591889858246
-0.102451264858246
0.263759672641754
0.385829985141754
0.385829985141754
0.141689360141754
-0.102451264858246
-0.224521577358246
-0.224521577358246
-0.224521577358246
-0.468662202358246
-0.468662202358246
-0.346591889858246
-0.224521577358246
-0.102451264858246
0.019619047641754
-0.102451264858246
-0.224521577358246
-0.224521577358246
0.019619047641754
0.385829985141754
0.507900297641754
0.507900297641754
0.385829985141754
0.263759672641754
0.263759672641754
0.385829985141754
0.385829985141754
0.385829985141754
0.141689360141754
0.019619047641754
0.019619047641754
-0.102451264858246
-0.102451264858246
-0.102451264858246
0.019619047641754
-0.102451264858246
-0.224521577358246
-0.468662202358246
-0.712802827358246
-0.590732514858246
-0.102451264858246
0.263759672641754
0.385829985141754
0.385829985141754
0.263759672641754
0.141689360141754
-0.102451264858246
-0.224521577358246
-0.346591889858246
-0.224521577358246
-0.102451264858246
0.141689360141754
0.141689360141754
0.141689360141754
0.141689360141754
0.263759672641754
0.263759672641754
0.141689360141754
-0.102451264858246
-0.224521577358246
-0.224521577358246
-0.346591889858246
-0.346591889858246
-0.346591889858246
-0.224521577358246
-0.102451264858246
0.019619047641754
0.141689360141754
0.019619047641754
-0.224521577358246
-0.468662202358246
-0.346591889858246
-0.102451264858246
0.019619047641754
0.019619047641754
-0.224521577358246
-0.468662202358246
-0.590732514858246
-0.468662202358246
-0.224521577358246
-0.102451264858246
-0.102451264858246
0.019619047641754
0.263759672641754
0.385829985141754
0.507900297641754
0.385829985141754
0.141689360141754
0.019619047641754
0.019619047641754
-0.102451264858246
-0.102451264858246
-0.224521577358246
-0.224521577358246
-0.224521577358246
-0.224521577358246
-0.346591889858246
-0.224521577358246
-0.102451264858246
-0.102451264858246
-0.102451264858246
0.019619047641754
0.263759672641754
0.263759672641754
0.019619047641754
-0.102451264858246
-0.224521577358246
-0.346591889858246
-0.468662202358246
-0.468662202358246
-0.468662202358246
-0.224521577358246
-0.102451264858246
0.019619047641754
-0.224521577358246
-0.468662202358246
-0.590732514858246
-0.712802827358246
-0.468662202358246
-0.102451264858246
0.141689360141754
0.263759672641754
0.263759672641754
0.141689360141754
0.019619047641754
-0.102451264858246
-0.346591889858246
-0.346591889858246
-0.224521577358246
-0.224521577358246
-0.224521577358246
-0.102451264858246
0.019619047641754
0.141689360141754
0.263759672641754
0.263759672641754
0.141689360141754
0.019619047641754
-0.224521577358246
-0.346591889858246
-0.224521577358246
0.019619047641754
0.263759672641754
0.263759672641754
0.141689360141754
0.019619047641754
-0.102451264858246
-0.224521577358246
-0.224521577358246
-0.102451264858246
-0.102451264858246
-0.224521577358246
-0.468662202358246
-0.590732514858246
-0.468662202358246
0.019619047641754
0.385829985141754
0.629970610141754
0.507900297641754
0.141689360141754
0.019619047641754
-0.102451264858246
-0.102451264858246
-0.102451264858246
0.019619047641754
0.019619047641754
-0.102451264858246
-0.224521577358246
-0.346591889858246
-0.346591889858246
-0.346591889858246
-0.224521577358246
-0.346591889858246
-0.346591889858246
-0.346591889858246
-0.224521577358246
-0.102451264858246
-0.102451264858246
-0.102451264858246
0.019619047641754
0.263759672641754
0.263759672641754
0.019619047641754
-0.468662202358246
-0.712802827358246
-0.590732514858246
-0.224521577358246
0.263759672641754
0.629970610141754
0.507900297641754
0.141689360141754
-0.102451264858246
-0.346591889858246
-0.346591889858246
-0.346591889858246
-0.224521577358246
0.141689360141754
0.263759672641754
0.263759672641754
0.141689360141754
0.141689360141754
0.019619047641754
-0.224521577358246
-0.224521577358246
-0.102451264858246
-0.102451264858246
-0.102451264858246
-0.102451264858246
0.019619047641754
0.141689360141754
0.141689360141754
0.019619047641754
-0.224521577358246
-0.224521577358246
-0.224521577358246
-0.224521577358246
-0.224521577358246
-0.224521577358246
-0.102451264858246
0.141689360141754
0.263759672641754
0.019619047641754
-0.346591889858246
-0.468662202358246
-0.346591889858246
-0.102451264858246
0.263759672641754
0.629970610141754
0.507900297641754
0.141689360141754
-0.224521577358246
-0.468662202358246
-0.468662202358246
-0.468662202358246
-0.224521577358246
0.019619047641754
0.141689360141754
0.263759672641754
0.263759672641754
0.141689360141754
0.019619047641754
-0.102451264858246
0.019619047641754
0.019619047641754
0.019619047641754
-0.102451264858246
0.019619047641754
0.019619047641754
-0.102451264858246
-0.102451264858246
-0.224521577358246
-0.102451264858246
0.019619047641754
0.019619047641754
0.141689360141754
0.141689360141754
0.019619047641754
-0.224521577358246
-0.346591889858246
-0.102451264858246
0.019619047641754
0.019619047641754
0.019619047641754
0.141689360141754
0.263759672641754
0.385829985141754
0.385829985141754
0.263759672641754
0.141689360141754
0.019619047641754
-0.102451264858246
0.141689360141754
0.263759672641754
0.385829985141754
0.263759672641754
0.141689360141754
-0.102451264858246
-0.346591889858246
-0.346591889858246
-0.102451264858246
0.263759672641754
0.385829985141754
0.385829985141754
0.141689360141754
0.019619047641754
0.019619047641754
0.019619047641754
-0.102451264858246
-0.224521577358246
-0.468662202358246
-0.590732514858246
-0.590732514858246
-0.590732514858246
-0.346591889858246
-0.102451264858246
0.141689360141754
0.141689360141754
0.141689360141754
-0.102451264858246
-0.346591889858246
-0.224521577358246
-0.224521577358246
-0.224521577358246
-0.102451264858246
-0.102451264858246
-0.102451264858246
-0.102451264858246
0.019619047641754
0.141689360141754
0.019619047641754
0.019619047641754
0.019619047641754
-0.102451264858246
-0.102451264858246
0.019619047641754
0.141689360141754
0.141689360141754
0.263759672641754
0.385829985141754
0.507900297641754
0.385829985141754
0.141689360141754
-0.102451264858246
-0.346591889858246
-0.468662202358246
-0.590732514858246
-0.468662202358246
-0.346591889858246
0.019619047641754
0.141689360141754
0.263759672641754
0.263759672641754
0.263759672641754
0.141689360141754
-0.346591889858246
-0.712802827358246
-0.834873139858246
-0.590732514858246
-0.102451264858246
0.385829985141754
0.629970610141754
0.507900297641754
0.263759672641754
0.141689360141754
0.019619047641754
-0.102451264858246
-0.102451264858246
-0.224521577358246
-0.346591889858246
-0.346591889858246
-0.102451264858246
0.141689360141754
0.263759672641754
0.385829985141754
0.385829985141754
0.263759672641754
0.141689360141754
0.019619047641754
-0.102451264858246
-0.102451264858246
-0.102451264858246
0.141689360141754
0.141689360141754
-0.102451264858246
-0.346591889858246
-0.346591889858246
-0.224521577358246
0.141689360141754
0.263759672641754
0.141689360141754
-0.224521577358246
-0.468662202358246
-0.590732514858246
-0.468662202358246
-0.224521577358246
0.019619047641754
0.263759672641754
0.507900297641754
0.507900297641754
0.385829985141754
0.263759672641754
0.019619047641754
-0.102451264858246
-0.224521577358246
-0.224521577358246
-0.224521577358246
-0.224521577358246
0.019619047641754
0.141689360141754
0.385829985141754
0.507900297641754
0.385829985141754
0.141689360141754
-0.102451264858246
-0.346591889858246
-0.346591889858246
-0.102451264858246
0.141689360141754
0.385829985141754
0.385829985141754
0.263759672641754
0.019619047641754
-0.102451264858246
-0.224521577358246
0.019619047641754
0.141689360141754
0.263759672641754
0.141689360141754
-0.102451264858246
-0.224521577358246
-0.224521577358246
-0.102451264858246
-0.224521577358246
-0.224521577358246
-0.346591889858246
-0.346591889858246
-0.102451264858246
0.263759672641754
0.752040922641754
0.996181309223175
0.874110996723175
0.507900297641754
0.141689360141754
0.019619047641754
0.019619047641754
0.141689360141754
0.019619047641754
0.019619047641754
0.019619047641754
0.141689360141754
0.141689360141754
0.019619047641754
-0.224521577358246
-0.590732514858246
-0.468662202358246
-0.102451264858246
0.141689360141754
0.385829985141754
0.263759672641754
-0.102451264858246
-0.346591889858246
-0.468662202358246
-0.468662202358246
-0.346591889858246
-0.224521577358246
0.019619047641754
0.019619047641754
0.019619047641754
-0.102451264858246
-0.224521577358246
-0.224521577358246
0.019619047641754
0.263759672641754
0.385829985141754
0.141689360141754
-0.224521577358246
-0.346591889858246
-0.102451264858246
0.141689360141754
0.385829985141754
0.385829985141754
0.263759672641754
0.263759672641754
0.141689360141754
0.019619047641754
-0.102451264858246
-0.102451264858246
-0.224521577358246
-0.346591889858246
-0.102451264858246
0.141689360141754
0.263759672641754
0.385829985141754
0.263759672641754
0.263759672641754
0.263759672641754
0.019619047641754
-0.346591889858246
-0.468662202358246
-0.590732514858246
-0.590732514858246
-0.468662202358246
-0.102451264858246
0.263759672641754
0.629970610141754
0.507900297641754
0.263759672641754
-0.102451264858246
-0.102451264858246
-0.224521577358246
-0.102451264858246
0.141689360141754
0.263759672641754
0.019619047641754
-0.224521577358246
-0.590732514858246
-0.834873139858246
-0.712802827358246
-0.346591889858246
0.263759672641754
0.507900297641754
0.629970610141754
0.385829985141754
0.019619047641754
-0.224521577358246
-0.102451264858246
0.263759672641754
0.629970610141754
0.629970610141754
0.507900297641754
0.263759672641754
0.019619047641754
-0.102451264858246
-0.224521577358246
-0.102451264858246
0.019619047641754
0.019619047641754
-0.346591889858246
-0.712802827358246
-0.834873139858246
-0.590732514858246
-0.224521577358246
0.141689360141754
0.385829985141754
0.385829985141754
0.141689360141754
0.019619047641754
-0.102451264858246
0.019619047641754
0.141689360141754
0.385829985141754
0.385829985141754
0.385829985141754
0.263759672641754
0.141689360141754
0.141689360141754
0.019619047641754
-0.102451264858246
-0.346591889858246
-0.346591889858246
-0.224521577358246
0.019619047641754
0.141689360141754
0.141689360141754
0.141689360141754
0.141689360141754
0.141689360141754
0.019619047641754
-0.224521577358246
-0.346591889858246
-0.346591889858246
0.019619047641754
0.263759672641754
0.263759672641754
0.141689360141754
0.141689360141754
0.263759672641754
0.507900297641754
0.507900297641754
0.263759672641754
0.019619047641754
-0.224521577358246
-0.224521577358246
-0.102451264858246
-0.102451264858246
-0.224521577358246
-0.224521577358246
-0.224521577358246
-0.102451264858246
0.019619047641754
-0.102451264858246
-0.224521577358246
-0.346591889858246
-0.346591889858246
-0.102451264858246
0.141689360141754
0.141689360141754
0.141689360141754
0.019619047641754
0.141689360141754
0.385829985141754
0.385829985141754
0.141689360141754
-0.224521577358246
-0.468662202358246
-0.346591889858246
0.019619047641754
0.385829985141754
0.629970610141754
0.507900297641754
0.263759672641754
0.019619047641754
-0.102451264858246
-0.102451264858246
-0.102451264858246
-0.224521577358246
-0.346591889858246
-0.468662202358246
-0.468662202358246
-0.346591889858246
-0.102451264858246
0.141689360141754
0.141689360141754
0.141689360141754
0.141689360141754
0.019619047641754
0.019619047641754
0.141689360141754
0.141689360141754
0.141689360141754
0.141689360141754
0.141689360141754
0.019619047641754
0.019619047641754
0.019619047641754
-0.102451264858246
-0.102451264858246
-0.102451264858246
-0.224521577358246
-0.346591889858246
-0.346591889858246
-0.102451264858246
0.263759672641754
0.629970610141754
0.629970610141754
0.629970610141754
0.385829985141754
0.141689360141754
0.263759672641754
0.263759672641754
-0.102451264858246
-0.468662202358246
-0.712802827358246
-0.468662202358246
-0.102451264858246
0.141689360141754
0.141689360141754
0.141689360141754
0.263759672641754
0.629970610141754
0.752040922641754
0.629970610141754
0.263759672641754
0.019619047641754
-0.468662202358246
-0.590732514858246
-0.590732514858246
-0.346591889858246
-0.224521577358246
-0.102451264858246
0.141689360141754
0.019619047641754
-0.102451264858246
-0.102451264858246
-0.224521577358246
-0.346591889858246
-0.224521577358246
0.019619047641754
0.507900297641754
0.874110996723175
0.874110996723175
0.385829985141754
-0.224521577358246
-0.590732514858246
-0.590732514858246
-0.346591889858246
-0.102451264858246
-0.102451264858246
-0.224521577358246
-0.102451264858246
0.141689360141754
0.507900297641754
0.629970610141754
0.629970610141754
0.385829985141754
0.019619047641754
-0.346591889858246
-0.468662202358246
-0.468662202358246
-0.346591889858246
-0.224521577358246
-0.346591889858246
-0.346591889858246
0.019619047641754
0.385829985141754
0.629970610141754
0.507900297641754
0.141689360141754
-0.102451264858246
-0.102451264858246
-0.102451264858246
-0.102451264858246
0.141689360141754
0.141689360141754
-0.102451264858246
-0.468662202358246
-0.712802827358246
-0.468662202358246
-0.224521577358246
0.019619047641754
0.385829985141754
0.385829985141754
0.263759672641754
0.141689360141754
0.141689360141754
0.019619047641754
-0.224521577358246
-0.468662202358246
-0.590732514858246
-0.346591889858246
-0.102451264858246
0.263759672641754
0.263759672641754
0.263759672641754
0.263759672641754
0.141689360141754
-0.102451264858246
-0.224521577358246
-0.468662202358246
-0.468662202358246
-0.590732514858246
-0.590732514858246
-0.468662202358246
-0.346591889858246
-0.224521577358246
-0.102451264858246
-0.102451264858246
-0.102451264858246
0.019619047641754
0.385829985141754
0.629970610141754
0.629970610141754
0.385829985141754
0.141689360141754
-0.102451264858246
-0.102451264858246
0.019619047641754
-0.102451264858246
-0.224521577358246
-0.224521577358246
-0.102451264858246
0.019619047641754
0.141689360141754
0.263759672641754
0.141689360141754
-0.102451264858246
-0.346591889858246
-0.468662202358246
-0.346591889858246
-0.346591889858246
-0.224521577358246
-0.102451264858246
0.263759672641754
0.507900297641754
0.629970610141754
0.507900297641754
0.263759672641754
-0.102451264858246
-0.468662202358246
-0.346591889858246
-0.102451264858246
0.141689360141754
0.141689360141754
0.019619047641754
0.019619047641754
0.019619047641754
-0.102451264858246
-0.102451264858246
0.019619047641754
0.019619047641754
0.019619047641754
-0.102451264858246
0.019619047641754
-0.102451264858246
-0.102451264858246
0.019619047641754
0.263759672641754
0.141689360141754
0.019619047641754
0.141689360141754
0.141689360141754
0.141689360141754
-0.102451264858246
-0.224521577358246
-0.346591889858246
-0.224521577358246
-0.102451264858246
0.019619047641754
0.141689360141754
0.141689360141754
0.019619047641754
0.019619047641754
0.141689360141754
0.141689360141754
0.263759672641754
0.263759672641754
0.019619047641754
-0.102451264858246
-0.346591889858246
-0.468662202358246
-0.468662202358246
-0.468662202358246
-0.224521577358246
-0.102451264858246
0.019619047641754
0.141689360141754
0.141689360141754
0.019619047641754
0.019619047641754
0.019619047641754
0.019619047641754
0.141689360141754
0.263759672641754
0.141689360141754
0.019619047641754
0.019619047641754
0.141689360141754
0.141689360141754
0.263759672641754
0.141689360141754
0.019619047641754
-0.224521577358246
-0.224521577358246
-0.102451264858246
0.141689360141754
0.385829985141754
0.385829985141754
0.263759672641754
0.141689360141754
-0.102451264858246
-0.346591889858246
-0.468662202358246
-0.468662202358246
-0.346591889858246
-0.102451264858246
0.141689360141754
0.263759672641754
0.385829985141754
0.141689360141754
-0.224521577358246
-0.224521577358246
0.019619047641754
0.141689360141754
0.141689360141754
0.141689360141754
0.141689360141754
0.263759672641754
0.385829985141754
0.385829985141754
0.019619047641754
-0.224521577358246
-0.224521577358246
-0.224521577358246
-0.102451264858246
0.019619047641754
0.019619047641754
-0.102451264858246
0.019619047641754
0.141689360141754
0.141689360141754
0.019619047641754
-0.102451264858246
-0.346591889858246
-0.346591889858246
-0.224521577358246
-0.224521577358246
-0.102451264858246
0.019619047641754
0.141689360141754
0.263759672641754
0.141689360141754
-0.102451264858246
-0.346591889858246
-0.346591889858246
-0.346591889858246
-0.224521577358246
0.019619047641754
0.141689360141754
0.019619047641754
0.019619047641754
0.263759672641754
0.507900297641754
0.629970610141754
0.507900297641754
0.263759672641754
0.019619047641754
0.019619047641754
0.019619047641754
0.141689360141754
0.019619047641754
0.019619047641754
0.019619047641754
0.141689360141754
0.385829985141754
0.385829985141754
0.141689360141754
-0.224521577358246
-0.346591889858246
-0.346591889858246
-0.224521577358246
0.019619047641754
0.141689360141754
0.263759672641754
0.263759672641754
0.019619047641754
-0.346591889858246
-0.468662202358246
-0.346591889858246
-0.102451264858246
0.263759672641754
0.507900297641754
0.507900297641754
0.385829985141754
0.263759672641754
0.141689360141754
0.019619047641754
-0.102451264858246
-0.224521577358246
-0.224521577358246
-0.346591889858246
-0.346591889858246
-0.224521577358246
0.019619047641754
0.263759672641754
0.507900297641754
0.629970610141754
0.629970610141754
0.263759672641754
-0.102451264858246
-0.224521577358246
-0.224521577358246
-0.102451264858246
0.141689360141754
0.385829985141754
0.507900297641754
0.385829985141754
0.141689360141754
-0.102451264858246
-0.346591889858246
-0.224521577358246
0.019619047641754
0.385829985141754
0.385829985141754
0.385829985141754
0.385829985141754
0.385829985141754
0.385829985141754
0.263759672641754
0.141689360141754
0.019619047641754
0.141689360141754
0.141689360141754
-0.102451264858246
-0.346591889858246
-0.468662202358246
-0.224521577358246
0.019619047641754
0.141689360141754
0.263759672641754
0.141689360141754
0.141689360141754
0.019619047641754
-0.102451264858246
-0.102451264858246
-0.346591889858246
-0.468662202358246
-0.346591889858246
-0.102451264858246
0.141689360141754
0.263759672641754
0.263759672641754
0.019619047641754
-0.346591889858246
-0.346591889858246
-0.102451264858246
0.141689360141754
0.507900297641754
0.629970610141754
0.629970610141754
0.385829985141754
0.019619047641754
-0.102451264858246
0.019619047641754
0.141689360141754
0.263759672641754
0.385829985141754
0.629970610141754
0.629970610141754
0.629970610141754
0.263759672641754
-0.102451264858246
-0.468662202358246
-0.590732514858246
-0.468662202358246
-0.224521577358246
0.019619047641754
0.019619047641754
0.141689360141754
0.019619047641754
-0.102451264858246
-0.224521577358246
-0.102451264858246
-0.102451264858246
-0.102451264858246
-0.224521577358246
-0.224521577358246
-0.346591889858246
-0.224521577358246
0.019619047641754
0.385829985141754
0.629970610141754
0.874110996723175
0.874110996723175
0.752040922641754
0.385829985141754
0.141689360141754
0.019619047641754
0.019619047641754
0.019619047641754
0.019619047641754
-0.102451264858246
-0.224521577358246
-0.224521577358246
-0.102451264858246
0.263759672641754
0.507900297641754
0.507900297641754
0.141689360141754
-0.224521577358246
-0.468662202358246
-0.224521577358246
0.263759672641754
0.629970610141754
0.507900297641754
0.019619047641754
-0.346591889858246
-0.590732514858246
-0.346591889858246
-0.102451264858246
0.263759672641754
0.385829985141754
0.141689360141754
0.019619047641754
-0.102451264858246
-0.102451264858246
-0.102451264858246
0.019619047641754
0.019619047641754
-0.102451264858246
-0.346591889858246
-0.468662202358246
-0.468662202358246
-0.346591889858246
-0.102451264858246
0.141689360141754
0.263759672641754
0.263759672641754
0.141689360141754
0.263759672641754
0.263759672641754
0.019619047641754
-0.224521577358246
-0.224521577358246
-0.102451264858246
0.141689360141754
0.019619047641754
-0.224521577358246
-0.468662202358246
-0.468662202358246
-0.224521577358246
-0.102451264858246
0.019619047641754
0.141689360141754
0.385829985141754
0.629970610141754
0.629970610141754
0.507900297641754
0.263759672641754
0.019619047641754
-0.102451264858246
-0.102451264858246
0.019619047641754
0.141689360141754
0.019619047641754
-0.224521577358246
-0.224521577358246
0.019619047641754
0.263759672641754
0.385829985141754
0.385829985141754
0.141689360141754
-0.102451264858246
-0.346591889858246
-0.346591889858246
-0.346591889858246
0.019619047641754
0.507900297641754
0.752040922641754
0.629970610141754
0.385829985141754
0.019619047641754
-0.224521577358246
-0.224521577358246
-0.102451264858246
0.019619047641754
0.019619047641754
0.019619047641754
0.019619047641754
-0.102451264858246
-0.224521577358246
-0.346591889858246
-0.346591889858246
-0.346591889858246
-0.224521577358246
-0.102451264858246
-0.102451264858246
0.019619047641754
0.141689360141754
0.019619047641754
-0.224521577358246
-0.468662202358246
-0.346591889858246
-0.102451264858246
0.385829985141754
0.752040922641754
0.996181309223175
0.996181309223175
0.752040922641754
0.263759672641754
0.019619047641754
-0.224521577358246
-0.224521577358246
-0.224521577358246
-0.102451264858246
-0.102451264858246
-0.346591889858246
-0.590732514858246
-0.712802827358246
-0.590732514858246
-0.102451264858246
0.385829985141754
0.385829985141754
0.141689360141754
-0.102451264858246
-0.224521577358246
-0.102451264858246
0.019619047641754
0.141689360141754
0.019619047641754
0.019619047641754
0.263759672641754
0.507900297641754
0.629970610141754
0.507900297641754
0.141689360141754
0.019619047641754
0.019619047641754
0.263759672641754
0.263759672641754
0.141689360141754
0.019619047641754
-0.102451264858246
-0.224521577358246
-0.224521577358246
-0.102451264858246
0.019619047641754
0.019619047641754
-0.102451264858246
-0.224521577358246
-0.224521577358246
0.019619047641754
0.141689360141754
0.141689360141754
-0.102451264858246
-0.224521577358246
-0.346591889858246
-0.224521577358246
-0.102451264858246
0.019619047641754
0.141689360141754
0.141689360141754
0.263759672641754
0.263759672641754
0.019619047641754
-0.102451264858246
-0.102451264858246
-0.102451264858246
-0.224521577358246
-0.346591889858246
-0.224521577358246
0.141689360141754
0.385829985141754
0.385829985141754
0.141689360141754
-0.102451264858246
-0.224521577358246
-0.102451264858246
0.141689360141754
0.385829985141754
0.263759672641754
0.263759672641754
0.141689360141754
0.019619047641754
-0.224521577358246
-0.346591889858246
-0.346591889858246
-0.346591889858246
-0.346591889858246
-0.224521577358246
0.263759672641754
0.507900297641754
0.507900297641754
0.263759672641754
-0.102451264858246
-0.468662202358246
-0.468662202358246
-0.224521577358246
0.141689360141754
0.385829985141754
0.507900297641754
0.507900297641754
0.507900297641754
0.385829985141754
0.263759672641754
0.141689360141754
0.141689360141754
0.141689360141754
0.263759672641754
0.141689360141754
0.019619047641754
0.019619047641754
0.141689360141754
0.263759672641754
0.507900297641754
0.507900297641754
0.263759672641754
-0.102451264858246
-0.346591889858246
-0.224521577358246
-0.102451264858246
0.141689360141754
0.263759672641754
0.263759672641754
0.141689360141754
-0.102451264858246
-0.224521577358246
-0.346591889858246
-0.224521577358246
0.019619047641754
0.141689360141754
0.019619047641754
-0.102451264858246
-0.224521577358246
0.019619047641754
0.263759672641754
0.385829985141754
0.385829985141754
0.385829985141754
0.141689360141754
-0.224521577358246
-0.590732514858246
-0.468662202358246
-0.224521577358246
0.263759672641754
0.752040922641754
0.752040922641754
0.507900297641754
0.141689360141754
-0.102451264858246
0.019619047641754
0.263759672641754
0.263759672641754
0.019619047641754
-0.102451264858246
-0.224521577358246
-0.468662202358246
-0.468662202358246
-0.224521577358246
0.019619047641754
0.141689360141754
0.019619047641754
0.019619047641754
0.141689360141754
0.263759672641754
0.263759672641754
0.141689360141754
0.019619047641754
-0.102451264858246
0.019619047641754
0.019619047641754
0.019619047641754
-0.102451264858246
-0.102451264858246
0.019619047641754
0.263759672641754
0.385829985141754
0.507900297641754
0.507900297641754
0.507900297641754
0.263759672641754
-0.102451264858246
-0.468662202358246
-0.590732514858246
-0.468662202358246
-0.102451264858246
0.019619047641754
0.141689360141754
0.141689360141754
0.019619047641754
-0.224521577358246
-0.346591889858246
-0.346591889858246
-0.224521577358246
0.141689360141754
0.385829985141754
0.507900297641754
0.629970610141754
0.629970610141754
0.507900297641754
0.263759672641754
0.141689360141754
0.141689360141754
0.141689360141754
0.263759672641754
0.263759672641754
0.141689360141754
0.141689360141754
0.019619047641754
-0.102451264858246
-0.224521577358246
-0.346591889858246
-0.346591889858246
-0.346591889858246
-0.224521577358246
0.019619047641754
0.019619047641754
0.019619047641754
0.019619047641754
0.019619047641754
-0.224521577358246
-0.224521577358246
-0.224521577358246
0.019619047641754
0.263759672641754
0.385829985141754
0.263759672641754
0.141689360141754
0.263759672641754
0.385829985141754
0.263759672641754
0.141689360141754
0.019619047641754
0.141689360141754
0.263759672641754
0.141689360141754
0.019619047641754
-0.224521577358246
-0.346591889858246
-0.590732514858246
-0.468662202358246
-0.468662202358246
-0.346591889858246
0.019619047641754
0.141689360141754
0.263759672641754
0.263759672641754
0.263759672641754
0.507900297641754
0.629970610141754
0.629970610141754
0.141689360141754
-0.346591889858246
-0.468662202358246
-0.346591889858246
-0.224521577358246
-0.224521577358246
-0.102451264858246
0.019619047641754
0.141689360141754
0.263759672641754
0.141689360141754
-0.102451264858246
-0.224521577358246
-0.224521577358246
-0.346591889858246
-0.346591889858246
-0.224521577358246
-0.102451264858246
0.019619047641754
0.141689360141754
0.385829985141754
0.507900297641754
0.263759672641754
-0.102451264858246
-0.224521577358246
-0.224521577358246
-0.224521577358246
-0.102451264858246
-0.102451264858246
-0.102451264858246
-0.102451264858246
0.019619047641754
0.019619047641754
0.019619047641754
0.019619047641754
0.019619047641754
0.019619047641754
0.019619047641754
-0.102451264858246
-0.346591889858246
-0.468662202358246
-0.224521577358246
-0.102451264858246
0.141689360141754
0.385829985141754
0.263759672641754
0.019619047641754
-0.346591889858246
-0.468662202358246
-0.346591889858246
-0.224521577358246
0.141689360141754
0.385829985141754
0.507900297641754
0.507900297641754
0.507900297641754
0.263759672641754
0.019619047641754
0.019619047641754
0.019619047641754
0.019619047641754
0.019619047641754
0.019619047641754
0.019619047641754
-0.224521577358246
-0.346591889858246
-0.590732514858246
-0.590732514858246
-0.468662202358246
-0.224521577358246
0.019619047641754
0.263759672641754
0.263759672641754
0.141689360141754
0.019619047641754
0.141689360141754
0.263759672641754
0.263759672641754
0.141689360141754
0.019619047641754
-0.102451264858246
-0.102451264858246
-0.102451264858246
0.019619047641754
0.141689360141754
0.263759672641754
0.263759672641754
0.263759672641754
0.263759672641754
0.263759672641754
-0.102451264858246
-0.346591889858246
-0.346591889858246
-0.102451264858246
0.263759672641754
0.385829985141754
0.507900297641754
0.385829985141754
0.019619047641754
-0.224521577358246
-0.224521577358246
-0.102451264858246
0.019619047641754
0.019619047641754
0.019619047641754
0.019619047641754
0.141689360141754
0.507900297641754
0.507900297641754
0.507900297641754
0.263759672641754
0.019619047641754
-0.102451264858246
0.019619047641754
-0.102451264858246
-0.346591889858246
-0.468662202358246
-0.346591889858246
-0.102451264858246
0.141689360141754
0.019619047641754
-0.224521577358246
-0.468662202358246
-0.590732514858246
-0.346591889858246
-0.102451264858246
0.263759672641754
0.507900297641754
0.385829985141754
0.141689360141754
0.019619047641754
-0.224521577358246
-0.346591889858246
-0.346591889858246
-0.224521577358246
-0.102451264858246
0.019619047641754
0.141689360141754
-0.102451264858246
-0.102451264858246
0.019619047641754
0.263759672641754
0.385829985141754
0.263759672641754
0.019619047641754
-0.102451264858246
-0.102451264858246
0.019619047641754
0.019619047641754
0.019619047641754
-0.102451264858246
-0.102451264858246
0.141689360141754
0.385829985141754
0.263759672641754
0.141689360141754
0.141689360141754
0.141689360141754
0.019619047641754
-0.224521577358246
-0.224521577358246
-0.102451264858246
-0.102451264858246
-0.102451264858246
0.019619047641754
0.019619047641754
0.141689360141754
0.263759672641754
0.141689360141754
-0.102451264858246
-0.224521577358246
-0.224521577358246
-0.224521577358246
-0.102451264858246
0.019619047641754
0.263759672641754
0.507900297641754
0.752040922641754
0.752040922641754
0.507900297641754
0.019619047641754
-0.468662202358246
-0.834873139858246
-0.956943452358246
-0.834873139858246
-0.468662202358246
-0.102451264858246
0.385829985141754
0.629970610141754
0.629970610141754
0.507900297641754
0.385829985141754
0.141689360141754
0.019619047641754
0.019619047641754
-0.102451264858246
-0.102451264858246
0.141689360141754
0.385829985141754
0.507900297641754
0.385829985141754
0.263759672641754
0.141689360141754
0.019619047641754
-0.102451264858246
-0.102451264858246
-0.102451264858246
0.019619047641754
0.263759672641754
0.263759672641754
0.263759672641754
0.141689360141754
0.019619047641754
-0.468662202358246
-0.590732514858246
-0.590732514858246
-0.224521577358246
0.141689360141754
0.385829985141754
0.507900297641754
0.385829985141754
0.141689360141754
-0.102451264858246
-0.102451264858246
0.019619047641754
0.263759672641754
0.507900297641754
0.629970610141754
0.385829985141754
-0.224521577358246
-0.590732514858246
-0.590732514858246
-0.590732514858246
-0.468662202358246
-0.346591889858246
-0.224521577358246
-0.102451264858246
0.019619047641754
0.019619047641754
-0.102451264858246
-0.224521577358246
-0.468662202358246
-0.346591889858246
-0.102451264858246
0.141689360141754
0.385829985141754
0.752040922641754
0.752040922641754
0.385829985141754
0.141689360141754
0.141689360141754
0.263759672641754
0.385829985141754
0.385829985141754
0.385829985141754
0.141689360141754
0.019619047641754
-0.102451264858246
0.141689360141754
0.263759672641754
0.141689360141754
-0.102451264858246
-0.224521577358246
-0.224521577358246
-0.224521577358246
-0.346591889858246
-0.346591889858246
-0.346591889858246
-0.102451264858246
0.141689360141754
0.385829985141754
0.385829985141754
0.385829985141754
0.263759672641754
0.019619047641754
-0.102451264858246
-0.102451264858246
-0.102451264858246
-0.102451264858246
-0.224521577358246
-0.468662202358246
-0.468662202358246
-0.346591889858246
-0.102451264858246
0.141689360141754
0.263759672641754
0.263759672641754
0.141689360141754
0.019619047641754
-0.224521577358246
-0.346591889858246
-0.590732514858246
-0.590732514858246
-0.468662202358246
-0.346591889858246
-0.102451264858246
0.019619047641754
0.019619047641754
0.141689360141754
0.385829985141754
0.752040922641754
0.752040922641754
0.629970610141754
0.385829985141754
0.141689360141754
-0.102451264858246
-0.346591889858246
-0.468662202358246
-0.346591889858246
-0.224521577358246
-0.224521577358246
-0.346591889858246
-0.346591889858246
-0.468662202358246
-0.468662202358246
-0.224521577358246
0.141689360141754
0.263759672641754
0.385829985141754
0.263759672641754
0.263759672641754
0.263759672641754
0.141689360141754
0.019619047641754
0.019619047641754
0.019619047641754
-0.224521577358246
-12.553622245788574
-87.382713317871094
-235.209854125976560
-378.764556884765620
-445.414947509765620
-420.390533447265620
-330.424713134765620
-216.044815063476560
-112.285057067871090
-38.432525634765625
2.094814062118530
16.254968643188477
14.790124893188477
7.343837261199951
0.385829985141754
-3.276279211044312
-3.520419836044312
-1.811435461044312
0.752040922641754
2.583095312118530
3.193446874618530
2.827235937118530
1.850673437118530
0.996181309223175
0.507900297641754
0.263759672641754
0.019619047641754
0.019619047641754
0.141689360141754
0.385829985141754
0.385829985141754
0.263759672641754
0.263759672641754
0.263759672641754
0.385829985141754
0.385829985141754
0.263759672641754
0.019619047641754
-0.224521577358246
-0.102451264858246
0.141689360141754
0.141689360141754
0.019619047641754
-0.224521577358246
-0.346591889858246
-0.346591889858246
-0.102451264858246
0.019619047641754
-0.102451264858246
-0.224521577358246
-0.224521577358246
-0.102451264858246
0.141689360141754
0.385829985141754
0.507900297641754
0.263759672641754
0.019619047641754
-0.346591889858246
-0.468662202358246
-0.468662202358246
-0.468662202358246
-0.468662202358246
-0.346591889858246
-0.224521577358246
-0.102451264858246
-0.224521577358246
-0.468662202358246
-0.712802827358246
-0.590732514858246
-0.346591889858246
0.019619047641754
0.263759672641754
0.263759672641754
0.019619047641754
-0.468662202358246
-0.834873139858246
-1.079013824462891
-0.956943452358246
-0.834873139858246
-0.468662202358246
-0.224521577358246
-0.102451264858246
0.019619047641754
0.019619047641754
-0.102451264858246
-0.224521577358246
-0.468662202358246
-0.834873139858246
-0.956943452358246
-0.834873139858246
-0.590732514858246
-0.468662202358246
-0.224521577358246
0.019619047641754
0.141689360141754
0.263759672641754
0.263759672641754
0.019619047641754
-0.224521577358246
-0.224521577358246
0.019619047641754
0.141689360141754
0.141689360141754
-0.102451264858246
-0.346591889858246
-0.590732514858246
-0.590732514858246
-0.590732514858246
-0.590732514858246
-0.590732514858246
-0.590732514858246
-0.468662202358246
-0.346591889858246
-0.346591889858246
-0.224521577358246
0.019619047641754
0.019619047641754
-0.102451264858246
-0.346591889858246
-0.468662202358246
-0.468662202358246
-0.468662202358246
-0.468662202358246
-0.346591889858246
-0.102451264858246
0.019619047641754
-0.102451264858246
-0.346591889858246
-0.468662202358246
-0.468662202358246
-0.468662202358246
-0.224521577358246
0.019619047641754
0.263759672641754
0.263759672641754
-0.102451264858246
-0.590732514858246
-0.956943452358246
-1.201083898544312
-1.079013824462891
-0.468662202358246
0.019619047641754
0.141689360141754
0.141689360141754
-0.224521577358246
-0.468662202358246
-0.468662202358246
-0.224521577358246
0.141689360141754
0.385829985141754
0.263759672641754
0.019619047641754
-0.346591889858246
-0.712802827358246
-0.834873139858246
-0.712802827358246
-0.468662202358246
-0.468662202358246
-0.468662202358246
-0.468662202358246
-0.224521577358246
0.019619047641754
0.141689360141754
0.141689360141754
-0.102451264858246
-0.468662202358246
-0.712802827358246
-0.834873139858246
-0.712802827358246
-0.468662202358246
-0.346591889858246
-0.224521577358246
-0.224521577358246
-0.346591889858246
-0.346591889858246
-0.346591889858246
-0.224521577358246
-0.102451264858246
0.019619047641754
0.141689360141754
0.263759672641754
0.019619047641754
-0.102451264858246
-0.346591889858246
-0.468662202358246
-0.468662202358246
-0.346591889858246
-0.102451264858246
0.019619047641754
-0.102451264858246
-0.224521577358246
-0.224521577358246
0.019619047641754
0.019619047641754
-0.102451264858246
-0.346591889858246
-0.468662202358246
-0.468662202358246
-0.346591889858246
-0.102451264858246
0.019619047641754
0.019619047641754
-0.102451264858246
-0.346591889858246
-0.346591889858246
-0.102451264858246
0.263759672641754
0.263759672641754
0.141689360141754
0.019619047641754
-0.102451264858246
0.019619047641754
0.263759672641754
0.141689360141754
-0.102451264858246
-0.468662202358246
-0.590732514858246
-0.712802827358246
-0.712802827358246
-0.590732514858246
-0.468662202358246
-0.224521577358246
0.019619047641754
0.019619047641754
0.141689360141754
0.019619047641754
0.019619047641754
0.019619047641754
-0.224521577358246
-0.468662202358246
-0.712802827358246
-0.712802827358246
-0.468662202358246
-0.346591889858246
-0.224521577358246
-0.102451264858246
0.141689360141754
0.263759672641754
0.141689360141754
0.019619047641754
-0.102451264858246
-0.224521577358246
-0.102451264858246
0.019619047641754
0.019619047641754
0.019619047641754
0.019619047641754
0.019619047641754
0.141689360141754
0.141689360141754
0.263759672641754
0.263759672641754
0.141689360141754
0.019619047641754
-0.224521577358246
-0.468662202358246
-0.468662202358246
-0.468662202358246
-0.468662202358246
-0.468662202358246
-0.468662202358246
-0.346591889858246
-0.102451264858246
0.141689360141754
0.263759672641754
0.141689360141754
0.019619047641754
-0.224521577358246
-0.346591889858246
-0.102451264858246
0.263759672641754
0.385829985141754
0.141689360141754
-0.224521577358246
-0.468662202358246
-0.590732514858246
-0.590732514858246
-0.590732514858246
-0.468662202358246
-0.346591889858246
-0.102451264858246
0.263759672641754
0.263759672641754
0.141689360141754
-0.224521577358246
-0.590732514858246
-0.712802827358246
-0.590732514858246
-0.102451264858246
0.385829985141754
0.385829985141754
-0.102451264858246
-0.712802827358246
-1.079013824462891
-0.956943452358246
-0.468662202358246
0.019619047641754
0.019619047641754
-0.102451264858246
-0.346591889858246
-0.590732514858246
-0.712802827358246
-0.590732514858246
-0.224521577358246
0.141689360141754
0.507900297641754
0.507900297641754
0.263759672641754
0.019619047641754
-0.224521577358246
-0.468662202358246
-0.468662202358246
-0.346591889858246
0.019619047641754
0.385829985141754
0.752040922641754
0.629970610141754
0.263759672641754
-0.102451264858246
-0.224521577358246
-0.224521577358246
-0.224521577358246
-0.224521577358246
-0.224521577358246
0.019619047641754
0.019619047641754
0.141689360141754
0.263759672641754
0.263759672641754
0.141689360141754
0.141689360141754
0.019619047641754
-0.102451264858246
-0.102451264858246
-0.346591889858246
-0.346591889858246
-0.346591889858246
-0.224521577358246
-0.102451264858246
-0.102451264858246
-0.102451264858246
-0.224521577358246
-0.346591889858246
-0.468662202358246
-0.346591889858246
-0.102451264858246
0.263759672641754
0.385829985141754
0.385829985141754
0.141689360141754
0.019619047641754
-0.224521577358246
-0.346591889858246
-0.224521577358246
0.019619047641754
0.019619047641754
0.019619047641754
-0.102451264858246
-0.346591889858246
-0.468662202358246
-0.468662202358246
-0.224521577358246
0.019619047641754
0.263759672641754
0.263759672641754
0.263759672641754
0.019619047641754
-0.102451264858246
-0.102451264858246
-0.102451264858246
-0.346591889858246
-0.590732514858246
-0.834873139858246
-0.834873139858246
-0.590732514858246
-0.224521577358246
0.263759672641754
0.263759672641754
0.141689360141754
-0.102451264858246
-0.224521577358246
-0.102451264858246
0.019619047641754
0.263759672641754
0.385829985141754
0.263759672641754
0.019619047641754
-0.346591889858246
-0.712802827358246
-0.712802827358246
-0.468662202358246
-0.102451264858246
0.019619047641754
-0.102451264858246
0.019619047641754
0.141689360141754
0.141689360141754
0.019619047641754
0.019619047641754
-0.102451264858246
-0.102451264858246
-0.102451264858246
0.019619047641754
0.263759672641754
0.507900297641754
0.507900297641754
0.385829985141754
0.019619047641754
-0.224521577358246
-0.346591889858246
-0.224521577358246
-0.102451264858246
-0.102451264858246
-0.224521577358246
-0.102451264858246
0.141689360141754
0.385829985141754
0.385829985141754
0.263759672641754
-0.102451264858246
-0.346591889858246
-0.590732514858246
-0.590732514858246
-0.346591889858246
0.141689360141754
0.629970610141754
0.752040922641754
0.385829985141754
-0.346591889858246
-0.956943452358246
-1.079013824462891
-0.834873139858246
-0.346591889858246
0.019619047641754
0.385829985141754
0.507900297641754
0.385829985141754
0.141689360141754
-0.102451264858246
-0.468662202358246
-0.468662202358246
-0.346591889858246
-0.102451264858246
0.141689360141754
0.019619047641754
0.019619047641754
-0.102451264858246
-0.102451264858246
0.019619047641754
0.019619047641754
-0.224521577358246
-0.346591889858246
-0.468662202358246
-0.346591889858246
-0.224521577358246
-0.102451264858246
0.019619047641754
0.019619047641754
0.141689360141754
0.385829985141754
0.507900297641754
0.507900297641754
0.263759672641754
-0.224521577358246
-0.468662202358246
-0.590732514858246
-0.224521577358246
0.141689360141754
0.263759672641754
0.263759672641754
0.019619047641754
-0.346591889858246
-0.590732514858246
-0.590732514858246
-0.468662202358246
-0.346591889858246
-0.224521577358246
0.019619047641754
0.263759672641754
0.385829985141754
0.385829985141754
0.141689360141754
-0.102451264858246
-0.102451264858246
0.019619047641754
0.141689360141754
0.141689360141754
-0.102451264858246
-0.224521577358246
-0.224521577358246
-0.224521577358246
-0.102451264858246
0.019619047641754
0.019619047641754
0.019619047641754
0.263759672641754
0.385829985141754
0.263759672641754
0.019619047641754
-0.224521577358246
-0.224521577358246
-0.224521577358246
0.019619047641754
0.019619047641754
0.019619047641754
0.019619047641754
0.141689360141754
0.019619047641754
-0.102451264858246
-0.102451264858246
0.019619047641754
0.019619047641754
0.019619047641754
0.019619047641754
-0.102451264858246
-0.102451264858246
0.141689360141754
0.263759672641754
0.507900297641754
0.507900297641754
0.263759672641754
-0.102451264858246
-0.346591889858246
-0.346591889858246
-0.102451264858246
0.019619047641754
0.263759672641754
0.263759672641754
0.019619047641754
-0.346591889858246
-0.712802827358246
-0.712802827358246
-0.468662202358246
-0.346591889858246
-0.346591889858246
-0.224521577358246
-0.102451264858246
0.019619047641754
-0.102451264858246
-0.224521577358246
-0.224521577358246
-0.102451264858246
0.019619047641754
0.019619047641754
0.019619047641754
0.019619047641754
0.019619047641754
0.141689360141754
0.263759672641754
0.507900297641754
0.507900297641754
0.385829985141754
0.141689360141754
0.019619047641754
-0.102451264858246
-0.102451264858246
-0.224521577358246
-0.224521577358246
-0.102451264858246
-0.224521577358246
-0.224521577358246
-0.224521577358246
-0.102451264858246
0.019619047641754
0.019619047641754
0.019619047641754
0.019619047641754
0.019619047641754
0.019619047641754
-0.102451264858246
-0.102451264858246
-0.102451264858246
-0.346591889858246
-0.468662202358246
-0.468662202358246
-0.468662202358246
-0.468662202358246
-0.346591889858246
-0.224521577358246
0.141689360141754
0.385829985141754
0.629970610141754
0.385829985141754
0.019619047641754
-0.346591889858246
-0.468662202358246
-0.468662202358246
-0.224521577358246
-0.102451264858246
-0.102451264858246
-0.102451264858246
-0.224521577358246
-0.224521577358246
-0.102451264858246
-0.102451264858246
-0.102451264858246
-0.102451264858246
0.019619047641754
0.141689360141754
0.141689360141754
0.019619047641754
-0.102451264858246
-0.102451264858246
0.019619047641754
0.019619047641754
-0.102451264858246
-0.224521577358246
-0.468662202358246
-0.468662202358246
-0.102451264858246
0.141689360141754
0.263759672641754
0.385829985141754
0.263759672641754
0.019619047641754
0.019619047641754
0.141689360141754
0.385829985141754
0.507900297641754
0.385829985141754
0.019619047641754
-0.468662202358246
-0.590732514858246
-0.468662202358246
0.019619047641754
0.263759672641754
0.263759672641754
0.019619047641754
0.019619047641754
0.141689360141754
0.141689360141754
0.141689360141754
0.141689360141754
-0.102451264858246
-0.346591889858246
-0.468662202358246
-0.224521577358246
0.141689360141754
0.507900297641754
0.629970610141754
0.507900297641754
0.385829985141754
0.385829985141754
0.385829985141754
0.385829985141754
0.385829985141754
0.263759672641754
-0.224521577358246
-0.590732514858246
-0.590732514858246
-0.590732514858246
-0.468662202358246
-0.346591889858246
-0.102451264858246
0.019619047641754
0.019619047641754
-0.102451264858246
-0.102451264858246
0.019619047641754
-0.102451264858246
-0.102451264858246
-0.102451264858246
-0.102451264858246
0.019619047641754
0.019619047641754
-0.102451264858246
-0.102451264858246
-0.102451264858246
-0.102451264858246
-0.224521577358246
-0.224521577358246
-0.224521577358246
-0.224521577358246
-0.102451264858246
-0.224521577358246
-0.346591889858246
-0.102451264858246
0.141689360141754
0.385829985141754
0.385829985141754
0.141689360141754
-0.224521577358246
-0.468662202358246
-0.590732514858246
-0.346591889858246
-0.102451264858246
0.263759672641754
0.507900297641754
0.385829985141754
0.019619047641754
-0.346591889858246
-0.346591889858246
-0.224521577358246
0.019619047641754
0.019619047641754
0.019619047641754
-0.102451264858246
-0.224521577358246
-0.468662202358246
-0.468662202358246
-0.224521577358246
0.019619047641754
0.263759672641754
0.385829985141754
0.507900297641754
0.507900297641754
0.385829985141754
0.141689360141754
0.019619047641754
-0.102451264858246
0.019619047641754
0.263759672641754
0.385829985141754
0.507900297641754
0.263759672641754
0.019619047641754
-0.346591889858246
-0.346591889858246
-0.224521577358246
0.019619047641754
0.141689360141754
0.019619047641754
-0.102451264858246
-0.346591889858246
-0.468662202358246
-0.468662202358246
-0.346591889858246
-0.102451264858246
-0.102451264858246
0.019619047641754
0.141689360141754
0.141689360141754
0.263759672641754
0.263759672641754
0.263759672641754
0.141689360141754
-0.102451264858246
-0.346591889858246
-0.468662202358246
-0.346591889858246
-0.224521577358246
-0.102451264858246
-0.224521577358246
-0.346591889858246
-0.346591889858246
-0.346591889858246
-0.102451264858246
0.141689360141754
0.385829985141754
0.385829985141754
0.019619047641754
-0.346591889858246
-0.712802827358246
-0.590732514858246
-0.102451264858246
0.385829985141754
0.629970610141754
0.629970610141754
0.141689360141754
-0.590732514858246
-0.956943452358246
-1.079013824462891
-0.712802827358246
-0.224521577358246
0.385829985141754
0.629970610141754
0.385829985141754
0.141689360141754
-0.102451264858246
-0.346591889858246
-0.224521577358246
0.019619047641754
0.263759672641754
0.507900297641754
0.385829985141754
0.141689360141754
-0.102451264858246
-0.102451264858246
0.263759672641754
0.507900297641754
0.507900297641754
0.385829985141754
0.263759672641754
0.263759672641754
0.385829985141754
0.385829985141754
0.141689360141754
-0.102451264858246
-0.468662202358246
-0.468662202358246
-0.346591889858246
0.019619047641754
0.507900297641754
0.752040922641754
0.507900297641754
0.141689360141754
-0.102451264858246
-0.102451264858246
-0.102451264858246
0.019619047641754
0.141689360141754
0.263759672641754
0.019619047641754
-0.102451264858246
-0.224521577358246
-0.224521577358246
-0.102451264858246
0.141689360141754
0.385829985141754
0.263759672641754
0.141689360141754
-0.102451264858246
-0.224521577358246
-0.346591889858246
-0.346591889858246
-0.346591889858246
-0.346591889858246
-0.224521577358246
0.019619047641754
0.019619047641754
-0.102451264858246
-0.224521577358246
-0.346591889858246
-0.346591889858246
-0.102451264858246
0.263759672641754
0.385829985141754
0.507900297641754
0.385829985141754
0.141689360141754
-0.224521577358246
-0.468662202358246
-0.590732514858246
-0.590732514858246
-0.468662202358246
-0.224521577358246
-0.102451264858246
-0.102451264858246
-0.102451264858246
0.019619047641754
0.141689360141754
0.263759672641754
0.141689360141754
0.019619047641754
0.019619047641754
0.019619047641754
0.141689360141754
0.141689360141754
0.019619047641754
0.019619047641754
0.019619047641754
0.019619047641754
0.019619047641754
0.019619047641754
-0.224521577358246
-0.468662202358246
-0.590732514858246
-0.468662202358246
-0.102451264858246
0.019619047641754
0.141689360141754
0.385829985141754
0.507900297641754
0.507900297641754
0.141689360141754
-0.102451264858246
-0.224521577358246
-0.102451264858246
0.141689360141754
0.263759672641754
0.263759672641754
0.263759672641754
0.263759672641754
0.141689360141754
0.019619047641754
-0.102451264858246
-0.224521577358246
-0.224521577358246
-0.224521577358246
-0.224521577358246
-0.224521577358246
-0.224521577358246
-0.102451264858246
0.019619047641754
0.019619047641754
-0.224521577358246
-0.346591889858246
-0.224521577358246
0.141689360141754
0.629970610141754
0.752040922641754
0.629970610141754
0.263759672641754
0.019619047641754
0.019619047641754
0.263759672641754
0.385829985141754
0.141689360141754
-0.224521577358246
-0.590732514858246
-0.468662202358246
-0.224521577358246
-0.102451264858246
-0.224521577358246
-0.346591889858246
-0.346591889858246
-0.102451264858246
0.141689360141754
0.507900297641754
0.629970610141754
0.507900297641754
0.263759672641754
0.019619047641754
-0.102451264858246
0.019619047641754
0.141689360141754
0.141689360141754
0.019619047641754
0.019619047641754
0.263759672641754
0.507900297641754
0.507900297641754
0.385829985141754
0.141689360141754
0.019619047641754
0.019619047641754
0.141689360141754
0.385829985141754
0.263759672641754
0.263759672641754
0.019619047641754
-0.102451264858246
-0.224521577358246
-0.102451264858246
0.019619047641754
0.141689360141754
0.141689360141754
0.141689360141754
0.263759672641754
0.263759672641754
0.141689360141754
0.141689360141754
0.141689360141754
0.141689360141754
-0.102451264858246
-0.224521577358246
0.019619047641754
0.385829985141754
0.385829985141754
0.141689360141754
0.019619047641754
0.141689360141754
0.263759672641754
0.019619047641754
-0.468662202358246
-0.712802827358246
-0.834873139858246
-0.590732514858246
-0.346591889858246
0.019619047641754
0.385829985141754
0.507900297641754
0.507900297641754
0.385829985141754
0.263759672641754
0.141689360141754
0.019619047641754
-0.102451264858246
-0.346591889858246
-0.468662202358246
-0.346591889858246
-0.102451264858246
0.385829985141754
0.629970610141754
0.507900297641754
0.263759672641754
0.019619047641754
-0.102451264858246
-0.102451264858246
-0.102451264858246
-0.102451264858246
-0.224521577358246
-0.590732514858246
-0.712802827358246
-0.468662202358246
0.019619047641754
0.507900297641754
0.629970610141754
0.507900297641754
0.141689360141754
0.019619047641754
-0.102451264858246
-0.102451264858246
-0.224521577358246
-0.102451264858246
0.141689360141754
0.385829985141754
0.629970610141754
0.507900297641754
0.141689360141754
-0.224521577358246
-0.346591889858246
-0.224521577358246
0.019619047641754
0.263759672641754
0.385829985141754
0.263759672641754
0.019619047641754
-0.102451264858246
-0.224521577358246
-0.224521577358246
-0.102451264858246
0.019619047641754
0.263759672641754
0.385829985141754
0.385829985141754
0.263759672641754
0.141689360141754
0.019619047641754
-0.102451264858246
-0.224521577358246
-0.346591889858246
-0.224521577358246
-0.102451264858246
0.019619047641754
0.141689360141754
0.141689360141754
0.263759672641754
0.385829985141754
0.385829985141754
0.263759672641754
0.141689360141754
-0.102451264858246
-0.102451264858246
-0.102451264858246
0.019619047641754
-0.102451264858246
-0.224521577358246
-0.224521577358246
-0.346591889858246
-0.224521577358246
0.141689360141754
0.385829985141754
0.263759672641754
0.141689360141754
-0.102451264858246
-0.102451264858246
-0.102451264858246
0.141689360141754
0.385829985141754
0.263759672641754
0.141689360141754
0.019619047641754
0.019619047641754
0.019619047641754
-0.102451264858246
-0.102451264858246
0.019619047641754
0.019619047641754
0.019619047641754
-0.102451264858246
-0.346591889858246
-0.468662202358246
-0.224521577358246
0.019619047641754
0.263759672641754
0.263759672641754
0.141689360141754
0.019619047641754
-0.224521577358246
-0.468662202358246
-0.590732514858246
-0.468662202358246
0.019619047641754
0.263759672641754
0.507900297641754
0.385829985141754
0.263759672641754
0.141689360141754
0.019619047641754
0.019619047641754
0.141689360141754
0.385829985141754
0.385829985141754
0.019619047641754
-0.346591889858246
-0.468662202358246
-0.346591889858246
-0.102451264858246
-0.224521577358246
-0.468662202358246
-0.712802827358246
-0.712802827358246
-0.590732514858246
-0.224521577358246
0.019619047641754
0.141689360141754
