# Supplementary material for: Small Size of Recorded Neuronal Structures Confines the Accuracy in Direct Axonal Voltage Measurements
Source: eNeuro. 2021 Aug 2;8(4):ENEURO.0059-21.2021. doi: 10.1523/ENEURO.0059-21.2021 (PMC8342265; doi:10.1523/ENEURO.0059-21.2021)
Supplement: Extended Data 1 — NEURON codes producing data shown in Figures 2, 5, 8. Download Extended Data 1, ZIP file. [file enu-eN-NWR-0059-21-s01.zip › realistic amplifier model/1_amplifier construction/filter_set/test_1/1k.dat]

0.041343688964844
0.041343688964844
0.041343688964844
0.041343688964844
0.041343688964844
0.041343688964844
0.041343688964844
0.041343688964844
0.041343688964844
0.041343688964844
0.041343688964844
0.041343688964844
0.041343688964844
0.041343688964844
0.041343688964844
0.041343688964844
0.041343688964844
0.041343688964844
0.041343688964844
0.041343688964844
0.041343688964844
0.041343688964844
0.041343688964844
0.041343688964844
0.041343688964844
0.041343688964844
0.041343688964844
0.041343688964844
0.041343688964844
0.041343688964844
0.041343688964844
0.041343688964844
0.041343688964844
0.041343688964844
0.041343688964844
0.041343688964844
0.041343688964844
0.041343688964844
0.041343688964844
0.041343688964844
0.041343688964844
0.041343688964844
0.041343688964844
0.041343688964844
0.041343688964844
0.041343688964844
0.041343688964844
0.041343688964844
0.041343688964844
0.041343688964844
0.041343688964844
0.041343688964844
0.041343688964844
0.041343688964844
0.041343688964844
0.041343688964844
0.041343688964844
0.041343688964844
-0.080726623535156
0.041343688964844
-0.080726623535156
-0.080726623535156
0.041343688964844
0.041343688964844
0.041343688964844
0.041343688964844
0.041343688964844
-0.080726623535156
0.041343688964844
0.041343688964844
0.041343688964844
0.041343688964844
0.041343688964844
-0.080726623535156
0.041343688964844
0.041343688964844
0.041343688964844
0.041343688964844
0.041343688964844
0.041343688964844
0.041343688964844
0.041343688964844
0.041343688964844
0.041343688964844
0.041343688964844
0.041343688964844
0.041343688964844
0.041343688964844
0.041343688964844
0.041343688964844
0.041343688964844
0.041343688964844
0.041343688964844
0.041343688964844
0.041343688964844
0.041343688964844
0.041343688964844
0.041343688964844
0.041343688964844
0.041343688964844
0.041343688964844
0.041343688964844
0.041343688964844
0.041343688964844
0.041343688964844
0.041343688964844
0.041343688964844
0.041343688964844
0.041343688964844
0.041343688964844
0.041343688964844
0.041343688964844
0.041343688964844
0.041343688964844
0.041343688964844
0.041343688964844
0.041343688964844
0.041343688964844
0.041343688964844
0.041343688964844
0.041343688964844
0.041343688964844
0.041343688964844
0.041343688964844
0.041343688964844
0.041343688964844
0.041343688964844
0.041343688964844
0.041343688964844
0.041343688964844
0.041343688964844
0.041343688964844
0.041343688964844
0.041343688964844
0.041343688964844
0.041343688964844
0.041343688964844
0.041343688964844
0.041343688964844
0.041343688964844
0.041343688964844
0.041343688964844
0.041343688964844
0.041343688964844
0.041343688964844
0.041343688964844
0.041343688964844
0.041343688964844
0.041343688964844
0.041343688964844
0.041343688964844
0.041343688964844
0.041343688964844
0.041343688964844
0.041343688964844
0.041343688964844
0.041343688964844
0.041343688964844
0.041343688964844
0.041343688964844
0.041343688964844
0.041343688964844
0.041343688964844
0.041343688964844
0.041343688964844
0.041343688964844
0.041343688964844
0.041343688964844
0.041343688964844
0.041343688964844
0.041343688964844
0.041343688964844
0.041343688964844
0.041343688964844
0.041343688964844
0.041343688964844
0.041343688964844
0.041343688964844
0.041343688964844
0.041343688964844
0.041343688964844
0.041343688964844
0.041343688964844
0.041343688964844
0.041343688964844
0.041343688964844
0.041343688964844
0.041343688964844
0.041343688964844
0.041343688964844
0.041343688964844
0.041343688964844
0.041343688964844
0.041343688964844
0.041343688964844
0.041343688964844
0.041343688964844
0.041343688964844
0.041343688964844
0.041343688964844
0.041343688964844
0.041343688964844
0.041343688964844
0.041343688964844
0.041343688964844
0.041343688964844
0.041343688964844
0.041343688964844
0.041343688964844
0.041343688964844
0.041343688964844
0.041343688964844
0.041343688964844
0.041343688964844
0.041343688964844
0.041343688964844
0.041343688964844
0.041343688964844
0.041343688964844
0.041343688964844
0.041343688964844
0.041343688964844
0.041343688964844
0.041343688964844
0.041343688964844
0.041343688964844
0.041343688964844
0.041343688964844
0.041343688964844
0.041343688964844
0.041343688964844
0.041343688964844
0.041343688964844
0.041343688964844
0.041343688964844
0.041343688964844
0.041343688964844
0.041343688964844
0.041343688964844
0.041343688964844
0.041343688964844
0.041343688964844
0.041343688964844
0.041343688964844
0.041343688964844
0.041343688964844
0.041343688964844
0.041343688964844
0.041343688964844
0.041343688964844
0.041343688964844
0.041343688964844
0.041343688964844
0.041343688964844
0.041343688964844
0.041343688964844
0.041343688964844
0.041343688964844
0.041343688964844
0.041343688964844
0.041343688964844
0.041343688964844
0.041343688964844
0.041343688964844
0.041343688964844
0.041343688964844
0.041343688964844
0.041343688964844
0.041343688964844
0.041343688964844
0.041343688964844
0.041343688964844
0.041343688964844
0.041343688964844
0.041343688964844
0.041343688964844
0.041343688964844
0.041343688964844
0.041343688964844
0.041343688964844
0.041343688964844
0.041343688964844
0.041343688964844
0.041343688964844
0.041343688964844
0.041343688964844
0.041343688964844
0.041343688964844
0.041343688964844
0.041343688964844
0.041343688964844
0.041343688964844
0.041343688964844
0.041343688964844
0.041343688964844
0.041343688964844
0.041343688964844
0.041343688964844
0.041343688964844
0.041343688964844
0.041343688964844
0.041343688964844
0.041343688964844
0.041343688964844
0.041343688964844
0.041343688964844
0.041343688964844
0.041343688964844
0.041343688964844
0.041343688964844
0.041343688964844
0.041343688964844
0.041343688964844
0.041343688964844
0.041343688964844
0.041343688964844
0.041343688964844
0.041343688964844
0.041343688964844
0.041343688964844
0.041343688964844
0.041343688964844
0.041343688964844
0.041343688964844
0.041343688964844
0.041343688964844
0.041343688964844
0.041343688964844
0.041343688964844
0.041343688964844
0.041343688964844
0.041343688964844
0.041343688964844
0.041343688964844
0.041343688964844
0.041343688964844
0.041343688964844
0.041343688964844
0.041343688964844
0.041343688964844
0.041343688964844
0.041343688964844
0.041343688964844
0.041343688964844
0.041343688964844
0.041343688964844
0.041343688964844
0.041343688964844
0.041343688964844
0.041343688964844
0.041343688964844
0.041343688964844
0.041343688964844
0.041343688964844
0.041343688964844
0.041343688964844
0.041343688964844
0.041343688964844
0.041343688964844
0.041343688964844
0.041343688964844
0.041343688964844
0.041343688964844
0.041343688964844
0.041343688964844
0.041343688964844
0.041343688964844
0.041343688964844
0.041343688964844
-0.080726623535156
0.041343688964844
-0.080726623535156
0.041343688964844
0.041343688964844
0.041343688964844
-0.080726623535156
0.041343688964844
0.041343688964844
0.041343688964844
0.041343688964844
0.041343688964844
0.041343688964844
-0.080726623535156
0.041343688964844
-0.080726623535156
-0.080726623535156
-0.080726623535156
0.041343688964844
0.041343688964844
-0.080726623535156
0.041343688964844
0.041343688964844
0.041343688964844
0.041343688964844
-0.080726623535156
0.041343688964844
0.041343688964844
-0.080726623535156
0.041343688964844
0.041343688964844
0.041343688964844
0.041343688964844
0.041343688964844
0.041343688964844
-0.080726623535156
0.041343688964844
0.041343688964844
0.041343688964844
-0.080726623535156
0.041343688964844
0.041343688964844
0.041343688964844
0.041343688964844
-0.080726623535156
-0.080726623535156
0.041343688964844
0.041343688964844
0.041343688964844
-0.080726623535156
-0.080726623535156
0.041343688964844
0.041343688964844
0.041343688964844
0.041343688964844
0.041343688964844
0.041343688964844
-0.080726623535156
-0.080726623535156
0.041343688964844
0.041343688964844
-0.080726623535156
0.041343688964844
0.041343688964844
0.041343688964844
0.041343688964844
0.041343688964844
0.041343688964844
0.041343688964844
0.041343688964844
0.041343688964844
0.041343688964844
0.041343688964844
0.041343688964844
0.041343688964844
0.041343688964844
0.041343688964844
0.041343688964844
0.041343688964844
0.041343688964844
0.041343688964844
0.041343688964844
0.041343688964844
0.041343688964844
0.041343688964844
0.041343688964844
0.041343688964844
0.041343688964844
0.041343688964844
0.041343688964844
0.041343688964844
0.041343688964844
0.041343688964844
0.041343688964844
0.041343688964844
0.041343688964844
0.041343688964844
0.041343688964844
0.041343688964844
0.041343688964844
0.041343688964844
0.041343688964844
0.041343688964844
0.041343688964844
0.041343688964844
0.041343688964844
0.041343688964844
0.041343688964844
0.041343688964844
0.041343688964844
0.041343688964844
0.041343688964844
0.041343688964844
0.041343688964844
0.041343688964844
0.041343688964844
0.041343688964844
0.041343688964844
0.041343688964844
0.041343688964844
0.041343688964844
0.041343688964844
0.041343688964844
0.041343688964844
0.041343688964844
0.041343688964844
0.041343688964844
0.041343688964844
0.041343688964844
0.041343688964844
0.041343688964844
0.041343688964844
0.041343688964844
0.041343688964844
-0.080726623535156
-0.080726623535156
0.041343688964844
0.041343688964844
0.041343688964844
0.041343688964844
-0.080726623535156
0.041343688964844
0.041343688964844
0.041343688964844
0.041343688964844
0.041343688964844
0.041343688964844
-0.080726623535156
-0.080726623535156
0.041343688964844
0.041343688964844
0.041343688964844
-0.080726623535156
0.041343688964844
0.041343688964844
0.041343688964844
0.041343688964844
-0.080726623535156
0.041343688964844
-0.080726623535156
-0.080726623535156
0.041343688964844
0.041343688964844
0.041343688964844
0.041343688964844
-0.080726623535156
-0.080726623535156
0.041343688964844
0.041343688964844
0.041343688964844
0.041343688964844
0.041343688964844
0.041343688964844
0.041343688964844
0.041343688964844
0.041343688964844
0.041343688964844
0.041343688964844
0.041343688964844
0.041343688964844
0.041343688964844
0.041343688964844
0.041343688964844
0.041343688964844
0.041343688964844
0.041343688964844
0.041343688964844
0.041343688964844
0.041343688964844
0.041343688964844
0.041343688964844
0.041343688964844
0.041343688964844
0.041343688964844
0.041343688964844
0.041343688964844
0.041343688964844
0.041343688964844
0.041343688964844
0.041343688964844
0.041343688964844
0.041343688964844
0.041343688964844
0.041343688964844
0.041343688964844
0.041343688964844
0.041343688964844
0.041343688964844
0.041343688964844
0.041343688964844
0.041343688964844
0.041343688964844
0.041343688964844
0.041343688964844
0.041343688964844
0.041343688964844
0.041343688964844
0.041343688964844
0.041343688964844
0.041343688964844
0.041343688964844
0.041343688964844
0.041343688964844
0.041343688964844
0.041343688964844
0.041343688964844
0.041343688964844
0.041343688964844
0.041343688964844
0.041343688964844
0.041343688964844
0.041343688964844
0.041343688964844
0.041343688964844
0.041343688964844
0.041343688964844
0.041343688964844
0.041343688964844
0.041343688964844
0.041343688964844
0.041343688964844
0.041343688964844
0.041343688964844
0.041343688964844
0.041343688964844
0.041343688964844
0.041343688964844
0.041343688964844
0.041343688964844
-0.080726623535156
0.041343688964844
0.041343688964844
0.041343688964844
0.041343688964844
-0.080726623535156
0.041343688964844
0.041343688964844
0.041343688964844
0.041343688964844
0.041343688964844
-0.080726623535156
-0.080726623535156
0.041343688964844
0.041343688964844
-0.080726623535156
-0.080726623535156
-0.080726623535156
0.041343688964844
-0.080726623535156
-0.080726623535156
-0.080726623535156
-0.080726623535156
-0.080726623535156
0.041343688964844
-0.080726623535156
-0.080726623535156
-0.080726623535156
-0.080726623535156
-0.080726623535156
-0.080726623535156
-0.080726623535156
-0.080726623535156
-0.080726623535156
-0.080726623535156
-0.080726623535156
-0.080726623535156
-0.080726623535156
-0.080726623535156
-0.080726623535156
-0.080726623535156
-0.080726623535156
-0.080726623535156
-0.080726623535156
-0.080726623535156
-0.080726623535156
-0.080726623535156
-0.080726623535156
-0.080726623535156
-0.080726623535156
-0.080726623535156
-0.080726623535156
-0.080726623535156
-0.080726623535156
-0.080726623535156
-0.080726623535156
-0.080726623535156
-0.080726623535156
-0.080726623535156
-0.080726623535156
-0.080726623535156
-0.080726623535156
-0.080726623535156
-0.080726623535156
-0.080726623535156
-0.080726623535156
-0.080726623535156
-0.080726623535156
-0.080726623535156
-0.080726623535156
-0.080726623535156
-0.080726623535156
-0.080726623535156
-0.080726623535156
-0.080726623535156
-0.080726623535156
-0.080726623535156
-0.080726623535156
-0.080726623535156
-0.080726623535156
-0.080726623535156
-0.080726623535156
-0.080726623535156
-0.080726623535156
-0.080726623535156
-0.080726623535156
-0.080726623535156
-0.080726623535156
-0.080726623535156
-0.080726623535156
-0.080726623535156
-0.080726623535156
-0.080726623535156
-0.080726623535156
-0.080726623535156
-0.080726623535156
-0.080726623535156
-0.080726623535156
-0.080726623535156
-0.080726623535156
-0.080726623535156
-0.080726623535156
-0.080726623535156
-0.080726623535156
-0.080726623535156
-0.080726623535156
-0.080726623535156
-0.080726623535156
-0.080726623535156
-0.080726623535156
-0.080726623535156
-0.080726623535156
-0.080726623535156
-0.080726623535156
-0.080726623535156
-0.080726623535156
-0.080726623535156
-0.080726623535156
-0.080726623535156
-0.080726623535156
-0.080726623535156
-0.080726623535156
-0.080726623535156
-0.080726623535156
-0.080726623535156
-0.080726623535156
-0.080726623535156
-0.080726623535156
-0.080726623535156
-0.080726623535156
-0.080726623535156
-0.080726623535156
-0.080726623535156
-0.080726623535156
-0.080726623535156
-0.080726623535156
-0.080726623535156
-0.080726623535156
-0.080726623535156
-0.080726623535156
-0.080726623535156
-0.080726623535156
-0.080726623535156
-0.080726623535156
-0.080726623535156
-0.080726623535156
-0.080726623535156
-0.080726623535156
-0.080726623535156
-0.080726623535156
-0.080726623535156
-0.080726623535156
-0.080726623535156
-0.080726623535156
-0.080726623535156
-0.080726623535156
-0.080726623535156
-0.080726623535156
-0.080726623535156
-0.080726623535156
-0.080726623535156
-0.080726623535156
-0.080726623535156
-0.080726623535156
-0.080726623535156
-0.080726623535156
-0.080726623535156
-0.080726623535156
-0.080726623535156
-0.080726623535156
-0.080726623535156
-0.080726623535156
-0.080726623535156
-0.080726623535156
-0.080726623535156
-0.080726623535156
-0.080726623535156
-0.080726623535156
-0.080726623535156
-0.080726623535156
-0.080726623535156
-0.080726623535156
-0.080726623535156
-0.080726623535156
-0.080726623535156
-0.080726623535156
-0.080726623535156
-0.080726623535156
-0.080726623535156
-0.080726623535156
-0.080726623535156
-0.080726623535156
-0.080726623535156
-0.080726623535156
-0.080726623535156
-0.080726623535156
-0.080726623535156
-0.080726623535156
-0.080726623535156
-0.080726623535156
-0.080726623535156
-0.080726623535156
-0.080726623535156
-0.080726623535156
-0.080726623535156
-0.080726623535156
-0.080726623535156
-0.080726623535156
-0.080726623535156
-0.080726623535156
-0.080726623535156
-0.080726623535156
-0.080726623535156
-0.080726623535156
-0.080726623535156
-0.080726623535156
-0.080726623535156
-0.080726623535156
-0.080726623535156
-0.080726623535156
-0.080726623535156
-0.080726623535156
-0.080726623535156
-0.080726623535156
-0.080726623535156
-0.080726623535156
-0.080726623535156
-0.080726623535156
-0.080726623535156
-0.080726623535156
-0.080726623535156
-0.080726623535156
-0.080726623535156
-0.080726623535156
-0.080726623535156
-0.080726623535156
-0.080726623535156
-0.080726623535156
-0.080726623535156
-0.080726623535156
-0.080726623535156
-0.080726623535156
-0.080726623535156
-0.080726623535156
-0.080726623535156
-0.080726623535156
-0.080726623535156
-0.080726623535156
-0.080726623535156
-0.080726623535156
-0.080726623535156
-0.080726623535156
-0.080726623535156
-0.080726623535156
-0.080726623535156
-0.080726623535156
-0.080726623535156
-0.080726623535156
-0.080726623535156
-0.080726623535156
-0.080726623535156
-0.080726623535156
-0.080726623535156
-0.080726623535156
-0.080726623535156
-0.080726623535156
-0.080726623535156
-0.080726623535156
-0.080726623535156
-0.080726623535156
-0.080726623535156
-0.080726623535156
-0.080726623535156
-0.080726623535156
-0.080726623535156
-0.080726623535156
-0.080726623535156
-0.080726623535156
-0.080726623535156
-0.080726623535156
-0.080726623535156
-0.080726623535156
-0.080726623535156
-0.080726623535156
-0.080726623535156
-0.080726623535156
-0.080726623535156
-0.080726623535156
-0.080726623535156
-0.080726623535156
-0.080726623535156
-0.080726623535156
-0.080726623535156
-0.080726623535156
-0.080726623535156
-0.080726623535156
-0.080726623535156
-0.080726623535156
-0.080726623535156
-0.080726623535156
-0.080726623535156
-0.080726623535156
-0.080726623535156
-0.080726623535156
-0.080726623535156
-0.080726623535156
-0.080726623535156
-0.080726623535156
-0.080726623535156
-0.080726623535156
-0.080726623535156
-0.080726623535156
-0.080726623535156
-0.080726623535156
-0.080726623535156
-0.080726623535156
-0.080726623535156
-0.080726623535156
-0.080726623535156
-0.080726623535156
-0.080726623535156
-0.080726623535156
-0.080726623535156
-0.080726623535156
-0.080726623535156
-0.080726623535156
-0.080726623535156
-0.080726623535156
-0.080726623535156
-0.080726623535156
-0.080726623535156
-0.080726623535156
-0.080726623535156
-0.080726623535156
-0.080726623535156
-0.080726623535156
-0.080726623535156
-0.080726623535156
-0.080726623535156
-0.080726623535156
-0.080726623535156
-0.080726623535156
-0.080726623535156
-0.080726623535156
-0.080726623535156
-0.080726623535156
-0.080726623535156
-0.080726623535156
-0.080726623535156
-0.080726623535156
-0.080726623535156
-0.080726623535156
-0.080726623535156
-0.080726623535156
-0.080726623535156
-0.080726623535156
-0.080726623535156
-0.080726623535156
-0.080726623535156
-0.080726623535156
-0.080726623535156
-0.080726623535156
-0.080726623535156
-0.080726623535156
-0.080726623535156
-0.080726623535156
-0.080726623535156
-0.080726623535156
-0.080726623535156
-0.080726623535156
-0.080726623535156
-0.080726623535156
-0.080726623535156
-0.080726623535156
-0.080726623535156
-0.080726623535156
-0.080726623535156
-0.080726623535156
-0.080726623535156
-0.080726623535156
-0.080726623535156
-0.080726623535156
-0.080726623535156
-0.080726623535156
-0.080726623535156
-0.080726623535156
-0.080726623535156
-0.080726623535156
-0.080726623535156
-0.080726623535156
-0.080726623535156
-0.080726623535156
-0.080726623535156
-0.080726623535156
-0.080726623535156
-0.080726623535156
-0.080726623535156
-0.080726623535156
-0.080726623535156
-0.080726623535156
-0.080726623535156
-0.080726623535156
-0.080726623535156
-0.080726623535156
-0.080726623535156
-0.080726623535156
-0.080726623535156
-0.080726623535156
-0.080726623535156
-0.080726623535156
-0.080726623535156
-0.080726623535156
-0.080726623535156
-0.080726623535156
-0.080726623535156
-0.080726623535156
-0.080726623535156
-0.080726623535156
-0.080726623535156
-0.080726623535156
-0.080726623535156
-0.080726623535156
-0.080726623535156
-0.080726623535156
-0.080726623535156
-0.080726623535156
-0.080726623535156
-0.080726623535156
-0.080726623535156
-0.080726623535156
-0.080726623535156
-0.080726623535156
-0.080726623535156
-0.080726623535156
-0.080726623535156
-0.080726623535156
-0.080726623535156
-0.080726623535156
-0.080726623535156
-0.080726623535156
-0.080726623535156
-0.080726623535156
-0.080726623535156
-0.080726623535156
-0.080726623535156
-0.080726623535156
-0.080726623535156
-0.080726623535156
-0.080726623535156
-0.080726623535156
-0.080726623535156
-0.080726623535156
-0.080726623535156
-0.080726623535156
-0.080726623535156
-0.080726623535156
-0.080726623535156
-0.080726623535156
-0.080726623535156
-0.080726623535156
-0.080726623535156
-0.080726623535156
-0.080726623535156
-0.080726623535156
-0.080726623535156
-0.080726623535156
-0.080726623535156
-0.080726623535156
-0.080726623535156
-0.080726623535156
-0.080726623535156
-0.080726623535156
-0.080726623535156
-0.080726623535156
-0.080726623535156
-0.080726623535156
-0.080726623535156
-0.080726623535156
-0.080726623535156
-0.080726623535156
-0.080726623535156
-0.080726623535156
-0.080726623535156
-0.080726623535156
-0.080726623535156
-0.080726623535156
-0.080726623535156
-0.080726623535156
-0.080726623535156
-0.080726623535156
-0.080726623535156
-0.080726623535156
-0.080726623535156
-0.080726623535156
-0.080726623535156
-0.080726623535156
-0.080726623535156
-0.080726623535156
-0.080726623535156
-0.080726623535156
0.041343688964844
0.041343688964844
-0.080726623535156
0.041343688964844
0.041343688964844
0.041343688964844
0.041343688964844
0.041343688964844
-0.080726623535156
0.041343688964844
0.041343688964844
0.041343688964844
0.041343688964844
0.041343688964844
0.041343688964844
0.041343688964844
0.041343688964844
0.041343688964844
0.041343688964844
0.041343688964844
0.041343688964844
0.041343688964844
0.041343688964844
0.041343688964844
0.041343688964844
0.041343688964844
0.041343688964844
0.041343688964844
0.041343688964844
0.041343688964844
0.041343688964844
0.041343688964844
0.041343688964844
0.041343688964844
0.041343688964844
0.041343688964844
0.041343688964844
0.041343688964844
0.041343688964844
0.041343688964844
0.041343688964844
0.041343688964844
0.041343688964844
0.041343688964844
0.041343688964844
0.041343688964844
0.041343688964844
0.041343688964844
0.041343688964844
0.041343688964844
0.041343688964844
0.041343688964844
0.041343688964844
0.041343688964844
0.041343688964844
0.041343688964844
0.041343688964844
0.041343688964844
0.041343688964844
0.041343688964844
0.041343688964844
0.041343688964844
0.041343688964844
0.041343688964844
0.041343688964844
0.041343688964844
0.041343688964844
0.041343688964844
0.041343688964844
0.041343688964844
0.041343688964844
0.041343688964844
0.041343688964844
0.041343688964844
0.041343688964844
0.041343688964844
0.041343688964844
0.041343688964844
0.041343688964844
0.041343688964844
0.041343688964844
0.041343688964844
0.041343688964844
0.041343688964844
0.041343688964844
0.041343688964844
0.041343688964844
0.041343688964844
0.041343688964844
0.041343688964844
0.041343688964844
0.041343688964844
0.041343688964844
0.041343688964844
0.041343688964844
0.041343688964844
0.041343688964844
0.041343688964844
0.041343688964844
0.041343688964844
0.041343688964844
0.041343688964844
0.041343688964844
0.041343688964844
0.041343688964844
0.041343688964844
0.041343688964844
0.041343688964844
0.041343688964844
0.041343688964844
0.041343688964844
0.041343688964844
0.041343688964844
0.041343688964844
0.041343688964844
0.041343688964844
0.041343688964844
0.041343688964844
0.041343688964844
0.041343688964844
0.041343688964844
0.041343688964844
0.041343688964844
0.041343688964844
0.041343688964844
0.041343688964844
0.041343688964844
0.041343688964844
0.041343688964844
0.041343688964844
0.041343688964844
0.041343688964844
0.041343688964844
0.041343688964844
0.041343688964844
0.041343688964844
0.041343688964844
0.041343688964844
0.041343688964844
0.041343688964844
0.041343688964844
0.041343688964844
0.041343688964844
0.041343688964844
0.041343688964844
0.041343688964844
-0.080726623535156
0.041343688964844
0.041343688964844
0.041343688964844
0.041343688964844
-0.080726623535156
0.041343688964844
0.041343688964844
-0.080726623535156
-0.080726623535156
-0.080726623535156
-0.080726623535156
0.041343688964844
-0.080726623535156
-0.080726623535156
-0.080726623535156
-0.080726623535156
0.041343688964844
-0.080726623535156
-0.080726623535156
-0.080726623535156
-0.080726623535156
-0.080726623535156
-0.080726623535156
-0.080726623535156
-0.080726623535156
-0.080726623535156
-0.080726623535156
-0.080726623535156
-0.080726623535156
-0.080726623535156
-0.080726623535156
-0.080726623535156
-0.080726623535156
-0.080726623535156
-0.080726623535156
-0.080726623535156
-0.080726623535156
-0.080726623535156
-0.080726623535156
-0.080726623535156
-0.080726623535156
-0.080726623535156
-0.080726623535156
-0.080726623535156
-0.080726623535156
-0.080726623535156
-0.080726623535156
-0.080726623535156
0.041343688964844
-0.080726623535156
-0.080726623535156
-0.080726623535156
-0.080726623535156
-0.080726623535156
-0.080726623535156
-0.080726623535156
0.041343688964844
-0.080726623535156
0.041343688964844
-0.080726623535156
-0.080726623535156
0.041343688964844
0.041343688964844
-0.080726623535156
0.041343688964844
0.041343688964844
-0.080726623535156
0.041343688964844
0.041343688964844
0.041343688964844
0.041343688964844
0.041343688964844
0.041343688964844
0.041343688964844
0.041343688964844
0.041343688964844
0.041343688964844
0.041343688964844
0.041343688964844
0.041343688964844
0.041343688964844
0.041343688964844
0.041343688964844
0.041343688964844
0.041343688964844
0.041343688964844
0.041343688964844
0.041343688964844
0.041343688964844
0.041343688964844
0.041343688964844
0.041343688964844
0.041343688964844
0.041343688964844
0.041343688964844
0.041343688964844
0.041343688964844
0.041343688964844
0.041343688964844
0.041343688964844
0.041343688964844
0.041343688964844
0.041343688964844
0.041343688964844
0.041343688964844
0.041343688964844
0.041343688964844
0.041343688964844
0.041343688964844
0.041343688964844
0.041343688964844
0.041343688964844
0.041343688964844
0.041343688964844
0.041343688964844
0.041343688964844
0.041343688964844
0.041343688964844
0.041343688964844
0.041343688964844
0.041343688964844
0.041343688964844
0.041343688964844
0.041343688964844
0.041343688964844
0.041343688964844
0.041343688964844
0.041343688964844
0.041343688964844
0.041343688964844
0.041343688964844
0.041343688964844
0.041343688964844
0.041343688964844
0.041343688964844
0.041343688964844
0.041343688964844
0.041343688964844
0.041343688964844
0.041343688964844
0.041343688964844
0.041343688964844
0.041343688964844
0.041343688964844
0.041343688964844
0.041343688964844
0.041343688964844
0.041343688964844
0.041343688964844
0.041343688964844
0.041343688964844
0.041343688964844
0.041343688964844
0.041343688964844
0.041343688964844
0.041343688964844
0.041343688964844
0.041343688964844
0.041343688964844
0.041343688964844
0.041343688964844
0.041343688964844
0.041343688964844
0.041343688964844
0.041343688964844
0.041343688964844
0.041343688964844
0.041343688964844
0.041343688964844
0.041343688964844
0.041343688964844
0.041343688964844
0.041343688964844
0.041343688964844
0.041343688964844
0.041343688964844
0.041343688964844
0.041343688964844
0.041343688964844
0.041343688964844
0.041343688964844
0.041343688964844
0.041343688964844
0.041343688964844
0.041343688964844
0.041343688964844
0.041343688964844
0.041343688964844
0.041343688964844
0.041343688964844
0.041343688964844
0.041343688964844
0.041343688964844
0.041343688964844
0.041343688964844
0.041343688964844
0.041343688964844
0.041343688964844
0.041343688964844
0.041343688964844
0.041343688964844
0.041343688964844
0.041343688964844
0.041343688964844
0.041343688964844
0.041343688964844
0.041343688964844
0.041343688964844
0.041343688964844
0.041343688964844
0.041343688964844
0.041343688964844
0.041343688964844
0.041343688964844
0.041343688964844
0.041343688964844
0.041343688964844
0.041343688964844
0.041343688964844
0.041343688964844
0.041343688964844
0.041343688964844
0.041343688964844
0.041343688964844
0.041343688964844
0.041343688964844
0.041343688964844
0.041343688964844
0.041343688964844
0.041343688964844
0.041343688964844
0.041343688964844
0.041343688964844
0.041343688964844
0.041343688964844
0.041343688964844
0.041343688964844
0.041343688964844
0.041343688964844
0.041343688964844
0.041343688964844
0.041343688964844
0.041343688964844
0.041343688964844
0.041343688964844
0.041343688964844
0.041343688964844
0.041343688964844
0.041343688964844
0.041343688964844
0.041343688964844
0.041343688964844
0.041343688964844
0.041343688964844
0.041343688964844
0.041343688964844
0.041343688964844
0.041343688964844
0.041343688964844
0.041343688964844
0.041343688964844
0.041343688964844
0.041343688964844
0.041343688964844
0.041343688964844
0.041343688964844
0.041343688964844
0.041343688964844
0.041343688964844
0.041343688964844
0.041343688964844
0.041343688964844
0.041343688964844
0.041343688964844
0.041343688964844
0.041343688964844
0.041343688964844
0.041343688964844
0.041343688964844
0.041343688964844
0.041343688964844
0.041343688964844
0.041343688964844
0.041343688964844
0.041343688964844
0.041343688964844
0.041343688964844
0.041343688964844
0.041343688964844
0.041343688964844
0.041343688964844
0.041343688964844
0.041343688964844
0.041343688964844
0.041343688964844
0.041343688964844
0.041343688964844
0.041343688964844
0.041343688964844
0.041343688964844
0.041343688964844
0.041343688964844
-0.080726623535156
0.041343688964844
0.041343688964844
0.041343688964844
0.041343688964844
-0.080726623535156
0.041343688964844
0.041343688964844
-0.080726623535156
0.041343688964844
-0.080726623535156
-0.080726623535156
-0.080726623535156
0.041343688964844
-0.080726623535156
-0.080726623535156
-0.080726623535156
-0.080726623535156
-0.080726623535156
0.041343688964844
0.041343688964844
-0.080726623535156
-0.080726623535156
-0.080726623535156
-0.080726623535156
-0.080726623535156
-0.080726623535156
-0.080726623535156
-0.080726623535156
-0.080726623535156
0.041343688964844
-0.080726623535156
0.041343688964844
-0.080726623535156
-0.080726623535156
-0.080726623535156
-0.080726623535156
-0.080726623535156
-0.080726623535156
-0.080726623535156
-0.080726623535156
-0.080726623535156
-0.080726623535156
-0.080726623535156
0.041343688964844
-0.080726623535156
-0.080726623535156
-0.080726623535156
-0.080726623535156
-0.080726623535156
-0.080726623535156
-0.080726623535156
-0.080726623535156
-0.080726623535156
-0.080726623535156
-0.080726623535156
-0.080726623535156
0.041343688964844
-0.080726623535156
-0.080726623535156
-0.080726623535156
0.041343688964844
-0.080726623535156
-0.080726623535156
-0.080726623535156
0.041343688964844
-0.080726623535156
0.041343688964844
-0.080726623535156
-0.080726623535156
0.041343688964844
0.041343688964844
0.041343688964844
-0.080726623535156
0.041343688964844
0.041343688964844
-0.080726623535156
0.041343688964844
0.041343688964844
0.041343688964844
0.041343688964844
0.041343688964844
0.041343688964844
0.041343688964844
0.041343688964844
0.041343688964844
0.041343688964844
0.041343688964844
0.041343688964844
0.041343688964844
0.041343688964844
0.041343688964844
0.041343688964844
0.041343688964844
0.041343688964844
0.041343688964844
0.041343688964844
0.041343688964844
0.041343688964844
0.041343688964844
0.041343688964844
0.041343688964844
0.041343688964844
0.041343688964844
0.041343688964844
0.041343688964844
0.041343688964844
0.041343688964844
0.041343688964844
0.041343688964844
0.041343688964844
0.041343688964844
0.041343688964844
0.041343688964844
0.041343688964844
0.041343688964844
0.041343688964844
0.041343688964844
0.041343688964844
0.041343688964844
0.041343688964844
0.041343688964844
0.041343688964844
0.041343688964844
0.041343688964844
0.041343688964844
0.041343688964844
0.041343688964844
0.041343688964844
0.041343688964844
0.041343688964844
0.041343688964844
0.041343688964844
0.041343688964844
0.041343688964844
0.041343688964844
0.041343688964844
0.041343688964844
0.041343688964844
0.041343688964844
0.041343688964844
0.041343688964844
0.041343688964844
0.041343688964844
0.041343688964844
0.041343688964844
0.041343688964844
0.041343688964844
0.041343688964844
0.041343688964844
0.041343688964844
0.041343688964844
0.041343688964844
0.041343688964844
0.041343688964844
0.041343688964844
0.041343688964844
0.041343688964844
0.041343688964844
0.041343688964844
0.041343688964844
0.041343688964844
0.041343688964844
0.041343688964844
0.041343688964844
0.041343688964844
0.041343688964844
0.041343688964844
0.041343688964844
0.041343688964844
0.041343688964844
0.041343688964844
0.041343688964844
0.041343688964844
0.041343688964844
0.041343688964844
0.041343688964844
0.041343688964844
0.041343688964844
0.041343688964844
0.041343688964844
0.041343688964844
0.041343688964844
0.041343688964844
0.041343688964844
0.041343688964844
0.041343688964844
0.041343688964844
0.041343688964844
0.041343688964844
0.041343688964844
0.041343688964844
0.041343688964844
0.041343688964844
0.041343688964844
0.041343688964844
0.041343688964844
0.041343688964844
0.041343688964844
0.041343688964844
0.041343688964844
0.041343688964844
0.041343688964844
0.041343688964844
0.041343688964844
0.041343688964844
0.041343688964844
0.041343688964844
0.041343688964844
0.041343688964844
0.041343688964844
0.041343688964844
0.041343688964844
0.041343688964844
0.041343688964844
0.041343688964844
0.041343688964844
0.041343688964844
0.041343688964844
0.041343688964844
0.041343688964844
0.041343688964844
0.041343688964844
0.041343688964844
0.041343688964844
0.041343688964844
0.041343688964844
0.041343688964844
0.041343688964844
0.041343688964844
0.041343688964844
0.041343688964844
0.041343688964844
0.041343688964844
0.041343688964844
0.041343688964844
0.041343688964844
0.041343688964844
0.041343688964844
0.041343688964844
0.041343688964844
0.041343688964844
0.041343688964844
0.041343688964844
0.041343688964844
0.041343688964844
0.041343688964844
0.041343688964844
0.041343688964844
0.041343688964844
0.041343688964844
0.041343688964844
0.041343688964844
0.041343688964844
0.041343688964844
0.041343688964844
0.041343688964844
0.041343688964844
0.041343688964844
0.041343688964844
0.041343688964844
0.041343688964844
0.041343688964844
0.041343688964844
0.041343688964844
0.041343688964844
0.041343688964844
0.041343688964844
0.041343688964844
0.041343688964844
0.041343688964844
0.041343688964844
0.041343688964844
0.041343688964844
0.041343688964844
0.041343688964844
0.041343688964844
0.041343688964844
0.041343688964844
0.041343688964844
0.041343688964844
0.041343688964844
0.041343688964844
0.041343688964844
0.041343688964844
0.041343688964844
0.041343688964844
0.041343688964844
0.041343688964844
0.041343688964844
0.041343688964844
0.041343688964844
0.041343688964844
0.041343688964844
0.041343688964844
0.041343688964844
0.041343688964844
0.041343688964844
0.041343688964844
0.041343688964844
0.041343688964844
0.041343688964844
0.041343688964844
0.041343688964844
0.041343688964844
0.041343688964844
0.041343688964844
0.041343688964844
0.041343688964844
0.041343688964844
0.041343688964844
0.041343688964844
0.041343688964844
0.041343688964844
0.041343688964844
0.041343688964844
0.041343688964844
0.041343688964844
0.041343688964844
0.041343688964844
0.041343688964844
0.041343688964844
0.041343688964844
0.041343688964844
-0.080726623535156
0.041343688964844
0.041343688964844
0.041343688964844
0.041343688964844
0.041343688964844
0.041343688964844
0.041343688964844
0.041343688964844
0.041343688964844
0.041343688964844
0.041343688964844
0.163414001464844
0.041343688964844
-0.202796936035156
0.041343688964844
0.041343688964844
-0.080726623535156
-0.202796936035156
-0.324867248535156
-0.446937561035156
-0.569007873535156
-0.691078186035156
-0.935218811035156
-1.179359436035156
-1.423500061035156
-1.667640686035156
-2.033851623535156
-2.400061607360840
-2.766272544860840
-3.132483482360840
-3.498694419860840
-3.864905357360840
-4.353186607360840
-4.841467857360840
-5.451819419860840
-5.940100669860840
-6.550452232360840
-7.038733482360840
-7.649084091186523
-8.259435653686523
-8.869787216186523
-9.480138778686523
-10.090490341186523
-10.700841903686523
-11.311193466186523
-11.921545028686523
-12.531896591186523
-13.142248153686523
-13.752599716186523
-14.362951278686523
-14.973302841186523
-15.583654403686523
-16.194005966186523
-16.804357528686523
-17.292638778686523
-17.902990341186523
-18.391271591186523
-19.001623153686523
-19.489902496337891
-19.978183746337891
-20.466464996337891
-20.954746246337891
-21.320957183837891
-21.809238433837891
-22.175449371337891
-22.541660308837891
-22.907871246337891
-23.274082183837891
-23.640293121337891
-23.884433746337891
-24.250644683837891
-24.494785308837891
-24.616855621337891
-24.860996246337891
-25.105136871337891
-25.227207183837891
-25.349277496337891
-25.593418121337891
-25.715488433837891
-25.715488433837891
-25.837558746337891
-25.837558746337891
-25.837558746337891
-25.837558746337891
-25.837558746337891
-25.837558746337891
-25.715488433837891
-25.715488433837891
-25.593418121337891
-25.471347808837891
-25.349277496337891
-25.227207183837891
-25.105136871337891
-24.860996246337891
-24.738925933837891
-24.494785308837891
-24.372714996337891
-24.128574371337891
-23.884433746337891
-23.640293121337891
-23.396152496337891
-23.029941558837891
-22.785800933837891
-22.541660308837891
-22.175449371337891
-21.931308746337891
-21.565097808837891
-21.198886871337891
-20.954746246337891
-20.588535308837891
-20.222324371337891
-19.856113433837891
-19.489902496337891
-19.123693466186523
-18.757482528686523
-18.513341903686523
-18.147130966186523
-17.780920028686523
-17.414709091186523
-16.926427841186523
-16.560216903686523
-16.194005966186523
-15.827795028686523
-15.461584091186523
-15.095373153686523
-14.729162216186523
-14.362951278686523
-13.996740341186523
-13.630529403686523
-13.264318466186523
-12.898107528686523
-12.531896591186523
-12.165685653686523
-11.921545028686523
-11.555334091186523
-11.189123153686523
-10.822912216186523
-10.456701278686523
-10.212560653686523
-9.846349716186523
-9.480138778686523
-9.235998153686523
-8.869787216186523
-8.625646591186523
-8.259435653686523
-8.015295028686523
-7.649084091186523
-7.404943466186523
-7.160802841186523
-6.916663169860840
-6.550452232360840
-6.306311607360840
-6.062170982360840
-5.818030357360840
-5.573889732360840
-5.329749107360840
-5.085608482360840
-4.963538169860840
-4.719397544860840
-4.475256919860840
-4.231116294860840
-3.986975669860840
-3.864905357360840
-3.620764732360840
-3.498694419860840
-3.254553794860840
-3.132483482360840
-3.132483482360840
-2.888342857360840
-2.766272544860840
-2.644202232360840
-2.522131919860840
-2.277991294860840
-2.155921936035156
-2.033851623535156
-1.911781311035156
-1.789710998535156
-1.667640686035156
-1.545570373535156
-1.545570373535156
-1.423500061035156
-1.301429748535156
-1.179359436035156
-1.179359436035156
-1.057289123535156
-0.935218811035156
-0.813148498535156
-0.813148498535156
-0.691078186035156
-0.691078186035156
-0.569007873535156
-0.569007873535156
-0.446937561035156
-0.446937561035156
-0.446937561035156
-0.324867248535156
-0.324867248535156
-0.202796936035156
-0.202796936035156
-0.202796936035156
-0.080726623535156
-0.080726623535156
-0.080726623535156
-0.080726623535156
-0.080726623535156
0.041343688964844
0.041343688964844
0.041343688964844
0.041343688964844
0.041343688964844
0.041343688964844
0.041343688964844
0.041343688964844
0.163414001464844
0.041343688964844
0.163414001464844
0.163414001464844
0.163414001464844
0.163414001464844
0.163414001464844
0.163414001464844
0.163414001464844
0.163414001464844
0.163414001464844
0.163414001464844
0.163414001464844
0.041343688964844
0.041343688964844
0.041343688964844
0.041343688964844
0.041343688964844
0.041343688964844
0.041343688964844
0.041343688964844
0.041343688964844
0.041343688964844
0.041343688964844
0.041343688964844
0.041343688964844
0.041343688964844
0.041343688964844
0.041343688964844
0.041343688964844
0.041343688964844
0.041343688964844
-0.080726623535156
-0.080726623535156
-0.080726623535156
-0.080726623535156
-0.080726623535156
-0.080726623535156
-0.080726623535156
-0.080726623535156
-0.080726623535156
-0.080726623535156
-0.080726623535156
-0.080726623535156
-0.080726623535156
-0.080726623535156
-0.080726623535156
-0.080726623535156
-0.202796936035156
-0.202796936035156
-0.202796936035156
-0.202796936035156
-0.202796936035156
-0.202796936035156
-0.202796936035156
-0.202796936035156
-0.202796936035156
-0.202796936035156
-0.202796936035156
-0.202796936035156
-0.202796936035156
-0.202796936035156
-0.202796936035156
-0.202796936035156
-0.202796936035156
-0.202796936035156
-0.202796936035156
-0.202796936035156
-0.202796936035156
-0.202796936035156
-0.202796936035156
-0.202796936035156
-0.202796936035156
-0.202796936035156
-0.202796936035156
-0.202796936035156
-0.202796936035156
-0.324867248535156
-0.202796936035156
-0.324867248535156
-0.324867248535156
-0.202796936035156
-0.202796936035156
-0.324867248535156
-0.324867248535156
-0.202796936035156
-0.324867248535156
-0.324867248535156
-0.324867248535156
-0.324867248535156
-0.324867248535156
-0.202796936035156
-0.324867248535156
-0.324867248535156
-0.324867248535156
-0.324867248535156
-0.324867248535156
-0.324867248535156
-0.202796936035156
-0.202796936035156
-0.202796936035156
-0.324867248535156
-0.324867248535156
-0.324867248535156
-0.324867248535156
-0.324867248535156
-0.202796936035156
-0.202796936035156
-0.202796936035156
-0.202796936035156
-0.202796936035156
-0.202796936035156
-0.202796936035156
-0.202796936035156
-0.202796936035156
-0.202796936035156
-0.202796936035156
-0.202796936035156
-0.202796936035156
-0.202796936035156
-0.202796936035156
-0.202796936035156
-0.202796936035156
-0.202796936035156
-0.202796936035156
-0.202796936035156
-0.202796936035156
-0.202796936035156
-0.202796936035156
-0.202796936035156
-0.202796936035156
-0.202796936035156
-0.202796936035156
-0.202796936035156
-0.202796936035156
-0.202796936035156
-0.202796936035156
-0.202796936035156
-0.202796936035156
-0.202796936035156
-0.202796936035156
-0.202796936035156
-0.202796936035156
-0.202796936035156
-0.202796936035156
-0.202796936035156
-0.202796936035156
-0.202796936035156
-0.202796936035156
-0.202796936035156
-0.202796936035156
-0.202796936035156
-0.202796936035156
-0.202796936035156
-0.202796936035156
-0.202796936035156
-0.202796936035156
-0.202796936035156
-0.202796936035156
-0.202796936035156
-0.202796936035156
-0.202796936035156
-0.202796936035156
-0.202796936035156
-0.202796936035156
-0.202796936035156
-0.202796936035156
-0.202796936035156
-0.202796936035156
-0.202796936035156
-0.202796936035156
-0.202796936035156
-0.202796936035156
-0.202796936035156
-0.202796936035156
-0.202796936035156
-0.202796936035156
-0.202796936035156
-0.080726623535156
-0.202796936035156
-0.202796936035156
-0.202796936035156
-0.202796936035156
-0.202796936035156
-0.202796936035156
-0.202796936035156
-0.202796936035156
-0.202796936035156
-0.202796936035156
-0.202796936035156
-0.202796936035156
-0.202796936035156
-0.202796936035156
-0.202796936035156
-0.202796936035156
-0.202796936035156
-0.202796936035156
-0.202796936035156
-0.202796936035156
-0.202796936035156
-0.202796936035156
-0.202796936035156
-0.202796936035156
-0.202796936035156
-0.202796936035156
-0.202796936035156
-0.202796936035156
-0.202796936035156
-0.202796936035156
-0.202796936035156
-0.202796936035156
-0.202796936035156
-0.202796936035156
-0.202796936035156
-0.202796936035156
-0.202796936035156
-0.202796936035156
-0.202796936035156
-0.202796936035156
-0.080726623535156
-0.202796936035156
-0.202796936035156
-0.202796936035156
-0.202796936035156
-0.202796936035156
-0.202796936035156
-0.202796936035156
-0.202796936035156
-0.202796936035156
-0.202796936035156
-0.202796936035156
-0.080726623535156
-0.080726623535156
-0.080726623535156
-0.202796936035156
-0.202796936035156
-0.202796936035156
-0.202796936035156
-0.202796936035156
-0.202796936035156
-0.202796936035156
-0.080726623535156
-0.202796936035156
-0.202796936035156
-0.202796936035156
-0.202796936035156
-0.202796936035156
-0.080726623535156
-0.202796936035156
-0.202796936035156
-0.202796936035156
-0.202796936035156
-0.202796936035156
-0.202796936035156
-0.202796936035156
-0.202796936035156
-0.202796936035156
-0.080726623535156
-0.202796936035156
-0.202796936035156
-0.202796936035156
-0.202796936035156
-0.202796936035156
-0.202796936035156
-0.080726623535156
-0.080726623535156
-0.080726623535156
-0.080726623535156
-0.202796936035156
-0.202796936035156
-0.080726623535156
-0.080726623535156
-0.202796936035156
-0.080726623535156
-0.080726623535156
-0.080726623535156
-0.080726623535156
-0.080726623535156
-0.080726623535156
-0.080726623535156
-0.080726623535156
-0.202796936035156
-0.080726623535156
-0.080726623535156
-0.080726623535156
-0.080726623535156
-0.080726623535156
-0.080726623535156
-0.080726623535156
-0.080726623535156
-0.080726623535156
-0.080726623535156
-0.080726623535156
-0.080726623535156
-0.202796936035156
-0.202796936035156
-0.080726623535156
-0.080726623535156
-0.080726623535156
-0.080726623535156
-0.080726623535156
-0.080726623535156
-0.080726623535156
-0.080726623535156
-0.080726623535156
-0.080726623535156
-0.080726623535156
-0.080726623535156
-0.080726623535156
-0.080726623535156
-0.080726623535156
-0.080726623535156
-0.080726623535156
-0.080726623535156
-0.080726623535156
-0.080726623535156
-0.080726623535156
-0.080726623535156
-0.080726623535156
-0.080726623535156
-0.080726623535156
-0.080726623535156
-0.080726623535156
-0.080726623535156
-0.080726623535156
-0.080726623535156
-0.080726623535156
-0.080726623535156
-0.080726623535156
-0.080726623535156
-0.080726623535156
-0.080726623535156
-0.080726623535156
-0.080726623535156
-0.080726623535156
-0.080726623535156
-0.080726623535156
-0.080726623535156
-0.080726623535156
-0.080726623535156
-0.080726623535156
-0.080726623535156
-0.080726623535156
-0.080726623535156
-0.080726623535156
-0.080726623535156
-0.080726623535156
-0.080726623535156
-0.080726623535156
-0.080726623535156
-0.080726623535156
-0.080726623535156
-0.080726623535156
-0.080726623535156
-0.080726623535156
-0.080726623535156
-0.080726623535156
-0.080726623535156
-0.080726623535156
-0.080726623535156
-0.080726623535156
-0.080726623535156
-0.080726623535156
-0.080726623535156
-0.080726623535156
-0.080726623535156
-0.080726623535156
-0.080726623535156
-0.080726623535156
-0.080726623535156
-0.080726623535156
-0.080726623535156
-0.080726623535156
-0.080726623535156
-0.080726623535156
-0.080726623535156
-0.080726623535156
-0.080726623535156
-0.080726623535156
-0.080726623535156
-0.080726623535156
-0.080726623535156
-0.080726623535156
-0.080726623535156
-0.080726623535156
-0.080726623535156
-0.080726623535156
-0.080726623535156
-0.080726623535156
-0.080726623535156
-0.080726623535156
-0.080726623535156
-0.080726623535156
-0.080726623535156
-0.080726623535156
-0.080726623535156
-0.080726623535156
-0.080726623535156
-0.080726623535156
-0.080726623535156
-0.080726623535156
-0.080726623535156
-0.080726623535156
-0.080726623535156
-0.080726623535156
-0.080726623535156
-0.080726623535156
-0.080726623535156
-0.080726623535156
-0.080726623535156
-0.080726623535156
-0.080726623535156
-0.080726623535156
-0.080726623535156
-0.080726623535156
-0.080726623535156
-0.080726623535156
-0.080726623535156
-0.080726623535156
-0.080726623535156
-0.080726623535156
-0.080726623535156
-0.080726623535156
-0.080726623535156
-0.080726623535156
-0.080726623535156
-0.080726623535156
-0.080726623535156
-0.080726623535156
-0.080726623535156
-0.080726623535156
-0.080726623535156
-0.080726623535156
-0.080726623535156
-0.080726623535156
-0.080726623535156
-0.080726623535156
-0.080726623535156
-0.080726623535156
-0.080726623535156
-0.080726623535156
-0.080726623535156
-0.080726623535156
-0.080726623535156
-0.080726623535156
-0.080726623535156
-0.080726623535156
-0.080726623535156
-0.080726623535156
-0.080726623535156
-0.080726623535156
-0.080726623535156
-0.080726623535156
-0.080726623535156
-0.080726623535156
-0.080726623535156
-0.080726623535156
-0.080726623535156
-0.080726623535156
-0.080726623535156
-0.080726623535156
-0.080726623535156
-0.080726623535156
-0.080726623535156
-0.080726623535156
-0.080726623535156
-0.080726623535156
-0.080726623535156
-0.080726623535156
-0.080726623535156
-0.080726623535156
-0.080726623535156
-0.080726623535156
-0.080726623535156
-0.080726623535156
-0.080726623535156
-0.080726623535156
-0.080726623535156
-0.080726623535156
-0.080726623535156
-0.080726623535156
-0.080726623535156
-0.080726623535156
-0.080726623535156
-0.080726623535156
-0.080726623535156
-0.080726623535156
-0.080726623535156
-0.080726623535156
-0.080726623535156
-0.080726623535156
-0.080726623535156
-0.080726623535156
-0.080726623535156
-0.080726623535156
-0.080726623535156
-0.080726623535156
-0.080726623535156
-0.080726623535156
-0.080726623535156
-0.080726623535156
-0.080726623535156
-0.080726623535156
-0.080726623535156
-0.080726623535156
-0.080726623535156
-0.080726623535156
-0.080726623535156
-0.080726623535156
-0.080726623535156
-0.080726623535156
-0.080726623535156
-0.080726623535156
-0.080726623535156
-0.080726623535156
-0.080726623535156
-0.080726623535156
-0.080726623535156
-0.080726623535156
-0.080726623535156
-0.080726623535156
-0.080726623535156
-0.080726623535156
-0.080726623535156
-0.080726623535156
-0.080726623535156
-0.080726623535156
-0.080726623535156
-0.080726623535156
-0.080726623535156
-0.080726623535156
-0.080726623535156
-0.080726623535156
-0.080726623535156
-0.080726623535156
-0.080726623535156
-0.080726623535156
-0.080726623535156
-0.080726623535156
-0.080726623535156
-0.080726623535156
-0.080726623535156
-0.080726623535156
-0.080726623535156
-0.080726623535156
-0.080726623535156
-0.080726623535156
-0.080726623535156
-0.080726623535156
-0.080726623535156
-0.080726623535156
-0.080726623535156
-0.080726623535156
-0.080726623535156
-0.080726623535156
-0.080726623535156
-0.080726623535156
-0.080726623535156
0.041343688964844
-0.080726623535156
-0.080726623535156
-0.080726623535156
-0.080726623535156
-0.080726623535156
0.041343688964844
-0.080726623535156
-0.080726623535156
-0.080726623535156
-0.080726623535156
0.041343688964844
-0.080726623535156
-0.080726623535156
-0.080726623535156
0.041343688964844
0.041343688964844
-0.080726623535156
0.041343688964844
0.041343688964844
0.041343688964844
-0.080726623535156
0.041343688964844
-0.080726623535156
0.041343688964844
0.041343688964844
-0.080726623535156
0.041343688964844
0.041343688964844
0.041343688964844
-0.080726623535156
-0.080726623535156
0.041343688964844
0.041343688964844
0.041343688964844
0.041343688964844
0.041343688964844
0.041343688964844
0.041343688964844
0.041343688964844
0.041343688964844
0.041343688964844
0.041343688964844
-0.080726623535156
0.041343688964844
-0.080726623535156
-0.080726623535156
0.041343688964844
-0.080726623535156
-0.080726623535156
-0.080726623535156
-0.080726623535156
0.041343688964844
-0.080726623535156
-0.080726623535156
-0.080726623535156
-0.080726623535156
-0.080726623535156
-0.080726623535156
0.041343688964844
-0.080726623535156
-0.080726623535156
-0.080726623535156
-0.080726623535156
-0.080726623535156
-0.080726623535156
-0.080726623535156
-0.080726623535156
-0.080726623535156
-0.080726623535156
-0.080726623535156
-0.080726623535156
-0.080726623535156
0.041343688964844
-0.080726623535156
-0.080726623535156
-0.080726623535156
-0.080726623535156
-0.080726623535156
-0.080726623535156
-0.080726623535156
-0.080726623535156
-0.080726623535156
-0.080726623535156
-0.080726623535156
0.041343688964844
-0.080726623535156
-0.080726623535156
-0.080726623535156
-0.080726623535156
-0.080726623535156
-0.080726623535156
-0.080726623535156
-0.080726623535156
-0.080726623535156
-0.080726623535156
-0.080726623535156
-0.080726623535156
-0.080726623535156
-0.080726623535156
-0.080726623535156
-0.080726623535156
-0.080726623535156
-0.080726623535156
-0.080726623535156
-0.080726623535156
-0.080726623535156
-0.080726623535156
-0.080726623535156
-0.080726623535156
-0.080726623535156
-0.080726623535156
-0.080726623535156
-0.080726623535156
-0.080726623535156
-0.080726623535156
-0.080726623535156
-0.080726623535156
-0.080726623535156
-0.080726623535156
-0.080726623535156
-0.080726623535156
-0.080726623535156
-0.080726623535156
-0.080726623535156
-0.080726623535156
-0.080726623535156
-0.080726623535156
-0.080726623535156
-0.080726623535156
-0.080726623535156
-0.080726623535156
-0.080726623535156
-0.080726623535156
-0.080726623535156
-0.080726623535156
-0.080726623535156
-0.080726623535156
-0.080726623535156
-0.080726623535156
-0.080726623535156
-0.080726623535156
-0.080726623535156
-0.080726623535156
-0.080726623535156
-0.080726623535156
-0.080726623535156
-0.080726623535156
-0.080726623535156
-0.080726623535156
-0.080726623535156
-0.080726623535156
-0.080726623535156
-0.080726623535156
-0.080726623535156
-0.080726623535156
-0.080726623535156
-0.080726623535156
-0.080726623535156
-0.080726623535156
-0.080726623535156
-0.080726623535156
-0.080726623535156
-0.080726623535156
-0.080726623535156
-0.080726623535156
-0.080726623535156
-0.080726623535156
-0.080726623535156
-0.080726623535156
-0.080726623535156
-0.080726623535156
-0.080726623535156
-0.080726623535156
-0.080726623535156
-0.080726623535156
-0.080726623535156
-0.080726623535156
-0.080726623535156
-0.080726623535156
0.041343688964844
-0.080726623535156
-0.080726623535156
-0.080726623535156
-0.080726623535156
-0.080726623535156
0.041343688964844
0.041343688964844
-0.080726623535156
0.041343688964844
0.041343688964844
0.041343688964844
0.041343688964844
0.041343688964844
0.041343688964844
0.041343688964844
0.041343688964844
0.041343688964844
0.041343688964844
0.041343688964844
0.041343688964844
0.041343688964844
0.041343688964844
0.041343688964844
0.041343688964844
0.041343688964844
0.041343688964844
0.041343688964844
0.041343688964844
0.041343688964844
0.041343688964844
0.041343688964844
0.041343688964844
0.041343688964844
0.041343688964844
0.041343688964844
0.041343688964844
0.041343688964844
0.041343688964844
0.041343688964844
0.041343688964844
0.041343688964844
0.041343688964844
0.041343688964844
0.041343688964844
0.041343688964844
0.041343688964844
0.041343688964844
0.041343688964844
0.041343688964844
0.041343688964844
0.041343688964844
0.041343688964844
0.041343688964844
0.041343688964844
0.041343688964844
0.041343688964844
0.041343688964844
0.041343688964844
0.041343688964844
0.041343688964844
0.041343688964844
0.041343688964844
0.041343688964844
0.041343688964844
0.041343688964844
0.041343688964844
0.041343688964844
0.041343688964844
0.041343688964844
0.041343688964844
0.041343688964844
0.041343688964844
0.041343688964844
0.041343688964844
0.041343688964844
0.041343688964844
0.041343688964844
0.041343688964844
0.041343688964844
0.041343688964844
0.041343688964844
0.041343688964844
0.041343688964844
0.041343688964844
0.041343688964844
0.041343688964844
0.041343688964844
0.041343688964844
0.041343688964844
0.041343688964844
0.041343688964844
0.041343688964844
0.041343688964844
0.041343688964844
0.041343688964844
0.041343688964844
0.041343688964844
0.041343688964844
0.041343688964844
0.041343688964844
0.041343688964844
0.041343688964844
0.041343688964844
0.041343688964844
0.041343688964844
0.041343688964844
0.041343688964844
0.041343688964844
0.041343688964844
0.041343688964844
0.041343688964844
0.041343688964844
0.041343688964844
0.041343688964844
0.041343688964844
0.041343688964844
0.041343688964844
0.041343688964844
0.041343688964844
0.041343688964844
0.041343688964844
0.041343688964844
-0.080726623535156
0.041343688964844
0.041343688964844
0.041343688964844
0.041343688964844
0.041343688964844
0.041343688964844
0.041343688964844
0.041343688964844
0.041343688964844
0.041343688964844
0.041343688964844
0.041343688964844
0.041343688964844
0.041343688964844
0.041343688964844
0.041343688964844
0.041343688964844
0.041343688964844
0.041343688964844
0.041343688964844
0.041343688964844
0.041343688964844
0.041343688964844
0.041343688964844
0.041343688964844
0.041343688964844
0.041343688964844
0.041343688964844
0.041343688964844
0.041343688964844
0.041343688964844
0.041343688964844
0.041343688964844
0.041343688964844
