# Supplementary material for: Small Size of Recorded Neuronal Structures Confines the Accuracy in Direct Axonal Voltage Measurements
Source: eNeuro. 2021 Aug 2;8(4):ENEURO.0059-21.2021. doi: 10.1523/ENEURO.0059-21.2021 (PMC8342265; doi:10.1523/ENEURO.0059-21.2021)
Supplement: Extended Data 1 — NEURON codes producing data shown in Figures 2, 5, 8. Download Extended Data 1, ZIP file. [file enu-eN-NWR-0059-21-s01.zip › realistic amplifier model/1_amplifier construction/filter_set/test_1/20k.dat]

0.885252118110657
0.641111731529236
0.030760198831558
-0.457521051168442
-0.701661705970764
-0.579591393470764
-0.335450738668442
0.030760198831558
0.152830511331558
0.030760198831558
0.030760198831558
-0.091310113668442
-0.091310113668442
0.030760198831558
0.030760198831558
0.030760198831558
-0.091310113668442
0.030760198831558
0.030760198831558
0.152830511331558
0.030760198831558
0.030760198831558
0.152830511331558
0.396971136331558
0.396971136331558
0.152830511331558
-0.213380426168442
-0.701661705970764
-0.945802330970764
-0.945802330970764
-0.457521051168442
0.030760198831558
0.519041419029236
0.641111731529236
0.396971136331558
0.152830511331558
-0.213380426168442
-0.213380426168442
-0.213380426168442
-0.091310113668442
0.030760198831558
0.030760198831558
-0.091310113668442
-0.213380426168442
-0.213380426168442
-0.213380426168442
-0.091310113668442
0.152830511331558
0.396971136331558
0.396971136331558
0.152830511331558
-0.091310113668442
-0.335450738668442
-0.457521051168442
-0.457521051168442
-0.213380426168442
0.030760198831558
0.030760198831558
0.030760198831558
0.030760198831558
0.030760198831558
-0.213380426168442
-0.091310113668442
0.274900823831558
0.519041419029236
0.519041419029236
0.274900823831558
0.030760198831558
-0.213380426168442
-0.335450738668442
-0.457521051168442
-0.335450738668442
-0.091310113668442
0.030760198831558
-0.091310113668442
-0.335450738668442
-0.457521051168442
-0.213380426168442
0.396971136331558
0.519041419029236
0.152830511331558
-0.213380426168442
-0.335450738668442
-0.213380426168442
0.030760198831558
0.274900823831558
0.396971136331558
0.519041419029236
0.641111731529236
0.641111731529236
0.519041419029236
0.030760198831558
-0.457521051168442
-0.701661705970764
-0.335450738668442
0.274900823831558
0.519041419029236
0.519041419029236
0.274900823831558
-0.091310113668442
-0.457521051168442
-0.701661705970764
-0.701661705970764
-0.579591393470764
-0.213380426168442
0.152830511331558
0.152830511331558
0.030760198831558
-0.091310113668442
-0.091310113668442
0.030760198831558
0.030760198831558
0.152830511331558
0.152830511331558
0.152830511331558
0.030760198831558
-0.091310113668442
-0.335450738668442
-0.213380426168442
0.152830511331558
0.519041419029236
0.641111731529236
0.396971136331558
0.030760198831558
-0.335450738668442
-0.579591393470764
-0.457521051168442
-0.091310113668442
0.396971136331558
0.641111731529236
0.519041419029236
0.152830511331558
-0.335450738668442
-0.579591393470764
-0.457521051168442
-0.213380426168442
-0.091310113668442
0.030760198831558
0.030760198831558
0.030760198831558
0.030760198831558
0.030760198831558
-0.091310113668442
-0.091310113668442
-0.091310113668442
-0.091310113668442
-0.091310113668442
-0.213380426168442
-0.213380426168442
0.152830511331558
0.519041419029236
0.519041419029236
0.152830511331558
-0.457521051168442
-0.701661705970764
-0.213380426168442
0.274900823831558
0.641111731529236
0.519041419029236
0.274900823831558
-0.335450738668442
-0.823732018470764
-0.945802330970764
-0.457521051168442
0.030760198831558
0.396971136331558
0.396971136331558
0.274900823831558
0.030760198831558
-0.335450738668442
-0.457521051168442
-0.335450738668442
0.030760198831558
0.274900823831558
0.274900823831558
0.030760198831558
-0.213380426168442
-0.579591393470764
-0.579591393470764
-0.335450738668442
0.030760198831558
0.274900823831558
0.396971136331558
0.274900823831558
0.274900823831558
0.030760198831558
-0.091310113668442
0.030760198831558
0.152830511331558
0.152830511331558
0.152830511331558
0.030760198831558
0.030760198831558
0.152830511331558
0.030760198831558
-0.091310113668442
-0.091310113668442
-0.091310113668442
-0.091310113668442
-0.091310113668442
-0.335450738668442
-0.457521051168442
-0.457521051168442
-0.335450738668442
-0.091310113668442
0.152830511331558
0.519041419029236
0.641111731529236
0.519041419029236
0.396971136331558
0.152830511331558
0.152830511331558
0.152830511331558
0.152830511331558
0.030760198831558
-0.091310113668442
-0.091310113668442
-0.091310113668442
-0.091310113668442
0.030760198831558
0.152830511331558
0.152830511331558
0.152830511331558
-0.091310113668442
-0.091310113668442
-0.091310113668442
-0.213380426168442
-0.335450738668442
-0.335450738668442
0.030760198831558
0.396971136331558
0.396971136331558
0.030760198831558
-0.335450738668442
-0.579591393470764
-0.457521051168442
0.030760198831558
0.396971136331558
0.396971136331558
0.152830511331558
-0.213380426168442
-0.335450738668442
-0.335450738668442
-0.213380426168442
0.030760198831558
0.274900823831558
0.274900823831558
0.030760198831558
-0.213380426168442
-0.213380426168442
0.030760198831558
0.152830511331558
-0.091310113668442
-0.213380426168442
-0.091310113668442
0.030760198831558
0.519041419029236
0.763182044029236
0.641111731529236
0.152830511331558
-0.579591393470764
-0.945802330970764
-1.067872643470764
-0.823732018470764
-0.457521051168442
0.030760198831558
0.396971136331558
0.396971136331558
0.152830511331558
0.152830511331558
0.274900823831558
0.274900823831558
0.274900823831558
0.030760198831558
-0.213380426168442
-0.457521051168442
-0.579591393470764
-0.457521051168442
-0.457521051168442
-0.335450738668442
-0.213380426168442
-0.091310113668442
0.152830511331558
0.274900823831558
0.152830511331558
0.152830511331558
0.274900823831558
0.274900823831558
0.274900823831558
0.152830511331558
0.030760198831558
0.030760198831558
0.030760198831558
0.030760198831558
-0.091310113668442
-0.213380426168442
-0.213380426168442
-0.091310113668442
0.030760198831558
0.030760198831558
-0.091310113668442
-0.091310113668442
0.030760198831558
0.152830511331558
0.030760198831558
-0.091310113668442
-0.091310113668442
-0.091310113668442
-0.091310113668442
-0.213380426168442
-0.335450738668442
-0.335450738668442
-0.335450738668442
-0.457521051168442
-0.457521051168442
-0.457521051168442
-0.335450738668442
-0.213380426168442
-0.213380426168442
-0.213380426168442
-0.091310113668442
0.030760198831558
0.274900823831558
0.396971136331558
0.519041419029236
0.519041419029236
0.152830511331558
-0.457521051168442
-0.945802330970764
-0.701661705970764
-0.213380426168442
0.030760198831558
0.030760198831558
-0.091310113668442
-0.091310113668442
-0.091310113668442
0.152830511331558
0.396971136331558
0.396971136331558
0.152830511331558
-0.213380426168442
-0.335450738668442
-0.335450738668442
-0.579591393470764
-0.823732018470764
-0.457521051168442
0.152830511331558
0.396971136331558
0.274900823831558
0.152830511331558
-0.091310113668442
-0.213380426168442
-0.335450738668442
-0.335450738668442
-0.335450738668442
-0.213380426168442
-0.213380426168442
-0.213380426168442
-0.335450738668442
-0.457521051168442
-0.335450738668442
-0.091310113668442
0.152830511331558
0.152830511331558
0.030760198831558
-0.213380426168442
-0.213380426168442
-0.091310113668442
-0.091310113668442
0.030760198831558
0.152830511331558
0.274900823831558
0.030760198831558
-0.091310113668442
-0.213380426168442
-0.457521051168442
-0.579591393470764
-0.457521051168442
-0.213380426168442
0.152830511331558
0.519041419029236
0.396971136331558
0.152830511331558
-0.213380426168442
-0.335450738668442
-0.213380426168442
0.030760198831558
0.396971136331558
0.519041419029236
0.152830511331558
-0.335450738668442
-0.579591393470764
-0.579591393470764
-0.335450738668442
-0.335450738668442
-0.457521051168442
-0.213380426168442
0.152830511331558
0.519041419029236
0.641111731529236
0.519041419029236
0.152830511331558
0.030760198831558
-0.091310113668442
-0.091310113668442
-0.213380426168442
-0.213380426168442
-0.213380426168442
-0.335450738668442
-0.457521051168442
-0.457521051168442
-0.457521051168442
-0.213380426168442
0.274900823831558
0.396971136331558
0.396971136331558
0.274900823831558
0.152830511331558
-0.091310113668442
-0.213380426168442
-0.091310113668442
0.030760198831558
0.152830511331558
0.274900823831558
0.396971136331558
0.396971136331558
0.274900823831558
0.152830511331558
0.030760198831558
-0.091310113668442
-0.335450738668442
-0.457521051168442
-0.457521051168442
-0.457521051168442
-0.335450738668442
-0.335450738668442
-0.335450738668442
-0.091310113668442
0.152830511331558
0.030760198831558
0.030760198831558
0.030760198831558
0.274900823831558
0.274900823831558
0.030760198831558
-0.335450738668442
-0.579591393470764
-0.579591393470764
-0.579591393470764
-0.213380426168442
0.152830511331558
0.396971136331558
0.519041419029236
0.274900823831558
0.030760198831558
-0.213380426168442
-0.335450738668442
-0.457521051168442
-0.457521051168442
-0.213380426168442
0.274900823831558
0.519041419029236
0.519041419029236
0.152830511331558
-0.335450738668442
-0.579591393470764
-0.579591393470764
-0.213380426168442
0.030760198831558
0.152830511331558
0.274900823831558
0.030760198831558
-0.335450738668442
-0.335450738668442
-0.091310113668442
0.274900823831558
0.274900823831558
0.152830511331558
-0.091310113668442
-0.335450738668442
-0.457521051168442
-0.335450738668442
0.030760198831558
0.274900823831558
0.396971136331558
0.519041419029236
0.274900823831558
0.030760198831558
-0.091310113668442
0.030760198831558
0.152830511331558
0.152830511331558
0.030760198831558
-0.213380426168442
-0.335450738668442
-0.213380426168442
-0.091310113668442
0.274900823831558
0.519041419029236
0.396971136331558
0.396971136331558
0.274900823831558
0.030760198831558
-0.335450738668442
-0.579591393470764
-0.579591393470764
-0.213380426168442
0.274900823831558
0.519041419029236
0.396971136331558
0.030760198831558
-0.335450738668442
-0.457521051168442
-0.457521051168442
-0.579591393470764
-0.579591393470764
-0.579591393470764
-0.335450738668442
0.030760198831558
0.274900823831558
0.274900823831558
0.274900823831558
0.030760198831558
-0.091310113668442
-0.213380426168442
-0.091310113668442
0.030760198831558
0.152830511331558
0.152830511331558
0.152830511331558
0.030760198831558
0.030760198831558
-0.091310113668442
-0.213380426168442
0.030760198831558
0.152830511331558
0.152830511331558
0.030760198831558
-0.091310113668442
-0.213380426168442
-0.213380426168442
0.030760198831558
0.152830511331558
0.152830511331558
0.152830511331558
0.274900823831558
0.274900823831558
0.274900823831558
0.274900823831558
0.030760198831558
-0.213380426168442
-0.213380426168442
-0.091310113668442
0.030760198831558
0.396971136331558
0.396971136331558
0.152830511331558
-0.213380426168442
-0.213380426168442
-0.213380426168442
-0.091310113668442
0.152830511331558
0.152830511331558
0.152830511331558
0.030760198831558
-0.091310113668442
-0.091310113668442
0.152830511331558
0.396971136331558
0.396971136331558
0.274900823831558
0.274900823831558
0.152830511331558
0.152830511331558
-0.091310113668442
-0.335450738668442
-0.457521051168442
-0.335450738668442
-0.213380426168442
0.152830511331558
0.274900823831558
0.152830511331558
-0.213380426168442
-0.579591393470764
-0.579591393470764
-0.335450738668442
0.030760198831558
0.152830511331558
0.030760198831558
-0.091310113668442
-0.091310113668442
-0.213380426168442
-0.213380426168442
0.030760198831558
0.274900823831558
0.396971136331558
0.396971136331558
0.396971136331558
0.152830511331558
-0.091310113668442
-0.335450738668442
-0.335450738668442
-0.091310113668442
0.274900823831558
0.641111731529236
0.763182044029236
0.396971136331558
-0.213380426168442
-0.579591393470764
-0.457521051168442
0.030760198831558
0.519041419029236
0.641111731529236
0.396971136331558
-0.091310113668442
-0.335450738668442
-0.457521051168442
-0.335450738668442
0.030760198831558
0.274900823831558
0.152830511331558
0.030760198831558
-0.091310113668442
0.152830511331558
0.274900823831558
0.030760198831558
-0.335450738668442
-0.457521051168442
-0.457521051168442
-0.335450738668442
-0.091310113668442
0.152830511331558
0.030760198831558
-0.091310113668442
-0.213380426168442
-0.335450738668442
-0.213380426168442
0.030760198831558
-0.091310113668442
-0.213380426168442
-0.091310113668442
0.030760198831558
0.030760198831558
0.030760198831558
0.152830511331558
0.030760198831558
0.030760198831558
0.152830511331558
0.274900823831558
0.274900823831558
0.152830511331558
-0.091310113668442
-0.335450738668442
-0.457521051168442
-0.335450738668442
-0.335450738668442
-0.213380426168442
-0.091310113668442
0.030760198831558
0.030760198831558
-0.091310113668442
-0.091310113668442
-0.091310113668442
-0.091310113668442
-0.213380426168442
-0.457521051168442
-0.335450738668442
-0.091310113668442
0.274900823831558
0.396971136331558
0.396971136331558
0.030760198831558
-0.335450738668442
-0.335450738668442
-0.091310113668442
0.152830511331558
0.274900823831558
0.152830511331558
-0.091310113668442
-0.091310113668442
0.030760198831558
0.030760198831558
0.030760198831558
-0.213380426168442
-0.335450738668442
-0.335450738668442
-0.091310113668442
0.030760198831558
0.274900823831558
0.396971136331558
0.396971136331558
0.396971136331558
0.152830511331558
-0.091310113668442
-0.213380426168442
-0.213380426168442
-0.213380426168442
0.030760198831558
0.030760198831558
0.030760198831558
0.152830511331558
0.030760198831558
-0.335450738668442
-0.701661705970764
-0.823732018470764
-0.579591393470764
-0.213380426168442
0.274900823831558
0.519041419029236
0.396971136331558
0.152830511331558
0.030760198831558
-0.091310113668442
-0.091310113668442
-0.091310113668442
-0.091310113668442
0.030760198831558
-0.091310113668442
-0.091310113668442
-0.091310113668442
0.030760198831558
0.152830511331558
0.519041419029236
0.641111731529236
0.519041419029236
0.396971136331558
0.274900823831558
0.152830511331558
0.030760198831558
-0.091310113668442
-0.335450738668442
-0.579591393470764
-0.579591393470764
-0.213380426168442
0.152830511331558
0.519041419029236
0.396971136331558
0.152830511331558
-0.091310113668442
-0.213380426168442
-0.335450738668442
-0.579591393470764
-0.457521051168442
0.030760198831558
0.396971136331558
0.519041419029236
0.519041419029236
0.519041419029236
0.152830511331558
-0.213380426168442
-0.335450738668442
0.030760198831558
0.152830511331558
0.152830511331558
0.030760198831558
-0.335450738668442
-0.579591393470764
-0.335450738668442
0.030760198831558
0.152830511331558
0.152830511331558
0.030760198831558
-0.091310113668442
-0.091310113668442
-0.091310113668442
-0.335450738668442
-0.213380426168442
0.152830511331558
0.519041419029236
0.519041419029236
0.519041419029236
0.396971136331558
0.152830511331558
0.030760198831558
-0.335450738668442
-0.457521051168442
-0.457521051168442
-0.335450738668442
-0.213380426168442
-0.091310113668442
0.152830511331558
0.274900823831558
0.396971136331558
0.519041419029236
0.519041419029236
0.519041419029236
0.519041419029236
0.519041419029236
0.274900823831558
0.030760198831558
-0.091310113668442
-0.091310113668442
-0.091310113668442
-0.213380426168442
-0.457521051168442
-0.457521051168442
-0.213380426168442
0.152830511331558
0.396971136331558
0.396971136331558
0.274900823831558
0.274900823831558
0.274900823831558
0.030760198831558
-0.213380426168442
-0.457521051168442
-0.457521051168442
-0.213380426168442
-0.091310113668442
-0.091310113668442
-0.091310113668442
-0.335450738668442
-0.457521051168442
-0.213380426168442
0.152830511331558
0.519041419029236
0.641111731529236
0.396971136331558
0.030760198831558
-0.091310113668442
0.030760198831558
0.274900823831558
0.274900823831558
0.030760198831558
-0.213380426168442
-0.213380426168442
-0.213380426168442
-0.213380426168442
-0.091310113668442
0.030760198831558
-0.213380426168442
-0.457521051168442
-0.335450738668442
-0.213380426168442
0.030760198831558
0.152830511331558
0.274900823831558
0.274900823831558
0.274900823831558
0.274900823831558
0.274900823831558
0.030760198831558
-0.213380426168442
-0.213380426168442
0.030760198831558
0.274900823831558
0.274900823831558
0.030760198831558
-0.213380426168442
-0.457521051168442
-0.335450738668442
0.030760198831558
0.396971136331558
0.396971136331558
0.030760198831558
-0.213380426168442
-0.091310113668442
0.030760198831558
0.152830511331558
0.030760198831558
0.030760198831558
-0.091310113668442
-0.091310113668442
-0.213380426168442
-0.457521051168442
-0.335450738668442
-0.091310113668442
0.152830511331558
0.274900823831558
0.274900823831558
0.152830511331558
0.030760198831558
0.152830511331558
0.274900823831558
0.519041419029236
0.519041419029236
0.396971136331558
0.152830511331558
-0.091310113668442
-0.213380426168442
-0.335450738668442
-0.213380426168442
-0.091310113668442
-0.091310113668442
0.030760198831558
0.274900823831558
0.396971136331558
0.396971136331558
0.274900823831558
0.152830511331558
-0.091310113668442
-0.091310113668442
-0.091310113668442
0.030760198831558
0.030760198831558
-0.091310113668442
-0.213380426168442
-0.213380426168442
-0.091310113668442
0.030760198831558
0.152830511331558
0.152830511331558
0.030760198831558
-0.213380426168442
-0.457521051168442
-0.457521051168442
-0.335450738668442
-0.213380426168442
-0.091310113668442
0.030760198831558
0.030760198831558
0.030760198831558
0.030760198831558
0.030760198831558
0.030760198831558
-0.091310113668442
-0.213380426168442
-0.091310113668442
0.152830511331558
0.396971136331558
0.274900823831558
0.030760198831558
-0.091310113668442
-0.091310113668442
0.030760198831558
0.030760198831558
-0.091310113668442
0.030760198831558
0.030760198831558
0.030760198831558
-0.091310113668442
-0.335450738668442
-0.457521051168442
-0.335450738668442
0.030760198831558
0.274900823831558
0.152830511331558
0.030760198831558
-0.091310113668442
0.030760198831558
-0.091310113668442
-0.091310113668442
-0.213380426168442
-0.091310113668442
0.030760198831558
0.030760198831558
-0.213380426168442
-0.335450738668442
-0.091310113668442
0.152830511331558
0.274900823831558
0.274900823831558
0.274900823831558
0.274900823831558
0.152830511331558
0.030760198831558
0.030760198831558
0.030760198831558
0.030760198831558
0.030760198831558
-0.091310113668442
-0.213380426168442
-0.213380426168442
-0.091310113668442
0.030760198831558
0.152830511331558
0.152830511331558
0.152830511331558
0.152830511331558
0.274900823831558
0.030760198831558
-0.213380426168442
-0.213380426168442
-0.091310113668442
0.274900823831558
0.396971136331558
0.152830511331558
0.030760198831558
-0.091310113668442
0.030760198831558
0.030760198831558
-0.091310113668442
-0.213380426168442
-0.335450738668442
-0.213380426168442
-0.213380426168442
0.030760198831558
0.152830511331558
0.030760198831558
-0.213380426168442
-0.457521051168442
-0.823732018470764
-0.823732018470764
-0.579591393470764
-0.091310113668442
0.274900823831558
0.274900823831558
0.152830511331558
0.030760198831558
-0.213380426168442
-0.091310113668442
0.152830511331558
0.274900823831558
0.030760198831558
-0.091310113668442
0.030760198831558
0.274900823831558
0.396971136331558
0.396971136331558
0.274900823831558
0.152830511331558
0.152830511331558
0.030760198831558
-0.213380426168442
-0.701661705970764
-0.823732018470764
-0.579591393470764
-0.091310113668442
0.274900823831558
0.519041419029236
0.396971136331558
0.152830511331558
-0.213380426168442
-0.335450738668442
-0.091310113668442
0.152830511331558
0.396971136331558
0.641111731529236
0.519041419029236
0.396971136331558
0.152830511331558
0.030760198831558
0.030760198831558
-0.091310113668442
-0.091310113668442
-0.213380426168442
-0.091310113668442
0.030760198831558
0.030760198831558
-0.091310113668442
-0.213380426168442
-0.213380426168442
-0.213380426168442
-0.091310113668442
0.030760198831558
0.274900823831558
0.396971136331558
0.274900823831558
0.030760198831558
0.030760198831558
-0.091310113668442
-0.335450738668442
-0.579591393470764
-0.457521051168442
-0.213380426168442
-0.091310113668442
0.152830511331558
0.274900823831558
0.396971136331558
0.396971136331558
0.396971136331558
0.274900823831558
0.152830511331558
0.030760198831558
-0.091310113668442
-0.213380426168442
-0.335450738668442
-0.335450738668442
-0.457521051168442
-0.457521051168442
-0.091310113668442
0.152830511331558
0.274900823831558
0.274900823831558
0.274900823831558
0.152830511331558
0.152830511331558
0.152830511331558
0.030760198831558
0.030760198831558
-0.213380426168442
-0.213380426168442
-0.213380426168442
-0.091310113668442
0.152830511331558
0.274900823831558
0.519041419029236
0.396971136331558
0.274900823831558
0.030760198831558
0.030760198831558
0.274900823831558
0.274900823831558
0.152830511331558
-0.091310113668442
-0.213380426168442
-0.213380426168442
0.030760198831558
0.152830511331558
-0.091310113668442
-0.213380426168442
-0.335450738668442
-0.213380426168442
0.030760198831558
0.274900823831558
0.396971136331558
0.396971136331558
0.396971136331558
0.152830511331558
0.030760198831558
0.030760198831558
0.152830511331558
0.152830511331558
-0.091310113668442
-0.457521051168442
-0.701661705970764
-0.701661705970764
-0.457521051168442
-0.213380426168442
0.030760198831558
0.396971136331558
0.519041419029236
0.274900823831558
-0.091310113668442
-0.091310113668442
0.030760198831558
0.274900823831558
0.274900823831558
0.274900823831558
0.274900823831558
0.152830511331558
-0.091310113668442
-0.213380426168442
-0.213380426168442
-0.091310113668442
0.030760198831558
-0.091310113668442
-0.213380426168442
-0.335450738668442
-0.335450738668442
-0.213380426168442
0.030760198831558
0.274900823831558
0.274900823831558
0.396971136331558
0.641111731529236
0.885252118110657
0.641111731529236
0.152830511331558
-0.335450738668442
-0.335450738668442
-0.213380426168442
0.030760198831558
0.152830511331558
0.152830511331558
0.030760198831558
0.152830511331558
0.274900823831558
0.274900823831558
0.396971136331558
0.274900823831558
0.030760198831558
-0.213380426168442
-0.335450738668442
-0.457521051168442
-0.335450738668442
-0.091310113668442
0.152830511331558
0.152830511331558
0.152830511331558
0.030760198831558
0.152830511331558
0.152830511331558
-0.091310113668442
-0.213380426168442
-0.091310113668442
0.152830511331558
0.274900823831558
0.152830511331558
0.030760198831558
0.030760198831558
0.030760198831558
0.152830511331558
0.152830511331558
0.152830511331558
0.030760198831558
0.030760198831558
0.152830511331558
0.152830511331558
0.274900823831558
0.274900823831558
0.274900823831558
0.152830511331558
0.030760198831558
0.030760198831558
-0.213380426168442
-0.213380426168442
-0.091310113668442
0.152830511331558
0.274900823831558
0.396971136331558
0.396971136331558
0.152830511331558
-0.091310113668442
-0.213380426168442
-0.213380426168442
-0.335450738668442
-0.213380426168442
-0.091310113668442
0.152830511331558
0.396971136331558
0.396971136331558
0.274900823831558
-0.091310113668442
-0.213380426168442
-0.213380426168442
-0.213380426168442
-0.213380426168442
-0.213380426168442
0.030760198831558
0.152830511331558
0.030760198831558
-0.091310113668442
0.152830511331558
0.519041419029236
0.519041419029236
0.030760198831558
-0.457521051168442
-0.579591393470764
-0.579591393470764
-0.335450738668442
0.030760198831558
0.274900823831558
0.274900823831558
0.274900823831558
0.274900823831558
0.519041419029236
0.519041419029236
0.152830511331558
-0.213380426168442
-0.335450738668442
-0.335450738668442
-0.091310113668442
0.030760198831558
-0.091310113668442
-0.091310113668442
0.152830511331558
0.274900823831558
0.396971136331558
0.274900823831558
0.030760198831558
-0.213380426168442
-0.213380426168442
-0.091310113668442
0.152830511331558
0.396971136331558
0.519041419029236
0.152830511331558
-0.213380426168442
-0.579591393470764
-0.579591393470764
-0.457521051168442
-0.213380426168442
-0.091310113668442
-0.213380426168442
-0.335450738668442
-0.213380426168442
0.152830511331558
0.396971136331558
0.396971136331558
0.274900823831558
0.274900823831558
0.274900823831558
0.030760198831558
-0.213380426168442
-0.457521051168442
-0.213380426168442
0.152830511331558
0.274900823831558
0.274900823831558
0.152830511331558
0.152830511331558
0.152830511331558
0.274900823831558
0.519041419029236
0.519041419029236
0.274900823831558
-0.213380426168442
-0.335450738668442
-0.335450738668442
0.030760198831558
0.152830511331558
0.152830511331558
0.152830511331558
0.274900823831558
0.274900823831558
0.274900823831558
0.152830511331558
0.030760198831558
-0.213380426168442
-0.213380426168442
-0.213380426168442
-0.091310113668442
0.030760198831558
0.030760198831558
-0.091310113668442
-0.091310113668442
0.030760198831558
0.152830511331558
0.030760198831558
-0.213380426168442
-0.457521051168442
-0.457521051168442
-0.335450738668442
-0.091310113668442
0.030760198831558
0.030760198831558
0.030760198831558
0.030760198831558
0.152830511331558
0.030760198831558
-0.091310113668442
-0.091310113668442
0.152830511331558
0.274900823831558
0.152830511331558
0.152830511331558
0.274900823831558
0.274900823831558
0.030760198831558
-0.213380426168442
-0.457521051168442
-0.335450738668442
-0.213380426168442
-0.091310113668442
0.030760198831558
0.030760198831558
0.030760198831558
0.030760198831558
0.274900823831558
0.396971136331558
0.396971136331558
0.274900823831558
0.152830511331558
0.030760198831558
0.030760198831558
0.152830511331558
0.152830511331558
-0.091310113668442
-0.335450738668442
-0.457521051168442
-0.457521051168442
-0.213380426168442
0.030760198831558
0.152830511331558
0.152830511331558
0.030760198831558
-0.091310113668442
-0.213380426168442
-0.091310113668442
0.030760198831558
0.152830511331558
0.152830511331558
0.030760198831558
0.030760198831558
0.152830511331558
0.274900823831558
0.274900823831558
0.152830511331558
0.030760198831558
0.152830511331558
0.152830511331558
0.030760198831558
0.030760198831558
0.152830511331558
0.152830511331558
-0.213380426168442
-0.579591393470764
-0.579591393470764
-0.213380426168442
0.152830511331558
0.152830511331558
0.030760198831558
-0.091310113668442
-0.091310113668442
0.030760198831558
0.274900823831558
0.274900823831558
0.030760198831558
-0.091310113668442
-0.213380426168442
-0.213380426168442
-0.091310113668442
0.030760198831558
0.152830511331558
0.152830511331558
0.274900823831558
0.396971136331558
0.519041419029236
0.396971136331558
0.274900823831558
0.030760198831558
-0.213380426168442
-0.457521051168442
-0.335450738668442
-0.091310113668442
0.030760198831558
0.152830511331558
0.152830511331558
0.030760198831558
0.030760198831558
0.030760198831558
0.030760198831558
-0.091310113668442
-0.335450738668442
-0.579591393470764
-0.335450738668442
0.152830511331558
0.519041419029236
0.519041419029236
0.274900823831558
-0.213380426168442
-0.579591393470764
-0.579591393470764
-0.213380426168442
0.030760198831558
-0.091310113668442
-0.335450738668442
-0.335450738668442
-0.091310113668442
-0.091310113668442
-0.213380426168442
-0.335450738668442
-0.091310113668442
0.152830511331558
0.519041419029236
0.519041419029236
0.396971136331558
0.030760198831558
-0.091310113668442
0.030760198831558
0.152830511331558
0.274900823831558
0.152830511331558
0.030760198831558
0.030760198831558
-0.091310113668442
-0.213380426168442
-0.213380426168442
-0.091310113668442
0.030760198831558
0.030760198831558
-0.091310113668442
-0.091310113668442
0.030760198831558
0.152830511331558
0.274900823831558
0.274900823831558
0.152830511331558
-0.091310113668442
-0.213380426168442
-0.091310113668442
0.030760198831558
0.030760198831558
0.030760198831558
0.030760198831558
0.152830511331558
0.274900823831558
0.396971136331558
0.519041419029236
0.519041419029236
0.152830511331558
-0.335450738668442
-0.579591393470764
-0.335450738668442
0.030760198831558
0.274900823831558
0.152830511331558
-0.213380426168442
-0.457521051168442
-0.213380426168442
0.152830511331558
0.519041419029236
0.641111731529236
0.396971136331558
0.274900823831558
0.030760198831558
-0.091310113668442
-0.213380426168442
-0.091310113668442
0.030760198831558
0.274900823831558
0.519041419029236
0.519041419029236
0.396971136331558
0.030760198831558
-0.213380426168442
-0.335450738668442
-0.457521051168442
-0.335450738668442
-0.091310113668442
0.274900823831558
0.274900823831558
0.030760198831558
-0.213380426168442
-0.579591393470764
-0.457521051168442
-0.091310113668442
0.030760198831558
-0.091310113668442
-0.091310113668442
-0.091310113668442
0.152830511331558
0.396971136331558
0.519041419029236
0.396971136331558
0.152830511331558
-0.091310113668442
-0.091310113668442
-0.213380426168442
-0.335450738668442
-0.213380426168442
-0.091310113668442
-0.091310113668442
-0.091310113668442
-0.213380426168442
-0.335450738668442
-0.213380426168442
-0.091310113668442
0.152830511331558
0.396971136331558
0.396971136331558
0.274900823831558
0.396971136331558
0.519041419029236
0.274900823831558
0.030760198831558
-0.091310113668442
-0.091310113668442
-0.091310113668442
-0.213380426168442
-0.213380426168442
-0.213380426168442
-0.091310113668442
0.030760198831558
0.030760198831558
-0.091310113668442
-0.213380426168442
-0.091310113668442
0.152830511331558
0.396971136331558
0.519041419029236
0.519041419029236
0.396971136331558
0.030760198831558
-0.335450738668442
-0.579591393470764
-0.457521051168442
-0.213380426168442
0.030760198831558
0.274900823831558
0.274900823831558
0.152830511331558
0.030760198831558
-0.091310113668442
-0.213380426168442
-0.335450738668442
-0.457521051168442
-0.335450738668442
0.030760198831558
0.030760198831558
0.030760198831558
0.152830511331558
0.274900823831558
0.396971136331558
0.274900823831558
0.274900823831558
0.152830511331558
0.152830511331558
0.152830511331558
0.152830511331558
-0.091310113668442
-0.335450738668442
-0.335450738668442
-0.091310113668442
0.274900823831558
0.519041419029236
0.641111731529236
0.519041419029236
0.274900823831558
0.030760198831558
-0.091310113668442
0.030760198831558
0.274900823831558
0.152830511331558
0.152830511331558
0.030760198831558
-0.213380426168442
-0.335450738668442
-0.213380426168442
-0.213380426168442
-0.091310113668442
-0.091310113668442
-0.091310113668442
-0.091310113668442
0.152830511331558
0.396971136331558
0.396971136331558
0.152830511331558
-0.091310113668442
-0.335450738668442
-0.335450738668442
-0.213380426168442
-0.091310113668442
0.152830511331558
0.396971136331558
0.519041419029236
0.396971136331558
0.274900823831558
0.030760198831558
-0.091310113668442
-0.335450738668442
-0.457521051168442
-0.335450738668442
-0.213380426168442
0.030760198831558
0.274900823831558
0.274900823831558
0.152830511331558
0.030760198831558
0.152830511331558
0.030760198831558
-0.091310113668442
-0.091310113668442
-0.091310113668442
-0.091310113668442
0.030760198831558
0.152830511331558
0.030760198831558
-0.091310113668442
-0.213380426168442
-0.213380426168442
-0.091310113668442
0.030760198831558
0.152830511331558
0.519041419029236
0.641111731529236
0.519041419029236
0.152830511331558
-0.213380426168442
-0.457521051168442
-0.579591393470764
-0.457521051168442
-0.213380426168442
0.030760198831558
0.152830511331558
0.030760198831558
0.030760198831558
0.030760198831558
0.030760198831558
0.152830511331558
0.519041419029236
0.641111731529236
0.396971136331558
0.030760198831558
-0.335450738668442
-0.579591393470764
-0.457521051168442
-0.213380426168442
0.030760198831558
0.396971136331558
0.641111731529236
0.519041419029236
0.152830511331558
0.030760198831558
-0.335450738668442
-0.579591393470764
-0.579591393470764
-0.457521051168442
-0.335450738668442
-0.335450738668442
-0.213380426168442
0.030760198831558
0.152830511331558
0.152830511331558
-0.091310113668442
-0.213380426168442
-0.091310113668442
0.030760198831558
0.030760198831558
-0.213380426168442
-0.335450738668442
-0.335450738668442
-0.091310113668442
0.152830511331558
0.396971136331558
0.519041419029236
0.396971136331558
0.274900823831558
0.152830511331558
0.396971136331558
0.641111731529236
0.641111731529236
0.396971136331558
0.030760198831558
-0.335450738668442
-0.335450738668442
-0.091310113668442
0.152830511331558
0.152830511331558
0.030760198831558
-0.091310113668442
-0.091310113668442
0.152830511331558
0.274900823831558
0.274900823831558
0.030760198831558
-0.213380426168442
-0.335450738668442
-0.335450738668442
-0.091310113668442
0.274900823831558
0.274900823831558
0.030760198831558
-0.335450738668442
-0.457521051168442
-0.213380426168442
0.030760198831558
0.274900823831558
0.519041419029236
0.396971136331558
0.030760198831558
-0.335450738668442
-0.457521051168442
-0.213380426168442
-0.091310113668442
0.152830511331558
0.152830511331558
0.030760198831558
-0.213380426168442
-0.335450738668442
-0.213380426168442
0.030760198831558
0.152830511331558
0.274900823831558
0.152830511331558
-0.091310113668442
-0.335450738668442
-0.335450738668442
-0.091310113668442
0.396971136331558
0.641111731529236
0.519041419029236
0.152830511331558
-0.213380426168442
-0.335450738668442
-0.335450738668442
0.030760198831558
0.519041419029236
0.763182044029236
0.519041419029236
0.030760198831558
-0.091310113668442
0.030760198831558
0.152830511331558
0.152830511331558
0.152830511331558
0.152830511331558
0.152830511331558
0.030760198831558
-0.213380426168442
-0.335450738668442
-0.213380426168442
-0.091310113668442
0.152830511331558
0.396971136331558
0.396971136331558
0.152830511331558
-0.213380426168442
-0.457521051168442
-0.335450738668442
0.030760198831558
0.396971136331558
0.641111731529236
0.519041419029236
-0.091310113668442
-0.457521051168442
-0.457521051168442
-0.213380426168442
0.030760198831558
0.152830511331558
0.152830511331558
0.274900823831558
0.396971136331558
0.274900823831558
0.152830511331558
-0.091310113668442
-0.335450738668442
-0.335450738668442
-0.213380426168442
0.030760198831558
0.152830511331558
0.030760198831558
-0.335450738668442
-0.579591393470764
-0.579591393470764
-0.457521051168442
-0.335450738668442
-0.091310113668442
0.152830511331558
0.396971136331558
0.519041419029236
0.396971136331558
0.030760198831558
-0.091310113668442
-0.091310113668442
0.152830511331558
0.274900823831558
0.274900823831558
0.030760198831558
-0.091310113668442
-0.213380426168442
-0.213380426168442
-0.091310113668442
-0.091310113668442
0.030760198831558
0.152830511331558
0.274900823831558
0.274900823831558
0.152830511331558
0.152830511331558
0.152830511331558
-0.091310113668442
-0.335450738668442
-0.457521051168442
-0.335450738668442
-0.213380426168442
0.030760198831558
0.274900823831558
0.396971136331558
0.396971136331558
0.152830511331558
-0.091310113668442
-0.213380426168442
-0.213380426168442
-0.213380426168442
0.030760198831558
0.396971136331558
0.396971136331558
0.274900823831558
-0.091310113668442
-0.335450738668442
-0.335450738668442
-0.213380426168442
-0.213380426168442
-0.213380426168442
0.274900823831558
0.763182044029236
0.763182044029236
0.396971136331558
-0.091310113668442
-0.335450738668442
-0.457521051168442
-0.457521051168442
-0.457521051168442
-0.335450738668442
-0.091310113668442
0.152830511331558
0.274900823831558
0.030760198831558
-0.091310113668442
0.030760198831558
0.030760198831558
-0.091310113668442
-0.213380426168442
-0.091310113668442
0.152830511331558
0.396971136331558
0.396971136331558
0.274900823831558
-0.091310113668442
-0.457521051168442
-0.579591393470764
-0.335450738668442
-0.091310113668442
0.152830511331558
0.396971136331558
0.641111731529236
0.519041419029236
0.152830511331558
-0.457521051168442
-0.823732018470764
-0.823732018470764
-0.579591393470764
-0.091310113668442
0.396971136331558
0.396971136331558
0.152830511331558
-0.213380426168442
-0.213380426168442
-0.091310113668442
0.030760198831558
0.030760198831558
-0.213380426168442
-17.669433593750000
-117.889152526855470
-300.994598388671870
-452.361785888671870
-487.273895263671880
-412.688934326171870
-282.073699951171870
-150.603988647460940
-53.558101654052734
-0.457521051168442
17.486812591552734
15.289546966552734
6.134274959564209
-1.189942836761475
-3.875489473342896
-3.020997285842896
-0.335450738668442
2.228025674819946
3.326658487319946
3.082517862319946
1.983884930610657
1.007322430610657
0.641111731529236
0.763182044029236
1.129392743110657
1.373533368110657
1.251463055610657
0.763182044029236
0.274900823831558
-0.213380426168442
-0.213380426168442
-0.091310113668442
0.274900823831558
0.396971136331558
0.519041419029236
0.519041419029236
0.396971136331558
0.152830511331558
-0.091310113668442
-0.335450738668442
-0.335450738668442
-0.213380426168442
0.030760198831558
0.396971136331558
0.396971136331558
0.152830511331558
-0.091310113668442
-0.213380426168442
-0.213380426168442
-0.213380426168442
-0.091310113668442
0.030760198831558
0.030760198831558
-0.213380426168442
-0.457521051168442
-0.701661705970764
-0.579591393470764
-0.579591393470764
-0.579591393470764
-0.579591393470764
-0.579591393470764
-0.579591393470764
-0.457521051168442
-0.213380426168442
-0.213380426168442
-0.091310113668442
0.152830511331558
0.274900823831558
0.152830511331558
0.030760198831558
-0.213380426168442
-0.457521051168442
-0.579591393470764
-0.457521051168442
-0.335450738668442
-0.213380426168442
-0.335450738668442
-0.579591393470764
-0.823732018470764
-0.701661705970764
-0.579591393470764
-0.457521051168442
-0.457521051168442
-0.457521051168442
-0.701661705970764
-0.701661705970764
-0.823732018470764
-0.945802330970764
-0.701661705970764
-0.213380426168442
0.274900823831558
0.519041419029236
0.519041419029236
0.274900823831558
-0.213380426168442
-0.335450738668442
-0.213380426168442
-0.091310113668442
-0.213380426168442
-0.579591393470764
-0.701661705970764
-0.579591393470764
-0.701661705970764
-0.823732018470764
-0.823732018470764
-0.335450738668442
0.030760198831558
0.152830511331558
0.030760198831558
-0.091310113668442
-0.335450738668442
-0.579591393470764
-0.701661705970764
-0.457521051168442
-0.091310113668442
-0.091310113668442
-0.213380426168442
-0.213380426168442
-0.335450738668442
-0.457521051168442
-0.457521051168442
-0.091310113668442
0.274900823831558
0.396971136331558
0.274900823831558
0.274900823831558
0.274900823831558
0.152830511331558
-0.335450738668442
-0.701661705970764
-0.823732018470764
-0.579591393470764
-0.213380426168442
-0.091310113668442
-0.091310113668442
-0.335450738668442
-0.701661705970764
-0.945802330970764
-0.701661705970764
-0.213380426168442
0.152830511331558
0.274900823831558
0.152830511331558
-0.091310113668442
-0.579591393470764
-0.701661705970764
-0.579591393470764
-0.213380426168442
0.030760198831558
0.030760198831558
-0.213380426168442
-0.457521051168442
-0.457521051168442
-0.457521051168442
-0.213380426168442
-0.091310113668442
0.152830511331558
0.152830511331558
-0.091310113668442
-0.335450738668442
-0.335450738668442
-0.335450738668442
0.030760198831558
0.396971136331558
0.763182044029236
0.641111731529236
0.152830511331558
-0.335450738668442
-0.579591393470764
-0.457521051168442
-0.335450738668442
-0.335450738668442
-0.457521051168442
-0.579591393470764
-0.579591393470764
-0.701661705970764
-0.701661705970764
-0.579591393470764
-0.457521051168442
-0.213380426168442
0.152830511331558
0.274900823831558
0.274900823831558
-0.091310113668442
-0.335450738668442
-0.457521051168442
-0.091310113668442
0.274900823831558
0.274900823831558
0.396971136331558
0.396971136331558
0.152830511331558
-0.213380426168442
-0.579591393470764
-0.701661705970764
-0.823732018470764
-0.701661705970764
-0.579591393470764
-0.457521051168442
-0.213380426168442
-0.091310113668442
-0.091310113668442
-0.213380426168442
-0.213380426168442
-0.091310113668442
-0.213380426168442
-0.213380426168442
-0.335450738668442
-0.457521051168442
-0.457521051168442
-0.335450738668442
-0.091310113668442
0.030760198831558
0.152830511331558
0.030760198831558
-0.213380426168442
-0.457521051168442
-0.579591393470764
-0.335450738668442
0.030760198831558
0.274900823831558
0.030760198831558
-0.213380426168442
-0.213380426168442
0.030760198831558
0.152830511331558
0.152830511331558
0.030760198831558
-0.213380426168442
-0.457521051168442
-0.701661705970764
-0.701661705970764
-0.579591393470764
-0.335450738668442
-0.091310113668442
-0.213380426168442
-0.213380426168442
-0.091310113668442
0.152830511331558
0.152830511331558
-0.091310113668442
-0.213380426168442
-0.213380426168442
-0.213380426168442
-0.579591393470764
-0.701661705970764
-0.579591393470764
-0.213380426168442
0.152830511331558
0.396971136331558
0.396971136331558
0.274900823831558
0.152830511331558
0.152830511331558
0.030760198831558
0.152830511331558
0.152830511331558
0.152830511331558
-0.213380426168442
-0.457521051168442
-0.701661705970764
-0.701661705970764
-0.579591393470764
-0.457521051168442
-0.335450738668442
-0.335450738668442
-0.091310113668442
0.030760198831558
-0.091310113668442
-0.213380426168442
-0.335450738668442
-0.335450738668442
-0.335450738668442
-0.091310113668442
0.030760198831558
-0.091310113668442
-0.335450738668442
-0.457521051168442
-0.457521051168442
-0.335450738668442
-0.213380426168442
0.030760198831558
0.274900823831558
0.274900823831558
0.152830511331558
-0.091310113668442
-0.213380426168442
-0.335450738668442
-0.335450738668442
-0.213380426168442
-0.335450738668442
-0.335450738668442
-0.213380426168442
-0.091310113668442
-0.091310113668442
-0.213380426168442
-0.335450738668442
-0.335450738668442
-0.091310113668442
0.152830511331558
0.152830511331558
0.152830511331558
0.030760198831558
-0.213380426168442
-0.335450738668442
-0.335450738668442
-0.091310113668442
0.152830511331558
0.274900823831558
0.152830511331558
0.030760198831558
-0.213380426168442
-0.457521051168442
-0.579591393470764
-0.335450738668442
-0.213380426168442
-0.091310113668442
-0.091310113668442
-0.091310113668442
-0.091310113668442
-0.091310113668442
-0.091310113668442
-0.091310113668442
-0.213380426168442
-0.335450738668442
-0.213380426168442
0.030760198831558
0.152830511331558
0.152830511331558
-0.213380426168442
-0.457521051168442
-0.579591393470764
-0.335450738668442
-0.091310113668442
0.274900823831558
0.274900823831558
0.152830511331558
-0.213380426168442
-0.335450738668442
-0.335450738668442
-0.213380426168442
-0.091310113668442
0.030760198831558
0.030760198831558
-0.091310113668442
-0.213380426168442
-0.213380426168442
-0.213380426168442
-0.213380426168442
-0.213380426168442
-0.213380426168442
-0.091310113668442
0.274900823831558
0.152830511331558
-0.091310113668442
-0.213380426168442
-0.335450738668442
-0.457521051168442
-0.701661705970764
-0.701661705970764
-0.213380426168442
0.274900823831558
0.274900823831558
0.152830511331558
0.030760198831558
-0.091310113668442
-0.335450738668442
-0.457521051168442
-0.335450738668442
-0.091310113668442
0.152830511331558
0.152830511331558
0.030760198831558
-0.213380426168442
-0.213380426168442
-0.213380426168442
-0.213380426168442
0.030760198831558
0.030760198831558
0.030760198831558
0.030760198831558
0.030760198831558
0.152830511331558
0.030760198831558
-0.091310113668442
-0.335450738668442
-0.457521051168442
-0.457521051168442
-0.091310113668442
0.274900823831558
0.396971136331558
0.274900823831558
0.030760198831558
-0.091310113668442
-0.091310113668442
-0.091310113668442
-0.091310113668442
-0.335450738668442
-0.335450738668442
-0.213380426168442
-0.091310113668442
0.030760198831558
0.152830511331558
0.396971136331558
0.274900823831558
0.030760198831558
-0.213380426168442
-0.091310113668442
0.030760198831558
0.030760198831558
0.030760198831558
-0.213380426168442
-0.213380426168442
-0.091310113668442
0.152830511331558
0.274900823831558
0.274900823831558
0.152830511331558
0.030760198831558
-0.335450738668442
-0.579591393470764
-0.457521051168442
-0.213380426168442
0.030760198831558
0.030760198831558
-0.213380426168442
-0.457521051168442
-0.335450738668442
-0.091310113668442
0.030760198831558
0.152830511331558
0.030760198831558
0.152830511331558
0.274900823831558
0.152830511331558
0.030760198831558
0.030760198831558
0.030760198831558
-0.091310113668442
-0.213380426168442
-0.213380426168442
-0.213380426168442
-0.213380426168442
-0.091310113668442
-0.213380426168442
-0.335450738668442
-0.579591393470764
-0.457521051168442
-0.335450738668442
-0.091310113668442
0.274900823831558
0.519041419029236
0.519041419029236
0.396971136331558
0.274900823831558
0.030760198831558
-0.457521051168442
-0.701661705970764
-0.701661705970764
-0.457521051168442
-0.091310113668442
0.030760198831558
0.030760198831558
-0.091310113668442
0.030760198831558
0.152830511331558
0.274900823831558
0.274900823831558
0.030760198831558
-0.091310113668442
0.030760198831558
0.274900823831558
0.396971136331558
0.274900823831558
-0.091310113668442
-0.213380426168442
-0.335450738668442
-0.213380426168442
0.152830511331558
0.396971136331558
0.396971136331558
0.152830511331558
-0.213380426168442
-0.457521051168442
-0.457521051168442
-0.213380426168442
-0.091310113668442
0.030760198831558
0.152830511331558
0.152830511331558
0.030760198831558
-0.213380426168442
-0.213380426168442
0.030760198831558
0.152830511331558
0.152830511331558
0.030760198831558
0.030760198831558
0.152830511331558
0.152830511331558
0.152830511331558
-0.091310113668442
-0.335450738668442
-0.579591393470764
-0.579591393470764
-0.457521051168442
-0.213380426168442
0.030760198831558
0.274900823831558
0.396971136331558
0.396971136331558
0.152830511331558
-0.091310113668442
-0.213380426168442
-0.091310113668442
0.152830511331558
0.274900823831558
0.396971136331558
0.274900823831558
0.152830511331558
0.030760198831558
0.030760198831558
0.030760198831558
0.030760198831558
0.030760198831558
-0.091310113668442
-0.335450738668442
-0.335450738668442
-0.213380426168442
0.030760198831558
0.030760198831558
-0.213380426168442
-0.579591393470764
-0.579591393470764
-0.335450738668442
0.030760198831558
0.396971136331558
0.519041419029236
0.274900823831558
-0.091310113668442
-0.335450738668442
-0.335450738668442
0.030760198831558
0.396971136331558
0.641111731529236
0.519041419029236
0.030760198831558
-0.457521051168442
-0.579591393470764
-0.457521051168442
-0.335450738668442
-0.457521051168442
-0.457521051168442
-0.213380426168442
0.030760198831558
0.030760198831558
0.030760198831558
0.152830511331558
0.396971136331558
0.519041419029236
0.519041419029236
0.274900823831558
0.152830511331558
-0.213380426168442
-0.457521051168442
-0.457521051168442
-0.335450738668442
-0.091310113668442
0.030760198831558
0.396971136331558
0.519041419029236
0.396971136331558
-0.091310113668442
-0.335450738668442
-0.579591393470764
-0.579591393470764
-0.213380426168442
0.274900823831558
0.396971136331558
0.152830511331558
-0.213380426168442
-0.335450738668442
-0.091310113668442
0.030760198831558
0.030760198831558
-0.213380426168442
-0.457521051168442
-0.457521051168442
-0.335450738668442
0.030760198831558
0.274900823831558
0.274900823831558
0.030760198831558
-0.213380426168442
-0.335450738668442
-0.335450738668442
-0.213380426168442
-0.091310113668442
-0.213380426168442
-0.335450738668442
-0.457521051168442
-0.335450738668442
0.030760198831558
0.519041419029236
0.763182044029236
0.641111731529236
0.152830511331558
-0.213380426168442
-0.213380426168442
0.152830511331558
0.274900823831558
0.152830511331558
0.030760198831558
-0.091310113668442
-0.091310113668442
-0.091310113668442
-0.091310113668442
0.030760198831558
0.152830511331558
0.030760198831558
-0.091310113668442
-0.213380426168442
-0.213380426168442
-0.091310113668442
-0.213380426168442
-0.457521051168442
-0.579591393470764
-0.457521051168442
-0.335450738668442
0.030760198831558
0.396971136331558
0.519041419029236
0.152830511331558
-0.091310113668442
-0.091310113668442
0.152830511331558
0.274900823831558
0.274900823831558
0.030760198831558
-0.213380426168442
-0.335450738668442
-0.213380426168442
0.030760198831558
0.152830511331558
0.152830511331558
0.030760198831558
0.030760198831558
-0.091310113668442
-0.091310113668442
-0.091310113668442
0.152830511331558
0.030760198831558
0.030760198831558
0.030760198831558
0.274900823831558
0.274900823831558
0.152830511331558
-0.213380426168442
-0.457521051168442
-0.457521051168442
-0.091310113668442
0.152830511331558
0.396971136331558
0.396971136331558
0.030760198831558
-0.213380426168442
-0.213380426168442
-0.091310113668442
0.152830511331558
0.274900823831558
0.030760198831558
-0.091310113668442
-0.091310113668442
-0.091310113668442
-0.091310113668442
0.030760198831558
0.152830511331558
0.274900823831558
0.274900823831558
-0.091310113668442
-0.457521051168442
-0.579591393470764
-0.579591393470764
-0.579591393470764
-0.335450738668442
0.030760198831558
0.274900823831558
0.396971136331558
0.152830511331558
-0.213380426168442
-0.335450738668442
-0.213380426168442
-0.091310113668442
-0.091310113668442
0.030760198831558
0.030760198831558
0.030760198831558
-0.091310113668442
-0.213380426168442
0.030760198831558
0.152830511331558
0.274900823831558
0.152830511331558
0.030760198831558
-0.091310113668442
0.030760198831558
0.152830511331558
0.152830511331558
-0.091310113668442
-0.335450738668442
-0.213380426168442
0.030760198831558
0.030760198831558
0.030760198831558
-0.091310113668442
-0.091310113668442
0.030760198831558
0.152830511331558
0.152830511331558
-0.091310113668442
-0.335450738668442
-0.457521051168442
-0.457521051168442
-0.335450738668442
-0.091310113668442
0.152830511331558
0.152830511331558
0.030760198831558
-0.091310113668442
-0.091310113668442
0.030760198831558
0.274900823831558
0.396971136331558
0.152830511331558
-0.335450738668442
-0.457521051168442
-0.579591393470764
-0.457521051168442
-0.335450738668442
-0.335450738668442
-0.457521051168442
-0.335450738668442
-0.213380426168442
-0.213380426168442
-0.213380426168442
-0.091310113668442
0.274900823831558
0.519041419029236
0.519041419029236
0.274900823831558
0.030760198831558
0.030760198831558
0.152830511331558
0.152830511331558
0.030760198831558
-0.091310113668442
-0.213380426168442
-0.335450738668442
-0.335450738668442
-0.091310113668442
0.152830511331558
0.274900823831558
0.396971136331558
0.274900823831558
0.152830511331558
-0.091310113668442
-0.213380426168442
-0.213380426168442
-0.335450738668442
-0.335450738668442
-0.579591393470764
-0.823732018470764
-0.823732018470764
-0.457521051168442
-0.091310113668442
0.152830511331558
0.152830511331558
0.030760198831558
-0.213380426168442
-0.091310113668442
0.274900823831558
0.519041419029236
0.641111731529236
0.396971136331558
0.152830511331558
-0.091310113668442
-0.213380426168442
-0.091310113668442
0.274900823831558
0.274900823831558
0.030760198831558
-0.213380426168442
-0.335450738668442
-0.213380426168442
-0.091310113668442
0.152830511331558
0.274900823831558
0.396971136331558
0.152830511331558
-0.213380426168442
-0.457521051168442
-0.579591393470764
-0.457521051168442
-0.091310113668442
0.152830511331558
0.152830511331558
0.152830511331558
0.274900823831558
0.274900823831558
0.396971136331558
0.396971136331558
0.152830511331558
-0.091310113668442
-0.335450738668442
-0.457521051168442
-0.335450738668442
-0.213380426168442
-0.091310113668442
-0.091310113668442
-0.213380426168442
-0.335450738668442
-0.213380426168442
-0.213380426168442
-0.091310113668442
0.030760198831558
0.030760198831558
-0.091310113668442
-0.335450738668442
-0.457521051168442
-0.091310113668442
0.274900823831558
0.641111731529236
0.641111731529236
0.396971136331558
0.152830511331558
0.030760198831558
0.152830511331558
0.396971136331558
0.274900823831558
0.030760198831558
-0.213380426168442
-0.335450738668442
-0.335450738668442
-0.213380426168442
-0.091310113668442
0.030760198831558
0.030760198831558
0.030760198831558
0.030760198831558
0.030760198831558
0.152830511331558
0.030760198831558
-0.213380426168442
-0.457521051168442
-0.457521051168442
-0.213380426168442
0.030760198831558
0.030760198831558
0.030760198831558
-0.091310113668442
0.030760198831558
0.152830511331558
0.152830511331558
0.030760198831558
-0.213380426168442
-0.335450738668442
-0.091310113668442
0.152830511331558
0.396971136331558
0.396971136331558
0.274900823831558
0.030760198831558
-0.213380426168442
-0.213380426168442
0.030760198831558
0.274900823831558
0.274900823831558
0.152830511331558
0.030760198831558
0.030760198831558
0.152830511331558
0.152830511331558
-0.091310113668442
-0.213380426168442
-0.335450738668442
-0.213380426168442
0.152830511331558
0.396971136331558
0.152830511331558
0.030760198831558
-0.091310113668442
0.030760198831558
0.152830511331558
0.030760198831558
-0.091310113668442
-0.213380426168442
-0.213380426168442
-0.335450738668442
-0.335450738668442
-0.213380426168442
0.030760198831558
0.274900823831558
0.396971136331558
0.396971136331558
0.274900823831558
0.030760198831558
-0.213380426168442
-0.335450738668442
-0.335450738668442
-0.091310113668442
0.030760198831558
0.030760198831558
-0.091310113668442
-0.213380426168442
-0.213380426168442
-0.213380426168442
-0.091310113668442
0.030760198831558
0.152830511331558
0.396971136331558
0.396971136331558
0.274900823831558
-0.091310113668442
-0.457521051168442
-0.457521051168442
-0.213380426168442
0.030760198831558
0.274900823831558
0.274900823831558
0.030760198831558
-0.213380426168442
-0.213380426168442
-0.091310113668442
0.030760198831558
0.030760198831558
0.030760198831558
0.030760198831558
0.152830511331558
0.152830511331558
0.030760198831558
-0.335450738668442
-0.579591393470764
-0.701661705970764
-0.457521051168442
0.030760198831558
0.396971136331558
0.519041419029236
0.396971136331558
0.030760198831558
-0.213380426168442
-0.213380426168442
0.030760198831558
0.519041419029236
0.641111731529236
0.519041419029236
0.152830511331558
-0.335450738668442
-0.579591393470764
-0.457521051168442
-0.091310113668442
0.274900823831558
0.274900823831558
0.030760198831558
-0.213380426168442
-0.091310113668442
0.152830511331558
0.274900823831558
0.152830511331558
0.030760198831558
0.030760198831558
0.030760198831558
0.030760198831558
-0.213380426168442
-0.457521051168442
-0.335450738668442
0.030760198831558
0.274900823831558
0.274900823831558
0.152830511331558
0.152830511331558
0.274900823831558
0.274900823831558
0.274900823831558
0.274900823831558
0.274900823831558
0.152830511331558
0.152830511331558
0.152830511331558
0.030760198831558
-0.091310113668442
-0.091310113668442
-0.091310113668442
0.030760198831558
0.030760198831558
0.030760198831558
0.274900823831558
0.396971136331558
0.396971136331558
0.274900823831558
-0.091310113668442
-0.335450738668442
-0.457521051168442
-0.579591393470764
-0.335450738668442
0.030760198831558
0.274900823831558
0.274900823831558
0.030760198831558
-0.213380426168442
-0.335450738668442
-0.213380426168442
0.030760198831558
0.152830511331558
0.274900823831558
0.396971136331558
0.274900823831558
0.152830511331558
0.030760198831558
0.030760198831558
0.030760198831558
0.152830511331558
0.152830511331558
0.152830511331558
0.030760198831558
-0.091310113668442
-0.335450738668442
-0.335450738668442
-0.335450738668442
-0.213380426168442
-0.091310113668442
0.030760198831558
0.030760198831558
0.030760198831558
0.030760198831558
0.152830511331558
0.152830511331558
0.274900823831558
0.396971136331558
0.519041419029236
0.396971136331558
0.152830511331558
-0.091310113668442
-0.213380426168442
-0.091310113668442
-0.091310113668442
-0.091310113668442
0.152830511331558
0.274900823831558
0.396971136331558
0.396971136331558
0.274900823831558
0.030760198831558
-0.335450738668442
-0.457521051168442
-0.213380426168442
0.152830511331558
0.396971136331558
0.274900823831558
0.030760198831558
-0.091310113668442
-0.213380426168442
-0.213380426168442
-0.213380426168442
-0.091310113668442
0.030760198831558
0.030760198831558
0.152830511331558
0.274900823831558
0.152830511331558
-0.091310113668442
-0.457521051168442
-0.823732018470764
-0.701661705970764
-0.213380426168442
0.152830511331558
0.152830511331558
0.152830511331558
-0.091310113668442
-0.213380426168442
-0.213380426168442
-0.213380426168442
-0.091310113668442
-0.213380426168442
-0.213380426168442
-0.091310113668442
0.274900823831558
0.274900823831558
0.274900823831558
0.152830511331558
0.030760198831558
0.152830511331558
0.274900823831558
0.152830511331558
0.030760198831558
-0.213380426168442
-0.335450738668442
-0.335450738668442
