# Supplementary material for: Small Size of Recorded Neuronal Structures Confines the Accuracy in Direct Axonal Voltage Measurements
Source: eNeuro. 2021 Aug 2;8(4):ENEURO.0059-21.2021. doi: 10.1523/ENEURO.0059-21.2021 (PMC8342265; doi:10.1523/ENEURO.0059-21.2021)
Supplement: Extended Data 1 — NEURON codes producing data shown in Figures 2, 5, 8. Download Extended Data 1, ZIP file. [file enu-eN-NWR-0059-21-s01.zip › realistic amplifier model/1_amplifier construction/filter_set/test_1/22k.dat]

-0.097338870167732
0.024731442332268
0.146801754832268
0.024731442332268
-0.341479480266571
-0.463549792766571
-0.341479480266571
-0.097338870167732
0.146801754832268
0.513012707233429
0.513012707233429
0.268872082233429
-0.097338870167732
-0.341479480266571
-0.463549792766571
-0.097338870167732
0.146801754832268
0.390942394733429
0.268872082233429
-0.097338870167732
-0.341479480266571
-0.219409182667732
0.146801754832268
0.390942394733429
0.268872082233429
0.146801754832268
-0.219409182667732
-0.341479480266571
-0.219409182667732
0.024731442332268
0.268872082233429
0.268872082233429
0.146801754832268
-0.097338870167732
-0.341479480266571
-0.585620105266571
-0.341479480266571
0.024731442332268
0.390942394733429
0.635083019733429
0.268872082233429
-0.219409182667732
-0.463549792766571
-0.219409182667732
-0.097338870167732
0.024731442332268
0.024731442332268
0.146801754832268
0.268872082233429
0.390942394733429
0.146801754832268
-0.097338870167732
-0.097338870167732
-0.097338870167732
-0.097338870167732
0.024731442332268
0.146801754832268
0.146801754832268
0.024731442332268
-0.097338870167732
-0.219409182667732
-0.219409182667732
-0.097338870167732
-0.097338870167732
-0.097338870167732
-0.219409182667732
-0.219409182667732
-0.097338870167732
0.024731442332268
0.268872082233429
0.390942394733429
0.268872082233429
-0.097338870167732
-0.219409182667732
-0.097338870167732
0.024731442332268
0.390942394733429
0.513012707233429
0.268872082233429
-0.219409182667732
-0.585620105266571
-0.707690417766571
-0.585620105266571
-0.341479480266571
0.024731442332268
0.268872082233429
0.268872082233429
0.268872082233429
0.024731442332268
-0.219409182667732
-0.219409182667732
-0.097338870167732
-0.097338870167732
-0.219409182667732
-0.219409182667732
-0.097338870167732
0.024731442332268
0.146801754832268
0.146801754832268
0.268872082233429
0.390942394733429
0.390942394733429
0.146801754832268
0.024731442332268
-0.097338870167732
-0.097338870167732
0.024731442332268
0.146801754832268
0.146801754832268
0.268872082233429
0.146801754832268
-0.097338870167732
-0.341479480266571
-0.341479480266571
-0.097338870167732
0.024731442332268
-0.097338870167732
-0.219409182667732
-0.219409182667732
-0.097338870167732
0.024731442332268
0.024731442332268
-0.097338870167732
-0.219409182667732
-0.219409182667732
-0.097338870167732
0.024731442332268
0.024731442332268
0.024731442332268
-0.097338870167732
-0.097338870167732
0.146801754832268
0.390942394733429
0.390942394733429
0.146801754832268
-0.219409182667732
-0.341479480266571
-0.341479480266571
-0.219409182667732
0.024731442332268
0.146801754832268
0.146801754832268
0.024731442332268
0.024731442332268
0.146801754832268
0.146801754832268
0.146801754832268
-0.097338870167732
-0.341479480266571
-0.341479480266571
0.024731442332268
0.513012707233429
0.513012707233429
0.146801754832268
-0.219409182667732
-0.341479480266571
-0.097338870167732
0.146801754832268
0.268872082233429
0.146801754832268
-0.097338870167732
-0.219409182667732
-0.097338870167732
0.024731442332268
-0.097338870167732
-0.219409182667732
-0.097338870167732
0.146801754832268
0.390942394733429
0.268872082233429
0.146801754832268
-0.097338870167732
-0.341479480266571
-0.341479480266571
-0.219409182667732
0.146801754832268
0.268872082233429
0.268872082233429
0.024731442332268
-0.097338870167732
-0.097338870167732
0.024731442332268
0.268872082233429
0.390942394733429
0.268872082233429
0.024731442332268
-0.097338870167732
-0.219409182667732
-0.219409182667732
-0.219409182667732
-0.219409182667732
-0.219409182667732
-0.097338870167732
0.024731442332268
0.268872082233429
0.268872082233429
0.146801754832268
-0.219409182667732
-0.341479480266571
-0.219409182667732
-0.097338870167732
0.024731442332268
0.024731442332268
0.024731442332268
0.146801754832268
0.268872082233429
0.268872082233429
0.268872082233429
0.146801754832268
0.024731442332268
-0.097338870167732
-0.219409182667732
-0.341479480266571
-0.219409182667732
-0.219409182667732
-0.097338870167732
-0.097338870167732
-0.341479480266571
-0.341479480266571
-0.219409182667732
0.024731442332268
0.268872082233429
0.146801754832268
0.146801754832268
0.024731442332268
-0.097338870167732
-0.097338870167732
0.024731442332268
0.268872082233429
0.268872082233429
0.268872082233429
0.268872082233429
0.146801754832268
0.024731442332268
-0.097338870167732
-0.341479480266571
-0.585620105266571
-0.585620105266571
-0.219409182667732
0.146801754832268
0.268872082233429
0.268872082233429
0.024731442332268
-0.097338870167732
-0.219409182667732
-0.219409182667732
-0.219409182667732
-0.219409182667732
-0.097338870167732
0.024731442332268
0.268872082233429
0.268872082233429
0.268872082233429
0.024731442332268
-0.097338870167732
0.024731442332268
0.024731442332268
0.024731442332268
0.024731442332268
0.146801754832268
0.146801754832268
-0.097338870167732
-0.219409182667732
-0.097338870167732
0.024731442332268
0.024731442332268
0.024731442332268
0.024731442332268
0.146801754832268
0.024731442332268
-0.219409182667732
-0.097338870167732
0.024731442332268
0.024731442332268
0.024731442332268
-0.097338870167732
-0.219409182667732
-0.341479480266571
-0.219409182667732
0.024731442332268
0.268872082233429
0.268872082233429
0.146801754832268
0.024731442332268
-0.097338870167732
-0.097338870167732
0.024731442332268
0.146801754832268
0.024731442332268
-0.097338870167732
-0.097338870167732
0.146801754832268
0.390942394733429
0.513012707233429
0.390942394733429
0.146801754832268
-0.219409182667732
-0.463549792766571
-0.341479480266571
-0.097338870167732
0.024731442332268
0.268872082233429
0.390942394733429
0.390942394733429
0.146801754832268
0.024731442332268
0.024731442332268
0.024731442332268
0.146801754832268
0.146801754832268
-0.097338870167732
-0.219409182667732
-0.463549792766571
-0.585620105266571
-0.463549792766571
-0.219409182667732
0.268872082233429
0.635083019733429
0.390942394733429
-0.097338870167732
-0.219409182667732
-0.097338870167732
-0.219409182667732
-0.219409182667732
-0.097338870167732
0.024731442332268
0.146801754832268
0.024731442332268
-0.097338870167732
-0.097338870167732
-0.097338870167732
-0.097338870167732
0.024731442332268
0.390942394733429
0.513012707233429
0.635083019733429
0.390942394733429
0.024731442332268
-0.341479480266571
-0.463549792766571
-0.341479480266571
-0.097338870167732
0.146801754832268
0.268872082233429
0.268872082233429
0.146801754832268
-0.097338870167732
-0.341479480266571
-0.341479480266571
-0.219409182667732
0.146801754832268
0.390942394733429
0.513012707233429
0.268872082233429
-0.097338870167732
-0.219409182667732
-0.341479480266571
-0.219409182667732
0.024731442332268
0.146801754832268
0.024731442332268
-0.097338870167732
-0.219409182667732
-0.219409182667732
-0.219409182667732
-0.097338870167732
0.024731442332268
0.146801754832268
0.024731442332268
0.024731442332268
-0.097338870167732
-0.097338870167732
0.024731442332268
0.024731442332268
-0.097338870167732
-0.097338870167732
-0.097338870167732
0.024731442332268
-0.097338870167732
-0.219409182667732
-0.097338870167732
0.024731442332268
0.146801754832268
0.146801754832268
0.146801754832268
0.146801754832268
0.146801754832268
0.146801754832268
0.024731442332268
-0.341479480266571
-0.585620105266571
-0.463549792766571
-0.219409182667732
-0.097338870167732
-0.097338870167732
-0.097338870167732
0.024731442332268
0.024731442332268
0.024731442332268
0.024731442332268
0.024731442332268
0.024731442332268
0.268872082233429
0.513012707233429
0.513012707233429
0.390942394733429
0.024731442332268
-0.463549792766571
-0.585620105266571
-0.341479480266571
-0.097338870167732
0.024731442332268
-0.097338870167732
-0.219409182667732
-0.097338870167732
0.024731442332268
0.146801754832268
0.146801754832268
0.024731442332268
-0.097338870167732
-0.219409182667732
-0.341479480266571
-0.341479480266571
-0.219409182667732
-0.097338870167732
-0.097338870167732
-0.097338870167732
0.024731442332268
0.268872082233429
0.390942394733429
0.268872082233429
0.024731442332268
0.024731442332268
0.024731442332268
0.024731442332268
-0.097338870167732
-0.219409182667732
-0.097338870167732
0.024731442332268
0.024731442332268
-0.219409182667732
0.024731442332268
0.268872082233429
0.268872082233429
0.024731442332268
-0.219409182667732
-0.097338870167732
0.268872082233429
0.390942394733429
0.024731442332268
-0.219409182667732
0.024731442332268
0.268872082233429
0.390942394733429
0.268872082233429
0.024731442332268
-0.097338870167732
-0.097338870167732
-0.219409182667732
-0.341479480266571
-0.463549792766571
-0.585620105266571
-0.341479480266571
0.024731442332268
0.268872082233429
0.390942394733429
0.513012707233429
0.268872082233429
0.024731442332268
0.024731442332268
0.146801754832268
0.390942394733429
0.268872082233429
0.024731442332268
-0.341479480266571
-0.341479480266571
-0.097338870167732
0.268872082233429
0.513012707233429
0.390942394733429
0.024731442332268
-0.341479480266571
-0.463549792766571
-0.219409182667732
0.024731442332268
0.268872082233429
0.390942394733429
0.268872082233429
-0.097338870167732
-0.219409182667732
-0.219409182667732
-0.219409182667732
-0.219409182667732
0.024731442332268
0.146801754832268
0.268872082233429
0.146801754832268
-0.097338870167732
-0.219409182667732
-0.219409182667732
-0.219409182667732
-0.219409182667732
-0.219409182667732
-0.097338870167732
0.024731442332268
-0.097338870167732
-0.219409182667732
-0.341479480266571
-0.341479480266571
-0.219409182667732
0.024731442332268
0.268872082233429
0.390942394733429
0.390942394733429
0.390942394733429
0.146801754832268
-0.097338870167732
-0.219409182667732
-0.097338870167732
0.024731442332268
-0.097338870167732
-0.097338870167732
0.146801754832268
0.268872082233429
0.268872082233429
0.024731442332268
-0.097338870167732
-0.097338870167732
0.024731442332268
0.146801754832268
0.268872082233429
0.146801754832268
-0.097338870167732
-0.219409182667732
-0.219409182667732
-0.219409182667732
-0.097338870167732
-0.097338870167732
-0.219409182667732
-0.341479480266571
-0.341479480266571
-0.097338870167732
0.024731442332268
0.268872082233429
0.268872082233429
0.146801754832268
-0.097338870167732
-0.341479480266571
-0.341479480266571
0.024731442332268
0.268872082233429
0.390942394733429
0.390942394733429
0.146801754832268
-0.097338870167732
0.146801754832268
0.268872082233429
0.146801754832268
0.024731442332268
-0.097338870167732
-0.219409182667732
-0.341479480266571
-0.341479480266571
-0.219409182667732
0.024731442332268
0.024731442332268
0.024731442332268
0.024731442332268
0.146801754832268
0.268872082233429
0.268872082233429
0.268872082233429
0.146801754832268
-0.097338870167732
-0.341479480266571
-0.219409182667732
0.146801754832268
0.390942394733429
0.268872082233429
-0.097338870167732
-0.463549792766571
-0.463549792766571
-0.097338870167732
0.146801754832268
0.268872082233429
0.390942394733429
0.268872082233429
-0.097338870167732
-0.341479480266571
-0.341479480266571
-0.219409182667732
-0.097338870167732
-0.097338870167732
-0.097338870167732
0.024731442332268
0.146801754832268
0.146801754832268
0.024731442332268
0.024731442332268
0.146801754832268
0.146801754832268
0.024731442332268
-0.097338870167732
-0.219409182667732
-0.097338870167732
0.024731442332268
0.024731442332268
0.024731442332268
-0.097338870167732
-0.219409182667732
-0.219409182667732
-0.097338870167732
0.146801754832268
0.146801754832268
0.146801754832268
0.146801754832268
0.024731442332268
0.024731442332268
0.024731442332268
0.268872082233429
0.146801754832268
-0.219409182667732
-0.341479480266571
-0.219409182667732
0.024731442332268
0.024731442332268
-0.097338870167732
-0.341479480266571
-0.341479480266571
-0.341479480266571
0.024731442332268
0.268872082233429
0.513012707233429
0.390942394733429
0.146801754832268
0.024731442332268
0.024731442332268
0.024731442332268
0.146801754832268
0.268872082233429
0.146801754832268
-0.219409182667732
-0.463549792766571
-0.463549792766571
-0.219409182667732
0.024731442332268
0.268872082233429
0.268872082233429
0.268872082233429
0.146801754832268
0.024731442332268
-0.097338870167732
-0.341479480266571
-0.341479480266571
-0.097338870167732
0.146801754832268
0.268872082233429
0.146801754832268
-0.097338870167732
-0.219409182667732
-0.219409182667732
-0.097338870167732
-0.097338870167732
-0.097338870167732
0.146801754832268
0.390942394733429
0.390942394733429
0.390942394733429
0.390942394733429
0.268872082233429
0.268872082233429
0.146801754832268
-0.097338870167732
-0.463549792766571
-0.463549792766571
-0.341479480266571
-0.219409182667732
0.024731442332268
0.268872082233429
0.268872082233429
0.146801754832268
-0.097338870167732
-0.463549792766571
-0.585620105266571
-0.341479480266571
0.146801754832268
0.390942394733429
0.268872082233429
-0.097338870167732
-0.463549792766571
-0.463549792766571
-0.341479480266571
-0.097338870167732
0.268872082233429
0.390942394733429
0.146801754832268
-0.219409182667732
-0.341479480266571
-0.341479480266571
-0.097338870167732
0.024731442332268
0.146801754832268
0.268872082233429
0.268872082233429
0.268872082233429
0.146801754832268
0.024731442332268
-0.097338870167732
0.024731442332268
0.390942394733429
0.635083019733429
0.635083019733429
0.390942394733429
0.146801754832268
-0.097338870167732
-0.219409182667732
-0.341479480266571
-0.219409182667732
0.024731442332268
0.024731442332268
-0.219409182667732
-0.219409182667732
-0.219409182667732
-0.097338870167732
-0.097338870167732
0.146801754832268
0.268872082233429
0.268872082233429
0.024731442332268
-0.341479480266571
-0.341479480266571
-0.219409182667732
0.024731442332268
0.024731442332268
-0.219409182667732
-0.341479480266571
-0.341479480266571
-0.097338870167732
0.268872082233429
0.513012707233429
0.513012707233429
0.268872082233429
0.024731442332268
-0.097338870167732
-0.097338870167732
-0.219409182667732
-0.097338870167732
0.146801754832268
0.390942394733429
0.146801754832268
-0.097338870167732
-0.219409182667732
0.024731442332268
0.268872082233429
0.146801754832268
0.024731442332268
-0.097338870167732
-0.097338870167732
0.024731442332268
-0.097338870167732
-0.097338870167732
-0.097338870167732
-0.219409182667732
-0.341479480266571
-0.219409182667732
0.024731442332268
0.146801754832268
0.268872082233429
0.268872082233429
0.146801754832268
0.024731442332268
0.146801754832268
0.146801754832268
0.268872082233429
0.146801754832268
0.024731442332268
-0.219409182667732
-0.463549792766571
-0.585620105266571
-0.219409182667732
0.146801754832268
0.268872082233429
0.268872082233429
0.146801754832268
0.024731442332268
-0.097338870167732
0.024731442332268
0.146801754832268
0.146801754832268
0.146801754832268
0.146801754832268
0.146801754832268
0.024731442332268
-0.097338870167732
-0.219409182667732
-0.097338870167732
0.024731442332268
0.146801754832268
0.268872082233429
0.146801754832268
-0.219409182667732
-0.341479480266571
-0.097338870167732
0.024731442332268
0.146801754832268
0.146801754832268
0.024731442332268
-0.097338870167732
-0.097338870167732
-0.097338870167732
-0.219409182667732
-0.219409182667732
-0.219409182667732
-0.097338870167732
0.024731442332268
0.024731442332268
-0.219409182667732
-0.219409182667732
0.146801754832268
0.513012707233429
0.513012707233429
0.390942394733429
0.268872082233429
0.268872082233429
0.146801754832268
0.024731442332268
-0.097338870167732
0.024731442332268
0.268872082233429
0.146801754832268
-0.097338870167732
-0.219409182667732
-0.097338870167732
-0.097338870167732
-0.341479480266571
-0.341479480266571
-0.341479480266571
-0.219409182667732
-0.219409182667732
-0.097338870167732
0.024731442332268
0.024731442332268
-0.097338870167732
-0.097338870167732
-0.097338870167732
0.024731442332268
0.146801754832268
0.024731442332268
0.024731442332268
0.146801754832268
0.513012707233429
0.635083019733429
0.268872082233429
-0.219409182667732
-0.463549792766571
-0.341479480266571
0.146801754832268
0.635083019733429
0.879223406314850
0.635083019733429
0.390942394733429
0.024731442332268
-0.097338870167732
-0.097338870167732
0.024731442332268
0.024731442332268
-0.341479480266571
-0.585620105266571
-0.463549792766571
-0.097338870167732
0.024731442332268
0.024731442332268
0.146801754832268
0.268872082233429
0.146801754832268
0.024731442332268
-0.097338870167732
-0.097338870167732
0.024731442332268
0.024731442332268
0.024731442332268
-0.097338870167732
-0.219409182667732
-0.341479480266571
-0.219409182667732
-0.219409182667732
-0.219409182667732
-0.097338870167732
0.146801754832268
0.268872082233429
0.146801754832268
0.024731442332268
-0.097338870167732
-0.097338870167732
0.146801754832268
0.268872082233429
0.146801754832268
-0.097338870167732
-0.219409182667732
-0.463549792766571
-0.341479480266571
0.024731442332268
0.268872082233429
0.268872082233429
0.146801754832268
-0.097338870167732
-0.097338870167732
-0.097338870167732
0.146801754832268
0.268872082233429
0.635083019733429
0.635083019733429
0.268872082233429
-0.219409182667732
-0.463549792766571
-0.585620105266571
-0.341479480266571
0.024731442332268
0.146801754832268
0.268872082233429
0.390942394733429
0.146801754832268
-0.097338870167732
-0.341479480266571
-0.097338870167732
0.146801754832268
0.268872082233429
0.268872082233429
0.146801754832268
0.024731442332268
0.024731442332268
0.024731442332268
-0.097338870167732
-0.097338870167732
0.024731442332268
0.024731442332268
-0.219409182667732
-0.341479480266571
-0.219409182667732
0.146801754832268
0.513012707233429
0.513012707233429
0.268872082233429
0.024731442332268
-0.219409182667732
-0.341479480266571
-0.219409182667732
-0.097338870167732
0.024731442332268
0.146801754832268
0.146801754832268
0.024731442332268
-0.097338870167732
-0.097338870167732
0.024731442332268
0.146801754832268
0.146801754832268
-0.097338870167732
-0.219409182667732
-0.097338870167732
0.024731442332268
0.146801754832268
0.024731442332268
-0.219409182667732
-0.341479480266571
-0.219409182667732
-0.097338870167732
0.024731442332268
0.146801754832268
0.146801754832268
0.146801754832268
0.268872082233429
0.268872082233429
0.268872082233429
0.146801754832268
-0.097338870167732
-0.097338870167732
-0.097338870167732
-0.097338870167732
-0.097338870167732
-0.097338870167732
-0.097338870167732
0.024731442332268
0.146801754832268
0.268872082233429
0.268872082233429
0.146801754832268
-0.097338870167732
-0.219409182667732
-0.219409182667732
0.024731442332268
0.390942394733429
0.390942394733429
0.146801754832268
-0.097338870167732
-0.219409182667732
-0.097338870167732
0.024731442332268
0.268872082233429
0.146801754832268
-0.219409182667732
-0.341479480266571
-0.219409182667732
0.146801754832268
0.390942394733429
0.390942394733429
0.146801754832268
0.146801754832268
0.146801754832268
0.024731442332268
-0.097338870167732
-0.219409182667732
-0.097338870167732
0.024731442332268
0.024731442332268
-0.097338870167732
-0.341479480266571
-0.707690417766571
-0.585620105266571
-0.097338870167732
0.390942394733429
0.513012707233429
0.390942394733429
0.146801754832268
0.024731442332268
0.024731442332268
-0.219409182667732
-0.219409182667732
-0.219409182667732
-0.097338870167732
0.024731442332268
0.146801754832268
0.146801754832268
0.024731442332268
0.024731442332268
0.146801754832268
0.146801754832268
0.024731442332268
-0.219409182667732
-0.341479480266571
-0.097338870167732
0.146801754832268
0.146801754832268
-0.097338870167732
-0.219409182667732
-0.097338870167732
-0.097338870167732
-0.219409182667732
-0.097338870167732
0.146801754832268
0.268872082233429
0.146801754832268
0.024731442332268
-0.097338870167732
0.024731442332268
0.146801754832268
0.268872082233429
0.024731442332268
-0.341479480266571
-0.463549792766571
-0.219409182667732
0.024731442332268
0.146801754832268
0.390942394733429
0.390942394733429
0.268872082233429
0.146801754832268
-0.097338870167732
-0.097338870167732
0.024731442332268
0.268872082233429
0.024731442332268
-0.219409182667732
-0.219409182667732
-0.219409182667732
-0.097338870167732
-0.219409182667732
-0.341479480266571
-0.341479480266571
-0.219409182667732
-0.097338870167732
0.024731442332268
0.268872082233429
0.268872082233429
0.146801754832268
-0.097338870167732
-0.219409182667732
-0.219409182667732
0.024731442332268
0.024731442332268
0.024731442332268
0.024731442332268
0.146801754832268
0.146801754832268
0.146801754832268
-0.097338870167732
-0.219409182667732
-0.097338870167732
0.146801754832268
0.268872082233429
0.390942394733429
0.390942394733429
0.146801754832268
-0.097338870167732
-0.219409182667732
-0.219409182667732
-0.097338870167732
0.024731442332268
0.146801754832268
0.390942394733429
0.268872082233429
0.024731442332268
-0.097338870167732
-0.097338870167732
0.024731442332268
-0.097338870167732
-0.341479480266571
-0.341479480266571
-0.097338870167732
0.146801754832268
0.268872082233429
0.268872082233429
0.268872082233429
0.268872082233429
0.268872082233429
0.024731442332268
-0.219409182667732
-0.219409182667732
-0.097338870167732
0.024731442332268
0.146801754832268
0.268872082233429
0.268872082233429
0.024731442332268
-0.341479480266571
-0.341479480266571
-0.097338870167732
0.268872082233429
0.390942394733429
0.390942394733429
0.268872082233429
0.024731442332268
-0.341479480266571
-0.463549792766571
-0.219409182667732
0.024731442332268
0.268872082233429
0.513012707233429
0.635083019733429
0.390942394733429
0.024731442332268
-0.219409182667732
-0.341479480266571
-0.097338870167732
0.146801754832268
0.268872082233429
0.146801754832268
0.024731442332268
0.024731442332268
-0.097338870167732
-0.097338870167732
0.024731442332268
0.146801754832268
0.146801754832268
0.146801754832268
0.146801754832268
0.146801754832268
0.024731442332268
-0.219409182667732
-0.341479480266571
-0.341479480266571
-0.097338870167732
0.146801754832268
0.268872082233429
0.146801754832268
0.268872082233429
0.268872082233429
0.268872082233429
0.268872082233429
0.268872082233429
0.024731442332268
-0.097338870167732
-0.219409182667732
-0.097338870167732
-0.097338870167732
-0.097338870167732
-0.097338870167732
0.024731442332268
0.268872082233429
0.268872082233429
0.268872082233429
0.146801754832268
-0.219409182667732
-0.463549792766571
-0.463549792766571
-0.219409182667732
0.024731442332268
0.146801754832268
0.024731442332268
0.024731442332268
0.024731442332268
-0.097338870167732
-0.097338870167732
0.024731442332268
0.268872082233429
0.390942394733429
0.390942394733429
0.268872082233429
0.268872082233429
0.390942394733429
0.268872082233429
-0.097338870167732
-0.219409182667732
-0.097338870167732
-0.097338870167732
-0.097338870167732
0.024731442332268
0.146801754832268
0.268872082233429
0.390942394733429
0.268872082233429
0.146801754832268
-0.097338870167732
-0.219409182667732
-0.219409182667732
-0.219409182667732
-0.097338870167732
0.024731442332268
0.268872082233429
0.390942394733429
0.268872082233429
0.024731442332268
-0.097338870167732
0.024731442332268
0.024731442332268
0.146801754832268
0.268872082233429
0.390942394733429
0.390942394733429
0.146801754832268
-0.097338870167732
-0.341479480266571
-0.463549792766571
-0.585620105266571
-0.463549792766571
-0.219409182667732
0.024731442332268
0.146801754832268
0.024731442332268
-0.219409182667732
-0.219409182667732
-0.097338870167732
-0.097338870167732
-0.097338870167732
-0.097338870167732
-0.097338870167732
0.024731442332268
0.024731442332268
0.024731442332268
0.146801754832268
0.390942394733429
0.513012707233429
0.513012707233429
0.513012707233429
0.146801754832268
-0.219409182667732
-0.341479480266571
-0.341479480266571
0.024731442332268
0.390942394733429
0.513012707233429
0.268872082233429
-0.097338870167732
-0.341479480266571
-0.097338870167732
0.024731442332268
0.024731442332268
-0.341479480266571
-0.585620105266571
-0.707690417766571
-0.463549792766571
-0.097338870167732
0.146801754832268
0.390942394733429
0.635083019733429
0.635083019733429
0.390942394733429
0.146801754832268
0.024731442332268
0.024731442332268
0.024731442332268
0.024731442332268
0.024731442332268
0.024731442332268
0.024731442332268
0.146801754832268
0.146801754832268
0.024731442332268
-0.097338870167732
-0.219409182667732
0.024731442332268
0.146801754832268
0.024731442332268
-0.097338870167732
-0.097338870167732
-0.219409182667732
-0.219409182667732
-0.341479480266571
-0.341479480266571
-0.341479480266571
-0.219409182667732
0.024731442332268
0.146801754832268
0.390942394733429
0.513012707233429
0.513012707233429
0.513012707233429
0.268872082233429
0.146801754832268
0.024731442332268
0.146801754832268
0.024731442332268
0.024731442332268
0.024731442332268
-0.219409182667732
-0.463549792766571
-0.585620105266571
-0.341479480266571
0.146801754832268
0.390942394733429
0.268872082233429
0.146801754832268
0.024731442332268
-0.097338870167732
-0.341479480266571
-0.463549792766571
-0.341479480266571
-0.097338870167732
0.024731442332268
0.024731442332268
-0.097338870167732
-0.097338870167732
0.146801754832268
0.268872082233429
0.390942394733429
0.268872082233429
0.024731442332268
0.024731442332268
0.146801754832268
0.146801754832268
0.024731442332268
0.024731442332268
0.146801754832268
0.146801754832268
-0.219409182667732
-0.341479480266571
-0.341479480266571
-0.097338870167732
0.024731442332268
0.146801754832268
0.146801754832268
0.024731442332268
-0.097338870167732
-0.097338870167732
0.024731442332268
-0.097338870167732
-0.341479480266571
-0.219409182667732
0.146801754832268
0.513012707233429
0.513012707233429
0.390942394733429
-0.097338870167732
-0.341479480266571
-0.341479480266571
-0.219409182667732
0.024731442332268
0.268872082233429
0.268872082233429
0.024731442332268
-0.097338870167732
-0.097338870167732
0.146801754832268
0.146801754832268
0.146801754832268
0.146801754832268
0.146801754832268
0.146801754832268
0.024731442332268
-0.219409182667732
-0.463549792766571
-0.463549792766571
-0.097338870167732
0.268872082233429
0.390942394733429
0.268872082233429
0.024731442332268
-0.097338870167732
-0.097338870167732
0.024731442332268
0.390942394733429
0.513012707233429
0.513012707233429
0.146801754832268
-0.219409182667732
-0.585620105266571
-0.463549792766571
-0.219409182667732
0.146801754832268
0.146801754832268
-0.097338870167732
-0.341479480266571
-0.097338870167732
0.024731442332268
0.146801754832268
0.268872082233429
0.146801754832268
0.024731442332268
-0.219409182667732
-0.219409182667732
-0.219409182667732
0.024731442332268
0.024731442332268
0.146801754832268
0.268872082233429
0.390942394733429
0.390942394733429
0.390942394733429
0.268872082233429
0.146801754832268
0.024731442332268
-0.219409182667732
-0.219409182667732
-0.219409182667732
0.024731442332268
0.146801754832268
0.146801754832268
0.146801754832268
0.024731442332268
0.024731442332268
-0.097338870167732
-0.219409182667732
-0.219409182667732
-0.219409182667732
-0.219409182667732
-0.219409182667732
-0.097338870167732
-0.097338870167732
0.024731442332268
0.024731442332268
0.024731442332268
0.024731442332268
0.024731442332268
0.024731442332268
0.146801754832268
0.146801754832268
0.024731442332268
-0.097338870167732
-0.219409182667732
-0.097338870167732
0.024731442332268
0.024731442332268
0.024731442332268
0.146801754832268
0.146801754832268
0.024731442332268
-0.097338870167732
-0.219409182667732
-0.219409182667732
-0.219409182667732
-0.097338870167732
-0.097338870167732
0.024731442332268
0.024731442332268
0.146801754832268
0.268872082233429
0.268872082233429
0.268872082233429
0.146801754832268
0.024731442332268
-0.219409182667732
-0.219409182667732
-0.219409182667732
-0.097338870167732
0.146801754832268
0.268872082233429
0.268872082233429
0.268872082233429
0.146801754832268
0.024731442332268
-0.219409182667732
-0.463549792766571
-0.585620105266571
-0.341479480266571
0.268872082233429
0.635083019733429
0.390942394733429
0.146801754832268
0.024731442332268
0.146801754832268
0.146801754832268
0.268872082233429
0.268872082233429
0.146801754832268
0.024731442332268
-0.097338870167732
0.146801754832268
0.390942394733429
0.146801754832268
-0.341479480266571
-0.585620105266571
-0.463549792766571
-0.341479480266571
-0.219409182667732
-0.097338870167732
0.146801754832268
0.268872082233429
0.024731442332268
-0.219409182667732
-0.219409182667732
-0.219409182667732
0.146801754832268
0.635083019733429
0.635083019733429
0.390942394733429
0.024731442332268
-0.219409182667732
-0.219409182667732
-0.219409182667732
-0.097338870167732
-0.097338870167732
-0.219409182667732
-0.097338870167732
-0.097338870167732
-0.219409182667732
-0.341479480266571
-0.463549792766571
-0.463549792766571
-0.341479480266571
-0.097338870167732
0.268872082233429
0.513012707233429
0.513012707233429
0.146801754832268
-0.219409182667732
-0.341479480266571
0.024731442332268
0.390942394733429
0.513012707233429
0.268872082233429
-0.219409182667732
-0.463549792766571
-0.219409182667732
0.024731442332268
0.146801754832268
0.024731442332268
-0.097338870167732
-0.219409182667732
-0.097338870167732
0.024731442332268
0.024731442332268
0.024731442332268
0.024731442332268
0.146801754832268
0.146801754832268
0.024731442332268
-0.097338870167732
-0.097338870167732
0.024731442332268
0.024731442332268
-0.097338870167732
-0.219409182667732
-0.097338870167732
0.024731442332268
0.146801754832268
0.146801754832268
0.024731442332268
-0.341479480266571
-0.585620105266571
-0.463549792766571
-0.097338870167732
0.146801754832268
0.390942394733429
0.390942394733429
0.268872082233429
0.268872082233429
0.146801754832268
-0.097338870167732
-0.341479480266571
-0.463549792766571
-0.219409182667732
0.146801754832268
0.513012707233429
0.757153332233429
0.635083019733429
0.146801754832268
-0.341479480266571
-0.707690417766571
-0.585620105266571
-0.219409182667732
0.268872082233429
0.390942394733429
0.390942394733429
0.146801754832268
-0.219409182667732
-0.341479480266571
-0.097338870167732
0.268872082233429
0.513012707233429
0.268872082233429
-0.097338870167732
-0.097338870167732
0.146801754832268
0.268872082233429
0.268872082233429
0.146801754832268
-0.097338870167732
-0.341479480266571
-0.341479480266571
-0.219409182667732
0.146801754832268
0.390942394733429
0.390942394733429
0.024731442332268
-0.219409182667732
-0.219409182667732
-0.219409182667732
-0.341479480266571
-0.463549792766571
-0.463549792766571
-0.341479480266571
-0.097338870167732
0.146801754832268
0.268872082233429
0.024731442332268
-0.219409182667732
-0.341479480266571
-0.097338870167732
0.268872082233429
0.390942394733429
0.268872082233429
0.024731442332268
-0.097338870167732
-0.097338870167732
0.024731442332268
0.146801754832268
0.146801754832268
0.146801754832268
0.146801754832268
0.146801754832268
-0.097338870167732
-0.341479480266571
-0.341479480266571
-0.097338870167732
0.024731442332268
0.146801754832268
0.146801754832268
0.024731442332268
-0.097338870167732
-0.341479480266571
-0.463549792766571
-0.463549792766571
0.024731442332268
0.390942394733429
0.635083019733429
0.513012707233429
0.390942394733429
0.024731442332268
-0.219409182667732
-0.219409182667732
0.024731442332268
0.024731442332268
-0.097338870167732
-0.219409182667732
-0.219409182667732
-0.219409182667732
-0.219409182667732
-0.219409182667732
-0.097338870167732
0.024731442332268
0.146801754832268
0.146801754832268
0.024731442332268
0.024731442332268
-0.097338870167732
-0.097338870167732
-0.097338870167732
-0.097338870167732
0.024731442332268
0.146801754832268
0.146801754832268
-0.097338870167732
-0.463549792766571
-0.585620105266571
-0.463549792766571
-0.219409182667732
0.024731442332268
0.268872082233429
0.268872082233429
0.146801754832268
0.024731442332268
0.146801754832268
0.268872082233429
0.146801754832268
0.024731442332268
-0.097338870167732
-0.219409182667732
-0.219409182667732
-0.219409182667732
-0.219409182667732
0.024731442332268
0.268872082233429
0.268872082233429
0.024731442332268
-0.219409182667732
-0.097338870167732
0.024731442332268
0.268872082233429
0.390942394733429
0.268872082233429
0.146801754832268
-0.097338870167732
-0.341479480266571
-0.341479480266571
-0.219409182667732
0.024731442332268
-0.097338870167732
-0.219409182667732
-0.219409182667732
0.024731442332268
0.268872082233429
0.390942394733429
0.024731442332268
-0.341479480266571
-0.219409182667732
0.024731442332268
0.268872082233429
0.146801754832268
-0.097338870167732
-0.463549792766571
-0.707690417766571
-0.707690417766571
-0.341479480266571
0.024731442332268
0.146801754832268
0.268872082233429
0.268872082233429
0.146801754832268
0.024731442332268
0.146801754832268
0.268872082233429
0.146801754832268
-0.219409182667732
-0.219409182667732
-0.097338870167732
0.268872082233429
0.390942394733429
0.024731442332268
-0.341479480266571
-0.463549792766571
-0.341479480266571
-0.341479480266571
-0.341479480266571
-0.341479480266571
-0.097338870167732
0.146801754832268
0.268872082233429
0.390942394733429
0.146801754832268
0.024731442332268
-0.097338870167732
-0.219409182667732
-0.219409182667732
0.024731442332268
0.024731442332268
0.024731442332268
0.024731442332268
0.024731442332268
0.146801754832268
0.146801754832268
0.146801754832268
0.146801754832268
0.024731442332268
0.146801754832268
0.146801754832268
0.146801754832268
-0.097338870167732
-0.463549792766571
-0.585620105266571
-0.341479480266571
0.024731442332268
0.268872082233429
0.146801754832268
0.024731442332268
0.024731442332268
-0.097338870167732
-0.219409182667732
-0.341479480266571
-0.097338870167732
0.146801754832268
0.268872082233429
0.024731442332268
-0.341479480266571
-0.341479480266571
-0.097338870167732
0.146801754832268
0.268872082233429
0.024731442332268
-0.219409182667732
-0.219409182667732
0.024731442332268
0.146801754832268
0.024731442332268
-0.097338870167732
-0.341479480266571
-0.341479480266571
-0.219409182667732
0.024731442332268
0.268872082233429
0.390942394733429
0.268872082233429
-0.097338870167732
-0.341479480266571
-0.585620105266571
-0.585620105266571
-0.219409182667732
0.146801754832268
0.268872082233429
0.268872082233429
0.268872082233429
0.024731442332268
-0.219409182667732
-0.463549792766571
-0.341479480266571
-0.097338870167732
-0.097338870167732
-0.219409182667732
-0.341479480266571
-0.219409182667732
0.268872082233429
0.635083019733429
0.757153332233429
0.635083019733429
0.268872082233429
-0.097338870167732
-0.341479480266571
-0.341479480266571
-0.219409182667732
0.024731442332268
0.146801754832268
0.268872082233429
0.390942394733429
0.268872082233429
0.024731442332268
-0.341479480266571
-0.463549792766571
-0.341479480266571
-0.097338870167732
0.024731442332268
0.024731442332268
0.024731442332268
0.024731442332268
0.024731442332268
-0.097338870167732
-0.219409182667732
-0.219409182667732
0.024731442332268
0.146801754832268
0.268872082233429
0.146801754832268
-0.097338870167732
-0.097338870167732
0.024731442332268
0.146801754832268
0.146801754832268
0.024731442332268
-0.341479480266571
-0.707690417766571
-0.707690417766571
-0.219409182667732
0.268872082233429
0.390942394733429
0.390942394733429
0.146801754832268
0.024731442332268
0.024731442332268
0.024731442332268
-0.097338870167732
0.024731442332268
0.146801754832268
0.268872082233429
0.268872082233429
0.146801754832268
-0.097338870167732
-0.097338870167732
-0.097338870167732
-0.219409182667732
-0.097338870167732
0.024731442332268
0.146801754832268
0.146801754832268
0.024731442332268
-0.097338870167732
-0.219409182667732
-23.534835815429688
-152.685226440429690
-369.604156494140620
-517.187133789062500
-507.665679931640630
-381.322906494140620
-220.922531127929690
-89.208656311035156
-12.182298660278320
16.015941619873047
16.015941619873047
6.006175994873047
-2.294604301452637
-4.980150699615479
-3.149096488952637
0.268872082233429
3.076488971710205
3.808910846710205
3.076488971710205
1.855785846710205
0.879223406314850
0.513012707233429
0.879223406314850
1.489574909210205
1.733715534210205
1.489574909210205
1.123363971710205
0.635083019733429
0.390942394733429
0.146801754832268
0.146801754832268
0.268872082233429
0.268872082233429
0.146801754832268
0.024731442332268
-0.097338870167732
-0.097338870167732
-0.097338870167732
-0.097338870167732
-0.097338870167732
-0.219409182667732
-0.341479480266571
-0.219409182667732
-0.097338870167732
0.024731442332268
0.146801754832268
0.146801754832268
0.146801754832268
0.146801754832268
-0.097338870167732
-0.341479480266571
-0.463549792766571
-0.585620105266571
-0.463549792766571
0.024731442332268
0.268872082233429
0.146801754832268
-0.219409182667732
-0.463549792766571
-0.585620105266571
-0.463549792766571
-0.463549792766571
-0.341479480266571
-0.097338870167732
0.024731442332268
-0.097338870167732
-0.219409182667732
-0.463549792766571
-0.585620105266571
-0.341479480266571
-0.097338870167732
0.024731442332268
-0.097338870167732
-0.463549792766571
-0.707690417766571
-0.951831042766571
-0.951831042766571
-0.585620105266571
0.024731442332268
0.146801754832268
0.146801754832268
-0.097338870167732
-0.097338870167732
-0.097338870167732
-0.219409182667732
-0.463549792766571
-0.585620105266571
-0.585620105266571
-0.341479480266571
-0.219409182667732
-0.097338870167732
0.024731442332268
0.146801754832268
0.024731442332268
-0.219409182667732
-0.219409182667732
-0.097338870167732
-0.219409182667732
-0.219409182667732
-0.341479480266571
-0.341479480266571
-0.463549792766571
-0.463549792766571
-0.341479480266571
-0.219409182667732
-0.097338870167732
0.024731442332268
-0.219409182667732
-0.463549792766571
-0.341479480266571
-0.219409182667732
-0.219409182667732
-0.097338870167732
-0.219409182667732
-0.463549792766571
-0.463549792766571
-0.463549792766571
-0.219409182667732
0.024731442332268
0.146801754832268
0.146801754832268
-0.097338870167732
-0.341479480266571
-0.463549792766571
-0.341479480266571
0.024731442332268
0.390942394733429
0.390942394733429
0.024731442332268
-0.219409182667732
-0.585620105266571
-0.585620105266571
-0.341479480266571
-0.097338870167732
0.024731442332268
-0.097338870167732
-0.341479480266571
-0.585620105266571
-0.585620105266571
-0.463549792766571
-0.219409182667732
0.024731442332268
0.146801754832268
0.024731442332268
0.024731442332268
0.146801754832268
0.024731442332268
-0.219409182667732
-0.341479480266571
-0.585620105266571
-0.707690417766571
-0.463549792766571
0.024731442332268
0.268872082233429
0.024731442332268
-0.463549792766571
-0.707690417766571
-0.463549792766571
-0.463549792766571
-0.341479480266571
-0.341479480266571
-0.341479480266571
-0.463549792766571
-0.463549792766571
-0.341479480266571
-0.219409182667732
0.024731442332268
0.024731442332268
0.024731442332268
-0.219409182667732
-0.341479480266571
-0.341479480266571
-0.219409182667732
-0.097338870167732
-0.219409182667732
-0.219409182667732
-0.219409182667732
-0.341479480266571
-0.463549792766571
-0.585620105266571
-0.585620105266571
-0.585620105266571
-0.585620105266571
-0.585620105266571
-0.463549792766571
-0.219409182667732
-0.097338870167732
0.024731442332268
0.146801754832268
-0.097338870167732
-0.341479480266571
-0.463549792766571
-0.463549792766571
-0.219409182667732
0.146801754832268
0.146801754832268
0.146801754832268
-0.097338870167732
-0.341479480266571
-0.463549792766571
-0.463549792766571
-0.097338870167732
0.268872082233429
0.268872082233429
0.024731442332268
-0.463549792766571
-0.707690417766571
-0.585620105266571
-0.463549792766571
-0.341479480266571
-0.219409182667732
-0.097338870167732
-0.097338870167732
-0.097338870167732
-0.341479480266571
-0.463549792766571
-0.341479480266571
-0.097338870167732
0.024731442332268
0.024731442332268
-0.097338870167732
-0.463549792766571
-0.463549792766571
-0.341479480266571
-0.341479480266571
-0.219409182667732
-0.097338870167732
0.024731442332268
0.268872082233429
0.390942394733429
0.390942394733429
0.146801754832268
-0.341479480266571
-0.585620105266571
-0.463549792766571
-0.219409182667732
0.024731442332268
0.024731442332268
0.024731442332268
-0.341479480266571
-0.463549792766571
-0.341479480266571
-0.097338870167732
0.024731442332268
-0.097338870167732
-0.341479480266571
-0.585620105266571
-0.463549792766571
-0.219409182667732
0.024731442332268
0.146801754832268
0.146801754832268
0.024731442332268
0.024731442332268
-0.097338870167732
-0.219409182667732
-0.219409182667732
-0.219409182667732
-0.097338870167732
0.024731442332268
-0.097338870167732
-0.341479480266571
-0.341479480266571
-0.219409182667732
0.146801754832268
0.513012707233429
0.390942394733429
0.024731442332268
-0.219409182667732
-0.463549792766571
-0.585620105266571
-0.585620105266571
-0.341479480266571
-0.219409182667732
-0.219409182667732
-0.219409182667732
-0.219409182667732
-0.219409182667732
-0.097338870167732
-0.097338870167732
-0.219409182667732
-0.341479480266571
-0.341479480266571
-0.219409182667732
-0.219409182667732
-0.219409182667732
-0.219409182667732
-0.219409182667732
-0.219409182667732
-0.097338870167732
0.024731442332268
0.146801754832268
0.024731442332268
-0.097338870167732
-0.097338870167732
-0.097338870167732
0.024731442332268
0.024731442332268
-0.097338870167732
-0.219409182667732
-0.219409182667732
-0.097338870167732
-0.097338870167732
-0.097338870167732
-0.097338870167732
0.024731442332268
0.024731442332268
-0.219409182667732
-0.341479480266571
-0.219409182667732
-0.341479480266571
-0.341479480266571
-0.341479480266571
-0.219409182667732
-0.097338870167732
0.024731442332268
0.024731442332268
-0.097338870167732
-0.219409182667732
-0.219409182667732
-0.097338870167732
-0.097338870167732
0.024731442332268
0.024731442332268
-0.219409182667732
-0.341479480266571
-0.463549792766571
-0.463549792766571
-0.219409182667732
0.024731442332268
0.024731442332268
-0.097338870167732
-0.341479480266571
-0.341479480266571
-0.341479480266571
-0.097338870167732
0.268872082233429
0.513012707233429
0.513012707233429
0.268872082233429
-0.219409182667732
-0.463549792766571
-0.341479480266571
0.024731442332268
0.390942394733429
0.390942394733429
0.024731442332268
-0.341479480266571
-0.463549792766571
-0.341479480266571
-0.097338870167732
0.024731442332268
-0.097338870167732
-0.219409182667732
-0.463549792766571
-0.707690417766571
-0.585620105266571
-0.463549792766571
-0.097338870167732
0.268872082233429
0.268872082233429
0.024731442332268
-0.097338870167732
-0.097338870167732
0.024731442332268
0.024731442332268
-0.097338870167732
-0.097338870167732
-0.097338870167732
0.268872082233429
0.513012707233429
0.390942394733429
0.146801754832268
-0.219409182667732
-0.219409182667732
-0.097338870167732
0.146801754832268
0.146801754832268
0.024731442332268
-0.097338870167732
-0.341479480266571
-0.341479480266571
-0.341479480266571
-0.341479480266571
-0.219409182667732
0.024731442332268
0.146801754832268
0.024731442332268
-0.341479480266571
-0.341479480266571
-0.219409182667732
0.024731442332268
0.146801754832268
0.146801754832268
0.146801754832268
-0.097338870167732
-0.219409182667732
-0.341479480266571
-0.219409182667732
0.024731442332268
0.268872082233429
0.268872082233429
0.146801754832268
-0.097338870167732
-0.219409182667732
-0.097338870167732
0.024731442332268
-0.097338870167732
-0.097338870167732
-0.219409182667732
-0.097338870167732
-0.097338870167732
0.024731442332268
-0.097338870167732
-0.341479480266571
-0.341479480266571
-0.219409182667732
-0.097338870167732
-0.097338870167732
-0.097338870167732
-0.097338870167732
-0.341479480266571
-0.341479480266571
-0.097338870167732
0.268872082233429
0.390942394733429
0.513012707233429
0.513012707233429
0.268872082233429
-0.097338870167732
-0.341479480266571
-0.341479480266571
-0.219409182667732
0.146801754832268
0.146801754832268
0.146801754832268
0.146801754832268
-0.097338870167732
-0.463549792766571
-0.585620105266571
-0.341479480266571
-0.097338870167732
0.268872082233429
0.268872082233429
0.146801754832268
-0.097338870167732
-0.219409182667732
-0.097338870167732
0.146801754832268
0.390942394733429
0.268872082233429
-0.097338870167732
-0.341479480266571
-0.463549792766571
-0.463549792766571
-0.219409182667732
0.024731442332268
0.146801754832268
0.146801754832268
-0.097338870167732
-0.219409182667732
0.024731442332268
0.268872082233429
0.146801754832268
-0.097338870167732
-0.219409182667732
-0.341479480266571
-0.341479480266571
-0.219409182667732
0.024731442332268
0.146801754832268
0.146801754832268
0.146801754832268
0.146801754832268
0.146801754832268
-0.097338870167732
-0.463549792766571
-0.585620105266571
-0.341479480266571
0.146801754832268
0.390942394733429
0.268872082233429
0.024731442332268
-0.219409182667732
-0.219409182667732
-0.097338870167732
-0.097338870167732
0.024731442332268
0.146801754832268
0.024731442332268
-0.097338870167732
-0.097338870167732
0.024731442332268
0.024731442332268
0.024731442332268
-0.097338870167732
-0.097338870167732
-0.097338870167732
-0.097338870167732
-0.097338870167732
-0.219409182667732
-0.341479480266571
-0.341479480266571
-0.219409182667732
-0.219409182667732
-0.097338870167732
-0.097338870167732
-0.097338870167732
0.024731442332268
0.146801754832268
0.268872082233429
0.146801754832268
-0.097338870167732
-0.097338870167732
-0.097338870167732
-0.097338870167732
-0.097338870167732
0.024731442332268
0.146801754832268
0.390942394733429
0.513012707233429
0.268872082233429
-0.097338870167732
-0.219409182667732
-0.219409182667732
-0.097338870167732
0.024731442332268
0.146801754832268
0.146801754832268
0.024731442332268
0.146801754832268
0.146801754832268
0.268872082233429
0.146801754832268
-0.219409182667732
-0.585620105266571
-0.829760730266571
-0.707690417766571
-0.219409182667732
0.268872082233429
0.268872082233429
0.024731442332268
-0.097338870167732
-0.097338870167732
0.024731442332268
0.024731442332268
0.024731442332268
0.024731442332268
0.024731442332268
0.024731442332268
0.024731442332268
-0.097338870167732
-0.097338870167732
0.024731442332268
0.024731442332268
0.024731442332268
0.024731442332268
-0.097338870167732
-0.097338870167732
-0.097338870167732
-0.097338870167732
-0.097338870167732
0.024731442332268
0.024731442332268
0.024731442332268
0.146801754832268
0.268872082233429
0.146801754832268
-0.097338870167732
-0.097338870167732
-0.097338870167732
-0.097338870167732
-0.097338870167732
-0.097338870167732
0.024731442332268
-0.097338870167732
-0.219409182667732
0.024731442332268
0.268872082233429
0.268872082233429
0.146801754832268
0.024731442332268
0.024731442332268
0.024731442332268
0.024731442332268
0.024731442332268
0.024731442332268
0.024731442332268
-0.219409182667732
-0.585620105266571
-0.585620105266571
0.024731442332268
0.513012707233429
0.635083019733429
0.390942394733429
0.024731442332268
-0.097338870167732
-0.097338870167732
-0.097338870167732
-0.219409182667732
-0.341479480266571
-0.463549792766571
-0.585620105266571
-0.707690417766571
-0.585620105266571
-0.219409182667732
0.146801754832268
0.390942394733429
0.268872082233429
0.146801754832268
-0.097338870167732
-0.097338870167732
0.146801754832268
0.268872082233429
0.268872082233429
0.146801754832268
0.024731442332268
0.024731442332268
-0.097338870167732
-0.219409182667732
-0.219409182667732
-0.341479480266571
-0.219409182667732
0.024731442332268
0.146801754832268
0.024731442332268
0.024731442332268
0.146801754832268
0.146801754832268
0.024731442332268
-0.097338870167732
-0.219409182667732
-0.219409182667732
-0.097338870167732
0.146801754832268
0.268872082233429
0.268872082233429
0.024731442332268
-0.097338870167732
-0.097338870167732
0.024731442332268
-0.097338870167732
-0.219409182667732
-0.097338870167732
0.146801754832268
0.268872082233429
0.268872082233429
0.146801754832268
-0.219409182667732
-0.463549792766571
-0.341479480266571
-0.219409182667732
-0.097338870167732
-0.097338870167732
-0.097338870167732
0.024731442332268
0.268872082233429
0.268872082233429
-0.219409182667732
-0.463549792766571
-0.219409182667732
0.024731442332268
0.024731442332268
0.024731442332268
-0.097338870167732
-0.097338870167732
0.024731442332268
0.146801754832268
0.024731442332268
-0.097338870167732
-0.097338870167732
0.024731442332268
0.146801754832268
0.146801754832268
0.024731442332268
0.024731442332268
0.024731442332268
0.146801754832268
-0.097338870167732
-0.219409182667732
-0.097338870167732
0.146801754832268
0.146801754832268
-0.097338870167732
-0.341479480266571
-0.341479480266571
-0.219409182667732
0.146801754832268
0.390942394733429
0.635083019733429
0.390942394733429
0.146801754832268
-0.097338870167732
-0.219409182667732
-0.219409182667732
-0.341479480266571
-0.463549792766571
-0.463549792766571
-0.219409182667732
0.146801754832268
0.390942394733429
0.513012707233429
0.390942394733429
0.146801754832268
0.146801754832268
0.268872082233429
0.268872082233429
0.024731442332268
-0.097338870167732
-0.097338870167732
-0.097338870167732
-0.097338870167732
-0.219409182667732
-0.341479480266571
-0.341479480266571
-0.219409182667732
0.146801754832268
0.390942394733429
0.390942394733429
0.146801754832268
-0.097338870167732
-0.341479480266571
-0.463549792766571
-0.463549792766571
-0.219409182667732
0.146801754832268
0.268872082233429
0.146801754832268
0.024731442332268
-0.219409182667732
-0.097338870167732
-0.097338870167732
-0.097338870167732
0.024731442332268
0.146801754832268
0.146801754832268
0.146801754832268
0.146801754832268
0.146801754832268
0.024731442332268
-0.097338870167732
-0.219409182667732
-0.219409182667732
-0.097338870167732
0.146801754832268
0.268872082233429
0.146801754832268
-0.097338870167732
-0.341479480266571
-0.585620105266571
-0.463549792766571
-0.219409182667732
0.024731442332268
0.268872082233429
0.390942394733429
0.268872082233429
0.024731442332268
0.024731442332268
-0.097338870167732
-0.097338870167732
-0.097338870167732
-0.097338870167732
0.024731442332268
0.024731442332268
-0.097338870167732
-0.219409182667732
-0.341479480266571
-0.219409182667732
0.024731442332268
0.268872082233429
0.390942394733429
0.390942394733429
0.268872082233429
0.024731442332268
0.024731442332268
0.024731442332268
-0.097338870167732
-0.219409182667732
0.024731442332268
0.268872082233429
0.146801754832268
0.024731442332268
-0.097338870167732
0.024731442332268
0.146801754832268
0.268872082233429
0.146801754832268
0.146801754832268
0.268872082233429
0.268872082233429
0.146801754832268
-0.097338870167732
-0.219409182667732
-0.097338870167732
0.024731442332268
0.024731442332268
0.024731442332268
0.024731442332268
0.024731442332268
0.024731442332268
-0.097338870167732
-0.219409182667732
-0.219409182667732
0.024731442332268
0.146801754832268
0.146801754832268
0.024731442332268
0.024731442332268
0.146801754832268
0.146801754832268
0.268872082233429
0.146801754832268
-0.097338870167732
-0.097338870167732
0.024731442332268
-0.097338870167732
0.024731442332268
0.024731442332268
0.024731442332268
-0.097338870167732
-0.097338870167732
-0.097338870167732
0.024731442332268
0.146801754832268
0.146801754832268
0.146801754832268
0.024731442332268
-0.097338870167732
-0.097338870167732
-0.097338870167732
-0.097338870167732
-0.097338870167732
0.024731442332268
0.024731442332268
-0.097338870167732
-0.097338870167732
-0.219409182667732
-0.219409182667732
-0.341479480266571
-0.341479480266571
-0.219409182667732
-0.097338870167732
0.146801754832268
0.268872082233429
0.024731442332268
-0.219409182667732
-0.219409182667732
-0.219409182667732
0.024731442332268
0.024731442332268
0.146801754832268
0.146801754832268
0.024731442332268
0.024731442332268
-0.097338870167732
-0.219409182667732
-0.219409182667732
-0.097338870167732
0.146801754832268
0.146801754832268
0.146801754832268
-0.097338870167732
-0.463549792766571
-0.463549792766571
-0.097338870167732
0.146801754832268
0.146801754832268
0.024731442332268
0.146801754832268
0.268872082233429
0.390942394733429
0.390942394733429
0.146801754832268
-0.219409182667732
-0.219409182667732
-0.219409182667732
-0.341479480266571
-0.341479480266571
-0.219409182667732
0.024731442332268
0.146801754832268
0.146801754832268
0.024731442332268
0.268872082233429
0.390942394733429
0.268872082233429
0.268872082233429
0.146801754832268
0.024731442332268
-0.097338870167732
-0.341479480266571
-0.463549792766571
-0.463549792766571
-0.097338870167732
0.024731442332268
0.024731442332268
0.146801754832268
0.146801754832268
0.268872082233429
0.268872082233429
0.146801754832268
-0.097338870167732
-0.097338870167732
-0.219409182667732
-0.219409182667732
-0.097338870167732
0.146801754832268
0.268872082233429
0.146801754832268
-0.097338870167732
-0.219409182667732
-0.097338870167732
0.146801754832268
0.390942394733429
0.390942394733429
0.146801754832268
0.024731442332268
0.024731442332268
-0.097338870167732
-0.219409182667732
-0.219409182667732
-0.097338870167732
-0.219409182667732
-0.341479480266571
-0.097338870167732
0.146801754832268
0.390942394733429
0.268872082233429
0.024731442332268
-0.097338870167732
-0.219409182667732
-0.341479480266571
-0.097338870167732
0.268872082233429
0.390942394733429
0.390942394733429
0.390942394733429
0.390942394733429
0.268872082233429
0.024731442332268
-0.097338870167732
-0.219409182667732
-0.219409182667732
-0.219409182667732
-0.097338870167732
0.146801754832268
0.146801754832268
0.024731442332268
-0.097338870167732
0.024731442332268
0.268872082233429
0.146801754832268
0.024731442332268
0.024731442332268
0.146801754832268
0.268872082233429
0.390942394733429
0.390942394733429
0.146801754832268
0.024731442332268
-0.097338870167732
-0.219409182667732
-0.341479480266571
-0.463549792766571
-0.585620105266571
-0.585620105266571
-0.341479480266571
0.024731442332268
0.390942394733429
0.390942394733429
0.146801754832268
-0.097338870167732
-0.097338870167732
-0.097338870167732
-0.219409182667732
-0.219409182667732
-0.097338870167732
0.024731442332268
0.146801754832268
0.146801754832268
0.146801754832268
0.146801754832268
0.146801754832268
0.146801754832268
0.146801754832268
0.146801754832268
0.024731442332268
0.024731442332268
0.146801754832268
0.268872082233429
0.390942394733429
0.146801754832268
-0.097338870167732
-0.219409182667732
-0.219409182667732
-0.341479480266571
-0.463549792766571
-0.341479480266571
-0.097338870167732
0.146801754832268
0.268872082233429
0.390942394733429
0.390942394733429
0.146801754832268
-0.097338870167732
0.146801754832268
0.513012707233429
0.635083019733429
0.390942394733429
0.024731442332268
-0.219409182667732
-0.341479480266571
-0.219409182667732
-0.097338870167732
0.024731442332268
0.024731442332268
-0.097338870167732
-0.097338870167732
-0.097338870167732
-0.219409182667732
-0.341479480266571
-0.463549792766571
-0.219409182667732
0.024731442332268
0.146801754832268
0.146801754832268
-0.097338870167732
-0.341479480266571
-0.585620105266571
-0.463549792766571
-0.097338870167732
0.146801754832268
0.268872082233429
0.146801754832268
0.146801754832268
0.146801754832268
0.024731442332268
0.024731442332268
-0.097338870167732
-0.219409182667732
-0.341479480266571
-0.341479480266571
-0.097338870167732
0.268872082233429
0.513012707233429
0.390942394733429
0.390942394733429
0.268872082233429
0.268872082233429
0.024731442332268
0.024731442332268
0.024731442332268
0.146801754832268
-0.097338870167732
-0.219409182667732
-0.219409182667732
-0.219409182667732
-0.097338870167732
0.024731442332268
0.024731442332268
-0.097338870167732
-0.219409182667732
-0.219409182667732
-0.097338870167732
0.024731442332268
0.268872082233429
0.513012707233429
0.390942394733429
0.024731442332268
-0.341479480266571
-0.585620105266571
-0.463549792766571
-0.219409182667732
-0.097338870167732
0.024731442332268
-0.097338870167732
-0.097338870167732
-0.097338870167732
-0.097338870167732
0.024731442332268
0.146801754832268
0.390942394733429
0.635083019733429
0.635083019733429
0.513012707233429
0.268872082233429
-0.097338870167732
-0.341479480266571
-0.463549792766571
-0.463549792766571
-0.341479480266571
-0.219409182667732
0.024731442332268
0.024731442332268
0.024731442332268
0.024731442332268
0.024731442332268
