# Supplementary material for: Small Size of Recorded Neuronal Structures Confines the Accuracy in Direct Axonal Voltage Measurements
Source: eNeuro. 2021 Aug 2;8(4):ENEURO.0059-21.2021. doi: 10.1523/ENEURO.0059-21.2021 (PMC8342265; doi:10.1523/ENEURO.0059-21.2021)
Supplement: Extended Data 1 — NEURON codes producing data shown in Figures 2, 5, 8. Download Extended Data 1, ZIP file. [file enu-eN-NWR-0059-21-s01.zip › realistic amplifier model/1_amplifier construction/filter_set/test_1/24k.dat]

-0.100883468985558
0.265327453613281
0.265327453613281
0.143257156014442
-0.100883468985558
-0.222953781485558
-0.100883468985558
0.021186843514442
0.021186843514442
-0.100883468985558
-0.222953781485558
-0.222953781485558
-0.100883468985558
0.265327453613281
0.387397766113281
0.265327453613281
0.143257156014442
0.021186843514442
-0.100883468985558
0.021186843514442
-0.100883468985558
-0.467094421386719
-0.589164733886719
-0.467094421386719
-0.222953781485558
-0.100883468985558
0.143257156014442
0.387397766113281
0.509468078613281
0.265327453613281
0.265327453613281
0.265327453613281
0.265327453613281
0.387397766113281
0.509468078613281
0.387397766113281
0.021186843514442
-0.100883468985558
-0.222953781485558
-0.222953781485558
-0.345024108886719
-0.100883468985558
0.143257156014442
0.265327453613281
0.021186843514442
-0.222953781485558
-0.345024108886719
-0.467094421386719
-0.467094421386719
-0.222953781485558
-0.100883468985558
-0.100883468985558
-0.100883468985558
-0.100883468985558
-0.222953781485558
-0.222953781485558
0.143257156014442
0.387397766113281
0.265327453613281
-0.100883468985558
-0.222953781485558
-0.100883468985558
0.143257156014442
0.265327453613281
0.265327453613281
0.387397766113281
0.143257156014442
-0.100883468985558
-0.345024108886719
-0.222953781485558
0.021186843514442
0.021186843514442
0.143257156014442
0.143257156014442
0.265327453613281
0.143257156014442
0.143257156014442
0.143257156014442
-0.100883468985558
-0.222953781485558
0.021186843514442
0.265327453613281
0.265327453613281
0.021186843514442
-0.222953781485558
-0.467094421386719
-0.589164733886719
-0.345024108886719
-0.222953781485558
-0.100883468985558
-0.100883468985558
-0.100883468985558
-0.100883468985558
-0.100883468985558
-0.100883468985558
-0.222953781485558
-0.100883468985558
0.387397766113281
0.631538391113281
0.509468078613281
0.387397766113281
0.509468078613281
0.509468078613281
0.143257156014442
-0.222953781485558
-0.711235046386719
-0.833305358886719
-0.589164733886719
-0.222953781485558
0.021186843514442
0.387397766113281
0.387397766113281
0.143257156014442
0.143257156014442
0.143257156014442
0.265327453613281
0.021186843514442
-0.345024108886719
-0.345024108886719
0.021186843514442
0.265327453613281
0.143257156014442
-0.222953781485558
-0.222953781485558
0.143257156014442
0.143257156014442
0.021186843514442
-0.222953781485558
0.021186843514442
0.265327453613281
0.143257156014442
-0.222953781485558
-0.467094421386719
-0.345024108886719
-0.100883468985558
0.143257156014442
0.021186843514442
-0.222953781485558
-0.100883468985558
0.387397766113281
0.631538391113281
0.631538391113281
0.265327453613281
0.021186843514442
-0.100883468985558
-0.100883468985558
0.021186843514442
0.143257156014442
0.143257156014442
0.021186843514442
0.021186843514442
0.143257156014442
0.265327453613281
0.265327453613281
0.143257156014442
-0.100883468985558
-0.345024108886719
-0.345024108886719
-0.100883468985558
0.143257156014442
0.387397766113281
0.143257156014442
-0.222953781485558
-0.345024108886719
-0.345024108886719
-0.100883468985558
0.265327453613281
0.387397766113281
0.143257156014442
-0.100883468985558
-0.222953781485558
-0.100883468985558
-0.100883468985558
-0.100883468985558
-0.345024108886719
-0.222953781485558
0.265327453613281
0.509468078613281
0.509468078613281
0.143257156014442
-0.345024108886719
-0.345024108886719
-0.222953781485558
-0.222953781485558
0.021186843514442
0.021186843514442
0.021186843514442
-0.100883468985558
-0.222953781485558
-0.345024108886719
-0.222953781485558
-0.100883468985558
0.021186843514442
0.265327453613281
0.387397766113281
0.387397766113281
0.143257156014442
-0.345024108886719
-0.589164733886719
-0.345024108886719
-0.100883468985558
-0.100883468985558
-0.222953781485558
-0.222953781485558
0.265327453613281
0.631538391113281
0.509468078613281
0.143257156014442
-0.100883468985558
-0.222953781485558
-0.345024108886719
-0.345024108886719
-0.222953781485558
0.021186843514442
0.265327453613281
0.387397766113281
0.387397766113281
0.387397766113281
0.143257156014442
-0.100883468985558
-0.222953781485558
-0.467094421386719
-0.589164733886719
-0.467094421386719
-0.100883468985558
0.265327453613281
0.509468078613281
0.387397766113281
0.021186843514442
-0.345024108886719
-0.467094421386719
-0.467094421386719
-0.222953781485558
0.021186843514442
0.387397766113281
0.265327453613281
0.021186843514442
-0.222953781485558
-0.345024108886719
-0.345024108886719
-0.222953781485558
-0.222953781485558
-0.100883468985558
0.143257156014442
0.143257156014442
-0.100883468985558
-0.100883468985558
0.021186843514442
0.143257156014442
0.021186843514442
0.143257156014442
0.265327453613281
0.387397766113281
0.143257156014442
-0.100883468985558
0.021186843514442
0.265327453613281
0.265327453613281
0.021186843514442
-0.222953781485558
-0.222953781485558
-0.100883468985558
-0.100883468985558
0.021186843514442
0.021186843514442
-0.100883468985558
-0.222953781485558
-0.100883468985558
0.021186843514442
0.021186843514442
0.021186843514442
0.265327453613281
0.509468078613281
0.143257156014442
-0.345024108886719
-0.467094421386719
-0.222953781485558
-0.100883468985558
-0.222953781485558
-0.345024108886719
-0.467094421386719
-0.345024108886719
-0.222953781485558
-0.100883468985558
0.143257156014442
0.143257156014442
0.143257156014442
0.021186843514442
-0.100883468985558
-0.345024108886719
-0.467094421386719
-0.222953781485558
0.143257156014442
0.387397766113281
0.387397766113281
0.143257156014442
0.021186843514442
-0.100883468985558
-0.100883468985558
0.021186843514442
0.143257156014442
0.143257156014442
-0.100883468985558
-0.222953781485558
0.021186843514442
0.265327453613281
0.387397766113281
0.387397766113281
0.387397766113281
0.143257156014442
-0.345024108886719
-0.711235046386719
-0.467094421386719
0.021186843514442
0.509468078613281
0.631538391113281
0.265327453613281
-0.100883468985558
-0.222953781485558
-0.345024108886719
-0.345024108886719
0.021186843514442
0.265327453613281
0.387397766113281
0.387397766113281
0.265327453613281
-0.100883468985558
-0.222953781485558
-0.100883468985558
0.021186843514442
-0.222953781485558
-0.345024108886719
-0.467094421386719
-0.467094421386719
0.021186843514442
0.387397766113281
0.387397766113281
0.021186843514442
-0.467094421386719
-0.589164733886719
-0.222953781485558
0.265327453613281
0.509468078613281
0.509468078613281
0.265327453613281
-0.222953781485558
-0.467094421386719
-0.467094421386719
-0.100883468985558
0.021186843514442
0.021186843514442
0.021186843514442
0.265327453613281
0.265327453613281
0.265327453613281
0.143257156014442
0.265327453613281
0.143257156014442
0.021186843514442
-0.100883468985558
-0.222953781485558
-0.100883468985558
0.143257156014442
0.265327453613281
0.265327453613281
0.143257156014442
0.021186843514442
-0.222953781485558
-0.100883468985558
0.265327453613281
0.631538391113281
0.631538391113281
0.143257156014442
-0.222953781485558
-0.222953781485558
-0.222953781485558
-0.222953781485558
-0.100883468985558
0.021186843514442
0.021186843514442
0.143257156014442
0.265327453613281
0.143257156014442
-0.222953781485558
-0.222953781485558
-0.222953781485558
0.143257156014442
0.509468078613281
0.509468078613281
0.021186843514442
-0.467094421386719
-0.467094421386719
-0.222953781485558
0.143257156014442
0.265327453613281
0.143257156014442
-0.222953781485558
-0.100883468985558
0.143257156014442
0.265327453613281
0.021186843514442
-0.222953781485558
-0.467094421386719
-0.345024108886719
-0.100883468985558
0.265327453613281
0.265327453613281
-0.100883468985558
-0.589164733886719
-0.833305358886719
-0.467094421386719
0.143257156014442
0.631538391113281
0.509468078613281
0.021186843514442
-0.467094421386719
-0.345024108886719
0.143257156014442
0.509468078613281
0.509468078613281
0.265327453613281
-0.100883468985558
-0.222953781485558
-0.100883468985558
0.143257156014442
0.143257156014442
0.143257156014442
0.143257156014442
0.143257156014442
0.143257156014442
0.143257156014442
0.143257156014442
0.021186843514442
0.021186843514442
-0.100883468985558
-0.100883468985558
-0.100883468985558
-0.222953781485558
-0.100883468985558
0.265327453613281
0.753608703613281
0.753608703613281
0.265327453613281
-0.222953781485558
-0.467094421386719
-0.345024108886719
0.143257156014442
0.143257156014442
0.265327453613281
0.143257156014442
-0.100883468985558
-0.467094421386719
-0.345024108886719
-0.100883468985558
0.143257156014442
0.387397766113281
0.265327453613281
-0.222953781485558
-0.467094421386719
-0.222953781485558
0.143257156014442
0.387397766113281
0.509468078613281
0.387397766113281
0.021186843514442
-0.345024108886719
-0.467094421386719
-0.467094421386719
-0.345024108886719
-0.222953781485558
0.021186843514442
0.265327453613281
0.143257156014442
0.143257156014442
0.021186843514442
0.021186843514442
0.021186843514442
0.143257156014442
0.265327453613281
0.143257156014442
-0.100883468985558
-0.345024108886719
-0.467094421386719
-0.345024108886719
0.021186843514442
0.143257156014442
0.143257156014442
0.143257156014442
0.387397766113281
0.509468078613281
0.265327453613281
-0.100883468985558
-0.222953781485558
-0.222953781485558
-0.100883468985558
0.021186843514442
0.265327453613281
0.387397766113281
0.021186843514442
-0.467094421386719
-0.589164733886719
-0.467094421386719
-0.100883468985558
0.143257156014442
0.265327453613281
0.265327453613281
0.021186843514442
-0.222953781485558
-0.345024108886719
-0.100883468985558
0.387397766113281
0.387397766113281
0.265327453613281
0.021186843514442
-0.100883468985558
-0.100883468985558
-0.100883468985558
0.021186843514442
0.021186843514442
0.021186843514442
0.021186843514442
0.021186843514442
-0.222953781485558
-0.345024108886719
0.021186843514442
0.143257156014442
0.021186843514442
0.021186843514442
0.143257156014442
0.143257156014442
0.143257156014442
0.143257156014442
0.143257156014442
0.265327453613281
0.509468078613281
0.387397766113281
0.021186843514442
-0.345024108886719
-0.467094421386719
-0.222953781485558
0.021186843514442
-0.100883468985558
-0.345024108886719
-0.345024108886719
-0.222953781485558
0.143257156014442
0.387397766113281
0.387397766113281
0.021186843514442
-0.222953781485558
-0.222953781485558
-0.100883468985558
0.387397766113281
0.631538391113281
0.509468078613281
0.265327453613281
0.021186843514442
0.021186843514442
0.021186843514442
-0.100883468985558
-0.222953781485558
-0.222953781485558
-0.222953781485558
-0.222953781485558
-0.100883468985558
-0.222953781485558
-0.222953781485558
-0.100883468985558
-0.100883468985558
-0.222953781485558
-0.467094421386719
-0.345024108886719
0.021186843514442
0.387397766113281
0.387397766113281
0.021186843514442
0.021186843514442
0.021186843514442
0.021186843514442
-0.100883468985558
-0.345024108886719
-0.345024108886719
-0.100883468985558
0.265327453613281
0.143257156014442
-0.222953781485558
-0.589164733886719
-0.467094421386719
-0.100883468985558
0.387397766113281
0.509468078613281
0.509468078613281
0.387397766113281
0.021186843514442
-0.467094421386719
-0.589164733886719
-0.467094421386719
-0.222953781485558
0.143257156014442
0.265327453613281
0.021186843514442
-0.345024108886719
-0.589164733886719
-0.222953781485558
0.387397766113281
0.509468078613281
0.143257156014442
-0.345024108886719
-0.589164733886719
-0.467094421386719
-0.345024108886719
-0.100883468985558
0.021186843514442
0.143257156014442
0.143257156014442
0.021186843514442
0.143257156014442
0.387397766113281
0.387397766113281
0.021186843514442
-0.222953781485558
-0.100883468985558
-0.100883468985558
-0.222953781485558
-0.100883468985558
0.021186843514442
0.021186843514442
0.021186843514442
0.021186843514442
0.143257156014442
0.021186843514442
-0.345024108886719
-0.589164733886719
-0.589164733886719
0.021186843514442
0.631538391113281
0.875678777694702
0.631538391113281
0.021186843514442
-0.345024108886719
-0.345024108886719
-0.222953781485558
-0.345024108886719
-0.467094421386719
-0.222953781485558
-0.100883468985558
0.021186843514442
0.021186843514442
0.021186843514442
0.143257156014442
0.265327453613281
0.387397766113281
0.387397766113281
0.387397766113281
0.387397766113281
0.265327453613281
0.021186843514442
-0.100883468985558
-0.100883468985558
0.021186843514442
0.143257156014442
0.143257156014442
0.143257156014442
0.143257156014442
0.021186843514442
-0.222953781485558
-0.222953781485558
0.021186843514442
0.387397766113281
0.509468078613281
0.387397766113281
0.265327453613281
0.143257156014442
-0.222953781485558
-0.467094421386719
-0.589164733886719
-0.589164733886719
-0.345024108886719
-0.222953781485558
-0.100883468985558
0.021186843514442
0.143257156014442
0.021186843514442
-0.100883468985558
-0.100883468985558
0.021186843514442
0.387397766113281
0.387397766113281
0.143257156014442
-0.222953781485558
-0.345024108886719
-0.345024108886719
-0.100883468985558
0.143257156014442
0.509468078613281
0.387397766113281
-0.100883468985558
-0.467094421386719
-0.345024108886719
-0.100883468985558
0.021186843514442
0.143257156014442
0.021186843514442
-0.222953781485558
-0.467094421386719
-0.345024108886719
-0.100883468985558
0.021186843514442
0.021186843514442
0.021186843514442
0.021186843514442
0.021186843514442
0.265327453613281
0.509468078613281
0.875678777694702
0.753608703613281
0.021186843514442
-0.589164733886719
-0.955375671386719
-0.833305358886719
-0.222953781485558
0.509468078613281
0.753608703613281
0.387397766113281
-0.100883468985558
-0.345024108886719
-0.100883468985558
0.387397766113281
0.631538391113281
0.387397766113281
-0.100883468985558
-0.467094421386719
-0.345024108886719
0.143257156014442
0.265327453613281
0.143257156014442
0.021186843514442
-0.100883468985558
-0.222953781485558
-0.100883468985558
0.143257156014442
-0.100883468985558
-0.345024108886719
-0.345024108886719
0.021186843514442
0.509468078613281
0.509468078613281
0.143257156014442
-0.100883468985558
0.143257156014442
0.387397766113281
0.387397766113281
0.143257156014442
0.021186843514442
-0.222953781485558
-0.222953781485558
-0.100883468985558
-0.100883468985558
-0.222953781485558
-0.345024108886719
-0.222953781485558
0.143257156014442
0.021186843514442
-0.345024108886719
-0.467094421386719
-0.345024108886719
-0.222953781485558
-0.100883468985558
0.021186843514442
0.387397766113281
0.631538391113281
0.509468078613281
0.143257156014442
0.021186843514442
0.143257156014442
0.387397766113281
0.387397766113281
-0.100883468985558
-0.711235046386719
-0.955375671386719
-0.467094421386719
0.387397766113281
0.875678777694702
0.509468078613281
0.265327453613281
0.387397766113281
0.387397766113281
0.021186843514442
-0.345024108886719
-0.345024108886719
-0.222953781485558
0.021186843514442
-0.100883468985558
-0.100883468985558
0.143257156014442
0.265327453613281
0.143257156014442
-0.345024108886719
-0.467094421386719
0.021186843514442
0.387397766113281
0.509468078613281
0.143257156014442
-0.345024108886719
-0.467094421386719
-0.222953781485558
0.143257156014442
0.143257156014442
0.021186843514442
0.143257156014442
0.021186843514442
-0.100883468985558
-0.100883468985558
0.143257156014442
0.265327453613281
0.143257156014442
-0.100883468985558
-0.222953781485558
-0.222953781485558
-0.345024108886719
-0.345024108886719
0.021186843514442
0.265327453613281
0.387397766113281
0.143257156014442
-0.345024108886719
-0.467094421386719
-0.345024108886719
-0.467094421386719
-0.345024108886719
0.021186843514442
0.143257156014442
0.265327453613281
0.265327453613281
0.265327453613281
0.143257156014442
-0.222953781485558
-0.589164733886719
-0.711235046386719
-0.467094421386719
0.021186843514442
0.509468078613281
0.631538391113281
0.387397766113281
0.143257156014442
0.021186843514442
-0.100883468985558
0.021186843514442
0.387397766113281
0.265327453613281
-0.100883468985558
-0.467094421386719
-0.589164733886719
-0.345024108886719
-0.100883468985558
0.021186843514442
0.143257156014442
0.143257156014442
0.143257156014442
0.387397766113281
0.509468078613281
0.509468078613281
0.265327453613281
-0.100883468985558
-0.467094421386719
-0.589164733886719
-0.467094421386719
-0.345024108886719
0.021186843514442
0.387397766113281
0.387397766113281
0.143257156014442
-0.100883468985558
-0.222953781485558
-0.100883468985558
0.143257156014442
0.265327453613281
0.143257156014442
0.021186843514442
-0.222953781485558
-0.222953781485558
0.021186843514442
0.021186843514442
-0.222953781485558
-0.222953781485558
0.021186843514442
0.021186843514442
0.021186843514442
0.021186843514442
0.143257156014442
0.021186843514442
-0.222953781485558
-0.345024108886719
-0.222953781485558
0.143257156014442
0.265327453613281
0.387397766113281
0.265327453613281
0.021186843514442
-0.467094421386719
-0.467094421386719
0.021186843514442
0.143257156014442
0.021186843514442
0.143257156014442
0.143257156014442
0.143257156014442
0.265327453613281
0.509468078613281
0.631538391113281
0.143257156014442
-0.345024108886719
-0.589164733886719
-0.467094421386719
-0.222953781485558
-0.222953781485558
-0.467094421386719
-0.711235046386719
-0.589164733886719
-0.222953781485558
0.265327453613281
0.509468078613281
0.387397766113281
0.265327453613281
0.143257156014442
-0.100883468985558
-0.222953781485558
-0.345024108886719
-0.222953781485558
0.021186843514442
0.143257156014442
0.143257156014442
0.021186843514442
-0.100883468985558
-0.345024108886719
-0.345024108886719
0.021186843514442
0.143257156014442
0.143257156014442
-0.100883468985558
-0.222953781485558
-0.100883468985558
0.143257156014442
0.143257156014442
0.265327453613281
0.143257156014442
-0.100883468985558
-0.100883468985558
0.021186843514442
0.143257156014442
0.143257156014442
0.021186843514442
0.021186843514442
-0.222953781485558
-0.589164733886719
-0.711235046386719
-0.467094421386719
0.021186843514442
0.509468078613281
0.509468078613281
0.021186843514442
-0.467094421386719
-0.589164733886719
-0.467094421386719
-0.100883468985558
0.265327453613281
0.265327453613281
0.143257156014442
0.265327453613281
0.387397766113281
0.265327453613281
0.143257156014442
0.143257156014442
0.021186843514442
0.021186843514442
0.021186843514442
0.021186843514442
-0.222953781485558
-0.467094421386719
-0.345024108886719
0.021186843514442
0.143257156014442
0.143257156014442
0.265327453613281
0.387397766113281
0.143257156014442
-0.100883468985558
-0.345024108886719
-0.467094421386719
-0.467094421386719
-0.345024108886719
-0.222953781485558
0.021186843514442
0.143257156014442
0.143257156014442
0.265327453613281
0.265327453613281
0.143257156014442
-0.345024108886719
-0.589164733886719
-0.345024108886719
0.021186843514442
0.143257156014442
0.143257156014442
0.143257156014442
0.143257156014442
0.265327453613281
0.387397766113281
0.509468078613281
0.387397766113281
-0.100883468985558
-0.589164733886719
-0.467094421386719
-0.100883468985558
0.387397766113281
0.509468078613281
0.143257156014442
-0.222953781485558
-0.345024108886719
0.021186843514442
0.265327453613281
0.265327453613281
-0.100883468985558
-0.467094421386719
-0.589164733886719
-0.345024108886719
0.143257156014442
0.509468078613281
0.631538391113281
0.143257156014442
-0.345024108886719
-0.711235046386719
-0.345024108886719
0.143257156014442
0.265327453613281
0.265327453613281
0.387397766113281
0.387397766113281
0.143257156014442
0.021186843514442
-0.100883468985558
-0.222953781485558
-0.100883468985558
-0.222953781485558
-0.345024108886719
-0.100883468985558
0.021186843514442
0.021186843514442
0.021186843514442
0.021186843514442
0.143257156014442
0.021186843514442
-0.100883468985558
-0.222953781485558
-0.100883468985558
0.143257156014442
0.265327453613281
0.265327453613281
0.143257156014442
-0.100883468985558
-0.345024108886719
-0.345024108886719
0.143257156014442
0.509468078613281
0.509468078613281
0.021186843514442
-0.345024108886719
-0.345024108886719
0.021186843514442
0.021186843514442
0.021186843514442
0.143257156014442
0.021186843514442
0.021186843514442
0.021186843514442
0.143257156014442
0.143257156014442
0.021186843514442
-0.100883468985558
-0.222953781485558
-0.467094421386719
-0.589164733886719
-0.589164733886719
-0.100883468985558
0.509468078613281
0.875678777694702
0.631538391113281
0.143257156014442
-0.345024108886719
-0.467094421386719
-0.222953781485558
0.021186843514442
0.143257156014442
0.143257156014442
0.143257156014442
0.143257156014442
-0.100883468985558
-0.222953781485558
-0.100883468985558
0.021186843514442
0.143257156014442
0.265327453613281
0.509468078613281
0.631538391113281
0.509468078613281
0.265327453613281
-0.100883468985558
-0.222953781485558
-0.222953781485558
-0.100883468985558
0.021186843514442
0.265327453613281
0.265327453613281
0.021186843514442
-0.222953781485558
-0.222953781485558
-0.222953781485558
0.021186843514442
0.143257156014442
0.265327453613281
0.143257156014442
-0.100883468985558
-0.222953781485558
-0.100883468985558
0.143257156014442
0.021186843514442
-0.222953781485558
-0.345024108886719
-0.345024108886719
-0.100883468985558
0.143257156014442
0.387397766113281
0.265327453613281
0.021186843514442
-0.222953781485558
-0.222953781485558
-0.100883468985558
-0.100883468985558
-0.222953781485558
-0.467094421386719
-0.345024108886719
0.021186843514442
0.387397766113281
0.387397766113281
0.265327453613281
0.143257156014442
0.143257156014442
0.265327453613281
0.021186843514442
-0.222953781485558
-0.100883468985558
0.143257156014442
0.021186843514442
-0.345024108886719
-0.345024108886719
-0.100883468985558
0.265327453613281
0.387397766113281
0.265327453613281
0.021186843514442
-0.100883468985558
-0.222953781485558
-0.100883468985558
0.143257156014442
0.509468078613281
0.509468078613281
0.143257156014442
-0.100883468985558
-0.222953781485558
-0.222953781485558
-0.100883468985558
0.143257156014442
0.143257156014442
0.143257156014442
0.143257156014442
0.143257156014442
-0.100883468985558
-0.345024108886719
-0.222953781485558
0.021186843514442
0.265327453613281
0.143257156014442
-0.100883468985558
-0.222953781485558
-0.100883468985558
-0.100883468985558
-0.100883468985558
-0.222953781485558
-0.345024108886719
-0.222953781485558
0.021186843514442
0.387397766113281
0.631538391113281
0.509468078613281
0.143257156014442
-0.345024108886719
-0.467094421386719
-0.100883468985558
0.265327453613281
0.509468078613281
0.509468078613281
0.387397766113281
0.143257156014442
0.021186843514442
-0.100883468985558
-0.467094421386719
-0.345024108886719
-0.100883468985558
0.021186843514442
0.021186843514442
0.021186843514442
0.143257156014442
0.021186843514442
-0.100883468985558
-0.222953781485558
-0.222953781485558
0.021186843514442
0.387397766113281
0.509468078613281
0.387397766113281
0.021186843514442
-0.222953781485558
-0.345024108886719
-0.467094421386719
-0.589164733886719
-0.589164733886719
-0.345024108886719
0.021186843514442
0.265327453613281
0.143257156014442
-0.222953781485558
-0.345024108886719
0.021186843514442
0.265327453613281
0.509468078613281
0.509468078613281
0.021186843514442
-0.711235046386719
-0.711235046386719
-0.222953781485558
0.387397766113281
0.753608703613281
0.387397766113281
0.021186843514442
-0.345024108886719
-0.467094421386719
-0.345024108886719
0.143257156014442
0.387397766113281
0.387397766113281
0.509468078613281
0.387397766113281
0.143257156014442
-0.345024108886719
-0.589164733886719
-0.589164733886719
-0.345024108886719
0.143257156014442
0.387397766113281
0.143257156014442
0.021186843514442
-0.100883468985558
-0.222953781485558
-0.222953781485558
-0.222953781485558
-0.222953781485558
-0.100883468985558
0.143257156014442
0.387397766113281
0.143257156014442
-0.345024108886719
-0.711235046386719
-0.467094421386719
0.021186843514442
0.509468078613281
0.631538391113281
0.509468078613281
0.143257156014442
-0.222953781485558
-0.100883468985558
0.021186843514442
-0.100883468985558
-0.345024108886719
-0.345024108886719
0.143257156014442
0.509468078613281
0.509468078613281
0.143257156014442
-0.100883468985558
-0.222953781485558
-0.100883468985558
0.143257156014442
0.265327453613281
0.143257156014442
0.021186843514442
0.021186843514442
-0.222953781485558
-0.345024108886719
-0.222953781485558
0.143257156014442
0.387397766113281
0.143257156014442
-0.467094421386719
-0.711235046386719
-0.345024108886719
0.143257156014442
0.143257156014442
0.143257156014442
0.021186843514442
-0.100883468985558
0.021186843514442
0.021186843514442
0.143257156014442
0.143257156014442
0.021186843514442
0.021186843514442
0.021186843514442
0.021186843514442
-0.100883468985558
-0.100883468985558
-0.222953781485558
-0.100883468985558
0.021186843514442
0.021186843514442
0.143257156014442
0.509468078613281
0.631538391113281
0.509468078613281
0.265327453613281
0.143257156014442
0.021186843514442
-0.100883468985558
-0.222953781485558
-0.100883468985558
-0.222953781485558
-0.222953781485558
-0.100883468985558
-0.100883468985558
-0.100883468985558
0.021186843514442
-0.100883468985558
-0.222953781485558
-0.100883468985558
0.143257156014442
0.143257156014442
0.143257156014442
0.265327453613281
0.387397766113281
0.387397766113281
0.143257156014442
-0.100883468985558
-0.100883468985558
0.021186843514442
0.265327453613281
0.265327453613281
0.021186843514442
-0.222953781485558
-0.345024108886719
-0.345024108886719
-0.100883468985558
0.387397766113281
0.387397766113281
0.021186843514442
-0.345024108886719
-0.467094421386719
-0.222953781485558
0.143257156014442
0.143257156014442
0.021186843514442
-0.100883468985558
-0.222953781485558
-0.100883468985558
0.021186843514442
0.143257156014442
0.143257156014442
0.387397766113281
0.387397766113281
0.143257156014442
-0.222953781485558
-0.467094421386719
-0.345024108886719
-0.100883468985558
-0.100883468985558
-0.222953781485558
-0.222953781485558
0.021186843514442
0.265327453613281
0.387397766113281
0.265327453613281
-0.100883468985558
-0.345024108886719
-0.345024108886719
-0.222953781485558
0.021186843514442
0.143257156014442
0.021186843514442
-0.100883468985558
-0.222953781485558
0.143257156014442
0.387397766113281
0.265327453613281
0.143257156014442
0.143257156014442
0.021186843514442
0.143257156014442
0.265327453613281
0.265327453613281
0.265327453613281
0.021186843514442
-0.100883468985558
0.021186843514442
0.143257156014442
0.021186843514442
-0.345024108886719
-0.345024108886719
0.021186843514442
0.387397766113281
0.509468078613281
0.265327453613281
0.021186843514442
0.143257156014442
0.265327453613281
0.265327453613281
0.265327453613281
0.265327453613281
0.021186843514442
-0.345024108886719
-0.467094421386719
-0.467094421386719
-0.345024108886719
-0.100883468985558
-0.100883468985558
-0.100883468985558
0.021186843514442
0.143257156014442
0.021186843514442
0.021186843514442
0.143257156014442
0.387397766113281
0.387397766113281
0.387397766113281
0.387397766113281
0.387397766113281
0.387397766113281
0.265327453613281
0.143257156014442
0.143257156014442
0.265327453613281
0.021186843514442
-0.100883468985558
-0.222953781485558
-0.345024108886719
-0.467094421386719
-0.345024108886719
-0.222953781485558
0.143257156014442
0.265327453613281
0.265327453613281
0.021186843514442
0.021186843514442
-0.100883468985558
-0.467094421386719
-0.589164733886719
-0.345024108886719
-0.100883468985558
-0.100883468985558
0.021186843514442
0.265327453613281
0.387397766113281
0.265327453613281
0.021186843514442
-0.222953781485558
-0.467094421386719
-0.345024108886719
-0.100883468985558
0.143257156014442
0.387397766113281
0.265327453613281
-0.100883468985558
-0.100883468985558
0.143257156014442
0.265327453613281
0.387397766113281
0.143257156014442
-0.100883468985558
-0.222953781485558
-0.345024108886719
-0.345024108886719
-0.467094421386719
-0.467094421386719
-0.222953781485558
0.021186843514442
0.265327453613281
0.387397766113281
0.265327453613281
0.143257156014442
-0.100883468985558
-0.222953781485558
-0.222953781485558
0.021186843514442
0.143257156014442
0.265327453613281
0.265327453613281
0.143257156014442
0.021186843514442
-0.222953781485558
-0.222953781485558
0.021186843514442
0.265327453613281
0.021186843514442
-0.467094421386719
-0.589164733886719
-0.100883468985558
0.509468078613281
0.997749090194702
0.997749090194702
0.387397766113281
-0.222953781485558
-0.467094421386719
-0.222953781485558
-0.100883468985558
-0.100883468985558
-0.100883468985558
-0.345024108886719
-0.467094421386719
-0.467094421386719
-0.222953781485558
0.021186843514442
0.143257156014442
0.387397766113281
0.387397766113281
0.509468078613281
0.387397766113281
0.021186843514442
-0.222953781485558
-0.467094421386719
-0.467094421386719
-0.222953781485558
0.021186843514442
0.021186843514442
0.021186843514442
0.021186843514442
0.143257156014442
0.143257156014442
-0.222953781485558
-0.467094421386719
-0.589164733886719
-0.467094421386719
-0.100883468985558
0.143257156014442
0.387397766113281
0.509468078613281
0.387397766113281
0.143257156014442
-0.100883468985558
-0.222953781485558
-0.222953781485558
-0.100883468985558
-0.100883468985558
-0.100883468985558
-0.100883468985558
0.143257156014442
0.143257156014442
0.143257156014442
0.143257156014442
0.143257156014442
-0.100883468985558
-0.222953781485558
-0.222953781485558
-0.222953781485558
-0.222953781485558
-0.100883468985558
-0.100883468985558
0.021186843514442
0.265327453613281
0.265327453613281
0.265327453613281
0.265327453613281
0.021186843514442
-0.100883468985558
-0.222953781485558
-0.345024108886719
-0.100883468985558
0.143257156014442
0.021186843514442
-0.100883468985558
-0.100883468985558
0.021186843514442
0.387397766113281
0.631538391113281
0.387397766113281
-0.100883468985558
-0.345024108886719
-0.467094421386719
-0.100883468985558
0.387397766113281
0.753608703613281
0.631538391113281
0.265327453613281
-0.100883468985558
-0.222953781485558
-0.345024108886719
-0.345024108886719
-0.100883468985558
0.021186843514442
0.021186843514442
0.265327453613281
0.509468078613281
0.631538391113281
0.631538391113281
0.387397766113281
0.143257156014442
-0.345024108886719
-0.345024108886719
-0.100883468985558
0.143257156014442
0.143257156014442
0.021186843514442
-0.345024108886719
-0.345024108886719
-0.100883468985558
0.265327453613281
0.265327453613281
0.021186843514442
-0.222953781485558
-0.100883468985558
0.265327453613281
0.509468078613281
0.387397766113281
0.265327453613281
0.021186843514442
-0.222953781485558
-0.345024108886719
-0.222953781485558
-0.222953781485558
-0.345024108886719
-0.222953781485558
0.143257156014442
0.631538391113281
0.753608703613281
0.387397766113281
-0.222953781485558
-0.467094421386719
-0.222953781485558
0.265327453613281
0.387397766113281
0.021186843514442
-0.100883468985558
0.021186843514442
0.021186843514442
-0.222953781485558
-0.345024108886719
-0.222953781485558
0.021186843514442
0.021186843514442
0.143257156014442
0.021186843514442
-0.100883468985558
0.021186843514442
0.143257156014442
0.143257156014442
-0.100883468985558
-0.100883468985558
-0.100883468985558
-0.100883468985558
-0.100883468985558
-0.100883468985558
-0.222953781485558
-0.467094421386719
-0.345024108886719
0.021186843514442
0.509468078613281
0.631538391113281
0.509468078613281
0.021186843514442
-0.222953781485558
-0.100883468985558
0.143257156014442
0.143257156014442
0.021186843514442
-0.100883468985558
-0.345024108886719
-0.589164733886719
-0.589164733886719
-0.222953781485558
0.265327453613281
0.387397766113281
0.143257156014442
-0.345024108886719
-0.467094421386719
-0.100883468985558
0.509468078613281
0.631538391113281
0.265327453613281
-0.222953781485558
-0.345024108886719
-0.222953781485558
0.021186843514442
0.265327453613281
0.265327453613281
0.143257156014442
-0.100883468985558
-0.222953781485558
-0.222953781485558
-0.100883468985558
-0.100883468985558
-0.222953781485558
-0.222953781485558
0.021186843514442
0.021186843514442
0.021186843514442
0.143257156014442
0.143257156014442
0.265327453613281
0.387397766113281
0.265327453613281
-0.100883468985558
-0.345024108886719
-0.222953781485558
0.143257156014442
0.387397766113281
0.387397766113281
0.387397766113281
0.143257156014442
0.021186843514442
-0.222953781485558
-0.222953781485558
0.021186843514442
0.143257156014442
0.265327453613281
0.387397766113281
0.143257156014442
-0.222953781485558
-0.467094421386719
-0.345024108886719
0.021186843514442
0.509468078613281
0.631538391113281
0.265327453613281
-0.345024108886719
-0.467094421386719
-0.100883468985558
0.387397766113281
0.509468078613281
0.143257156014442
-0.467094421386719
-0.467094421386719
-0.100883468985558
-0.100883468985558
-0.222953781485558
-0.345024108886719
-0.345024108886719
-0.222953781485558
-0.100883468985558
0.021186843514442
0.021186843514442
0.021186843514442
0.021186843514442
-0.100883468985558
-0.467094421386719
-0.467094421386719
-0.467094421386719
-0.345024108886719
-0.100883468985558
0.143257156014442
0.265327453613281
0.021186843514442
-0.100883468985558
-0.100883468985558
-0.100883468985558
-0.345024108886719
-0.222953781485558
0.021186843514442
0.143257156014442
-0.100883468985558
0.021186843514442
0.387397766113281
0.631538391113281
0.265327453613281
-0.222953781485558
-0.589164733886719
-0.345024108886719
0.143257156014442
0.387397766113281
0.387397766113281
0.265327453613281
-0.100883468985558
-0.345024108886719
-0.467094421386719
-0.222953781485558
-0.100883468985558
-0.100883468985558
-0.100883468985558
-0.100883468985558
-0.100883468985558
0.021186843514442
0.387397766113281
0.631538391113281
0.509468078613281
0.265327453613281
0.021186843514442
0.143257156014442
0.387397766113281
0.387397766113281
0.143257156014442
0.021186843514442
0.021186843514442
0.021186843514442
-0.100883468985558
-0.100883468985558
-0.222953781485558
-0.100883468985558
-0.100883468985558
-0.100883468985558
0.021186843514442
0.143257156014442
0.143257156014442
0.265327453613281
0.265327453613281
0.143257156014442
0.021186843514442
0.143257156014442
0.387397766113281
0.509468078613281
0.509468078613281
0.509468078613281
0.021186843514442
-0.589164733886719
-0.711235046386719
-0.589164733886719
-0.222953781485558
-0.222953781485558
-0.345024108886719
-0.222953781485558
0.021186843514442
0.387397766113281
0.509468078613281
0.387397766113281
0.021186843514442
-0.100883468985558
-0.100883468985558
0.021186843514442
0.143257156014442
0.021186843514442
-0.100883468985558
-0.222953781485558
-0.222953781485558
-0.100883468985558
-0.100883468985558
-0.100883468985558
-0.100883468985558
0.021186843514442
0.143257156014442
0.021186843514442
-0.100883468985558
0.021186843514442
0.387397766113281
0.387397766113281
-0.100883468985558
-0.467094421386719
-0.467094421386719
-0.100883468985558
0.143257156014442
0.265327453613281
0.143257156014442
0.143257156014442
0.143257156014442
0.021186843514442
0.021186843514442
-0.222953781485558
-0.589164733886719
-0.467094421386719
0.143257156014442
0.509468078613281
0.387397766113281
0.143257156014442
0.021186843514442
-0.100883468985558
-0.467094421386719
-0.711235046386719
-0.467094421386719
0.143257156014442
0.509468078613281
0.265327453613281
-0.222953781485558
-0.345024108886719
0.021186843514442
0.387397766113281
0.021186843514442
-0.467094421386719
-0.467094421386719
0.021186843514442
0.631538391113281
0.997749090194702
0.753608703613281
0.387397766113281
0.021186843514442
-0.100883468985558
-0.100883468985558
-0.222953781485558
-0.589164733886719
-0.833305358886719
-0.467094421386719
-0.222953781485558
-31.350881576538086
-194.925079345703120
-443.948516845703120
-572.244384765625000
-504.007110595703120
-327.981719970703120
-153.177032470703120
-38.430957794189453
9.542670249938965
14.791692733764648
4.659858703613281
-3.762992620468140
-5.716117382049561
-2.786430120468140
1.730170965194702
4.537788391113281
4.659858703613281
3.072944402694702
1.363960027694702
0.387397766113281
0.631538391113281
1.241889715194702
1.608100652694702
1.363960027694702
0.875678777694702
0.387397766113281
0.143257156014442
0.265327453613281
0.631538391113281
0.997749090194702
0.875678777694702
0.387397766113281
0.265327453613281
0.265327453613281
0.265327453613281
0.387397766113281
0.631538391113281
0.509468078613281
0.143257156014442
-0.222953781485558
-0.467094421386719
-0.589164733886719
-0.222953781485558
0.021186843514442
-0.100883468985558
-0.100883468985558
-0.100883468985558
-0.222953781485558
-0.345024108886719
-0.345024108886719
-0.345024108886719
-0.467094421386719
-0.589164733886719
-0.467094421386719
-0.100883468985558
0.143257156014442
0.265327453613281
0.143257156014442
-0.100883468985558
-0.467094421386719
-0.589164733886719
-0.467094421386719
-0.345024108886719
-0.222953781485558
-0.100883468985558
-0.222953781485558
-0.467094421386719
-0.467094421386719
-0.222953781485558
0.021186843514442
0.143257156014442
0.021186843514442
-0.345024108886719
-0.467094421386719
-0.467094421386719
-0.589164733886719
-0.711235046386719
-0.589164733886719
-0.467094421386719
-0.467094421386719
-0.467094421386719
-0.345024108886719
-0.100883468985558
0.021186843514442
-0.100883468985558
-0.345024108886719
-0.711235046386719
-0.711235046386719
-0.222953781485558
0.387397766113281
0.631538391113281
0.387397766113281
-0.222953781485558
-0.711235046386719
-0.711235046386719
-0.345024108886719
-0.345024108886719
-0.222953781485558
-0.100883468985558
0.021186843514442
-0.222953781485558
-0.345024108886719
-0.345024108886719
-0.100883468985558
0.265327453613281
0.143257156014442
-0.222953781485558
-0.711235046386719
-0.589164733886719
-0.222953781485558
-0.222953781485558
-0.222953781485558
-0.222953781485558
-0.345024108886719
-0.345024108886719
-0.345024108886719
-0.345024108886719
-0.467094421386719
-0.467094421386719
-0.467094421386719
-0.467094421386719
-0.100883468985558
0.143257156014442
0.265327453613281
0.021186843514442
-0.100883468985558
0.143257156014442
0.143257156014442
-0.100883468985558
-0.345024108886719
-0.467094421386719
-0.345024108886719
0.143257156014442
0.265327453613281
-0.222953781485558
-0.955375671386719
-1.077445983886719
-0.589164733886719
0.021186843514442
0.265327453613281
0.021186843514442
-0.345024108886719
-0.589164733886719
-0.467094421386719
-0.222953781485558
0.021186843514442
0.143257156014442
-0.100883468985558
-0.467094421386719
-0.467094421386719
-0.345024108886719
0.021186843514442
0.265327453613281
0.265327453613281
0.265327453613281
0.021186843514442
-0.100883468985558
-0.222953781485558
-0.345024108886719
-0.345024108886719
-0.345024108886719
-0.467094421386719
-0.467094421386719
-0.345024108886719
-0.589164733886719
-0.711235046386719
-0.711235046386719
-0.345024108886719
-0.100883468985558
0.021186843514442
-0.100883468985558
-0.222953781485558
-0.222953781485558
0.021186843514442
0.021186843514442
-0.100883468985558
-0.100883468985558
-0.100883468985558
-0.222953781485558
-0.345024108886719
-0.222953781485558
-0.100883468985558
0.021186843514442
-0.345024108886719
-0.589164733886719
-0.589164733886719
-0.467094421386719
-0.222953781485558
0.021186843514442
0.265327453613281
0.143257156014442
-0.222953781485558
-0.222953781485558
0.021186843514442
0.265327453613281
0.387397766113281
0.265327453613281
-0.222953781485558
-0.467094421386719
-0.711235046386719
-0.711235046386719
-0.100883468985558
0.509468078613281
0.265327453613281
-0.222953781485558
-0.711235046386719
-0.711235046386719
-0.467094421386719
0.021186843514442
0.509468078613281
0.509468078613281
0.143257156014442
0.021186843514442
-0.100883468985558
-0.345024108886719
-0.589164733886719
-0.833305358886719
-0.589164733886719
-0.345024108886719
-0.222953781485558
-0.222953781485558
-0.345024108886719
-0.222953781485558
-0.100883468985558
0.021186843514442
0.021186843514442
0.021186843514442
0.021186843514442
-0.345024108886719
-0.711235046386719
-0.833305358886719
-0.345024108886719
0.143257156014442
0.143257156014442
-0.100883468985558
-0.345024108886719
-0.589164733886719
-0.589164733886719
-0.467094421386719
-0.100883468985558
0.021186843514442
0.021186843514442
-0.222953781485558
-0.222953781485558
-0.222953781485558
-0.222953781485558
-0.222953781485558
-0.100883468985558
-0.222953781485558
-0.589164733886719
-0.711235046386719
-0.589164733886719
-0.222953781485558
0.265327453613281
0.631538391113281
0.387397766113281
-0.345024108886719
-0.833305358886719
-0.589164733886719
-0.222953781485558
-0.100883468985558
-0.222953781485558
-0.222953781485558
-0.222953781485558
-0.222953781485558
-0.345024108886719
-0.467094421386719
-0.345024108886719
-0.100883468985558
0.265327453613281
0.265327453613281
0.143257156014442
0.021186843514442
-0.222953781485558
-0.222953781485558
-0.345024108886719
-0.100883468985558
0.021186843514442
-0.100883468985558
-0.222953781485558
-0.345024108886719
-0.100883468985558
0.021186843514442
0.265327453613281
0.265327453613281
-0.100883468985558
-0.467094421386719
-0.589164733886719
-0.345024108886719
-0.100883468985558
0.143257156014442
-0.100883468985558
-0.467094421386719
-0.345024108886719
0.143257156014442
0.387397766113281
0.265327453613281
-0.222953781485558
-0.467094421386719
-0.467094421386719
-0.222953781485558
0.143257156014442
0.143257156014442
0.021186843514442
0.021186843514442
0.265327453613281
0.265327453613281
0.143257156014442
-0.222953781485558
-0.589164733886719
-0.467094421386719
0.021186843514442
0.143257156014442
0.021186843514442
-0.345024108886719
-0.345024108886719
0.021186843514442
0.143257156014442
-0.100883468985558
-0.467094421386719
-0.467094421386719
-0.222953781485558
-0.222953781485558
-0.222953781485558
-0.345024108886719
-0.345024108886719
-0.222953781485558
0.021186843514442
0.021186843514442
-0.100883468985558
0.021186843514442
0.021186843514442
-0.100883468985558
-0.345024108886719
-0.222953781485558
-0.100883468985558
0.021186843514442
-0.100883468985558
-0.345024108886719
-0.467094421386719
-0.345024108886719
-0.467094421386719
-0.589164733886719
-0.467094421386719
-0.345024108886719
-0.100883468985558
0.021186843514442
0.143257156014442
0.021186843514442
-0.345024108886719
-0.589164733886719
-0.833305358886719
-0.467094421386719
0.265327453613281
0.509468078613281
0.265327453613281
0.021186843514442
-0.100883468985558
-0.222953781485558
-0.345024108886719
-0.345024108886719
-0.100883468985558
0.143257156014442
0.265327453613281
0.265327453613281
0.143257156014442
-0.100883468985558
-0.222953781485558
-0.345024108886719
-0.345024108886719
-0.222953781485558
0.021186843514442
0.143257156014442
0.143257156014442
0.021186843514442
-0.345024108886719
-0.833305358886719
-0.833305358886719
-0.345024108886719
-0.100883468985558
-0.100883468985558
-0.100883468985558
-0.222953781485558
0.021186843514442
0.143257156014442
0.265327453613281
0.387397766113281
0.509468078613281
0.387397766113281
0.021186843514442
-0.345024108886719
-0.711235046386719
-0.589164733886719
-0.222953781485558
0.021186843514442
0.021186843514442
0.143257156014442
0.021186843514442
-0.222953781485558
-0.467094421386719
-0.222953781485558
0.143257156014442
0.265327453613281
0.143257156014442
0.021186843514442
-0.222953781485558
-0.222953781485558
-0.222953781485558
-0.100883468985558
-0.100883468985558
-0.222953781485558
-0.222953781485558
-0.222953781485558
-0.222953781485558
-0.100883468985558
-0.100883468985558
-0.100883468985558
0.021186843514442
0.143257156014442
0.143257156014442
0.265327453613281
0.143257156014442
0.021186843514442
-0.222953781485558
-0.345024108886719
-0.222953781485558
-0.222953781485558
-0.467094421386719
-0.589164733886719
-0.345024108886719
0.143257156014442
0.509468078613281
0.387397766113281
0.143257156014442
-0.345024108886719
-0.467094421386719
-0.222953781485558
0.265327453613281
0.631538391113281
0.509468078613281
0.143257156014442
-0.100883468985558
-0.345024108886719
-0.345024108886719
-0.100883468985558
0.021186843514442
-0.345024108886719
-0.589164733886719
-0.467094421386719
0.143257156014442
0.631538391113281
0.509468078613281
-0.100883468985558
-0.833305358886719
-1.199516177177429
-0.711235046386719
0.021186843514442
0.509468078613281
0.509468078613281
0.143257156014442
-0.222953781485558
-0.467094421386719
-0.467094421386719
-0.345024108886719
-0.100883468985558
0.143257156014442
0.265327453613281
0.387397766113281
0.387397766113281
0.021186843514442
-0.345024108886719
-0.345024108886719
-0.345024108886719
-0.222953781485558
-0.222953781485558
-0.345024108886719
-0.100883468985558
0.021186843514442
0.143257156014442
0.021186843514442
-0.100883468985558
-0.467094421386719
-0.589164733886719
-0.345024108886719
-0.100883468985558
0.143257156014442
0.265327453613281
0.143257156014442
-0.100883468985558
-0.345024108886719
-0.345024108886719
-0.222953781485558
0.021186843514442
0.143257156014442
0.265327453613281
0.143257156014442
0.021186843514442
0.021186843514442
0.021186843514442
-0.100883468985558
-0.345024108886719
-0.345024108886719
-0.345024108886719
-0.100883468985558
-0.100883468985558
-0.222953781485558
-0.222953781485558
-0.100883468985558
0.021186843514442
0.021186843514442
0.265327453613281
0.265327453613281
-0.100883468985558
-0.589164733886719
-0.589164733886719
-0.100883468985558
0.387397766113281
0.509468078613281
0.265327453613281
-0.100883468985558
-0.467094421386719
-0.345024108886719
0.143257156014442
0.509468078613281
0.387397766113281
-0.100883468985558
-0.345024108886719
-0.467094421386719
-0.467094421386719
-0.345024108886719
-0.100883468985558
0.021186843514442
0.265327453613281
0.387397766113281
0.387397766113281
0.265327453613281
0.265327453613281
0.143257156014442
-0.100883468985558
-0.222953781485558
-0.345024108886719
-0.467094421386719
-0.345024108886719
-0.100883468985558
0.265327453613281
0.387397766113281
0.387397766113281
0.265327453613281
-0.100883468985558
-0.345024108886719
-0.345024108886719
-0.100883468985558
0.143257156014442
-0.100883468985558
-0.345024108886719
-0.345024108886719
-0.100883468985558
-0.100883468985558
-0.345024108886719
-0.467094421386719
-0.222953781485558
0.265327453613281
0.387397766113281
0.021186843514442
-0.589164733886719
-0.711235046386719
-0.345024108886719
0.021186843514442
0.143257156014442
0.021186843514442
0.021186843514442
-0.100883468985558
-0.222953781485558
-0.222953781485558
-0.100883468985558
0.143257156014442
0.143257156014442
-0.100883468985558
-0.345024108886719
-0.467094421386719
-0.467094421386719
-0.345024108886719
-0.100883468985558
0.265327453613281
0.509468078613281
0.265327453613281
-0.222953781485558
-0.467094421386719
-0.345024108886719
0.143257156014442
0.387397766113281
0.265327453613281
-0.100883468985558
-0.345024108886719
-0.100883468985558
0.387397766113281
0.509468078613281
0.143257156014442
-0.222953781485558
-0.467094421386719
-0.222953781485558
0.021186843514442
0.265327453613281
0.265327453613281
0.021186843514442
-0.222953781485558
-0.222953781485558
-0.222953781485558
-0.345024108886719
-0.345024108886719
-0.100883468985558
-0.100883468985558
-0.222953781485558
-0.345024108886719
-0.345024108886719
-0.100883468985558
-0.100883468985558
-0.222953781485558
-0.222953781485558
0.021186843514442
0.143257156014442
0.265327453613281
0.265327453613281
0.265327453613281
0.143257156014442
-0.100883468985558
-0.467094421386719
-0.711235046386719
-0.345024108886719
0.387397766113281
0.631538391113281
0.387397766113281
-0.100883468985558
-0.711235046386719
-0.833305358886719
-0.467094421386719
0.021186843514442
0.143257156014442
-0.100883468985558
-0.345024108886719
-0.100883468985558
0.265327453613281
0.387397766113281
0.021186843514442
-0.222953781485558
-0.222953781485558
-0.100883468985558
-0.345024108886719
-0.711235046386719
-0.833305358886719
-0.222953781485558
0.387397766113281
0.387397766113281
0.143257156014442
-0.100883468985558
-0.100883468985558
0.143257156014442
0.265327453613281
-0.100883468985558
-0.345024108886719
-0.345024108886719
0.021186843514442
0.387397766113281
0.387397766113281
0.265327453613281
0.143257156014442
0.143257156014442
0.143257156014442
0.265327453613281
0.143257156014442
0.021186843514442
0.143257156014442
0.387397766113281
0.265327453613281
-0.100883468985558
-0.100883468985558
0.143257156014442
0.509468078613281
0.509468078613281
0.021186843514442
-0.467094421386719
-0.467094421386719
-0.345024108886719
-0.222953781485558
-0.100883468985558
0.021186843514442
0.021186843514442
0.021186843514442
0.021186843514442
-0.100883468985558
-0.222953781485558
-0.222953781485558
-0.100883468985558
0.021186843514442
0.021186843514442
0.021186843514442
-0.100883468985558
-0.467094421386719
-0.711235046386719
-0.222953781485558
0.265327453613281
0.509468078613281
0.265327453613281
-0.222953781485558
-0.345024108886719
-0.100883468985558
0.265327453613281
0.387397766113281
0.387397766113281
0.143257156014442
-0.222953781485558
-0.589164733886719
-0.589164733886719
-0.345024108886719
-0.100883468985558
0.021186843514442
0.265327453613281
0.387397766113281
0.265327453613281
0.021186843514442
-0.100883468985558
0.021186843514442
0.143257156014442
0.021186843514442
-0.100883468985558
0.143257156014442
0.265327453613281
0.143257156014442
-0.100883468985558
-0.222953781485558
-0.467094421386719
-0.589164733886719
-0.467094421386719
-0.222953781485558
0.021186843514442
0.021186843514442
0.021186843514442
0.021186843514442
0.021186843514442
0.143257156014442
0.021186843514442
-0.222953781485558
-0.467094421386719
-0.589164733886719
-0.467094421386719
-0.100883468985558
0.387397766113281
0.509468078613281
0.265327453613281
-0.100883468985558
-0.222953781485558
-0.100883468985558
0.021186843514442
0.143257156014442
0.021186843514442
0.021186843514442
0.265327453613281
0.387397766113281
0.265327453613281
0.021186843514442
0.265327453613281
0.387397766113281
0.387397766113281
0.265327453613281
0.021186843514442
-0.100883468985558
-0.345024108886719
-0.589164733886719
-0.711235046386719
-0.589164733886719
-0.345024108886719
0.021186843514442
0.265327453613281
0.265327453613281
0.265327453613281
0.387397766113281
0.143257156014442
-0.100883468985558
-0.100883468985558
0.021186843514442
0.143257156014442
0.021186843514442
0.021186843514442
-0.100883468985558
-0.222953781485558
-0.100883468985558
-0.100883468985558
-0.100883468985558
-0.222953781485558
-0.222953781485558
-0.100883468985558
0.021186843514442
0.265327453613281
0.387397766113281
0.387397766113281
0.143257156014442
0.021186843514442
0.143257156014442
0.265327453613281
0.021186843514442
-0.222953781485558
-0.345024108886719
-0.345024108886719
-0.222953781485558
-0.222953781485558
-0.222953781485558
-0.100883468985558
0.021186843514442
0.265327453613281
0.387397766113281
0.265327453613281
-0.100883468985558
-0.345024108886719
-0.100883468985558
0.021186843514442
0.021186843514442
0.021186843514442
-0.222953781485558
-0.222953781485558
-0.100883468985558
0.143257156014442
0.265327453613281
0.021186843514442
-0.100883468985558
-0.222953781485558
-0.345024108886719
-0.222953781485558
0.021186843514442
0.021186843514442
-0.345024108886719
-0.222953781485558
-0.100883468985558
0.143257156014442
0.143257156014442
-0.100883468985558
-0.345024108886719
-0.345024108886719
-0.222953781485558
-0.100883468985558
0.143257156014442
0.143257156014442
-0.222953781485558
-0.222953781485558
-0.100883468985558
0.021186843514442
-0.100883468985558
-0.222953781485558
-0.345024108886719
-0.345024108886719
-0.100883468985558
0.143257156014442
0.387397766113281
0.509468078613281
0.509468078613281
0.143257156014442
-0.222953781485558
-0.222953781485558
0.021186843514442
0.021186843514442
-0.222953781485558
-0.589164733886719
-0.467094421386719
0.021186843514442
0.509468078613281
0.509468078613281
0.143257156014442
-0.345024108886719
-0.467094421386719
-0.100883468985558
0.021186843514442
-0.100883468985558
-0.345024108886719
-0.222953781485558
0.143257156014442
0.387397766113281
0.265327453613281
0.021186843514442
0.021186843514442
0.021186843514442
-0.100883468985558
-0.222953781485558
-0.100883468985558
-0.100883468985558
-0.222953781485558
-0.345024108886719
-0.345024108886719
-0.100883468985558
0.143257156014442
0.387397766113281
0.387397766113281
-0.100883468985558
-0.467094421386719
-0.345024108886719
-0.100883468985558
0.143257156014442
0.387397766113281
0.265327453613281
0.021186843514442
-0.222953781485558
-0.100883468985558
0.265327453613281
0.265327453613281
0.021186843514442
-0.222953781485558
-0.467094421386719
-0.467094421386719
-0.100883468985558
0.265327453613281
0.387397766113281
0.387397766113281
0.021186843514442
-0.222953781485558
-0.345024108886719
-0.100883468985558
0.265327453613281
0.387397766113281
0.265327453613281
0.021186843514442
-0.100883468985558
-0.467094421386719
-0.589164733886719
-0.345024108886719
0.021186843514442
0.143257156014442
0.143257156014442
0.265327453613281
0.387397766113281
0.265327453613281
0.143257156014442
0.143257156014442
0.143257156014442
0.021186843514442
-0.100883468985558
-0.345024108886719
-0.100883468985558
0.143257156014442
0.387397766113281
0.021186843514442
-0.345024108886719
-0.467094421386719
-0.345024108886719
-0.222953781485558
-0.222953781485558
-0.100883468985558
-0.100883468985558
0.021186843514442
0.021186843514442
-0.100883468985558
-0.100883468985558
0.143257156014442
0.143257156014442
0.021186843514442
0.021186843514442
0.021186843514442
-0.100883468985558
-0.100883468985558
0.021186843514442
0.143257156014442
0.021186843514442
-0.222953781485558
-0.467094421386719
-0.711235046386719
-0.589164733886719
-0.100883468985558
0.387397766113281
0.387397766113281
0.509468078613281
0.265327453613281
-0.222953781485558
-0.467094421386719
-0.222953781485558
0.021186843514442
0.143257156014442
0.143257156014442
0.143257156014442
0.265327453613281
0.143257156014442
0.265327453613281
0.387397766113281
0.387397766113281
0.265327453613281
0.265327453613281
0.265327453613281
-0.100883468985558
-0.345024108886719
-0.345024108886719
-0.100883468985558
0.021186843514442
0.021186843514442
-0.222953781485558
-0.345024108886719
-0.222953781485558
0.143257156014442
0.387397766113281
0.387397766113281
0.143257156014442
-0.100883468985558
-0.222953781485558
-0.100883468985558
-0.100883468985558
-0.222953781485558
-0.222953781485558
-0.100883468985558
0.143257156014442
0.143257156014442
0.143257156014442
0.143257156014442
0.143257156014442
0.143257156014442
0.021186843514442
-0.100883468985558
-0.100883468985558
0.143257156014442
0.265327453613281
-0.100883468985558
-0.467094421386719
-0.589164733886719
-0.345024108886719
0.021186843514442
0.021186843514442
-0.100883468985558
-0.222953781485558
-0.100883468985558
0.265327453613281
0.509468078613281
0.387397766113281
0.021186843514442
-0.222953781485558
-0.345024108886719
-0.345024108886719
-0.100883468985558
0.265327453613281
0.387397766113281
0.265327453613281
0.143257156014442
0.021186843514442
-0.100883468985558
-0.345024108886719
-0.467094421386719
-0.467094421386719
-0.100883468985558
0.265327453613281
0.143257156014442
-0.222953781485558
-0.345024108886719
-0.222953781485558
0.143257156014442
0.387397766113281
0.143257156014442
-0.100883468985558
0.143257156014442
0.387397766113281
0.265327453613281
0.021186843514442
-0.100883468985558
-0.100883468985558
0.021186843514442
0.143257156014442
0.143257156014442
0.143257156014442
0.021186843514442
-0.100883468985558
-0.100883468985558
0.021186843514442
-0.100883468985558
-0.100883468985558
-0.222953781485558
-0.345024108886719
-0.222953781485558
0.021186843514442
0.265327453613281
0.265327453613281
0.143257156014442
-0.100883468985558
0.021186843514442
0.143257156014442
0.021186843514442
-0.100883468985558
0.021186843514442
0.021186843514442
-0.100883468985558
-0.222953781485558
-0.222953781485558
-0.100883468985558
0.021186843514442
0.143257156014442
0.143257156014442
-0.100883468985558
-0.222953781485558
0.021186843514442
0.265327453613281
0.387397766113281
0.265327453613281
0.265327453613281
0.265327453613281
0.143257156014442
0.021186843514442
