# Supplementary material for: Small Size of Recorded Neuronal Structures Confines the Accuracy in Direct Axonal Voltage Measurements
Source: eNeuro. 2021 Aug 2;8(4):ENEURO.0059-21.2021. doi: 10.1523/ENEURO.0059-21.2021 (PMC8342265; doi:10.1523/ENEURO.0059-21.2021)
Supplement: Extended Data 1 — NEURON codes producing data shown in Figures 2, 5, 8. Download Extended Data 1, ZIP file. [file enu-eN-NWR-0059-21-s01.zip › realistic amplifier model/1_amplifier construction/filter_set/test_1/26k.dat]

0.047422125935555
0.169492438435555
0.413633048534393
0.657773673534393
0.535703361034393
0.047422125935555
-0.196718499064446
-0.074648186564445
0.047422125935555
-0.196718499064446
-0.318788826465607
-0.196718499064446
-0.074648186564445
-0.196718499064446
-0.440859138965607
-0.440859138965607
-0.074648186564445
0.169492438435555
0.291562736034393
0.291562736034393
0.169492438435555
0.047422125935555
0.047422125935555
0.047422125935555
-0.074648186564445
-0.196718499064446
0.047422125935555
0.535703361034393
0.535703361034393
0.047422125935555
-0.318788826465607
-0.440859138965607
-0.562929451465607
-0.562929451465607
-0.318788826465607
-0.074648186564445
0.047422125935555
0.413633048534393
0.535703361034393
0.413633048534393
0.047422125935555
-0.196718499064446
-0.562929451465607
-0.440859138965607
-0.196718499064446
0.169492438435555
0.291562736034393
0.169492438435555
-0.074648186564445
0.169492438435555
0.657773673534393
0.535703361034393
0.047422125935555
-0.562929451465607
-0.440859138965607
-0.074648186564445
-0.074648186564445
-0.196718499064446
-0.318788826465607
-0.074648186564445
0.047422125935555
0.169492438435555
0.413633048534393
0.413633048534393
0.169492438435555
-0.196718499064446
-0.562929451465607
-0.684999763965607
-0.318788826465607
0.291562736034393
0.657773673534393
0.657773673534393
0.413633048534393
-0.196718499064446
-0.440859138965607
-0.440859138965607
-0.074648186564445
0.169492438435555
0.169492438435555
0.169492438435555
0.047422125935555
0.169492438435555
0.169492438435555
0.047422125935555
-0.074648186564445
0.169492438435555
0.291562736034393
0.169492438435555
0.047422125935555
0.169492438435555
0.047422125935555
-0.074648186564445
0.047422125935555
0.291562736034393
0.291562736034393
0.169492438435555
-0.196718499064446
-0.440859138965607
-0.440859138965607
-0.074648186564445
0.291562736034393
0.291562736034393
-0.074648186564445
-0.318788826465607
-0.440859138965607
-0.318788826465607
0.047422125935555
0.291562736034393
0.169492438435555
0.047422125935555
0.169492438435555
0.291562736034393
0.169492438435555
0.047422125935555
0.047422125935555
-0.196718499064446
-0.318788826465607
-0.074648186564445
0.047422125935555
0.169492438435555
0.413633048534393
0.291562736034393
-0.196718499064446
-0.318788826465607
0.047422125935555
0.169492438435555
-0.196718499064446
-0.684999763965607
-0.807070076465607
-0.562929451465607
0.291562736034393
1.023984432220459
1.268125057220459
0.779843986034393
0.047422125935555
-0.440859138965607
-0.562929451465607
-0.196718499064446
0.169492438435555
0.169492438435555
-0.318788826465607
-0.684999763965607
-0.684999763965607
-0.074648186564445
0.413633048534393
0.413633048534393
-0.074648186564445
-0.196718499064446
-0.074648186564445
-0.074648186564445
-0.074648186564445
-0.074648186564445
0.047422125935555
-0.196718499064446
-0.196718499064446
-0.196718499064446
-0.074648186564445
0.169492438435555
0.291562736034393
0.169492438435555
-0.074648186564445
-0.196718499064446
-0.196718499064446
0.047422125935555
0.169492438435555
0.169492438435555
-0.196718499064446
-0.196718499064446
0.047422125935555
0.169492438435555
0.047422125935555
-0.074648186564445
-0.196718499064446
-0.196718499064446
0.169492438435555
0.413633048534393
0.535703361034393
0.291562736034393
-0.074648186564445
-0.318788826465607
-0.196718499064446
0.047422125935555
0.047422125935555
0.047422125935555
-0.196718499064446
-0.074648186564445
0.047422125935555
0.047422125935555
0.169492438435555
0.413633048534393
0.535703361034393
0.413633048534393
0.169492438435555
-0.074648186564445
-0.196718499064446
-0.440859138965607
-0.074648186564445
0.291562736034393
0.413633048534393
0.047422125935555
-0.318788826465607
-0.562929451465607
-0.318788826465607
0.169492438435555
0.413633048534393
0.535703361034393
0.291562736034393
-0.196718499064446
-0.440859138965607
-0.196718499064446
0.047422125935555
0.047422125935555
-0.074648186564445
-0.196718499064446
-0.196718499064446
-0.074648186564445
0.291562736034393
0.535703361034393
0.535703361034393
0.169492438435555
-0.196718499064446
-0.196718499064446
-0.074648186564445
0.047422125935555
-0.074648186564445
-0.074648186564445
0.169492438435555
0.413633048534393
0.535703361034393
0.413633048534393
0.169492438435555
0.047422125935555
0.047422125935555
-0.074648186564445
-0.440859138965607
-0.440859138965607
0.169492438435555
0.413633048534393
0.291562736034393
0.169492438435555
0.169492438435555
0.047422125935555
-0.074648186564445
-0.196718499064446
-0.074648186564445
0.169492438435555
0.291562736034393
0.291562736034393
0.169492438435555
-0.074648186564445
-0.074648186564445
-0.074648186564445
-0.074648186564445
-0.196718499064446
-0.074648186564445
0.169492438435555
0.169492438435555
0.047422125935555
0.047422125935555
0.047422125935555
0.047422125935555
-0.074648186564445
-0.196718499064446
-0.074648186564445
0.047422125935555
0.169492438435555
0.047422125935555
-0.074648186564445
0.047422125935555
0.413633048534393
0.535703361034393
0.291562736034393
-0.196718499064446
-0.562929451465607
-0.684999763965607
-0.440859138965607
-0.196718499064446
0.169492438435555
0.535703361034393
0.535703361034393
0.291562736034393
0.047422125935555
0.047422125935555
0.047422125935555
-0.318788826465607
-0.440859138965607
-0.196718499064446
0.047422125935555
0.413633048534393
0.535703361034393
0.291562736034393
-0.074648186564445
-0.196718499064446
-0.318788826465607
-0.318788826465607
-0.440859138965607
-0.318788826465607
0.047422125935555
0.291562736034393
0.169492438435555
-0.196718499064446
-0.562929451465607
-0.440859138965607
0.047422125935555
0.413633048534393
0.413633048534393
0.169492438435555
0.169492438435555
0.047422125935555
0.169492438435555
0.291562736034393
0.413633048534393
0.169492438435555
-0.074648186564445
-0.196718499064446
-0.074648186564445
0.047422125935555
0.169492438435555
0.047422125935555
-0.196718499064446
-0.318788826465607
-0.196718499064446
0.047422125935555
0.047422125935555
0.047422125935555
0.413633048534393
0.413633048534393
0.047422125935555
-0.318788826465607
-0.318788826465607
-0.074648186564445
0.047422125935555
0.291562736034393
0.413633048534393
0.169492438435555
-0.074648186564445
-0.196718499064446
-0.318788826465607
-0.196718499064446
0.047422125935555
0.169492438435555
0.291562736034393
-0.074648186564445
-0.440859138965607
-0.440859138965607
-0.196718499064446
-0.074648186564445
-0.074648186564445
-0.074648186564445
0.169492438435555
0.169492438435555
-0.074648186564445
-0.196718499064446
0.047422125935555
0.169492438435555
0.047422125935555
-0.196718499064446
-0.074648186564445
0.169492438435555
0.413633048534393
0.535703361034393
0.291562736034393
-0.318788826465607
-0.440859138965607
0.169492438435555
0.535703361034393
0.291562736034393
-0.074648186564445
-0.440859138965607
-0.440859138965607
-0.074648186564445
0.169492438435555
0.047422125935555
-0.074648186564445
-0.074648186564445
0.047422125935555
0.169492438435555
0.047422125935555
-0.074648186564445
0.047422125935555
0.169492438435555
0.169492438435555
0.047422125935555
-0.074648186564445
0.047422125935555
-0.196718499064446
-0.440859138965607
-0.318788826465607
0.169492438435555
0.413633048534393
0.169492438435555
-0.196718499064446
-0.562929451465607
-0.318788826465607
0.291562736034393
0.535703361034393
0.291562736034393
0.169492438435555
0.169492438435555
0.169492438435555
-0.196718499064446
-0.318788826465607
0.047422125935555
0.291562736034393
0.169492438435555
-0.074648186564445
-0.318788826465607
-0.440859138965607
-0.318788826465607
0.047422125935555
0.413633048534393
0.413633048534393
0.047422125935555
0.047422125935555
0.169492438435555
0.047422125935555
-0.196718499064446
-0.074648186564445
0.047422125935555
-0.074648186564445
-0.196718499064446
-0.196718499064446
-0.074648186564445
0.169492438435555
0.169492438435555
-0.074648186564445
-0.318788826465607
-0.196718499064446
0.291562736034393
0.535703361034393
0.413633048534393
0.169492438435555
0.047422125935555
0.169492438435555
0.169492438435555
0.047422125935555
-0.074648186564445
-0.318788826465607
-0.440859138965607
-0.196718499064446
0.413633048534393
0.535703361034393
0.291562736034393
-0.074648186564445
-0.196718499064446
0.047422125935555
0.413633048534393
0.291562736034393
-0.196718499064446
-0.440859138965607
-0.196718499064446
0.047422125935555
0.169492438435555
-0.074648186564445
-0.318788826465607
-0.196718499064446
-0.074648186564445
0.291562736034393
0.413633048534393
0.047422125935555
-0.562929451465607
-0.684999763965607
-0.318788826465607
0.413633048534393
0.779843986034393
0.291562736034393
-0.196718499064446
-0.196718499064446
0.047422125935555
-0.196718499064446
-0.318788826465607
-0.196718499064446
-0.074648186564445
-0.196718499064446
-0.074648186564445
0.047422125935555
0.047422125935555
0.047422125935555
0.047422125935555
0.291562736034393
0.535703361034393
0.535703361034393
0.169492438435555
-0.318788826465607
-0.684999763965607
-0.807070076465607
-0.562929451465607
-0.074648186564445
0.291562736034393
0.413633048534393
0.291562736034393
0.169492438435555
0.169492438435555
0.047422125935555
0.047422125935555
0.047422125935555
0.047422125935555
0.047422125935555
0.047422125935555
0.169492438435555
0.169492438435555
0.047422125935555
-0.196718499064446
-0.196718499064446
-0.074648186564445
-0.074648186564445
-0.074648186564445
-0.196718499064446
-0.196718499064446
-0.074648186564445
0.169492438435555
0.413633048534393
0.413633048534393
0.291562736034393
-0.074648186564445
-0.562929451465607
-0.807070076465607
-0.684999763965607
-0.318788826465607
0.169492438435555
0.291562736034393
0.047422125935555
-0.074648186564445
0.047422125935555
0.535703361034393
0.535703361034393
0.169492438435555
-0.196718499064446
-0.196718499064446
-0.074648186564445
-0.196718499064446
-0.196718499064446
-0.074648186564445
0.169492438435555
0.169492438435555
-0.074648186564445
-0.440859138965607
-0.440859138965607
-0.318788826465607
0.047422125935555
0.169492438435555
0.169492438435555
0.047422125935555
0.047422125935555
0.047422125935555
0.047422125935555
0.047422125935555
-0.074648186564445
-0.318788826465607
-0.318788826465607
-0.074648186564445
0.413633048534393
0.535703361034393
0.169492438435555
-0.074648186564445
0.047422125935555
-0.074648186564445
-0.196718499064446
0.047422125935555
0.413633048534393
0.413633048534393
-0.196718499064446
-0.929140388965607
-0.929140388965607
-0.562929451465607
-0.074648186564445
0.413633048534393
0.657773673534393
0.535703361034393
0.047422125935555
-0.196718499064446
-0.196718499064446
0.047422125935555
0.169492438435555
0.291562736034393
0.047422125935555
-0.196718499064446
-0.318788826465607
-0.196718499064446
0.047422125935555
0.169492438435555
-0.074648186564445
-0.074648186564445
0.047422125935555
-0.074648186564445
-0.074648186564445
0.169492438435555
0.291562736034393
0.047422125935555
-0.196718499064446
-0.196718499064446
-0.074648186564445
0.169492438435555
0.413633048534393
0.169492438435555
-0.074648186564445
-0.196718499064446
-0.074648186564445
0.047422125935555
0.291562736034393
0.291562736034393
0.169492438435555
-0.074648186564445
-0.318788826465607
-0.440859138965607
-0.562929451465607
-0.318788826465607
-0.074648186564445
-0.196718499064446
-0.562929451465607
-0.684999763965607
-0.196718499064446
0.413633048534393
0.657773673534393
0.657773673534393
0.413633048534393
0.291562736034393
0.169492438435555
0.169492438435555
0.169492438435555
-0.318788826465607
-0.684999763965607
-0.807070076465607
-0.440859138965607
0.047422125935555
0.291562736034393
-0.074648186564445
-0.440859138965607
-0.440859138965607
-0.196718499064446
0.169492438435555
0.657773673534393
0.779843986034393
0.413633048534393
-0.074648186564445
-0.318788826465607
-0.440859138965607
-0.074648186564445
0.413633048534393
0.413633048534393
-0.074648186564445
-0.440859138965607
-0.318788826465607
-0.196718499064446
0.047422125935555
0.413633048534393
0.291562736034393
0.047422125935555
-0.196718499064446
-0.318788826465607
-0.196718499064446
0.169492438435555
0.657773673534393
0.535703361034393
0.047422125935555
-0.318788826465607
-0.440859138965607
-0.440859138965607
-0.074648186564445
0.169492438435555
0.047422125935555
-0.318788826465607
-0.318788826465607
-0.196718499064446
0.047422125935555
0.413633048534393
0.535703361034393
0.413633048534393
0.169492438435555
0.047422125935555
0.047422125935555
-0.074648186564445
-0.440859138965607
-0.684999763965607
-0.440859138965607
0.169492438435555
0.657773673534393
0.535703361034393
-0.074648186564445
-0.440859138965607
-0.196718499064446
0.291562736034393
0.413633048534393
0.291562736034393
-0.196718499064446
-0.562929451465607
-0.562929451465607
-0.196718499064446
0.169492438435555
0.047422125935555
-0.074648186564445
-0.074648186564445
-0.074648186564445
0.169492438435555
0.413633048534393
0.413633048534393
0.047422125935555
-0.074648186564445
-0.196718499064446
-0.318788826465607
-0.318788826465607
0.169492438435555
0.535703361034393
0.291562736034393
-0.074648186564445
-0.196718499064446
-0.196718499064446
-0.196718499064446
-0.074648186564445
0.047422125935555
-0.196718499064446
-0.562929451465607
-0.440859138965607
0.047422125935555
0.413633048534393
0.291562736034393
0.047422125935555
-0.074648186564445
0.047422125935555
0.169492438435555
0.169492438435555
0.169492438435555
0.291562736034393
0.291562736034393
0.291562736034393
0.291562736034393
0.169492438435555
-0.318788826465607
-0.562929451465607
-0.196718499064446
0.169492438435555
0.169492438435555
-0.074648186564445
-0.318788826465607
-0.440859138965607
-0.440859138965607
-0.318788826465607
-0.318788826465607
-0.074648186564445
0.413633048534393
1.023984432220459
1.146054744720459
0.657773673534393
-0.074648186564445
-0.562929451465607
-0.440859138965607
0.169492438435555
0.291562736034393
-0.074648186564445
-0.196718499064446
0.047422125935555
0.169492438435555
-0.074648186564445
-0.196718499064446
0.047422125935555
0.291562736034393
0.291562736034393
0.169492438435555
-0.074648186564445
0.047422125935555
0.047422125935555
0.291562736034393
0.413633048534393
0.291562736034393
-0.196718499064446
-0.684999763965607
-0.807070076465607
-0.440859138965607
-0.074648186564445
0.047422125935555
0.047422125935555
0.169492438435555
0.169492438435555
0.169492438435555
0.169492438435555
0.291562736034393
0.169492438435555
-0.074648186564445
-0.318788826465607
-0.318788826465607
-0.196718499064446
-0.074648186564445
0.169492438435555
0.413633048534393
0.413633048534393
0.047422125935555
-0.440859138965607
-0.562929451465607
-0.074648186564445
0.413633048534393
0.535703361034393
0.169492438435555
-0.074648186564445
-0.074648186564445
-0.196718499064446
-0.318788826465607
-0.318788826465607
0.169492438435555
0.413633048534393
0.413633048534393
0.047422125935555
-0.318788826465607
-0.318788826465607
-0.074648186564445
0.047422125935555
0.047422125935555
0.047422125935555
-0.074648186564445
-0.196718499064446
-0.074648186564445
0.047422125935555
-0.074648186564445
-0.074648186564445
-0.196718499064446
-0.196718499064446
-0.074648186564445
0.169492438435555
0.413633048534393
0.413633048534393
0.291562736034393
-0.074648186564445
-0.318788826465607
-0.318788826465607
-0.196718499064446
0.047422125935555
0.169492438435555
0.169492438435555
-0.074648186564445
-0.196718499064446
-0.196718499064446
0.047422125935555
0.413633048534393
0.413633048534393
0.047422125935555
-0.074648186564445
0.047422125935555
0.047422125935555
-0.196718499064446
-0.196718499064446
-0.074648186564445
-0.196718499064446
-0.196718499064446
0.047422125935555
0.291562736034393
0.413633048534393
0.291562736034393
-0.074648186564445
-0.684999763965607
-0.562929451465607
-0.074648186564445
0.413633048534393
0.169492438435555
-0.196718499064446
-0.196718499064446
0.047422125935555
0.291562736034393
0.291562736034393
-0.074648186564445
-0.196718499064446
0.047422125935555
0.291562736034393
0.291562736034393
-0.074648186564445
-0.440859138965607
-0.318788826465607
-0.074648186564445
0.169492438435555
0.169492438435555
0.291562736034393
0.291562736034393
0.169492438435555
-0.074648186564445
-0.196718499064446
-0.196718499064446
-0.074648186564445
0.047422125935555
0.047422125935555
-0.196718499064446
-0.318788826465607
-0.318788826465607
0.047422125935555
0.291562736034393
0.169492438435555
0.169492438435555
0.047422125935555
0.169492438435555
0.047422125935555
0.047422125935555
-0.196718499064446
-0.196718499064446
0.169492438435555
0.413633048534393
0.291562736034393
-0.196718499064446
-0.562929451465607
-0.562929451465607
-0.074648186564445
0.169492438435555
0.047422125935555
0.047422125935555
0.047422125935555
0.047422125935555
0.047422125935555
0.047422125935555
0.047422125935555
0.047422125935555
-0.074648186564445
-0.074648186564445
-0.196718499064446
-0.196718499064446
-0.074648186564445
-0.196718499064446
-0.318788826465607
-0.196718499064446
0.169492438435555
0.169492438435555
0.169492438435555
0.047422125935555
0.169492438435555
0.169492438435555
0.047422125935555
-0.196718499064446
-0.196718499064446
0.047422125935555
0.413633048534393
0.291562736034393
-0.074648186564445
-0.440859138965607
-0.318788826465607
0.047422125935555
0.413633048534393
0.413633048534393
-0.074648186564445
-0.318788826465607
0.047422125935555
0.291562736034393
0.169492438435555
-0.074648186564445
-0.318788826465607
-0.440859138965607
-0.440859138965607
0.047422125935555
0.413633048534393
0.291562736034393
0.047422125935555
-0.196718499064446
-0.196718499064446
0.047422125935555
0.169492438435555
0.169492438435555
0.047422125935555
0.047422125935555
0.047422125935555
0.047422125935555
-0.196718499064446
-0.318788826465607
-0.318788826465607
-0.074648186564445
0.047422125935555
0.047422125935555
0.291562736034393
0.413633048534393
0.291562736034393
0.047422125935555
0.047422125935555
0.047422125935555
0.047422125935555
0.047422125935555
0.047422125935555
-0.196718499064446
-0.318788826465607
-0.196718499064446
-0.074648186564445
-0.318788826465607
-0.318788826465607
0.047422125935555
0.291562736034393
0.413633048534393
0.291562736034393
-0.074648186564445
-0.440859138965607
-0.196718499064446
0.047422125935555
-0.074648186564445
-0.196718499064446
-0.074648186564445
0.047422125935555
-0.074648186564445
-0.074648186564445
-0.074648186564445
-0.074648186564445
-0.196718499064446
-0.196718499064446
-0.074648186564445
0.047422125935555
0.291562736034393
0.413633048534393
0.413633048534393
0.291562736034393
-0.196718499064446
-0.440859138965607
-0.196718499064446
0.169492438435555
0.169492438435555
-0.196718499064446
-0.562929451465607
-0.562929451465607
-0.074648186564445
0.413633048534393
0.291562736034393
0.047422125935555
-0.074648186564445
0.169492438435555
0.657773673534393
0.535703361034393
-0.074648186564445
-0.562929451465607
-0.684999763965607
-0.318788826465607
0.047422125935555
0.413633048534393
0.291562736034393
0.047422125935555
-0.196718499064446
-0.318788826465607
-0.074648186564445
0.291562736034393
0.657773673534393
0.535703361034393
0.047422125935555
-0.074648186564445
0.047422125935555
-0.196718499064446
-0.684999763965607
-0.807070076465607
-0.440859138965607
0.047422125935555
0.291562736034393
0.291562736034393
0.291562736034393
0.169492438435555
-0.196718499064446
-0.440859138965607
-0.196718499064446
0.413633048534393
0.779843986034393
0.535703361034393
-0.196718499064446
-0.562929451465607
-0.440859138965607
-0.074648186564445
0.169492438435555
0.169492438435555
0.047422125935555
-0.196718499064446
-0.196718499064446
-0.196718499064446
-0.440859138965607
-0.562929451465607
-0.440859138965607
0.047422125935555
0.291562736034393
0.413633048534393
0.047422125935555
-0.440859138965607
-0.562929451465607
-0.318788826465607
0.047422125935555
0.291562736034393
0.413633048534393
0.169492438435555
-0.074648186564445
-0.318788826465607
-0.440859138965607
-0.074648186564445
0.413633048534393
0.779843986034393
0.901914060115814
0.413633048534393
-0.318788826465607
-0.807070076465607
-0.562929451465607
-0.074648186564445
0.169492438435555
0.169492438435555
0.047422125935555
-0.074648186564445
-0.318788826465607
-0.196718499064446
-0.074648186564445
0.047422125935555
0.047422125935555
0.169492438435555
0.169492438435555
-0.196718499064446
-0.684999763965607
-0.562929451465607
-0.074648186564445
0.413633048534393
0.535703361034393
0.291562736034393
0.169492438435555
0.169492438435555
0.047422125935555
0.169492438435555
0.169492438435555
0.047422125935555
0.169492438435555
0.291562736034393
-0.074648186564445
-0.440859138965607
-0.440859138965607
-0.196718499064446
0.169492438435555
0.413633048534393
0.413633048534393
0.169492438435555
-0.074648186564445
-0.074648186564445
-0.074648186564445
0.169492438435555
0.291562736034393
0.413633048534393
0.169492438435555
-0.074648186564445
0.047422125935555
-0.074648186564445
-0.196718499064446
-0.318788826465607
-0.196718499064446
0.047422125935555
0.169492438435555
0.047422125935555
-0.318788826465607
-0.440859138965607
0.047422125935555
0.169492438435555
-0.074648186564445
-0.196718499064446
0.169492438435555
0.535703361034393
0.535703361034393
0.169492438435555
0.169492438435555
0.047422125935555
-0.196718499064446
-0.318788826465607
-0.440859138965607
-0.440859138965607
0.169492438435555
0.535703361034393
0.535703361034393
0.169492438435555
-0.074648186564445
-0.196718499064446
-0.196718499064446
0.047422125935555
0.291562736034393
0.291562736034393
0.047422125935555
-0.196718499064446
-0.440859138965607
-0.562929451465607
-0.318788826465607
0.291562736034393
0.535703361034393
0.169492438435555
-0.074648186564445
-0.074648186564445
0.047422125935555
0.169492438435555
0.047422125935555
-0.074648186564445
-0.196718499064446
-0.196718499064446
-0.196718499064446
-0.196718499064446
-0.074648186564445
0.169492438435555
0.413633048534393
0.291562736034393
0.047422125935555
-0.318788826465607
-0.562929451465607
-0.440859138965607
0.169492438435555
0.535703361034393
0.291562736034393
-0.318788826465607
-0.684999763965607
-0.684999763965607
-0.074648186564445
0.413633048534393
0.413633048534393
0.291562736034393
0.169492438435555
0.291562736034393
0.169492438435555
-0.074648186564445
-0.196718499064446
-0.074648186564445
0.047422125935555
0.169492438435555
0.169492438435555
-0.074648186564445
-0.562929451465607
-0.440859138965607
-0.074648186564445
0.169492438435555
0.047422125935555
-0.318788826465607
-0.562929451465607
-0.196718499064446
0.169492438435555
0.291562736034393
0.413633048534393
0.413633048534393
-0.074648186564445
-0.318788826465607
-0.196718499064446
-0.196718499064446
-0.318788826465607
-0.318788826465607
-0.074648186564445
0.291562736034393
0.535703361034393
0.413633048534393
0.047422125935555
-0.074648186564445
-0.074648186564445
-0.196718499064446
-0.440859138965607
-0.196718499064446
0.047422125935555
-0.074648186564445
-0.196718499064446
-0.196718499064446
-0.074648186564445
0.047422125935555
0.047422125935555
-0.196718499064446
-0.318788826465607
-0.196718499064446
-0.074648186564445
-0.074648186564445
-0.196718499064446
-0.074648186564445
0.169492438435555
0.169492438435555
-0.318788826465607
-0.318788826465607
0.169492438435555
0.291562736034393
-0.074648186564445
-0.196718499064446
0.047422125935555
0.413633048534393
0.291562736034393
-0.196718499064446
-0.562929451465607
-0.318788826465607
-0.074648186564445
0.047422125935555
0.047422125935555
-0.074648186564445
-0.074648186564445
0.047422125935555
0.047422125935555
0.047422125935555
0.169492438435555
0.291562736034393
0.291562736034393
0.169492438435555
-0.074648186564445
-0.318788826465607
-0.318788826465607
-0.074648186564445
0.291562736034393
0.169492438435555
-0.196718499064446
-0.440859138965607
-0.196718499064446
0.047422125935555
0.169492438435555
0.047422125935555
0.047422125935555
0.169492438435555
0.047422125935555
-0.196718499064446
-0.196718499064446
-0.074648186564445
-0.074648186564445
-0.074648186564445
0.169492438435555
0.291562736034393
0.169492438435555
0.047422125935555
0.047422125935555
0.169492438435555
0.291562736034393
0.413633048534393
0.291562736034393
0.047422125935555
-0.440859138965607
-0.562929451465607
-0.318788826465607
-0.196718499064446
0.047422125935555
0.291562736034393
0.169492438435555
-0.074648186564445
-0.318788826465607
-0.440859138965607
-0.440859138965607
-0.318788826465607
-0.074648186564445
0.169492438435555
0.169492438435555
0.169492438435555
0.291562736034393
0.291562736034393
0.291562736034393
0.047422125935555
-0.196718499064446
-0.318788826465607
-0.074648186564445
0.169492438435555
0.169492438435555
-0.196718499064446
-0.196718499064446
-0.074648186564445
0.169492438435555
0.291562736034393
0.047422125935555
-0.318788826465607
-0.440859138965607
-0.074648186564445
0.047422125935555
-0.074648186564445
-0.318788826465607
-0.318788826465607
-0.074648186564445
0.047422125935555
0.291562736034393
0.291562736034393
-0.074648186564445
-0.196718499064446
0.169492438435555
0.413633048534393
0.291562736034393
-0.196718499064446
-0.440859138965607
-0.562929451465607
-0.440859138965607
-0.074648186564445
0.291562736034393
0.291562736034393
0.047422125935555
0.047422125935555
0.047422125935555
0.169492438435555
0.413633048534393
0.291562736034393
-0.196718499064446
-0.318788826465607
-0.196718499064446
0.047422125935555
0.169492438435555
0.169492438435555
0.169492438435555
0.169492438435555
0.047422125935555
0.047422125935555
-0.074648186564445
-0.318788826465607
-0.318788826465607
0.169492438435555
0.535703361034393
0.535703361034393
0.291562736034393
0.169492438435555
0.047422125935555
0.047422125935555
-0.074648186564445
-0.074648186564445
-0.074648186564445
-0.074648186564445
-0.074648186564445
-0.074648186564445
-0.074648186564445
-0.196718499064446
-0.318788826465607
-0.196718499064446
0.047422125935555
0.291562736034393
0.169492438435555
0.169492438435555
0.169492438435555
-0.074648186564445
-0.074648186564445
-0.196718499064446
-0.196718499064446
-0.196718499064446
-0.196718499064446
-0.196718499064446
-0.318788826465607
-0.196718499064446
0.047422125935555
0.047422125935555
-0.196718499064446
-0.196718499064446
0.169492438435555
0.413633048534393
0.291562736034393
-0.074648186564445
-0.074648186564445
0.047422125935555
0.291562736034393
0.169492438435555
0.047422125935555
-0.318788826465607
-0.440859138965607
-0.318788826465607
0.047422125935555
0.169492438435555
0.169492438435555
0.169492438435555
-0.074648186564445
-0.074648186564445
0.047422125935555
0.291562736034393
0.169492438435555
-0.318788826465607
-0.562929451465607
-0.562929451465607
-0.318788826465607
0.047422125935555
0.535703361034393
0.779843986034393
0.413633048534393
-0.074648186564445
-0.318788826465607
-0.196718499064446
0.047422125935555
0.291562736034393
0.169492438435555
-0.196718499064446
-0.562929451465607
-0.440859138965607
-0.196718499064446
-0.196718499064446
-0.318788826465607
-0.196718499064446
0.169492438435555
0.413633048534393
0.291562736034393
0.169492438435555
-0.074648186564445
-0.318788826465607
-0.196718499064446
0.291562736034393
0.901914060115814
0.901914060115814
0.169492438435555
-0.440859138965607
-0.562929451465607
-0.318788826465607
0.047422125935555
0.169492438435555
0.047422125935555
-0.196718499064446
-0.196718499064446
-0.074648186564445
0.169492438435555
-0.074648186564445
-0.318788826465607
-0.074648186564445
0.047422125935555
0.047422125935555
-0.196718499064446
-0.196718499064446
0.047422125935555
0.047422125935555
-0.074648186564445
-0.074648186564445
0.169492438435555
0.413633048534393
0.413633048534393
-0.074648186564445
-0.440859138965607
-0.196718499064446
0.169492438435555
0.413633048534393
0.291562736034393
-0.074648186564445
-0.196718499064446
-0.074648186564445
-0.074648186564445
-0.074648186564445
0.047422125935555
0.169492438435555
0.169492438435555
0.047422125935555
0.047422125935555
0.047422125935555
-0.074648186564445
-0.440859138965607
-0.807070076465607
-0.440859138965607
0.169492438435555
0.413633048534393
0.291562736034393
-0.074648186564445
-0.318788826465607
-0.318788826465607
-0.318788826465607
-0.318788826465607
-0.318788826465607
-0.074648186564445
0.169492438435555
0.413633048534393
0.291562736034393
0.169492438435555
0.291562736034393
0.413633048534393
0.413633048534393
0.413633048534393
0.047422125935555
-0.440859138965607
-0.562929451465607
-0.318788826465607
0.169492438435555
0.657773673534393
0.657773673534393
0.413633048534393
0.047422125935555
-0.196718499064446
-0.318788826465607
-0.074648186564445
0.047422125935555
0.169492438435555
0.047422125935555
-0.318788826465607
-0.318788826465607
0.047422125935555
0.169492438435555
0.047422125935555
-0.074648186564445
-0.074648186564445
0.169492438435555
0.291562736034393
0.291562736034393
0.291562736034393
0.413633048534393
0.169492438435555
-0.074648186564445
-0.196718499064446
-0.318788826465607
-0.440859138965607
-0.318788826465607
0.047422125935555
0.169492438435555
0.047422125935555
-0.196718499064446
-0.318788826465607
-0.318788826465607
-0.196718499064446
0.291562736034393
0.779843986034393
0.657773673534393
0.169492438435555
0.047422125935555
-0.074648186564445
-0.196718499064446
-0.196718499064446
-0.074648186564445
-0.074648186564445
-0.074648186564445
-0.196718499064446
-0.074648186564445
0.047422125935555
0.047422125935555
-0.074648186564445
-0.196718499064446
-0.074648186564445
0.291562736034393
0.535703361034393
0.291562736034393
-0.318788826465607
-0.562929451465607
-0.318788826465607
0.169492438435555
0.291562736034393
-0.074648186564445
-0.318788826465607
-0.440859138965607
0.047422125935555
0.291562736034393
0.291562736034393
0.291562736034393
0.169492438435555
-0.196718499064446
-0.440859138965607
-0.318788826465607
0.047422125935555
0.291562736034393
0.169492438435555
0.047422125935555
0.169492438435555
0.047422125935555
-0.196718499064446
-0.318788826465607
-0.318788826465607
0.047422125935555
0.169492438435555
0.169492438435555
0.291562736034393
0.169492438435555
-0.196718499064446
-0.318788826465607
-0.074648186564445
0.047422125935555
0.291562736034393
0.291562736034393
0.291562736034393
0.169492438435555
-0.074648186564445
-0.196718499064446
0.047422125935555
0.169492438435555
0.047422125935555
-0.440859138965607
-0.684999763965607
-0.562929451465607
-0.196718499064446
0.047422125935555
0.291562736034393
0.169492438435555
-0.074648186564445
-0.196718499064446
-0.074648186564445
0.169492438435555
0.169492438435555
-0.196718499064446
-0.318788826465607
-0.074648186564445
0.169492438435555
0.291562736034393
0.047422125935555
-0.074648186564445
0.291562736034393
0.535703361034393
0.291562736034393
-0.074648186564445
-0.318788826465607
-0.684999763965607
-0.684999763965607
-0.196718499064446
0.169492438435555
0.291562736034393
0.169492438435555
0.047422125935555
-0.074648186564445
0.047422125935555
0.047422125935555
0.047422125935555
-0.074648186564445
-0.318788826465607
-0.440859138965607
-0.318788826465607
0.047422125935555
0.291562736034393
0.291562736034393
0.047422125935555
-0.074648186564445
-0.074648186564445
-0.074648186564445
0.047422125935555
0.047422125935555
-0.074648186564445
-0.196718499064446
-0.196718499064446
-0.074648186564445
0.047422125935555
0.047422125935555
0.169492438435555
0.169492438435555
0.291562736034393
0.413633048534393
0.291562736034393
0.169492438435555
0.047422125935555
-0.074648186564445
0.047422125935555
0.047422125935555
-0.074648186564445
0.047422125935555
0.291562736034393
0.169492438435555
-0.074648186564445
-0.440859138965607
-0.196718499064446
0.413633048534393
0.535703361034393
0.291562736034393
0.047422125935555
-0.318788826465607
-0.440859138965607
-0.196718499064446
0.291562736034393
0.535703361034393
0.657773673534393
0.535703361034393
0.169492438435555
-0.196718499064446
-0.684999763965607
-0.807070076465607
-0.562929451465607
-0.074648186564445
0.657773673534393
0.657773673534393
-0.074648186564445
-0.807070076465607
-0.684999763965607
-0.074648186564445
0.413633048534393
0.291562736034393
0.047422125935555
-0.196718499064446
-0.196718499064446
-0.318788826465607
-0.318788826465607
-0.074648186564445
0.169492438435555
0.413633048534393
0.535703361034393
0.291562736034393
0.047422125935555
0.047422125935555
-0.074648186564445
-0.074648186564445
0.047422125935555
0.169492438435555
0.169492438435555
0.047422125935555
-0.074648186564445
-0.318788826465607
-0.196718499064446
0.047422125935555
0.169492438435555
-0.074648186564445
-0.196718499064446
-0.196718499064446
-0.074648186564445
-0.196718499064446
-0.318788826465607
-0.074648186564445
-0.074648186564445
0.047422125935555
0.291562736034393
0.413633048534393
0.169492438435555
-0.196718499064446
-0.196718499064446
-0.074648186564445
0.169492438435555
0.291562736034393
0.291562736034393
0.169492438435555
0.169492438435555
0.047422125935555
-0.318788826465607
-0.440859138965607
-0.196718499064446
0.047422125935555
0.047422125935555
0.047422125935555
0.047422125935555
0.047422125935555
0.047422125935555
-0.074648186564445
-0.196718499064446
0.169492438435555
0.535703361034393
0.413633048534393
0.169492438435555
0.047422125935555
-0.074648186564445
-0.196718499064446
-0.318788826465607
-0.074648186564445
0.047422125935555
0.169492438435555
0.169492438435555
-0.074648186564445
0.047422125935555
0.413633048534393
0.413633048534393
0.169492438435555
0.047422125935555
0.169492438435555
0.413633048534393
0.169492438435555
-0.440859138965607
-0.562929451465607
-0.196718499064446
0.047422125935555
-0.074648186564445
-0.074648186564445
0.169492438435555
0.291562736034393
0.291562736034393
0.413633048534393
0.413633048534393
0.047422125935555
-0.562929451465607
-0.929140388965607
-0.684999763965607
-0.074648186564445
0.291562736034393
0.047422125935555
-0.196718499064446
-0.074648186564445
-0.074648186564445
-0.074648186564445
0.047422125935555
0.291562736034393
0.413633048534393
0.413633048534393
0.413633048534393
0.413633048534393
0.413633048534393
0.291562736034393
0.047422125935555
-0.196718499064446
-0.074648186564445
0.047422125935555
-0.074648186564445
-0.318788826465607
-0.074648186564445
0.169492438435555
0.169492438435555
-0.196718499064446
-0.440859138965607
-0.318788826465607
0.169492438435555
0.291562736034393
-0.074648186564445
-0.196718499064446
-0.074648186564445
-0.074648186564445
-0.196718499064446
-0.318788826465607
-0.440859138965607
-0.196718499064446
0.047422125935555
0.169492438435555
0.291562736034393
0.047422125935555
-0.318788826465607
-0.440859138965607
-0.196718499064446
0.047422125935555
0.413633048534393
0.291562736034393
-0.074648186564445
-0.318788826465607
-0.196718499064446
-0.074648186564445
0.047422125935555
0.047422125935555
0.291562736034393
0.413633048534393
0.413633048534393
0.047422125935555
-0.196718499064446
-0.318788826465607
-0.196718499064446
0.047422125935555
0.047422125935555
-0.074648186564445
-0.196718499064446
-0.318788826465607
-0.196718499064446
0.169492438435555
0.413633048534393
0.291562736034393
0.047422125935555
-0.196718499064446
-0.318788826465607
-0.196718499064446
0.047422125935555
0.413633048534393
0.657773673534393
0.291562736034393
-0.196718499064446
-0.440859138965607
-0.196718499064446
0.047422125935555
0.047422125935555
0.047422125935555
0.047422125935555
-0.196718499064446
-0.929140388965607
-41.212341308593750
-238.844161987304690
-512.647827148437500
-611.036499023437500
-483.228912353515620
-270.094146728515620
-96.876396179199219
-7.154725551605225
15.550350189208984
7.615780830383301
-3.370546340942383
-7.032655715942383
-3.858827590942383
1.268125057220459
4.686093807220459
4.686093807220459
2.610898494720459
1.023984432220459
0.779843986034393
1.512265682220459
2.122617244720459
2.000546932220459
1.634335994720459
1.390195369720459
1.146054744720459
0.779843986034393
0.413633048534393
0.047422125935555
0.169492438435555
0.535703361034393
0.901914060115814
0.779843986034393
0.291562736034393
-0.074648186564445
-0.318788826465607
-0.196718499064446
0.169492438435555
0.413633048534393
0.291562736034393
0.047422125935555
-0.318788826465607
-0.318788826465607
-0.196718499064446
-0.196718499064446
-0.074648186564445
0.047422125935555
-0.074648186564445
-0.318788826465607
-0.318788826465607
-0.196718499064446
-0.074648186564445
-0.074648186564445
-0.196718499064446
-0.440859138965607
-0.562929451465607
-0.318788826465607
0.169492438435555
0.535703361034393
0.413633048534393
-0.074648186564445
-0.684999763965607
-0.807070076465607
-0.440859138965607
-0.196718499064446
0.169492438435555
0.535703361034393
0.291562736034393
-0.440859138965607
-0.807070076465607
-0.562929451465607
-0.074648186564445
0.169492438435555
-0.196718499064446
-0.562929451465607
-0.562929451465607
-0.318788826465607
-0.318788826465607
-0.440859138965607
-0.440859138965607
-0.684999763965607
-0.807070076465607
-0.562929451465607
-0.196718499064446
0.169492438435555
0.169492438435555
-0.074648186564445
-0.196718499064446
-0.074648186564445
-0.196718499064446
-0.318788826465607
-0.318788826465607
-0.196718499064446
-0.074648186564445
-0.074648186564445
-0.196718499064446
-0.074648186564445
0.047422125935555
0.047422125935555
-0.318788826465607
-0.562929451465607
-0.318788826465607
-0.074648186564445
-0.074648186564445
-0.196718499064446
-0.318788826465607
-0.440859138965607
-0.318788826465607
-0.074648186564445
0.169492438435555
0.169492438435555
0.047422125935555
-0.074648186564445
-0.318788826465607
-0.440859138965607
-0.318788826465607
-0.196718499064446
0.047422125935555
0.169492438435555
0.047422125935555
-0.318788826465607
-0.684999763965607
-0.684999763965607
-0.318788826465607
-0.196718499064446
-0.196718499064446
-0.074648186564445
0.169492438435555
-0.074648186564445
-0.562929451465607
-0.440859138965607
0.047422125935555
0.291562736034393
0.413633048534393
0.413633048534393
0.047422125935555
-0.318788826465607
-0.562929451465607
-0.440859138965607
-0.562929451465607
-0.562929451465607
-0.318788826465607
-0.074648186564445
0.047422125935555
-0.074648186564445
-0.318788826465607
-0.562929451465607
-0.562929451465607
-0.440859138965607
-0.318788826465607
-0.318788826465607
-0.196718499064446
-0.196718499064446
-0.196718499064446
0.169492438435555
0.291562736034393
0.169492438435555
0.169492438435555
0.169492438435555
-0.074648186564445
-0.318788826465607
-0.440859138965607
-0.440859138965607
-0.440859138965607
-0.440859138965607
-0.318788826465607
-0.196718499064446
0.047422125935555
0.169492438435555
-0.074648186564445
-0.318788826465607
-0.440859138965607
-0.440859138965607
-0.562929451465607
-0.684999763965607
-0.562929451465607
-0.074648186564445
-0.074648186564445
-0.318788826465607
-0.318788826465607
0.047422125935555
0.291562736034393
0.169492438435555
-0.074648186564445
-0.196718499064446
-0.318788826465607
-0.196718499064446
0.047422125935555
0.169492438435555
0.169492438435555
0.047422125935555
-0.196718499064446
-0.440859138965607
-0.440859138965607
-0.196718499064446
0.047422125935555
-0.074648186564445
-0.318788826465607
-0.684999763965607
-0.684999763965607
-0.562929451465607
-0.196718499064446
0.169492438435555
0.413633048534393
0.169492438435555
-0.318788826465607
-0.562929451465607
-0.318788826465607
0.047422125935555
0.047422125935555
-0.196718499064446
-0.440859138965607
-0.318788826465607
0.047422125935555
0.291562736034393
0.169492438435555
-0.196718499064446
-0.807070076465607
-0.929140388965607
-0.684999763965607
-0.196718499064446
0.047422125935555
0.047422125935555
-0.196718499064446
-0.074648186564445
-0.074648186564445
-0.074648186564445
-0.074648186564445
0.047422125935555
0.169492438435555
0.291562736034393
0.291562736034393
0.047422125935555
-0.074648186564445
-0.196718499064446
-0.318788826465607
-0.318788826465607
0.047422125935555
0.291562736034393
0.169492438435555
-0.196718499064446
-0.318788826465607
-0.318788826465607
-0.196718499064446
-0.196718499064446
-0.196718499064446
-0.318788826465607
-0.440859138965607
-0.196718499064446
0.047422125935555
0.047422125935555
-0.074648186564445
-0.074648186564445
-0.074648186564445
-0.196718499064446
-0.074648186564445
0.169492438435555
0.291562736034393
-0.074648186564445
-0.562929451465607
-0.807070076465607
-0.562929451465607
-0.196718499064446
-0.074648186564445
-0.318788826465607
-0.196718499064446
-0.074648186564445
-0.196718499064446
-0.196718499064446
-0.196718499064446
-0.196718499064446
-0.074648186564445
-0.074648186564445
-0.074648186564445
0.047422125935555
0.047422125935555
0.047422125935555
-0.074648186564445
-0.318788826465607
-0.318788826465607
-0.318788826465607
-0.074648186564445
0.169492438435555
0.047422125935555
-0.196718499064446
-0.196718499064446
-0.318788826465607
-0.440859138965607
-0.440859138965607
-0.074648186564445
0.169492438435555
-0.074648186564445
-0.318788826465607
-0.196718499064446
0.047422125935555
0.169492438435555
0.047422125935555
-0.074648186564445
-0.196718499064446
-0.196718499064446
-0.074648186564445
0.169492438435555
-0.074648186564445
-0.440859138965607
-0.318788826465607
-0.196718499064446
-0.196718499064446
-0.074648186564445
0.169492438435555
0.291562736034393
0.169492438435555
0.169492438435555
-0.074648186564445
-0.440859138965607
-0.807070076465607
-0.684999763965607
-0.196718499064446
0.047422125935555
0.169492438435555
-0.074648186564445
-0.562929451465607
-0.562929451465607
-0.318788826465607
-0.318788826465607
-0.562929451465607
-0.440859138965607
-0.196718499064446
-0.074648186564445
0.169492438435555
0.413633048534393
0.291562736034393
-0.074648186564445
-0.196718499064446
-0.318788826465607
-0.440859138965607
-0.196718499064446
0.169492438435555
0.291562736034393
0.291562736034393
0.169492438435555
-0.074648186564445
-0.440859138965607
-0.196718499064446
0.047422125935555
0.047422125935555
-0.074648186564445
-0.074648186564445
-0.074648186564445
0.047422125935555
0.047422125935555
-0.196718499064446
-0.440859138965607
-0.440859138965607
-0.196718499064446
0.169492438435555
0.413633048534393
0.291562736034393
-0.074648186564445
-0.440859138965607
-0.196718499064446
0.047422125935555
0.047422125935555
-0.196718499064446
-0.440859138965607
-0.440859138965607
-0.196718499064446
-0.074648186564445
-0.196718499064446
-0.318788826465607
-0.318788826465607
-0.196718499064446
-0.074648186564445
-0.074648186564445
-0.074648186564445
-0.074648186564445
-0.196718499064446
-0.318788826465607
-0.318788826465607
-0.074648186564445
0.047422125935555
0.047422125935555
-0.074648186564445
-0.074648186564445
0.169492438435555
0.169492438435555
-0.074648186564445
-0.196718499064446
-0.196718499064446
0.047422125935555
0.291562736034393
0.169492438435555
-0.074648186564445
-0.196718499064446
-0.318788826465607
-0.562929451465607
-0.929140388965607
-0.929140388965607
-0.318788826465607
0.291562736034393
0.413633048534393
0.291562736034393
0.169492438435555
0.047422125935555
0.047422125935555
0.169492438435555
0.169492438435555
-0.440859138965607
-0.684999763965607
-0.318788826465607
-0.196718499064446
-0.074648186564445
0.047422125935555
0.047422125935555
0.047422125935555
-0.074648186564445
-0.318788826465607
-0.318788826465607
-0.074648186564445
0.413633048534393
0.535703361034393
0.413633048534393
-0.074648186564445
-0.440859138965607
-0.440859138965607
-0.196718499064446
0.047422125935555
-0.074648186564445
0.047422125935555
0.169492438435555
-0.074648186564445
-0.318788826465607
-0.074648186564445
0.169492438435555
-0.074648186564445
-0.318788826465607
-0.318788826465607
-0.196718499064446
-0.196718499064446
-0.318788826465607
-0.074648186564445
0.291562736034393
0.169492438435555
-0.196718499064446
-0.562929451465607
-0.440859138965607
-0.074648186564445
0.169492438435555
0.169492438435555
0.169492438435555
0.047422125935555
0.047422125935555
0.169492438435555
-0.074648186564445
-0.196718499064446
0.047422125935555
0.413633048534393
0.291562736034393
-0.074648186564445
-0.562929451465607
-0.562929451465607
-0.440859138965607
-0.074648186564445
0.291562736034393
0.291562736034393
0.047422125935555
0.047422125935555
0.047422125935555
-0.074648186564445
-0.196718499064446
-0.440859138965607
-0.440859138965607
-0.196718499064446
0.169492438435555
0.047422125935555
-0.196718499064446
-0.440859138965607
-0.196718499064446
0.169492438435555
0.169492438435555
0.047422125935555
0.047422125935555
-0.074648186564445
-0.318788826465607
-0.318788826465607
-0.074648186564445
-0.074648186564445
-0.318788826465607
-0.684999763965607
-0.562929451465607
-0.318788826465607
-0.074648186564445
0.169492438435555
0.413633048534393
0.291562736034393
0.047422125935555
-0.074648186564445
-0.196718499064446
-0.318788826465607
-0.074648186564445
0.169492438435555
0.413633048534393
0.413633048534393
0.169492438435555
-0.196718499064446
-0.196718499064446
-0.196718499064446
-0.074648186564445
0.047422125935555
0.169492438435555
0.413633048534393
0.291562736034393
-0.074648186564445
-0.440859138965607
-0.684999763965607
-0.684999763965607
-0.440859138965607
-0.074648186564445
0.169492438435555
0.413633048534393
0.535703361034393
0.413633048534393
0.169492438435555
-0.196718499064446
-0.440859138965607
-0.440859138965607
-0.318788826465607
0.047422125935555
0.169492438435555
0.169492438435555
0.047422125935555
0.047422125935555
0.047422125935555
0.047422125935555
-0.074648186564445
-0.074648186564445
-0.196718499064446
-0.196718499064446
-0.318788826465607
-0.318788826465607
-0.074648186564445
0.291562736034393
0.535703361034393
0.657773673534393
0.291562736034393
-0.196718499064446
-0.318788826465607
-0.196718499064446
-0.196718499064446
-0.196718499064446
-0.074648186564445
0.169492438435555
0.413633048534393
0.169492438435555
-0.318788826465607
-0.562929451465607
-0.440859138965607
-0.196718499064446
-0.074648186564445
0.169492438435555
0.413633048534393
0.169492438435555
-0.318788826465607
-0.440859138965607
-0.440859138965607
-0.440859138965607
-0.196718499064446
0.291562736034393
0.291562736034393
-0.074648186564445
-0.318788826465607
-0.074648186564445
0.291562736034393
0.413633048534393
0.047422125935555
-0.440859138965607
-0.684999763965607
-0.318788826465607
0.291562736034393
0.535703361034393
0.291562736034393
-0.074648186564445
-0.074648186564445
0.047422125935555
0.169492438435555
0.169492438435555
0.291562736034393
0.291562736034393
0.047422125935555
-0.318788826465607
-0.562929451465607
-0.562929451465607
-0.196718499064446
0.291562736034393
0.413633048534393
0.047422125935555
-0.318788826465607
-0.196718499064446
0.169492438435555
0.291562736034393
0.047422125935555
-0.196718499064446
-0.074648186564445
-0.074648186564445
-0.318788826465607
-0.684999763965607
-0.684999763965607
-0.318788826465607
-0.074648186564445
-0.074648186564445
-0.196718499064446
-0.196718499064446
0.047422125935555
0.291562736034393
0.291562736034393
0.169492438435555
0.047422125935555
-0.074648186564445
-0.074648186564445
-0.196718499064446
-0.074648186564445
0.169492438435555
0.169492438435555
0.047422125935555
0.047422125935555
0.047422125935555
-0.074648186564445
-0.074648186564445
0.047422125935555
-0.074648186564445
-0.440859138965607
-0.562929451465607
-0.440859138965607
-0.318788826465607
-0.074648186564445
0.291562736034393
0.413633048534393
0.535703361034393
0.413633048534393
0.169492438435555
-0.074648186564445
-0.196718499064446
-0.196718499064446
-0.074648186564445
0.291562736034393
0.413633048534393
0.291562736034393
0.169492438435555
-0.196718499064446
-0.440859138965607
-0.440859138965607
-0.196718499064446
-0.074648186564445
-0.074648186564445
0.169492438435555
0.291562736034393
0.291562736034393
0.047422125935555
-0.196718499064446
-0.440859138965607
-0.318788826465607
0.047422125935555
0.413633048534393
0.169492438435555
-0.440859138965607
-0.562929451465607
-0.440859138965607
-0.074648186564445
0.169492438435555
0.047422125935555
0.047422125935555
0.169492438435555
0.169492438435555
-0.074648186564445
0.169492438435555
0.535703361034393
0.413633048534393
-0.196718499064446
-0.562929451465607
-0.684999763965607
-0.562929451465607
0.047422125935555
0.291562736034393
0.047422125935555
-0.074648186564445
0.047422125935555
0.169492438435555
0.047422125935555
0.047422125935555
-0.074648186564445
-0.074648186564445
0.047422125935555
0.047422125935555
-0.074648186564445
-0.196718499064446
-0.318788826465607
-0.562929451465607
-0.318788826465607
-0.074648186564445
0.047422125935555
0.169492438435555
0.169492438435555
0.047422125935555
0.047422125935555
0.047422125935555
-0.074648186564445
-0.196718499064446
0.047422125935555
0.291562736034393
0.291562736034393
0.169492438435555
-0.074648186564445
-0.318788826465607
-0.562929451465607
-0.440859138965607
-0.196718499064446
0.047422125935555
0.169492438435555
0.047422125935555
-0.074648186564445
0.047422125935555
0.291562736034393
0.047422125935555
-0.318788826465607
-0.562929451465607
-0.440859138965607
-0.318788826465607
0.047422125935555
0.047422125935555
0.169492438435555
0.047422125935555
-0.074648186564445
0.047422125935555
0.291562736034393
0.047422125935555
-0.318788826465607
-0.196718499064446
0.169492438435555
0.291562736034393
0.169492438435555
0.047422125935555
0.047422125935555
0.291562736034393
0.291562736034393
0.047422125935555
-0.196718499064446
-0.196718499064446
0.169492438435555
0.413633048534393
0.169492438435555
-0.196718499064446
-0.318788826465607
-0.440859138965607
-0.318788826465607
0.169492438435555
0.535703361034393
0.413633048534393
-0.074648186564445
-0.562929451465607
-0.440859138965607
-0.074648186564445
0.169492438435555
0.291562736034393
-0.196718499064446
-0.929140388965607
-0.929140388965607
-0.196718499064446
0.535703361034393
0.657773673534393
0.169492438435555
-0.318788826465607
-0.440859138965607
0.047422125935555
0.657773673534393
0.657773673534393
0.169492438435555
-0.318788826465607
-0.196718499064446
-0.074648186564445
-0.074648186564445
-0.196718499064446
-0.318788826465607
-0.318788826465607
0.047422125935555
0.047422125935555
-0.196718499064446
-0.440859138965607
-0.318788826465607
0.169492438435555
0.535703361034393
0.657773673534393
0.413633048534393
-0.074648186564445
-0.318788826465607
-0.318788826465607
-0.196718499064446
-0.074648186564445
0.047422125935555
0.291562736034393
0.169492438435555
-0.318788826465607
-0.562929451465607
-0.562929451465607
-0.074648186564445
0.291562736034393
0.169492438435555
-0.074648186564445
-0.074648186564445
0.047422125935555
0.291562736034393
0.291562736034393
0.047422125935555
-0.440859138965607
-0.684999763965607
-0.440859138965607
-0.074648186564445
0.047422125935555
0.047422125935555
0.047422125935555
-0.074648186564445
0.047422125935555
0.169492438435555
0.291562736034393
0.169492438435555
-0.074648186564445
-0.196718499064446
-0.074648186564445
0.047422125935555
-0.074648186564445
-0.196718499064446
-0.074648186564445
0.169492438435555
0.047422125935555
-0.196718499064446
-0.318788826465607
-0.318788826465607
0.047422125935555
0.291562736034393
0.291562736034393
0.169492438435555
0.047422125935555
0.169492438435555
0.047422125935555
-0.074648186564445
0.047422125935555
0.169492438435555
-0.196718499064446
-0.684999763965607
-0.807070076465607
-0.562929451465607
-0.196718499064446
0.169492438435555
0.413633048534393
0.291562736034393
0.047422125935555
-0.074648186564445
-0.196718499064446
-0.440859138965607
-0.318788826465607
-0.074648186564445
0.169492438435555
0.047422125935555
-0.074648186564445
-0.196718499064446
-0.196718499064446
-0.196718499064446
-0.074648186564445
0.047422125935555
-0.196718499064446
-0.440859138965607
-0.196718499064446
-0.074648186564445
-0.074648186564445
-0.318788826465607
-0.196718499064446
0.169492438435555
0.413633048534393
0.291562736034393
-0.074648186564445
-0.196718499064446
0.047422125935555
0.291562736034393
0.413633048534393
0.291562736034393
0.047422125935555
-0.318788826465607
-0.440859138965607
-0.074648186564445
0.047422125935555
-0.074648186564445
-0.196718499064446
-0.196718499064446
-0.074648186564445
-0.074648186564445
-0.196718499064446
-0.196718499064446
-0.074648186564445
-0.074648186564445
-0.074648186564445
0.047422125935555
0.169492438435555
-0.074648186564445
-0.440859138965607
-0.440859138965607
-0.074648186564445
0.047422125935555
0.169492438435555
0.413633048534393
0.413633048534393
0.169492438435555
-0.318788826465607
-0.562929451465607
-0.440859138965607
-0.074648186564445
0.413633048534393
0.413633048534393
0.047422125935555
-0.196718499064446
-0.196718499064446
-0.074648186564445
0.047422125935555
-0.074648186564445
-0.196718499064446
-0.074648186564445
-0.074648186564445
-0.196718499064446
-0.440859138965607
-0.318788826465607
0.047422125935555
0.535703361034393
0.779843986034393
0.291562736034393
-0.196718499064446
-0.318788826465607
-0.318788826465607
-0.074648186564445
0.169492438435555
-0.074648186564445
-0.196718499064446
-0.074648186564445
0.047422125935555
-0.074648186564445
-0.196718499064446
-0.074648186564445
0.169492438435555
0.413633048534393
0.657773673534393
0.535703361034393
0.047422125935555
-0.440859138965607
-0.684999763965607
-0.562929451465607
-0.440859138965607
-0.074648186564445
0.413633048534393
0.413633048534393
0.047422125935555
-0.318788826465607
-0.562929451465607
-0.562929451465607
-0.196718499064446
0.413633048534393
0.657773673534393
0.291562736034393
-0.196718499064446
-0.440859138965607
-0.440859138965607
-0.196718499064446
0.169492438435555
0.291562736034393
0.291562736034393
0.047422125935555
-0.318788826465607
-0.318788826465607
-0.074648186564445
0.169492438435555
0.169492438435555
0.169492438435555
-0.074648186564445
-0.196718499064446
0.047422125935555
0.047422125935555
-0.196718499064446
-0.440859138965607
-0.440859138965607
-0.196718499064446
-0.196718499064446
-0.074648186564445
-0.074648186564445
-0.074648186564445
-0.196718499064446
-0.074648186564445
0.047422125935555
0.047422125935555
0.047422125935555
0.413633048534393
0.413633048534393
0.047422125935555
-0.074648186564445
-0.074648186564445
-0.196718499064446
-0.318788826465607
-0.196718499064446
-0.196718499064446
-0.196718499064446
-0.074648186564445
0.169492438435555
0.291562736034393
0.169492438435555
0.047422125935555
-0.074648186564445
0.047422125935555
0.291562736034393
0.413633048534393
0.291562736034393
-0.074648186564445
-0.196718499064446
0.169492438435555
0.291562736034393
0.169492438435555
-0.074648186564445
-0.562929451465607
-0.562929451465607
-0.074648186564445
0.169492438435555
-0.074648186564445
-0.074648186564445
-0.074648186564445
0.047422125935555
-0.074648186564445
-0.074648186564445
-0.074648186564445
0.047422125935555
0.047422125935555
0.169492438435555
0.047422125935555
-0.196718499064446
-0.196718499064446
0.047422125935555
0.291562736034393
0.169492438435555
0.047422125935555
-0.196718499064446
-0.196718499064446
-0.074648186564445
0.047422125935555
0.047422125935555
-0.074648186564445
0.047422125935555
-0.074648186564445
-0.196718499064446
-0.318788826465607
0.047422125935555
0.413633048534393
0.291562736034393
-0.196718499064446
-0.318788826465607
-0.074648186564445
0.169492438435555
0.169492438435555
0.169492438435555
-0.074648186564445
-0.318788826465607
-0.318788826465607
0.047422125935555
0.291562736034393
0.291562736034393
0.047422125935555
-0.074648186564445
0.047422125935555
0.291562736034393
0.413633048534393
0.169492438435555
0.169492438435555
0.169492438435555
0.047422125935555
-0.318788826465607
-0.196718499064446
0.047422125935555
0.047422125935555
0.047422125935555
-0.196718499064446
-0.562929451465607
-0.684999763965607
-0.562929451465607
-0.318788826465607
0.047422125935555
0.291562736034393
0.291562736034393
0.169492438435555
0.169492438435555
-0.074648186564445
-0.196718499064446
-0.074648186564445
0.291562736034393
0.413633048534393
0.169492438435555
0.047422125935555
-0.074648186564445
