# Supplementary material for: Small Size of Recorded Neuronal Structures Confines the Accuracy in Direct Axonal Voltage Measurements
Source: eNeuro. 2021 Aug 2;8(4):ENEURO.0059-21.2021. doi: 10.1523/ENEURO.0059-21.2021 (PMC8342265; doi:10.1523/ENEURO.0059-21.2021)
Supplement: Extended Data 1 — NEURON codes producing data shown in Figures 2, 5, 8. Download Extended Data 1, ZIP file. [file enu-eN-NWR-0059-21-s01.zip › realistic amplifier model/1_amplifier construction/filter_set/test_1/28k.dat]

0.207731395959854
0.329801708459854
0.085661083459854
-0.036409229040146
-0.280549854040146
-0.402620166540146
-0.158479541540146
-0.158479541540146
-0.402620166540146
-0.158479541540146
0.207731395959854
0.451872020959854
0.818082928657532
0.940153002738953
0.329801708459854
-0.524690508842468
-0.890901446342468
-0.646760821342468
-0.158479541540146
0.207731395959854
0.207731395959854
-0.158479541540146
-0.158479541540146
0.329801708459854
0.451872020959854
0.451872020959854
0.207731395959854
-0.280549854040146
-0.524690508842468
-0.158479541540146
0.207731395959854
0.207731395959854
-0.036409229040146
-0.280549854040146
-0.158479541540146
0.207731395959854
0.573942303657532
0.573942303657532
0.085661083459854
-0.280549854040146
-0.402620166540146
-0.280549854040146
0.085661083459854
0.085661083459854
-0.158479541540146
-0.280549854040146
-0.280549854040146
0.085661083459854
0.451872020959854
0.207731395959854
-0.280549854040146
-0.524690508842468
0.085661083459854
0.696012616157532
0.329801708459854
-0.524690508842468
-0.768831133842468
-0.402620166540146
0.207731395959854
0.818082928657532
0.940153002738953
0.207731395959854
-0.524690508842468
-0.524690508842468
-0.158479541540146
0.085661083459854
-0.158479541540146
-0.402620166540146
-0.524690508842468
-0.402620166540146
0.085661083459854
0.451872020959854
0.329801708459854
-0.036409229040146
-0.158479541540146
0.329801708459854
0.696012616157532
0.451872020959854
-0.280549854040146
-0.646760821342468
-0.402620166540146
0.329801708459854
0.696012616157532
0.696012616157532
0.207731395959854
-0.402620166540146
-0.768831133842468
-0.524690508842468
0.207731395959854
0.573942303657532
0.207731395959854
-0.280549854040146
-0.524690508842468
-0.280549854040146
0.085661083459854
0.329801708459854
0.329801708459854
0.085661083459854
0.207731395959854
0.696012616157532
0.696012616157532
0.207731395959854
-0.280549854040146
-0.646760821342468
-0.280549854040146
0.207731395959854
0.207731395959854
-0.402620166540146
-0.646760821342468
-0.402620166540146
0.207731395959854
0.696012616157532
0.329801708459854
0.085661083459854
0.085661083459854
-0.036409229040146
-0.158479541540146
-0.402620166540146
-0.646760821342468
-0.524690508842468
-0.158479541540146
0.207731395959854
0.329801708459854
0.329801708459854
0.207731395959854
0.085661083459854
0.085661083459854
0.329801708459854
0.451872020959854
0.329801708459854
0.207731395959854
0.085661083459854
-0.036409229040146
0.085661083459854
0.085661083459854
-0.280549854040146
-0.524690508842468
-0.280549854040146
0.329801708459854
0.451872020959854
0.207731395959854
0.085661083459854
-0.036409229040146
-0.158479541540146
-0.158479541540146
-0.036409229040146
-0.158479541540146
-0.402620166540146
-0.524690508842468
-0.158479541540146
0.329801708459854
0.207731395959854
-0.036409229040146
-0.036409229040146
0.329801708459854
0.329801708459854
0.207731395959854
0.085661083459854
-0.036409229040146
-0.158479541540146
-0.036409229040146
-0.036409229040146
-0.402620166540146
-0.402620166540146
0.085661083459854
0.451872020959854
0.573942303657532
0.451872020959854
-0.036409229040146
-0.402620166540146
-0.402620166540146
-0.158479541540146
0.085661083459854
-0.158479541540146
-0.402620166540146
-0.158479541540146
0.085661083459854
0.329801708459854
0.329801708459854
0.329801708459854
0.085661083459854
0.085661083459854
0.329801708459854
0.451872020959854
-0.036409229040146
-0.890901446342468
-0.646760821342468
0.329801708459854
0.696012616157532
0.207731395959854
-0.402620166540146
-0.768831133842468
-0.890901446342468
-0.402620166540146
0.329801708459854
0.329801708459854
-0.280549854040146
-0.890901446342468
-0.890901446342468
-0.280549854040146
0.451872020959854
0.818082928657532
0.818082928657532
0.451872020959854
0.207731395959854
0.207731395959854
0.207731395959854
-0.036409229040146
-0.280549854040146
-0.036409229040146
0.573942303657532
0.818082928657532
0.451872020959854
-0.158479541540146
-0.524690508842468
-0.524690508842468
-0.646760821342468
-0.524690508842468
-0.280549854040146
0.085661083459854
0.329801708459854
0.207731395959854
-0.402620166540146
-1.135041952133179
-1.012971758842468
-0.158479541540146
0.329801708459854
0.451872020959854
0.451872020959854
0.329801708459854
0.085661083459854
0.085661083459854
0.085661083459854
0.085661083459854
0.329801708459854
0.329801708459854
0.207731395959854
0.085661083459854
0.085661083459854
0.207731395959854
0.451872020959854
0.207731395959854
-0.402620166540146
-0.890901446342468
-0.524690508842468
0.207731395959854
0.573942303657532
-0.036409229040146
-0.646760821342468
-0.646760821342468
-0.158479541540146
0.451872020959854
0.818082928657532
0.696012616157532
0.085661083459854
-0.402620166540146
-0.402620166540146
0.329801708459854
0.818082928657532
0.451872020959854
-0.402620166540146
-1.012971758842468
-0.646760821342468
0.085661083459854
0.451872020959854
-0.036409229040146
-0.524690508842468
-0.280549854040146
-0.036409229040146
0.329801708459854
0.696012616157532
0.573942303657532
0.085661083459854
-0.402620166540146
-0.402620166540146
-0.036409229040146
0.329801708459854
0.207731395959854
-0.280549854040146
-0.524690508842468
-0.524690508842468
-0.036409229040146
0.573942303657532
0.573942303657532
0.085661083459854
-0.158479541540146
-0.036409229040146
-0.036409229040146
-0.036409229040146
0.451872020959854
0.573942303657532
-0.158479541540146
-0.646760821342468
-0.524690508842468
0.085661083459854
0.329801708459854
0.207731395959854
-0.036409229040146
-0.280549854040146
-0.158479541540146
0.085661083459854
0.085661083459854
0.085661083459854
-0.036409229040146
-0.280549854040146
-0.524690508842468
-0.524690508842468
-0.280549854040146
-0.158479541540146
0.085661083459854
-0.036409229040146
-0.158479541540146
-0.158479541540146
-0.036409229040146
0.085661083459854
0.329801708459854
0.207731395959854
-0.280549854040146
-0.280549854040146
0.207731395959854
0.085661083459854
-0.158479541540146
-0.280549854040146
-0.036409229040146
0.207731395959854
0.329801708459854
-0.036409229040146
-0.402620166540146
-0.158479541540146
0.085661083459854
0.207731395959854
0.207731395959854
0.207731395959854
0.329801708459854
0.207731395959854
-0.036409229040146
-0.036409229040146
0.207731395959854
0.085661083459854
-0.036409229040146
-0.036409229040146
0.085661083459854
0.085661083459854
-0.158479541540146
-0.036409229040146
0.207731395959854
0.207731395959854
-0.402620166540146
-0.646760821342468
-0.158479541540146
0.085661083459854
-0.036409229040146
-0.402620166540146
-0.524690508842468
-0.280549854040146
-0.036409229040146
0.329801708459854
0.573942303657532
0.573942303657532
0.207731395959854
-0.036409229040146
-0.158479541540146
-0.280549854040146
-0.280549854040146
-0.036409229040146
-0.036409229040146
-0.036409229040146
0.085661083459854
0.451872020959854
0.573942303657532
0.451872020959854
-0.036409229040146
-0.646760821342468
-0.890901446342468
-0.280549854040146
0.451872020959854
0.573942303657532
0.085661083459854
-0.280549854040146
-0.280549854040146
0.085661083459854
0.451872020959854
0.329801708459854
0.207731395959854
-0.036409229040146
-0.280549854040146
-0.524690508842468
-1.012971758842468
-0.890901446342468
0.085661083459854
0.940153002738953
1.184293627738953
0.573942303657532
-0.402620166540146
-0.646760821342468
-0.158479541540146
0.451872020959854
0.451872020959854
-0.158479541540146
-0.524690508842468
-0.280549854040146
-0.280549854040146
-0.402620166540146
-0.158479541540146
0.329801708459854
0.696012616157532
0.573942303657532
0.207731395959854
-0.402620166540146
-0.768831133842468
-0.036409229040146
0.573942303657532
0.329801708459854
-0.524690508842468
-0.768831133842468
-0.524690508842468
-0.158479541540146
0.329801708459854
0.573942303657532
0.207731395959854
-0.158479541540146
-0.280549854040146
-0.280549854040146
-0.158479541540146
0.329801708459854
0.696012616157532
0.329801708459854
0.085661083459854
-0.036409229040146
0.085661083459854
-0.158479541540146
-0.402620166540146
-0.646760821342468
-0.524690508842468
-0.036409229040146
0.573942303657532
0.573942303657532
-0.036409229040146
-0.280549854040146
-0.158479541540146
0.085661083459854
-0.036409229040146
-0.280549854040146
-0.158479541540146
0.085661083459854
0.085661083459854
-0.158479541540146
-0.280549854040146
0.207731395959854
0.818082928657532
0.818082928657532
0.329801708459854
-0.036409229040146
-0.158479541540146
-0.280549854040146
-0.280549854040146
-0.524690508842468
-0.768831133842468
-0.280549854040146
0.085661083459854
0.085661083459854
0.085661083459854
0.207731395959854
0.329801708459854
0.573942303657532
0.329801708459854
-0.158479541540146
-0.402620166540146
-0.402620166540146
-0.158479541540146
-0.036409229040146
0.085661083459854
0.207731395959854
0.207731395959854
-0.158479541540146
-0.280549854040146
0.085661083459854
0.451872020959854
0.207731395959854
-0.036409229040146
0.207731395959854
0.573942303657532
0.329801708459854
-0.524690508842468
-0.890901446342468
-0.524690508842468
-0.036409229040146
-0.036409229040146
-0.158479541540146
-0.158479541540146
-0.280549854040146
-0.158479541540146
0.207731395959854
0.085661083459854
-0.158479541540146
-0.280549854040146
-0.524690508842468
-0.524690508842468
-0.280549854040146
-0.036409229040146
0.207731395959854
0.329801708459854
0.818082928657532
1.062223315238953
0.696012616157532
0.085661083459854
-0.646760821342468
-0.646760821342468
0.085661083459854
0.696012616157532
0.940153002738953
0.696012616157532
0.451872020959854
-0.158479541540146
-0.768831133842468
-0.646760821342468
0.207731395959854
0.818082928657532
0.207731395959854
-0.646760821342468
-0.890901446342468
-0.402620166540146
0.207731395959854
0.451872020959854
0.696012616157532
0.573942303657532
-0.158479541540146
-0.646760821342468
-0.402620166540146
0.085661083459854
0.207731395959854
-0.036409229040146
-0.402620166540146
-0.158479541540146
0.207731395959854
0.085661083459854
-0.158479541540146
-0.158479541540146
0.085661083459854
0.329801708459854
0.573942303657532
0.451872020959854
-0.158479541540146
-0.646760821342468
-0.402620166540146
-0.036409229040146
-0.036409229040146
-0.524690508842468
-0.524690508842468
-0.280549854040146
-0.036409229040146
0.329801708459854
0.573942303657532
0.451872020959854
-0.158479541540146
-0.768831133842468
-0.646760821342468
0.207731395959854
0.696012616157532
0.329801708459854
-0.280549854040146
-0.646760821342468
-0.646760821342468
-0.402620166540146
-0.036409229040146
0.329801708459854
0.818082928657532
0.329801708459854
-0.402620166540146
-0.768831133842468
-0.402620166540146
0.207731395959854
0.573942303657532
0.573942303657532
0.451872020959854
-0.036409229040146
-0.402620166540146
-0.158479541540146
0.085661083459854
0.207731395959854
-0.036409229040146
-0.280549854040146
-0.646760821342468
-0.402620166540146
0.451872020959854
0.696012616157532
0.085661083459854
-0.524690508842468
-0.768831133842468
-0.280549854040146
0.329801708459854
0.573942303657532
0.329801708459854
0.207731395959854
0.451872020959854
0.573942303657532
0.085661083459854
-0.524690508842468
-0.890901446342468
-0.280549854040146
0.696012616157532
0.696012616157532
-0.036409229040146
-0.402620166540146
-0.524690508842468
-0.768831133842468
-0.524690508842468
0.329801708459854
0.696012616157532
0.207731395959854
-0.402620166540146
-0.524690508842468
-0.402620166540146
0.085661083459854
0.451872020959854
0.329801708459854
-0.036409229040146
-0.402620166540146
-0.646760821342468
-0.524690508842468
-0.036409229040146
0.329801708459854
0.329801708459854
-0.158479541540146
-0.646760821342468
-0.524690508842468
-0.036409229040146
0.451872020959854
0.573942303657532
0.329801708459854
0.207731395959854
0.085661083459854
-0.158479541540146
-0.280549854040146
-0.280549854040146
-0.280549854040146
-0.158479541540146
0.207731395959854
0.573942303657532
0.451872020959854
0.207731395959854
-0.036409229040146
-0.280549854040146
-0.158479541540146
-0.036409229040146
-0.036409229040146
-0.036409229040146
0.451872020959854
0.573942303657532
0.207731395959854
-0.158479541540146
-0.280549854040146
-0.036409229040146
0.329801708459854
0.329801708459854
-0.280549854040146
-0.768831133842468
-0.280549854040146
0.329801708459854
0.451872020959854
0.085661083459854
-0.036409229040146
0.085661083459854
0.085661083459854
0.207731395959854
0.207731395959854
0.329801708459854
0.329801708459854
0.207731395959854
-0.280549854040146
-0.890901446342468
-1.135041952133179
-0.646760821342468
-0.158479541540146
0.085661083459854
0.207731395959854
0.329801708459854
0.329801708459854
0.085661083459854
-0.280549854040146
-0.402620166540146
-0.280549854040146
0.085661083459854
0.329801708459854
0.451872020959854
0.573942303657532
0.207731395959854
-0.646760821342468
-0.768831133842468
-0.280549854040146
-0.036409229040146
-0.158479541540146
-0.280549854040146
-0.036409229040146
0.329801708459854
0.451872020959854
0.085661083459854
-0.524690508842468
-0.524690508842468
0.329801708459854
0.696012616157532
0.085661083459854
-0.768831133842468
-0.890901446342468
-0.402620166540146
0.085661083459854
0.207731395959854
-0.036409229040146
-0.280549854040146
-0.280549854040146
-0.036409229040146
0.329801708459854
0.451872020959854
0.085661083459854
-0.402620166540146
-0.402620166540146
-0.158479541540146
-0.036409229040146
0.207731395959854
-0.036409229040146
-0.280549854040146
-0.158479541540146
-0.158479541540146
0.085661083459854
0.329801708459854
0.329801708459854
0.085661083459854
0.207731395959854
0.451872020959854
0.329801708459854
0.085661083459854
-0.158479541540146
-0.158479541540146
-0.158479541540146
-0.158479541540146
-0.158479541540146
-0.158479541540146
-0.158479541540146
-0.158479541540146
-0.280549854040146
-0.280549854040146
-0.158479541540146
-0.036409229040146
0.085661083459854
-0.158479541540146
-0.280549854040146
-0.158479541540146
0.085661083459854
-0.036409229040146
0.085661083459854
0.329801708459854
0.207731395959854
-0.036409229040146
-0.158479541540146
-0.036409229040146
0.451872020959854
0.818082928657532
0.573942303657532
0.085661083459854
-0.402620166540146
-0.402620166540146
-0.158479541540146
-0.036409229040146
-0.280549854040146
-0.280549854040146
0.085661083459854
0.573942303657532
0.573942303657532
0.207731395959854
-0.158479541540146
-0.280549854040146
0.085661083459854
0.573942303657532
0.329801708459854
-0.280549854040146
-0.524690508842468
-0.402620166540146
-0.036409229040146
0.329801708459854
0.573942303657532
0.818082928657532
0.573942303657532
-0.280549854040146
-0.402620166540146
0.085661083459854
0.085661083459854
-0.158479541540146
-0.158479541540146
-0.158479541540146
-0.280549854040146
-0.280549854040146
0.085661083459854
0.207731395959854
-0.036409229040146
-0.158479541540146
-0.036409229040146
0.207731395959854
0.207731395959854
0.085661083459854
0.085661083459854
0.085661083459854
0.085661083459854
0.207731395959854
0.329801708459854
0.207731395959854
-0.036409229040146
-0.524690508842468
-0.646760821342468
-0.280549854040146
0.329801708459854
0.573942303657532
0.573942303657532
0.329801708459854
0.207731395959854
-0.036409229040146
-0.402620166540146
-0.524690508842468
-0.280549854040146
-0.158479541540146
-0.036409229040146
0.085661083459854
-0.036409229040146
0.085661083459854
0.451872020959854
0.207731395959854
-0.402620166540146
-0.524690508842468
-0.158479541540146
0.207731395959854
0.329801708459854
0.451872020959854
0.329801708459854
0.085661083459854
-0.158479541540146
-0.280549854040146
-0.524690508842468
-0.280549854040146
0.085661083459854
0.085661083459854
-0.280549854040146
-0.158479541540146
0.207731395959854
0.329801708459854
0.451872020959854
0.207731395959854
-0.402620166540146
-1.012971758842468
-0.524690508842468
0.207731395959854
0.451872020959854
0.207731395959854
-0.158479541540146
-0.402620166540146
-0.036409229040146
0.329801708459854
0.207731395959854
-0.036409229040146
0.085661083459854
0.207731395959854
-0.036409229040146
-0.280549854040146
-0.158479541540146
0.207731395959854
0.329801708459854
-0.036409229040146
-0.646760821342468
-0.402620166540146
0.329801708459854
0.573942303657532
0.207731395959854
-0.036409229040146
-0.158479541540146
-0.280549854040146
-0.158479541540146
0.085661083459854
0.329801708459854
0.085661083459854
-0.402620166540146
-0.524690508842468
-0.402620166540146
0.085661083459854
0.451872020959854
0.696012616157532
0.451872020959854
-0.036409229040146
-0.646760821342468
-0.890901446342468
-0.402620166540146
0.329801708459854
0.207731395959854
-0.036409229040146
0.085661083459854
0.451872020959854
0.573942303657532
0.085661083459854
-0.280549854040146
-0.524690508842468
-0.402620166540146
-0.036409229040146
0.329801708459854
0.451872020959854
0.451872020959854
0.329801708459854
-0.036409229040146
-0.402620166540146
-0.158479541540146
0.329801708459854
0.451872020959854
0.207731395959854
0.207731395959854
0.085661083459854
-0.280549854040146
-0.280549854040146
-0.036409229040146
0.085661083459854
0.085661083459854
0.329801708459854
0.451872020959854
-0.036409229040146
-0.524690508842468
-0.402620166540146
-0.158479541540146
-0.158479541540146
-0.158479541540146
-0.036409229040146
0.329801708459854
0.329801708459854
0.207731395959854
0.085661083459854
-0.158479541540146
-0.402620166540146
-0.524690508842468
-0.402620166540146
-0.036409229040146
0.207731395959854
0.451872020959854
0.573942303657532
0.085661083459854
-0.524690508842468
-0.646760821342468
-0.402620166540146
-0.036409229040146
0.207731395959854
-0.036409229040146
-0.158479541540146
-0.036409229040146
0.329801708459854
0.573942303657532
0.573942303657532
-0.036409229040146
-0.646760821342468
-0.890901446342468
-0.646760821342468
0.085661083459854
0.451872020959854
0.573942303657532
0.207731395959854
-0.158479541540146
-0.036409229040146
0.329801708459854
0.207731395959854
0.085661083459854
-0.036409229040146
-0.402620166540146
-0.646760821342468
-0.402620166540146
-0.036409229040146
-0.036409229040146
-0.036409229040146
0.085661083459854
0.451872020959854
0.573942303657532
0.451872020959854
0.207731395959854
-0.036409229040146
-0.036409229040146
-0.158479541540146
-0.036409229040146
-0.036409229040146
-0.280549854040146
0.207731395959854
0.573942303657532
0.329801708459854
0.085661083459854
-0.158479541540146
-0.280549854040146
-0.036409229040146
-0.036409229040146
-0.158479541540146
-0.158479541540146
0.085661083459854
0.329801708459854
0.085661083459854
-0.158479541540146
-0.158479541540146
0.207731395959854
0.329801708459854
-0.036409229040146
-0.402620166540146
-0.280549854040146
-0.036409229040146
-0.402620166540146
-1.012971758842468
-0.890901446342468
-0.158479541540146
0.085661083459854
-0.036409229040146
-0.036409229040146
0.329801708459854
0.696012616157532
0.696012616157532
0.451872020959854
0.085661083459854
-0.158479541540146
-0.280549854040146
-0.280549854040146
-0.158479541540146
0.085661083459854
-0.036409229040146
-0.158479541540146
-0.036409229040146
0.451872020959854
0.573942303657532
0.329801708459854
0.207731395959854
0.085661083459854
0.085661083459854
0.085661083459854
0.085661083459854
-0.158479541540146
-0.524690508842468
-0.768831133842468
-0.158479541540146
0.696012616157532
0.696012616157532
0.207731395959854
-0.158479541540146
-0.280549854040146
-0.158479541540146
-0.036409229040146
0.085661083459854
-0.036409229040146
-0.158479541540146
-0.158479541540146
-0.280549854040146
-0.280549854040146
-0.036409229040146
0.329801708459854
0.451872020959854
0.329801708459854
0.085661083459854
-0.158479541540146
-0.280549854040146
-0.280549854040146
-0.402620166540146
-0.158479541540146
0.329801708459854
0.451872020959854
0.085661083459854
-0.158479541540146
-0.158479541540146
-0.402620166540146
-0.524690508842468
-0.280549854040146
0.207731395959854
0.573942303657532
0.696012616157532
0.451872020959854
0.207731395959854
-0.158479541540146
-0.402620166540146
-0.280549854040146
-0.036409229040146
0.085661083459854
0.085661083459854
0.329801708459854
0.573942303657532
0.451872020959854
0.085661083459854
-0.158479541540146
-0.158479541540146
0.329801708459854
0.818082928657532
0.573942303657532
-0.402620166540146
-1.257112264633179
-1.379182577133179
-0.524690508842468
0.696012616157532
0.940153002738953
0.329801708459854
-0.036409229040146
0.085661083459854
0.207731395959854
0.207731395959854
0.207731395959854
-0.036409229040146
-0.524690508842468
-0.524690508842468
-0.036409229040146
-0.036409229040146
-0.280549854040146
-0.280549854040146
-0.158479541540146
-0.036409229040146
-0.036409229040146
-0.158479541540146
-0.158479541540146
-0.036409229040146
0.085661083459854
0.329801708459854
0.207731395959854
-0.158479541540146
-0.280549854040146
-0.036409229040146
0.451872020959854
0.573942303657532
0.329801708459854
-0.280549854040146
-0.768831133842468
-0.646760821342468
-0.036409229040146
0.329801708459854
0.207731395959854
-0.036409229040146
0.207731395959854
0.451872020959854
0.329801708459854
-0.036409229040146
-0.402620166540146
-0.524690508842468
-0.646760821342468
-0.158479541540146
0.451872020959854
0.573942303657532
0.207731395959854
-0.158479541540146
-0.036409229040146
-0.036409229040146
-0.524690508842468
-0.890901446342468
-0.280549854040146
0.573942303657532
0.696012616157532
0.451872020959854
-0.158479541540146
-0.524690508842468
-0.280549854040146
0.207731395959854
0.329801708459854
0.085661083459854
-0.036409229040146
-0.036409229040146
-0.036409229040146
0.085661083459854
0.207731395959854
0.329801708459854
0.451872020959854
0.329801708459854
0.329801708459854
0.207731395959854
-0.158479541540146
-0.402620166540146
-0.158479541540146
-0.036409229040146
-0.280549854040146
-0.524690508842468
-0.280549854040146
0.207731395959854
0.451872020959854
0.818082928657532
0.696012616157532
0.085661083459854
-0.402620166540146
-0.524690508842468
-0.280549854040146
0.085661083459854
0.085661083459854
0.085661083459854
-0.036409229040146
-0.402620166540146
-0.524690508842468
-0.036409229040146
0.329801708459854
0.207731395959854
-0.036409229040146
0.085661083459854
0.329801708459854
0.329801708459854
0.573942303657532
0.818082928657532
0.207731395959854
-0.524690508842468
-0.524690508842468
-0.036409229040146
0.085661083459854
0.207731395959854
0.085661083459854
-0.402620166540146
-0.646760821342468
-0.036409229040146
0.818082928657532
0.696012616157532
-0.158479541540146
-1.012971758842468
-0.768831133842468
0.329801708459854
0.818082928657532
0.085661083459854
-0.524690508842468
-0.402620166540146
-0.036409229040146
0.207731395959854
0.696012616157532
0.940153002738953
0.451872020959854
-0.402620166540146
-0.524690508842468
0.085661083459854
0.085661083459854
-0.524690508842468
-0.646760821342468
-0.280549854040146
0.207731395959854
0.451872020959854
0.207731395959854
-0.036409229040146
-0.524690508842468
-0.768831133842468
-0.036409229040146
0.818082928657532
0.940153002738953
0.329801708459854
-0.646760821342468
-1.135041952133179
-0.524690508842468
0.573942303657532
0.696012616157532
-0.158479541540146
-0.524690508842468
0.085661083459854
0.451872020959854
0.085661083459854
-0.158479541540146
0.085661083459854
0.329801708459854
0.207731395959854
-0.158479541540146
-0.036409229040146
0.451872020959854
0.451872020959854
0.207731395959854
-0.158479541540146
-0.280549854040146
-0.158479541540146
-0.158479541540146
-0.402620166540146
-0.524690508842468
-0.280549854040146
0.207731395959854
0.085661083459854
-0.158479541540146
-0.280549854040146
-0.036409229040146
0.085661083459854
0.329801708459854
0.085661083459854
-0.280549854040146
-0.280549854040146
0.085661083459854
0.451872020959854
0.451872020959854
0.207731395959854
-0.158479541540146
-0.524690508842468
-0.524690508842468
-0.280549854040146
0.085661083459854
0.573942303657532
0.818082928657532
0.329801708459854
-0.158479541540146
-0.402620166540146
-0.402620166540146
-0.158479541540146
0.329801708459854
0.329801708459854
-0.036409229040146
-0.036409229040146
-0.036409229040146
-0.036409229040146
-0.036409229040146
0.207731395959854
0.085661083459854
-0.280549854040146
-0.280549854040146
-0.036409229040146
0.207731395959854
0.085661083459854
-0.158479541540146
-0.402620166540146
-0.646760821342468
-0.646760821342468
-0.280549854040146
0.329801708459854
0.696012616157532
0.451872020959854
-0.036409229040146
-0.280549854040146
-0.158479541540146
-0.036409229040146
-0.280549854040146
-0.280549854040146
0.207731395959854
0.451872020959854
0.329801708459854
0.329801708459854
0.207731395959854
-0.036409229040146
-0.158479541540146
-0.036409229040146
0.329801708459854
0.207731395959854
-0.402620166540146
-0.646760821342468
-0.524690508842468
0.085661083459854
0.451872020959854
-0.158479541540146
-0.768831133842468
-0.768831133842468
-0.158479541540146
0.329801708459854
0.818082928657532
0.573942303657532
-0.280549854040146
-0.524690508842468
0.085661083459854
0.451872020959854
0.329801708459854
0.085661083459854
0.207731395959854
0.451872020959854
0.451872020959854
-0.280549854040146
-0.890901446342468
-0.524690508842468
0.085661083459854
-0.036409229040146
-0.280549854040146
-0.280549854040146
-0.036409229040146
0.207731395959854
0.207731395959854
0.329801708459854
0.573942303657532
0.451872020959854
-0.036409229040146
-0.036409229040146
0.085661083459854
0.207731395959854
0.573942303657532
0.818082928657532
0.573942303657532
0.085661083459854
-0.402620166540146
-0.524690508842468
-0.280549854040146
0.207731395959854
0.207731395959854
-0.158479541540146
-0.402620166540146
-0.280549854040146
-0.036409229040146
-0.036409229040146
-0.158479541540146
-0.158479541540146
-0.280549854040146
-0.524690508842468
-0.524690508842468
-0.402620166540146
0.085661083459854
0.329801708459854
-0.036409229040146
-0.524690508842468
-0.280549854040146
0.085661083459854
0.329801708459854
0.451872020959854
0.573942303657532
0.451872020959854
-0.036409229040146
-0.524690508842468
-0.646760821342468
-0.158479541540146
0.451872020959854
0.329801708459854
-0.280549854040146
-0.524690508842468
-0.524690508842468
-0.158479541540146
0.451872020959854
0.696012616157532
0.451872020959854
0.207731395959854
-0.280549854040146
-0.402620166540146
-0.280549854040146
0.085661083459854
0.696012616157532
1.062223315238953
0.451872020959854
-0.524690508842468
-0.768831133842468
-0.402620166540146
0.329801708459854
0.818082928657532
0.451872020959854
-0.280549854040146
-0.402620166540146
-0.158479541540146
-0.036409229040146
0.085661083459854
0.207731395959854
-0.036409229040146
-0.158479541540146
-0.036409229040146
0.085661083459854
0.085661083459854
-0.158479541540146
-0.524690508842468
-0.402620166540146
-0.036409229040146
0.207731395959854
0.207731395959854
0.085661083459854
-0.158479541540146
-0.036409229040146
0.207731395959854
0.207731395959854
0.207731395959854
0.329801708459854
-0.036409229040146
-0.402620166540146
-0.524690508842468
-0.280549854040146
0.085661083459854
0.573942303657532
0.818082928657532
0.573942303657532
-0.036409229040146
-0.524690508842468
-0.524690508842468
-0.402620166540146
-0.158479541540146
-0.158479541540146
-0.402620166540146
-0.280549854040146
0.573942303657532
0.940153002738953
0.573942303657532
-0.280549854040146
-0.524690508842468
-0.158479541540146
0.451872020959854
0.451872020959854
0.085661083459854
-0.036409229040146
0.207731395959854
0.451872020959854
0.207731395959854
-0.158479541540146
-0.402620166540146
-0.036409229040146
0.573942303657532
0.818082928657532
0.329801708459854
-0.402620166540146
-0.768831133842468
-0.402620166540146
-0.158479541540146
-0.036409229040146
-0.158479541540146
-0.158479541540146
0.085661083459854
0.573942303657532
0.696012616157532
0.329801708459854
-0.158479541540146
-0.524690508842468
-0.646760821342468
-0.280549854040146
0.329801708459854
0.329801708459854
0.329801708459854
0.451872020959854
0.329801708459854
0.207731395959854
-0.036409229040146
-0.646760821342468
-0.524690508842468
0.207731395959854
0.818082928657532
0.818082928657532
0.329801708459854
-0.524690508842468
-0.646760821342468
-0.524690508842468
-0.402620166540146
-0.158479541540146
-0.036409229040146
-0.158479541540146
-0.158479541540146
-0.158479541540146
0.085661083459854
0.329801708459854
0.451872020959854
0.573942303657532
0.451872020959854
-0.158479541540146
-0.646760821342468
-0.524690508842468
-0.280549854040146
-0.036409229040146
0.207731395959854
0.329801708459854
0.329801708459854
0.329801708459854
-0.036409229040146
-0.280549854040146
-0.158479541540146
-0.036409229040146
0.329801708459854
0.329801708459854
0.085661083459854
-0.280549854040146
-0.524690508842468
-0.768831133842468
-0.524690508842468
-0.402620166540146
-0.158479541540146
0.329801708459854
0.696012616157532
0.696012616157532
0.329801708459854
-0.036409229040146
0.085661083459854
0.085661083459854
-0.158479541540146
0.207731395959854
0.329801708459854
-0.036409229040146
-0.402620166540146
-0.768831133842468
-0.646760821342468
-0.036409229040146
0.451872020959854
0.940153002738953
1.062223315238953
0.329801708459854
-0.280549854040146
-0.036409229040146
0.207731395959854
0.207731395959854
-0.280549854040146
-0.402620166540146
-0.036409229040146
0.085661083459854
0.207731395959854
0.207731395959854
0.207731395959854
0.085661083459854
-0.158479541540146
-0.402620166540146
-0.402620166540146
-0.524690508842468
-0.768831133842468
-0.524690508842468
-0.036409229040146
0.085661083459854
0.085661083459854
0.207731395959854
0.085661083459854
-0.036409229040146
-0.036409229040146
-0.036409229040146
-0.402620166540146
-0.646760821342468
-0.280549854040146
0.573942303657532
1.062223315238953
0.696012616157532
0.207731395959854
-0.158479541540146
-0.280549854040146
-0.158479541540146
0.085661083459854
0.207731395959854
0.207731395959854
-0.036409229040146
-0.036409229040146
0.207731395959854
0.451872020959854
0.451872020959854
0.207731395959854
-0.036409229040146
-0.402620166540146
-0.524690508842468
-0.280549854040146
-0.036409229040146
-0.158479541540146
0.085661083459854
0.329801708459854
0.451872020959854
0.329801708459854
0.085661083459854
-0.280549854040146
-0.402620166540146
-0.158479541540146
0.085661083459854
-0.036409229040146
-0.036409229040146
0.207731395959854
0.085661083459854
-0.158479541540146
-0.158479541540146
0.207731395959854
0.696012616157532
0.940153002738953
0.329801708459854
-0.158479541540146
-0.402620166540146
-0.402620166540146
-0.280549854040146
-0.158479541540146
-0.036409229040146
-0.036409229040146
-0.158479541540146
-0.036409229040146
0.207731395959854
0.085661083459854
-0.646760821342468
-0.890901446342468
-0.524690508842468
0.329801708459854
0.696012616157532
0.573942303657532
0.207731395959854
-0.036409229040146
0.207731395959854
0.329801708459854
0.329801708459854
0.329801708459854
0.085661083459854
-0.646760821342468
-1.257112264633179
-1.257112264633179
-0.524690508842468
0.207731395959854
0.573942303657532
0.085661083459854
-0.280549854040146
-0.036409229040146
0.573942303657532
0.940153002738953
0.696012616157532
0.207731395959854
-0.036409229040146
-0.402620166540146
-0.890901446342468
-0.768831133842468
-0.280549854040146
0.085661083459854
0.207731395959854
-0.036409229040146
-0.158479541540146
-0.036409229040146
-0.158479541540146
-0.280549854040146
-0.036409229040146
0.085661083459854
0.085661083459854
0.329801708459854
0.696012616157532
0.573942303657532
-0.036409229040146
-0.524690508842468
-0.158479541540146
0.573942303657532
0.573942303657532
0.207731395959854
-0.402620166540146
-0.890901446342468
-0.890901446342468
0.085661083459854
1.062223315238953
0.818082928657532
-0.036409229040146
-0.158479541540146
0.085661083459854
-0.036409229040146
-0.280549854040146
-0.402620166540146
-0.158479541540146
0.329801708459854
0.573942303657532
0.085661083459854
-0.646760821342468
-0.890901446342468
-0.524690508842468
0.085661083459854
0.573942303657532
0.573942303657532
0.085661083459854
0.085661083459854
0.207731395959854
0.207731395959854
0.207731395959854
0.085661083459854
-0.158479541540146
-0.158479541540146
-0.036409229040146
-0.280549854040146
-0.402620166540146
-0.402620166540146
0.085661083459854
0.818082928657532
1.184293627738953
0.573942303657532
-0.036409229040146
-0.280549854040146
-0.402620166540146
-0.280549854040146
-0.158479541540146
-0.036409229040146
-0.158479541540146
-0.524690508842468
-0.524690508842468
-0.158479541540146
0.207731395959854
-0.036409229040146
-0.402620166540146
-0.280549854040146
0.329801708459854
0.940153002738953
1.062223315238953
0.696012616157532
-0.280549854040146
-0.768831133842468
-0.280549854040146
0.329801708459854
0.329801708459854
-0.036409229040146
-0.158479541540146
-0.402620166540146
-0.402620166540146
-0.158479541540146
0.207731395959854
0.329801708459854
0.085661083459854
-0.158479541540146
-0.158479541540146
-0.280549854040146
-0.280549854040146
-0.402620166540146
-0.280549854040146
0.329801708459854
0.696012616157532
0.696012616157532
0.451872020959854
-0.036409229040146
-0.524690508842468
-0.402620166540146
-0.158479541540146
0.085661083459854
0.207731395959854
-0.158479541540146
-0.524690508842468
-0.280549854040146
-0.036409229040146
-0.158479541540146
-0.036409229040146
0.573942303657532
1.062223315238953
0.818082928657532
0.207731395959854
-0.280549854040146
-0.402620166540146
-0.280549854040146
-0.036409229040146
0.085661083459854
0.085661083459854
0.451872020959854
0.818082928657532
0.573942303657532
0.329801708459854
0.085661083459854
-0.402620166540146
-0.768831133842468
-0.158479541540146
0.451872020959854
0.451872020959854
0.085661083459854
-0.280549854040146
-0.280549854040146
-0.158479541540146
-0.036409229040146
-0.158479541540146
-0.280549854040146
0.085661083459854
0.207731395959854
-0.036409229040146
-0.158479541540146
-0.158479541540146
-0.402620166540146
-0.524690508842468
-0.280549854040146
0.329801708459854
0.696012616157532
0.207731395959854
-0.036409229040146
0.085661083459854
0.085661083459854
-0.036409229040146
-0.158479541540146
-0.402620166540146
-0.280549854040146
-0.158479541540146
0.085661083459854
0.085661083459854
-0.036409229040146
-0.280549854040146
-0.158479541540146
0.085661083459854
0.085661083459854
-0.158479541540146
-0.036409229040146
0.085661083459854
-0.036409229040146
-0.158479541540146
-0.036409229040146
-0.158479541540146
0.085661083459854
0.573942303657532
0.696012616157532
0.573942303657532
0.085661083459854
-0.402620166540146
-0.402620166540146
-0.036409229040146
0.085661083459854
-0.036409229040146
-0.280549854040146
-0.768831133842468
-0.768831133842468
-0.280549854040146
0.329801708459854
0.940153002738953
0.818082928657532
0.207731395959854
-0.402620166540146
-0.890901446342468
-0.768831133842468
0.207731395959854
0.573942303657532
0.207731395959854
-0.036409229040146
-0.158479541540146
-0.280549854040146
-0.402620166540146
-0.280549854040146
-0.036409229040146
-0.158479541540146
-0.036409229040146
0.207731395959854
0.329801708459854
0.573942303657532
0.573942303657532
0.085661083459854
-0.402620166540146
-0.280549854040146
0.207731395959854
0.573942303657532
0.818082928657532
0.573942303657532
-0.280549854040146
-1.012971758842468
-0.768831133842468
0.085661083459854
0.696012616157532
0.329801708459854
-0.524690508842468
-0.890901446342468
-0.768831133842468
-0.280549854040146
0.085661083459854
0.451872020959854
0.573942303657532
0.696012616157532
0.696012616157532
0.329801708459854
-0.036409229040146
-0.036409229040146
-1.012971758842468
-51.305938720703125
-285.558837890625000
-578.527587890625000
-636.022705078125000
-447.790283203125000
-209.875259399414060
-51.550079345703125
9.363003730773926
11.682339668273926
-1.623323202133179
-7.970978736877441
-4.919221401214600
1.550504565238953
5.456754207611084
4.846403121948242
1.916715502738953
0.329801708459854
0.818082928657532
2.038785934448242
2.649137496948242
2.160856246948242
1.062223315238953
0.085661083459854
0.085661083459854
0.696012616157532
1.184293627738953
1.062223315238953
0.696012616157532
0.451872020959854
0.329801708459854
0.085661083459854
0.085661083459854
0.085661083459854
-0.036409229040146
-0.280549854040146
-0.036409229040146
0.329801708459854
0.573942303657532
0.207731395959854
-0.280549854040146
-0.280549854040146
-0.158479541540146
-0.036409229040146
-0.158479541540146
-0.402620166540146
-0.280549854040146
0.207731395959854
0.329801708459854
-0.036409229040146
-0.402620166540146
-0.402620166540146
-0.036409229040146
0.207731395959854
-0.036409229040146
-0.646760821342468
-1.012971758842468
-0.768831133842468
-0.036409229040146
0.818082928657532
0.940153002738953
0.329801708459854
-0.646760821342468
-0.768831133842468
-0.402620166540146
-0.402620166540146
-0.646760821342468
-0.646760821342468
-0.158479541540146
0.451872020959854
0.451872020959854
0.329801708459854
-0.036409229040146
-0.280549854040146
-0.524690508842468
-0.768831133842468
-0.768831133842468
-0.646760821342468
-0.524690508842468
-0.158479541540146
0.085661083459854
-0.036409229040146
-0.280549854040146
-0.524690508842468
-0.890901446342468
-0.646760821342468
-0.158479541540146
-0.036409229040146
-0.036409229040146
-0.158479541540146
-0.158479541540146
0.207731395959854
0.329801708459854
-0.036409229040146
-0.280549854040146
-0.036409229040146
0.085661083459854
-0.036409229040146
-0.402620166540146
-0.524690508842468
-0.280549854040146
-0.280549854040146
-0.646760821342468
-0.402620166540146
0.085661083459854
0.085661083459854
-0.036409229040146
-0.280549854040146
-0.524690508842468
-0.524690508842468
-0.280549854040146
0.085661083459854
0.329801708459854
0.207731395959854
-0.402620166540146
-0.768831133842468
-0.646760821342468
-0.402620166540146
0.085661083459854
-0.158479541540146
-0.768831133842468
-0.890901446342468
-0.402620166540146
0.085661083459854
0.207731395959854
-0.036409229040146
-0.524690508842468
-0.524690508842468
-0.158479541540146
0.207731395959854
-0.036409229040146
-0.402620166540146
-0.646760821342468
-0.280549854040146
-0.036409229040146
0.207731395959854
0.085661083459854
-0.280549854040146
-0.402620166540146
-0.402620166540146
-0.036409229040146
-0.280549854040146
-0.646760821342468
-0.524690508842468
-0.036409229040146
0.329801708459854
0.207731395959854
-0.402620166540146
-0.768831133842468
-0.768831133842468
-0.646760821342468
-0.524690508842468
-0.158479541540146
0.329801708459854
0.451872020959854
0.207731395959854
-0.402620166540146
-0.646760821342468
-0.524690508842468
-0.158479541540146
-0.036409229040146
-0.280549854040146
-0.524690508842468
-0.768831133842468
-0.524690508842468
-0.158479541540146
-0.158479541540146
-0.158479541540146
-0.036409229040146
-0.158479541540146
-0.158479541540146
-0.158479541540146
-0.158479541540146
-0.280549854040146
-0.402620166540146
-0.524690508842468
-0.158479541540146
-0.158479541540146
-0.402620166540146
-0.402620166540146
-0.036409229040146
0.207731395959854
0.085661083459854
0.085661083459854
0.085661083459854
-0.158479541540146
-0.402620166540146
-0.646760821342468
-0.768831133842468
-0.646760821342468
-0.280549854040146
0.085661083459854
0.085661083459854
0.085661083459854
0.085661083459854
0.207731395959854
0.329801708459854
0.085661083459854
-0.402620166540146
-0.524690508842468
-0.280549854040146
-0.402620166540146
-0.646760821342468
-1.012971758842468
-1.012971758842468
-0.768831133842468
-0.036409229040146
0.573942303657532
0.573942303657532
0.085661083459854
-0.524690508842468
-0.768831133842468
-0.402620166540146
0.329801708459854
0.573942303657532
-0.158479541540146
-0.890901446342468
-1.012971758842468
-0.524690508842468
-0.158479541540146
0.573942303657532
0.818082928657532
0.451872020959854
-0.036409229040146
-0.402620166540146
-0.402620166540146
-0.158479541540146
-0.280549854040146
-0.646760821342468
-0.890901446342468
-0.646760821342468
0.085661083459854
0.451872020959854
0.329801708459854
0.085661083459854
-0.036409229040146
-0.402620166540146
-0.768831133842468
-0.402620166540146
0.085661083459854
0.207731395959854
0.207731395959854
-0.036409229040146
-0.280549854040146
-0.280549854040146
-0.280549854040146
-0.036409229040146
0.085661083459854
-0.036409229040146
-0.280549854040146
-0.280549854040146
0.085661083459854
0.207731395959854
0.085661083459854
-0.158479541540146
-0.646760821342468
-0.646760821342468
-0.158479541540146
0.207731395959854
0.207731395959854
0.207731395959854
0.085661083459854
-0.036409229040146
-0.158479541540146
-0.524690508842468
-0.524690508842468
-0.402620166540146
-0.402620166540146
-0.280549854040146
-0.158479541540146
-0.158479541540146
0.085661083459854
0.329801708459854
0.207731395959854
-0.158479541540146
-0.280549854040146
-0.280549854040146
-0.402620166540146
-0.524690508842468
-0.402620166540146
-0.036409229040146
0.207731395959854
0.329801708459854
-0.158479541540146
-0.524690508842468
-0.402620166540146
-0.036409229040146
0.207731395959854
0.207731395959854
0.085661083459854
-0.036409229040146
-0.036409229040146
-0.036409229040146
-0.280549854040146
-0.524690508842468
-0.402620166540146
-0.280549854040146
-0.158479541540146
-0.402620166540146
-0.402620166540146
-0.158479541540146
0.207731395959854
0.207731395959854
-0.036409229040146
-0.158479541540146
-0.036409229040146
0.085661083459854
0.085661083459854
-0.158479541540146
-0.524690508842468
-0.524690508842468
-0.280549854040146
0.329801708459854
0.329801708459854
-0.158479541540146
-0.280549854040146
-0.036409229040146
0.329801708459854
0.573942303657532
0.085661083459854
-0.524690508842468
-0.524690508842468
-0.036409229040146
0.329801708459854
0.207731395959854
-0.158479541540146
-0.524690508842468
-0.768831133842468
-0.646760821342468
-0.280549854040146
-0.158479541540146
-0.036409229040146
-0.158479541540146
-0.158479541540146
-0.158479541540146
-0.158479541540146
-0.158479541540146
-0.158479541540146
-0.036409229040146
-0.158479541540146
-0.158479541540146
0.085661083459854
0.573942303657532
0.573942303657532
0.207731395959854
-0.158479541540146
-0.402620166540146
-0.768831133842468
-0.646760821342468
0.085661083459854
0.573942303657532
0.329801708459854
-0.280549854040146
-0.646760821342468
-0.890901446342468
-0.646760821342468
-0.158479541540146
0.207731395959854
0.573942303657532
0.573942303657532
-0.036409229040146
-0.524690508842468
-0.524690508842468
-0.158479541540146
0.329801708459854
0.573942303657532
0.451872020959854
-0.158479541540146
-0.768831133842468
-0.768831133842468
0.085661083459854
0.818082928657532
0.696012616157532
-0.036409229040146
-0.524690508842468
-0.280549854040146
0.451872020959854
0.573942303657532
0.329801708459854
-0.158479541540146
-0.402620166540146
-0.646760821342468
-0.280549854040146
0.207731395959854
0.329801708459854
-0.158479541540146
-0.524690508842468
-0.890901446342468
-0.646760821342468
-0.158479541540146
0.085661083459854
-0.280549854040146
-0.768831133842468
-0.524690508842468
-0.036409229040146
0.207731395959854
-0.036409229040146
-0.280549854040146
0.207731395959854
0.451872020959854
0.085661083459854
-0.280549854040146
0.085661083459854
0.696012616157532
0.818082928657532
0.573942303657532
-0.280549854040146
-1.135041952133179
-1.135041952133179
-0.646760821342468
0.085661083459854
0.696012616157532
0.451872020959854
-0.158479541540146
-0.280549854040146
-0.158479541540146
-0.280549854040146
-0.036409229040146
0.573942303657532
0.940153002738953
0.329801708459854
-0.768831133842468
-1.135041952133179
-0.524690508842468
0.207731395959854
0.329801708459854
0.207731395959854
0.207731395959854
0.085661083459854
-0.158479541540146
-0.524690508842468
-0.646760821342468
-0.036409229040146
0.329801708459854
0.207731395959854
0.085661083459854
-0.280549854040146
-0.646760821342468
-0.768831133842468
-0.402620166540146
0.085661083459854
0.207731395959854
0.085661083459854
-0.036409229040146
0.085661083459854
0.085661083459854
-0.036409229040146
-0.158479541540146
-0.158479541540146
-0.036409229040146
0.207731395959854
0.818082928657532
1.062223315238953
0.573942303657532
-0.524690508842468
-0.890901446342468
-0.524690508842468
-0.402620166540146
-0.646760821342468
-0.524690508842468
-0.036409229040146
0.451872020959854
0.451872020959854
0.329801708459854
-0.036409229040146
-0.158479541540146
0.085661083459854
0.451872020959854
0.451872020959854
-0.158479541540146
-0.646760821342468
-0.768831133842468
-0.524690508842468
-0.158479541540146
0.207731395959854
0.207731395959854
-0.036409229040146
-0.524690508842468
-0.524690508842468
-0.280549854040146
-0.158479541540146
-0.280549854040146
-0.402620166540146
-0.158479541540146
0.085661083459854
0.085661083459854
0.085661083459854
0.329801708459854
0.451872020959854
0.451872020959854
0.329801708459854
-0.280549854040146
-0.890901446342468
-0.768831133842468
-0.158479541540146
0.451872020959854
0.696012616157532
0.329801708459854
-0.158479541540146
-0.280549854040146
-0.402620166540146
-0.646760821342468
-0.280549854040146
0.329801708459854
0.329801708459854
-0.280549854040146
-0.402620166540146
-0.280549854040146
-0.524690508842468
-0.646760821342468
-0.280549854040146
0.085661083459854
0.451872020959854
0.451872020959854
0.085661083459854
-0.158479541540146
-0.158479541540146
0.085661083459854
0.451872020959854
0.696012616157532
0.451872020959854
0.085661083459854
0.085661083459854
0.085661083459854
-0.524690508842468
-0.890901446342468
-0.646760821342468
0.085661083459854
0.696012616157532
0.696012616157532
0.329801708459854
-0.402620166540146
-0.890901446342468
-0.646760821342468
-0.036409229040146
0.451872020959854
-0.036409229040146
-0.524690508842468
-0.402620166540146
0.085661083459854
0.207731395959854
-0.036409229040146
-0.036409229040146
0.207731395959854
0.329801708459854
0.207731395959854
-0.036409229040146
-0.158479541540146
-0.158479541540146
-0.158479541540146
-0.036409229040146
0.085661083459854
0.451872020959854
0.329801708459854
0.329801708459854
0.451872020959854
0.329801708459854
-0.280549854040146
-0.402620166540146
-0.036409229040146
0.085661083459854
-0.036409229040146
-0.280549854040146
-0.158479541540146
0.329801708459854
0.573942303657532
0.085661083459854
-0.524690508842468
-0.646760821342468
-0.280549854040146
0.085661083459854
0.085661083459854
-0.280549854040146
-0.158479541540146
0.207731395959854
0.207731395959854
-0.158479541540146
-0.280549854040146
-0.158479541540146
-0.280549854040146
-0.402620166540146
-0.036409229040146
0.207731395959854
0.207731395959854
-0.036409229040146
-0.280549854040146
-0.280549854040146
0.085661083459854
0.207731395959854
-0.158479541540146
-0.280549854040146
-0.036409229040146
0.329801708459854
0.329801708459854
-0.158479541540146
-0.402620166540146
0.085661083459854
0.818082928657532
0.940153002738953
0.451872020959854
-0.402620166540146
-0.890901446342468
-0.646760821342468
-0.158479541540146
-0.036409229040146
-0.280549854040146
-0.280549854040146
-0.036409229040146
0.451872020959854
0.940153002738953
0.818082928657532
0.329801708459854
0.085661083459854
-0.036409229040146
-0.280549854040146
-0.524690508842468
-0.158479541540146
0.329801708459854
0.085661083459854
-0.524690508842468
-0.646760821342468
-0.402620166540146
-0.036409229040146
0.085661083459854
-0.280549854040146
-0.646760821342468
-0.158479541540146
0.696012616157532
0.818082928657532
0.329801708459854
-0.036409229040146
-0.036409229040146
0.451872020959854
0.696012616157532
0.207731395959854
-0.402620166540146
-0.524690508842468
-0.280549854040146
-0.036409229040146
0.085661083459854
0.085661083459854
-0.158479541540146
-0.158479541540146
-0.158479541540146
-0.158479541540146
0.207731395959854
0.451872020959854
0.085661083459854
-0.524690508842468
-0.402620166540146
-0.158479541540146
-0.158479541540146
-0.280549854040146
-0.036409229040146
0.573942303657532
0.818082928657532
0.451872020959854
-0.036409229040146
-0.280549854040146
-0.280549854040146
0.085661083459854
0.573942303657532
0.207731395959854
-0.646760821342468
-1.012971758842468
-0.402620166540146
0.329801708459854
0.573942303657532
0.696012616157532
0.451872020959854
-0.036409229040146
-0.280549854040146
-0.158479541540146
-0.036409229040146
-0.402620166540146
-0.646760821342468
-0.524690508842468
-0.036409229040146
0.207731395959854
0.329801708459854
0.207731395959854
0.207731395959854
0.085661083459854
0.207731395959854
0.451872020959854
0.329801708459854
0.085661083459854
-0.280549854040146
-0.158479541540146
-0.158479541540146
-0.280549854040146
-0.402620166540146
-0.280549854040146
0.085661083459854
0.207731395959854
-0.158479541540146
-0.158479541540146
0.329801708459854
0.696012616157532
0.085661083459854
-0.890901446342468
-1.012971758842468
-0.402620166540146
0.451872020959854
0.573942303657532
0.451872020959854
0.085661083459854
-0.280549854040146
-0.524690508842468
-0.280549854040146
0.329801708459854
0.451872020959854
0.085661083459854
0.085661083459854
0.329801708459854
0.207731395959854
0.085661083459854
-0.158479541540146
-0.036409229040146
0.085661083459854
0.085661083459854
-0.158479541540146
-0.280549854040146
-0.158479541540146
-0.158479541540146
-0.036409229040146
-0.036409229040146
-0.158479541540146
-0.158479541540146
0.085661083459854
0.329801708459854
0.329801708459854
-0.036409229040146
-0.402620166540146
-0.524690508842468
-0.280549854040146
-0.036409229040146
0.451872020959854
0.818082928657532
0.818082928657532
0.085661083459854
-0.768831133842468
-0.890901446342468
-0.402620166540146
0.085661083459854
-0.280549854040146
-0.402620166540146
0.085661083459854
0.573942303657532
0.818082928657532
0.451872020959854
-0.158479541540146
-0.646760821342468
-0.524690508842468
-0.158479541540146
0.329801708459854
0.573942303657532
0.329801708459854
-0.158479541540146
-0.402620166540146
0.085661083459854
0.451872020959854
0.207731395959854
-0.036409229040146
-0.036409229040146
0.085661083459854
0.207731395959854
0.085661083459854
0.085661083459854
-0.158479541540146
-0.280549854040146
-0.036409229040146
0.451872020959854
0.696012616157532
0.329801708459854
-0.402620166540146
-0.768831133842468
-0.524690508842468
-0.158479541540146
-0.158479541540146
-0.036409229040146
0.207731395959854
0.451872020959854
0.451872020959854
0.329801708459854
-0.402620166540146
-0.890901446342468
-0.768831133842468
-0.402620166540146
0.085661083459854
0.207731395959854
0.451872020959854
0.696012616157532
0.573942303657532
0.085661083459854
-0.524690508842468
-0.646760821342468
-0.768831133842468
-0.646760821342468
-0.280549854040146
0.085661083459854
0.573942303657532
0.696012616157532
0.329801708459854
-0.036409229040146
-0.158479541540146
-0.036409229040146
0.329801708459854
0.451872020959854
0.085661083459854
-0.402620166540146
-0.280549854040146
0.329801708459854
0.696012616157532
0.207731395959854
-0.280549854040146
-0.280549854040146
-0.036409229040146
-0.036409229040146
-0.036409229040146
0.207731395959854
0.207731395959854
-0.280549854040146
-0.280549854040146
0.085661083459854
-0.158479541540146
-0.646760821342468
-0.890901446342468
-0.646760821342468
-0.158479541540146
0.329801708459854
0.451872020959854
0.451872020959854
-0.158479541540146
-0.524690508842468
-0.280549854040146
0.329801708459854
0.451872020959854
0.329801708459854
-0.036409229040146
-0.158479541540146
-0.280549854040146
-0.280549854040146
-0.402620166540146
-0.280549854040146
-0.036409229040146
0.573942303657532
0.696012616157532
0.451872020959854
0.207731395959854
0.207731395959854
0.329801708459854
0.207731395959854
-0.158479541540146
-0.158479541540146
-0.158479541540146
-0.524690508842468
-0.768831133842468
-0.402620166540146
0.329801708459854
0.207731395959854
-0.158479541540146
-0.280549854040146
-0.036409229040146
0.207731395959854
0.085661083459854
-0.036409229040146
0.085661083459854
-0.036409229040146
-0.158479541540146
0.085661083459854
0.573942303657532
0.207731395959854
-0.280549854040146
-0.524690508842468
-0.524690508842468
-0.280549854040146
-0.036409229040146
-0.280549854040146
-0.768831133842468
-0.768831133842468
-0.036409229040146
0.696012616157532
0.818082928657532
0.329801708459854
0.085661083459854
-0.036409229040146
-0.036409229040146
0.207731395959854
0.207731395959854
0.085661083459854
-0.158479541540146
-0.280549854040146
0.085661083459854
0.573942303657532
0.573942303657532
0.207731395959854
-0.158479541540146
-0.280549854040146
-0.158479541540146
0.207731395959854
0.329801708459854
0.329801708459854
-0.036409229040146
-0.402620166540146
-0.768831133842468
-0.402620166540146
0.329801708459854
0.818082928657532
0.573942303657532
0.207731395959854
-0.158479541540146
-0.158479541540146
0.329801708459854
0.329801708459854
-0.280549854040146
-0.524690508842468
-0.036409229040146
0.451872020959854
0.085661083459854
-0.402620166540146
-0.158479541540146
0.085661083459854
0.085661083459854
-0.036409229040146
0.207731395959854
0.573942303657532
0.573942303657532
0.085661083459854
-0.280549854040146
-0.524690508842468
-0.402620166540146
-0.036409229040146
0.085661083459854
-0.036409229040146
-0.280549854040146
-0.646760821342468
-0.524690508842468
0.451872020959854
1.062223315238953
1.062223315238953
0.451872020959854
-0.280549854040146
-0.768831133842468
-0.402620166540146
0.451872020959854
0.940153002738953
0.451872020959854
-0.158479541540146
-0.280549854040146
-0.158479541540146
-0.280549854040146
-0.524690508842468
-0.524690508842468
0.085661083459854
0.451872020959854
-0.036409229040146
-0.524690508842468
-0.646760821342468
-0.158479541540146
0.451872020959854
0.573942303657532
0.329801708459854
-0.036409229040146
-0.524690508842468
-0.524690508842468
-0.158479541540146
-0.036409229040146
-0.158479541540146
-0.280549854040146
-0.036409229040146
0.573942303657532
0.940153002738953
0.451872020959854
-0.280549854040146
-0.524690508842468
-0.036409229040146
0.085661083459854
-0.402620166540146
-0.646760821342468
-0.402620166540146
-0.036409229040146
0.329801708459854
0.573942303657532
0.451872020959854
0.207731395959854
-0.158479541540146
-0.158479541540146
-0.158479541540146
-0.036409229040146
0.329801708459854
0.085661083459854
-0.280549854040146
-0.524690508842468
-0.280549854040146
0.207731395959854
0.207731395959854
0.207731395959854
0.207731395959854
0.085661083459854
-0.036409229040146
0.207731395959854
0.085661083459854
0.085661083459854
-0.158479541540146
-0.280549854040146
-0.158479541540146
-0.036409229040146
0.207731395959854
0.451872020959854
-0.036409229040146
-0.280549854040146
-0.158479541540146
0.207731395959854
0.085661083459854
-0.158479541540146
0.085661083459854
0.696012616157532
0.818082928657532
0.329801708459854
-0.280549854040146
-0.280549854040146
-0.280549854040146
-0.280549854040146
-0.280549854040146
-0.036409229040146
0.207731395959854
0.085661083459854
-0.280549854040146
-0.036409229040146
0.451872020959854
0.696012616157532
0.329801708459854
-0.036409229040146
-0.280549854040146
-0.280549854040146
-0.158479541540146
0.329801708459854
0.451872020959854
0.207731395959854
-0.036409229040146
-0.036409229040146
-0.158479541540146
-0.646760821342468
-0.646760821342468
-0.280549854040146
-0.158479541540146
-0.158479541540146
-0.280549854040146
-0.524690508842468
-0.524690508842468
0.085661083459854
0.696012616157532
0.940153002738953
0.573942303657532
0.207731395959854
-0.158479541540146
-0.402620166540146
-0.402620166540146
-0.036409229040146
0.207731395959854
0.329801708459854
0.451872020959854
0.573942303657532
0.207731395959854
-0.524690508842468
-0.768831133842468
-0.646760821342468
-0.036409229040146
0.329801708459854
0.085661083459854
-0.158479541540146
-0.158479541540146
-0.036409229040146
-0.036409229040146
-0.036409229040146
-0.280549854040146
-0.158479541540146
0.085661083459854
0.451872020959854
0.696012616157532
0.451872020959854
-0.280549854040146
-0.646760821342468
-0.036409229040146
0.451872020959854
0.573942303657532
0.451872020959854
0.329801708459854
0.085661083459854
-0.036409229040146
-0.036409229040146
-0.280549854040146
-0.524690508842468
-0.280549854040146
0.329801708459854
0.696012616157532
0.573942303657532
