# Supplementary material for: Small Size of Recorded Neuronal Structures Confines the Accuracy in Direct Axonal Voltage Measurements
Source: eNeuro. 2021 Aug 2;8(4):ENEURO.0059-21.2021. doi: 10.1523/ENEURO.0059-21.2021 (PMC8342265; doi:10.1523/ENEURO.0059-21.2021)
Supplement: Extended Data 1 — NEURON codes producing data shown in Figures 2, 5, 8. Download Extended Data 1, ZIP file. [file enu-eN-NWR-0059-21-s01.zip › realistic amplifier model/1_amplifier construction/filter_set/test_1/2k.dat]

0.004842936992645
0.004842936992645
0.004842936992645
0.004842936992645
0.004842936992645
0.004842936992645
0.004842936992645
0.004842936992645
0.004842936992645
0.004842936992645
0.004842936992645
0.004842936992645
0.004842936992645
0.004842936992645
0.004842936992645
0.004842936992645
0.004842936992645
0.004842936992645
0.004842936992645
0.004842936992645
0.004842936992645
0.004842936992645
0.004842936992645
0.004842936992645
0.004842936992645
0.004842936992645
0.004842936992645
-0.117227375507355
0.004842936992645
0.004842936992645
0.004842936992645
0.004842936992645
0.004842936992645
0.004842936992645
0.004842936992645
0.004842936992645
-0.117227375507355
0.004842936992645
0.004842936992645
0.004842936992645
0.004842936992645
0.004842936992645
0.004842936992645
0.004842936992645
0.004842936992645
0.004842936992645
0.004842936992645
0.004842936992645
0.004842936992645
0.004842936992645
0.004842936992645
0.004842936992645
0.004842936992645
0.004842936992645
0.004842936992645
0.004842936992645
0.004842936992645
0.004842936992645
0.004842936992645
0.004842936992645
0.004842936992645
0.004842936992645
0.004842936992645
0.004842936992645
0.004842936992645
0.004842936992645
0.004842936992645
0.004842936992645
0.004842936992645
0.004842936992645
0.004842936992645
0.004842936992645
0.004842936992645
0.004842936992645
0.004842936992645
0.004842936992645
0.004842936992645
0.004842936992645
0.004842936992645
0.004842936992645
0.004842936992645
0.004842936992645
0.004842936992645
0.004842936992645
0.004842936992645
0.004842936992645
0.004842936992645
0.004842936992645
0.004842936992645
0.004842936992645
0.004842936992645
0.004842936992645
0.004842936992645
0.004842936992645
0.004842936992645
-0.117227375507355
0.004842936992645
0.004842936992645
0.004842936992645
-0.117227375507355
-0.117227375507355
0.004842936992645
-0.117227375507355
-0.117227375507355
-0.117227375507355
0.004842936992645
0.004842936992645
0.004842936992645
0.004842936992645
0.004842936992645
0.004842936992645
-0.117227375507355
0.004842936992645
0.004842936992645
0.004842936992645
0.004842936992645
0.004842936992645
0.004842936992645
0.004842936992645
0.004842936992645
0.004842936992645
0.004842936992645
0.004842936992645
-0.117227375507355
-0.117227375507355
-0.117227375507355
-0.117227375507355
-0.117227375507355
-0.117227375507355
-0.117227375507355
-0.117227375507355
-0.117227375507355
-0.117227375507355
-0.117227375507355
-0.117227375507355
-0.117227375507355
-0.117227375507355
-0.117227375507355
-0.117227375507355
-0.117227375507355
-0.117227375507355
-0.117227375507355
0.004842936992645
0.004842936992645
0.004842936992645
-0.117227375507355
-0.117227375507355
0.004842936992645
0.004842936992645
-0.117227375507355
0.004842936992645
-0.117227375507355
0.004842936992645
0.004842936992645
0.004842936992645
0.004842936992645
0.004842936992645
0.004842936992645
0.004842936992645
0.004842936992645
0.004842936992645
0.004842936992645
0.004842936992645
0.004842936992645
0.004842936992645
0.004842936992645
0.004842936992645
0.004842936992645
0.004842936992645
0.004842936992645
0.004842936992645
0.004842936992645
0.004842936992645
0.004842936992645
0.004842936992645
0.004842936992645
0.004842936992645
0.004842936992645
0.004842936992645
0.004842936992645
0.004842936992645
0.004842936992645
0.004842936992645
0.004842936992645
0.004842936992645
0.004842936992645
0.004842936992645
0.004842936992645
0.004842936992645
0.004842936992645
0.004842936992645
0.004842936992645
0.004842936992645
0.004842936992645
0.004842936992645
0.004842936992645
0.004842936992645
0.004842936992645
0.004842936992645
0.004842936992645
0.004842936992645
0.004842936992645
0.004842936992645
0.004842936992645
0.004842936992645
0.004842936992645
0.126913249492645
0.126913249492645
0.126913249492645
0.004842936992645
0.004842936992645
0.004842936992645
0.004842936992645
0.126913249492645
0.004842936992645
0.004842936992645
0.004842936992645
0.004842936992645
0.126913249492645
0.004842936992645
0.004842936992645
0.004842936992645
0.004842936992645
0.004842936992645
0.004842936992645
0.004842936992645
0.004842936992645
0.004842936992645
0.004842936992645
0.004842936992645
0.004842936992645
0.004842936992645
0.004842936992645
0.004842936992645
0.004842936992645
0.004842936992645
0.126913249492645
0.126913249492645
0.004842936992645
0.126913249492645
0.004842936992645
0.004842936992645
0.004842936992645
0.004842936992645
0.004842936992645
0.004842936992645
0.004842936992645
0.004842936992645
0.004842936992645
0.004842936992645
0.004842936992645
0.004842936992645
0.004842936992645
0.004842936992645
0.004842936992645
0.004842936992645
0.004842936992645
0.004842936992645
0.004842936992645
0.004842936992645
0.004842936992645
0.004842936992645
0.004842936992645
0.004842936992645
0.004842936992645
0.004842936992645
0.004842936992645
0.004842936992645
0.004842936992645
0.004842936992645
0.004842936992645
0.004842936992645
0.004842936992645
0.004842936992645
0.004842936992645
0.004842936992645
0.004842936992645
0.004842936992645
0.004842936992645
0.004842936992645
0.004842936992645
0.004842936992645
0.004842936992645
0.004842936992645
0.004842936992645
0.004842936992645
0.004842936992645
0.004842936992645
0.004842936992645
0.004842936992645
0.004842936992645
0.004842936992645
0.004842936992645
0.004842936992645
0.004842936992645
0.004842936992645
0.004842936992645
0.004842936992645
0.004842936992645
0.004842936992645
0.004842936992645
0.004842936992645
0.004842936992645
0.004842936992645
0.004842936992645
0.004842936992645
0.004842936992645
0.004842936992645
0.004842936992645
0.004842936992645
0.004842936992645
0.004842936992645
0.004842936992645
0.004842936992645
0.004842936992645
0.004842936992645
0.004842936992645
0.004842936992645
0.004842936992645
0.004842936992645
0.004842936992645
0.004842936992645
0.004842936992645
0.004842936992645
0.004842936992645
0.004842936992645
0.004842936992645
0.004842936992645
0.004842936992645
0.004842936992645
0.004842936992645
0.004842936992645
0.004842936992645
0.004842936992645
0.004842936992645
0.004842936992645
0.004842936992645
0.004842936992645
0.004842936992645
0.004842936992645
0.004842936992645
0.004842936992645
0.004842936992645
0.004842936992645
0.004842936992645
0.004842936992645
0.004842936992645
0.004842936992645
0.004842936992645
0.004842936992645
0.004842936992645
0.004842936992645
0.004842936992645
0.004842936992645
0.004842936992645
0.004842936992645
0.004842936992645
0.004842936992645
0.004842936992645
0.004842936992645
0.004842936992645
0.004842936992645
0.004842936992645
0.004842936992645
0.004842936992645
0.004842936992645
0.004842936992645
0.004842936992645
0.004842936992645
0.004842936992645
0.004842936992645
0.004842936992645
0.004842936992645
0.004842936992645
0.004842936992645
0.004842936992645
0.004842936992645
0.004842936992645
0.004842936992645
0.004842936992645
0.004842936992645
0.004842936992645
0.004842936992645
0.004842936992645
0.004842936992645
0.004842936992645
0.004842936992645
0.004842936992645
0.004842936992645
0.004842936992645
0.004842936992645
0.004842936992645
0.004842936992645
0.004842936992645
0.004842936992645
0.004842936992645
0.004842936992645
0.004842936992645
0.004842936992645
0.004842936992645
0.004842936992645
0.004842936992645
0.004842936992645
0.004842936992645
0.004842936992645
0.004842936992645
0.004842936992645
0.004842936992645
0.004842936992645
0.004842936992645
0.004842936992645
0.004842936992645
0.004842936992645
0.004842936992645
0.004842936992645
0.004842936992645
0.004842936992645
0.004842936992645
-0.117227375507355
-0.117227375507355
-0.117227375507355
-0.117227375507355
-0.117227375507355
-0.117227375507355
-0.117227375507355
-0.117227375507355
-0.117227375507355
-0.117227375507355
-0.117227375507355
-0.117227375507355
-0.117227375507355
-0.117227375507355
-0.117227375507355
-0.117227375507355
-0.117227375507355
-0.117227375507355
-0.117227375507355
-0.117227375507355
-0.117227375507355
0.004842936992645
0.004842936992645
0.004842936992645
0.004842936992645
0.004842936992645
0.004842936992645
0.004842936992645
0.004842936992645
0.004842936992645
0.004842936992645
0.004842936992645
0.004842936992645
0.004842936992645
0.004842936992645
0.004842936992645
0.004842936992645
0.004842936992645
0.004842936992645
0.004842936992645
0.004842936992645
0.004842936992645
0.004842936992645
0.004842936992645
0.004842936992645
0.004842936992645
0.004842936992645
0.004842936992645
0.004842936992645
0.004842936992645
0.004842936992645
0.004842936992645
0.004842936992645
0.004842936992645
0.004842936992645
0.004842936992645
0.004842936992645
0.004842936992645
0.004842936992645
0.004842936992645
-0.117227375507355
0.004842936992645
0.004842936992645
0.004842936992645
0.004842936992645
0.004842936992645
0.004842936992645
-0.117227375507355
-0.117227375507355
-0.117227375507355
-0.117227375507355
-0.117227375507355
-0.117227375507355
-0.117227375507355
-0.117227375507355
-0.117227375507355
-0.117227375507355
-0.117227375507355
-0.117227375507355
-0.117227375507355
-0.117227375507355
-0.117227375507355
-0.117227375507355
0.004842936992645
0.004842936992645
0.004842936992645
0.004842936992645
0.004842936992645
0.004842936992645
0.004842936992645
0.004842936992645
0.004842936992645
0.004842936992645
0.004842936992645
0.004842936992645
0.004842936992645
0.004842936992645
0.004842936992645
0.004842936992645
0.004842936992645
0.004842936992645
0.004842936992645
0.004842936992645
0.004842936992645
0.004842936992645
0.004842936992645
0.004842936992645
0.004842936992645
0.004842936992645
0.004842936992645
0.004842936992645
0.004842936992645
0.004842936992645
0.004842936992645
0.004842936992645
0.004842936992645
0.004842936992645
0.004842936992645
0.004842936992645
0.004842936992645
0.004842936992645
0.004842936992645
0.004842936992645
0.004842936992645
0.004842936992645
0.004842936992645
0.004842936992645
0.004842936992645
0.004842936992645
0.004842936992645
0.004842936992645
0.004842936992645
0.004842936992645
0.004842936992645
0.004842936992645
0.004842936992645
0.004842936992645
0.004842936992645
0.004842936992645
0.004842936992645
0.004842936992645
0.004842936992645
0.004842936992645
0.004842936992645
0.004842936992645
0.004842936992645
0.004842936992645
0.004842936992645
0.004842936992645
0.004842936992645
0.004842936992645
0.004842936992645
0.004842936992645
0.004842936992645
0.004842936992645
0.004842936992645
0.004842936992645
0.004842936992645
0.004842936992645
0.004842936992645
0.004842936992645
0.004842936992645
0.004842936992645
0.004842936992645
0.004842936992645
0.004842936992645
0.004842936992645
0.004842936992645
0.004842936992645
0.004842936992645
0.004842936992645
0.004842936992645
0.004842936992645
0.004842936992645
0.004842936992645
0.004842936992645
0.004842936992645
0.004842936992645
0.004842936992645
0.004842936992645
0.004842936992645
0.004842936992645
0.004842936992645
0.004842936992645
0.004842936992645
0.004842936992645
0.004842936992645
0.004842936992645
0.004842936992645
0.004842936992645
0.004842936992645
0.004842936992645
0.004842936992645
0.004842936992645
0.004842936992645
0.004842936992645
0.004842936992645
0.004842936992645
0.004842936992645
0.004842936992645
0.004842936992645
0.004842936992645
0.004842936992645
0.004842936992645
0.004842936992645
0.004842936992645
0.004842936992645
0.004842936992645
0.004842936992645
0.004842936992645
0.004842936992645
0.004842936992645
0.004842936992645
0.004842936992645
0.004842936992645
0.004842936992645
0.004842936992645
0.004842936992645
0.004842936992645
0.004842936992645
0.004842936992645
0.004842936992645
0.004842936992645
0.004842936992645
0.004842936992645
0.004842936992645
0.004842936992645
0.004842936992645
0.004842936992645
0.004842936992645
0.004842936992645
0.004842936992645
0.004842936992645
0.004842936992645
0.004842936992645
0.004842936992645
0.004842936992645
0.004842936992645
0.004842936992645
0.004842936992645
0.004842936992645
0.004842936992645
0.004842936992645
0.004842936992645
0.004842936992645
0.004842936992645
0.004842936992645
0.004842936992645
0.004842936992645
0.004842936992645
0.004842936992645
0.004842936992645
0.004842936992645
0.004842936992645
0.004842936992645
0.004842936992645
0.004842936992645
-0.117227375507355
0.004842936992645
0.004842936992645
0.004842936992645
0.004842936992645
-0.117227375507355
-0.117227375507355
-0.117227375507355
-0.117227375507355
-0.117227375507355
-0.117227375507355
-0.117227375507355
-0.117227375507355
-0.117227375507355
-0.117227375507355
-0.117227375507355
-0.117227375507355
-0.117227375507355
-0.117227375507355
-0.117227375507355
-0.117227375507355
-0.117227375507355
-0.117227375507355
-0.117227375507355
-0.117227375507355
-0.117227375507355
-0.117227375507355
-0.117227375507355
-0.117227375507355
-0.117227375507355
-0.117227375507355
-0.117227375507355
-0.117227375507355
-0.117227375507355
-0.117227375507355
-0.117227375507355
0.004842936992645
0.004842936992645
-0.117227375507355
-0.117227375507355
-0.117227375507355
0.004842936992645
-0.117227375507355
0.004842936992645
-0.117227375507355
-0.117227375507355
0.004842936992645
0.004842936992645
-0.117227375507355
0.004842936992645
0.004842936992645
0.004842936992645
0.004842936992645
0.004842936992645
0.004842936992645
0.004842936992645
0.004842936992645
0.004842936992645
0.004842936992645
0.004842936992645
0.004842936992645
0.004842936992645
0.004842936992645
0.004842936992645
0.004842936992645
0.004842936992645
0.004842936992645
0.004842936992645
0.004842936992645
0.004842936992645
0.004842936992645
0.004842936992645
0.004842936992645
0.004842936992645
0.004842936992645
0.004842936992645
0.004842936992645
0.004842936992645
0.004842936992645
0.004842936992645
0.004842936992645
0.004842936992645
0.004842936992645
0.004842936992645
0.004842936992645
0.004842936992645
0.004842936992645
0.004842936992645
0.004842936992645
0.004842936992645
0.004842936992645
0.004842936992645
0.004842936992645
0.004842936992645
0.004842936992645
0.004842936992645
0.004842936992645
0.004842936992645
0.004842936992645
0.004842936992645
0.004842936992645
0.004842936992645
0.004842936992645
0.004842936992645
0.004842936992645
0.004842936992645
0.004842936992645
0.004842936992645
0.004842936992645
0.004842936992645
0.004842936992645
0.004842936992645
0.004842936992645
0.004842936992645
0.004842936992645
0.004842936992645
0.004842936992645
0.004842936992645
0.004842936992645
0.004842936992645
0.004842936992645
0.004842936992645
0.004842936992645
0.004842936992645
0.004842936992645
0.004842936992645
0.004842936992645
0.004842936992645
0.004842936992645
0.004842936992645
0.004842936992645
0.004842936992645
0.004842936992645
0.004842936992645
0.004842936992645
0.004842936992645
0.004842936992645
0.004842936992645
0.004842936992645
0.004842936992645
0.004842936992645
0.004842936992645
0.004842936992645
0.004842936992645
0.004842936992645
0.004842936992645
0.004842936992645
0.004842936992645
0.004842936992645
0.004842936992645
0.004842936992645
0.004842936992645
0.004842936992645
0.004842936992645
0.004842936992645
0.004842936992645
0.004842936992645
0.004842936992645
0.004842936992645
0.004842936992645
0.004842936992645
0.004842936992645
0.004842936992645
0.004842936992645
0.004842936992645
0.004842936992645
0.004842936992645
0.004842936992645
0.004842936992645
0.004842936992645
0.004842936992645
0.004842936992645
0.004842936992645
0.004842936992645
0.004842936992645
0.004842936992645
0.004842936992645
0.004842936992645
0.004842936992645
0.004842936992645
0.004842936992645
0.004842936992645
0.004842936992645
0.004842936992645
0.004842936992645
0.004842936992645
0.004842936992645
0.004842936992645
0.004842936992645
0.004842936992645
0.004842936992645
0.004842936992645
0.004842936992645
0.004842936992645
0.004842936992645
0.004842936992645
0.004842936992645
0.004842936992645
0.004842936992645
0.004842936992645
0.004842936992645
0.004842936992645
0.004842936992645
0.004842936992645
0.004842936992645
0.004842936992645
0.004842936992645
0.004842936992645
0.004842936992645
0.004842936992645
0.004842936992645
0.004842936992645
0.004842936992645
0.004842936992645
0.004842936992645
0.004842936992645
0.004842936992645
0.004842936992645
0.004842936992645
0.004842936992645
0.004842936992645
0.004842936992645
0.004842936992645
0.004842936992645
0.004842936992645
0.004842936992645
0.004842936992645
0.004842936992645
0.004842936992645
0.004842936992645
0.004842936992645
0.004842936992645
0.004842936992645
0.004842936992645
0.004842936992645
0.004842936992645
0.004842936992645
0.004842936992645
0.004842936992645
0.004842936992645
0.004842936992645
0.004842936992645
0.004842936992645
0.004842936992645
0.004842936992645
0.004842936992645
0.004842936992645
0.004842936992645
0.004842936992645
0.004842936992645
0.004842936992645
0.004842936992645
0.004842936992645
0.004842936992645
0.004842936992645
0.004842936992645
0.004842936992645
0.004842936992645
0.004842936992645
0.004842936992645
0.004842936992645
0.004842936992645
0.004842936992645
0.004842936992645
0.004842936992645
0.004842936992645
0.004842936992645
0.004842936992645
0.004842936992645
0.004842936992645
0.004842936992645
0.004842936992645
0.004842936992645
0.004842936992645
0.004842936992645
0.004842936992645
0.004842936992645
0.004842936992645
0.004842936992645
0.004842936992645
0.004842936992645
0.004842936992645
0.004842936992645
0.004842936992645
0.004842936992645
0.004842936992645
0.004842936992645
0.004842936992645
0.004842936992645
0.004842936992645
0.004842936992645
0.004842936992645
0.004842936992645
0.004842936992645
0.004842936992645
0.004842936992645
0.004842936992645
0.004842936992645
0.004842936992645
0.004842936992645
0.004842936992645
0.004842936992645
0.004842936992645
0.004842936992645
0.004842936992645
0.004842936992645
0.004842936992645
0.004842936992645
0.004842936992645
0.004842936992645
0.004842936992645
0.004842936992645
0.004842936992645
0.004842936992645
0.004842936992645
0.004842936992645
0.004842936992645
0.004842936992645
0.004842936992645
0.004842936992645
0.004842936992645
0.004842936992645
0.004842936992645
0.004842936992645
0.004842936992645
0.004842936992645
0.004842936992645
0.004842936992645
0.004842936992645
0.004842936992645
0.004842936992645
0.004842936992645
0.004842936992645
0.004842936992645
0.004842936992645
0.004842936992645
0.004842936992645
0.004842936992645
0.004842936992645
0.004842936992645
0.004842936992645
0.004842936992645
0.004842936992645
0.004842936992645
0.004842936992645
0.004842936992645
0.004842936992645
0.004842936992645
0.004842936992645
0.004842936992645
0.004842936992645
0.004842936992645
0.004842936992645
0.004842936992645
0.004842936992645
0.004842936992645
0.004842936992645
0.004842936992645
0.004842936992645
0.004842936992645
0.004842936992645
0.004842936992645
0.004842936992645
0.004842936992645
0.004842936992645
0.004842936992645
0.004842936992645
0.004842936992645
0.004842936992645
0.004842936992645
0.004842936992645
0.004842936992645
0.004842936992645
0.004842936992645
0.004842936992645
0.004842936992645
0.004842936992645
0.004842936992645
0.004842936992645
0.004842936992645
0.004842936992645
0.004842936992645
0.004842936992645
0.004842936992645
0.004842936992645
0.004842936992645
0.004842936992645
0.004842936992645
0.004842936992645
0.004842936992645
0.004842936992645
0.004842936992645
0.004842936992645
0.004842936992645
0.004842936992645
0.004842936992645
0.004842936992645
0.004842936992645
0.004842936992645
0.004842936992645
0.004842936992645
0.004842936992645
0.004842936992645
0.004842936992645
0.004842936992645
0.004842936992645
0.004842936992645
0.004842936992645
0.004842936992645
0.004842936992645
0.004842936992645
0.004842936992645
0.004842936992645
0.004842936992645
0.004842936992645
0.004842936992645
0.004842936992645
0.004842936992645
0.004842936992645
0.004842936992645
0.004842936992645
0.004842936992645
0.004842936992645
0.004842936992645
0.004842936992645
0.004842936992645
0.004842936992645
0.004842936992645
0.004842936992645
0.004842936992645
0.004842936992645
0.004842936992645
0.004842936992645
0.004842936992645
0.004842936992645
0.004842936992645
0.004842936992645
0.004842936992645
0.004842936992645
0.004842936992645
0.004842936992645
0.004842936992645
0.004842936992645
0.004842936992645
0.004842936992645
0.004842936992645
0.004842936992645
0.004842936992645
0.004842936992645
0.004842936992645
0.004842936992645
0.004842936992645
0.004842936992645
0.004842936992645
0.004842936992645
0.004842936992645
0.004842936992645
0.004842936992645
0.004842936992645
0.004842936992645
0.004842936992645
0.004842936992645
0.004842936992645
0.004842936992645
0.004842936992645
0.004842936992645
0.004842936992645
0.004842936992645
0.004842936992645
0.126913249492645
0.004842936992645
0.004842936992645
0.004842936992645
0.004842936992645
0.126913249492645
0.126913249492645
0.126913249492645
0.004842936992645
0.004842936992645
0.126913249492645
0.126913249492645
0.126913249492645
0.004842936992645
0.126913249492645
0.126913249492645
0.126913249492645
0.126913249492645
0.126913249492645
0.126913249492645
0.126913249492645
0.126913249492645
0.004842936992645
0.126913249492645
0.004842936992645
0.004842936992645
0.004842936992645
0.004842936992645
0.004842936992645
0.004842936992645
0.004842936992645
0.004842936992645
0.004842936992645
0.004842936992645
0.004842936992645
0.004842936992645
0.004842936992645
0.004842936992645
0.004842936992645
0.004842936992645
0.004842936992645
0.004842936992645
0.004842936992645
0.004842936992645
0.004842936992645
0.004842936992645
0.004842936992645
0.004842936992645
0.004842936992645
0.004842936992645
0.004842936992645
0.004842936992645
0.004842936992645
0.004842936992645
0.004842936992645
0.004842936992645
0.004842936992645
0.004842936992645
0.004842936992645
0.004842936992645
0.004842936992645
0.004842936992645
0.004842936992645
0.004842936992645
0.004842936992645
0.004842936992645
0.004842936992645
0.004842936992645
0.004842936992645
0.004842936992645
0.004842936992645
0.004842936992645
0.004842936992645
0.004842936992645
0.004842936992645
0.004842936992645
0.004842936992645
0.004842936992645
0.004842936992645
0.004842936992645
0.004842936992645
0.004842936992645
0.004842936992645
0.004842936992645
0.004842936992645
0.004842936992645
0.004842936992645
0.004842936992645
0.004842936992645
0.004842936992645
0.004842936992645
0.004842936992645
0.004842936992645
0.004842936992645
0.004842936992645
0.004842936992645
0.004842936992645
0.004842936992645
0.004842936992645
0.004842936992645
0.004842936992645
0.004842936992645
0.004842936992645
0.004842936992645
0.004842936992645
0.004842936992645
0.004842936992645
0.004842936992645
0.004842936992645
0.004842936992645
0.004842936992645
0.004842936992645
0.004842936992645
0.004842936992645
0.004842936992645
0.004842936992645
0.004842936992645
0.004842936992645
0.004842936992645
0.004842936992645
0.004842936992645
0.004842936992645
0.004842936992645
0.004842936992645
0.004842936992645
0.004842936992645
0.004842936992645
0.004842936992645
0.004842936992645
0.004842936992645
0.004842936992645
0.004842936992645
0.004842936992645
0.004842936992645
0.004842936992645
0.004842936992645
0.004842936992645
0.004842936992645
0.004842936992645
0.004842936992645
0.004842936992645
0.004842936992645
0.004842936992645
0.004842936992645
0.004842936992645
0.004842936992645
0.004842936992645
0.004842936992645
0.004842936992645
0.004842936992645
0.004842936992645
0.004842936992645
0.004842936992645
0.004842936992645
0.004842936992645
0.004842936992645
0.004842936992645
0.004842936992645
0.004842936992645
0.004842936992645
0.004842936992645
0.004842936992645
0.004842936992645
0.004842936992645
0.004842936992645
0.004842936992645
0.004842936992645
0.004842936992645
0.004842936992645
0.004842936992645
0.004842936992645
0.004842936992645
0.004842936992645
0.004842936992645
0.004842936992645
0.004842936992645
0.004842936992645
0.004842936992645
0.004842936992645
0.004842936992645
0.004842936992645
0.004842936992645
0.004842936992645
0.004842936992645
0.004842936992645
0.004842936992645
0.004842936992645
0.004842936992645
0.004842936992645
0.004842936992645
0.004842936992645
0.004842936992645
0.004842936992645
0.004842936992645
0.004842936992645
0.004842936992645
0.004842936992645
0.004842936992645
0.004842936992645
0.004842936992645
0.004842936992645
0.004842936992645
0.004842936992645
0.004842936992645
0.004842936992645
0.004842936992645
0.004842936992645
0.004842936992645
0.004842936992645
0.004842936992645
0.004842936992645
0.004842936992645
0.004842936992645
0.004842936992645
0.004842936992645
0.004842936992645
0.004842936992645
0.004842936992645
0.004842936992645
0.004842936992645
0.004842936992645
0.004842936992645
0.004842936992645
0.004842936992645
0.004842936992645
-0.117227375507355
0.004842936992645
0.004842936992645
0.004842936992645
0.004842936992645
0.004842936992645
0.004842936992645
0.004842936992645
0.004842936992645
0.004842936992645
0.004842936992645
0.004842936992645
0.004842936992645
0.004842936992645
0.004842936992645
0.004842936992645
0.004842936992645
0.004842936992645
0.004842936992645
0.004842936992645
0.004842936992645
0.004842936992645
0.004842936992645
0.004842936992645
0.004842936992645
0.004842936992645
0.004842936992645
0.004842936992645
0.004842936992645
0.004842936992645
0.004842936992645
0.004842936992645
0.004842936992645
0.004842936992645
0.004842936992645
0.004842936992645
0.004842936992645
0.004842936992645
0.004842936992645
0.004842936992645
0.004842936992645
0.004842936992645
0.004842936992645
0.004842936992645
0.004842936992645
0.004842936992645
0.004842936992645
0.004842936992645
0.004842936992645
0.004842936992645
0.004842936992645
0.004842936992645
0.004842936992645
0.004842936992645
0.004842936992645
0.004842936992645
0.004842936992645
0.004842936992645
0.004842936992645
0.004842936992645
0.004842936992645
0.004842936992645
0.004842936992645
0.004842936992645
0.004842936992645
0.004842936992645
0.004842936992645
0.004842936992645
0.004842936992645
0.004842936992645
0.004842936992645
0.004842936992645
0.004842936992645
0.004842936992645
0.004842936992645
0.004842936992645
0.004842936992645
0.004842936992645
0.004842936992645
0.004842936992645
0.004842936992645
0.004842936992645
0.004842936992645
0.004842936992645
0.004842936992645
0.004842936992645
0.004842936992645
0.004842936992645
0.004842936992645
0.004842936992645
0.004842936992645
0.004842936992645
0.004842936992645
0.004842936992645
0.004842936992645
0.004842936992645
0.004842936992645
0.004842936992645
0.004842936992645
0.004842936992645
0.004842936992645
0.004842936992645
0.004842936992645
0.004842936992645
0.004842936992645
0.004842936992645
0.004842936992645
0.004842936992645
0.004842936992645
0.004842936992645
0.004842936992645
0.004842936992645
0.004842936992645
0.004842936992645
0.004842936992645
0.004842936992645
0.004842936992645
0.004842936992645
0.004842936992645
0.004842936992645
0.004842936992645
0.004842936992645
0.004842936992645
0.004842936992645
0.004842936992645
0.004842936992645
0.004842936992645
0.004842936992645
0.004842936992645
0.004842936992645
0.004842936992645
0.004842936992645
0.004842936992645
0.004842936992645
0.004842936992645
0.004842936992645
0.004842936992645
0.004842936992645
0.004842936992645
0.004842936992645
0.004842936992645
0.004842936992645
0.004842936992645
0.004842936992645
0.004842936992645
0.004842936992645
0.004842936992645
0.004842936992645
0.004842936992645
0.004842936992645
0.004842936992645
0.004842936992645
0.004842936992645
-0.117227375507355
-0.117227375507355
-0.117227375507355
0.004842936992645
0.004842936992645
-0.117227375507355
0.004842936992645
0.004842936992645
0.004842936992645
0.004842936992645
0.004842936992645
0.004842936992645
0.004842936992645
0.004842936992645
0.004842936992645
0.004842936992645
0.004842936992645
0.004842936992645
0.004842936992645
0.004842936992645
0.004842936992645
0.004842936992645
0.004842936992645
0.004842936992645
0.004842936992645
0.004842936992645
0.004842936992645
0.004842936992645
0.004842936992645
0.004842936992645
0.004842936992645
0.004842936992645
0.004842936992645
0.004842936992645
0.004842936992645
0.004842936992645
0.004842936992645
0.004842936992645
0.004842936992645
0.004842936992645
0.004842936992645
0.004842936992645
0.004842936992645
0.004842936992645
0.004842936992645
0.004842936992645
0.004842936992645
0.004842936992645
0.004842936992645
0.126913249492645
0.126913249492645
0.004842936992645
0.004842936992645
0.004842936992645
0.004842936992645
0.004842936992645
0.004842936992645
0.004842936992645
0.004842936992645
0.004842936992645
0.004842936992645
0.126913249492645
0.004842936992645
0.004842936992645
0.126913249492645
0.004842936992645
0.126913249492645
0.004842936992645
0.004842936992645
0.126913249492645
0.126913249492645
0.126913249492645
0.126913249492645
0.126913249492645
0.126913249492645
0.004842936992645
0.126913249492645
0.126913249492645
0.126913249492645
0.126913249492645
0.004842936992645
0.126913249492645
0.004842936992645
0.004842936992645
0.004842936992645
0.004842936992645
0.004842936992645
0.004842936992645
0.004842936992645
0.004842936992645
0.004842936992645
0.004842936992645
0.004842936992645
0.004842936992645
0.004842936992645
0.004842936992645
0.004842936992645
0.004842936992645
0.004842936992645
0.004842936992645
0.004842936992645
0.004842936992645
0.004842936992645
0.004842936992645
0.004842936992645
0.004842936992645
0.004842936992645
0.004842936992645
0.004842936992645
0.004842936992645
0.004842936992645
0.004842936992645
0.004842936992645
0.004842936992645
0.004842936992645
0.004842936992645
0.004842936992645
0.004842936992645
0.004842936992645
0.004842936992645
0.004842936992645
0.004842936992645
0.004842936992645
0.004842936992645
0.004842936992645
0.004842936992645
0.004842936992645
0.004842936992645
0.004842936992645
0.004842936992645
0.004842936992645
0.004842936992645
0.004842936992645
0.004842936992645
0.004842936992645
0.004842936992645
0.004842936992645
0.004842936992645
0.004842936992645
0.004842936992645
0.004842936992645
0.004842936992645
0.004842936992645
0.004842936992645
0.004842936992645
0.004842936992645
0.004842936992645
0.004842936992645
0.004842936992645
0.004842936992645
0.004842936992645
0.004842936992645
0.004842936992645
0.004842936992645
0.004842936992645
0.004842936992645
0.004842936992645
0.004842936992645
0.004842936992645
0.004842936992645
0.004842936992645
0.004842936992645
0.004842936992645
0.004842936992645
0.004842936992645
0.004842936992645
0.004842936992645
0.004842936992645
0.004842936992645
0.004842936992645
0.004842936992645
0.004842936992645
0.004842936992645
0.004842936992645
0.004842936992645
0.004842936992645
0.004842936992645
0.004842936992645
0.004842936992645
0.004842936992645
0.004842936992645
0.004842936992645
0.004842936992645
0.004842936992645
0.004842936992645
0.004842936992645
0.004842936992645
0.004842936992645
0.004842936992645
0.004842936992645
0.004842936992645
0.004842936992645
0.004842936992645
0.004842936992645
0.004842936992645
0.004842936992645
0.004842936992645
0.004842936992645
0.004842936992645
0.004842936992645
0.004842936992645
0.004842936992645
0.004842936992645
0.004842936992645
0.004842936992645
0.004842936992645
0.004842936992645
0.004842936992645
0.004842936992645
0.004842936992645
0.004842936992645
0.004842936992645
0.004842936992645
0.004842936992645
0.004842936992645
0.004842936992645
0.004842936992645
0.004842936992645
0.004842936992645
0.004842936992645
0.004842936992645
0.004842936992645
0.004842936992645
0.004842936992645
0.004842936992645
0.004842936992645
0.004842936992645
0.004842936992645
0.004842936992645
0.004842936992645
0.004842936992645
0.004842936992645
0.004842936992645
0.004842936992645
0.004842936992645
0.004842936992645
0.004842936992645
0.004842936992645
0.004842936992645
0.004842936992645
0.004842936992645
0.004842936992645
0.004842936992645
0.004842936992645
0.004842936992645
0.004842936992645
0.004842936992645
0.004842936992645
0.004842936992645
0.004842936992645
0.004842936992645
0.004842936992645
0.004842936992645
0.004842936992645
0.004842936992645
0.004842936992645
0.004842936992645
0.004842936992645
0.004842936992645
0.004842936992645
0.004842936992645
0.004842936992645
0.004842936992645
0.004842936992645
0.004842936992645
0.004842936992645
0.004842936992645
0.004842936992645
0.004842936992645
0.004842936992645
0.004842936992645
0.004842936992645
0.004842936992645
0.004842936992645
0.004842936992645
0.004842936992645
0.004842936992645
0.004842936992645
0.004842936992645
0.004842936992645
0.004842936992645
0.004842936992645
0.004842936992645
0.004842936992645
0.004842936992645
0.004842936992645
0.004842936992645
0.004842936992645
0.004842936992645
0.004842936992645
0.004842936992645
0.004842936992645
0.004842936992645
0.004842936992645
0.004842936992645
0.004842936992645
0.004842936992645
0.004842936992645
0.004842936992645
0.004842936992645
0.004842936992645
0.004842936992645
0.004842936992645
0.004842936992645
0.004842936992645
0.004842936992645
0.004842936992645
0.004842936992645
0.004842936992645
0.004842936992645
0.004842936992645
0.004842936992645
0.004842936992645
0.004842936992645
0.004842936992645
0.004842936992645
0.004842936992645
0.004842936992645
0.004842936992645
0.004842936992645
0.004842936992645
0.004842936992645
0.004842936992645
0.004842936992645
0.004842936992645
0.004842936992645
0.004842936992645
0.004842936992645
0.004842936992645
0.004842936992645
0.004842936992645
0.004842936992645
0.004842936992645
0.004842936992645
0.004842936992645
0.004842936992645
0.004842936992645
0.004842936992645
0.004842936992645
0.004842936992645
0.004842936992645
0.004842936992645
0.004842936992645
0.004842936992645
0.004842936992645
0.004842936992645
0.004842936992645
0.004842936992645
0.004842936992645
0.004842936992645
0.004842936992645
0.004842936992645
0.004842936992645
0.004842936992645
0.004842936992645
0.004842936992645
0.004842936992645
0.004842936992645
0.004842936992645
0.004842936992645
0.004842936992645
0.004842936992645
0.004842936992645
0.004842936992645
0.004842936992645
0.004842936992645
0.004842936992645
0.004842936992645
0.004842936992645
0.004842936992645
0.004842936992645
0.004842936992645
0.004842936992645
0.004842936992645
0.004842936992645
0.004842936992645
0.004842936992645
0.004842936992645
0.004842936992645
0.004842936992645
0.004842936992645
0.126913249492645
0.004842936992645
-0.239297688007355
-0.361368000507355
-0.727578938007355
-1.337930440902710
-2.192422389984131
-3.168984889984131
-4.267617702484131
-5.732461452484131
-7.319375038146973
-9.150429725646973
-11.103554725646973
-13.178750038146973
-15.498085975646973
-17.695350646972656
-20.136756896972656
-22.456092834472656
-24.897499084472656
-27.216835021972656
-29.536170959472656
-31.855506896972656
-34.052768707275391
-36.250034332275391
-38.203159332275391
-40.156284332275391
-41.865268707275391
-43.574253082275391
-45.039096832275391
-46.381870269775391
-47.480503082275391
-48.457065582275391
-49.311557769775391
-49.921909332275391
-50.410190582275391
-50.776401519775391
-50.898471832275391
-51.020542144775391
-50.898471832275391
-50.654331207275391
-50.166049957275391
-49.677768707275391
-49.067417144775391
-48.334995269775391
-47.480503082275391
-46.503940582275391
-45.527378082275391
-44.428745269775391
-43.208042144775391
-41.987339019775391
-40.766635894775391
-39.423862457275391
-38.081089019775391
-36.616245269775391
-35.151401519775391
-33.808628082275391
-32.343788146972656
-30.878944396972656
-29.414100646972656
-27.949256896972656
-26.606483459472656
-25.141639709472656
-23.798866271972656
-22.456092834472656
-21.113319396972656
-19.892616271972656
-18.671913146972656
-17.451210021972656
-16.230506896972656
-15.131875038146973
-14.033242225646973
-12.934609413146973
-11.958046913146973
-10.981484413146973
-10.126992225646973
-9.272500038146973
-8.418007850646973
-7.685585975646973
-6.831094264984131
-6.220742702484131
-5.610391139984131
-5.000039577484131
-4.389688014984131
-3.901406764984131
-3.291055202484131
-3.046914577484131
-2.558633327484131
-2.192422389984131
-1.948282003402710
-1.582071065902710
-1.215860128402710
-0.971719563007355
-0.727578938007355
-0.605508625507355
-0.361368000507355
-0.239297688007355
-0.117227375507355
0.004842936992645
0.126913249492645
0.248983561992645
0.371053874492645
0.371053874492645
0.493124186992645
0.493124186992645
0.493124186992645
0.493124186992645
0.493124186992645
0.493124186992645
0.493124186992645
0.493124186992645
0.493124186992645
0.493124186992645
0.371053874492645
0.371053874492645
0.371053874492645
0.371053874492645
0.248983561992645
0.248983561992645
0.248983561992645
0.248983561992645
0.126913249492645
0.126913249492645
0.126913249492645
0.126913249492645
0.004842936992645
0.004842936992645
0.004842936992645
0.004842936992645
-0.117227375507355
-0.117227375507355
-0.117227375507355
-0.117227375507355
-0.117227375507355
-0.117227375507355
-0.239297688007355
-0.239297688007355
-0.239297688007355
-0.239297688007355
-0.239297688007355
-0.239297688007355
-0.239297688007355
-0.239297688007355
-0.361368000507355
-0.361368000507355
-0.361368000507355
-0.361368000507355
-0.361368000507355
-0.361368000507355
-0.361368000507355
-0.361368000507355
-0.361368000507355
-0.361368000507355
-0.361368000507355
-0.361368000507355
-0.361368000507355
-0.361368000507355
-0.361368000507355
-0.361368000507355
-0.361368000507355
-0.361368000507355
-0.361368000507355
-0.361368000507355
-0.361368000507355
-0.361368000507355
-0.361368000507355
-0.239297688007355
-0.239297688007355
-0.239297688007355
-0.239297688007355
-0.239297688007355
-0.239297688007355
-0.239297688007355
-0.239297688007355
-0.239297688007355
-0.239297688007355
-0.239297688007355
-0.239297688007355
-0.239297688007355
-0.239297688007355
-0.239297688007355
-0.239297688007355
-0.239297688007355
-0.239297688007355
-0.239297688007355
-0.239297688007355
-0.239297688007355
-0.239297688007355
-0.239297688007355
-0.239297688007355
-0.239297688007355
-0.239297688007355
-0.239297688007355
-0.239297688007355
-0.239297688007355
-0.239297688007355
-0.239297688007355
-0.239297688007355
-0.239297688007355
-0.239297688007355
-0.239297688007355
-0.239297688007355
-0.239297688007355
-0.239297688007355
-0.239297688007355
-0.239297688007355
-0.239297688007355
-0.239297688007355
-0.239297688007355
-0.239297688007355
-0.239297688007355
-0.239297688007355
-0.239297688007355
-0.239297688007355
-0.239297688007355
-0.239297688007355
-0.239297688007355
-0.239297688007355
-0.239297688007355
-0.239297688007355
-0.239297688007355
-0.239297688007355
-0.239297688007355
-0.239297688007355
-0.239297688007355
-0.239297688007355
-0.239297688007355
-0.239297688007355
-0.239297688007355
-0.239297688007355
-0.239297688007355
-0.239297688007355
-0.239297688007355
-0.239297688007355
-0.239297688007355
-0.239297688007355
-0.239297688007355
-0.239297688007355
-0.239297688007355
-0.239297688007355
-0.239297688007355
-0.239297688007355
-0.239297688007355
-0.239297688007355
-0.239297688007355
-0.117227375507355
-0.239297688007355
-0.117227375507355
-0.117227375507355
-0.117227375507355
-0.117227375507355
-0.239297688007355
-0.239297688007355
-0.117227375507355
-0.117227375507355
-0.117227375507355
-0.117227375507355
-0.117227375507355
-0.117227375507355
-0.239297688007355
-0.117227375507355
-0.117227375507355
-0.117227375507355
-0.117227375507355
-0.239297688007355
-0.239297688007355
-0.239297688007355
-0.239297688007355
-0.239297688007355
-0.239297688007355
-0.239297688007355
-0.239297688007355
-0.239297688007355
-0.239297688007355
-0.239297688007355
-0.239297688007355
-0.239297688007355
-0.239297688007355
-0.239297688007355
-0.239297688007355
-0.239297688007355
-0.239297688007355
-0.239297688007355
-0.239297688007355
-0.239297688007355
-0.239297688007355
-0.239297688007355
-0.117227375507355
-0.239297688007355
-0.117227375507355
-0.239297688007355
-0.117227375507355
-0.239297688007355
-0.117227375507355
-0.117227375507355
-0.117227375507355
-0.117227375507355
-0.117227375507355
-0.117227375507355
-0.117227375507355
-0.117227375507355
-0.117227375507355
-0.117227375507355
-0.117227375507355
-0.117227375507355
-0.117227375507355
-0.117227375507355
-0.117227375507355
-0.117227375507355
-0.117227375507355
-0.117227375507355
-0.117227375507355
-0.117227375507355
-0.117227375507355
-0.117227375507355
-0.117227375507355
-0.117227375507355
-0.117227375507355
-0.117227375507355
-0.117227375507355
-0.117227375507355
-0.117227375507355
-0.117227375507355
-0.117227375507355
-0.117227375507355
-0.239297688007355
-0.239297688007355
-0.239297688007355
-0.239297688007355
-0.239297688007355
-0.239297688007355
-0.239297688007355
-0.239297688007355
-0.239297688007355
-0.239297688007355
-0.239297688007355
-0.239297688007355
-0.239297688007355
-0.239297688007355
-0.239297688007355
-0.239297688007355
-0.239297688007355
-0.239297688007355
-0.239297688007355
-0.239297688007355
-0.239297688007355
-0.239297688007355
-0.239297688007355
-0.239297688007355
-0.239297688007355
-0.239297688007355
-0.239297688007355
-0.239297688007355
-0.239297688007355
-0.239297688007355
-0.239297688007355
-0.239297688007355
-0.239297688007355
-0.239297688007355
-0.239297688007355
-0.239297688007355
-0.239297688007355
-0.239297688007355
-0.239297688007355
-0.239297688007355
-0.239297688007355
-0.239297688007355
-0.239297688007355
-0.239297688007355
-0.239297688007355
-0.239297688007355
-0.239297688007355
-0.239297688007355
-0.239297688007355
-0.239297688007355
-0.239297688007355
-0.239297688007355
-0.239297688007355
-0.239297688007355
-0.239297688007355
-0.239297688007355
-0.239297688007355
-0.239297688007355
-0.239297688007355
-0.239297688007355
-0.117227375507355
-0.239297688007355
-0.117227375507355
-0.117227375507355
-0.117227375507355
-0.117227375507355
-0.117227375507355
-0.117227375507355
-0.117227375507355
-0.117227375507355
-0.117227375507355
-0.117227375507355
-0.117227375507355
-0.117227375507355
-0.117227375507355
-0.117227375507355
-0.117227375507355
-0.117227375507355
-0.117227375507355
-0.117227375507355
-0.117227375507355
-0.117227375507355
-0.117227375507355
-0.117227375507355
-0.117227375507355
-0.117227375507355
-0.117227375507355
-0.117227375507355
-0.117227375507355
-0.117227375507355
-0.117227375507355
-0.117227375507355
-0.117227375507355
-0.117227375507355
-0.117227375507355
-0.117227375507355
-0.117227375507355
-0.117227375507355
-0.117227375507355
-0.117227375507355
-0.117227375507355
-0.117227375507355
-0.117227375507355
-0.117227375507355
-0.117227375507355
-0.117227375507355
-0.117227375507355
-0.117227375507355
-0.117227375507355
-0.117227375507355
-0.117227375507355
-0.117227375507355
-0.117227375507355
-0.117227375507355
-0.117227375507355
-0.117227375507355
-0.117227375507355
-0.117227375507355
-0.117227375507355
-0.117227375507355
-0.117227375507355
-0.117227375507355
-0.117227375507355
-0.117227375507355
-0.117227375507355
-0.117227375507355
-0.117227375507355
-0.117227375507355
-0.117227375507355
-0.117227375507355
-0.117227375507355
-0.117227375507355
-0.117227375507355
-0.117227375507355
-0.117227375507355
-0.117227375507355
-0.117227375507355
-0.117227375507355
-0.117227375507355
-0.117227375507355
-0.117227375507355
0.004842936992645
0.004842936992645
-0.117227375507355
0.004842936992645
0.004842936992645
0.004842936992645
0.004842936992645
-0.117227375507355
-0.117227375507355
-0.117227375507355
0.004842936992645
-0.117227375507355
-0.117227375507355
0.004842936992645
-0.117227375507355
-0.117227375507355
-0.117227375507355
-0.117227375507355
-0.117227375507355
-0.117227375507355
-0.117227375507355
-0.117227375507355
-0.117227375507355
-0.117227375507355
-0.117227375507355
-0.117227375507355
-0.117227375507355
-0.117227375507355
-0.117227375507355
-0.117227375507355
-0.117227375507355
-0.117227375507355
-0.117227375507355
-0.117227375507355
-0.117227375507355
-0.117227375507355
-0.117227375507355
-0.117227375507355
-0.117227375507355
-0.117227375507355
-0.117227375507355
-0.117227375507355
-0.117227375507355
-0.117227375507355
-0.117227375507355
-0.117227375507355
-0.117227375507355
-0.117227375507355
-0.117227375507355
-0.117227375507355
-0.117227375507355
-0.117227375507355
-0.117227375507355
-0.117227375507355
-0.117227375507355
-0.117227375507355
-0.117227375507355
-0.117227375507355
-0.117227375507355
-0.117227375507355
-0.117227375507355
-0.117227375507355
-0.117227375507355
-0.117227375507355
-0.117227375507355
-0.117227375507355
-0.117227375507355
-0.117227375507355
-0.117227375507355
-0.117227375507355
-0.117227375507355
-0.117227375507355
-0.117227375507355
-0.117227375507355
-0.117227375507355
-0.117227375507355
-0.117227375507355
-0.117227375507355
-0.117227375507355
-0.117227375507355
-0.117227375507355
-0.117227375507355
-0.117227375507355
-0.117227375507355
-0.117227375507355
0.004842936992645
-0.117227375507355
-0.117227375507355
-0.117227375507355
0.004842936992645
0.004842936992645
0.004842936992645
0.004842936992645
0.004842936992645
0.004842936992645
0.004842936992645
0.004842936992645
0.004842936992645
0.004842936992645
0.004842936992645
0.004842936992645
0.004842936992645
0.004842936992645
0.004842936992645
0.004842936992645
0.004842936992645
0.004842936992645
0.004842936992645
0.004842936992645
0.004842936992645
0.004842936992645
0.004842936992645
0.004842936992645
-0.117227375507355
-0.117227375507355
-0.117227375507355
-0.117227375507355
-0.117227375507355
-0.117227375507355
-0.117227375507355
-0.117227375507355
-0.117227375507355
-0.117227375507355
-0.117227375507355
-0.117227375507355
-0.117227375507355
-0.117227375507355
-0.117227375507355
-0.117227375507355
-0.117227375507355
-0.117227375507355
-0.117227375507355
-0.117227375507355
-0.117227375507355
-0.117227375507355
-0.117227375507355
-0.117227375507355
-0.117227375507355
-0.117227375507355
-0.117227375507355
-0.117227375507355
-0.117227375507355
-0.117227375507355
-0.117227375507355
-0.117227375507355
-0.117227375507355
-0.117227375507355
-0.117227375507355
-0.117227375507355
-0.117227375507355
-0.117227375507355
-0.117227375507355
-0.117227375507355
-0.117227375507355
-0.117227375507355
-0.117227375507355
-0.117227375507355
0.004842936992645
-0.117227375507355
-0.117227375507355
-0.117227375507355
-0.117227375507355
-0.117227375507355
-0.117227375507355
-0.117227375507355
-0.117227375507355
-0.117227375507355
-0.117227375507355
-0.117227375507355
-0.117227375507355
-0.117227375507355
-0.117227375507355
-0.117227375507355
-0.117227375507355
-0.117227375507355
-0.117227375507355
-0.117227375507355
-0.117227375507355
-0.117227375507355
-0.117227375507355
-0.117227375507355
-0.117227375507355
0.004842936992645
0.004842936992645
-0.117227375507355
0.004842936992645
-0.117227375507355
0.004842936992645
0.004842936992645
0.004842936992645
0.004842936992645
0.004842936992645
0.004842936992645
0.004842936992645
0.004842936992645
0.004842936992645
0.004842936992645
0.004842936992645
0.004842936992645
0.004842936992645
0.004842936992645
0.004842936992645
0.004842936992645
0.004842936992645
0.004842936992645
0.004842936992645
0.004842936992645
0.004842936992645
0.004842936992645
0.004842936992645
0.004842936992645
0.004842936992645
0.004842936992645
0.004842936992645
0.004842936992645
0.004842936992645
0.004842936992645
0.004842936992645
0.004842936992645
0.004842936992645
0.004842936992645
0.004842936992645
0.004842936992645
0.004842936992645
0.004842936992645
0.004842936992645
0.004842936992645
0.004842936992645
0.004842936992645
0.004842936992645
0.004842936992645
0.004842936992645
0.004842936992645
0.004842936992645
0.004842936992645
0.004842936992645
0.004842936992645
0.004842936992645
0.004842936992645
0.004842936992645
0.004842936992645
0.004842936992645
0.004842936992645
0.004842936992645
0.004842936992645
0.004842936992645
0.004842936992645
0.004842936992645
0.004842936992645
0.004842936992645
0.004842936992645
0.004842936992645
0.004842936992645
0.004842936992645
0.004842936992645
0.004842936992645
0.004842936992645
0.004842936992645
0.004842936992645
0.004842936992645
0.004842936992645
0.004842936992645
0.004842936992645
0.004842936992645
0.004842936992645
0.004842936992645
0.004842936992645
0.004842936992645
0.004842936992645
0.004842936992645
0.004842936992645
0.004842936992645
0.004842936992645
0.004842936992645
0.004842936992645
0.004842936992645
0.004842936992645
0.004842936992645
0.004842936992645
0.004842936992645
0.004842936992645
0.004842936992645
0.004842936992645
0.004842936992645
0.004842936992645
0.004842936992645
0.004842936992645
0.004842936992645
0.004842936992645
0.004842936992645
0.004842936992645
0.004842936992645
0.004842936992645
0.004842936992645
0.004842936992645
0.004842936992645
0.004842936992645
0.004842936992645
0.004842936992645
0.004842936992645
0.004842936992645
0.004842936992645
0.004842936992645
0.004842936992645
0.004842936992645
0.004842936992645
0.004842936992645
0.004842936992645
0.004842936992645
0.004842936992645
0.004842936992645
0.004842936992645
0.004842936992645
0.004842936992645
0.004842936992645
0.004842936992645
0.004842936992645
0.004842936992645
0.004842936992645
0.004842936992645
0.004842936992645
0.004842936992645
0.004842936992645
0.004842936992645
0.004842936992645
0.004842936992645
0.004842936992645
0.004842936992645
0.004842936992645
0.004842936992645
0.004842936992645
0.004842936992645
0.004842936992645
0.004842936992645
0.004842936992645
0.004842936992645
0.004842936992645
0.004842936992645
0.004842936992645
0.004842936992645
0.004842936992645
0.004842936992645
0.004842936992645
0.004842936992645
0.004842936992645
0.004842936992645
0.004842936992645
0.004842936992645
0.004842936992645
0.004842936992645
0.004842936992645
0.004842936992645
0.004842936992645
0.004842936992645
0.004842936992645
0.004842936992645
0.004842936992645
0.004842936992645
0.004842936992645
0.004842936992645
0.004842936992645
0.004842936992645
0.004842936992645
0.004842936992645
0.004842936992645
0.004842936992645
0.004842936992645
0.004842936992645
0.004842936992645
0.004842936992645
0.004842936992645
0.004842936992645
0.004842936992645
0.004842936992645
0.004842936992645
0.004842936992645
0.004842936992645
0.004842936992645
0.004842936992645
0.004842936992645
0.004842936992645
0.004842936992645
0.004842936992645
0.004842936992645
0.004842936992645
0.004842936992645
0.004842936992645
0.004842936992645
0.004842936992645
0.004842936992645
0.004842936992645
0.004842936992645
0.004842936992645
0.004842936992645
0.004842936992645
0.004842936992645
0.004842936992645
0.004842936992645
0.004842936992645
0.004842936992645
0.004842936992645
0.004842936992645
0.004842936992645
0.004842936992645
0.004842936992645
0.004842936992645
0.004842936992645
0.004842936992645
0.004842936992645
0.004842936992645
0.004842936992645
0.004842936992645
0.004842936992645
0.004842936992645
0.004842936992645
0.004842936992645
0.004842936992645
0.004842936992645
0.004842936992645
0.004842936992645
0.004842936992645
0.004842936992645
0.004842936992645
0.004842936992645
0.004842936992645
0.004842936992645
0.004842936992645
0.004842936992645
0.004842936992645
0.004842936992645
0.004842936992645
0.004842936992645
0.004842936992645
0.004842936992645
0.004842936992645
0.004842936992645
0.004842936992645
0.004842936992645
0.004842936992645
0.004842936992645
0.004842936992645
0.004842936992645
0.004842936992645
0.004842936992645
0.004842936992645
0.004842936992645
0.004842936992645
0.004842936992645
0.004842936992645
0.004842936992645
0.004842936992645
0.004842936992645
0.004842936992645
0.004842936992645
0.004842936992645
0.004842936992645
0.004842936992645
0.004842936992645
0.004842936992645
0.004842936992645
0.004842936992645
0.004842936992645
0.004842936992645
0.004842936992645
0.004842936992645
0.004842936992645
0.004842936992645
0.004842936992645
0.004842936992645
0.004842936992645
0.004842936992645
0.004842936992645
0.004842936992645
0.004842936992645
0.004842936992645
0.004842936992645
0.004842936992645
0.004842936992645
0.004842936992645
0.004842936992645
0.004842936992645
0.004842936992645
0.004842936992645
0.004842936992645
0.004842936992645
0.004842936992645
0.004842936992645
0.004842936992645
0.004842936992645
0.004842936992645
0.004842936992645
0.004842936992645
0.004842936992645
0.004842936992645
0.004842936992645
0.004842936992645
0.004842936992645
0.004842936992645
0.004842936992645
0.004842936992645
0.004842936992645
0.004842936992645
0.004842936992645
0.004842936992645
0.004842936992645
0.004842936992645
0.004842936992645
0.004842936992645
0.004842936992645
0.004842936992645
0.004842936992645
0.004842936992645
0.004842936992645
0.004842936992645
0.004842936992645
0.004842936992645
0.004842936992645
0.004842936992645
0.004842936992645
0.004842936992645
0.004842936992645
0.004842936992645
0.004842936992645
0.004842936992645
0.004842936992645
0.004842936992645
0.004842936992645
0.004842936992645
0.004842936992645
0.004842936992645
0.004842936992645
0.004842936992645
0.004842936992645
0.004842936992645
0.004842936992645
0.004842936992645
0.004842936992645
0.004842936992645
0.004842936992645
0.004842936992645
0.004842936992645
0.004842936992645
0.004842936992645
0.004842936992645
0.004842936992645
0.004842936992645
0.004842936992645
0.004842936992645
0.004842936992645
0.004842936992645
0.004842936992645
0.004842936992645
0.004842936992645
0.004842936992645
0.004842936992645
0.004842936992645
0.004842936992645
0.004842936992645
0.004842936992645
0.004842936992645
0.004842936992645
0.004842936992645
0.004842936992645
0.004842936992645
0.004842936992645
0.004842936992645
0.004842936992645
0.004842936992645
0.004842936992645
-0.117227375507355
-0.117227375507355
-0.117227375507355
-0.117227375507355
-0.117227375507355
-0.117227375507355
-0.117227375507355
-0.117227375507355
-0.117227375507355
-0.117227375507355
-0.117227375507355
-0.117227375507355
-0.117227375507355
-0.117227375507355
-0.117227375507355
-0.117227375507355
-0.117227375507355
-0.117227375507355
-0.117227375507355
-0.117227375507355
-0.117227375507355
0.004842936992645
0.004842936992645
-0.117227375507355
0.004842936992645
0.004842936992645
0.004842936992645
0.004842936992645
0.004842936992645
0.004842936992645
0.004842936992645
0.004842936992645
-0.117227375507355
0.004842936992645
0.004842936992645
0.004842936992645
0.004842936992645
0.004842936992645
0.004842936992645
0.004842936992645
0.004842936992645
0.004842936992645
0.004842936992645
-0.117227375507355
0.004842936992645
0.004842936992645
0.004842936992645
0.004842936992645
0.004842936992645
0.004842936992645
0.004842936992645
0.004842936992645
0.004842936992645
0.004842936992645
0.004842936992645
0.004842936992645
0.004842936992645
0.004842936992645
0.004842936992645
0.004842936992645
-0.117227375507355
0.004842936992645
0.004842936992645
0.004842936992645
