# Supplementary material for: Small Size of Recorded Neuronal Structures Confines the Accuracy in Direct Axonal Voltage Measurements
Source: eNeuro. 2021 Aug 2;8(4):ENEURO.0059-21.2021. doi: 10.1523/ENEURO.0059-21.2021 (PMC8342265; doi:10.1523/ENEURO.0059-21.2021)
Supplement: Extended Data 1 — NEURON codes producing data shown in Figures 2, 5, 8. Download Extended Data 1, ZIP file. [file enu-eN-NWR-0059-21-s01.zip › realistic amplifier model/1_amplifier construction/filter_set/test_1/30k.dat]

0.235411524772644
0.357481837272644
-0.130799412727356
-0.619080662727356
-0.252869725227356
0.113341212272644
0.113341212272644
0.113341212272644
0.235411524772644
0.113341212272644
-0.497010350227356
-0.985291600227356
-0.497010350227356
0.235411524772644
0.723692774772644
0.601622462272644
0.113341212272644
-0.130799412727356
-0.008729100227356
0.113341212272644
-0.008729100227356
-0.619080662727356
-0.497010350227356
0.357481837272644
0.967833161354065
0.235411524772644
-0.741150975227356
-0.863221287727356
-0.008729100227356
0.601622462272644
0.723692774772644
0.357481837272644
-0.130799412727356
-0.497010350227356
-0.497010350227356
0.113341212272644
0.601622462272644
0.479552149772644
0.113341212272644
-0.130799412727356
-0.252869725227356
-0.252869725227356
0.235411524772644
0.479552149772644
-0.130799412727356
-0.619080662727356
-0.252869725227356
0.235411524772644
-0.008729100227356
-0.497010350227356
-0.252869725227356
0.357481837272644
0.235411524772644
-0.252869725227356
-0.619080662727356
-0.374940037727356
0.235411524772644
0.601622462272644
0.357481837272644
-0.252869725227356
-0.497010350227356
-0.374940037727356
-0.252869725227356
-0.252869725227356
0.479552149772644
0.845763087272644
0.235411524772644
-0.252869725227356
-0.130799412727356
0.113341212272644
0.357481837272644
0.601622462272644
0.235411524772644
-0.374940037727356
-0.619080662727356
-0.374940037727356
0.113341212272644
0.479552149772644
0.357481837272644
-0.497010350227356
-1.229432106018066
-1.229432106018066
-0.130799412727356
0.845763087272644
0.845763087272644
0.479552149772644
0.235411524772644
0.113341212272644
-0.252869725227356
-0.130799412727356
0.601622462272644
1.211973786354065
0.479552149772644
-0.741150975227356
-0.863221287727356
-0.130799412727356
0.113341212272644
-0.252869725227356
-0.619080662727356
-0.619080662727356
-0.252869725227356
0.357481837272644
0.967833161354065
0.967833161354065
0.357481837272644
-0.374940037727356
-0.741150975227356
-0.374940037727356
0.357481837272644
0.479552149772644
-0.252869725227356
-0.497010350227356
-0.130799412727356
0.113341212272644
0.357481837272644
0.357481837272644
-0.008729100227356
-0.863221287727356
-0.863221287727356
-0.008729100227356
0.357481837272644
0.235411524772644
-0.008729100227356
0.113341212272644
0.479552149772644
0.357481837272644
-0.252869725227356
-0.252869725227356
0.357481837272644
0.357481837272644
-0.252869725227356
-0.741150975227356
-0.619080662727356
-0.008729100227356
0.601622462272644
0.479552149772644
-0.008729100227356
-0.008729100227356
0.357481837272644
0.235411524772644
-0.252869725227356
-0.741150975227356
-0.741150975227356
-0.252869725227356
0.235411524772644
0.357481837272644
0.113341212272644
-0.130799412727356
-0.130799412727356
-0.130799412727356
-0.252869725227356
-0.252869725227356
-0.374940037727356
-0.741150975227356
-0.619080662727356
0.113341212272644
0.479552149772644
0.479552149772644
0.113341212272644
-0.374940037727356
-0.130799412727356
0.235411524772644
0.235411524772644
-0.008729100227356
-0.008729100227356
-0.252869725227356
-0.252869725227356
-0.008729100227356
0.235411524772644
-0.008729100227356
-0.252869725227356
0.235411524772644
0.601622462272644
0.235411524772644
-0.130799412727356
0.113341212272644
0.113341212272644
-0.252869725227356
-0.252869725227356
0.113341212272644
0.113341212272644
0.113341212272644
0.235411524772644
0.601622462272644
0.479552149772644
-0.130799412727356
-0.252869725227356
0.113341212272644
-0.130799412727356
-0.374940037727356
-0.252869725227356
-0.130799412727356
0.235411524772644
0.357481837272644
-0.008729100227356
-0.252869725227356
-0.497010350227356
-0.741150975227356
-0.497010350227356
0.113341212272644
0.479552149772644
0.113341212272644
-0.130799412727356
-0.130799412727356
-0.008729100227356
0.357481837272644
0.479552149772644
0.235411524772644
-0.008729100227356
-0.008729100227356
0.235411524772644
0.357481837272644
0.113341212272644
-0.130799412727356
-0.008729100227356
0.113341212272644
-0.130799412727356
-0.252869725227356
-0.497010350227356
-0.741150975227356
-0.374940037727356
0.357481837272644
0.113341212272644
-0.374940037727356
-0.741150975227356
-0.497010350227356
0.479552149772644
1.456114411354065
1.334044098854065
0.723692774772644
0.235411524772644
-0.619080662727356
-0.863221287727356
-0.497010350227356
-0.252869725227356
-0.008729100227356
-0.252869725227356
-0.741150975227356
-0.741150975227356
0.113341212272644
0.845763087272644
0.601622462272644
-0.008729100227356
-0.252869725227356
0.113341212272644
0.235411524772644
-0.130799412727356
-0.008729100227356
0.235411524772644
-0.008729100227356
-0.497010350227356
-0.741150975227356
-0.497010350227356
0.235411524772644
0.601622462272644
0.113341212272644
-0.374940037727356
-0.008729100227356
0.479552149772644
0.113341212272644
-0.130799412727356
-0.008729100227356
-0.008729100227356
-0.008729100227356
0.235411524772644
0.235411524772644
-0.008729100227356
-0.252869725227356
-0.130799412727356
0.235411524772644
0.357481837272644
0.235411524772644
0.113341212272644
0.113341212272644
-0.130799412727356
-0.130799412727356
-0.130799412727356
-0.008729100227356
0.113341212272644
-0.008729100227356
-0.008729100227356
-0.008729100227356
0.113341212272644
0.601622462272644
0.479552149772644
-0.008729100227356
-0.130799412727356
-0.252869725227356
-0.619080662727356
-0.619080662727356
-0.008729100227356
0.479552149772644
-0.008729100227356
-0.619080662727356
-0.619080662727356
-0.130799412727356
0.601622462272644
0.845763087272644
0.235411524772644
-0.619080662727356
-0.619080662727356
-0.008729100227356
0.235411524772644
0.357481837272644
0.845763087272644
0.723692774772644
0.113341212272644
-0.497010350227356
-0.497010350227356
0.235411524772644
0.723692774772644
0.235411524772644
-0.619080662727356
-0.741150975227356
-0.374940037727356
-0.130799412727356
0.113341212272644
0.235411524772644
0.235411524772644
-0.008729100227356
-0.497010350227356
-0.619080662727356
0.113341212272644
0.723692774772644
0.479552149772644
-0.008729100227356
-0.130799412727356
0.113341212272644
0.479552149772644
0.601622462272644
0.479552149772644
0.113341212272644
-0.374940037727356
-0.741150975227356
-0.985291600227356
-0.497010350227356
0.235411524772644
0.601622462272644
0.845763087272644
0.845763087272644
0.479552149772644
0.357481837272644
-0.130799412727356
-0.741150975227356
-0.741150975227356
-0.008729100227356
0.357481837272644
0.235411524772644
-0.008729100227356
-0.130799412727356
-0.130799412727356
-0.619080662727356
-0.741150975227356
-0.252869725227356
0.723692774772644
0.967833161354065
0.235411524772644
-0.252869725227356
-0.130799412727356
-0.130799412727356
-0.497010350227356
-0.741150975227356
-0.497010350227356
-0.130799412727356
0.113341212272644
-0.008729100227356
-0.130799412727356
-0.130799412727356
-0.374940037727356
-0.374940037727356
-0.130799412727356
0.235411524772644
0.601622462272644
0.479552149772644
-0.130799412727356
-0.619080662727356
-0.374940037727356
-0.130799412727356
-0.252869725227356
-0.497010350227356
-0.252869725227356
0.601622462272644
0.845763087272644
0.357481837272644
-0.374940037727356
-0.619080662727356
-0.130799412727356
0.479552149772644
0.723692774772644
0.357481837272644
-0.252869725227356
-0.619080662727356
-0.374940037727356
0.479552149772644
0.845763087272644
0.479552149772644
-0.008729100227356
0.113341212272644
0.357481837272644
0.235411524772644
-0.252869725227356
-0.619080662727356
-0.497010350227356
0.235411524772644
0.723692774772644
0.845763087272644
0.235411524772644
-0.497010350227356
-0.619080662727356
-0.741150975227356
-0.741150975227356
-0.252869725227356
0.235411524772644
0.235411524772644
0.235411524772644
0.235411524772644
-0.130799412727356
-0.252869725227356
-0.252869725227356
-0.252869725227356
0.113341212272644
0.235411524772644
0.113341212272644
0.357481837272644
0.357481837272644
-0.008729100227356
-0.374940037727356
-0.130799412727356
0.113341212272644
0.479552149772644
0.113341212272644
-0.741150975227356
-0.619080662727356
-0.008729100227356
0.479552149772644
0.479552149772644
-0.008729100227356
-0.374940037727356
-0.252869725227356
0.113341212272644
0.235411524772644
0.235411524772644
0.357481837272644
0.113341212272644
-0.374940037727356
-0.619080662727356
-0.619080662727356
-0.374940037727356
0.235411524772644
0.479552149772644
-0.008729100227356
-0.374940037727356
-0.252869725227356
0.601622462272644
1.211973786354065
0.601622462272644
-0.619080662727356
-0.863221287727356
-0.252869725227356
0.479552149772644
0.479552149772644
0.113341212272644
-0.130799412727356
-0.252869725227356
-0.497010350227356
-0.252869725227356
0.479552149772644
0.723692774772644
0.235411524772644
-0.374940037727356
-0.741150975227356
-0.619080662727356
-0.252869725227356
0.357481837272644
0.845763087272644
0.235411524772644
-0.497010350227356
-0.374940037727356
-0.008729100227356
0.357481837272644
0.357481837272644
-0.130799412727356
-0.619080662727356
-0.130799412727356
0.113341212272644
-0.497010350227356
-0.497010350227356
0.235411524772644
0.967833161354065
0.967833161354065
0.357481837272644
-0.374940037727356
-0.863221287727356
-0.619080662727356
0.723692774772644
1.334044098854065
0.479552149772644
-0.741150975227356
-0.985291600227356
-0.374940037727356
0.235411524772644
0.479552149772644
-0.008729100227356
-0.374940037727356
-0.130799412727356
0.357481837272644
0.723692774772644
0.723692774772644
0.235411524772644
-0.252869725227356
-0.863221287727356
-0.985291600227356
-0.619080662727356
-0.130799412727356
0.357481837272644
0.113341212272644
-0.497010350227356
-0.252869725227356
0.357481837272644
0.479552149772644
0.235411524772644
0.235411524772644
0.235411524772644
0.113341212272644
0.113341212272644
-0.374940037727356
-0.985291600227356
-0.985291600227356
-0.252869725227356
0.845763087272644
0.601622462272644
-0.252869725227356
-0.741150975227356
-0.619080662727356
-0.008729100227356
0.235411524772644
0.113341212272644
0.357481837272644
0.479552149772644
0.113341212272644
-0.130799412727356
-0.374940037727356
-0.619080662727356
-0.619080662727356
-0.497010350227356
-0.252869725227356
0.235411524772644
0.601622462272644
0.235411524772644
-0.252869725227356
-0.374940037727356
-0.130799412727356
0.357481837272644
0.235411524772644
0.601622462272644
1.089903473854065
0.601622462272644
0.113341212272644
0.235411524772644
0.235411524772644
-0.374940037727356
-0.619080662727356
-0.252869725227356
0.235411524772644
0.357481837272644
-0.497010350227356
-1.351502418518066
-0.985291600227356
0.113341212272644
0.723692774772644
0.723692774772644
0.479552149772644
-0.130799412727356
-0.619080662727356
-0.619080662727356
-0.130799412727356
0.235411524772644
0.235411524772644
0.235411524772644
0.113341212272644
-0.130799412727356
-0.497010350227356
-0.741150975227356
-0.741150975227356
-0.497010350227356
0.113341212272644
0.357481837272644
-0.008729100227356
-0.130799412727356
-0.008729100227356
0.235411524772644
0.235411524772644
0.235411524772644
0.235411524772644
0.235411524772644
0.113341212272644
0.113341212272644
-0.008729100227356
-0.252869725227356
-0.374940037727356
-0.008729100227356
0.113341212272644
-0.008729100227356
-0.130799412727356
-0.130799412727356
0.235411524772644
0.235411524772644
-0.008729100227356
-0.008729100227356
0.235411524772644
0.723692774772644
0.601622462272644
-0.130799412727356
-0.619080662727356
-0.619080662727356
-0.374940037727356
-0.008729100227356
0.235411524772644
0.601622462272644
0.235411524772644
-0.741150975227356
-1.229432106018066
-0.497010350227356
0.601622462272644
1.089903473854065
0.967833161354065
0.357481837272644
-0.497010350227356
-0.863221287727356
-0.252869725227356
0.479552149772644
0.601622462272644
0.479552149772644
0.357481837272644
0.235411524772644
0.235411524772644
0.479552149772644
0.235411524772644
-0.374940037727356
-0.619080662727356
-0.008729100227356
0.723692774772644
0.845763087272644
0.113341212272644
-0.863221287727356
-1.229432106018066
-0.497010350227356
0.723692774772644
0.845763087272644
0.235411524772644
-0.374940037727356
-0.497010350227356
0.113341212272644
0.601622462272644
0.479552149772644
-0.008729100227356
-0.130799412727356
-0.008729100227356
0.113341212272644
-0.252869725227356
-0.863221287727356
-0.741150975227356
0.235411524772644
0.357481837272644
-0.619080662727356
-1.107361793518066
-0.008729100227356
0.967833161354065
0.723692774772644
-0.008729100227356
-0.252869725227356
-0.130799412727356
-0.008729100227356
0.113341212272644
0.113341212272644
-0.008729100227356
-0.130799412727356
-0.130799412727356
0.235411524772644
0.723692774772644
0.845763087272644
0.601622462272644
0.113341212272644
-0.252869725227356
-0.008729100227356
0.235411524772644
-0.008729100227356
-0.252869725227356
-0.252869725227356
-0.130799412727356
-0.130799412727356
-0.497010350227356
-0.863221287727356
-0.741150975227356
-0.008729100227356
0.479552149772644
0.357481837272644
-0.130799412727356
-0.497010350227356
-0.374940037727356
0.235411524772644
0.845763087272644
0.723692774772644
-0.497010350227356
-1.351502418518066
-0.619080662727356
0.601622462272644
0.723692774772644
0.235411524772644
-0.130799412727356
0.113341212272644
0.479552149772644
0.479552149772644
0.113341212272644
0.235411524772644
0.113341212272644
-0.008729100227356
0.235411524772644
0.479552149772644
0.601622462272644
-0.130799412727356
-0.863221287727356
-0.619080662727356
0.113341212272644
0.601622462272644
0.479552149772644
-0.130799412727356
-0.374940037727356
-0.130799412727356
-0.008729100227356
0.357481837272644
0.357481837272644
0.235411524772644
0.113341212272644
0.113341212272644
0.113341212272644
0.357481837272644
0.357481837272644
-0.130799412727356
-0.497010350227356
-0.252869725227356
0.479552149772644
0.723692774772644
0.357481837272644
-0.130799412727356
-0.130799412727356
-0.008729100227356
-0.252869725227356
-0.497010350227356
-0.619080662727356
-0.741150975227356
-0.374940037727356
0.357481837272644
0.845763087272644
0.723692774772644
0.235411524772644
-0.497010350227356
-0.863221287727356
-0.497010350227356
0.601622462272644
1.211973786354065
0.479552149772644
-0.497010350227356
-0.863221287727356
-0.741150975227356
-0.374940037727356
-0.130799412727356
-0.252869725227356
-0.252869725227356
0.235411524772644
0.357481837272644
0.235411524772644
0.113341212272644
-0.008729100227356
-0.130799412727356
0.113341212272644
0.601622462272644
0.479552149772644
0.113341212272644
0.235411524772644
0.235411524772644
0.235411524772644
0.113341212272644
0.113341212272644
0.235411524772644
0.235411524772644
-0.008729100227356
-0.741150975227356
-1.229432106018066
-0.863221287727356
0.113341212272644
0.967833161354065
0.601622462272644
-0.619080662727356
-0.985291600227356
-0.374940037727356
0.357481837272644
0.601622462272644
0.479552149772644
0.235411524772644
-0.008729100227356
-0.497010350227356
-0.741150975227356
-0.374940037727356
0.357481837272644
0.723692774772644
0.601622462272644
-0.008729100227356
-0.497010350227356
-0.374940037727356
-0.130799412727356
0.113341212272644
0.235411524772644
-0.130799412727356
-0.130799412727356
-0.252869725227356
-0.497010350227356
-0.497010350227356
-0.374940037727356
0.113341212272644
0.723692774772644
1.089903473854065
0.723692774772644
0.235411524772644
-0.252869725227356
-0.252869725227356
-0.374940037727356
-0.497010350227356
-0.374940037727356
-0.252869725227356
0.235411524772644
0.357481837272644
0.357481837272644
-0.008729100227356
-0.374940037727356
-0.252869725227356
-0.008729100227356
0.113341212272644
0.113341212272644
0.113341212272644
0.235411524772644
0.235411524772644
-0.130799412727356
-0.619080662727356
-0.619080662727356
-0.252869725227356
0.113341212272644
0.357481837272644
0.479552149772644
0.479552149772644
-0.008729100227356
-0.619080662727356
-1.107361793518066
-0.741150975227356
0.479552149772644
1.089903473854065
0.479552149772644
-0.374940037727356
-0.619080662727356
-0.008729100227356
0.723692774772644
1.211973786354065
0.845763087272644
-0.497010350227356
-1.351502418518066
-1.229432106018066
-0.130799412727356
0.845763087272644
0.845763087272644
0.357481837272644
-0.008729100227356
-0.130799412727356
0.113341212272644
0.113341212272644
-0.252869725227356
-0.619080662727356
-0.619080662727356
-0.252869725227356
-0.130799412727356
-0.252869725227356
-0.008729100227356
-0.130799412727356
0.113341212272644
0.723692774772644
1.089903473854065
0.845763087272644
0.357481837272644
0.235411524772644
-0.130799412727356
-0.497010350227356
-0.619080662727356
-0.252869725227356
-0.008729100227356
-0.008729100227356
-0.008729100227356
-0.008729100227356
0.113341212272644
0.113341212272644
-0.252869725227356
-0.252869725227356
0.479552149772644
0.845763087272644
0.601622462272644
0.235411524772644
-0.008729100227356
-0.252869725227356
-0.008729100227356
0.479552149772644
0.601622462272644
0.113341212272644
-0.497010350227356
-0.497010350227356
-0.252869725227356
-0.374940037727356
-1.229432106018066
-1.107361793518066
0.113341212272644
0.967833161354065
0.601622462272644
-0.252869725227356
-0.619080662727356
-0.374940037727356
-0.008729100227356
0.235411524772644
0.235411524772644
-0.130799412727356
-0.619080662727356
-0.741150975227356
-0.374940037727356
0.601622462272644
1.211973786354065
0.601622462272644
-0.497010350227356
-0.985291600227356
-0.374940037727356
0.235411524772644
0.235411524772644
-0.008729100227356
-0.130799412727356
0.113341212272644
0.235411524772644
0.235411524772644
0.357481837272644
0.479552149772644
0.113341212272644
-0.008729100227356
-0.130799412727356
-0.008729100227356
-0.008729100227356
-0.497010350227356
-1.107361793518066
-1.229432106018066
-0.252869725227356
0.723692774772644
0.967833161354065
0.113341212272644
-0.741150975227356
-0.863221287727356
-0.374940037727356
0.235411524772644
0.479552149772644
0.479552149772644
0.357481837272644
-0.130799412727356
-0.741150975227356
-0.863221287727356
-0.619080662727356
-0.008729100227356
0.357481837272644
0.357481837272644
-0.008729100227356
-0.863221287727356
-1.229432106018066
-0.497010350227356
0.357481837272644
0.479552149772644
-0.008729100227356
-0.130799412727356
0.357481837272644
0.723692774772644
0.723692774772644
0.845763087272644
0.601622462272644
-0.130799412727356
-0.619080662727356
-0.497010350227356
-0.008729100227356
0.235411524772644
0.113341212272644
-0.008729100227356
0.479552149772644
0.723692774772644
0.479552149772644
-0.130799412727356
-0.374940037727356
-0.130799412727356
-0.252869725227356
-0.130799412727356
0.479552149772644
0.601622462272644
-0.008729100227356
-0.374940037727356
-1.107361793518066
-1.107361793518066
-0.008729100227356
0.967833161354065
0.845763087272644
-0.130799412727356
-0.985291600227356
-0.985291600227356
-0.374940037727356
0.601622462272644
0.967833161354065
0.357481837272644
-0.497010350227356
-0.741150975227356
-0.374940037727356
0.113341212272644
0.357481837272644
0.479552149772644
0.357481837272644
-0.008729100227356
-0.619080662727356
-0.863221287727356
-0.741150975227356
-0.252869725227356
0.479552149772644
0.479552149772644
-0.374940037727356
-0.985291600227356
-0.741150975227356
0.235411524772644
1.578184723854065
1.578184723854065
0.601622462272644
-0.619080662727356
-1.229432106018066
-0.741150975227356
0.357481837272644
0.845763087272644
0.601622462272644
-0.008729100227356
-0.741150975227356
-0.863221287727356
-0.252869725227356
0.479552149772644
0.723692774772644
0.235411524772644
-0.008729100227356
-0.008729100227356
-0.130799412727356
-0.252869725227356
-0.252869725227356
-0.130799412727356
0.235411524772644
0.723692774772644
0.601622462272644
0.479552149772644
0.235411524772644
-0.252869725227356
-0.619080662727356
-0.619080662727356
-0.252869725227356
0.113341212272644
-0.008729100227356
-0.252869725227356
-0.008729100227356
0.113341212272644
-0.008729100227356
-0.008729100227356
0.113341212272644
0.235411524772644
0.113341212272644
-0.130799412727356
-0.374940037727356
-0.497010350227356
-0.374940037727356
-0.130799412727356
0.357481837272644
0.357481837272644
0.113341212272644
-0.008729100227356
-0.252869725227356
-0.374940037727356
-0.130799412727356
0.357481837272644
0.723692774772644
0.601622462272644
-0.130799412727356
-0.497010350227356
-0.130799412727356
0.235411524772644
0.235411524772644
-0.497010350227356
-0.863221287727356
-0.252869725227356
0.601622462272644
1.089903473854065
0.967833161354065
0.601622462272644
-0.374940037727356
-1.107361793518066
-0.863221287727356
-0.130799412727356
0.235411524772644
0.357481837272644
0.357481837272644
-0.130799412727356
-0.374940037727356
-0.008729100227356
0.601622462272644
0.723692774772644
0.601622462272644
0.479552149772644
0.479552149772644
0.113341212272644
-0.741150975227356
-0.863221287727356
-0.008729100227356
0.601622462272644
0.967833161354065
0.479552149772644
-0.497010350227356
-0.619080662727356
-0.619080662727356
-0.863221287727356
-0.497010350227356
-0.008729100227356
0.113341212272644
-0.130799412727356
-0.130799412727356
-0.008729100227356
0.113341212272644
0.357481837272644
0.479552149772644
0.357481837272644
0.235411524772644
-0.008729100227356
-0.252869725227356
-0.130799412727356
0.113341212272644
0.235411524772644
0.357481837272644
0.113341212272644
-0.252869725227356
-0.497010350227356
-0.619080662727356
-0.619080662727356
0.357481837272644
0.845763087272644
0.357481837272644
-0.497010350227356
-0.741150975227356
-0.252869725227356
0.479552149772644
0.845763087272644
0.479552149772644
-0.374940037727356
-0.741150975227356
-0.374940037727356
-0.008729100227356
-0.252869725227356
-0.497010350227356
-0.008729100227356
0.357481837272644
0.235411524772644
0.235411524772644
0.357481837272644
0.723692774772644
0.601622462272644
0.113341212272644
-0.374940037727356
-0.497010350227356
-0.252869725227356
-0.008729100227356
-0.252869725227356
-0.374940037727356
-0.252869725227356
-0.008729100227356
0.113341212272644
-0.497010350227356
-0.619080662727356
-0.008729100227356
0.479552149772644
0.357481837272644
-0.130799412727356
-0.008729100227356
0.479552149772644
0.235411524772644
-0.497010350227356
-0.863221287727356
-0.252869725227356
0.479552149772644
0.235411524772644
-0.252869725227356
-0.130799412727356
0.113341212272644
0.357481837272644
0.479552149772644
-0.008729100227356
-0.252869725227356
0.113341212272644
0.601622462272644
0.723692774772644
0.235411524772644
-0.252869725227356
-0.863221287727356
-0.985291600227356
-0.497010350227356
-0.130799412727356
-0.008729100227356
0.235411524772644
-0.008729100227356
-0.252869725227356
-0.130799412727356
0.357481837272644
0.601622462272644
0.235411524772644
-0.130799412727356
-0.497010350227356
-0.741150975227356
-0.741150975227356
-0.374940037727356
0.113341212272644
0.479552149772644
0.479552149772644
0.235411524772644
0.235411524772644
0.357481837272644
0.479552149772644
0.357481837272644
-0.130799412727356
-0.619080662727356
-0.497010350227356
0.113341212272644
0.479552149772644
-0.374940037727356
-1.107361793518066
-0.741150975227356
-0.008729100227356
-0.008729100227356
-0.252869725227356
-0.130799412727356
0.235411524772644
0.723692774772644
0.845763087272644
0.601622462272644
0.235411524772644
0.113341212272644
0.357481837272644
0.357481837272644
0.113341212272644
-0.130799412727356
0.235411524772644
0.479552149772644
-0.130799412727356
-0.741150975227356
-0.497010350227356
0.235411524772644
0.113341212272644
-0.252869725227356
-0.130799412727356
-0.130799412727356
-0.130799412727356
0.113341212272644
0.113341212272644
-0.008729100227356
0.113341212272644
0.357481837272644
0.479552149772644
0.235411524772644
-0.252869725227356
-0.497010350227356
-0.497010350227356
-0.130799412727356
0.235411524772644
0.113341212272644
-0.130799412727356
-0.130799412727356
0.113341212272644
0.235411524772644
0.235411524772644
-0.252869725227356
-0.374940037727356
-0.008729100227356
0.113341212272644
-0.374940037727356
-0.619080662727356
-0.130799412727356
0.601622462272644
0.723692774772644
0.357481837272644
0.235411524772644
-0.008729100227356
-0.130799412727356
0.113341212272644
0.113341212272644
-0.008729100227356
-0.130799412727356
-0.008729100227356
-0.008729100227356
-0.130799412727356
0.113341212272644
0.113341212272644
-0.252869725227356
-0.374940037727356
-0.374940037727356
-0.008729100227356
0.479552149772644
0.479552149772644
0.113341212272644
-0.497010350227356
-0.374940037727356
0.479552149772644
0.723692774772644
-0.130799412727356
-0.741150975227356
-0.497010350227356
0.235411524772644
0.601622462272644
-0.008729100227356
-0.497010350227356
0.113341212272644
0.845763087272644
0.601622462272644
0.235411524772644
-0.008729100227356
-0.130799412727356
-0.374940037727356
-0.374940037727356
-0.252869725227356
-0.130799412727356
0.113341212272644
0.357481837272644
0.235411524772644
-0.374940037727356
-0.741150975227356
-0.619080662727356
-0.252869725227356
0.479552149772644
0.845763087272644
0.845763087272644
0.723692774772644
0.357481837272644
0.601622462272644
1.089903473854065
0.601622462272644
-0.619080662727356
-0.985291600227356
-0.741150975227356
-0.374940037727356
-0.252869725227356
-0.374940037727356
-0.374940037727356
-0.497010350227356
-0.374940037727356
0.113341212272644
0.357481837272644
0.601622462272644
0.479552149772644
0.113341212272644
-0.008729100227356
-0.008729100227356
-0.130799412727356
-0.130799412727356
0.113341212272644
-0.252869725227356
-0.741150975227356
-0.497010350227356
0.235411524772644
0.723692774772644
0.845763087272644
0.723692774772644
0.357481837272644
-0.130799412727356
-0.008729100227356
0.601622462272644
0.845763087272644
-0.252869725227356
-1.229432106018066
-0.619080662727356
0.601622462272644
0.723692774772644
-0.252869725227356
-0.985291600227356
-0.741150975227356
0.113341212272644
0.723692774772644
0.601622462272644
0.113341212272644
-0.619080662727356
-0.863221287727356
-0.374940037727356
0.113341212272644
0.113341212272644
0.235411524772644
0.113341212272644
0.113341212272644
-0.008729100227356
-0.252869725227356
-0.374940037727356
0.235411524772644
0.845763087272644
0.601622462272644
-0.130799412727356
-0.619080662727356
-0.374940037727356
-0.252869725227356
-0.252869725227356
-0.252869725227356
-0.252869725227356
-0.252869725227356
-0.374940037727356
-0.374940037727356
-0.252869725227356
0.479552149772644
0.845763087272644
0.235411524772644
-0.252869725227356
-0.252869725227356
0.235411524772644
0.479552149772644
0.235411524772644
0.113341212272644
0.479552149772644
0.479552149772644
-0.130799412727356
-0.619080662727356
-0.619080662727356
-0.252869725227356
0.113341212272644
0.235411524772644
-0.252869725227356
-0.252869725227356
0.113341212272644
0.357481837272644
0.357481837272644
-0.008729100227356
-0.741150975227356
-0.741150975227356
-0.130799412727356
-0.008729100227356
0.113341212272644
-0.008729100227356
-0.374940037727356
-0.497010350227356
-0.008729100227356
0.235411524772644
-0.130799412727356
-0.130799412727356
0.235411524772644
0.723692774772644
1.089903473854065
0.845763087272644
0.113341212272644
-0.497010350227356
-0.619080662727356
-0.374940037727356
-0.008729100227356
0.113341212272644
0.113341212272644
0.235411524772644
0.113341212272644
-0.252869725227356
-0.252869725227356
-0.130799412727356
-0.130799412727356
0.357481837272644
0.357481837272644
-0.252869725227356
-0.130799412727356
0.357481837272644
0.235411524772644
-0.008729100227356
-0.130799412727356
-0.252869725227356
-0.497010350227356
-0.497010350227356
-0.008729100227356
0.113341212272644
-0.130799412727356
-0.252869725227356
0.235411524772644
0.723692774772644
0.723692774772644
-0.008729100227356
-0.619080662727356
-0.619080662727356
0.235411524772644
0.723692774772644
0.479552149772644
-0.008729100227356
-0.252869725227356
-0.374940037727356
-0.130799412727356
0.113341212272644
0.113341212272644
-0.252869725227356
-0.374940037727356
-0.252869725227356
-0.252869725227356
-0.252869725227356
-0.130799412727356
0.113341212272644
0.235411524772644
-0.008729100227356
-0.130799412727356
0.235411524772644
0.845763087272644
0.723692774772644
-0.008729100227356
-0.497010350227356
-0.497010350227356
0.113341212272644
0.967833161354065
0.967833161354065
0.113341212272644
-0.741150975227356
-0.497010350227356
-0.130799412727356
0.235411524772644
0.235411524772644
-0.008729100227356
-0.130799412727356
-0.130799412727356
-0.497010350227356
-0.619080662727356
-0.374940037727356
-0.130799412727356
0.113341212272644
0.601622462272644
0.845763087272644
0.601622462272644
0.113341212272644
-0.374940037727356
-0.252869725227356
-0.130799412727356
-0.130799412727356
-0.252869725227356
-0.008729100227356
0.479552149772644
0.601622462272644
0.113341212272644
-0.130799412727356
-0.497010350227356
-0.252869725227356
0.357481837272644
0.723692774772644
0.357481837272644
-0.374940037727356
-0.741150975227356
-0.374940037727356
0.235411524772644
0.601622462272644
0.235411524772644
-0.619080662727356
-0.863221287727356
-0.008729100227356
1.089903473854065
1.211973786354065
0.357481837272644
-0.985291600227356
-1.107361793518066
0.235411524772644
0.967833161354065
0.723692774772644
0.357481837272644
0.235411524772644
0.113341212272644
0.235411524772644
0.357481837272644
-0.252869725227356
-1.107361793518066
-0.985291600227356
-0.619080662727356
-0.252869725227356
0.845763087272644
1.700255036354065
1.089903473854065
-0.374940037727356
-1.229432106018066
-0.863221287727356
-0.008729100227356
0.113341212272644
-0.008729100227356
-0.008729100227356
0.479552149772644
0.723692774772644
0.113341212272644
-0.985291600227356
-1.351502418518066
-0.130799412727356
0.967833161354065
0.723692774772644
-0.008729100227356
-0.130799412727356
0.357481837272644
0.479552149772644
-0.008729100227356
-0.008729100227356
-0.008729100227356
0.235411524772644
0.357481837272644
0.113341212272644
-0.130799412727356
-0.619080662727356
-0.741150975227356
0.113341212272644
0.479552149772644
0.113341212272644
-0.374940037727356
-0.374940037727356
0.357481837272644
0.723692774772644
0.601622462272644
-0.008729100227356
-0.619080662727356
-0.741150975227356
-0.252869725227356
0.357481837272644
0.357481837272644
0.113341212272644
-0.130799412727356
-0.374940037727356
-0.497010350227356
-0.252869725227356
0.235411524772644
0.357481837272644
0.113341212272644
-0.252869725227356
-0.008729100227356
-0.008729100227356
-0.497010350227356
-0.497010350227356
0.235411524772644
0.967833161354065
0.601622462272644
-0.252869725227356
-0.619080662727356
-0.374940037727356
0.113341212272644
0.235411524772644
-0.130799412727356
-0.619080662727356
-0.619080662727356
-0.374940037727356
0.113341212272644
0.479552149772644
0.357481837272644
0.235411524772644
0.357481837272644
0.723692774772644
0.723692774772644
-0.130799412727356
-0.985291600227356
-0.985291600227356
-0.252869725227356
0.601622462272644
0.113341212272644
-0.619080662727356
-0.619080662727356
-0.619080662727356
-0.497010350227356
0.235411524772644
0.845763087272644
0.845763087272644
0.235411524772644
-0.130799412727356
-0.130799412727356
-0.008729100227356
0.479552149772644
0.357481837272644
-0.252869725227356
-0.252869725227356
0.479552149772644
0.479552149772644
0.113341212272644
-0.008729100227356
-0.008729100227356
-0.008729100227356
-0.008729100227356
-0.008729100227356
-0.008729100227356
-0.374940037727356
-0.619080662727356
-0.252869725227356
0.357481837272644
0.845763087272644
0.967833161354065
0.357481837272644
-0.374940037727356
-0.252869725227356
0.113341212272644
0.113341212272644
0.113341212272644
-0.130799412727356
-0.497010350227356
-0.619080662727356
-0.374940037727356
-0.130799412727356
0.113341212272644
0.357481837272644
0.357481837272644
0.479552149772644
0.357481837272644
0.113341212272644
0.113341212272644
0.235411524772644
0.235411524772644
0.235411524772644
0.235411524772644
-0.008729100227356
-0.374940037727356
-0.619080662727356
-0.619080662727356
-0.252869725227356
0.479552149772644
0.845763087272644
0.357481837272644
-0.619080662727356
-0.619080662727356
0.113341212272644
0.357481837272644
-0.130799412727356
-0.497010350227356
-0.130799412727356
0.113341212272644
-0.130799412727356
-0.008729100227356
0.479552149772644
0.723692774772644
0.357481837272644
-0.252869725227356
-0.252869725227356
-0.130799412727356
-0.374940037727356
-0.497010350227356
0.113341212272644
0.845763087272644
0.845763087272644
0.601622462272644
0.357481837272644
-0.008729100227356
-0.130799412727356
0.113341212272644
0.235411524772644
-0.252869725227356
-0.497010350227356
-0.130799412727356
0.357481837272644
0.479552149772644
-0.008729100227356
-0.619080662727356
-0.619080662727356
0.357481837272644
0.601622462272644
-0.252869725227356
-0.619080662727356
-0.130799412727356
0.357481837272644
0.113341212272644
-0.008729100227356
0.235411524772644
0.113341212272644
-0.008729100227356
-0.252869725227356
-0.374940037727356
-0.374940037727356
0.113341212272644
0.601622462272644
0.357481837272644
-0.008729100227356
-0.008729100227356
0.357481837272644
0.601622462272644
0.723692774772644
0.601622462272644
0.113341212272644
-0.252869725227356
-0.497010350227356
-0.497010350227356
-0.374940037727356
-0.008729100227356
-0.130799412727356
-0.497010350227356
-0.741150975227356
-0.252869725227356
0.479552149772644
0.601622462272644
0.235411524772644
-0.008729100227356
-0.130799412727356
-0.130799412727356
-0.130799412727356
0.357481837272644
0.845763087272644
0.601622462272644
-0.008729100227356
-0.130799412727356
-0.374940037727356
-0.374940037727356
-0.130799412727356
-0.497010350227356
-0.741150975227356
-0.497010350227356
-0.008729100227356
0.479552149772644
0.479552149772644
-0.130799412727356
-0.374940037727356
-0.497010350227356
0.113341212272644
0.723692774772644
0.357481837272644
-0.252869725227356
-0.130799412727356
-0.130799412727356
-0.252869725227356
-0.130799412727356
0.113341212272644
0.235411524772644
0.235411524772644
0.357481837272644
0.113341212272644
-0.252869725227356
-0.130799412727356
-0.008729100227356
-0.374940037727356
-0.252869725227356
0.357481837272644
0.601622462272644
0.113341212272644
-0.619080662727356
-0.741150975227356
-0.252869725227356
-0.130799412727356
-0.497010350227356
-0.619080662727356
-0.497010350227356
-0.374940037727356
-0.374940037727356
-0.130799412727356
0.479552149772644
0.601622462272644
0.479552149772644
0.113341212272644
-0.008729100227356
0.357481837272644
0.723692774772644
0.601622462272644
0.113341212272644
-0.497010350227356
-0.130799412727356
0.479552149772644
0.357481837272644
-0.252869725227356
-0.741150975227356
-0.619080662727356
-0.008729100227356
0.479552149772644
0.357481837272644
-0.008729100227356
-0.252869725227356
-0.008729100227356
0.357481837272644
0.357481837272644
0.357481837272644
-0.008729100227356
-0.374940037727356
-0.130799412727356
0.235411524772644
-0.008729100227356
-0.497010350227356
-0.252869725227356
0.113341212272644
0.601622462272644
0.967833161354065
0.479552149772644
-0.008729100227356
-0.130799412727356
-0.252869725227356
-0.497010350227356
-0.252869725227356
-0.130799412727356
0.113341212272644
0.113341212272644
-0.374940037727356
-0.497010350227356
0.113341212272644
0.357481837272644
0.479552149772644
0.479552149772644
0.113341212272644
-0.497010350227356
-0.497010350227356
0.113341212272644
0.845763087272644
0.601622462272644
-0.374940037727356
-0.741150975227356
-0.008729100227356
0.845763087272644
0.845763087272644
-0.741150975227356
-61.898376464843750
-332.894439697265620
-638.558471679687500
-647.103393554687500
-403.084869384765620
-153.939376831054690
-19.662046432495117
14.151426315307617
4.874083042144775
-6.844666004180908
-7.577087879180908
-1.351502418518066
4.263731479644775
4.996152877807617
2.676817417144775
1.211973786354065
1.456114411354065
1.822325348854065
1.822325348854065
1.578184723854065
0.967833161354065
0.723692774772644
1.211973786354065
1.944395661354065
1.944395661354065
1.089903473854065
0.235411524772644
-0.130799412727356
0.235411524772644
0.357481837272644
0.113341212272644
-0.008729100227356
-0.008729100227356
0.479552149772644
0.845763087272644
0.357481837272644
-0.374940037727356
-0.497010350227356
-0.008729100227356
0.235411524772644
-0.008729100227356
-0.374940037727356
-0.741150975227356
-0.252869725227356
0.479552149772644
0.601622462272644
0.235411524772644
-0.008729100227356
-0.008729100227356
-0.130799412727356
-0.374940037727356
-0.497010350227356
-0.374940037727356
-0.252869725227356
-0.619080662727356
-0.863221287727356
-0.497010350227356
-0.130799412727356
-0.130799412727356
-0.008729100227356
0.235411524772644
0.479552149772644
0.113341212272644
-0.619080662727356
-0.619080662727356
-0.374940037727356
-0.252869725227356
-0.130799412727356
-0.497010350227356
-0.863221287727356
-0.497010350227356
0.113341212272644
-0.008729100227356
-0.374940037727356
0.113341212272644
0.235411524772644
-0.619080662727356
-1.351502418518066
-1.351502418518066
-0.619080662727356
0.235411524772644
0.235411524772644
-0.130799412727356
-0.252869725227356
-0.008729100227356
-0.130799412727356
-0.741150975227356
-0.374940037727356
0.235411524772644
0.113341212272644
-0.252869725227356
-0.497010350227356
-0.497010350227356
-0.008729100227356
0.113341212272644
-0.497010350227356
-1.107361793518066
-0.741150975227356
-0.130799412727356
0.235411524772644
-0.008729100227356
-0.130799412727356
-0.008729100227356
-0.008729100227356
-0.497010350227356
-0.985291600227356
-0.863221287727356
-0.374940037727356
-0.252869725227356
-0.008729100227356
0.357481837272644
0.723692774772644
0.357481837272644
-0.619080662727356
-1.229432106018066
-0.985291600227356
-0.374940037727356
-0.130799412727356
-0.252869725227356
-0.741150975227356
-0.863221287727356
-0.130799412727356
0.479552149772644
0.723692774772644
0.723692774772644
0.479552149772644
-0.008729100227356
-0.252869725227356
0.113341212272644
0.357481837272644
-0.130799412727356
-0.619080662727356
-0.741150975227356
-0.985291600227356
-0.619080662727356
0.357481837272644
0.723692774772644
-0.130799412727356
-0.985291600227356
-0.619080662727356
0.357481837272644
0.967833161354065
0.357481837272644
-0.497010350227356
-0.863221287727356
-1.229432106018066
-1.351502418518066
-0.863221287727356
-0.008729100227356
0.723692774772644
0.479552149772644
-0.008729100227356
-0.374940037727356
-0.619080662727356
-0.741150975227356
-0.252869725227356
-0.008729100227356
-0.252869725227356
-0.497010350227356
-0.252869725227356
0.113341212272644
0.357481837272644
0.357481837272644
0.235411524772644
-0.130799412727356
-0.497010350227356
-0.741150975227356
-0.497010350227356
-0.130799412727356
0.113341212272644
-0.130799412727356
-0.985291600227356
-1.473572731018066
-1.107361793518066
-0.130799412727356
0.723692774772644
0.723692774772644
-0.130799412727356
-0.374940037727356
-0.008729100227356
0.479552149772644
0.357481837272644
-0.130799412727356
-0.374940037727356
-0.252869725227356
-0.008729100227356
-0.252869725227356
-0.497010350227356
-0.252869725227356
0.235411524772644
0.113341212272644
-0.130799412727356
0.113341212272644
-0.008729100227356
-0.741150975227356
-1.107361793518066
-0.374940037727356
0.479552149772644
0.723692774772644
0.235411524772644
-0.374940037727356
-0.008729100227356
0.723692774772644
0.845763087272644
0.113341212272644
-0.619080662727356
-0.985291600227356
-0.985291600227356
-0.985291600227356
-0.497010350227356
0.479552149772644
1.334044098854065
1.211973786354065
-0.008729100227356
-1.351502418518066
-1.839783668518066
-1.595643043518066
-0.741150975227356
0.113341212272644
0.845763087272644
0.967833161354065
0.601622462272644
0.113341212272644
-0.374940037727356
-0.619080662727356
-0.863221287727356
-0.741150975227356
-0.374940037727356
-0.252869725227356
-0.130799412727356
0.357481837272644
0.479552149772644
-0.374940037727356
-0.863221287727356
-0.741150975227356
-0.252869725227356
0.235411524772644
0.235411524772644
-0.497010350227356
-0.985291600227356
-0.619080662727356
0.113341212272644
0.601622462272644
0.479552149772644
0.113341212272644
-0.130799412727356
-0.252869725227356
-0.374940037727356
-0.130799412727356
0.479552149772644
0.479552149772644
-0.252869725227356
-0.741150975227356
-0.497010350227356
-0.252869725227356
-0.619080662727356
-0.497010350227356
0.113341212272644
0.235411524772644
-0.374940037727356
-0.619080662727356
-0.008729100227356
0.357481837272644
0.357481837272644
0.113341212272644
-0.374940037727356
-0.497010350227356
-0.008729100227356
0.723692774772644
0.723692774772644
-0.008729100227356
-0.619080662727356
-0.497010350227356
0.113341212272644
0.479552149772644
0.113341212272644
-0.374940037727356
-0.497010350227356
-0.008729100227356
0.357481837272644
0.357481837272644
-0.008729100227356
-0.497010350227356
-0.863221287727356
-0.863221287727356
-0.741150975227356
-0.497010350227356
-0.130799412727356
-0.008729100227356
0.235411524772644
-0.008729100227356
-0.619080662727356
-0.619080662727356
-0.008729100227356
0.357481837272644
0.113341212272644
-0.497010350227356
-0.619080662727356
-0.252869725227356
-0.008729100227356
0.235411524772644
-0.130799412727356
-0.863221287727356
-0.741150975227356
-0.130799412727356
-0.008729100227356
-0.008729100227356
0.235411524772644
0.235411524772644
-0.252869725227356
-0.252869725227356
-0.130799412727356
-0.130799412727356
-0.008729100227356
0.235411524772644
0.113341212272644
-0.374940037727356
-0.497010350227356
-0.374940037727356
-0.252869725227356
-0.008729100227356
-0.130799412727356
-0.374940037727356
0.235411524772644
0.723692774772644
0.845763087272644
0.479552149772644
-0.497010350227356
-0.863221287727356
-0.130799412727356
0.723692774772644
0.601622462272644
-0.252869725227356
-0.985291600227356
-0.985291600227356
-0.374940037727356
-0.008729100227356
-0.130799412727356
-0.497010350227356
-0.741150975227356
-0.741150975227356
-0.374940037727356
0.113341212272644
0.601622462272644
0.479552149772644
0.113341212272644
-0.008729100227356
0.113341212272644
0.235411524772644
-0.008729100227356
-0.619080662727356
-0.741150975227356
-0.252869725227356
-0.252869725227356
-0.619080662727356
-0.741150975227356
-0.252869725227356
0.357481837272644
0.235411524772644
-0.130799412727356
0.357481837272644
0.967833161354065
0.235411524772644
-0.863221287727356
-0.741150975227356
0.235411524772644
0.601622462272644
0.113341212272644
-0.252869725227356
-0.252869725227356
-0.008729100227356
-0.008729100227356
-0.130799412727356
-0.497010350227356
-0.619080662727356
-0.497010350227356
0.113341212272644
0.235411524772644
-0.008729100227356
0.113341212272644
-0.008729100227356
-0.130799412727356
-0.008729100227356
-0.130799412727356
-0.252869725227356
-0.252869725227356
-0.497010350227356
-0.863221287727356
-0.619080662727356
0.479552149772644
0.845763087272644
0.113341212272644
-0.619080662727356
-0.497010350227356
0.113341212272644
0.235411524772644
0.235411524772644
0.113341212272644
-0.130799412727356
0.113341212272644
0.601622462272644
0.723692774772644
0.357481837272644
-0.497010350227356
-0.985291600227356
-0.741150975227356
0.357481837272644
0.723692774772644
0.113341212272644
-0.619080662727356
-0.497010350227356
0.235411524772644
0.235411524772644
-0.252869725227356
-0.497010350227356
-0.619080662727356
-0.497010350227356
-0.252869725227356
0.113341212272644
0.235411524772644
-0.130799412727356
-0.252869725227356
-0.374940037727356
-0.252869725227356
0.235411524772644
0.723692774772644
0.357481837272644
-0.252869725227356
-0.374940037727356
0.357481837272644
0.845763087272644
0.113341212272644
-0.863221287727356
-1.229432106018066
-0.863221287727356
-0.130799412727356
0.601622462272644
0.479552149772644
-0.130799412727356
-0.130799412727356
0.357481837272644
0.479552149772644
-0.008729100227356
-0.252869725227356
-0.619080662727356
-0.863221287727356
-0.252869725227356
0.723692774772644
0.845763087272644
0.235411524772644
-0.130799412727356
-0.008729100227356
-0.130799412727356
-0.374940037727356
-0.130799412727356
0.235411524772644
0.113341212272644
-0.374940037727356
-0.497010350227356
-0.008729100227356
0.479552149772644
0.357481837272644
-0.374940037727356
-0.619080662727356
-0.252869725227356
0.235411524772644
0.113341212272644
-0.497010350227356
-0.863221287727356
-0.374940037727356
0.601622462272644
0.967833161354065
0.113341212272644
-1.229432106018066
-1.595643043518066
-0.374940037727356
1.211973786354065
1.334044098854065
-0.130799412727356
-1.107361793518066
-0.741150975227356
-0.008729100227356
0.113341212272644
-0.252869725227356
-0.130799412727356
0.357481837272644
0.601622462272644
0.357481837272644
-0.008729100227356
-0.374940037727356
-0.374940037727356
-0.130799412727356
-0.130799412727356
-0.130799412727356
-0.130799412727356
-0.374940037727356
-0.497010350227356
-0.252869725227356
0.235411524772644
0.845763087272644
1.089903473854065
0.601622462272644
-0.130799412727356
-0.619080662727356
-0.497010350227356
0.235411524772644
0.479552149772644
-0.130799412727356
-0.497010350227356
-0.497010350227356
-0.252869725227356
-0.252869725227356
-0.130799412727356
0.113341212272644
0.601622462272644
0.479552149772644
-0.130799412727356
-0.374940037727356
-0.374940037727356
-0.130799412727356
0.113341212272644
0.235411524772644
0.113341212272644
0.113341212272644
-0.008729100227356
-0.374940037727356
-0.497010350227356
-0.374940037727356
0.235411524772644
0.601622462272644
0.357481837272644
0.235411524772644
0.479552149772644
-0.008729100227356
-0.741150975227356
-0.619080662727356
-0.008729100227356
-0.130799412727356
-0.863221287727356
-1.473572731018066
-0.863221287727356
0.235411524772644
0.601622462272644
0.235411524772644
-0.374940037727356
-0.374940037727356
0.235411524772644
0.479552149772644
0.479552149772644
0.235411524772644
-0.619080662727356
-0.985291600227356
-0.252869725227356
0.601622462272644
0.601622462272644
0.113341212272644
-0.252869725227356
-0.374940037727356
-0.130799412727356
-0.008729100227356
-0.497010350227356
-0.619080662727356
0.113341212272644
0.723692774772644
0.845763087272644
0.479552149772644
0.113341212272644
-0.130799412727356
-0.130799412727356
-0.130799412727356
-0.008729100227356
0.479552149772644
0.967833161354065
0.479552149772644
-0.374940037727356
-0.741150975227356
-0.497010350227356
0.235411524772644
0.357481837272644
-0.252869725227356
-0.619080662727356
-0.619080662727356
0.113341212272644
0.601622462272644
0.235411524772644
-0.008729100227356
-0.374940037727356
-0.497010350227356
0.235411524772644
0.723692774772644
0.235411524772644
-0.374940037727356
-0.374940037727356
-0.497010350227356
-0.619080662727356
-0.252869725227356
-0.008729100227356
-0.008729100227356
0.357481837272644
0.967833161354065
0.723692774772644
-0.008729100227356
-0.374940037727356
-0.374940037727356
-0.374940037727356
-0.497010350227356
-0.497010350227356
-0.008729100227356
0.357481837272644
0.235411524772644
-0.008729100227356
0.357481837272644
0.357481837272644
-0.008729100227356
-0.497010350227356
-0.741150975227356
-0.130799412727356
0.723692774772644
0.479552149772644
-0.130799412727356
-0.130799412727356
0.113341212272644
0.235411524772644
0.113341212272644
-0.374940037727356
-0.863221287727356
-0.985291600227356
-0.252869725227356
0.479552149772644
0.601622462272644
0.235411524772644
0.113341212272644
0.235411524772644
0.479552149772644
0.113341212272644
-0.619080662727356
-1.107361793518066
-0.374940037727356
0.479552149772644
0.357481837272644
-0.130799412727356
-0.252869725227356
-0.008729100227356
0.235411524772644
0.357481837272644
0.113341212272644
-0.374940037727356
-0.741150975227356
-0.741150975227356
-0.374940037727356
-0.008729100227356
-0.130799412727356
-0.252869725227356
-0.008729100227356
-0.008729100227356
0.113341212272644
0.235411524772644
0.357481837272644
0.113341212272644
-0.497010350227356
-0.741150975227356
-0.252869725227356
0.357481837272644
0.601622462272644
-0.008729100227356
-0.619080662727356
-0.252869725227356
0.235411524772644
-0.130799412727356
-0.252869725227356
-0.008729100227356
-0.130799412727356
-0.252869725227356
0.113341212272644
0.113341212272644
-0.130799412727356
0.113341212272644
0.601622462272644
0.235411524772644
-0.741150975227356
-1.107361793518066
-0.374940037727356
0.601622462272644
0.601622462272644
-0.008729100227356
-0.130799412727356
0.113341212272644
0.601622462272644
0.357481837272644
-0.252869725227356
-0.619080662727356
-0.497010350227356
0.235411524772644
0.723692774772644
0.601622462272644
0.235411524772644
-0.130799412727356
-0.619080662727356
-1.107361793518066
-1.229432106018066
-1.107361793518066
-0.374940037727356
0.601622462272644
0.845763087272644
0.357481837272644
0.479552149772644
0.723692774772644
0.235411524772644
-0.741150975227356
-0.741150975227356
-0.008729100227356
0.235411524772644
0.113341212272644
0.235411524772644
0.601622462272644
0.723692774772644
0.235411524772644
-0.374940037727356
-0.497010350227356
-0.619080662727356
-0.497010350227356
-0.130799412727356
-0.497010350227356
-0.741150975227356
-0.374940037727356
0.357481837272644
0.601622462272644
0.113341212272644
-0.252869725227356
-0.252869725227356
0.113341212272644
0.235411524772644
-0.130799412727356
-0.252869725227356
-0.130799412727356
-0.130799412727356
-0.252869725227356
-0.130799412727356
0.113341212272644
0.235411524772644
0.479552149772644
0.723692774772644
0.845763087272644
0.479552149772644
-0.252869725227356
-0.741150975227356
-0.741150975227356
-0.374940037727356
0.235411524772644
0.723692774772644
0.723692774772644
0.235411524772644
-0.497010350227356
-0.863221287727356
-0.497010350227356
0.113341212272644
0.113341212272644
-0.130799412727356
-0.252869725227356
-0.497010350227356
-0.497010350227356
-0.008729100227356
0.723692774772644
0.845763087272644
0.113341212272644
-0.374940037727356
-0.497010350227356
-0.130799412727356
0.113341212272644
-0.008729100227356
-0.252869725227356
-0.497010350227356
-0.497010350227356
-0.252869725227356
-0.130799412727356
-0.252869725227356
-0.130799412727356
-0.130799412727356
-0.374940037727356
-0.374940037727356
0.235411524772644
0.967833161354065
0.845763087272644
-0.374940037727356
-0.985291600227356
-0.619080662727356
-0.130799412727356
-0.008729100227356
-0.252869725227356
-0.741150975227356
-0.619080662727356
-0.374940037727356
-0.252869725227356
0.357481837272644
0.845763087272644
0.723692774772644
0.601622462272644
0.235411524772644
-0.497010350227356
-0.863221287727356
-0.252869725227356
0.723692774772644
0.967833161354065
0.479552149772644
-0.374940037727356
-0.741150975227356
-0.008729100227356
0.479552149772644
-0.008729100227356
-0.374940037727356
-0.008729100227356
0.723692774772644
0.845763087272644
0.113341212272644
-0.619080662727356
-0.619080662727356
-0.008729100227356
0.357481837272644
0.357481837272644
0.113341212272644
-0.252869725227356
-0.252869725227356
0.113341212272644
0.357481837272644
0.723692774772644
0.723692774772644
-0.008729100227356
-0.497010350227356
-0.374940037727356
-0.130799412727356
-0.374940037727356
-0.497010350227356
-0.252869725227356
0.357481837272644
0.723692774772644
0.601622462272644
-0.008729100227356
-0.619080662727356
-0.619080662727356
-0.130799412727356
0.357481837272644
0.479552149772644
0.235411524772644
0.357481837272644
0.601622462272644
0.235411524772644
-0.374940037727356
-0.741150975227356
-0.741150975227356
-0.497010350227356
-0.497010350227356
-0.252869725227356
0.357481837272644
0.723692774772644
0.601622462272644
0.113341212272644
-0.497010350227356
-0.374940037727356
0.357481837272644
0.967833161354065
1.211973786354065
0.723692774772644
-0.130799412727356
-0.374940037727356
-0.008729100227356
-0.008729100227356
-0.008729100227356
0.113341212272644
0.357481837272644
-0.008729100227356
-0.374940037727356
-0.374940037727356
-0.130799412727356
0.113341212272644
0.235411524772644
0.235411524772644
-0.130799412727356
-0.374940037727356
-0.130799412727356
0.113341212272644
0.235411524772644
0.601622462272644
0.845763087272644
0.479552149772644
-0.374940037727356
-0.985291600227356
-0.741150975227356
-0.008729100227356
0.479552149772644
0.357481837272644
0.113341212272644
-0.130799412727356
-0.497010350227356
-0.497010350227356
-0.130799412727356
0.235411524772644
-0.008729100227356
-0.374940037727356
-0.497010350227356
-0.008729100227356
0.235411524772644
-0.008729100227356
-0.374940037727356
-0.374940037727356
0.113341212272644
0.601622462272644
0.357481837272644
-0.008729100227356
-0.374940037727356
-0.741150975227356
-0.741150975227356
-0.252869725227356
0.723692774772644
1.089903473854065
0.357481837272644
-0.497010350227356
-0.863221287727356
-0.985291600227356
-0.497010350227356
0.113341212272644
0.479552149772644
0.479552149772644
0.235411524772644
-0.130799412727356
-0.130799412727356
0.113341212272644
0.113341212272644
-0.130799412727356
-0.374940037727356
-0.008729100227356
0.235411524772644
0.113341212272644
-0.130799412727356
-0.374940037727356
-0.130799412727356
-0.252869725227356
-0.374940037727356
-0.374940037727356
-0.374940037727356
0.357481837272644
0.967833161354065
0.723692774772644
-0.130799412727356
-0.619080662727356
-0.741150975227356
-0.252869725227356
0.479552149772644
0.967833161354065
0.723692774772644
-0.130799412727356
-0.374940037727356
0.113341212272644
0.357481837272644
-0.008729100227356
-0.374940037727356
-0.374940037727356
0.113341212272644
0.113341212272644
-0.497010350227356
-1.107361793518066
-0.863221287727356
0.113341212272644
1.334044098854065
1.334044098854065
0.479552149772644
0.235411524772644
0.235411524772644
-0.008729100227356
-0.497010350227356
-0.497010350227356
-0.008729100227356
0.479552149772644
0.357481837272644
-0.008729100227356
-0.252869725227356
-0.741150975227356
-0.863221287727356
-0.252869725227356
0.479552149772644
0.723692774772644
0.601622462272644
0.235411524772644
-0.374940037727356
-0.497010350227356
-0.252869725227356
0.113341212272644
0.357481837272644
-0.008729100227356
-0.252869725227356
-0.008729100227356
0.357481837272644
0.235411524772644
-0.008729100227356
-0.130799412727356
-0.252869725227356
-0.252869725227356
0.113341212272644
0.479552149772644
0.235411524772644
-0.252869725227356
-0.497010350227356
-0.374940037727356
0.113341212272644
0.723692774772644
0.479552149772644
-0.741150975227356
-1.595643043518066
-0.985291600227356
-0.008729100227356
0.479552149772644
0.235411524772644
-0.252869725227356
-0.130799412727356
-0.008729100227356
0.113341212272644
0.113341212272644
0.113341212272644
0.357481837272644
0.479552149772644
0.357481837272644
-0.008729100227356
-0.130799412727356
0.235411524772644
0.479552149772644
-0.374940037727356
-1.107361793518066
-0.497010350227356
0.601622462272644
0.967833161354065
0.235411524772644
-0.741150975227356
-0.985291600227356
-0.497010350227356
-0.130799412727356
-0.497010350227356
-0.497010350227356
-0.130799412727356
0.113341212272644
0.113341212272644
0.357481837272644
0.479552149772644
0.235411524772644
-0.130799412727356
-0.497010350227356
-0.619080662727356
-0.008729100227356
0.235411524772644
-0.008729100227356
-0.497010350227356
-0.374940037727356
0.113341212272644
0.357481837272644
0.235411524772644
0.235411524772644
0.479552149772644
0.479552149772644
-0.374940037727356
-0.497010350227356
0.723692774772644
1.334044098854065
0.723692774772644
-0.619080662727356
-1.229432106018066
-0.497010350227356
0.357481837272644
0.723692774772644
0.601622462272644
-0.130799412727356
-0.619080662727356
-0.619080662727356
-0.130799412727356
0.601622462272644
1.089903473854065
0.967833161354065
0.601622462272644
0.601622462272644
0.357481837272644
-0.497010350227356
-1.229432106018066
-0.863221287727356
0.113341212272644
0.601622462272644
0.479552149772644
-0.130799412727356
-0.619080662727356
-0.741150975227356
-0.497010350227356
-0.008729100227356
0.113341212272644
0.235411524772644
0.357481837272644
0.235411524772644
0.113341212272644
0.235411524772644
0.235411524772644
-0.130799412727356
0.235411524772644
