# Supplementary material for: Small Size of Recorded Neuronal Structures Confines the Accuracy in Direct Axonal Voltage Measurements
Source: eNeuro. 2021 Aug 2;8(4):ENEURO.0059-21.2021. doi: 10.1523/ENEURO.0059-21.2021 (PMC8342265; doi:10.1523/ENEURO.0059-21.2021)
Supplement: Extended Data 1 — NEURON codes producing data shown in Figures 2, 5, 8. Download Extended Data 1, ZIP file. [file enu-eN-NWR-0059-21-s01.zip › realistic amplifier model/1_amplifier construction/filter_set/test_1/3k.dat]

-0.020858883857727
-0.020858883857727
-0.020858883857727
-0.020858883857727
-0.020858883857727
-0.020858883857727
-0.020858883857727
-0.020858883857727
-0.020858883857727
-0.020858883857727
-0.020858883857727
-0.020858883857727
-0.020858883857727
-0.020858883857727
0.101211428642273
0.101211428642273
0.101211428642273
0.101211428642273
0.101211428642273
0.101211428642273
0.101211428642273
0.101211428642273
0.101211428642273
0.101211428642273
0.101211428642273
0.101211428642273
0.101211428642273
0.101211428642273
0.101211428642273
0.101211428642273
0.101211428642273
0.101211428642273
0.101211428642273
0.101211428642273
0.101211428642273
0.101211428642273
0.101211428642273
0.101211428642273
0.101211428642273
0.101211428642273
0.101211428642273
0.101211428642273
0.101211428642273
0.101211428642273
0.101211428642273
0.101211428642273
0.101211428642273
0.101211428642273
0.101211428642273
0.101211428642273
0.101211428642273
0.101211428642273
-0.020858883857727
-0.020858883857727
-0.020858883857727
-0.020858883857727
-0.020858883857727
-0.020858883857727
-0.020858883857727
-0.020858883857727
-0.020858883857727
-0.020858883857727
-0.020858883857727
-0.020858883857727
-0.020858883857727
-0.020858883857727
-0.020858883857727
-0.020858883857727
-0.020858883857727
-0.020858883857727
-0.020858883857727
-0.020858883857727
-0.020858883857727
-0.020858883857727
-0.020858883857727
-0.020858883857727
-0.020858883857727
-0.020858883857727
-0.020858883857727
-0.020858883857727
-0.020858883857727
-0.020858883857727
-0.020858883857727
-0.020858883857727
-0.020858883857727
-0.020858883857727
-0.020858883857727
-0.020858883857727
-0.020858883857727
-0.020858883857727
-0.020858883857727
-0.020858883857727
-0.020858883857727
-0.020858883857727
-0.020858883857727
-0.020858883857727
-0.020858883857727
-0.020858883857727
-0.020858883857727
-0.020858883857727
-0.020858883857727
-0.020858883857727
-0.142929196357727
-0.020858883857727
-0.020858883857727
-0.020858883857727
-0.020858883857727
-0.020858883857727
-0.020858883857727
-0.020858883857727
-0.020858883857727
-0.020858883857727
-0.020858883857727
-0.020858883857727
-0.020858883857727
-0.020858883857727
0.101211428642273
0.101211428642273
0.101211428642273
0.101211428642273
0.101211428642273
0.101211428642273
0.101211428642273
0.101211428642273
0.101211428642273
0.101211428642273
0.101211428642273
0.101211428642273
0.101211428642273
0.101211428642273
0.101211428642273
0.101211428642273
0.101211428642273
0.101211428642273
0.101211428642273
0.101211428642273
0.101211428642273
0.101211428642273
0.101211428642273
0.101211428642273
-0.020858883857727
-0.020858883857727
-0.020858883857727
-0.020858883857727
-0.020858883857727
-0.020858883857727
-0.020858883857727
-0.020858883857727
-0.020858883857727
-0.020858883857727
-0.020858883857727
-0.020858883857727
-0.020858883857727
-0.020858883857727
-0.020858883857727
-0.020858883857727
-0.020858883857727
-0.020858883857727
-0.020858883857727
-0.020858883857727
-0.020858883857727
-0.020858883857727
-0.020858883857727
-0.020858883857727
-0.020858883857727
-0.020858883857727
-0.020858883857727
-0.020858883857727
-0.020858883857727
-0.020858883857727
-0.020858883857727
-0.020858883857727
-0.020858883857727
-0.020858883857727
-0.020858883857727
-0.020858883857727
-0.020858883857727
-0.020858883857727
-0.020858883857727
-0.020858883857727
-0.020858883857727
-0.020858883857727
-0.020858883857727
-0.142929196357727
-0.142929196357727
-0.020858883857727
-0.142929196357727
-0.142929196357727
-0.020858883857727
-0.020858883857727
-0.142929196357727
-0.142929196357727
-0.020858883857727
-0.020858883857727
-0.020858883857727
-0.020858883857727
-0.020858883857727
-0.020858883857727
-0.020858883857727
-0.020858883857727
-0.020858883857727
-0.020858883857727
-0.020858883857727
-0.020858883857727
-0.020858883857727
-0.020858883857727
-0.020858883857727
-0.020858883857727
-0.020858883857727
-0.020858883857727
-0.020858883857727
-0.020858883857727
-0.020858883857727
-0.020858883857727
-0.020858883857727
-0.020858883857727
-0.020858883857727
-0.020858883857727
-0.020858883857727
0.101211428642273
0.101211428642273
0.101211428642273
0.101211428642273
0.101211428642273
0.101211428642273
0.101211428642273
0.101211428642273
0.101211428642273
0.101211428642273
0.101211428642273
0.101211428642273
0.101211428642273
0.101211428642273
0.101211428642273
0.101211428642273
0.101211428642273
0.101211428642273
0.101211428642273
0.101211428642273
0.101211428642273
0.101211428642273
0.101211428642273
0.101211428642273
0.101211428642273
0.101211428642273
0.101211428642273
0.101211428642273
0.101211428642273
0.101211428642273
0.101211428642273
0.101211428642273
0.101211428642273
0.101211428642273
0.101211428642273
0.101211428642273
0.101211428642273
-0.020858883857727
-0.020858883857727
0.101211428642273
-0.020858883857727
-0.020858883857727
-0.020858883857727
-0.020858883857727
-0.020858883857727
-0.020858883857727
-0.020858883857727
-0.020858883857727
-0.020858883857727
-0.020858883857727
-0.020858883857727
-0.020858883857727
-0.020858883857727
-0.020858883857727
-0.020858883857727
-0.020858883857727
-0.020858883857727
-0.020858883857727
-0.020858883857727
-0.020858883857727
-0.020858883857727
-0.020858883857727
-0.020858883857727
-0.020858883857727
0.101211428642273
0.101211428642273
0.101211428642273
0.101211428642273
0.101211428642273
0.101211428642273
0.101211428642273
0.101211428642273
0.101211428642273
0.101211428642273
0.101211428642273
0.101211428642273
0.101211428642273
0.101211428642273
0.101211428642273
-0.020858883857727
0.101211428642273
0.101211428642273
0.101211428642273
-0.020858883857727
-0.020858883857727
0.101211428642273
-0.020858883857727
-0.020858883857727
-0.020858883857727
-0.020858883857727
-0.020858883857727
-0.020858883857727
-0.020858883857727
-0.020858883857727
-0.020858883857727
-0.020858883857727
-0.020858883857727
-0.020858883857727
-0.020858883857727
-0.020858883857727
-0.020858883857727
-0.020858883857727
-0.020858883857727
-0.020858883857727
-0.020858883857727
-0.020858883857727
-0.020858883857727
-0.020858883857727
-0.020858883857727
-0.020858883857727
-0.020858883857727
-0.020858883857727
-0.020858883857727
-0.020858883857727
-0.020858883857727
-0.020858883857727
-0.020858883857727
-0.020858883857727
-0.020858883857727
-0.020858883857727
-0.020858883857727
-0.020858883857727
-0.020858883857727
-0.020858883857727
-0.020858883857727
-0.020858883857727
-0.020858883857727
-0.020858883857727
-0.020858883857727
-0.020858883857727
-0.020858883857727
-0.020858883857727
-0.020858883857727
-0.020858883857727
-0.020858883857727
-0.020858883857727
-0.020858883857727
-0.020858883857727
-0.020858883857727
-0.020858883857727
-0.020858883857727
-0.020858883857727
-0.020858883857727
-0.020858883857727
-0.020858883857727
-0.020858883857727
-0.020858883857727
-0.020858883857727
-0.020858883857727
-0.020858883857727
-0.020858883857727
-0.020858883857727
-0.020858883857727
-0.020858883857727
-0.020858883857727
-0.020858883857727
-0.020858883857727
-0.020858883857727
-0.020858883857727
-0.020858883857727
-0.020858883857727
-0.020858883857727
-0.020858883857727
-0.020858883857727
-0.020858883857727
-0.020858883857727
-0.020858883857727
-0.020858883857727
-0.020858883857727
-0.020858883857727
-0.020858883857727
-0.020858883857727
-0.020858883857727
0.101211428642273
-0.020858883857727
-0.020858883857727
-0.020858883857727
0.101211428642273
-0.020858883857727
-0.020858883857727
-0.020858883857727
-0.020858883857727
-0.020858883857727
-0.020858883857727
-0.020858883857727
-0.020858883857727
-0.020858883857727
0.101211428642273
0.101211428642273
0.101211428642273
0.101211428642273
0.101211428642273
0.101211428642273
0.101211428642273
0.101211428642273
0.101211428642273
0.101211428642273
0.101211428642273
0.101211428642273
0.101211428642273
0.101211428642273
0.101211428642273
0.101211428642273
0.101211428642273
0.101211428642273
0.101211428642273
0.101211428642273
0.101211428642273
0.101211428642273
0.101211428642273
0.101211428642273
0.101211428642273
0.101211428642273
0.101211428642273
0.101211428642273
0.101211428642273
0.101211428642273
-0.020858883857727
-0.020858883857727
-0.020858883857727
-0.020858883857727
-0.020858883857727
-0.020858883857727
-0.020858883857727
-0.020858883857727
-0.020858883857727
-0.020858883857727
-0.020858883857727
-0.020858883857727
-0.020858883857727
-0.020858883857727
-0.020858883857727
-0.020858883857727
-0.020858883857727
-0.020858883857727
-0.020858883857727
-0.020858883857727
-0.020858883857727
-0.020858883857727
-0.020858883857727
-0.020858883857727
-0.020858883857727
-0.020858883857727
-0.020858883857727
-0.020858883857727
-0.020858883857727
-0.020858883857727
-0.020858883857727
-0.020858883857727
-0.020858883857727
-0.020858883857727
-0.020858883857727
-0.020858883857727
-0.020858883857727
-0.020858883857727
-0.020858883857727
-0.020858883857727
-0.020858883857727
-0.020858883857727
-0.020858883857727
-0.020858883857727
-0.020858883857727
-0.020858883857727
-0.020858883857727
-0.020858883857727
-0.020858883857727
-0.020858883857727
-0.020858883857727
-0.020858883857727
-0.020858883857727
-0.020858883857727
-0.020858883857727
-0.020858883857727
-0.020858883857727
-0.020858883857727
-0.020858883857727
-0.020858883857727
-0.020858883857727
-0.020858883857727
-0.020858883857727
-0.020858883857727
-0.020858883857727
-0.020858883857727
-0.020858883857727
-0.020858883857727
-0.020858883857727
-0.020858883857727
-0.020858883857727
-0.020858883857727
-0.020858883857727
-0.020858883857727
-0.020858883857727
-0.020858883857727
-0.020858883857727
-0.020858883857727
-0.020858883857727
-0.020858883857727
-0.020858883857727
-0.020858883857727
-0.020858883857727
-0.020858883857727
-0.020858883857727
-0.020858883857727
-0.020858883857727
-0.020858883857727
-0.020858883857727
0.101211428642273
0.101211428642273
0.101211428642273
0.101211428642273
0.101211428642273
0.101211428642273
0.101211428642273
0.101211428642273
0.101211428642273
0.101211428642273
0.101211428642273
0.101211428642273
0.101211428642273
0.101211428642273
0.101211428642273
0.101211428642273
0.101211428642273
0.101211428642273
0.101211428642273
0.101211428642273
0.101211428642273
0.101211428642273
0.101211428642273
0.101211428642273
0.101211428642273
-0.020858883857727
-0.020858883857727
-0.020858883857727
-0.020858883857727
-0.020858883857727
-0.020858883857727
-0.020858883857727
-0.020858883857727
-0.020858883857727
-0.020858883857727
-0.020858883857727
-0.020858883857727
-0.020858883857727
-0.020858883857727
-0.020858883857727
-0.020858883857727
-0.020858883857727
-0.020858883857727
-0.020858883857727
-0.020858883857727
-0.020858883857727
-0.020858883857727
-0.020858883857727
-0.020858883857727
-0.020858883857727
-0.020858883857727
-0.020858883857727
0.101211428642273
0.101211428642273
-0.020858883857727
0.101211428642273
-0.020858883857727
-0.020858883857727
-0.020858883857727
-0.020858883857727
-0.020858883857727
-0.020858883857727
-0.020858883857727
-0.020858883857727
-0.020858883857727
-0.020858883857727
-0.020858883857727
-0.020858883857727
-0.020858883857727
-0.020858883857727
-0.020858883857727
-0.020858883857727
-0.020858883857727
-0.020858883857727
-0.020858883857727
-0.020858883857727
-0.142929196357727
-0.020858883857727
-0.142929196357727
-0.142929196357727
-0.142929196357727
-0.020858883857727
-0.142929196357727
-0.142929196357727
-0.142929196357727
-0.142929196357727
-0.142929196357727
-0.142929196357727
-0.142929196357727
-0.142929196357727
-0.142929196357727
-0.142929196357727
-0.142929196357727
-0.142929196357727
-0.142929196357727
-0.142929196357727
-0.142929196357727
-0.142929196357727
-0.142929196357727
-0.142929196357727
-0.020858883857727
-0.142929196357727
-0.020858883857727
-0.020858883857727
-0.020858883857727
-0.020858883857727
-0.020858883857727
-0.020858883857727
-0.020858883857727
-0.020858883857727
-0.020858883857727
-0.020858883857727
-0.020858883857727
-0.020858883857727
-0.020858883857727
-0.020858883857727
-0.020858883857727
-0.020858883857727
-0.020858883857727
-0.020858883857727
-0.020858883857727
-0.020858883857727
-0.020858883857727
-0.020858883857727
-0.020858883857727
-0.020858883857727
0.101211428642273
0.101211428642273
0.101211428642273
0.101211428642273
0.101211428642273
-0.020858883857727
-0.020858883857727
0.101211428642273
-0.020858883857727
-0.020858883857727
-0.020858883857727
-0.020858883857727
-0.020858883857727
-0.020858883857727
-0.020858883857727
-0.020858883857727
-0.020858883857727
-0.020858883857727
-0.020858883857727
-0.020858883857727
-0.020858883857727
-0.020858883857727
-0.020858883857727
-0.020858883857727
-0.020858883857727
-0.020858883857727
-0.020858883857727
-0.020858883857727
-0.020858883857727
-0.020858883857727
-0.020858883857727
-0.020858883857727
-0.020858883857727
-0.020858883857727
-0.020858883857727
0.101211428642273
-0.020858883857727
0.101211428642273
-0.020858883857727
0.101211428642273
0.101211428642273
0.101211428642273
0.101211428642273
0.101211428642273
-0.020858883857727
-0.020858883857727
-0.020858883857727
-0.020858883857727
-0.020858883857727
-0.020858883857727
-0.020858883857727
-0.020858883857727
-0.020858883857727
-0.020858883857727
-0.020858883857727
-0.020858883857727
-0.020858883857727
-0.020858883857727
-0.020858883857727
-0.020858883857727
-0.020858883857727
-0.020858883857727
-0.020858883857727
-0.020858883857727
-0.020858883857727
-0.020858883857727
-0.020858883857727
-0.020858883857727
-0.020858883857727
-0.020858883857727
-0.020858883857727
-0.020858883857727
-0.020858883857727
-0.020858883857727
-0.020858883857727
-0.020858883857727
-0.020858883857727
-0.020858883857727
-0.020858883857727
-0.020858883857727
-0.020858883857727
-0.020858883857727
-0.020858883857727
-0.020858883857727
-0.020858883857727
-0.020858883857727
-0.020858883857727
-0.020858883857727
-0.020858883857727
-0.020858883857727
-0.020858883857727
-0.020858883857727
-0.020858883857727
-0.020858883857727
-0.020858883857727
-0.020858883857727
-0.020858883857727
-0.020858883857727
-0.020858883857727
-0.020858883857727
-0.020858883857727
-0.020858883857727
-0.020858883857727
-0.020858883857727
-0.020858883857727
-0.020858883857727
-0.020858883857727
-0.020858883857727
-0.020858883857727
-0.020858883857727
-0.020858883857727
-0.020858883857727
-0.020858883857727
-0.020858883857727
-0.020858883857727
-0.020858883857727
-0.020858883857727
-0.020858883857727
-0.020858883857727
-0.020858883857727
-0.020858883857727
-0.020858883857727
-0.020858883857727
-0.020858883857727
-0.020858883857727
-0.020858883857727
-0.020858883857727
-0.020858883857727
-0.020858883857727
-0.020858883857727
-0.020858883857727
-0.020858883857727
-0.020858883857727
-0.020858883857727
-0.020858883857727
-0.020858883857727
-0.020858883857727
-0.020858883857727
-0.020858883857727
-0.020858883857727
-0.020858883857727
-0.020858883857727
-0.020858883857727
-0.020858883857727
-0.020858883857727
-0.020858883857727
-0.020858883857727
-0.020858883857727
-0.020858883857727
-0.020858883857727
-0.020858883857727
-0.020858883857727
-0.020858883857727
-0.020858883857727
-0.020858883857727
-0.020858883857727
-0.020858883857727
-0.020858883857727
-0.020858883857727
-0.020858883857727
-0.020858883857727
-0.020858883857727
-0.020858883857727
-0.020858883857727
-0.020858883857727
-0.020858883857727
-0.020858883857727
-0.020858883857727
-0.020858883857727
-0.020858883857727
-0.020858883857727
-0.020858883857727
-0.020858883857727
-0.020858883857727
-0.020858883857727
-0.020858883857727
-0.020858883857727
-0.020858883857727
-0.020858883857727
-0.020858883857727
-0.020858883857727
-0.020858883857727
-0.020858883857727
-0.020858883857727
-0.020858883857727
-0.020858883857727
-0.020858883857727
-0.020858883857727
-0.020858883857727
-0.020858883857727
-0.020858883857727
0.101211428642273
0.101211428642273
0.101211428642273
0.101211428642273
0.101211428642273
0.101211428642273
0.101211428642273
0.101211428642273
0.101211428642273
0.101211428642273
0.101211428642273
0.101211428642273
0.101211428642273
0.101211428642273
0.101211428642273
0.101211428642273
0.101211428642273
0.101211428642273
0.101211428642273
0.101211428642273
0.101211428642273
0.101211428642273
0.101211428642273
0.101211428642273
0.101211428642273
0.101211428642273
0.101211428642273
-0.020858883857727
0.101211428642273
-0.020858883857727
-0.020858883857727
-0.020858883857727
-0.020858883857727
-0.020858883857727
-0.020858883857727
-0.020858883857727
-0.020858883857727
-0.020858883857727
-0.020858883857727
-0.020858883857727
-0.020858883857727
-0.020858883857727
-0.020858883857727
-0.020858883857727
-0.020858883857727
-0.020858883857727
-0.020858883857727
-0.020858883857727
-0.020858883857727
-0.020858883857727
-0.020858883857727
-0.020858883857727
-0.020858883857727
-0.020858883857727
-0.020858883857727
-0.020858883857727
-0.020858883857727
-0.020858883857727
-0.020858883857727
-0.020858883857727
-0.020858883857727
-0.020858883857727
-0.020858883857727
-0.020858883857727
-0.020858883857727
-0.020858883857727
-0.020858883857727
-0.020858883857727
-0.020858883857727
-0.020858883857727
-0.020858883857727
-0.020858883857727
-0.020858883857727
-0.020858883857727
-0.020858883857727
-0.020858883857727
-0.020858883857727
-0.020858883857727
-0.020858883857727
-0.020858883857727
-0.020858883857727
-0.020858883857727
-0.020858883857727
-0.020858883857727
-0.020858883857727
-0.020858883857727
-0.020858883857727
-0.020858883857727
-0.020858883857727
-0.020858883857727
-0.020858883857727
0.101211428642273
0.101211428642273
-0.020858883857727
0.101211428642273
0.101211428642273
0.101211428642273
0.101211428642273
0.101211428642273
0.101211428642273
0.101211428642273
0.101211428642273
0.101211428642273
0.101211428642273
0.101211428642273
0.101211428642273
0.101211428642273
0.101211428642273
0.101211428642273
0.101211428642273
0.101211428642273
0.101211428642273
0.101211428642273
0.101211428642273
-0.020858883857727
-0.020858883857727
-0.020858883857727
-0.020858883857727
-0.020858883857727
-0.020858883857727
-0.020858883857727
-0.020858883857727
-0.020858883857727
-0.020858883857727
-0.020858883857727
-0.020858883857727
-0.020858883857727
-0.020858883857727
-0.020858883857727
-0.020858883857727
-0.020858883857727
-0.020858883857727
-0.020858883857727
-0.020858883857727
-0.020858883857727
-0.020858883857727
-0.020858883857727
-0.020858883857727
-0.020858883857727
-0.020858883857727
-0.020858883857727
-0.020858883857727
-0.020858883857727
-0.020858883857727
-0.020858883857727
-0.020858883857727
-0.020858883857727
-0.020858883857727
-0.020858883857727
-0.020858883857727
-0.020858883857727
-0.020858883857727
-0.020858883857727
-0.020858883857727
-0.020858883857727
-0.020858883857727
-0.020858883857727
-0.020858883857727
-0.020858883857727
-0.020858883857727
0.101211428642273
0.101211428642273
0.101211428642273
0.101211428642273
0.101211428642273
0.101211428642273
0.101211428642273
0.101211428642273
0.101211428642273
0.101211428642273
0.101211428642273
0.101211428642273
0.101211428642273
0.101211428642273
0.101211428642273
0.101211428642273
-0.020858883857727
-0.020858883857727
-0.020858883857727
-0.020858883857727
-0.020858883857727
-0.020858883857727
-0.020858883857727
-0.020858883857727
-0.020858883857727
-0.020858883857727
-0.020858883857727
-0.020858883857727
-0.020858883857727
-0.020858883857727
-0.020858883857727
-0.020858883857727
-0.020858883857727
-0.020858883857727
-0.020858883857727
-0.020858883857727
-0.020858883857727
-0.020858883857727
-0.020858883857727
-0.020858883857727
-0.020858883857727
-0.020858883857727
-0.020858883857727
-0.020858883857727
-0.020858883857727
-0.020858883857727
-0.020858883857727
-0.020858883857727
-0.020858883857727
-0.020858883857727
-0.020858883857727
-0.020858883857727
-0.020858883857727
-0.020858883857727
-0.020858883857727
-0.020858883857727
-0.020858883857727
-0.020858883857727
-0.020858883857727
-0.020858883857727
-0.020858883857727
-0.020858883857727
-0.020858883857727
-0.020858883857727
-0.020858883857727
-0.020858883857727
-0.020858883857727
-0.020858883857727
-0.020858883857727
-0.020858883857727
-0.020858883857727
-0.020858883857727
-0.020858883857727
-0.020858883857727
-0.020858883857727
-0.020858883857727
-0.020858883857727
-0.020858883857727
-0.020858883857727
-0.020858883857727
-0.020858883857727
-0.020858883857727
-0.020858883857727
-0.020858883857727
-0.020858883857727
-0.020858883857727
-0.020858883857727
-0.020858883857727
-0.020858883857727
-0.020858883857727
-0.020858883857727
-0.020858883857727
-0.020858883857727
-0.020858883857727
-0.020858883857727
-0.020858883857727
-0.020858883857727
-0.020858883857727
-0.020858883857727
-0.020858883857727
-0.020858883857727
-0.020858883857727
-0.020858883857727
-0.020858883857727
-0.020858883857727
-0.020858883857727
-0.020858883857727
-0.020858883857727
-0.020858883857727
-0.020858883857727
-0.020858883857727
-0.020858883857727
-0.020858883857727
-0.020858883857727
-0.020858883857727
-0.020858883857727
-0.020858883857727
-0.020858883857727
-0.020858883857727
-0.020858883857727
-0.020858883857727
-0.020858883857727
-0.020858883857727
-0.020858883857727
-0.020858883857727
-0.020858883857727
-0.020858883857727
-0.020858883857727
-0.020858883857727
-0.020858883857727
-0.020858883857727
-0.020858883857727
-0.020858883857727
-0.020858883857727
-0.020858883857727
-0.020858883857727
0.101211428642273
-0.020858883857727
0.101211428642273
0.101211428642273
0.101211428642273
0.101211428642273
0.101211428642273
0.101211428642273
0.101211428642273
0.101211428642273
0.101211428642273
0.101211428642273
0.101211428642273
0.101211428642273
0.101211428642273
0.101211428642273
0.101211428642273
0.101211428642273
0.101211428642273
0.101211428642273
0.101211428642273
0.101211428642273
0.101211428642273
0.101211428642273
0.101211428642273
0.101211428642273
0.101211428642273
0.101211428642273
0.101211428642273
0.101211428642273
0.101211428642273
0.101211428642273
0.101211428642273
-0.020858883857727
-0.020858883857727
-0.020858883857727
-0.020858883857727
-0.020858883857727
-0.020858883857727
-0.020858883857727
-0.020858883857727
-0.020858883857727
-0.020858883857727
-0.020858883857727
-0.020858883857727
-0.020858883857727
-0.020858883857727
-0.020858883857727
-0.020858883857727
-0.020858883857727
-0.020858883857727
-0.020858883857727
-0.020858883857727
-0.020858883857727
-0.020858883857727
-0.020858883857727
-0.020858883857727
-0.020858883857727
-0.020858883857727
-0.020858883857727
-0.020858883857727
-0.020858883857727
-0.020858883857727
-0.020858883857727
-0.020858883857727
-0.020858883857727
-0.020858883857727
-0.020858883857727
-0.020858883857727
-0.020858883857727
-0.020858883857727
-0.020858883857727
-0.020858883857727
-0.020858883857727
-0.020858883857727
-0.020858883857727
-0.020858883857727
-0.020858883857727
-0.020858883857727
-0.020858883857727
-0.020858883857727
-0.020858883857727
-0.020858883857727
-0.020858883857727
-0.020858883857727
-0.020858883857727
-0.020858883857727
-0.020858883857727
-0.020858883857727
-0.020858883857727
-0.020858883857727
-0.020858883857727
-0.020858883857727
-0.020858883857727
-0.020858883857727
-0.020858883857727
-0.020858883857727
-0.020858883857727
-0.020858883857727
-0.020858883857727
-0.020858883857727
-0.020858883857727
-0.020858883857727
-0.020858883857727
-0.020858883857727
-0.020858883857727
-0.020858883857727
-0.020858883857727
-0.020858883857727
-0.020858883857727
-0.020858883857727
-0.020858883857727
-0.020858883857727
-0.020858883857727
-0.020858883857727
-0.020858883857727
-0.020858883857727
-0.020858883857727
-0.020858883857727
-0.020858883857727
-0.020858883857727
-0.020858883857727
-0.020858883857727
-0.020858883857727
-0.020858883857727
-0.020858883857727
-0.020858883857727
-0.020858883857727
-0.020858883857727
-0.020858883857727
-0.020858883857727
-0.020858883857727
-0.020858883857727
-0.020858883857727
-0.020858883857727
-0.020858883857727
-0.142929196357727
-0.020858883857727
-0.020858883857727
-0.142929196357727
-0.142929196357727
-0.020858883857727
-0.020858883857727
-0.020858883857727
-0.020858883857727
-0.020858883857727
-0.020858883857727
-0.020858883857727
-0.020858883857727
-0.020858883857727
-0.020858883857727
-0.020858883857727
-0.020858883857727
-0.020858883857727
-0.020858883857727
-0.020858883857727
-0.020858883857727
-0.020858883857727
-0.020858883857727
-0.020858883857727
-0.020858883857727
-0.020858883857727
-0.020858883857727
-0.020858883857727
-0.020858883857727
-0.020858883857727
-0.020858883857727
-0.020858883857727
-0.020858883857727
-0.020858883857727
-0.020858883857727
-0.020858883857727
-0.020858883857727
-0.020858883857727
-0.020858883857727
-0.020858883857727
-0.020858883857727
-0.020858883857727
-0.020858883857727
-0.020858883857727
-0.020858883857727
-0.020858883857727
-0.020858883857727
-0.020858883857727
-0.020858883857727
-0.020858883857727
-0.020858883857727
-0.020858883857727
-0.020858883857727
-0.020858883857727
-0.020858883857727
-0.020858883857727
-0.020858883857727
-0.020858883857727
-0.020858883857727
-0.020858883857727
-0.020858883857727
-0.020858883857727
-0.020858883857727
-0.020858883857727
-0.020858883857727
-0.020858883857727
-0.020858883857727
-0.020858883857727
-0.020858883857727
-0.020858883857727
-0.020858883857727
-0.020858883857727
-0.020858883857727
-0.020858883857727
-0.020858883857727
-0.020858883857727
-0.020858883857727
-0.020858883857727
0.101211428642273
-0.020858883857727
-0.020858883857727
0.101211428642273
0.101211428642273
0.101211428642273
0.101211428642273
0.101211428642273
0.101211428642273
0.101211428642273
0.101211428642273
0.101211428642273
0.101211428642273
0.101211428642273
0.101211428642273
0.101211428642273
0.101211428642273
0.101211428642273
0.101211428642273
0.101211428642273
0.101211428642273
-0.020858883857727
-0.020858883857727
-0.020858883857727
-0.020858883857727
-0.020858883857727
-0.020858883857727
-0.020858883857727
-0.020858883857727
-0.020858883857727
-0.020858883857727
-0.020858883857727
-0.020858883857727
-0.020858883857727
-0.020858883857727
-0.020858883857727
-0.020858883857727
-0.020858883857727
-0.020858883857727
-0.020858883857727
-0.142929196357727
-0.020858883857727
-0.142929196357727
-0.142929196357727
-0.020858883857727
-0.020858883857727
-0.020858883857727
-0.142929196357727
-0.020858883857727
-0.142929196357727
-0.142929196357727
-0.020858883857727
-0.142929196357727
-0.142929196357727
-0.142929196357727
-0.142929196357727
-0.142929196357727
-0.020858883857727
-0.142929196357727
-0.020858883857727
-0.020858883857727
-0.020858883857727
-0.020858883857727
-0.020858883857727
-0.020858883857727
-0.020858883857727
-0.020858883857727
-0.020858883857727
-0.020858883857727
-0.020858883857727
-0.020858883857727
-0.020858883857727
-0.020858883857727
-0.020858883857727
-0.020858883857727
-0.020858883857727
-0.020858883857727
-0.020858883857727
-0.020858883857727
-0.020858883857727
-0.020858883857727
-0.020858883857727
-0.020858883857727
-0.020858883857727
-0.020858883857727
-0.020858883857727
-0.020858883857727
-0.020858883857727
-0.020858883857727
-0.020858883857727
-0.020858883857727
-0.020858883857727
-0.020858883857727
-0.020858883857727
-0.020858883857727
-0.020858883857727
-0.020858883857727
-0.020858883857727
-0.020858883857727
-0.020858883857727
-0.020858883857727
-0.020858883857727
-0.020858883857727
-0.020858883857727
-0.020858883857727
-0.020858883857727
-0.020858883857727
-0.020858883857727
-0.020858883857727
-0.020858883857727
-0.020858883857727
-0.020858883857727
-0.020858883857727
-0.020858883857727
-0.020858883857727
-0.020858883857727
-0.020858883857727
-0.020858883857727
-0.020858883857727
-0.020858883857727
-0.020858883857727
-0.020858883857727
-0.020858883857727
-0.020858883857727
-0.020858883857727
-0.020858883857727
-0.020858883857727
0.101211428642273
0.101211428642273
0.101211428642273
0.101211428642273
0.101211428642273
0.101211428642273
0.101211428642273
0.101211428642273
-0.020858883857727
0.101211428642273
0.101211428642273
0.101211428642273
-0.020858883857727
0.101211428642273
-0.020858883857727
-0.020858883857727
0.101211428642273
-0.020858883857727
-0.020858883857727
-0.020858883857727
-0.020858883857727
-0.020858883857727
-0.020858883857727
-0.020858883857727
-0.020858883857727
-0.020858883857727
-0.020858883857727
-0.020858883857727
-0.020858883857727
-0.020858883857727
-0.020858883857727
-0.020858883857727
-0.020858883857727
-0.020858883857727
-0.020858883857727
-0.020858883857727
-0.020858883857727
-0.020858883857727
-0.020858883857727
-0.020858883857727
-0.020858883857727
-0.020858883857727
-0.020858883857727
-0.020858883857727
-0.020858883857727
-0.020858883857727
-0.020858883857727
-0.020858883857727
-0.020858883857727
-0.020858883857727
-0.020858883857727
-0.020858883857727
-0.020858883857727
-0.020858883857727
-0.020858883857727
-0.020858883857727
-0.020858883857727
-0.020858883857727
-0.020858883857727
-0.020858883857727
-0.020858883857727
-0.020858883857727
-0.020858883857727
-0.020858883857727
-0.020858883857727
-0.020858883857727
-0.020858883857727
-0.020858883857727
-0.020858883857727
-0.020858883857727
-0.020858883857727
-0.020858883857727
-0.020858883857727
-0.020858883857727
-0.020858883857727
-0.020858883857727
-0.020858883857727
-0.020858883857727
-0.020858883857727
-0.020858883857727
-0.020858883857727
-0.020858883857727
-0.020858883857727
0.101211428642273
-0.020858883857727
0.101211428642273
-0.020858883857727
0.101211428642273
0.101211428642273
0.101211428642273
-0.020858883857727
0.101211428642273
-0.020858883857727
0.101211428642273
0.101211428642273
0.101211428642273
0.101211428642273
-0.020858883857727
0.101211428642273
-0.020858883857727
0.101211428642273
0.101211428642273
0.101211428642273
-0.020858883857727
0.101211428642273
0.101211428642273
0.101211428642273
0.101211428642273
0.101211428642273
-0.020858883857727
-0.020858883857727
-0.020858883857727
-0.020858883857727
-0.020858883857727
-0.020858883857727
-0.020858883857727
-0.020858883857727
-0.020858883857727
-0.020858883857727
-0.020858883857727
-0.020858883857727
-0.020858883857727
-0.020858883857727
-0.020858883857727
-0.020858883857727
-0.020858883857727
-0.020858883857727
-0.020858883857727
-0.020858883857727
-0.020858883857727
-0.020858883857727
-0.020858883857727
-0.020858883857727
-0.020858883857727
-0.020858883857727
-0.020858883857727
-0.020858883857727
-0.020858883857727
-0.020858883857727
-0.020858883857727
-0.020858883857727
-0.020858883857727
-0.020858883857727
-0.020858883857727
-0.020858883857727
-0.020858883857727
-0.020858883857727
-0.020858883857727
-0.020858883857727
-0.020858883857727
-0.020858883857727
-0.020858883857727
-0.020858883857727
-0.020858883857727
-0.020858883857727
-0.020858883857727
-0.020858883857727
-0.020858883857727
-0.020858883857727
-0.020858883857727
-0.020858883857727
-0.020858883857727
-0.020858883857727
-0.020858883857727
-0.020858883857727
0.101211428642273
0.101211428642273
0.101211428642273
0.101211428642273
0.101211428642273
0.101211428642273
0.101211428642273
0.101211428642273
0.101211428642273
0.101211428642273
0.101211428642273
0.101211428642273
0.101211428642273
0.101211428642273
0.101211428642273
0.101211428642273
0.101211428642273
0.101211428642273
0.101211428642273
0.101211428642273
0.101211428642273
0.101211428642273
0.101211428642273
-0.020858883857727
-0.020858883857727
-0.020858883857727
-0.020858883857727
-0.020858883857727
-0.020858883857727
-0.020858883857727
-0.020858883857727
-0.020858883857727
-0.020858883857727
-0.020858883857727
-0.020858883857727
-0.020858883857727
-0.020858883857727
-0.020858883857727
-0.020858883857727
-0.020858883857727
-0.020858883857727
-0.020858883857727
-0.020858883857727
-0.020858883857727
-0.020858883857727
-0.020858883857727
-0.020858883857727
-0.020858883857727
0.101211428642273
-0.020858883857727
0.101211428642273
-0.020858883857727
-0.020858883857727
-0.020858883857727
0.101211428642273
-0.020858883857727
-0.020858883857727
-0.020858883857727
-0.020858883857727
-0.020858883857727
-0.020858883857727
-0.020858883857727
-0.020858883857727
-0.020858883857727
-0.020858883857727
-0.020858883857727
-0.020858883857727
-0.020858883857727
-0.020858883857727
-0.020858883857727
-0.020858883857727
-0.020858883857727
-0.020858883857727
-0.020858883857727
-0.020858883857727
-0.020858883857727
-0.020858883857727
-0.020858883857727
-0.020858883857727
-0.020858883857727
-0.020858883857727
-0.020858883857727
-0.020858883857727
-0.020858883857727
-0.020858883857727
-0.020858883857727
-0.020858883857727
-0.020858883857727
-0.020858883857727
-0.020858883857727
-0.020858883857727
-0.020858883857727
-0.020858883857727
-0.020858883857727
-0.020858883857727
-0.020858883857727
-0.020858883857727
-0.020858883857727
-0.020858883857727
-0.020858883857727
-0.020858883857727
-0.020858883857727
-0.020858883857727
-0.020858883857727
-0.020858883857727
-0.020858883857727
-0.020858883857727
-0.020858883857727
-0.020858883857727
-0.020858883857727
-0.020858883857727
-0.020858883857727
-0.020858883857727
-0.020858883857727
-0.020858883857727
-0.020858883857727
-0.020858883857727
-0.020858883857727
-0.020858883857727
-0.020858883857727
-0.020858883857727
-0.020858883857727
-0.020858883857727
-0.020858883857727
-0.020858883857727
-0.020858883857727
-0.020858883857727
-0.020858883857727
-0.020858883857727
-0.020858883857727
-0.020858883857727
-0.020858883857727
-0.020858883857727
-0.020858883857727
-0.020858883857727
-0.020858883857727
-0.020858883857727
-0.020858883857727
-0.020858883857727
-0.020858883857727
-0.020858883857727
-0.020858883857727
-0.020858883857727
-0.020858883857727
-0.020858883857727
-0.020858883857727
-0.020858883857727
-0.020858883857727
-0.020858883857727
0.101211428642273
-0.020858883857727
0.101211428642273
0.101211428642273
-0.020858883857727
-0.020858883857727
-0.020858883857727
-0.020858883857727
0.101211428642273
-0.020858883857727
-0.020858883857727
-0.020858883857727
-0.020858883857727
-0.020858883857727
-0.020858883857727
-0.020858883857727
-0.020858883857727
-0.020858883857727
-0.020858883857727
-0.020858883857727
-0.020858883857727
-0.020858883857727
-0.142929196357727
-0.142929196357727
-0.142929196357727
-0.142929196357727
-0.142929196357727
-0.142929196357727
-0.142929196357727
-0.142929196357727
-0.142929196357727
-0.142929196357727
-0.142929196357727
-0.020858883857727
-0.020858883857727
-0.020858883857727
-0.020858883857727
-0.020858883857727
-0.020858883857727
-0.020858883857727
-0.020858883857727
-0.020858883857727
-0.020858883857727
-0.020858883857727
-0.020858883857727
-0.020858883857727
-0.020858883857727
-0.020858883857727
-0.020858883857727
-0.020858883857727
-0.020858883857727
-0.020858883857727
-0.020858883857727
-0.020858883857727
-0.020858883857727
-0.020858883857727
-0.020858883857727
-0.020858883857727
-0.020858883857727
-0.020858883857727
-0.020858883857727
-0.020858883857727
-0.020858883857727
-0.020858883857727
-0.020858883857727
0.101211428642273
0.101211428642273
0.101211428642273
0.101211428642273
0.101211428642273
0.101211428642273
0.101211428642273
0.101211428642273
0.101211428642273
0.101211428642273
0.101211428642273
0.101211428642273
0.101211428642273
0.101211428642273
-0.020858883857727
-0.020858883857727
-0.020858883857727
-0.020858883857727
-0.020858883857727
-0.020858883857727
-0.020858883857727
-0.020858883857727
-0.020858883857727
-0.020858883857727
-0.020858883857727
-0.020858883857727
-0.020858883857727
-0.020858883857727
-0.020858883857727
-0.020858883857727
-0.020858883857727
-0.020858883857727
-0.020858883857727
-0.020858883857727
-0.020858883857727
-0.020858883857727
-0.020858883857727
-0.020858883857727
-0.020858883857727
-0.020858883857727
-0.020858883857727
-0.020858883857727
-0.020858883857727
-0.020858883857727
-0.020858883857727
0.223281741142273
-0.020858883857727
-0.631210446357727
-1.363632202148438
-2.950546264648438
-5.269881725311279
-8.443709373474121
-12.105818748474121
-16.378278732299805
-21.016950607299805
-26.143903732299805
-31.270856857299805
-36.641948699951172
-42.013042449951172
-47.139995574951172
-52.022808074951172
-56.661479949951172
-60.811870574951172
-64.596046447753906
-67.769874572753906
-70.577491760253906
-72.774757385253906
-74.361671447753906
-75.460304260253906
-75.948585510253906
-76.070655822753906
-75.582374572753906
-74.727882385253906
-73.385108947753906
-71.676124572753906
-69.722999572753906
-67.403663635253906
-64.840187072753906
-62.154644012451172
-59.224956512451172
-56.173198699951172
-52.999370574951172
-49.825542449951172
-46.651714324951172
-43.355815887451172
-40.181987762451172
-37.130229949951172
-34.078472137451172
-31.148786544799805
-28.219099044799805
-25.533552169799805
-22.970075607299805
-20.528669357299805
-18.209333419799805
-16.134140014648438
-14.181014060974121
-12.349959373474121
-10.640974998474121
-9.054060935974121
-7.711287498474121
-6.368514537811279
-5.269881725311279
-4.293319225311279
-3.316757202148438
-2.706405639648438
-1.973983764648438
-1.485702514648438
-0.997421383857727
-0.509140133857727
-0.142929196357727
0.101211428642273
0.345352053642273
0.467422366142273
0.589492678642273
0.711562991142273
0.711562991142273
0.711562991142273
0.833633065223694
0.711562991142273
0.711562991142273
0.711562991142273
0.589492678642273
0.589492678642273
0.467422366142273
0.345352053642273
0.345352053642273
0.223281741142273
0.223281741142273
0.101211428642273
-0.020858883857727
-0.020858883857727
-0.142929196357727
-0.142929196357727
-0.142929196357727
-0.264999508857727
-0.264999508857727
-0.264999508857727
-0.387069821357727
-0.387069821357727
-0.387069821357727
-0.387069821357727
-0.387069821357727
-0.387069821357727
-0.509140133857727
-0.509140133857727
-0.509140133857727
-0.509140133857727
-0.509140133857727
-0.509140133857727
-0.509140133857727
-0.509140133857727
-0.387069821357727
-0.387069821357727
-0.387069821357727
-0.387069821357727
-0.387069821357727
-0.387069821357727
-0.387069821357727
-0.387069821357727
-0.387069821357727
-0.387069821357727
-0.387069821357727
-0.387069821357727
-0.264999508857727
-0.264999508857727
-0.264999508857727
-0.264999508857727
-0.264999508857727
-0.264999508857727
-0.264999508857727
-0.264999508857727
-0.264999508857727
-0.264999508857727
-0.264999508857727
-0.264999508857727
-0.264999508857727
-0.264999508857727
-0.264999508857727
-0.264999508857727
-0.264999508857727
-0.264999508857727
-0.264999508857727
-0.264999508857727
-0.264999508857727
-0.264999508857727
-0.264999508857727
-0.264999508857727
-0.264999508857727
-0.264999508857727
-0.264999508857727
-0.264999508857727
-0.264999508857727
-0.264999508857727
-0.264999508857727
-0.264999508857727
-0.264999508857727
-0.264999508857727
-0.264999508857727
-0.264999508857727
-0.264999508857727
-0.264999508857727
-0.264999508857727
-0.264999508857727
-0.264999508857727
-0.264999508857727
-0.264999508857727
-0.264999508857727
-0.264999508857727
-0.264999508857727
-0.264999508857727
-0.264999508857727
-0.264999508857727
-0.264999508857727
-0.142929196357727
-0.264999508857727
-0.264999508857727
-0.264999508857727
-0.264999508857727
-0.264999508857727
-0.264999508857727
-0.264999508857727
-0.264999508857727
-0.264999508857727
-0.264999508857727
-0.264999508857727
-0.264999508857727
-0.264999508857727
-0.264999508857727
-0.264999508857727
-0.264999508857727
-0.264999508857727
-0.264999508857727
-0.264999508857727
-0.264999508857727
-0.264999508857727
-0.264999508857727
-0.264999508857727
-0.264999508857727
-0.264999508857727
-0.264999508857727
-0.264999508857727
-0.264999508857727
-0.264999508857727
-0.264999508857727
-0.264999508857727
-0.264999508857727
-0.264999508857727
-0.264999508857727
-0.264999508857727
-0.264999508857727
-0.264999508857727
-0.264999508857727
-0.264999508857727
-0.264999508857727
-0.264999508857727
-0.264999508857727
-0.264999508857727
-0.264999508857727
-0.264999508857727
-0.264999508857727
-0.264999508857727
-0.264999508857727
-0.264999508857727
-0.264999508857727
-0.264999508857727
-0.264999508857727
-0.264999508857727
-0.264999508857727
-0.264999508857727
-0.264999508857727
-0.264999508857727
-0.264999508857727
-0.264999508857727
-0.264999508857727
-0.264999508857727
-0.264999508857727
-0.264999508857727
-0.264999508857727
-0.264999508857727
-0.264999508857727
-0.264999508857727
-0.264999508857727
-0.264999508857727
-0.264999508857727
-0.264999508857727
-0.264999508857727
-0.264999508857727
-0.264999508857727
-0.142929196357727
-0.142929196357727
-0.142929196357727
-0.142929196357727
-0.142929196357727
-0.142929196357727
-0.142929196357727
-0.142929196357727
-0.142929196357727
-0.142929196357727
-0.142929196357727
-0.142929196357727
-0.142929196357727
-0.142929196357727
-0.264999508857727
-0.142929196357727
-0.142929196357727
-0.142929196357727
-0.142929196357727
-0.142929196357727
-0.264999508857727
-0.264999508857727
-0.142929196357727
-0.264999508857727
-0.264999508857727
-0.264999508857727
-0.264999508857727
-0.264999508857727
-0.264999508857727
-0.264999508857727
-0.264999508857727
-0.264999508857727
-0.264999508857727
-0.264999508857727
-0.264999508857727
-0.264999508857727
-0.264999508857727
-0.264999508857727
-0.264999508857727
-0.264999508857727
-0.264999508857727
-0.264999508857727
-0.264999508857727
-0.142929196357727
-0.142929196357727
-0.142929196357727
-0.142929196357727
-0.142929196357727
-0.142929196357727
-0.142929196357727
-0.142929196357727
-0.142929196357727
-0.142929196357727
-0.142929196357727
-0.142929196357727
-0.142929196357727
-0.142929196357727
-0.142929196357727
-0.142929196357727
-0.142929196357727
-0.142929196357727
-0.142929196357727
-0.142929196357727
-0.142929196357727
-0.142929196357727
-0.142929196357727
-0.142929196357727
-0.142929196357727
-0.142929196357727
-0.142929196357727
-0.142929196357727
-0.142929196357727
-0.142929196357727
-0.142929196357727
-0.142929196357727
-0.142929196357727
-0.142929196357727
-0.142929196357727
-0.142929196357727
-0.142929196357727
-0.142929196357727
-0.264999508857727
-0.142929196357727
-0.142929196357727
-0.142929196357727
-0.142929196357727
-0.142929196357727
-0.142929196357727
-0.142929196357727
-0.142929196357727
-0.142929196357727
-0.142929196357727
-0.142929196357727
-0.142929196357727
-0.142929196357727
-0.142929196357727
-0.142929196357727
-0.142929196357727
-0.142929196357727
-0.142929196357727
-0.142929196357727
-0.142929196357727
-0.142929196357727
-0.142929196357727
-0.142929196357727
-0.142929196357727
-0.142929196357727
-0.142929196357727
-0.142929196357727
-0.142929196357727
-0.142929196357727
-0.142929196357727
-0.142929196357727
-0.142929196357727
-0.142929196357727
-0.142929196357727
-0.142929196357727
-0.142929196357727
-0.142929196357727
-0.142929196357727
-0.142929196357727
-0.142929196357727
-0.142929196357727
-0.142929196357727
-0.142929196357727
-0.142929196357727
-0.142929196357727
-0.142929196357727
-0.142929196357727
-0.142929196357727
-0.142929196357727
-0.142929196357727
-0.142929196357727
-0.142929196357727
-0.142929196357727
-0.142929196357727
-0.142929196357727
-0.142929196357727
-0.142929196357727
-0.142929196357727
-0.142929196357727
-0.142929196357727
-0.142929196357727
-0.142929196357727
-0.142929196357727
-0.142929196357727
-0.142929196357727
-0.142929196357727
-0.142929196357727
-0.142929196357727
-0.142929196357727
-0.142929196357727
-0.142929196357727
-0.142929196357727
-0.142929196357727
-0.142929196357727
-0.142929196357727
-0.142929196357727
-0.142929196357727
-0.142929196357727
-0.142929196357727
-0.142929196357727
-0.142929196357727
-0.142929196357727
-0.142929196357727
-0.142929196357727
-0.142929196357727
-0.142929196357727
-0.142929196357727
-0.020858883857727
-0.142929196357727
-0.142929196357727
-0.020858883857727
-0.020858883857727
-0.142929196357727
-0.020858883857727
-0.020858883857727
-0.020858883857727
-0.142929196357727
-0.020858883857727
-0.020858883857727
-0.020858883857727
-0.142929196357727
-0.142929196357727
-0.142929196357727
-0.020858883857727
-0.142929196357727
-0.020858883857727
-0.142929196357727
-0.142929196357727
-0.142929196357727
-0.142929196357727
-0.142929196357727
-0.142929196357727
-0.142929196357727
-0.020858883857727
-0.142929196357727
-0.142929196357727
-0.142929196357727
-0.142929196357727
-0.142929196357727
-0.020858883857727
-0.142929196357727
-0.142929196357727
-0.142929196357727
-0.142929196357727
-0.142929196357727
-0.142929196357727
-0.142929196357727
-0.142929196357727
-0.142929196357727
-0.142929196357727
-0.142929196357727
-0.142929196357727
-0.142929196357727
-0.142929196357727
-0.142929196357727
-0.142929196357727
-0.142929196357727
-0.142929196357727
-0.142929196357727
-0.142929196357727
-0.142929196357727
-0.142929196357727
-0.142929196357727
-0.142929196357727
-0.142929196357727
-0.142929196357727
-0.142929196357727
-0.020858883857727
-0.020858883857727
-0.020858883857727
-0.020858883857727
-0.020858883857727
-0.020858883857727
-0.020858883857727
-0.020858883857727
-0.020858883857727
-0.020858883857727
-0.020858883857727
-0.020858883857727
-0.020858883857727
-0.020858883857727
-0.020858883857727
-0.020858883857727
-0.020858883857727
-0.020858883857727
-0.020858883857727
-0.020858883857727
-0.020858883857727
-0.020858883857727
-0.020858883857727
-0.020858883857727
-0.020858883857727
-0.020858883857727
-0.020858883857727
-0.020858883857727
-0.020858883857727
-0.020858883857727
-0.020858883857727
-0.020858883857727
-0.020858883857727
-0.020858883857727
-0.142929196357727
-0.142929196357727
-0.142929196357727
-0.142929196357727
-0.020858883857727
-0.020858883857727
-0.020858883857727
-0.020858883857727
-0.020858883857727
-0.020858883857727
-0.020858883857727
-0.020858883857727
-0.020858883857727
-0.020858883857727
-0.020858883857727
-0.020858883857727
-0.020858883857727
-0.020858883857727
-0.020858883857727
-0.020858883857727
-0.020858883857727
-0.020858883857727
-0.020858883857727
-0.020858883857727
-0.020858883857727
-0.020858883857727
-0.020858883857727
-0.020858883857727
-0.020858883857727
-0.142929196357727
-0.142929196357727
-0.142929196357727
-0.142929196357727
-0.142929196357727
-0.142929196357727
-0.142929196357727
-0.142929196357727
-0.020858883857727
-0.020858883857727
-0.020858883857727
-0.020858883857727
-0.020858883857727
-0.020858883857727
-0.020858883857727
-0.020858883857727
-0.020858883857727
-0.020858883857727
-0.020858883857727
-0.020858883857727
-0.020858883857727
-0.020858883857727
-0.020858883857727
-0.020858883857727
-0.020858883857727
-0.020858883857727
-0.020858883857727
-0.020858883857727
-0.020858883857727
-0.020858883857727
-0.020858883857727
-0.020858883857727
-0.020858883857727
-0.020858883857727
-0.020858883857727
-0.020858883857727
-0.020858883857727
-0.020858883857727
-0.020858883857727
-0.020858883857727
-0.020858883857727
-0.020858883857727
-0.020858883857727
-0.020858883857727
-0.020858883857727
-0.020858883857727
-0.020858883857727
-0.020858883857727
-0.020858883857727
-0.020858883857727
-0.020858883857727
-0.020858883857727
-0.020858883857727
-0.020858883857727
-0.020858883857727
-0.020858883857727
-0.020858883857727
-0.020858883857727
-0.020858883857727
-0.020858883857727
-0.020858883857727
-0.020858883857727
-0.020858883857727
-0.020858883857727
-0.020858883857727
-0.020858883857727
-0.020858883857727
-0.020858883857727
-0.020858883857727
-0.020858883857727
-0.020858883857727
-0.020858883857727
-0.020858883857727
-0.020858883857727
-0.020858883857727
-0.020858883857727
-0.020858883857727
-0.020858883857727
-0.020858883857727
-0.020858883857727
-0.020858883857727
-0.020858883857727
-0.020858883857727
-0.020858883857727
-0.020858883857727
-0.020858883857727
-0.020858883857727
-0.020858883857727
-0.020858883857727
-0.020858883857727
-0.020858883857727
-0.020858883857727
-0.020858883857727
-0.020858883857727
-0.020858883857727
-0.020858883857727
-0.020858883857727
-0.020858883857727
-0.020858883857727
-0.020858883857727
-0.020858883857727
-0.020858883857727
-0.020858883857727
-0.020858883857727
-0.020858883857727
-0.020858883857727
-0.020858883857727
-0.020858883857727
-0.020858883857727
-0.020858883857727
-0.020858883857727
-0.020858883857727
-0.020858883857727
-0.020858883857727
-0.020858883857727
-0.020858883857727
-0.020858883857727
-0.142929196357727
-0.142929196357727
-0.142929196357727
-0.142929196357727
-0.142929196357727
-0.142929196357727
-0.142929196357727
-0.142929196357727
-0.142929196357727
-0.142929196357727
-0.142929196357727
-0.142929196357727
-0.142929196357727
-0.142929196357727
-0.142929196357727
-0.142929196357727
-0.142929196357727
-0.142929196357727
-0.142929196357727
-0.142929196357727
-0.142929196357727
-0.142929196357727
-0.142929196357727
-0.142929196357727
-0.142929196357727
-0.020858883857727
-0.142929196357727
-0.142929196357727
-0.142929196357727
-0.142929196357727
-0.142929196357727
-0.142929196357727
-0.142929196357727
-0.142929196357727
-0.142929196357727
-0.142929196357727
-0.142929196357727
-0.142929196357727
-0.142929196357727
-0.142929196357727
-0.142929196357727
-0.142929196357727
-0.142929196357727
-0.142929196357727
-0.142929196357727
-0.142929196357727
-0.142929196357727
-0.142929196357727
-0.142929196357727
-0.142929196357727
-0.142929196357727
-0.142929196357727
-0.142929196357727
-0.142929196357727
-0.142929196357727
-0.142929196357727
-0.142929196357727
-0.142929196357727
-0.142929196357727
-0.142929196357727
-0.142929196357727
-0.142929196357727
-0.142929196357727
-0.142929196357727
-0.142929196357727
-0.142929196357727
-0.142929196357727
-0.142929196357727
-0.142929196357727
-0.142929196357727
-0.142929196357727
-0.142929196357727
-0.142929196357727
-0.020858883857727
-0.020858883857727
-0.020858883857727
-0.020858883857727
-0.020858883857727
-0.020858883857727
-0.020858883857727
-0.020858883857727
-0.020858883857727
-0.020858883857727
-0.020858883857727
-0.020858883857727
-0.020858883857727
-0.020858883857727
-0.020858883857727
-0.020858883857727
0.101211428642273
-0.020858883857727
0.101211428642273
0.101211428642273
0.101211428642273
0.101211428642273
0.101211428642273
0.101211428642273
0.101211428642273
0.101211428642273
0.101211428642273
0.101211428642273
0.101211428642273
0.101211428642273
0.101211428642273
0.101211428642273
0.101211428642273
0.101211428642273
0.101211428642273
0.101211428642273
0.101211428642273
0.101211428642273
0.101211428642273
0.101211428642273
0.101211428642273
0.101211428642273
0.101211428642273
0.101211428642273
0.101211428642273
0.101211428642273
0.101211428642273
0.101211428642273
-0.020858883857727
-0.020858883857727
0.101211428642273
0.101211428642273
-0.020858883857727
-0.020858883857727
-0.020858883857727
-0.020858883857727
-0.020858883857727
-0.020858883857727
-0.020858883857727
-0.020858883857727
-0.020858883857727
-0.020858883857727
-0.020858883857727
-0.020858883857727
-0.020858883857727
-0.020858883857727
-0.020858883857727
-0.020858883857727
-0.020858883857727
-0.020858883857727
-0.020858883857727
-0.020858883857727
-0.020858883857727
-0.020858883857727
-0.020858883857727
-0.020858883857727
-0.020858883857727
-0.020858883857727
-0.020858883857727
-0.020858883857727
-0.020858883857727
-0.020858883857727
-0.020858883857727
-0.020858883857727
-0.020858883857727
-0.020858883857727
-0.020858883857727
-0.020858883857727
-0.020858883857727
-0.020858883857727
-0.020858883857727
-0.020858883857727
-0.020858883857727
-0.020858883857727
-0.020858883857727
-0.020858883857727
-0.020858883857727
-0.020858883857727
-0.020858883857727
-0.020858883857727
-0.020858883857727
-0.020858883857727
-0.020858883857727
-0.020858883857727
-0.020858883857727
-0.020858883857727
-0.020858883857727
-0.020858883857727
-0.020858883857727
-0.020858883857727
-0.020858883857727
-0.020858883857727
-0.020858883857727
-0.020858883857727
-0.020858883857727
-0.020858883857727
-0.020858883857727
-0.020858883857727
-0.020858883857727
-0.020858883857727
-0.020858883857727
-0.020858883857727
-0.020858883857727
-0.020858883857727
-0.020858883857727
-0.020858883857727
-0.020858883857727
-0.020858883857727
-0.020858883857727
-0.020858883857727
-0.020858883857727
-0.020858883857727
-0.020858883857727
-0.020858883857727
-0.020858883857727
-0.020858883857727
-0.020858883857727
-0.020858883857727
0.101211428642273
-0.020858883857727
0.101211428642273
-0.020858883857727
-0.020858883857727
-0.020858883857727
-0.020858883857727
-0.020858883857727
0.101211428642273
-0.020858883857727
-0.020858883857727
-0.020858883857727
-0.020858883857727
-0.020858883857727
0.101211428642273
-0.020858883857727
-0.020858883857727
-0.020858883857727
-0.020858883857727
-0.020858883857727
-0.020858883857727
-0.020858883857727
-0.020858883857727
-0.020858883857727
-0.020858883857727
-0.020858883857727
-0.020858883857727
-0.020858883857727
-0.020858883857727
-0.020858883857727
-0.020858883857727
-0.020858883857727
-0.020858883857727
-0.020858883857727
-0.020858883857727
-0.020858883857727
-0.020858883857727
-0.020858883857727
-0.020858883857727
-0.020858883857727
-0.020858883857727
-0.020858883857727
-0.020858883857727
-0.020858883857727
-0.020858883857727
-0.020858883857727
-0.020858883857727
-0.020858883857727
-0.020858883857727
-0.020858883857727
-0.020858883857727
-0.020858883857727
-0.020858883857727
-0.020858883857727
-0.020858883857727
-0.020858883857727
-0.020858883857727
-0.020858883857727
-0.020858883857727
-0.020858883857727
-0.020858883857727
-0.020858883857727
-0.020858883857727
-0.020858883857727
-0.020858883857727
-0.020858883857727
-0.020858883857727
-0.020858883857727
0.101211428642273
0.101211428642273
-0.020858883857727
0.101211428642273
0.101211428642273
-0.020858883857727
-0.020858883857727
0.101211428642273
0.101211428642273
-0.020858883857727
-0.020858883857727
-0.020858883857727
-0.020858883857727
-0.020858883857727
-0.020858883857727
-0.020858883857727
-0.020858883857727
-0.020858883857727
-0.020858883857727
-0.020858883857727
-0.020858883857727
-0.020858883857727
-0.020858883857727
-0.020858883857727
-0.020858883857727
-0.020858883857727
-0.020858883857727
-0.020858883857727
-0.020858883857727
-0.020858883857727
-0.020858883857727
-0.020858883857727
-0.020858883857727
-0.020858883857727
-0.020858883857727
-0.020858883857727
-0.020858883857727
-0.020858883857727
-0.020858883857727
-0.020858883857727
-0.020858883857727
-0.020858883857727
-0.020858883857727
-0.020858883857727
-0.020858883857727
-0.020858883857727
-0.020858883857727
-0.020858883857727
-0.020858883857727
-0.020858883857727
-0.020858883857727
-0.020858883857727
-0.020858883857727
-0.020858883857727
-0.020858883857727
-0.020858883857727
-0.020858883857727
0.101211428642273
0.101211428642273
0.101211428642273
0.101211428642273
0.101211428642273
0.101211428642273
0.101211428642273
0.101211428642273
0.101211428642273
0.101211428642273
0.101211428642273
0.101211428642273
0.101211428642273
0.101211428642273
0.101211428642273
0.101211428642273
0.101211428642273
0.101211428642273
0.101211428642273
0.101211428642273
0.101211428642273
0.101211428642273
0.101211428642273
0.101211428642273
0.101211428642273
0.101211428642273
0.101211428642273
-0.020858883857727
-0.020858883857727
-0.020858883857727
-0.020858883857727
-0.020858883857727
-0.020858883857727
-0.020858883857727
-0.020858883857727
-0.020858883857727
-0.020858883857727
-0.020858883857727
-0.020858883857727
-0.020858883857727
-0.020858883857727
-0.020858883857727
-0.020858883857727
-0.020858883857727
-0.020858883857727
-0.020858883857727
-0.020858883857727
-0.020858883857727
-0.020858883857727
-0.020858883857727
-0.020858883857727
-0.020858883857727
-0.020858883857727
-0.020858883857727
-0.020858883857727
-0.020858883857727
-0.020858883857727
-0.020858883857727
-0.020858883857727
-0.020858883857727
-0.020858883857727
-0.020858883857727
-0.020858883857727
-0.020858883857727
-0.020858883857727
-0.020858883857727
-0.020858883857727
-0.020858883857727
-0.020858883857727
-0.020858883857727
-0.020858883857727
-0.020858883857727
-0.020858883857727
-0.020858883857727
-0.020858883857727
-0.020858883857727
-0.020858883857727
-0.020858883857727
-0.020858883857727
-0.020858883857727
-0.020858883857727
-0.020858883857727
-0.020858883857727
-0.020858883857727
-0.020858883857727
-0.020858883857727
-0.020858883857727
-0.020858883857727
-0.020858883857727
-0.020858883857727
-0.020858883857727
-0.020858883857727
-0.020858883857727
-0.020858883857727
-0.020858883857727
-0.020858883857727
-0.020858883857727
-0.020858883857727
-0.020858883857727
-0.020858883857727
-0.020858883857727
-0.020858883857727
-0.020858883857727
-0.020858883857727
-0.020858883857727
-0.020858883857727
-0.020858883857727
-0.020858883857727
-0.020858883857727
-0.020858883857727
