# Supplementary material for: Small Size of Recorded Neuronal Structures Confines the Accuracy in Direct Axonal Voltage Measurements
Source: eNeuro. 2021 Aug 2;8(4):ENEURO.0059-21.2021. doi: 10.1523/ENEURO.0059-21.2021 (PMC8342265; doi:10.1523/ENEURO.0059-21.2021)
Supplement: Extended Data 1 — NEURON codes producing data shown in Figures 2, 5, 8. Download Extended Data 1, ZIP file. [file enu-eN-NWR-0059-21-s01.zip › realistic amplifier model/1_amplifier construction/filter_set/test_1/4k.dat]

0.123646318912506
0.123646318912506
0.123646318912506
0.123646318912506
0.123646318912506
0.123646318912506
0.123646318912506
0.123646318912506
0.123646318912506
0.123646318912506
0.001576006412506
0.123646318912506
0.001576006412506
0.001576006412506
0.001576006412506
0.001576006412506
0.001576006412506
0.001576006412506
0.001576006412506
0.001576006412506
0.001576006412506
0.001576006412506
0.001576006412506
0.001576006412506
0.001576006412506
0.001576006412506
0.001576006412506
0.001576006412506
0.001576006412506
0.001576006412506
0.001576006412506
0.001576006412506
0.001576006412506
0.001576006412506
0.001576006412506
0.001576006412506
0.001576006412506
0.001576006412506
0.001576006412506
0.001576006412506
0.001576006412506
0.001576006412506
0.001576006412506
-0.120494306087494
-0.120494306087494
-0.120494306087494
-0.120494306087494
-0.120494306087494
-0.120494306087494
-0.120494306087494
-0.120494306087494
-0.120494306087494
-0.120494306087494
-0.120494306087494
-0.120494306087494
-0.120494306087494
-0.120494306087494
-0.120494306087494
-0.120494306087494
-0.120494306087494
-0.120494306087494
-0.120494306087494
-0.120494306087494
-0.120494306087494
-0.120494306087494
-0.120494306087494
-0.120494306087494
0.001576006412506
0.001576006412506
0.001576006412506
0.001576006412506
0.001576006412506
0.001576006412506
0.001576006412506
0.001576006412506
0.001576006412506
0.001576006412506
0.001576006412506
0.001576006412506
0.001576006412506
0.001576006412506
0.001576006412506
0.001576006412506
0.001576006412506
0.001576006412506
0.001576006412506
0.001576006412506
0.001576006412506
0.001576006412506
0.001576006412506
0.001576006412506
0.001576006412506
0.001576006412506
0.001576006412506
0.001576006412506
0.001576006412506
0.001576006412506
0.001576006412506
0.001576006412506
0.001576006412506
0.001576006412506
0.001576006412506
0.001576006412506
0.001576006412506
0.001576006412506
0.001576006412506
0.001576006412506
0.001576006412506
0.001576006412506
0.001576006412506
0.001576006412506
0.001576006412506
0.001576006412506
0.001576006412506
0.001576006412506
0.001576006412506
0.001576006412506
0.001576006412506
0.001576006412506
0.001576006412506
0.001576006412506
0.001576006412506
0.001576006412506
0.001576006412506
0.001576006412506
0.001576006412506
0.001576006412506
0.001576006412506
0.001576006412506
0.001576006412506
0.001576006412506
0.001576006412506
0.001576006412506
0.001576006412506
0.001576006412506
0.001576006412506
0.001576006412506
0.001576006412506
0.001576006412506
0.001576006412506
0.001576006412506
0.001576006412506
0.001576006412506
0.001576006412506
0.001576006412506
0.001576006412506
0.001576006412506
0.001576006412506
0.001576006412506
0.001576006412506
0.001576006412506
0.001576006412506
0.001576006412506
0.001576006412506
0.001576006412506
0.001576006412506
0.001576006412506
0.001576006412506
0.001576006412506
0.001576006412506
0.001576006412506
0.001576006412506
0.001576006412506
0.001576006412506
0.001576006412506
0.001576006412506
0.123646318912506
0.123646318912506
0.123646318912506
0.123646318912506
0.001576006412506
0.001576006412506
0.001576006412506
0.001576006412506
0.001576006412506
0.001576006412506
0.001576006412506
0.001576006412506
0.001576006412506
-0.120494306087494
-0.120494306087494
-0.120494306087494
-0.120494306087494
-0.120494306087494
-0.120494306087494
-0.120494306087494
-0.120494306087494
-0.120494306087494
-0.120494306087494
-0.120494306087494
-0.120494306087494
0.001576006412506
0.001576006412506
0.001576006412506
-0.120494306087494
-0.120494306087494
-0.120494306087494
-0.120494306087494
-0.120494306087494
-0.120494306087494
-0.120494306087494
-0.120494306087494
-0.120494306087494
-0.120494306087494
-0.120494306087494
-0.120494306087494
-0.120494306087494
-0.120494306087494
0.001576006412506
0.001576006412506
0.001576006412506
0.001576006412506
0.001576006412506
0.001576006412506
0.001576006412506
0.001576006412506
0.001576006412506
0.001576006412506
0.001576006412506
0.001576006412506
0.001576006412506
0.001576006412506
0.001576006412506
0.001576006412506
0.001576006412506
0.001576006412506
0.001576006412506
0.001576006412506
0.001576006412506
0.001576006412506
0.001576006412506
0.001576006412506
0.001576006412506
0.001576006412506
0.001576006412506
0.001576006412506
0.001576006412506
0.001576006412506
0.001576006412506
0.001576006412506
0.001576006412506
0.001576006412506
0.001576006412506
0.001576006412506
0.001576006412506
0.001576006412506
0.001576006412506
0.001576006412506
0.001576006412506
0.001576006412506
0.001576006412506
0.001576006412506
0.001576006412506
0.001576006412506
0.001576006412506
0.001576006412506
0.001576006412506
0.001576006412506
0.001576006412506
0.123646318912506
0.001576006412506
0.001576006412506
0.001576006412506
0.001576006412506
0.001576006412506
0.001576006412506
0.001576006412506
0.001576006412506
0.001576006412506
0.001576006412506
0.001576006412506
0.001576006412506
0.001576006412506
0.001576006412506
0.001576006412506
0.001576006412506
0.001576006412506
0.001576006412506
0.001576006412506
0.001576006412506
0.001576006412506
0.001576006412506
0.001576006412506
0.001576006412506
0.001576006412506
0.001576006412506
0.001576006412506
0.001576006412506
0.001576006412506
0.001576006412506
0.001576006412506
0.001576006412506
0.001576006412506
0.001576006412506
0.001576006412506
-0.120494306087494
-0.120494306087494
0.001576006412506
0.001576006412506
0.001576006412506
0.001576006412506
0.001576006412506
0.001576006412506
0.001576006412506
0.001576006412506
0.001576006412506
0.001576006412506
0.001576006412506
0.001576006412506
0.001576006412506
0.001576006412506
0.001576006412506
0.001576006412506
0.001576006412506
0.001576006412506
0.001576006412506
0.001576006412506
0.001576006412506
0.001576006412506
0.001576006412506
0.001576006412506
0.001576006412506
0.001576006412506
0.001576006412506
0.001576006412506
-0.120494306087494
-0.120494306087494
-0.120494306087494
-0.120494306087494
-0.120494306087494
-0.120494306087494
-0.120494306087494
-0.120494306087494
-0.120494306087494
-0.120494306087494
-0.120494306087494
-0.120494306087494
-0.120494306087494
0.001576006412506
0.001576006412506
0.001576006412506
0.001576006412506
0.001576006412506
0.001576006412506
0.001576006412506
0.001576006412506
0.001576006412506
0.001576006412506
0.001576006412506
0.001576006412506
0.001576006412506
0.001576006412506
0.001576006412506
0.001576006412506
0.001576006412506
0.001576006412506
0.001576006412506
0.001576006412506
0.001576006412506
0.001576006412506
0.001576006412506
0.001576006412506
0.001576006412506
0.001576006412506
0.001576006412506
0.001576006412506
0.001576006412506
0.001576006412506
0.001576006412506
0.001576006412506
0.001576006412506
0.001576006412506
0.001576006412506
0.001576006412506
0.001576006412506
0.001576006412506
0.001576006412506
0.001576006412506
0.001576006412506
0.001576006412506
0.001576006412506
0.001576006412506
0.001576006412506
0.001576006412506
0.001576006412506
0.001576006412506
0.001576006412506
0.001576006412506
0.001576006412506
0.001576006412506
0.001576006412506
0.001576006412506
0.001576006412506
0.001576006412506
0.001576006412506
0.001576006412506
0.001576006412506
0.001576006412506
0.001576006412506
0.001576006412506
0.001576006412506
0.001576006412506
0.001576006412506
0.001576006412506
0.001576006412506
0.001576006412506
0.001576006412506
0.001576006412506
0.001576006412506
0.001576006412506
0.001576006412506
0.001576006412506
0.001576006412506
0.001576006412506
0.001576006412506
0.001576006412506
-0.120494306087494
-0.120494306087494
-0.120494306087494
-0.120494306087494
-0.120494306087494
-0.120494306087494
0.001576006412506
0.001576006412506
0.001576006412506
0.001576006412506
0.001576006412506
0.001576006412506
0.001576006412506
0.001576006412506
0.001576006412506
0.001576006412506
0.001576006412506
-0.120494306087494
0.001576006412506
-0.120494306087494
-0.120494306087494
-0.120494306087494
-0.120494306087494
-0.120494306087494
-0.120494306087494
-0.120494306087494
-0.120494306087494
-0.120494306087494
-0.120494306087494
-0.120494306087494
-0.120494306087494
-0.120494306087494
-0.120494306087494
-0.120494306087494
-0.120494306087494
-0.120494306087494
0.001576006412506
0.001576006412506
0.001576006412506
0.001576006412506
0.001576006412506
0.001576006412506
0.001576006412506
0.001576006412506
0.001576006412506
0.001576006412506
0.001576006412506
0.123646318912506
0.123646318912506
0.123646318912506
0.123646318912506
0.001576006412506
0.123646318912506
0.123646318912506
0.123646318912506
0.123646318912506
0.123646318912506
0.123646318912506
0.123646318912506
0.123646318912506
0.123646318912506
0.123646318912506
0.123646318912506
0.001576006412506
0.001576006412506
0.001576006412506
0.001576006412506
0.001576006412506
0.001576006412506
0.001576006412506
0.001576006412506
0.001576006412506
0.001576006412506
0.001576006412506
0.001576006412506
0.001576006412506
0.001576006412506
0.001576006412506
0.001576006412506
0.001576006412506
0.001576006412506
0.001576006412506
-0.120494306087494
0.001576006412506
0.001576006412506
0.001576006412506
0.001576006412506
0.001576006412506
0.001576006412506
0.001576006412506
0.001576006412506
0.001576006412506
0.001576006412506
0.001576006412506
0.001576006412506
0.001576006412506
0.001576006412506
0.001576006412506
0.123646318912506
0.001576006412506
0.123646318912506
0.123646318912506
0.123646318912506
0.123646318912506
0.123646318912506
0.001576006412506
0.001576006412506
0.001576006412506
0.001576006412506
0.001576006412506
0.001576006412506
0.001576006412506
0.001576006412506
0.001576006412506
0.001576006412506
0.001576006412506
0.001576006412506
0.001576006412506
0.001576006412506
0.001576006412506
0.001576006412506
0.001576006412506
0.001576006412506
0.001576006412506
0.001576006412506
0.001576006412506
0.001576006412506
0.001576006412506
0.001576006412506
0.001576006412506
0.001576006412506
0.001576006412506
0.001576006412506
0.001576006412506
0.001576006412506
0.001576006412506
0.001576006412506
0.001576006412506
0.001576006412506
0.001576006412506
0.001576006412506
0.001576006412506
0.001576006412506
-0.120494306087494
0.001576006412506
0.001576006412506
0.001576006412506
0.001576006412506
0.001576006412506
0.001576006412506
0.001576006412506
0.001576006412506
0.001576006412506
0.001576006412506
0.001576006412506
0.001576006412506
0.001576006412506
0.001576006412506
0.001576006412506
0.001576006412506
0.001576006412506
0.001576006412506
0.001576006412506
0.001576006412506
0.001576006412506
0.001576006412506
0.001576006412506
0.001576006412506
0.001576006412506
0.001576006412506
0.001576006412506
0.001576006412506
0.001576006412506
0.001576006412506
0.001576006412506
0.001576006412506
0.001576006412506
0.001576006412506
0.001576006412506
0.001576006412506
0.001576006412506
0.001576006412506
0.001576006412506
0.001576006412506
0.001576006412506
0.001576006412506
0.001576006412506
0.001576006412506
0.001576006412506
0.001576006412506
0.001576006412506
0.001576006412506
0.001576006412506
0.001576006412506
0.001576006412506
0.001576006412506
0.001576006412506
0.001576006412506
0.001576006412506
0.001576006412506
0.001576006412506
0.001576006412506
0.001576006412506
0.001576006412506
0.001576006412506
0.001576006412506
0.001576006412506
0.001576006412506
0.001576006412506
0.001576006412506
0.001576006412506
0.001576006412506
0.001576006412506
0.001576006412506
0.001576006412506
0.001576006412506
0.001576006412506
0.001576006412506
0.001576006412506
0.001576006412506
0.001576006412506
0.001576006412506
0.001576006412506
0.001576006412506
0.001576006412506
0.001576006412506
0.001576006412506
0.001576006412506
0.001576006412506
0.001576006412506
0.001576006412506
0.001576006412506
0.001576006412506
0.001576006412506
0.001576006412506
0.001576006412506
0.001576006412506
0.001576006412506
0.001576006412506
0.001576006412506
0.123646318912506
0.001576006412506
0.001576006412506
0.001576006412506
0.001576006412506
0.001576006412506
0.001576006412506
0.001576006412506
0.001576006412506
0.001576006412506
0.001576006412506
0.001576006412506
0.001576006412506
0.001576006412506
0.001576006412506
0.001576006412506
0.001576006412506
0.001576006412506
0.001576006412506
0.001576006412506
0.001576006412506
0.001576006412506
0.001576006412506
0.001576006412506
0.001576006412506
0.001576006412506
0.001576006412506
0.001576006412506
0.001576006412506
0.001576006412506
0.001576006412506
0.001576006412506
0.001576006412506
0.001576006412506
0.001576006412506
0.001576006412506
0.001576006412506
0.001576006412506
0.001576006412506
0.001576006412506
0.001576006412506
0.001576006412506
0.001576006412506
0.001576006412506
0.001576006412506
0.001576006412506
0.001576006412506
0.001576006412506
0.001576006412506
0.001576006412506
0.001576006412506
0.001576006412506
0.001576006412506
0.001576006412506
0.001576006412506
0.001576006412506
0.001576006412506
0.001576006412506
0.001576006412506
0.001576006412506
0.001576006412506
0.001576006412506
0.001576006412506
0.001576006412506
0.001576006412506
0.001576006412506
0.123646318912506
0.123646318912506
0.123646318912506
0.123646318912506
0.123646318912506
0.123646318912506
0.123646318912506
0.123646318912506
0.001576006412506
0.001576006412506
0.001576006412506
0.001576006412506
0.001576006412506
0.001576006412506
0.001576006412506
0.001576006412506
0.001576006412506
0.001576006412506
0.001576006412506
0.001576006412506
0.001576006412506
0.001576006412506
0.001576006412506
0.001576006412506
0.001576006412506
0.001576006412506
0.001576006412506
0.001576006412506
0.001576006412506
0.001576006412506
0.001576006412506
0.001576006412506
0.001576006412506
0.001576006412506
0.001576006412506
0.001576006412506
0.001576006412506
0.001576006412506
0.001576006412506
0.001576006412506
0.001576006412506
0.001576006412506
0.001576006412506
0.001576006412506
0.001576006412506
0.001576006412506
0.001576006412506
0.001576006412506
0.001576006412506
0.001576006412506
0.001576006412506
0.001576006412506
0.001576006412506
-0.120494306087494
-0.120494306087494
-0.120494306087494
-0.120494306087494
-0.120494306087494
-0.120494306087494
-0.120494306087494
-0.120494306087494
-0.120494306087494
-0.120494306087494
-0.120494306087494
-0.120494306087494
-0.120494306087494
-0.120494306087494
-0.120494306087494
0.001576006412506
0.001576006412506
0.001576006412506
0.001576006412506
0.001576006412506
0.001576006412506
0.001576006412506
0.001576006412506
0.001576006412506
0.001576006412506
0.001576006412506
0.001576006412506
0.001576006412506
0.001576006412506
0.001576006412506
0.001576006412506
0.001576006412506
0.001576006412506
0.001576006412506
0.001576006412506
0.001576006412506
0.001576006412506
0.001576006412506
0.001576006412506
0.001576006412506
0.123646318912506
0.123646318912506
0.123646318912506
0.123646318912506
0.123646318912506
0.123646318912506
0.123646318912506
0.123646318912506
0.123646318912506
0.123646318912506
0.123646318912506
0.123646318912506
0.001576006412506
0.001576006412506
0.001576006412506
0.001576006412506
0.001576006412506
0.001576006412506
0.001576006412506
0.001576006412506
0.001576006412506
0.001576006412506
0.001576006412506
0.001576006412506
0.001576006412506
0.001576006412506
0.001576006412506
-0.120494306087494
0.001576006412506
-0.120494306087494
-0.120494306087494
-0.120494306087494
-0.120494306087494
-0.120494306087494
-0.120494306087494
0.001576006412506
0.001576006412506
0.001576006412506
0.001576006412506
0.001576006412506
0.001576006412506
0.001576006412506
0.001576006412506
0.001576006412506
0.001576006412506
0.001576006412506
0.123646318912506
0.123646318912506
0.123646318912506
0.123646318912506
0.123646318912506
0.123646318912506
0.123646318912506
0.001576006412506
0.001576006412506
0.001576006412506
0.001576006412506
0.001576006412506
0.001576006412506
0.001576006412506
0.001576006412506
0.001576006412506
0.001576006412506
0.001576006412506
0.001576006412506
0.001576006412506
0.001576006412506
0.001576006412506
0.001576006412506
0.001576006412506
0.001576006412506
0.001576006412506
0.001576006412506
0.001576006412506
0.001576006412506
0.001576006412506
0.001576006412506
0.001576006412506
0.001576006412506
0.001576006412506
0.001576006412506
0.001576006412506
0.001576006412506
0.001576006412506
0.001576006412506
0.001576006412506
0.001576006412506
0.001576006412506
0.001576006412506
0.001576006412506
0.001576006412506
0.001576006412506
0.001576006412506
0.001576006412506
0.001576006412506
0.001576006412506
0.001576006412506
0.001576006412506
0.123646318912506
0.123646318912506
0.123646318912506
0.123646318912506
0.123646318912506
0.123646318912506
0.123646318912506
0.123646318912506
0.123646318912506
0.123646318912506
0.123646318912506
0.123646318912506
0.123646318912506
0.123646318912506
0.123646318912506
0.123646318912506
0.123646318912506
0.001576006412506
0.001576006412506
0.001576006412506
0.001576006412506
0.001576006412506
0.001576006412506
0.001576006412506
0.001576006412506
0.001576006412506
0.001576006412506
0.001576006412506
0.001576006412506
0.001576006412506
0.001576006412506
0.001576006412506
0.001576006412506
0.001576006412506
0.001576006412506
0.001576006412506
0.001576006412506
0.001576006412506
0.001576006412506
0.001576006412506
0.001576006412506
0.001576006412506
0.001576006412506
0.001576006412506
0.001576006412506
0.001576006412506
0.001576006412506
0.001576006412506
0.001576006412506
0.001576006412506
0.001576006412506
0.001576006412506
0.001576006412506
0.001576006412506
0.001576006412506
0.001576006412506
0.001576006412506
0.001576006412506
0.001576006412506
0.001576006412506
0.001576006412506
0.001576006412506
0.001576006412506
0.001576006412506
0.001576006412506
0.001576006412506
0.001576006412506
0.001576006412506
0.001576006412506
0.123646318912506
0.123646318912506
0.001576006412506
0.123646318912506
0.001576006412506
0.001576006412506
0.001576006412506
0.001576006412506
0.001576006412506
0.001576006412506
0.001576006412506
0.001576006412506
0.001576006412506
0.001576006412506
0.123646318912506
0.123646318912506
0.123646318912506
0.123646318912506
0.123646318912506
0.123646318912506
0.123646318912506
0.123646318912506
0.123646318912506
0.123646318912506
0.123646318912506
0.123646318912506
0.123646318912506
0.123646318912506
0.123646318912506
0.001576006412506
0.001576006412506
0.001576006412506
0.001576006412506
0.001576006412506
0.001576006412506
0.001576006412506
-0.120494306087494
-0.120494306087494
-0.120494306087494
-0.120494306087494
-0.120494306087494
-0.120494306087494
-0.120494306087494
-0.120494306087494
-0.120494306087494
0.001576006412506
0.001576006412506
0.001576006412506
0.001576006412506
0.001576006412506
0.001576006412506
0.001576006412506
0.001576006412506
0.001576006412506
0.001576006412506
0.001576006412506
0.001576006412506
0.001576006412506
0.001576006412506
0.001576006412506
0.001576006412506
0.001576006412506
0.001576006412506
0.001576006412506
-0.120494306087494
-0.120494306087494
-0.120494306087494
-0.120494306087494
-0.120494306087494
-0.120494306087494
-0.120494306087494
-0.120494306087494
-0.120494306087494
-0.120494306087494
-0.120494306087494
-0.120494306087494
-0.120494306087494
-0.120494306087494
-0.120494306087494
-0.120494306087494
0.001576006412506
0.001576006412506
0.001576006412506
0.001576006412506
0.001576006412506
0.001576006412506
0.001576006412506
0.001576006412506
0.001576006412506
0.001576006412506
0.001576006412506
0.001576006412506
0.001576006412506
0.001576006412506
0.001576006412506
0.001576006412506
0.001576006412506
0.001576006412506
0.001576006412506
0.001576006412506
0.001576006412506
0.001576006412506
0.001576006412506
0.123646318912506
0.123646318912506
0.123646318912506
0.123646318912506
0.123646318912506
0.123646318912506
0.123646318912506
0.123646318912506
0.123646318912506
0.123646318912506
0.123646318912506
0.123646318912506
0.123646318912506
0.123646318912506
0.123646318912506
0.123646318912506
0.123646318912506
0.123646318912506
0.123646318912506
0.123646318912506
0.123646318912506
0.001576006412506
0.001576006412506
0.001576006412506
0.001576006412506
0.001576006412506
0.001576006412506
0.001576006412506
0.001576006412506
0.001576006412506
0.001576006412506
0.001576006412506
0.001576006412506
0.001576006412506
0.001576006412506
0.001576006412506
0.001576006412506
0.001576006412506
-0.120494306087494
-0.120494306087494
-0.120494306087494
-0.120494306087494
-0.120494306087494
-0.120494306087494
-0.120494306087494
-0.120494306087494
-0.120494306087494
-0.120494306087494
-0.120494306087494
-0.120494306087494
-0.120494306087494
-0.120494306087494
0.001576006412506
0.001576006412506
0.001576006412506
0.001576006412506
0.001576006412506
0.001576006412506
0.001576006412506
0.001576006412506
0.001576006412506
0.001576006412506
0.001576006412506
0.001576006412506
0.001576006412506
0.001576006412506
0.001576006412506
0.001576006412506
0.001576006412506
0.001576006412506
0.001576006412506
0.001576006412506
0.001576006412506
0.001576006412506
0.001576006412506
0.001576006412506
0.001576006412506
0.001576006412506
0.001576006412506
0.001576006412506
0.001576006412506
0.001576006412506
0.001576006412506
0.001576006412506
0.001576006412506
0.001576006412506
0.001576006412506
0.001576006412506
0.001576006412506
0.001576006412506
0.001576006412506
0.001576006412506
0.001576006412506
0.001576006412506
0.001576006412506
0.001576006412506
0.001576006412506
0.001576006412506
0.001576006412506
0.001576006412506
0.001576006412506
0.001576006412506
0.001576006412506
0.001576006412506
0.001576006412506
0.001576006412506
0.001576006412506
0.001576006412506
0.001576006412506
0.001576006412506
0.001576006412506
0.001576006412506
0.001576006412506
0.001576006412506
0.001576006412506
0.001576006412506
0.001576006412506
0.001576006412506
0.001576006412506
0.123646318912506
0.123646318912506
0.123646318912506
0.123646318912506
0.123646318912506
0.123646318912506
0.123646318912506
0.123646318912506
0.123646318912506
0.123646318912506
0.123646318912506
0.001576006412506
0.001576006412506
0.001576006412506
0.001576006412506
0.001576006412506
0.001576006412506
0.001576006412506
0.001576006412506
0.001576006412506
0.001576006412506
0.001576006412506
0.001576006412506
0.001576006412506
0.001576006412506
0.001576006412506
0.123646318912506
0.123646318912506
0.123646318912506
0.123646318912506
0.123646318912506
0.123646318912506
0.123646318912506
0.123646318912506
0.123646318912506
0.123646318912506
0.001576006412506
0.001576006412506
0.001576006412506
0.001576006412506
0.001576006412506
0.001576006412506
0.001576006412506
0.001576006412506
0.001576006412506
0.001576006412506
0.001576006412506
0.001576006412506
0.001576006412506
0.001576006412506
0.001576006412506
0.001576006412506
0.001576006412506
0.001576006412506
0.001576006412506
0.001576006412506
0.001576006412506
0.001576006412506
0.001576006412506
0.001576006412506
0.001576006412506
0.001576006412506
0.001576006412506
0.001576006412506
0.001576006412506
0.001576006412506
0.001576006412506
0.001576006412506
0.001576006412506
0.001576006412506
0.001576006412506
0.001576006412506
0.001576006412506
0.001576006412506
0.001576006412506
0.001576006412506
0.001576006412506
0.001576006412506
0.001576006412506
0.001576006412506
0.001576006412506
0.001576006412506
0.001576006412506
-0.120494306087494
-0.120494306087494
-0.120494306087494
-0.120494306087494
-0.120494306087494
-0.120494306087494
-0.120494306087494
0.001576006412506
-0.120494306087494
-0.120494306087494
0.001576006412506
0.001576006412506
0.001576006412506
0.001576006412506
0.001576006412506
0.001576006412506
0.001576006412506
0.001576006412506
0.001576006412506
0.001576006412506
0.001576006412506
0.123646318912506
0.123646318912506
0.123646318912506
0.123646318912506
0.123646318912506
0.123646318912506
0.123646318912506
0.123646318912506
0.123646318912506
0.123646318912506
0.123646318912506
0.123646318912506
0.001576006412506
0.123646318912506
0.001576006412506
0.123646318912506
0.123646318912506
0.001576006412506
0.001576006412506
0.001576006412506
0.001576006412506
0.001576006412506
0.001576006412506
0.001576006412506
0.001576006412506
0.001576006412506
0.001576006412506
0.001576006412506
0.001576006412506
0.001576006412506
0.001576006412506
0.001576006412506
0.001576006412506
0.001576006412506
0.001576006412506
0.001576006412506
0.001576006412506
0.001576006412506
0.001576006412506
0.001576006412506
0.001576006412506
0.001576006412506
0.001576006412506
0.001576006412506
0.001576006412506
0.001576006412506
0.001576006412506
0.001576006412506
0.001576006412506
0.001576006412506
0.001576006412506
0.001576006412506
0.001576006412506
0.001576006412506
0.001576006412506
0.001576006412506
0.001576006412506
0.001576006412506
0.001576006412506
0.001576006412506
0.001576006412506
0.001576006412506
0.001576006412506
0.001576006412506
0.001576006412506
0.001576006412506
0.001576006412506
0.001576006412506
0.001576006412506
0.001576006412506
0.001576006412506
0.001576006412506
0.001576006412506
0.001576006412506
0.001576006412506
0.001576006412506
0.001576006412506
0.001576006412506
0.001576006412506
0.001576006412506
0.001576006412506
0.001576006412506
0.001576006412506
0.001576006412506
0.001576006412506
0.001576006412506
0.001576006412506
0.001576006412506
0.001576006412506
0.001576006412506
0.001576006412506
0.001576006412506
0.001576006412506
0.001576006412506
0.001576006412506
0.001576006412506
0.001576006412506
0.001576006412506
0.001576006412506
0.001576006412506
0.001576006412506
0.001576006412506
0.001576006412506
0.001576006412506
0.001576006412506
0.001576006412506
0.001576006412506
0.001576006412506
0.001576006412506
0.001576006412506
0.001576006412506
0.001576006412506
-0.120494306087494
-0.120494306087494
-0.120494306087494
-0.120494306087494
-0.120494306087494
-0.120494306087494
-0.120494306087494
-0.120494306087494
0.001576006412506
-0.120494306087494
0.001576006412506
0.001576006412506
0.001576006412506
0.001576006412506
0.001576006412506
0.001576006412506
0.001576006412506
0.001576006412506
0.001576006412506
0.001576006412506
0.001576006412506
0.001576006412506
0.001576006412506
0.001576006412506
0.001576006412506
0.001576006412506
0.001576006412506
0.001576006412506
0.001576006412506
0.001576006412506
0.001576006412506
0.001576006412506
0.001576006412506
0.001576006412506
0.001576006412506
0.001576006412506
0.001576006412506
0.123646318912506
0.123646318912506
0.123646318912506
0.123646318912506
0.123646318912506
0.123646318912506
0.123646318912506
0.123646318912506
0.123646318912506
0.123646318912506
0.123646318912506
0.123646318912506
0.123646318912506
0.001576006412506
0.001576006412506
0.001576006412506
0.001576006412506
0.001576006412506
0.001576006412506
0.001576006412506
0.001576006412506
0.001576006412506
0.001576006412506
0.001576006412506
0.001576006412506
0.001576006412506
0.001576006412506
0.001576006412506
-0.120494306087494
-0.120494306087494
0.001576006412506
0.001576006412506
0.001576006412506
0.001576006412506
0.001576006412506
0.001576006412506
0.001576006412506
0.001576006412506
0.001576006412506
0.001576006412506
0.001576006412506
0.001576006412506
0.001576006412506
0.001576006412506
0.001576006412506
0.001576006412506
0.001576006412506
0.001576006412506
0.001576006412506
0.001576006412506
0.001576006412506
0.001576006412506
0.001576006412506
0.001576006412506
0.001576006412506
0.001576006412506
0.001576006412506
0.001576006412506
0.001576006412506
0.001576006412506
0.001576006412506
-0.120494306087494
-0.120494306087494
-0.120494306087494
-0.120494306087494
-0.120494306087494
-0.120494306087494
-0.120494306087494
-0.120494306087494
-0.120494306087494
-0.120494306087494
-0.120494306087494
0.001576006412506
0.001576006412506
0.001576006412506
0.001576006412506
0.001576006412506
0.001576006412506
0.001576006412506
0.001576006412506
0.001576006412506
0.001576006412506
0.001576006412506
0.001576006412506
0.001576006412506
0.001576006412506
0.001576006412506
0.001576006412506
0.001576006412506
0.001576006412506
0.001576006412506
0.001576006412506
0.001576006412506
0.001576006412506
0.001576006412506
0.001576006412506
0.001576006412506
0.001576006412506
0.001576006412506
0.001576006412506
0.001576006412506
0.001576006412506
0.001576006412506
0.001576006412506
0.001576006412506
0.001576006412506
0.001576006412506
0.001576006412506
0.001576006412506
0.001576006412506
0.001576006412506
0.001576006412506
0.001576006412506
0.001576006412506
0.001576006412506
0.001576006412506
0.001576006412506
0.001576006412506
0.001576006412506
0.001576006412506
0.001576006412506
-0.120494306087494
0.001576006412506
0.001576006412506
0.001576006412506
0.001576006412506
0.001576006412506
0.001576006412506
0.001576006412506
0.001576006412506
0.001576006412506
0.001576006412506
0.001576006412506
0.123646318912506
0.001576006412506
0.123646318912506
0.123646318912506
0.123646318912506
0.001576006412506
0.001576006412506
0.001576006412506
0.001576006412506
0.001576006412506
0.001576006412506
0.001576006412506
0.001576006412506
0.001576006412506
0.001576006412506
0.001576006412506
0.001576006412506
0.001576006412506
0.001576006412506
0.001576006412506
0.001576006412506
0.001576006412506
0.001576006412506
0.001576006412506
0.001576006412506
0.001576006412506
0.001576006412506
0.001576006412506
0.001576006412506
0.001576006412506
0.001576006412506
0.001576006412506
0.001576006412506
0.001576006412506
0.001576006412506
0.001576006412506
0.001576006412506
0.001576006412506
0.001576006412506
0.001576006412506
0.001576006412506
0.001576006412506
0.001576006412506
0.001576006412506
0.001576006412506
0.001576006412506
0.123646318912506
0.001576006412506
0.001576006412506
0.001576006412506
0.001576006412506
0.001576006412506
0.001576006412506
0.001576006412506
0.001576006412506
0.001576006412506
0.001576006412506
0.001576006412506
0.001576006412506
0.001576006412506
0.001576006412506
0.001576006412506
0.001576006412506
0.001576006412506
0.001576006412506
0.001576006412506
0.001576006412506
0.001576006412506
0.001576006412506
0.001576006412506
0.001576006412506
0.001576006412506
0.123646318912506
0.123646318912506
0.123646318912506
0.123646318912506
0.123646318912506
0.123646318912506
0.123646318912506
0.123646318912506
0.123646318912506
0.123646318912506
0.123646318912506
0.001576006412506
0.001576006412506
0.001576006412506
0.001576006412506
0.001576006412506
0.001576006412506
0.001576006412506
0.001576006412506
0.001576006412506
0.001576006412506
0.001576006412506
0.001576006412506
0.001576006412506
-0.120494306087494
-0.120494306087494
-0.120494306087494
-0.120494306087494
-0.120494306087494
-0.120494306087494
-0.120494306087494
-0.120494306087494
0.001576006412506
0.001576006412506
0.001576006412506
0.001576006412506
0.001576006412506
0.001576006412506
0.001576006412506
0.001576006412506
0.123646318912506
0.123646318912506
0.123646318912506
0.123646318912506
0.123646318912506
0.123646318912506
0.123646318912506
0.123646318912506
0.123646318912506
0.123646318912506
0.123646318912506
0.001576006412506
0.001576006412506
0.001576006412506
0.001576006412506
0.001576006412506
0.001576006412506
0.001576006412506
0.001576006412506
0.001576006412506
0.001576006412506
0.001576006412506
0.001576006412506
0.001576006412506
0.001576006412506
0.001576006412506
0.001576006412506
0.001576006412506
0.001576006412506
0.001576006412506
0.001576006412506
0.001576006412506
0.001576006412506
0.001576006412506
0.001576006412506
0.001576006412506
0.001576006412506
0.001576006412506
0.001576006412506
0.001576006412506
0.001576006412506
0.001576006412506
0.001576006412506
0.001576006412506
0.001576006412506
0.001576006412506
-0.120494306087494
-0.120494306087494
-0.120494306087494
-0.120494306087494
-0.120494306087494
-0.120494306087494
-0.120494306087494
-0.120494306087494
-0.120494306087494
-0.120494306087494
-0.120494306087494
-0.120494306087494
-0.120494306087494
-0.120494306087494
-0.120494306087494
-0.120494306087494
-0.120494306087494
-0.120494306087494
-0.120494306087494
-0.120494306087494
-0.120494306087494
-0.120494306087494
0.001576006412506
0.001576006412506
0.001576006412506
0.001576006412506
0.001576006412506
0.001576006412506
0.001576006412506
0.001576006412506
0.001576006412506
0.001576006412506
0.001576006412506
0.001576006412506
0.001576006412506
0.001576006412506
0.001576006412506
0.001576006412506
0.001576006412506
0.001576006412506
0.001576006412506
0.001576006412506
0.001576006412506
0.001576006412506
0.001576006412506
0.001576006412506
0.001576006412506
0.001576006412506
0.001576006412506
0.123646318912506
0.123646318912506
0.001576006412506
0.001576006412506
0.001576006412506
0.001576006412506
0.001576006412506
0.001576006412506
0.001576006412506
0.001576006412506
0.001576006412506
0.001576006412506
0.001576006412506
0.001576006412506
0.001576006412506
0.001576006412506
0.001576006412506
-0.120494306087494
0.001576006412506
-0.120494306087494
-0.120494306087494
-0.120494306087494
-0.120494306087494
-0.120494306087494
-0.120494306087494
-0.120494306087494
-0.120494306087494
-0.120494306087494
-0.120494306087494
-0.120494306087494
0.001576006412506
0.001576006412506
0.001576006412506
0.001576006412506
0.001576006412506
0.001576006412506
0.001576006412506
0.001576006412506
0.001576006412506
0.001576006412506
0.001576006412506
0.001576006412506
0.001576006412506
0.001576006412506
0.001576006412506
0.001576006412506
0.001576006412506
0.001576006412506
0.001576006412506
0.001576006412506
0.001576006412506
0.001576006412506
0.001576006412506
0.001576006412506
0.001576006412506
0.001576006412506
0.001576006412506
0.001576006412506
0.001576006412506
0.001576006412506
0.001576006412506
0.123646318912506
0.123646318912506
0.123646318912506
0.123646318912506
0.123646318912506
0.123646318912506
0.123646318912506
0.123646318912506
0.123646318912506
0.123646318912506
0.123646318912506
0.123646318912506
0.123646318912506
0.123646318912506
0.123646318912506
0.123646318912506
0.001576006412506
0.001576006412506
0.001576006412506
0.001576006412506
0.001576006412506
0.001576006412506
0.001576006412506
0.001576006412506
0.001576006412506
0.001576006412506
0.001576006412506
0.001576006412506
0.001576006412506
0.001576006412506
0.001576006412506
0.001576006412506
0.001576006412506
0.001576006412506
0.001576006412506
0.001576006412506
0.001576006412506
0.001576006412506
0.001576006412506
0.001576006412506
0.001576006412506
0.001576006412506
0.001576006412506
0.001576006412506
0.001576006412506
0.123646318912506
0.001576006412506
-0.608775556087494
-1.951548814773560
-4.759165763854981
-9.275766372680664
-15.379281997680664
-22.825571060180664
-31.370492935180664
-40.769901275634766
-50.535526275634766
-60.301151275634766
-69.944709777832031
-78.855842590332031
-86.912483215332031
-93.870491027832031
-99.607795715332031
-104.002326965332030
-107.054084777832030
-108.640998840332030
-108.885139465332030
-107.786506652832030
-105.467170715332030
-102.049201965332030
-97.654670715332031
-92.527717590332031
-86.668342590332031
-80.442756652832031
-73.728889465332031
-66.892951965332031
-60.057010650634766
-53.221073150634766
-46.507205963134766
-40.037479400634766
-33.933967590332031
-28.318735122680664
-23.069711685180664
-18.308969497680664
-14.036508560180664
-10.252328872680664
-6.956431388854981
-4.148814201354981
-1.951548814773560
0.001576006412506
1.588489770889282
2.687122583389282
3.541614770889282
4.029896259307861
4.274036884307861
4.396107196807861
4.274036884307861
4.029896259307861
3.663685083389282
3.297474145889282
2.809192895889282
2.320911645889282
1.832630395889282
1.344349145889282
0.856068193912506
0.489857256412506
0.001576006412506
-0.364634931087494
-0.608775556087494
-0.852916181087494
-1.097056627273560
-1.219126939773560
-1.341197252273560
-1.341197252273560
-1.463267564773560
-1.341197252273560
-1.341197252273560
-1.341197252273560
-1.219126939773560
-1.097056627273560
-0.974986493587494
-0.852916181087494
-0.852916181087494
-0.730845868587494
-0.608775556087494
-0.486705243587494
-0.364634931087494
-0.364634931087494
-0.242564618587494
-0.120494306087494
-0.120494306087494
-0.120494306087494
0.001576006412506
0.001576006412506
0.001576006412506
0.001576006412506
0.001576006412506
0.001576006412506
0.001576006412506
0.001576006412506
0.001576006412506
0.001576006412506
0.001576006412506
0.001576006412506
0.001576006412506
-0.120494306087494
-0.120494306087494
-0.120494306087494
-0.120494306087494
-0.120494306087494
-0.242564618587494
-0.242564618587494
-0.242564618587494
-0.242564618587494
-0.242564618587494
-0.242564618587494
-0.242564618587494
-0.242564618587494
-0.242564618587494
-0.364634931087494
-0.364634931087494
-0.364634931087494
-0.364634931087494
-0.364634931087494
-0.364634931087494
-0.364634931087494
-0.364634931087494
-0.364634931087494
-0.364634931087494
-0.242564618587494
-0.242564618587494
-0.242564618587494
-0.242564618587494
-0.242564618587494
-0.242564618587494
-0.242564618587494
-0.242564618587494
-0.242564618587494
-0.120494306087494
-0.120494306087494
-0.120494306087494
-0.120494306087494
-0.120494306087494
-0.120494306087494
-0.120494306087494
-0.242564618587494
-0.242564618587494
-0.242564618587494
-0.242564618587494
-0.242564618587494
-0.242564618587494
-0.242564618587494
-0.242564618587494
-0.242564618587494
-0.242564618587494
-0.242564618587494
-0.242564618587494
-0.242564618587494
-0.242564618587494
-0.242564618587494
-0.242564618587494
-0.242564618587494
-0.242564618587494
-0.242564618587494
-0.242564618587494
-0.242564618587494
-0.242564618587494
-0.242564618587494
-0.242564618587494
-0.120494306087494
-0.120494306087494
-0.120494306087494
-0.120494306087494
-0.120494306087494
-0.120494306087494
-0.120494306087494
-0.120494306087494
-0.120494306087494
-0.120494306087494
-0.120494306087494
-0.120494306087494
-0.120494306087494
-0.120494306087494
-0.120494306087494
-0.120494306087494
-0.120494306087494
-0.120494306087494
-0.120494306087494
-0.120494306087494
-0.120494306087494
-0.120494306087494
-0.242564618587494
-0.242564618587494
-0.242564618587494
-0.242564618587494
-0.242564618587494
-0.242564618587494
-0.242564618587494
-0.242564618587494
-0.242564618587494
-0.242564618587494
-0.242564618587494
-0.242564618587494
-0.242564618587494
-0.242564618587494
-0.242564618587494
-0.242564618587494
-0.242564618587494
-0.242564618587494
-0.242564618587494
-0.242564618587494
-0.242564618587494
-0.242564618587494
-0.120494306087494
-0.242564618587494
-0.120494306087494
-0.120494306087494
-0.242564618587494
-0.242564618587494
-0.120494306087494
-0.242564618587494
-0.242564618587494
-0.242564618587494
-0.242564618587494
-0.242564618587494
-0.242564618587494
-0.242564618587494
-0.242564618587494
-0.242564618587494
-0.242564618587494
-0.242564618587494
-0.242564618587494
-0.242564618587494
-0.242564618587494
-0.242564618587494
-0.242564618587494
-0.242564618587494
-0.242564618587494
-0.120494306087494
-0.120494306087494
-0.120494306087494
-0.120494306087494
-0.120494306087494
-0.120494306087494
-0.120494306087494
-0.120494306087494
-0.120494306087494
-0.120494306087494
-0.120494306087494
0.001576006412506
-0.120494306087494
0.001576006412506
0.001576006412506
0.001576006412506
0.001576006412506
0.001576006412506
0.001576006412506
-0.120494306087494
-0.120494306087494
-0.120494306087494
-0.120494306087494
-0.120494306087494
-0.120494306087494
-0.120494306087494
-0.120494306087494
-0.120494306087494
-0.120494306087494
-0.120494306087494
-0.120494306087494
-0.120494306087494
-0.120494306087494
-0.120494306087494
-0.120494306087494
-0.120494306087494
-0.120494306087494
-0.120494306087494
-0.120494306087494
-0.120494306087494
-0.120494306087494
-0.120494306087494
-0.120494306087494
-0.120494306087494
-0.120494306087494
-0.120494306087494
-0.120494306087494
-0.120494306087494
-0.120494306087494
-0.120494306087494
-0.120494306087494
-0.120494306087494
-0.120494306087494
-0.120494306087494
-0.120494306087494
-0.120494306087494
-0.120494306087494
-0.120494306087494
-0.120494306087494
-0.120494306087494
-0.120494306087494
-0.120494306087494
-0.120494306087494
-0.120494306087494
-0.120494306087494
-0.120494306087494
-0.120494306087494
-0.120494306087494
-0.120494306087494
-0.120494306087494
-0.120494306087494
-0.120494306087494
-0.120494306087494
-0.120494306087494
0.001576006412506
0.001576006412506
-0.120494306087494
0.001576006412506
0.001576006412506
0.001576006412506
0.001576006412506
0.001576006412506
0.001576006412506
0.001576006412506
0.001576006412506
0.001576006412506
0.001576006412506
-0.120494306087494
0.001576006412506
0.001576006412506
-0.120494306087494
-0.120494306087494
-0.120494306087494
-0.120494306087494
-0.120494306087494
-0.120494306087494
-0.120494306087494
-0.120494306087494
-0.120494306087494
-0.120494306087494
-0.120494306087494
-0.242564618587494
-0.242564618587494
-0.242564618587494
-0.242564618587494
-0.242564618587494
-0.242564618587494
-0.242564618587494
-0.242564618587494
-0.242564618587494
-0.242564618587494
-0.242564618587494
-0.242564618587494
-0.120494306087494
-0.120494306087494
-0.120494306087494
-0.120494306087494
-0.120494306087494
-0.120494306087494
-0.120494306087494
0.001576006412506
0.001576006412506
0.001576006412506
0.001576006412506
0.001576006412506
0.001576006412506
0.001576006412506
0.001576006412506
0.001576006412506
0.001576006412506
0.001576006412506
0.001576006412506
0.001576006412506
0.001576006412506
0.001576006412506
0.001576006412506
0.001576006412506
0.001576006412506
0.001576006412506
0.001576006412506
0.001576006412506
0.001576006412506
-0.120494306087494
-0.120494306087494
-0.120494306087494
-0.120494306087494
-0.120494306087494
-0.120494306087494
-0.120494306087494
-0.120494306087494
-0.120494306087494
-0.120494306087494
-0.120494306087494
-0.120494306087494
-0.120494306087494
-0.120494306087494
-0.120494306087494
-0.120494306087494
-0.120494306087494
-0.120494306087494
-0.120494306087494
-0.120494306087494
-0.120494306087494
-0.120494306087494
-0.120494306087494
-0.120494306087494
-0.120494306087494
-0.120494306087494
-0.120494306087494
-0.120494306087494
-0.120494306087494
-0.120494306087494
-0.120494306087494
-0.120494306087494
-0.120494306087494
-0.120494306087494
-0.120494306087494
-0.120494306087494
-0.120494306087494
-0.120494306087494
-0.120494306087494
-0.120494306087494
-0.120494306087494
-0.120494306087494
-0.120494306087494
-0.120494306087494
-0.120494306087494
-0.120494306087494
-0.120494306087494
-0.120494306087494
-0.120494306087494
-0.120494306087494
0.001576006412506
0.001576006412506
0.001576006412506
0.001576006412506
0.001576006412506
0.001576006412506
0.001576006412506
0.001576006412506
0.001576006412506
0.001576006412506
0.001576006412506
0.001576006412506
0.001576006412506
0.001576006412506
0.001576006412506
0.001576006412506
0.001576006412506
0.001576006412506
0.001576006412506
0.001576006412506
0.001576006412506
0.001576006412506
-0.120494306087494
0.001576006412506
0.001576006412506
-0.120494306087494
-0.120494306087494
-0.120494306087494
-0.120494306087494
-0.120494306087494
-0.120494306087494
-0.120494306087494
-0.120494306087494
0.001576006412506
0.001576006412506
0.001576006412506
0.001576006412506
0.001576006412506
0.001576006412506
0.001576006412506
0.001576006412506
0.123646318912506
0.123646318912506
0.123646318912506
0.001576006412506
0.001576006412506
0.001576006412506
0.001576006412506
0.001576006412506
0.001576006412506
0.001576006412506
0.001576006412506
0.001576006412506
0.001576006412506
0.001576006412506
0.001576006412506
0.001576006412506
0.001576006412506
0.001576006412506
0.001576006412506
0.001576006412506
-0.120494306087494
-0.120494306087494
-0.120494306087494
-0.120494306087494
-0.120494306087494
-0.120494306087494
-0.120494306087494
-0.120494306087494
-0.120494306087494
-0.120494306087494
-0.120494306087494
-0.120494306087494
-0.120494306087494
-0.120494306087494
-0.120494306087494
-0.120494306087494
-0.120494306087494
-0.120494306087494
-0.120494306087494
-0.120494306087494
-0.120494306087494
0.001576006412506
0.001576006412506
0.001576006412506
0.001576006412506
0.001576006412506
0.001576006412506
0.001576006412506
0.001576006412506
0.001576006412506
0.001576006412506
0.001576006412506
0.001576006412506
0.001576006412506
0.001576006412506
0.001576006412506
0.001576006412506
0.001576006412506
0.001576006412506
0.001576006412506
0.001576006412506
0.001576006412506
0.001576006412506
0.001576006412506
-0.120494306087494
-0.120494306087494
-0.120494306087494
-0.120494306087494
-0.120494306087494
-0.120494306087494
-0.120494306087494
-0.120494306087494
-0.120494306087494
-0.120494306087494
-0.120494306087494
-0.120494306087494
-0.120494306087494
-0.120494306087494
-0.120494306087494
-0.120494306087494
-0.120494306087494
-0.120494306087494
-0.120494306087494
-0.120494306087494
-0.120494306087494
0.001576006412506
0.001576006412506
0.001576006412506
0.001576006412506
0.001576006412506
0.001576006412506
0.001576006412506
0.001576006412506
0.001576006412506
0.001576006412506
0.001576006412506
0.001576006412506
0.001576006412506
0.001576006412506
0.001576006412506
0.001576006412506
0.001576006412506
0.001576006412506
0.001576006412506
0.001576006412506
0.001576006412506
0.001576006412506
0.001576006412506
0.001576006412506
-0.120494306087494
-0.120494306087494
0.001576006412506
-0.120494306087494
0.001576006412506
-0.120494306087494
0.001576006412506
-0.120494306087494
0.001576006412506
-0.120494306087494
0.001576006412506
-0.120494306087494
-0.120494306087494
-0.120494306087494
-0.120494306087494
-0.120494306087494
-0.120494306087494
-0.120494306087494
-0.120494306087494
-0.120494306087494
-0.120494306087494
-0.120494306087494
-0.120494306087494
-0.120494306087494
-0.120494306087494
-0.120494306087494
-0.120494306087494
-0.120494306087494
-0.120494306087494
-0.120494306087494
-0.120494306087494
-0.120494306087494
-0.120494306087494
-0.120494306087494
-0.120494306087494
-0.120494306087494
-0.120494306087494
-0.120494306087494
-0.120494306087494
-0.120494306087494
-0.120494306087494
-0.120494306087494
-0.120494306087494
-0.120494306087494
-0.120494306087494
-0.120494306087494
-0.120494306087494
0.001576006412506
0.001576006412506
0.001576006412506
0.001576006412506
0.001576006412506
0.001576006412506
0.001576006412506
0.001576006412506
0.001576006412506
0.001576006412506
0.001576006412506
0.001576006412506
0.001576006412506
0.001576006412506
-0.120494306087494
0.001576006412506
-0.120494306087494
-0.120494306087494
-0.120494306087494
-0.120494306087494
-0.120494306087494
-0.120494306087494
-0.120494306087494
-0.120494306087494
-0.120494306087494
-0.120494306087494
-0.120494306087494
-0.120494306087494
-0.120494306087494
-0.120494306087494
-0.120494306087494
-0.120494306087494
-0.120494306087494
-0.120494306087494
-0.120494306087494
-0.120494306087494
0.001576006412506
0.001576006412506
0.001576006412506
0.001576006412506
0.001576006412506
0.001576006412506
0.001576006412506
0.001576006412506
0.001576006412506
0.001576006412506
0.001576006412506
0.001576006412506
0.001576006412506
0.001576006412506
0.001576006412506
0.001576006412506
0.001576006412506
0.001576006412506
0.001576006412506
0.001576006412506
0.001576006412506
0.001576006412506
0.001576006412506
0.001576006412506
0.001576006412506
0.001576006412506
0.001576006412506
0.001576006412506
0.001576006412506
0.001576006412506
0.001576006412506
0.001576006412506
0.001576006412506
-0.120494306087494
0.001576006412506
0.001576006412506
0.001576006412506
0.001576006412506
0.001576006412506
0.001576006412506
0.001576006412506
0.001576006412506
0.001576006412506
0.001576006412506
0.001576006412506
0.001576006412506
0.001576006412506
0.001576006412506
0.001576006412506
0.001576006412506
0.001576006412506
0.001576006412506
0.001576006412506
0.001576006412506
0.001576006412506
0.001576006412506
0.001576006412506
0.001576006412506
0.001576006412506
0.001576006412506
0.001576006412506
0.001576006412506
0.001576006412506
0.001576006412506
0.001576006412506
0.001576006412506
0.001576006412506
0.001576006412506
0.001576006412506
0.001576006412506
0.001576006412506
0.001576006412506
0.001576006412506
-0.120494306087494
-0.120494306087494
-0.120494306087494
-0.120494306087494
-0.120494306087494
-0.120494306087494
-0.120494306087494
-0.120494306087494
-0.120494306087494
-0.120494306087494
-0.120494306087494
-0.120494306087494
-0.120494306087494
0.001576006412506
0.001576006412506
0.001576006412506
0.001576006412506
0.001576006412506
0.001576006412506
0.001576006412506
0.001576006412506
0.001576006412506
0.001576006412506
0.001576006412506
0.001576006412506
0.001576006412506
0.001576006412506
0.001576006412506
0.001576006412506
0.001576006412506
-0.120494306087494
0.001576006412506
-0.120494306087494
-0.120494306087494
-0.120494306087494
-0.120494306087494
-0.120494306087494
-0.120494306087494
-0.120494306087494
-0.120494306087494
-0.120494306087494
-0.120494306087494
-0.120494306087494
-0.120494306087494
-0.120494306087494
-0.120494306087494
-0.120494306087494
-0.120494306087494
-0.120494306087494
-0.120494306087494
0.001576006412506
0.001576006412506
0.001576006412506
0.001576006412506
0.001576006412506
0.001576006412506
0.001576006412506
0.001576006412506
0.123646318912506
0.001576006412506
0.123646318912506
0.123646318912506
0.001576006412506
0.001576006412506
0.001576006412506
0.001576006412506
0.001576006412506
0.001576006412506
0.001576006412506
0.001576006412506
0.001576006412506
0.001576006412506
0.001576006412506
0.001576006412506
0.001576006412506
0.001576006412506
0.001576006412506
0.001576006412506
0.001576006412506
0.001576006412506
0.001576006412506
0.001576006412506
0.001576006412506
0.001576006412506
0.001576006412506
0.001576006412506
0.001576006412506
0.001576006412506
0.123646318912506
0.123646318912506
0.001576006412506
0.001576006412506
0.001576006412506
0.001576006412506
0.001576006412506
0.001576006412506
0.001576006412506
0.001576006412506
0.001576006412506
0.001576006412506
0.001576006412506
0.001576006412506
0.001576006412506
0.001576006412506
0.001576006412506
0.001576006412506
0.001576006412506
0.001576006412506
0.001576006412506
0.001576006412506
0.001576006412506
0.001576006412506
0.001576006412506
0.001576006412506
0.001576006412506
0.001576006412506
0.001576006412506
0.001576006412506
0.001576006412506
0.001576006412506
0.001576006412506
0.001576006412506
0.001576006412506
0.001576006412506
0.001576006412506
0.001576006412506
0.001576006412506
0.001576006412506
0.001576006412506
0.001576006412506
0.001576006412506
0.001576006412506
0.001576006412506
0.001576006412506
0.001576006412506
0.001576006412506
0.001576006412506
0.001576006412506
0.001576006412506
0.001576006412506
0.001576006412506
0.001576006412506
0.001576006412506
0.001576006412506
0.001576006412506
0.001576006412506
0.001576006412506
0.001576006412506
0.001576006412506
0.001576006412506
0.001576006412506
0.001576006412506
-0.120494306087494
-0.120494306087494
0.001576006412506
-0.120494306087494
-0.120494306087494
-0.120494306087494
-0.120494306087494
-0.120494306087494
0.001576006412506
0.001576006412506
0.001576006412506
0.001576006412506
0.001576006412506
0.001576006412506
0.001576006412506
0.001576006412506
0.001576006412506
0.123646318912506
0.123646318912506
0.123646318912506
0.123646318912506
0.123646318912506
0.123646318912506
0.123646318912506
0.123646318912506
0.123646318912506
0.123646318912506
0.123646318912506
0.123646318912506
0.123646318912506
0.123646318912506
0.123646318912506
0.123646318912506
0.123646318912506
0.123646318912506
0.123646318912506
0.123646318912506
0.123646318912506
0.123646318912506
0.001576006412506
0.001576006412506
0.001576006412506
0.001576006412506
0.001576006412506
0.001576006412506
0.001576006412506
-0.120494306087494
-0.120494306087494
-0.120494306087494
-0.120494306087494
-0.120494306087494
-0.120494306087494
-0.120494306087494
-0.120494306087494
-0.120494306087494
-0.120494306087494
-0.120494306087494
-0.120494306087494
-0.120494306087494
-0.120494306087494
-0.120494306087494
0.001576006412506
0.001576006412506
0.001576006412506
0.001576006412506
0.001576006412506
0.001576006412506
0.001576006412506
0.001576006412506
0.001576006412506
0.001576006412506
0.001576006412506
0.001576006412506
0.123646318912506
0.123646318912506
0.123646318912506
0.123646318912506
0.123646318912506
0.123646318912506
0.123646318912506
0.123646318912506
0.123646318912506
0.123646318912506
0.001576006412506
0.001576006412506
0.001576006412506
0.001576006412506
0.001576006412506
0.001576006412506
0.001576006412506
0.001576006412506
0.001576006412506
0.001576006412506
0.001576006412506
0.001576006412506
0.001576006412506
0.001576006412506
0.001576006412506
0.001576006412506
0.001576006412506
0.001576006412506
0.001576006412506
0.001576006412506
0.001576006412506
0.001576006412506
0.001576006412506
0.001576006412506
0.001576006412506
0.001576006412506
0.001576006412506
0.001576006412506
0.001576006412506
0.001576006412506
0.001576006412506
0.001576006412506
0.001576006412506
0.001576006412506
0.001576006412506
0.001576006412506
0.001576006412506
0.001576006412506
0.001576006412506
0.001576006412506
0.001576006412506
0.001576006412506
0.001576006412506
0.001576006412506
0.001576006412506
0.001576006412506
0.001576006412506
0.001576006412506
0.001576006412506
0.001576006412506
0.001576006412506
0.001576006412506
0.001576006412506
0.001576006412506
0.001576006412506
0.001576006412506
0.001576006412506
0.001576006412506
0.001576006412506
0.001576006412506
0.001576006412506
0.001576006412506
0.001576006412506
0.001576006412506
0.001576006412506
0.001576006412506
0.123646318912506
0.001576006412506
0.001576006412506
0.001576006412506
0.001576006412506
0.001576006412506
0.001576006412506
0.001576006412506
0.001576006412506
0.001576006412506
0.001576006412506
0.001576006412506
0.001576006412506
0.001576006412506
0.001576006412506
0.001576006412506
0.001576006412506
0.001576006412506
0.001576006412506
0.001576006412506
0.001576006412506
0.001576006412506
0.001576006412506
-0.120494306087494
-0.120494306087494
-0.120494306087494
-0.120494306087494
-0.120494306087494
-0.120494306087494
-0.120494306087494
-0.120494306087494
-0.120494306087494
-0.120494306087494
-0.120494306087494
-0.120494306087494
-0.120494306087494
-0.120494306087494
-0.120494306087494
-0.120494306087494
-0.120494306087494
-0.120494306087494
-0.120494306087494
-0.120494306087494
0.001576006412506
0.001576006412506
0.001576006412506
0.001576006412506
0.001576006412506
0.001576006412506
0.001576006412506
0.001576006412506
0.001576006412506
0.001576006412506
0.001576006412506
0.001576006412506
0.001576006412506
0.001576006412506
0.123646318912506
0.123646318912506
0.123646318912506
0.123646318912506
0.123646318912506
0.123646318912506
0.123646318912506
0.123646318912506
0.123646318912506
0.123646318912506
