# Supplementary material for: Small Size of Recorded Neuronal Structures Confines the Accuracy in Direct Axonal Voltage Measurements
Source: eNeuro. 2021 Aug 2;8(4):ENEURO.0059-21.2021. doi: 10.1523/ENEURO.0059-21.2021 (PMC8342265; doi:10.1523/ENEURO.0059-21.2021)
Supplement: Extended Data 1 — NEURON codes producing data shown in Figures 2, 5, 8. Download Extended Data 1, ZIP file. [file enu-eN-NWR-0059-21-s01.zip › realistic amplifier model/1_amplifier construction/filter_set/test_1/6k.dat]

0.090648606419563
0.090648606419563
0.090648606419563
0.090648606419563
0.090648606419563
0.090648606419563
0.090648606419563
-0.031421706080437
-0.031421706080437
-0.031421706080437
-0.031421706080437
-0.031421706080437
-0.031421706080437
-0.031421706080437
-0.031421706080437
-0.031421706080437
-0.031421706080437
-0.031421706080437
-0.031421706080437
-0.031421706080437
0.090648606419563
-0.031421706080437
0.090648606419563
0.090648606419563
0.090648606419563
0.090648606419563
0.090648606419563
0.090648606419563
0.090648606419563
0.090648606419563
0.090648606419563
0.090648606419563
0.090648606419563
0.090648606419563
-0.031421706080437
-0.031421706080437
-0.031421706080437
-0.031421706080437
-0.031421706080437
-0.031421706080437
-0.031421706080437
-0.031421706080437
-0.031421706080437
-0.031421706080437
-0.031421706080437
-0.031421706080437
-0.031421706080437
-0.031421706080437
-0.031421706080437
-0.031421706080437
-0.031421706080437
-0.031421706080437
-0.031421706080437
-0.031421706080437
-0.031421706080437
-0.031421706080437
-0.031421706080437
-0.031421706080437
-0.031421706080437
-0.031421706080437
-0.031421706080437
-0.031421706080437
-0.031421706080437
-0.031421706080437
-0.031421706080437
-0.031421706080437
-0.031421706080437
-0.031421706080437
-0.031421706080437
-0.031421706080437
-0.031421706080437
-0.031421706080437
-0.031421706080437
-0.031421706080437
-0.031421706080437
-0.031421706080437
-0.031421706080437
-0.031421706080437
-0.031421706080437
-0.031421706080437
-0.031421706080437
-0.031421706080437
-0.031421706080437
-0.031421706080437
-0.031421706080437
-0.031421706080437
-0.031421706080437
-0.031421706080437
-0.031421706080437
-0.031421706080437
-0.031421706080437
0.090648606419563
0.090648606419563
0.090648606419563
0.090648606419563
0.090648606419563
0.090648606419563
0.090648606419563
0.090648606419563
0.090648606419563
0.090648606419563
0.090648606419563
0.090648606419563
0.090648606419563
0.090648606419563
0.090648606419563
0.090648606419563
0.090648606419563
-0.031421706080437
-0.031421706080437
-0.031421706080437
-0.153492018580437
-0.153492018580437
-0.153492018580437
-0.153492018580437
-0.153492018580437
-0.153492018580437
-0.153492018580437
-0.153492018580437
-0.031421706080437
-0.031421706080437
-0.031421706080437
-0.031421706080437
-0.031421706080437
-0.031421706080437
-0.031421706080437
-0.031421706080437
-0.031421706080437
-0.031421706080437
0.090648606419563
0.090648606419563
0.090648606419563
0.090648606419563
0.090648606419563
0.090648606419563
0.090648606419563
0.090648606419563
0.090648606419563
0.090648606419563
-0.031421706080437
-0.031421706080437
-0.031421706080437
-0.031421706080437
-0.153492018580437
-0.153492018580437
-0.153492018580437
-0.153492018580437
-0.153492018580437
-0.153492018580437
-0.153492018580437
-0.153492018580437
-0.153492018580437
-0.153492018580437
-0.031421706080437
-0.031421706080437
-0.031421706080437
-0.031421706080437
-0.031421706080437
-0.031421706080437
0.090648606419563
0.090648606419563
0.090648606419563
0.090648606419563
0.090648606419563
0.090648606419563
0.090648606419563
0.090648606419563
0.090648606419563
0.090648606419563
0.090648606419563
-0.031421706080437
-0.031421706080437
-0.031421706080437
-0.031421706080437
-0.031421706080437
-0.031421706080437
-0.153492018580437
-0.153492018580437
-0.153492018580437
-0.153492018580437
-0.153492018580437
-0.153492018580437
-0.153492018580437
-0.153492018580437
-0.153492018580437
-0.153492018580437
-0.153492018580437
-0.031421706080437
-0.031421706080437
-0.031421706080437
-0.031421706080437
-0.031421706080437
-0.031421706080437
0.090648606419563
0.090648606419563
-0.031421706080437
0.090648606419563
0.090648606419563
0.090648606419563
0.090648606419563
0.090648606419563
0.090648606419563
0.090648606419563
0.090648606419563
0.212718918919563
0.212718918919563
0.212718918919563
0.212718918919563
0.212718918919563
0.212718918919563
0.090648606419563
0.090648606419563
0.090648606419563
0.090648606419563
0.090648606419563
0.090648606419563
-0.031421706080437
-0.031421706080437
-0.031421706080437
-0.031421706080437
-0.031421706080437
0.090648606419563
-0.031421706080437
-0.031421706080437
-0.031421706080437
-0.031421706080437
-0.031421706080437
-0.031421706080437
-0.031421706080437
-0.031421706080437
-0.031421706080437
-0.031421706080437
-0.031421706080437
-0.031421706080437
-0.031421706080437
-0.031421706080437
-0.031421706080437
-0.031421706080437
-0.031421706080437
0.090648606419563
0.090648606419563
0.090648606419563
0.090648606419563
0.090648606419563
0.090648606419563
0.090648606419563
0.090648606419563
0.090648606419563
-0.031421706080437
-0.031421706080437
-0.031421706080437
-0.031421706080437
-0.153492018580437
-0.153492018580437
-0.153492018580437
-0.153492018580437
-0.031421706080437
-0.031421706080437
-0.031421706080437
-0.031421706080437
-0.031421706080437
-0.031421706080437
-0.031421706080437
0.090648606419563
0.090648606419563
0.090648606419563
0.090648606419563
0.090648606419563
0.090648606419563
0.090648606419563
0.090648606419563
0.090648606419563
0.090648606419563
0.090648606419563
0.090648606419563
0.090648606419563
0.090648606419563
-0.031421706080437
-0.031421706080437
-0.031421706080437
-0.031421706080437
-0.031421706080437
-0.031421706080437
-0.153492018580437
-0.153492018580437
-0.153492018580437
-0.153492018580437
-0.153492018580437
-0.153492018580437
-0.153492018580437
-0.153492018580437
-0.153492018580437
-0.153492018580437
-0.031421706080437
-0.031421706080437
-0.031421706080437
-0.031421706080437
0.090648606419563
0.090648606419563
0.090648606419563
0.090648606419563
0.090648606419563
0.090648606419563
0.090648606419563
0.090648606419563
0.090648606419563
0.090648606419563
-0.031421706080437
-0.031421706080437
-0.031421706080437
-0.031421706080437
-0.031421706080437
-0.031421706080437
-0.031421706080437
-0.031421706080437
-0.031421706080437
-0.031421706080437
-0.031421706080437
-0.031421706080437
-0.031421706080437
-0.031421706080437
-0.031421706080437
-0.031421706080437
-0.031421706080437
-0.031421706080437
-0.031421706080437
-0.031421706080437
-0.031421706080437
-0.031421706080437
-0.031421706080437
-0.031421706080437
-0.031421706080437
-0.031421706080437
-0.031421706080437
-0.031421706080437
-0.031421706080437
-0.031421706080437
-0.153492018580437
-0.153492018580437
-0.153492018580437
-0.031421706080437
-0.031421706080437
-0.031421706080437
-0.031421706080437
0.090648606419563
0.090648606419563
0.090648606419563
0.090648606419563
0.090648606419563
0.090648606419563
0.090648606419563
0.090648606419563
0.090648606419563
0.090648606419563
0.090648606419563
0.090648606419563
0.090648606419563
-0.031421706080437
-0.031421706080437
-0.031421706080437
-0.031421706080437
-0.031421706080437
-0.153492018580437
-0.153492018580437
-0.153492018580437
-0.153492018580437
-0.153492018580437
-0.153492018580437
-0.153492018580437
-0.153492018580437
-0.153492018580437
-0.153492018580437
-0.153492018580437
-0.153492018580437
-0.153492018580437
-0.153492018580437
-0.031421706080437
-0.031421706080437
-0.031421706080437
-0.031421706080437
-0.031421706080437
0.090648606419563
0.090648606419563
0.090648606419563
0.090648606419563
0.090648606419563
0.090648606419563
0.090648606419563
0.090648606419563
0.090648606419563
-0.031421706080437
0.090648606419563
0.090648606419563
0.090648606419563
0.090648606419563
0.090648606419563
0.090648606419563
0.090648606419563
0.090648606419563
0.090648606419563
0.090648606419563
0.090648606419563
0.090648606419563
0.090648606419563
0.090648606419563
0.090648606419563
0.090648606419563
0.212718918919563
0.212718918919563
0.212718918919563
0.212718918919563
0.090648606419563
0.090648606419563
0.090648606419563
0.090648606419563
-0.031421706080437
-0.031421706080437
-0.031421706080437
-0.031421706080437
-0.031421706080437
-0.031421706080437
-0.031421706080437
-0.031421706080437
-0.031421706080437
-0.031421706080437
-0.031421706080437
-0.031421706080437
-0.031421706080437
-0.031421706080437
-0.031421706080437
-0.031421706080437
-0.031421706080437
-0.031421706080437
-0.031421706080437
-0.031421706080437
-0.031421706080437
-0.031421706080437
-0.031421706080437
-0.031421706080437
-0.031421706080437
-0.031421706080437
-0.031421706080437
-0.031421706080437
-0.031421706080437
0.090648606419563
-0.031421706080437
-0.031421706080437
-0.031421706080437
-0.031421706080437
-0.031421706080437
-0.031421706080437
-0.031421706080437
-0.153492018580437
-0.153492018580437
-0.153492018580437
-0.153492018580437
-0.153492018580437
-0.153492018580437
-0.153492018580437
-0.153492018580437
-0.153492018580437
-0.031421706080437
-0.031421706080437
-0.031421706080437
-0.031421706080437
0.090648606419563
0.090648606419563
0.090648606419563
0.090648606419563
0.090648606419563
0.090648606419563
0.212718918919563
0.090648606419563
0.212718918919563
0.212718918919563
0.212718918919563
0.212718918919563
0.212718918919563
0.090648606419563
0.090648606419563
0.090648606419563
0.090648606419563
0.090648606419563
-0.031421706080437
-0.031421706080437
-0.031421706080437
-0.031421706080437
-0.153492018580437
-0.153492018580437
-0.153492018580437
-0.153492018580437
-0.153492018580437
-0.153492018580437
-0.031421706080437
-0.031421706080437
-0.031421706080437
-0.031421706080437
-0.031421706080437
-0.031421706080437
-0.031421706080437
-0.031421706080437
0.090648606419563
0.090648606419563
0.090648606419563
0.090648606419563
0.090648606419563
0.090648606419563
0.212718918919563
0.090648606419563
0.090648606419563
0.090648606419563
0.090648606419563
0.090648606419563
0.090648606419563
-0.031421706080437
-0.031421706080437
-0.031421706080437
-0.031421706080437
-0.031421706080437
-0.031421706080437
-0.031421706080437
-0.031421706080437
0.090648606419563
0.090648606419563
0.090648606419563
-0.031421706080437
-0.031421706080437
0.090648606419563
0.090648606419563
0.090648606419563
0.090648606419563
0.090648606419563
0.090648606419563
0.090648606419563
0.090648606419563
0.090648606419563
-0.031421706080437
0.090648606419563
0.090648606419563
0.090648606419563
0.090648606419563
-0.031421706080437
-0.031421706080437
-0.031421706080437
-0.031421706080437
-0.031421706080437
0.090648606419563
0.090648606419563
0.090648606419563
0.090648606419563
0.212718918919563
0.212718918919563
0.212718918919563
0.212718918919563
0.090648606419563
0.090648606419563
0.090648606419563
-0.031421706080437
-0.031421706080437
-0.031421706080437
-0.153492018580437
-0.153492018580437
-0.153492018580437
-0.275562345981598
-0.275562345981598
-0.275562345981598
-0.275562345981598
-0.275562345981598
-0.275562345981598
-0.275562345981598
-0.153492018580437
-0.153492018580437
-0.153492018580437
-0.153492018580437
-0.153492018580437
-0.153492018580437
-0.031421706080437
-0.031421706080437
-0.031421706080437
-0.031421706080437
-0.031421706080437
-0.031421706080437
-0.031421706080437
-0.031421706080437
-0.031421706080437
-0.031421706080437
-0.031421706080437
-0.031421706080437
0.090648606419563
0.090648606419563
0.090648606419563
0.090648606419563
0.212718918919563
0.212718918919563
0.334789216518402
0.334789216518402
0.334789216518402
0.334789216518402
0.334789216518402
0.212718918919563
0.212718918919563
0.212718918919563
0.090648606419563
0.090648606419563
0.090648606419563
-0.031421706080437
-0.031421706080437
-0.031421706080437
-0.031421706080437
-0.153492018580437
-0.031421706080437
-0.031421706080437
-0.031421706080437
-0.031421706080437
-0.031421706080437
-0.031421706080437
-0.031421706080437
-0.031421706080437
0.090648606419563
0.090648606419563
0.090648606419563
0.090648606419563
0.090648606419563
0.090648606419563
0.090648606419563
0.090648606419563
0.090648606419563
0.090648606419563
0.090648606419563
0.090648606419563
0.090648606419563
0.090648606419563
0.090648606419563
0.090648606419563
0.090648606419563
-0.031421706080437
-0.031421706080437
-0.031421706080437
-0.031421706080437
-0.031421706080437
-0.031421706080437
-0.031421706080437
-0.031421706080437
-0.031421706080437
-0.031421706080437
-0.031421706080437
-0.031421706080437
-0.031421706080437
0.090648606419563
0.090648606419563
0.090648606419563
-0.031421706080437
-0.031421706080437
-0.031421706080437
-0.031421706080437
-0.153492018580437
-0.153492018580437
-0.153492018580437
-0.153492018580437
-0.153492018580437
-0.153492018580437
-0.153492018580437
-0.153492018580437
-0.153492018580437
-0.153492018580437
-0.153492018580437
-0.153492018580437
-0.153492018580437
-0.153492018580437
-0.031421706080437
-0.031421706080437
-0.031421706080437
-0.031421706080437
-0.031421706080437
-0.031421706080437
0.090648606419563
0.090648606419563
0.090648606419563
0.090648606419563
0.090648606419563
0.090648606419563
0.090648606419563
-0.031421706080437
-0.031421706080437
-0.031421706080437
-0.031421706080437
-0.031421706080437
-0.031421706080437
-0.031421706080437
0.090648606419563
0.090648606419563
0.090648606419563
0.090648606419563
0.090648606419563
0.090648606419563
-0.031421706080437
-0.031421706080437
-0.031421706080437
-0.031421706080437
-0.031421706080437
-0.031421706080437
-0.031421706080437
-0.031421706080437
-0.153492018580437
-0.153492018580437
-0.153492018580437
-0.153492018580437
-0.153492018580437
-0.153492018580437
-0.031421706080437
-0.031421706080437
-0.031421706080437
-0.031421706080437
-0.031421706080437
0.090648606419563
0.090648606419563
0.090648606419563
0.090648606419563
0.090648606419563
0.090648606419563
0.212718918919563
0.212718918919563
0.212718918919563
0.212718918919563
0.090648606419563
0.090648606419563
0.090648606419563
0.090648606419563
0.090648606419563
-0.031421706080437
-0.031421706080437
-0.031421706080437
-0.031421706080437
-0.031421706080437
-0.031421706080437
-0.031421706080437
-0.031421706080437
-0.031421706080437
-0.031421706080437
-0.031421706080437
-0.031421706080437
-0.031421706080437
-0.031421706080437
-0.031421706080437
-0.031421706080437
-0.031421706080437
-0.031421706080437
-0.031421706080437
-0.031421706080437
-0.031421706080437
-0.031421706080437
-0.031421706080437
-0.031421706080437
-0.031421706080437
-0.031421706080437
-0.031421706080437
-0.031421706080437
-0.031421706080437
-0.031421706080437
-0.031421706080437
-0.153492018580437
-0.153492018580437
-0.153492018580437
-0.153492018580437
-0.153492018580437
-0.153492018580437
-0.153492018580437
-0.153492018580437
-0.153492018580437
-0.153492018580437
-0.153492018580437
-0.031421706080437
-0.031421706080437
-0.031421706080437
-0.031421706080437
-0.031421706080437
0.090648606419563
0.090648606419563
-0.031421706080437
-0.031421706080437
-0.031421706080437
-0.031421706080437
-0.031421706080437
-0.031421706080437
-0.031421706080437
-0.031421706080437
-0.031421706080437
-0.031421706080437
-0.031421706080437
-0.031421706080437
-0.031421706080437
0.090648606419563
0.090648606419563
0.090648606419563
0.090648606419563
0.090648606419563
0.090648606419563
0.090648606419563
0.090648606419563
0.090648606419563
0.212718918919563
0.212718918919563
0.212718918919563
0.212718918919563
0.212718918919563
0.212718918919563
0.212718918919563
0.090648606419563
0.090648606419563
0.090648606419563
0.090648606419563
0.090648606419563
0.090648606419563
0.090648606419563
0.090648606419563
-0.031421706080437
-0.031421706080437
-0.031421706080437
-0.031421706080437
-0.031421706080437
-0.031421706080437
-0.031421706080437
-0.031421706080437
-0.031421706080437
-0.031421706080437
-0.031421706080437
-0.031421706080437
-0.031421706080437
-0.031421706080437
-0.031421706080437
-0.031421706080437
-0.031421706080437
-0.031421706080437
-0.031421706080437
-0.031421706080437
-0.031421706080437
-0.031421706080437
-0.031421706080437
-0.031421706080437
-0.031421706080437
-0.031421706080437
-0.031421706080437
-0.031421706080437
-0.031421706080437
-0.031421706080437
-0.031421706080437
-0.031421706080437
-0.031421706080437
-0.031421706080437
-0.031421706080437
-0.031421706080437
-0.031421706080437
-0.031421706080437
-0.031421706080437
-0.031421706080437
-0.031421706080437
-0.031421706080437
0.090648606419563
0.090648606419563
0.090648606419563
0.090648606419563
0.090648606419563
0.090648606419563
0.090648606419563
0.090648606419563
0.090648606419563
0.090648606419563
0.212718918919563
0.212718918919563
0.212718918919563
0.212718918919563
0.212718918919563
0.212718918919563
0.212718918919563
0.212718918919563
0.212718918919563
0.212718918919563
0.212718918919563
0.212718918919563
0.212718918919563
0.212718918919563
0.090648606419563
0.090648606419563
0.090648606419563
-0.031421706080437
-0.031421706080437
-0.031421706080437
-0.031421706080437
-0.031421706080437
-0.031421706080437
-0.031421706080437
-0.031421706080437
0.090648606419563
0.090648606419563
0.090648606419563
0.090648606419563
0.212718918919563
0.212718918919563
0.212718918919563
0.212718918919563
0.212718918919563
0.090648606419563
0.090648606419563
0.090648606419563
0.090648606419563
0.090648606419563
-0.031421706080437
-0.031421706080437
-0.031421706080437
-0.031421706080437
-0.153492018580437
-0.153492018580437
-0.153492018580437
-0.153492018580437
-0.153492018580437
-0.031421706080437
-0.031421706080437
-0.031421706080437
0.090648606419563
0.090648606419563
0.090648606419563
-0.031421706080437
-0.031421706080437
-0.031421706080437
-0.031421706080437
-0.031421706080437
-0.031421706080437
-0.031421706080437
-0.031421706080437
-0.031421706080437
-0.031421706080437
-0.031421706080437
-0.031421706080437
-0.031421706080437
-0.031421706080437
-0.031421706080437
-0.031421706080437
-0.031421706080437
-0.031421706080437
-0.031421706080437
-0.031421706080437
-0.031421706080437
-0.031421706080437
-0.031421706080437
-0.031421706080437
-0.031421706080437
-0.153492018580437
-0.153492018580437
-0.153492018580437
-0.153492018580437
-0.153492018580437
-0.153492018580437
-0.153492018580437
-0.153492018580437
-0.153492018580437
-0.153492018580437
-0.031421706080437
-0.031421706080437
-0.031421706080437
-0.031421706080437
-0.031421706080437
-0.031421706080437
-0.031421706080437
-0.031421706080437
-0.031421706080437
-0.031421706080437
-0.031421706080437
-0.031421706080437
-0.031421706080437
-0.031421706080437
-0.031421706080437
0.090648606419563
0.090648606419563
0.090648606419563
0.090648606419563
0.090648606419563
0.090648606419563
0.090648606419563
0.090648606419563
0.212718918919563
0.212718918919563
0.212718918919563
0.212718918919563
0.090648606419563
0.090648606419563
0.090648606419563
0.090648606419563
0.090648606419563
0.090648606419563
-0.031421706080437
-0.031421706080437
-0.031421706080437
-0.031421706080437
-0.153492018580437
-0.153492018580437
-0.153492018580437
-0.153492018580437
-0.153492018580437
-0.031421706080437
-0.031421706080437
-0.031421706080437
-0.031421706080437
0.090648606419563
0.090648606419563
0.090648606419563
0.212718918919563
0.212718918919563
0.212718918919563
0.212718918919563
0.212718918919563
0.212718918919563
0.212718918919563
0.090648606419563
0.090648606419563
0.090648606419563
-0.031421706080437
-0.031421706080437
-0.031421706080437
-0.031421706080437
-0.031421706080437
-0.031421706080437
-0.153492018580437
-0.153492018580437
-0.153492018580437
-0.153492018580437
-0.031421706080437
-0.031421706080437
-0.031421706080437
-0.031421706080437
0.090648606419563
0.090648606419563
0.090648606419563
0.090648606419563
0.090648606419563
0.090648606419563
0.090648606419563
-0.031421706080437
-0.031421706080437
-0.031421706080437
-0.031421706080437
-0.031421706080437
-0.031421706080437
-0.031421706080437
-0.031421706080437
-0.031421706080437
-0.031421706080437
-0.031421706080437
-0.031421706080437
-0.031421706080437
-0.031421706080437
-0.031421706080437
-0.031421706080437
0.090648606419563
0.090648606419563
-0.031421706080437
-0.031421706080437
-0.031421706080437
-0.031421706080437
-0.031421706080437
-0.031421706080437
-0.031421706080437
0.090648606419563
0.090648606419563
0.090648606419563
0.090648606419563
0.090648606419563
0.090648606419563
0.090648606419563
0.090648606419563
0.090648606419563
0.090648606419563
0.090648606419563
-0.031421706080437
-0.031421706080437
-0.031421706080437
-0.031421706080437
-0.031421706080437
-0.031421706080437
-0.031421706080437
-0.031421706080437
0.090648606419563
0.090648606419563
0.090648606419563
0.090648606419563
0.090648606419563
0.090648606419563
0.090648606419563
-0.031421706080437
-0.031421706080437
-0.031421706080437
-0.031421706080437
-0.031421706080437
-0.031421706080437
-0.031421706080437
-0.031421706080437
-0.031421706080437
-0.031421706080437
-0.031421706080437
-0.031421706080437
-0.031421706080437
-0.031421706080437
-0.031421706080437
-0.031421706080437
-0.031421706080437
-0.031421706080437
-0.031421706080437
-0.031421706080437
-0.031421706080437
-0.031421706080437
-0.031421706080437
-0.031421706080437
-0.031421706080437
0.090648606419563
0.090648606419563
0.090648606419563
0.090648606419563
0.090648606419563
0.090648606419563
0.090648606419563
0.090648606419563
0.090648606419563
0.090648606419563
0.090648606419563
0.090648606419563
0.090648606419563
0.090648606419563
0.090648606419563
0.090648606419563
0.090648606419563
0.090648606419563
0.090648606419563
0.090648606419563
0.090648606419563
0.090648606419563
0.090648606419563
0.090648606419563
-0.031421706080437
-0.031421706080437
-0.031421706080437
-0.031421706080437
-0.031421706080437
-0.031421706080437
-0.031421706080437
-0.031421706080437
-0.031421706080437
-0.031421706080437
-0.031421706080437
-0.031421706080437
-0.031421706080437
0.090648606419563
0.090648606419563
0.090648606419563
0.090648606419563
0.090648606419563
0.090648606419563
0.090648606419563
0.090648606419563
0.090648606419563
-0.031421706080437
-0.031421706080437
-0.031421706080437
-0.031421706080437
-0.031421706080437
0.090648606419563
0.090648606419563
0.090648606419563
0.090648606419563
0.090648606419563
0.090648606419563
0.090648606419563
0.090648606419563
0.090648606419563
-0.031421706080437
-0.031421706080437
-0.031421706080437
-0.031421706080437
-0.153492018580437
-0.153492018580437
-0.153492018580437
-0.153492018580437
-0.153492018580437
-0.031421706080437
-0.031421706080437
-0.031421706080437
-0.031421706080437
-0.031421706080437
-0.031421706080437
-0.031421706080437
-0.031421706080437
-0.031421706080437
-0.031421706080437
-0.031421706080437
-0.031421706080437
-0.031421706080437
-0.031421706080437
-0.031421706080437
-0.031421706080437
-0.031421706080437
-0.031421706080437
-0.031421706080437
-0.031421706080437
-0.031421706080437
-0.031421706080437
-0.031421706080437
-0.031421706080437
-0.031421706080437
-0.031421706080437
-0.031421706080437
-0.031421706080437
-0.031421706080437
-0.031421706080437
-0.031421706080437
-0.031421706080437
-0.031421706080437
0.090648606419563
0.090648606419563
0.090648606419563
0.090648606419563
0.090648606419563
0.090648606419563
0.090648606419563
0.090648606419563
0.090648606419563
0.090648606419563
0.090648606419563
0.090648606419563
0.090648606419563
0.090648606419563
-0.031421706080437
-0.031421706080437
-0.031421706080437
-0.153492018580437
-0.153492018580437
-0.275562345981598
-0.275562345981598
-0.275562345981598
-0.275562345981598
-0.275562345981598
-0.275562345981598
-0.275562345981598
-0.153492018580437
-0.153492018580437
-0.153492018580437
-0.153492018580437
-0.031421706080437
-0.031421706080437
-0.031421706080437
-0.031421706080437
-0.031421706080437
0.090648606419563
0.090648606419563
0.090648606419563
0.090648606419563
0.090648606419563
0.090648606419563
-0.031421706080437
-0.031421706080437
-0.031421706080437
-0.031421706080437
-0.031421706080437
-0.153492018580437
-0.153492018580437
-0.153492018580437
-0.153492018580437
-0.153492018580437
-0.153492018580437
-0.153492018580437
-0.153492018580437
-0.153492018580437
-0.153492018580437
-0.153492018580437
-0.153492018580437
-0.153492018580437
-0.153492018580437
-0.153492018580437
-0.153492018580437
-0.153492018580437
-0.153492018580437
-0.031421706080437
-0.031421706080437
-0.031421706080437
-0.031421706080437
-0.031421706080437
0.090648606419563
0.090648606419563
0.090648606419563
0.090648606419563
0.212718918919563
0.212718918919563
0.212718918919563
0.212718918919563
0.212718918919563
0.090648606419563
0.090648606419563
0.090648606419563
-0.031421706080437
-0.031421706080437
-0.031421706080437
-0.153492018580437
-0.153492018580437
-0.153492018580437
-0.153492018580437
-0.031421706080437
-0.031421706080437
-0.031421706080437
-0.031421706080437
-0.031421706080437
-0.031421706080437
-0.031421706080437
-0.031421706080437
-0.031421706080437
-0.031421706080437
0.090648606419563
0.090648606419563
0.090648606419563
-0.031421706080437
-0.031421706080437
-0.031421706080437
-0.031421706080437
-0.031421706080437
-0.031421706080437
-0.031421706080437
-0.031421706080437
0.090648606419563
0.090648606419563
0.090648606419563
0.090648606419563
0.090648606419563
0.090648606419563
0.090648606419563
0.090648606419563
0.090648606419563
0.090648606419563
-0.031421706080437
-0.031421706080437
-0.031421706080437
-0.031421706080437
-0.031421706080437
-0.031421706080437
-0.031421706080437
-0.031421706080437
-0.031421706080437
-0.031421706080437
-0.031421706080437
-0.031421706080437
-0.031421706080437
-0.031421706080437
-0.031421706080437
-0.031421706080437
-0.031421706080437
-0.031421706080437
-0.031421706080437
-0.031421706080437
-0.031421706080437
0.090648606419563
0.090648606419563
0.090648606419563
0.090648606419563
0.090648606419563
0.090648606419563
0.090648606419563
0.090648606419563
0.090648606419563
0.090648606419563
0.090648606419563
0.090648606419563
0.090648606419563
0.090648606419563
-0.031421706080437
-0.031421706080437
-0.031421706080437
-0.031421706080437
-0.031421706080437
-0.031421706080437
-0.031421706080437
-0.031421706080437
-0.031421706080437
-0.153492018580437
-0.153492018580437
-0.153492018580437
-0.153492018580437
-0.153492018580437
-0.153492018580437
-0.153492018580437
-0.153492018580437
-0.153492018580437
-0.153492018580437
-0.153492018580437
-0.031421706080437
-0.031421706080437
-0.031421706080437
-0.031421706080437
-0.031421706080437
-0.031421706080437
-0.031421706080437
0.090648606419563
0.090648606419563
0.090648606419563
0.090648606419563
0.090648606419563
0.090648606419563
0.090648606419563
0.090648606419563
0.090648606419563
0.090648606419563
0.090648606419563
0.090648606419563
0.090648606419563
0.090648606419563
0.090648606419563
0.090648606419563
0.090648606419563
0.090648606419563
0.090648606419563
0.090648606419563
0.212718918919563
0.090648606419563
0.090648606419563
0.090648606419563
0.090648606419563
0.090648606419563
0.090648606419563
0.090648606419563
0.090648606419563
0.090648606419563
0.090648606419563
-0.031421706080437
-0.031421706080437
-0.031421706080437
-0.031421706080437
-0.031421706080437
-0.031421706080437
-0.031421706080437
-0.031421706080437
-0.031421706080437
-0.031421706080437
-0.031421706080437
0.090648606419563
0.090648606419563
0.090648606419563
0.090648606419563
0.090648606419563
0.090648606419563
0.090648606419563
0.090648606419563
0.090648606419563
0.090648606419563
0.090648606419563
-0.031421706080437
-0.031421706080437
-0.031421706080437
-0.153492018580437
-0.153492018580437
-0.153492018580437
-0.153492018580437
-0.153492018580437
-0.153492018580437
-0.031421706080437
-0.031421706080437
-0.031421706080437
-0.031421706080437
-0.031421706080437
-0.031421706080437
0.090648606419563
0.090648606419563
0.090648606419563
0.090648606419563
0.090648606419563
0.090648606419563
0.090648606419563
0.090648606419563
0.090648606419563
0.090648606419563
0.090648606419563
0.090648606419563
0.090648606419563
-0.031421706080437
-0.031421706080437
-0.031421706080437
-0.031421706080437
-0.031421706080437
-0.031421706080437
-0.031421706080437
-0.031421706080437
-0.031421706080437
-0.031421706080437
-0.031421706080437
-0.031421706080437
-0.031421706080437
0.090648606419563
0.090648606419563
0.090648606419563
0.090648606419563
0.090648606419563
0.090648606419563
0.090648606419563
0.090648606419563
0.090648606419563
0.090648606419563
0.090648606419563
0.090648606419563
0.090648606419563
0.090648606419563
0.090648606419563
0.090648606419563
0.090648606419563
0.090648606419563
0.090648606419563
-0.031421706080437
-0.031421706080437
-0.153492018580437
-0.153492018580437
-0.153492018580437
-0.153492018580437
-0.153492018580437
-0.153492018580437
-0.153492018580437
-0.153492018580437
-0.153492018580437
-0.153492018580437
-0.031421706080437
-0.031421706080437
-0.031421706080437
-0.031421706080437
-0.031421706080437
-0.031421706080437
-0.031421706080437
-0.031421706080437
-0.031421706080437
-0.031421706080437
-0.031421706080437
0.090648606419563
0.090648606419563
0.090648606419563
0.090648606419563
-0.031421706080437
-0.031421706080437
-0.031421706080437
-0.031421706080437
-0.031421706080437
-0.031421706080437
-0.031421706080437
-0.153492018580437
-0.153492018580437
-0.153492018580437
-0.153492018580437
-0.153492018580437
-0.275562345981598
-0.275562345981598
-0.275562345981598
-0.275562345981598
-0.275562345981598
-0.275562345981598
-0.153492018580437
-0.153492018580437
-0.153492018580437
-0.153492018580437
-0.031421706080437
-0.031421706080437
-0.031421706080437
-0.031421706080437
-0.031421706080437
0.090648606419563
0.090648606419563
0.090648606419563
0.090648606419563
0.090648606419563
0.090648606419563
0.090648606419563
0.090648606419563
0.090648606419563
0.090648606419563
0.090648606419563
0.090648606419563
0.090648606419563
-0.031421706080437
-0.031421706080437
-0.031421706080437
-0.031421706080437
-0.031421706080437
-0.153492018580437
-0.153492018580437
-0.153492018580437
-0.153492018580437
-0.153492018580437
-0.153492018580437
-0.153492018580437
-0.153492018580437
-0.153492018580437
-0.031421706080437
-0.031421706080437
-0.031421706080437
-0.031421706080437
-0.031421706080437
-0.031421706080437
-0.031421706080437
-0.031421706080437
-0.031421706080437
-0.031421706080437
-0.031421706080437
-0.031421706080437
-0.031421706080437
-0.031421706080437
-0.031421706080437
0.090648606419563
0.090648606419563
0.090648606419563
0.090648606419563
0.090648606419563
0.090648606419563
0.090648606419563
0.090648606419563
0.090648606419563
-0.031421706080437
-0.031421706080437
-0.031421706080437
-0.031421706080437
-0.031421706080437
-0.153492018580437
-0.031421706080437
-0.153492018580437
-0.153492018580437
-0.031421706080437
-0.031421706080437
-0.031421706080437
-0.031421706080437
-0.031421706080437
-0.031421706080437
-0.031421706080437
-0.031421706080437
-0.031421706080437
-0.031421706080437
0.090648606419563
0.090648606419563
0.090648606419563
0.090648606419563
0.090648606419563
-0.031421706080437
-0.031421706080437
-0.031421706080437
-0.031421706080437
-0.031421706080437
-0.031421706080437
-0.031421706080437
-0.031421706080437
-0.031421706080437
-0.031421706080437
-0.031421706080437
-0.031421706080437
-0.031421706080437
-0.031421706080437
-0.031421706080437
-0.031421706080437
0.090648606419563
0.090648606419563
0.090648606419563
0.090648606419563
0.090648606419563
0.090648606419563
0.090648606419563
0.090648606419563
0.090648606419563
-0.031421706080437
-0.031421706080437
-0.031421706080437
-0.031421706080437
-0.031421706080437
-0.153492018580437
-0.153492018580437
-0.153492018580437
-0.031421706080437
-0.031421706080437
-0.031421706080437
-0.031421706080437
-0.031421706080437
0.090648606419563
0.090648606419563
-0.031421706080437
-0.031421706080437
-0.031421706080437
-0.031421706080437
-0.031421706080437
-0.153492018580437
-0.153492018580437
-0.153492018580437
-0.153492018580437
-0.153492018580437
-0.153492018580437
-0.153492018580437
-0.153492018580437
-0.153492018580437
-0.153492018580437
-0.153492018580437
-0.031421706080437
-0.031421706080437
-0.031421706080437
-0.031421706080437
-0.031421706080437
-0.031421706080437
-0.031421706080437
-0.031421706080437
-0.031421706080437
-0.031421706080437
-0.031421706080437
-0.031421706080437
-0.031421706080437
-0.031421706080437
-0.031421706080437
-0.031421706080437
-0.031421706080437
-0.031421706080437
-0.031421706080437
-0.031421706080437
-0.031421706080437
-0.031421706080437
-0.031421706080437
-0.031421706080437
-0.031421706080437
-0.031421706080437
-0.031421706080437
-0.031421706080437
-0.031421706080437
-0.031421706080437
-0.031421706080437
-0.031421706080437
-0.031421706080437
-0.031421706080437
-0.031421706080437
-0.031421706080437
-0.031421706080437
-0.031421706080437
-0.031421706080437
-0.031421706080437
-0.031421706080437
-0.031421706080437
-0.031421706080437
-0.031421706080437
-0.031421706080437
-0.031421706080437
-0.031421706080437
-0.031421706080437
-0.031421706080437
-0.031421706080437
-0.031421706080437
-0.031421706080437
-0.031421706080437
-0.031421706080437
-0.031421706080437
-0.031421706080437
-0.031421706080437
-0.031421706080437
-0.031421706080437
-0.031421706080437
-0.031421706080437
-0.031421706080437
-0.031421706080437
-0.031421706080437
-0.031421706080437
-0.031421706080437
-0.031421706080437
0.090648606419563
0.090648606419563
0.090648606419563
0.090648606419563
0.090648606419563
0.090648606419563
0.090648606419563
0.090648606419563
0.090648606419563
0.090648606419563
0.090648606419563
0.090648606419563
0.090648606419563
0.090648606419563
0.090648606419563
0.090648606419563
0.090648606419563
0.090648606419563
0.090648606419563
0.090648606419563
0.090648606419563
0.090648606419563
0.090648606419563
0.090648606419563
-0.031421706080437
-0.031421706080437
-0.031421706080437
-0.031421706080437
-0.031421706080437
-0.031421706080437
-0.031421706080437
-0.031421706080437
-0.031421706080437
-0.031421706080437
-0.031421706080437
-0.031421706080437
-0.031421706080437
-0.031421706080437
-0.031421706080437
-0.031421706080437
-0.031421706080437
-0.031421706080437
-0.031421706080437
-0.031421706080437
-0.031421706080437
-0.031421706080437
-0.031421706080437
-0.031421706080437
-0.031421706080437
-0.031421706080437
-0.031421706080437
-0.031421706080437
-0.031421706080437
-0.031421706080437
-0.031421706080437
-0.031421706080437
-0.031421706080437
-0.031421706080437
-0.031421706080437
0.090648606419563
0.090648606419563
0.090648606419563
0.090648606419563
0.090648606419563
0.090648606419563
-0.031421706080437
-0.031421706080437
-0.031421706080437
-0.031421706080437
-0.031421706080437
-0.031421706080437
-0.031421706080437
-0.031421706080437
-0.031421706080437
-0.031421706080437
-0.031421706080437
-0.031421706080437
-0.031421706080437
-0.031421706080437
-0.031421706080437
-0.031421706080437
-0.031421706080437
-0.031421706080437
0.090648606419563
0.090648606419563
0.090648606419563
0.090648606419563
0.090648606419563
0.090648606419563
0.090648606419563
0.090648606419563
0.090648606419563
0.090648606419563
0.090648606419563
0.090648606419563
-0.031421706080437
-0.031421706080437
-0.031421706080437
-0.031421706080437
-0.031421706080437
-0.031421706080437
-0.031421706080437
-0.153492018580437
-0.153492018580437
-0.153492018580437
-0.153492018580437
-0.153492018580437
-0.153492018580437
-0.153492018580437
-0.153492018580437
-0.153492018580437
-0.153492018580437
-0.031421706080437
-0.031421706080437
-0.031421706080437
0.090648606419563
0.090648606419563
0.090648606419563
0.090648606419563
0.090648606419563
0.090648606419563
0.090648606419563
-0.031421706080437
-0.031421706080437
-0.031421706080437
-0.031421706080437
-0.031421706080437
-0.031421706080437
-0.031421706080437
-0.031421706080437
-0.031421706080437
0.090648606419563
0.090648606419563
0.090648606419563
0.090648606419563
0.090648606419563
0.090648606419563
0.090648606419563
0.090648606419563
0.090648606419563
0.090648606419563
-0.031421706080437
-0.031421706080437
0.090648606419563
-0.275562345981598
-2.472827672958374
-8.332201957702637
-19.440599441528320
-35.431808471679688
-54.840988159179688
-76.203285217285156
-97.687660217285156
-117.707191467285160
-134.919097900390630
-148.468902587890630
-157.624176025390620
-162.140777587890630
-162.018707275390620
-157.746246337890630
-149.933746337890630
-139.069488525390620
-126.007972717285160
-111.481605529785160
-96.222816467285156
-80.964027404785156
-66.071456909179688
-52.155441284179688
-39.460128784179688
-28.229661941528320
-18.708177566528320
-10.895678520202637
-4.670093536376953
-0.031421706080437
3.386546850204468
5.583811759948731
6.804514884948731
7.170725822448731
6.926585197448731
6.194163322448731
5.217600822448731
4.118968486785889
2.898265600204468
1.799632787704468
0.823070466518402
-0.031421706080437
-0.763843595981598
-1.252124667167664
-1.618335604667664
-1.862476229667664
-1.862476229667664
-1.862476229667664
-1.618335604667664
-1.496265292167664
-1.130054354667664
-0.885913908481598
-0.641773283481598
-0.397632658481598
-0.153492018580437
0.090648606419563
0.212718918919563
0.334789216518402
0.334789216518402
0.334789216518402
0.334789216518402
0.212718918919563
0.212718918919563
0.090648606419563
0.090648606419563
-0.031421706080437
-0.031421706080437
-0.153492018580437
-0.153492018580437
-0.275562345981598
-0.275562345981598
-0.275562345981598
-0.275562345981598
-0.275562345981598
-0.275562345981598
-0.275562345981598
-0.275562345981598
-0.153492018580437
-0.275562345981598
-0.153492018580437
-0.153492018580437
-0.153492018580437
-0.153492018580437
-0.275562345981598
-0.275562345981598
-0.275562345981598
-0.275562345981598
-0.275562345981598
-0.275562345981598
-0.275562345981598
-0.397632658481598
-0.275562345981598
-0.275562345981598
-0.275562345981598
-0.275562345981598
-0.275562345981598
-0.275562345981598
-0.275562345981598
-0.275562345981598
-0.153492018580437
-0.153492018580437
-0.031421706080437
-0.031421706080437
-0.031421706080437
-0.031421706080437
0.090648606419563
0.090648606419563
-0.031421706080437
-0.031421706080437
-0.031421706080437
-0.031421706080437
-0.031421706080437
-0.031421706080437
-0.153492018580437
-0.153492018580437
-0.153492018580437
-0.153492018580437
-0.153492018580437
-0.153492018580437
-0.031421706080437
-0.031421706080437
-0.031421706080437
-0.031421706080437
-0.031421706080437
-0.031421706080437
-0.031421706080437
-0.031421706080437
-0.031421706080437
-0.153492018580437
-0.153492018580437
-0.153492018580437
-0.153492018580437
-0.153492018580437
-0.153492018580437
-0.153492018580437
-0.153492018580437
-0.153492018580437
-0.153492018580437
-0.153492018580437
-0.153492018580437
-0.153492018580437
-0.153492018580437
-0.153492018580437
-0.153492018580437
-0.153492018580437
-0.153492018580437
-0.153492018580437
-0.153492018580437
-0.153492018580437
-0.153492018580437
-0.153492018580437
-0.275562345981598
-0.275562345981598
-0.275562345981598
-0.275562345981598
-0.275562345981598
-0.397632658481598
-0.397632658481598
-0.275562345981598
-0.275562345981598
-0.275562345981598
-0.275562345981598
-0.153492018580437
-0.153492018580437
-0.153492018580437
-0.153492018580437
-0.153492018580437
-0.031421706080437
-0.031421706080437
-0.153492018580437
-0.153492018580437
-0.153492018580437
-0.153492018580437
-0.153492018580437
-0.275562345981598
-0.275562345981598
-0.275562345981598
-0.275562345981598
-0.275562345981598
-0.153492018580437
-0.153492018580437
-0.153492018580437
-0.153492018580437
-0.153492018580437
-0.153492018580437
-0.153492018580437
-0.153492018580437
-0.153492018580437
-0.153492018580437
-0.153492018580437
-0.153492018580437
-0.153492018580437
-0.153492018580437
-0.153492018580437
-0.153492018580437
-0.031421706080437
-0.031421706080437
-0.031421706080437
-0.031421706080437
-0.031421706080437
-0.031421706080437
-0.031421706080437
-0.031421706080437
-0.031421706080437
-0.031421706080437
-0.031421706080437
-0.031421706080437
-0.153492018580437
-0.153492018580437
-0.153492018580437
-0.153492018580437
-0.153492018580437
-0.275562345981598
-0.275562345981598
-0.275562345981598
-0.275562345981598
-0.275562345981598
-0.275562345981598
-0.275562345981598
-0.275562345981598
-0.275562345981598
-0.275562345981598
-0.275562345981598
-0.275562345981598
-0.275562345981598
-0.275562345981598
-0.275562345981598
-0.153492018580437
-0.153492018580437
-0.153492018580437
-0.153492018580437
-0.153492018580437
-0.153492018580437
-0.031421706080437
-0.031421706080437
-0.031421706080437
-0.031421706080437
-0.031421706080437
-0.031421706080437
-0.031421706080437
-0.031421706080437
-0.031421706080437
-0.031421706080437
-0.031421706080437
-0.153492018580437
-0.153492018580437
-0.153492018580437
-0.153492018580437
-0.153492018580437
-0.153492018580437
-0.153492018580437
-0.153492018580437
-0.153492018580437
-0.153492018580437
-0.153492018580437
-0.153492018580437
-0.153492018580437
-0.153492018580437
-0.153492018580437
-0.153492018580437
-0.153492018580437
-0.153492018580437
-0.153492018580437
-0.275562345981598
-0.275562345981598
-0.275562345981598
-0.275562345981598
-0.275562345981598
-0.275562345981598
-0.275562345981598
-0.275562345981598
-0.275562345981598
-0.275562345981598
-0.275562345981598
-0.275562345981598
-0.275562345981598
-0.275562345981598
-0.275562345981598
-0.275562345981598
-0.275562345981598
-0.275562345981598
-0.275562345981598
-0.275562345981598
-0.275562345981598
-0.275562345981598
-0.275562345981598
-0.275562345981598
-0.153492018580437
-0.153492018580437
-0.153492018580437
-0.153492018580437
-0.153492018580437
-0.153492018580437
-0.153492018580437
-0.153492018580437
-0.153492018580437
-0.153492018580437
-0.153492018580437
-0.153492018580437
-0.153492018580437
-0.153492018580437
-0.153492018580437
-0.153492018580437
-0.153492018580437
-0.153492018580437
-0.153492018580437
-0.153492018580437
-0.153492018580437
-0.275562345981598
-0.275562345981598
-0.275562345981598
-0.275562345981598
-0.275562345981598
-0.275562345981598
-0.275562345981598
-0.275562345981598
-0.275562345981598
-0.275562345981598
-0.275562345981598
-0.153492018580437
-0.153492018580437
-0.153492018580437
-0.031421706080437
-0.031421706080437
-0.031421706080437
-0.031421706080437
-0.031421706080437
-0.031421706080437
-0.031421706080437
-0.031421706080437
-0.031421706080437
-0.031421706080437
-0.153492018580437
-0.153492018580437
-0.153492018580437
-0.153492018580437
-0.031421706080437
-0.031421706080437
-0.031421706080437
-0.031421706080437
-0.031421706080437
0.090648606419563
0.090648606419563
0.090648606419563
0.090648606419563
0.090648606419563
0.090648606419563
-0.031421706080437
-0.031421706080437
-0.031421706080437
-0.031421706080437
-0.153492018580437
-0.153492018580437
-0.153492018580437
-0.153492018580437
-0.153492018580437
-0.275562345981598
-0.275562345981598
-0.153492018580437
-0.153492018580437
-0.153492018580437
-0.153492018580437
-0.153492018580437
-0.153492018580437
-0.153492018580437
-0.153492018580437
-0.153492018580437
-0.153492018580437
-0.153492018580437
-0.031421706080437
-0.031421706080437
-0.031421706080437
-0.031421706080437
-0.031421706080437
-0.031421706080437
-0.031421706080437
-0.031421706080437
-0.031421706080437
-0.031421706080437
-0.031421706080437
-0.031421706080437
-0.031421706080437
-0.153492018580437
-0.153492018580437
-0.153492018580437
-0.153492018580437
-0.153492018580437
-0.153492018580437
-0.153492018580437
-0.153492018580437
-0.153492018580437
-0.153492018580437
-0.153492018580437
-0.153492018580437
-0.153492018580437
-0.153492018580437
-0.031421706080437
-0.031421706080437
-0.031421706080437
-0.031421706080437
-0.031421706080437
-0.031421706080437
-0.031421706080437
-0.031421706080437
-0.031421706080437
-0.153492018580437
-0.153492018580437
-0.153492018580437
-0.153492018580437
-0.153492018580437
-0.031421706080437
-0.031421706080437
-0.031421706080437
-0.153492018580437
-0.153492018580437
-0.153492018580437
-0.153492018580437
-0.153492018580437
-0.153492018580437
-0.153492018580437
-0.153492018580437
-0.153492018580437
-0.153492018580437
-0.153492018580437
-0.153492018580437
-0.153492018580437
-0.153492018580437
-0.153492018580437
-0.153492018580437
-0.153492018580437
-0.153492018580437
-0.153492018580437
-0.153492018580437
-0.153492018580437
-0.153492018580437
-0.153492018580437
-0.153492018580437
-0.153492018580437
-0.153492018580437
-0.153492018580437
-0.153492018580437
-0.153492018580437
-0.031421706080437
-0.031421706080437
-0.031421706080437
-0.031421706080437
-0.031421706080437
-0.031421706080437
-0.031421706080437
0.090648606419563
0.090648606419563
0.090648606419563
0.090648606419563
0.090648606419563
0.090648606419563
0.090648606419563
0.090648606419563
0.090648606419563
0.090648606419563
0.090648606419563
-0.031421706080437
-0.031421706080437
-0.031421706080437
-0.031421706080437
-0.153492018580437
-0.153492018580437
-0.153492018580437
-0.153492018580437
-0.031421706080437
-0.031421706080437
-0.031421706080437
-0.031421706080437
-0.031421706080437
-0.031421706080437
-0.031421706080437
-0.031421706080437
-0.031421706080437
-0.031421706080437
-0.031421706080437
-0.031421706080437
-0.031421706080437
-0.031421706080437
-0.031421706080437
-0.031421706080437
0.090648606419563
0.090648606419563
0.090648606419563
0.090648606419563
0.090648606419563
0.090648606419563
0.090648606419563
0.090648606419563
0.090648606419563
0.090648606419563
0.090648606419563
0.090648606419563
-0.031421706080437
0.090648606419563
-0.031421706080437
-0.031421706080437
-0.031421706080437
-0.031421706080437
-0.031421706080437
-0.031421706080437
-0.031421706080437
-0.031421706080437
-0.031421706080437
-0.031421706080437
-0.031421706080437
-0.153492018580437
-0.153492018580437
-0.153492018580437
-0.153492018580437
-0.153492018580437
-0.153492018580437
-0.031421706080437
-0.031421706080437
-0.031421706080437
-0.031421706080437
-0.031421706080437
-0.031421706080437
-0.031421706080437
-0.031421706080437
-0.031421706080437
-0.031421706080437
0.090648606419563
0.090648606419563
0.090648606419563
0.090648606419563
0.090648606419563
0.090648606419563
0.090648606419563
0.090648606419563
0.090648606419563
0.090648606419563
0.090648606419563
0.090648606419563
0.090648606419563
-0.031421706080437
-0.031421706080437
-0.031421706080437
-0.031421706080437
-0.031421706080437
-0.031421706080437
-0.031421706080437
-0.031421706080437
-0.031421706080437
-0.153492018580437
-0.153492018580437
-0.153492018580437
-0.153492018580437
-0.153492018580437
-0.153492018580437
-0.153492018580437
-0.153492018580437
-0.153492018580437
-0.153492018580437
-0.153492018580437
-0.031421706080437
-0.031421706080437
-0.031421706080437
-0.031421706080437
-0.031421706080437
0.090648606419563
0.090648606419563
0.090648606419563
0.090648606419563
0.090648606419563
0.090648606419563
0.090648606419563
0.090648606419563
0.090648606419563
0.090648606419563
0.090648606419563
0.090648606419563
-0.031421706080437
-0.031421706080437
-0.031421706080437
-0.031421706080437
-0.153492018580437
-0.153492018580437
-0.153492018580437
-0.153492018580437
-0.153492018580437
-0.031421706080437
-0.031421706080437
-0.031421706080437
0.090648606419563
0.090648606419563
0.090648606419563
0.090648606419563
0.090648606419563
0.090648606419563
0.090648606419563
0.090648606419563
0.090648606419563
0.090648606419563
0.090648606419563
0.090648606419563
-0.031421706080437
-0.031421706080437
-0.031421706080437
-0.031421706080437
-0.031421706080437
-0.153492018580437
-0.153492018580437
-0.153492018580437
-0.153492018580437
-0.153492018580437
-0.153492018580437
-0.153492018580437
-0.153492018580437
-0.153492018580437
-0.153492018580437
-0.153492018580437
-0.153492018580437
-0.031421706080437
-0.031421706080437
-0.031421706080437
-0.031421706080437
-0.031421706080437
-0.031421706080437
-0.031421706080437
-0.031421706080437
-0.031421706080437
-0.031421706080437
-0.031421706080437
-0.153492018580437
-0.153492018580437
-0.153492018580437
-0.153492018580437
-0.153492018580437
-0.153492018580437
-0.153492018580437
-0.153492018580437
-0.031421706080437
-0.031421706080437
-0.031421706080437
-0.031421706080437
-0.031421706080437
-0.031421706080437
-0.031421706080437
-0.031421706080437
0.090648606419563
-0.031421706080437
-0.031421706080437
-0.031421706080437
-0.031421706080437
-0.031421706080437
-0.031421706080437
-0.031421706080437
-0.031421706080437
-0.031421706080437
-0.031421706080437
-0.031421706080437
0.090648606419563
0.090648606419563
0.090648606419563
0.090648606419563
0.090648606419563
0.090648606419563
0.090648606419563
0.090648606419563
0.090648606419563
0.090648606419563
0.090648606419563
0.090648606419563
0.090648606419563
0.090648606419563
0.090648606419563
0.090648606419563
0.090648606419563
0.090648606419563
0.090648606419563
-0.031421706080437
-0.031421706080437
-0.031421706080437
-0.031421706080437
-0.153492018580437
-0.153492018580437
-0.153492018580437
-0.153492018580437
-0.153492018580437
-0.153492018580437
-0.031421706080437
-0.031421706080437
-0.031421706080437
-0.031421706080437
-0.031421706080437
-0.031421706080437
0.090648606419563
0.090648606419563
0.090648606419563
0.090648606419563
0.090648606419563
0.090648606419563
0.090648606419563
0.090648606419563
0.090648606419563
0.090648606419563
0.090648606419563
0.090648606419563
0.090648606419563
-0.031421706080437
-0.031421706080437
-0.031421706080437
-0.031421706080437
-0.153492018580437
-0.153492018580437
-0.153492018580437
-0.153492018580437
-0.153492018580437
-0.153492018580437
-0.153492018580437
-0.031421706080437
-0.031421706080437
-0.031421706080437
-0.031421706080437
-0.031421706080437
-0.031421706080437
0.090648606419563
0.090648606419563
0.090648606419563
0.090648606419563
0.090648606419563
0.090648606419563
0.090648606419563
0.090648606419563
0.090648606419563
0.090648606419563
0.090648606419563
0.090648606419563
0.090648606419563
0.090648606419563
0.090648606419563
0.090648606419563
0.090648606419563
0.090648606419563
-0.031421706080437
-0.031421706080437
-0.031421706080437
-0.031421706080437
-0.031421706080437
-0.031421706080437
-0.031421706080437
-0.031421706080437
-0.031421706080437
-0.153492018580437
-0.031421706080437
-0.031421706080437
-0.031421706080437
-0.031421706080437
-0.031421706080437
-0.031421706080437
-0.031421706080437
-0.031421706080437
0.090648606419563
0.090648606419563
0.090648606419563
0.090648606419563
0.090648606419563
0.090648606419563
0.090648606419563
0.090648606419563
0.090648606419563
-0.031421706080437
-0.031421706080437
-0.031421706080437
-0.031421706080437
-0.031421706080437
-0.031421706080437
-0.031421706080437
0.090648606419563
0.090648606419563
0.090648606419563
-0.031421706080437
-0.031421706080437
-0.031421706080437
-0.031421706080437
-0.031421706080437
-0.031421706080437
-0.031421706080437
0.090648606419563
0.090648606419563
0.090648606419563
0.090648606419563
0.090648606419563
0.090648606419563
0.090648606419563
0.090648606419563
0.090648606419563
0.090648606419563
0.090648606419563
0.090648606419563
0.090648606419563
0.090648606419563
0.090648606419563
0.090648606419563
0.090648606419563
0.090648606419563
0.090648606419563
0.090648606419563
-0.031421706080437
-0.031421706080437
-0.031421706080437
-0.153492018580437
-0.153492018580437
-0.153492018580437
-0.153492018580437
-0.153492018580437
-0.153492018580437
-0.031421706080437
-0.031421706080437
-0.031421706080437
-0.031421706080437
-0.031421706080437
-0.031421706080437
-0.031421706080437
-0.031421706080437
0.090648606419563
0.090648606419563
0.090648606419563
0.090648606419563
0.090648606419563
0.090648606419563
0.090648606419563
0.090648606419563
0.090648606419563
0.090648606419563
0.090648606419563
0.090648606419563
0.090648606419563
0.090648606419563
0.090648606419563
-0.031421706080437
-0.031421706080437
-0.031421706080437
-0.031421706080437
-0.031421706080437
-0.031421706080437
-0.031421706080437
-0.031421706080437
-0.031421706080437
-0.031421706080437
0.090648606419563
0.090648606419563
0.090648606419563
0.090648606419563
0.090648606419563
0.090648606419563
0.212718918919563
0.212718918919563
0.212718918919563
0.090648606419563
0.090648606419563
0.090648606419563
0.090648606419563
0.090648606419563
0.090648606419563
-0.031421706080437
-0.031421706080437
-0.031421706080437
-0.031421706080437
-0.153492018580437
-0.153492018580437
-0.153492018580437
-0.153492018580437
-0.153492018580437
-0.153492018580437
-0.275562345981598
-0.275562345981598
-0.275562345981598
-0.275562345981598
-0.275562345981598
-0.153492018580437
-0.153492018580437
-0.153492018580437
-0.153492018580437
-0.153492018580437
-0.153492018580437
-0.031421706080437
-0.031421706080437
-0.031421706080437
-0.031421706080437
0.090648606419563
0.090648606419563
0.090648606419563
0.090648606419563
0.090648606419563
0.212718918919563
0.212718918919563
0.212718918919563
0.212718918919563
0.212718918919563
0.212718918919563
0.212718918919563
0.212718918919563
0.212718918919563
0.090648606419563
0.090648606419563
0.090648606419563
0.090648606419563
0.090648606419563
0.090648606419563
0.090648606419563
0.090648606419563
0.090648606419563
0.090648606419563
0.090648606419563
0.090648606419563
0.090648606419563
0.090648606419563
0.090648606419563
0.090648606419563
0.090648606419563
-0.031421706080437
-0.031421706080437
-0.031421706080437
-0.031421706080437
-0.031421706080437
-0.031421706080437
-0.031421706080437
-0.031421706080437
-0.031421706080437
-0.031421706080437
-0.031421706080437
-0.031421706080437
-0.031421706080437
-0.031421706080437
-0.031421706080437
-0.031421706080437
-0.031421706080437
-0.031421706080437
-0.031421706080437
-0.031421706080437
-0.031421706080437
-0.031421706080437
-0.031421706080437
-0.031421706080437
-0.031421706080437
-0.031421706080437
-0.031421706080437
-0.031421706080437
0.090648606419563
0.090648606419563
-0.031421706080437
-0.031421706080437
-0.031421706080437
-0.031421706080437
-0.031421706080437
-0.031421706080437
-0.031421706080437
-0.031421706080437
-0.031421706080437
-0.031421706080437
-0.031421706080437
-0.031421706080437
-0.031421706080437
-0.031421706080437
-0.031421706080437
0.090648606419563
0.090648606419563
0.090648606419563
0.090648606419563
0.090648606419563
0.212718918919563
0.090648606419563
0.090648606419563
0.090648606419563
0.090648606419563
0.090648606419563
0.090648606419563
0.090648606419563
0.090648606419563
0.090648606419563
0.090648606419563
0.090648606419563
0.090648606419563
0.090648606419563
0.090648606419563
-0.031421706080437
-0.031421706080437
-0.031421706080437
-0.031421706080437
-0.031421706080437
-0.031421706080437
-0.031421706080437
-0.031421706080437
-0.031421706080437
-0.031421706080437
-0.031421706080437
-0.031421706080437
-0.031421706080437
-0.031421706080437
-0.031421706080437
-0.031421706080437
-0.031421706080437
-0.031421706080437
-0.031421706080437
-0.031421706080437
-0.031421706080437
-0.153492018580437
-0.031421706080437
-0.153492018580437
-0.153492018580437
-0.031421706080437
-0.031421706080437
-0.031421706080437
-0.031421706080437
-0.031421706080437
-0.031421706080437
-0.031421706080437
-0.031421706080437
-0.031421706080437
-0.031421706080437
-0.031421706080437
-0.031421706080437
-0.031421706080437
-0.031421706080437
-0.031421706080437
-0.031421706080437
-0.031421706080437
-0.031421706080437
-0.031421706080437
-0.031421706080437
-0.031421706080437
-0.031421706080437
-0.031421706080437
-0.031421706080437
-0.031421706080437
-0.153492018580437
-0.031421706080437
-0.031421706080437
-0.153492018580437
-0.153492018580437
-0.031421706080437
-0.031421706080437
-0.031421706080437
-0.031421706080437
-0.031421706080437
-0.031421706080437
-0.031421706080437
-0.031421706080437
0.090648606419563
0.090648606419563
0.090648606419563
0.090648606419563
0.090648606419563
0.090648606419563
0.090648606419563
0.090648606419563
0.090648606419563
0.090648606419563
0.090648606419563
0.090648606419563
0.090648606419563
0.090648606419563
0.090648606419563
0.090648606419563
0.090648606419563
0.090648606419563
0.090648606419563
0.090648606419563
0.090648606419563
0.090648606419563
-0.031421706080437
-0.031421706080437
-0.031421706080437
-0.031421706080437
-0.031421706080437
-0.031421706080437
-0.031421706080437
-0.031421706080437
-0.031421706080437
-0.031421706080437
-0.031421706080437
-0.031421706080437
0.090648606419563
0.090648606419563
0.090648606419563
0.090648606419563
0.090648606419563
0.090648606419563
0.090648606419563
0.090648606419563
-0.031421706080437
-0.031421706080437
-0.031421706080437
-0.031421706080437
-0.031421706080437
-0.031421706080437
-0.031421706080437
-0.031421706080437
-0.031421706080437
-0.031421706080437
-0.031421706080437
-0.031421706080437
0.090648606419563
