# Supplementary material for: Small Size of Recorded Neuronal Structures Confines the Accuracy in Direct Axonal Voltage Measurements
Source: eNeuro. 2021 Aug 2;8(4):ENEURO.0059-21.2021. doi: 10.1523/ENEURO.0059-21.2021 (PMC8342265; doi:10.1523/ENEURO.0059-21.2021)
Supplement: Extended Data 1 — NEURON codes producing data shown in Figures 2, 5, 8. Download Extended Data 1, ZIP file. [file enu-eN-NWR-0059-21-s01.zip › realistic amplifier model/1_amplifier construction/filter_set/test_1/8k.dat]

-0.062316998839378
-0.062316998839378
0.059753313660622
0.059753313660622
0.059753313660622
0.059753313660622
0.059753313660622
0.059753313660622
0.059753313660622
0.059753313660622
0.059753313660622
0.181823626160622
0.181823626160622
0.181823626160622
0.181823626160622
0.181823626160622
0.181823626160622
0.181823626160622
0.059753313660622
0.059753313660622
0.059753313660622
0.181823626160622
0.181823626160622
0.181823626160622
0.059753313660622
0.059753313660622
0.059753313660622
-0.062316998839378
-0.062316998839378
-0.062316998839378
-0.062316998839378
-0.062316998839378
-0.062316998839378
0.059753313660622
0.059753313660622
0.181823626160622
0.181823626160622
0.181823626160622
0.181823626160622
0.059753313660622
0.059753313660622
-0.062316998839378
-0.062316998839378
-0.062316998839378
-0.062316998839378
-0.062316998839378
-0.062316998839378
-0.062316998839378
0.059753313660622
0.059753313660622
0.059753313660622
0.181823626160622
0.181823626160622
0.059753313660622
0.059753313660622
0.059753313660622
-0.062316998839378
-0.062316998839378
-0.062316998839378
-0.184387311339378
-0.184387311339378
-0.062316998839378
-0.062316998839378
-0.062316998839378
0.059753313660622
0.059753313660622
0.181823626160622
0.181823626160622
0.181823626160622
0.059753313660622
0.059753313660622
-0.062316998839378
-0.184387311339378
-0.184387311339378
-0.306457638740540
-0.306457638740540
-0.428527951240540
-0.428527951240540
-0.306457638740540
-0.306457638740540
-0.306457638740540
-0.184387311339378
-0.062316998839378
-0.062316998839378
0.059753313660622
0.059753313660622
0.181823626160622
0.181823626160622
0.181823626160622
0.181823626160622
0.181823626160622
0.181823626160622
0.181823626160622
0.059753313660622
0.059753313660622
0.059753313660622
0.059753313660622
0.059753313660622
0.059753313660622
0.059753313660622
-0.062316998839378
-0.062316998839378
-0.062316998839378
-0.062316998839378
-0.062316998839378
-0.062316998839378
0.059753313660622
0.059753313660622
0.059753313660622
0.059753313660622
0.059753313660622
0.181823626160622
0.059753313660622
0.059753313660622
0.059753313660622
0.181823626160622
0.181823626160622
0.181823626160622
0.181823626160622
0.181823626160622
0.059753313660622
0.059753313660622
-0.062316998839378
-0.062316998839378
-0.184387311339378
-0.184387311339378
-0.184387311339378
-0.184387311339378
-0.184387311339378
-0.184387311339378
-0.184387311339378
-0.184387311339378
-0.184387311339378
-0.184387311339378
-0.184387311339378
-0.184387311339378
-0.184387311339378
-0.184387311339378
-0.184387311339378
-0.184387311339378
-0.184387311339378
-0.184387311339378
-0.062316998839378
-0.062316998839378
0.059753313660622
0.059753313660622
0.059753313660622
0.181823626160622
0.181823626160622
0.059753313660622
0.059753313660622
0.059753313660622
0.059753313660622
-0.062316998839378
-0.062316998839378
-0.062316998839378
-0.062316998839378
-0.184387311339378
-0.184387311339378
-0.184387311339378
-0.184387311339378
-0.184387311339378
-0.062316998839378
-0.062316998839378
-0.062316998839378
-0.062316998839378
0.059753313660622
0.059753313660622
-0.062316998839378
-0.062316998839378
-0.062316998839378
-0.062316998839378
-0.062316998839378
-0.062316998839378
0.059753313660622
0.059753313660622
0.059753313660622
0.059753313660622
0.059753313660622
-0.062316998839378
-0.062316998839378
-0.062316998839378
-0.184387311339378
-0.184387311339378
-0.062316998839378
-0.062316998839378
-0.062316998839378
0.059753313660622
0.059753313660622
0.059753313660622
0.059753313660622
0.059753313660622
0.181823626160622
0.059753313660622
0.059753313660622
0.059753313660622
0.059753313660622
0.059753313660622
0.059753313660622
0.059753313660622
0.059753313660622
-0.062316998839378
-0.062316998839378
-0.062316998839378
-0.184387311339378
-0.184387311339378
-0.184387311339378
-0.184387311339378
-0.184387311339378
-0.062316998839378
-0.062316998839378
-0.062316998839378
0.059753313660622
0.059753313660622
0.059753313660622
0.059753313660622
0.059753313660622
0.059753313660622
0.059753313660622
-0.062316998839378
-0.062316998839378
-0.184387311339378
-0.184387311339378
-0.184387311339378
-0.184387311339378
-0.062316998839378
-0.062316998839378
0.059753313660622
0.059753313660622
0.059753313660622
0.059753313660622
0.059753313660622
0.059753313660622
0.059753313660622
0.059753313660622
0.059753313660622
0.059753313660622
0.059753313660622
0.059753313660622
-0.062316998839378
-0.062316998839378
-0.062316998839378
-0.062316998839378
-0.184387311339378
-0.184387311339378
-0.184387311339378
-0.306457638740540
-0.306457638740540
-0.306457638740540
-0.306457638740540
-0.306457638740540
-0.184387311339378
-0.184387311339378
-0.184387311339378
-0.184387311339378
-0.062316998839378
-0.062316998839378
0.059753313660622
0.059753313660622
0.181823626160622
0.181823626160622
0.181823626160622
0.181823626160622
0.181823626160622
0.181823626160622
0.181823626160622
0.181823626160622
0.181823626160622
0.059753313660622
0.059753313660622
0.059753313660622
0.059753313660622
-0.062316998839378
-0.062316998839378
-0.062316998839378
-0.062316998839378
-0.062316998839378
-0.062316998839378
-0.062316998839378
-0.062316998839378
-0.062316998839378
-0.062316998839378
-0.062316998839378
-0.062316998839378
0.059753313660622
0.059753313660622
0.181823626160622
0.181823626160622
0.181823626160622
0.181823626160622
0.181823626160622
0.059753313660622
0.059753313660622
-0.062316998839378
-0.062316998839378
-0.062316998839378
-0.062316998839378
0.059753313660622
0.059753313660622
0.059753313660622
0.059753313660622
0.059753313660622
0.059753313660622
0.059753313660622
0.059753313660622
-0.062316998839378
0.059753313660622
0.059753313660622
-0.062316998839378
-0.062316998839378
-0.062316998839378
-0.062316998839378
-0.184387311339378
-0.184387311339378
-0.184387311339378
-0.062316998839378
-0.062316998839378
-0.062316998839378
-0.062316998839378
-0.062316998839378
0.059753313660622
0.059753313660622
0.059753313660622
0.059753313660622
0.059753313660622
0.059753313660622
0.059753313660622
0.059753313660622
0.059753313660622
0.059753313660622
0.059753313660622
0.059753313660622
0.059753313660622
0.059753313660622
0.181823626160622
0.181823626160622
0.181823626160622
0.181823626160622
0.181823626160622
0.181823626160622
0.181823626160622
0.181823626160622
0.059753313660622
0.059753313660622
0.059753313660622
-0.062316998839378
-0.062316998839378
-0.062316998839378
-0.062316998839378
-0.062316998839378
-0.062316998839378
-0.062316998839378
-0.062316998839378
-0.062316998839378
-0.062316998839378
-0.062316998839378
-0.062316998839378
-0.062316998839378
-0.062316998839378
-0.062316998839378
-0.062316998839378
-0.062316998839378
-0.062316998839378
-0.062316998839378
-0.062316998839378
-0.062316998839378
-0.062316998839378
-0.062316998839378
-0.062316998839378
0.059753313660622
0.059753313660622
0.059753313660622
0.059753313660622
0.059753313660622
0.059753313660622
0.059753313660622
0.059753313660622
0.059753313660622
0.059753313660622
-0.062316998839378
-0.062316998839378
-0.062316998839378
-0.062316998839378
-0.062316998839378
-0.062316998839378
-0.062316998839378
-0.062316998839378
-0.062316998839378
-0.062316998839378
-0.062316998839378
-0.062316998839378
-0.062316998839378
-0.062316998839378
-0.062316998839378
0.059753313660622
0.059753313660622
0.059753313660622
0.181823626160622
0.181823626160622
0.181823626160622
0.059753313660622
0.059753313660622
0.059753313660622
0.059753313660622
-0.062316998839378
-0.062316998839378
-0.062316998839378
-0.062316998839378
-0.062316998839378
-0.062316998839378
-0.062316998839378
-0.062316998839378
0.059753313660622
0.059753313660622
0.059753313660622
0.059753313660622
0.059753313660622
0.059753313660622
0.181823626160622
0.181823626160622
0.181823626160622
0.181823626160622
0.181823626160622
0.181823626160622
0.181823626160622
0.181823626160622
0.181823626160622
0.059753313660622
0.059753313660622
0.059753313660622
0.059753313660622
0.059753313660622
0.059753313660622
-0.062316998839378
-0.062316998839378
0.059753313660622
-0.062316998839378
-0.062316998839378
-0.062316998839378
-0.062316998839378
-0.062316998839378
-0.062316998839378
0.059753313660622
0.059753313660622
0.059753313660622
0.059753313660622
0.059753313660622
0.059753313660622
0.059753313660622
0.059753313660622
-0.062316998839378
-0.062316998839378
-0.184387311339378
-0.184387311339378
-0.184387311339378
-0.062316998839378
-0.062316998839378
-0.062316998839378
-0.062316998839378
-0.062316998839378
0.059753313660622
0.059753313660622
0.059753313660622
0.059753313660622
0.059753313660622
0.059753313660622
0.059753313660622
0.059753313660622
0.059753313660622
-0.062316998839378
-0.062316998839378
-0.062316998839378
-0.062316998839378
-0.062316998839378
-0.062316998839378
-0.062316998839378
-0.062316998839378
-0.062316998839378
-0.062316998839378
-0.062316998839378
-0.062316998839378
-0.062316998839378
0.059753313660622
0.059753313660622
0.059753313660622
0.059753313660622
0.059753313660622
-0.062316998839378
-0.062316998839378
-0.062316998839378
-0.062316998839378
-0.062316998839378
-0.062316998839378
-0.062316998839378
-0.062316998839378
-0.062316998839378
-0.062316998839378
-0.062316998839378
-0.062316998839378
-0.184387311339378
-0.184387311339378
-0.184387311339378
-0.184387311339378
-0.184387311339378
-0.184387311339378
-0.184387311339378
-0.062316998839378
-0.062316998839378
-0.062316998839378
-0.062316998839378
-0.062316998839378
-0.062316998839378
0.059753313660622
0.059753313660622
0.059753313660622
0.181823626160622
0.181823626160622
0.181823626160622
0.181823626160622
0.181823626160622
0.059753313660622
0.059753313660622
0.059753313660622
0.059753313660622
-0.062316998839378
-0.062316998839378
-0.062316998839378
-0.062316998839378
-0.062316998839378
-0.062316998839378
-0.062316998839378
-0.062316998839378
0.059753313660622
0.059753313660622
0.059753313660622
0.059753313660622
0.059753313660622
0.059753313660622
0.059753313660622
0.059753313660622
0.059753313660622
0.059753313660622
0.059753313660622
0.059753313660622
0.059753313660622
0.059753313660622
0.059753313660622
0.059753313660622
0.059753313660622
0.059753313660622
-0.062316998839378
-0.062316998839378
-0.062316998839378
-0.062316998839378
-0.062316998839378
0.059753313660622
-0.062316998839378
-0.062316998839378
-0.062316998839378
-0.062316998839378
-0.062316998839378
-0.062316998839378
-0.062316998839378
-0.062316998839378
-0.062316998839378
0.059753313660622
0.059753313660622
0.059753313660622
0.059753313660622
0.059753313660622
0.059753313660622
0.059753313660622
0.059753313660622
0.059753313660622
0.059753313660622
-0.062316998839378
-0.062316998839378
-0.062316998839378
-0.062316998839378
-0.062316998839378
-0.062316998839378
-0.062316998839378
-0.062316998839378
-0.062316998839378
-0.062316998839378
-0.062316998839378
-0.062316998839378
-0.062316998839378
-0.062316998839378
-0.062316998839378
0.059753313660622
0.059753313660622
0.059753313660622
0.059753313660622
0.059753313660622
0.059753313660622
0.059753313660622
0.059753313660622
0.059753313660622
0.059753313660622
-0.062316998839378
-0.062316998839378
-0.062316998839378
-0.062316998839378
-0.062316998839378
-0.062316998839378
-0.062316998839378
0.059753313660622
0.059753313660622
0.181823626160622
0.181823626160622
0.181823626160622
0.181823626160622
0.181823626160622
0.059753313660622
0.059753313660622
0.059753313660622
0.059753313660622
0.059753313660622
0.059753313660622
0.059753313660622
0.059753313660622
0.059753313660622
-0.062316998839378
-0.062316998839378
-0.184387311339378
-0.184387311339378
-0.184387311339378
-0.306457638740540
-0.306457638740540
-0.184387311339378
-0.184387311339378
-0.062316998839378
-0.062316998839378
0.059753313660622
0.059753313660622
0.181823626160622
0.181823626160622
0.059753313660622
0.059753313660622
0.059753313660622
0.059753313660622
0.059753313660622
0.059753313660622
0.059753313660622
0.059753313660622
0.059753313660622
0.059753313660622
0.059753313660622
0.059753313660622
0.059753313660622
-0.062316998839378
-0.062316998839378
-0.062316998839378
-0.062316998839378
-0.062316998839378
-0.062316998839378
-0.062316998839378
-0.062316998839378
-0.062316998839378
-0.062316998839378
-0.062316998839378
-0.062316998839378
-0.062316998839378
0.059753313660622
0.059753313660622
0.059753313660622
0.059753313660622
0.059753313660622
0.059753313660622
-0.062316998839378
-0.062316998839378
-0.184387311339378
-0.184387311339378
-0.184387311339378
-0.306457638740540
-0.184387311339378
-0.184387311339378
-0.184387311339378
-0.062316998839378
-0.062316998839378
-0.062316998839378
0.059753313660622
0.059753313660622
0.059753313660622
0.059753313660622
0.059753313660622
0.059753313660622
0.059753313660622
0.059753313660622
0.059753313660622
0.059753313660622
0.059753313660622
0.059753313660622
0.059753313660622
0.059753313660622
0.059753313660622
0.059753313660622
0.059753313660622
0.059753313660622
0.059753313660622
0.059753313660622
0.059753313660622
0.059753313660622
0.059753313660622
0.059753313660622
0.059753313660622
0.059753313660622
0.059753313660622
-0.062316998839378
-0.062316998839378
-0.062316998839378
-0.062316998839378
0.059753313660622
0.059753313660622
0.059753313660622
0.059753313660622
-0.062316998839378
-0.062316998839378
0.059753313660622
0.059753313660622
0.059753313660622
0.059753313660622
0.059753313660622
0.059753313660622
0.059753313660622
0.181823626160622
0.181823626160622
0.181823626160622
0.181823626160622
0.181823626160622
0.181823626160622
0.181823626160622
0.181823626160622
0.181823626160622
0.181823626160622
0.059753313660622
0.059753313660622
0.059753313660622
-0.062316998839378
-0.062316998839378
-0.062316998839378
-0.062316998839378
-0.062316998839378
-0.062316998839378
-0.062316998839378
-0.062316998839378
-0.062316998839378
-0.062316998839378
-0.062316998839378
-0.062316998839378
-0.184387311339378
-0.184387311339378
-0.184387311339378
-0.184387311339378
-0.184387311339378
-0.184387311339378
-0.062316998839378
-0.062316998839378
-0.062316998839378
0.059753313660622
0.059753313660622
0.059753313660622
0.059753313660622
0.059753313660622
0.059753313660622
0.059753313660622
0.059753313660622
0.059753313660622
0.059753313660622
-0.062316998839378
-0.062316998839378
-0.062316998839378
-0.184387311339378
-0.184387311339378
-0.184387311339378
-0.062316998839378
-0.062316998839378
0.059753313660622
0.059753313660622
0.059753313660622
0.059753313660622
-0.062316998839378
-0.062316998839378
-0.062316998839378
-0.062316998839378
-0.062316998839378
-0.062316998839378
-0.184387311339378
-0.062316998839378
-0.184387311339378
-0.184387311339378
-0.184387311339378
-0.184387311339378
-0.184387311339378
-0.184387311339378
-0.184387311339378
-0.184387311339378
-0.062316998839378
-0.062316998839378
-0.062316998839378
0.059753313660622
0.059753313660622
0.059753313660622
0.181823626160622
0.181823626160622
0.181823626160622
0.059753313660622
0.059753313660622
0.059753313660622
0.059753313660622
0.059753313660622
0.059753313660622
0.059753313660622
0.059753313660622
-0.062316998839378
-0.062316998839378
-0.062316998839378
-0.062316998839378
-0.184387311339378
-0.184387311339378
-0.184387311339378
-0.184387311339378
-0.184387311339378
-0.184387311339378
-0.062316998839378
-0.062316998839378
-0.062316998839378
-0.062316998839378
-0.062316998839378
-0.062316998839378
-0.062316998839378
-0.062316998839378
-0.062316998839378
-0.062316998839378
-0.062316998839378
-0.062316998839378
0.059753313660622
0.059753313660622
0.059753313660622
0.059753313660622
0.059753313660622
0.059753313660622
0.059753313660622
0.059753313660622
0.059753313660622
-0.062316998839378
-0.062316998839378
-0.062316998839378
-0.184387311339378
-0.184387311339378
-0.184387311339378
-0.184387311339378
-0.062316998839378
-0.062316998839378
-0.062316998839378
-0.062316998839378
-0.062316998839378
-0.062316998839378
-0.062316998839378
-0.062316998839378
-0.062316998839378
-0.062316998839378
0.059753313660622
0.059753313660622
0.059753313660622
0.059753313660622
-0.062316998839378
-0.062316998839378
-0.062316998839378
-0.184387311339378
-0.184387311339378
-0.184387311339378
-0.062316998839378
-0.062316998839378
0.059753313660622
0.059753313660622
0.181823626160622
0.181823626160622
0.181823626160622
0.181823626160622
0.181823626160622
0.181823626160622
0.181823626160622
0.181823626160622
0.181823626160622
0.181823626160622
0.181823626160622
0.181823626160622
0.181823626160622
0.059753313660622
0.059753313660622
0.059753313660622
0.059753313660622
0.059753313660622
0.059753313660622
0.059753313660622
0.059753313660622
0.059753313660622
0.059753313660622
0.059753313660622
0.059753313660622
0.059753313660622
0.181823626160622
0.181823626160622
0.181823626160622
0.181823626160622
0.181823626160622
0.059753313660622
0.059753313660622
-0.062316998839378
-0.062316998839378
-0.184387311339378
-0.184387311339378
-0.184387311339378
-0.184387311339378
-0.184387311339378
-0.184387311339378
-0.184387311339378
-0.062316998839378
-0.062316998839378
-0.062316998839378
-0.062316998839378
-0.062316998839378
0.059753313660622
0.059753313660622
0.059753313660622
0.059753313660622
0.181823626160622
0.181823626160622
0.181823626160622
0.059753313660622
0.059753313660622
0.059753313660622
-0.062316998839378
-0.062316998839378
-0.062316998839378
-0.062316998839378
-0.184387311339378
-0.062316998839378
-0.062316998839378
-0.062316998839378
0.059753313660622
0.059753313660622
0.059753313660622
0.059753313660622
0.059753313660622
0.059753313660622
0.059753313660622
-0.062316998839378
-0.062316998839378
-0.184387311339378
-0.062316998839378
-0.062316998839378
-0.062316998839378
-0.062316998839378
-0.062316998839378
0.059753313660622
0.059753313660622
0.181823626160622
0.181823626160622
0.181823626160622
0.181823626160622
0.181823626160622
0.181823626160622
0.181823626160622
0.059753313660622
0.059753313660622
0.059753313660622
0.059753313660622
0.059753313660622
0.059753313660622
0.059753313660622
0.059753313660622
0.059753313660622
0.059753313660622
0.059753313660622
-0.062316998839378
-0.062316998839378
-0.062316998839378
-0.062316998839378
-0.062316998839378
-0.062316998839378
-0.062316998839378
-0.062316998839378
-0.062316998839378
-0.062316998839378
-0.062316998839378
-0.062316998839378
-0.062316998839378
-0.062316998839378
-0.062316998839378
-0.062316998839378
-0.062316998839378
-0.062316998839378
-0.062316998839378
-0.062316998839378
-0.062316998839378
-0.062316998839378
-0.062316998839378
-0.062316998839378
-0.184387311339378
-0.184387311339378
-0.184387311339378
-0.184387311339378
-0.184387311339378
-0.184387311339378
-0.184387311339378
-0.184387311339378
-0.062316998839378
-0.062316998839378
0.059753313660622
0.059753313660622
0.059753313660622
0.059753313660622
0.059753313660622
-0.062316998839378
-0.062316998839378
0.059753313660622
0.059753313660622
0.059753313660622
0.059753313660622
0.059753313660622
0.059753313660622
0.059753313660622
0.059753313660622
0.059753313660622
0.059753313660622
0.059753313660622
0.059753313660622
0.059753313660622
0.059753313660622
0.059753313660622
0.059753313660622
0.059753313660622
0.059753313660622
0.059753313660622
0.059753313660622
-0.062316998839378
-0.062316998839378
-0.062316998839378
-0.184387311339378
-0.184387311339378
-0.184387311339378
-0.184387311339378
-0.062316998839378
-0.184387311339378
-0.184387311339378
-0.184387311339378
-0.062316998839378
-0.062316998839378
-0.062316998839378
-0.062316998839378
-0.062316998839378
0.059753313660622
0.059753313660622
0.059753313660622
0.059753313660622
0.059753313660622
0.059753313660622
0.059753313660622
0.181823626160622
0.181823626160622
0.181823626160622
0.181823626160622
0.181823626160622
0.181823626160622
0.059753313660622
0.059753313660622
-0.062316998839378
-0.062316998839378
-0.184387311339378
-0.184387311339378
-0.306457638740540
-0.306457638740540
-0.306457638740540
-0.306457638740540
-0.306457638740540
-0.184387311339378
-0.184387311339378
-0.062316998839378
-0.062316998839378
-0.062316998839378
-0.062316998839378
-0.062316998839378
-0.062316998839378
-0.062316998839378
-0.062316998839378
-0.062316998839378
-0.062316998839378
-0.062316998839378
-0.062316998839378
0.059753313660622
0.059753313660622
0.059753313660622
0.059753313660622
0.059753313660622
0.181823626160622
0.059753313660622
0.059753313660622
0.059753313660622
0.059753313660622
0.059753313660622
-0.062316998839378
-0.062316998839378
-0.062316998839378
-0.062316998839378
-0.184387311339378
-0.184387311339378
-0.184387311339378
-0.184387311339378
-0.184387311339378
-0.184387311339378
-0.184387311339378
-0.184387311339378
-0.062316998839378
-0.062316998839378
-0.062316998839378
-0.062316998839378
-0.062316998839378
0.059753313660622
0.059753313660622
0.181823626160622
0.181823626160622
0.181823626160622
0.303893923759460
0.303893923759460
0.181823626160622
0.181823626160622
0.181823626160622
0.059753313660622
-0.062316998839378
-0.184387311339378
-0.184387311339378
-0.306457638740540
-0.306457638740540
-0.184387311339378
-0.184387311339378
-0.062316998839378
-0.062316998839378
0.059753313660622
0.059753313660622
0.059753313660622
0.059753313660622
0.059753313660622
0.059753313660622
0.059753313660622
0.059753313660622
0.059753313660622
0.059753313660622
0.059753313660622
-0.062316998839378
-0.062316998839378
-0.062316998839378
-0.062316998839378
-0.062316998839378
-0.062316998839378
-0.062316998839378
-0.062316998839378
0.059753313660622
0.059753313660622
0.059753313660622
0.059753313660622
0.059753313660622
0.059753313660622
0.059753313660622
0.059753313660622
0.059753313660622
0.059753313660622
0.059753313660622
0.059753313660622
0.059753313660622
0.181823626160622
0.181823626160622
0.181823626160622
0.181823626160622
0.059753313660622
0.059753313660622
0.059753313660622
-0.062316998839378
-0.062316998839378
-0.062316998839378
-0.062316998839378
-0.062316998839378
-0.062316998839378
-0.062316998839378
0.059753313660622
0.059753313660622
0.059753313660622
0.059753313660622
0.181823626160622
0.181823626160622
0.181823626160622
0.181823626160622
0.181823626160622
0.181823626160622
0.181823626160622
0.181823626160622
0.059753313660622
0.059753313660622
-0.062316998839378
-0.062316998839378
-0.062316998839378
-0.062316998839378
0.059753313660622
0.059753313660622
0.059753313660622
0.059753313660622
0.059753313660622
0.059753313660622
0.059753313660622
0.059753313660622
0.059753313660622
-0.062316998839378
-0.062316998839378
-0.062316998839378
-0.062316998839378
-0.062316998839378
-0.062316998839378
-0.062316998839378
0.059753313660622
0.059753313660622
0.059753313660622
0.181823626160622
0.181823626160622
0.181823626160622
0.181823626160622
0.303893923759460
0.181823626160622
0.181823626160622
0.181823626160622
0.181823626160622
0.059753313660622
0.059753313660622
-0.062316998839378
-0.062316998839378
-0.062316998839378
-0.062316998839378
-0.062316998839378
-0.062316998839378
-0.062316998839378
-0.062316998839378
-0.062316998839378
-0.062316998839378
-0.062316998839378
0.059753313660622
0.059753313660622
0.059753313660622
0.059753313660622
0.059753313660622
0.059753313660622
0.059753313660622
0.059753313660622
0.059753313660622
0.181823626160622
0.181823626160622
0.181823626160622
0.059753313660622
0.059753313660622
0.059753313660622
0.059753313660622
0.059753313660622
-0.062316998839378
-0.062316998839378
-0.062316998839378
-0.062316998839378
-0.062316998839378
-0.062316998839378
-0.062316998839378
0.059753313660622
0.059753313660622
0.059753313660622
0.059753313660622
0.059753313660622
0.059753313660622
0.059753313660622
0.059753313660622
0.059753313660622
0.059753313660622
0.059753313660622
0.059753313660622
-0.062316998839378
-0.062316998839378
-0.062316998839378
-0.184387311339378
-0.184387311339378
-0.184387311339378
-0.184387311339378
-0.184387311339378
-0.184387311339378
-0.062316998839378
-0.062316998839378
-0.062316998839378
-0.062316998839378
-0.062316998839378
-0.062316998839378
-0.062316998839378
0.059753313660622
0.059753313660622
0.059753313660622
0.059753313660622
0.059753313660622
0.059753313660622
0.059753313660622
0.181823626160622
0.181823626160622
0.181823626160622
0.181823626160622
0.181823626160622
0.181823626160622
0.181823626160622
0.059753313660622
0.059753313660622
0.059753313660622
-0.062316998839378
0.059753313660622
0.059753313660622
0.059753313660622
0.059753313660622
0.059753313660622
0.059753313660622
0.059753313660622
-0.062316998839378
-0.062316998839378
-0.062316998839378
-0.062316998839378
-0.062316998839378
-0.062316998839378
-0.062316998839378
-0.062316998839378
-0.062316998839378
-0.062316998839378
-0.062316998839378
-0.062316998839378
0.059753313660622
0.059753313660622
0.059753313660622
0.059753313660622
0.059753313660622
0.059753313660622
0.059753313660622
0.181823626160622
0.181823626160622
0.181823626160622
0.181823626160622
0.181823626160622
0.181823626160622
0.181823626160622
0.181823626160622
0.059753313660622
0.059753313660622
0.059753313660622
-0.062316998839378
-0.062316998839378
-0.062316998839378
-0.062316998839378
-0.062316998839378
-0.062316998839378
-0.062316998839378
-0.062316998839378
-0.062316998839378
-0.062316998839378
-0.062316998839378
0.059753313660622
0.059753313660622
0.059753313660622
0.181823626160622
0.181823626160622
0.181823626160622
0.181823626160622
0.181823626160622
0.059753313660622
0.059753313660622
0.059753313660622
-0.062316998839378
-0.062316998839378
-0.062316998839378
-0.062316998839378
-0.184387311339378
-0.184387311339378
-0.062316998839378
-0.062316998839378
0.059753313660622
0.059753313660622
0.059753313660622
0.059753313660622
0.059753313660622
0.059753313660622
0.059753313660622
0.059753313660622
0.059753313660622
0.059753313660622
0.059753313660622
-0.062316998839378
-0.062316998839378
-0.062316998839378
-0.062316998839378
-0.062316998839378
-0.062316998839378
-0.062316998839378
-0.062316998839378
0.059753313660622
0.059753313660622
0.059753313660622
0.059753313660622
0.059753313660622
-0.062316998839378
-0.062316998839378
-0.062316998839378
-0.062316998839378
-0.062316998839378
-0.062316998839378
-0.062316998839378
-0.062316998839378
-0.062316998839378
-0.062316998839378
-0.062316998839378
-0.062316998839378
-0.184387311339378
-0.184387311339378
-0.062316998839378
-0.062316998839378
-0.062316998839378
0.059753313660622
0.181823626160622
0.181823626160622
0.303893923759460
0.303893923759460
0.303893923759460
0.181823626160622
0.181823626160622
0.059753313660622
0.059753313660622
0.059753313660622
0.059753313660622
0.059753313660622
0.059753313660622
0.059753313660622
0.059753313660622
0.059753313660622
0.059753313660622
0.059753313660622
0.059753313660622
0.059753313660622
0.059753313660622
0.059753313660622
0.059753313660622
0.059753313660622
0.059753313660622
-0.062316998839378
-0.062316998839378
-0.184387311339378
-0.184387311339378
-0.184387311339378
-0.184387311339378
-0.184387311339378
-0.062316998839378
-0.062316998839378
0.059753313660622
0.059753313660622
0.059753313660622
0.059753313660622
0.059753313660622
0.059753313660622
0.059753313660622
0.059753313660622
0.059753313660622
-0.062316998839378
-0.062316998839378
-0.062316998839378
-0.062316998839378
-0.184387311339378
-0.184387311339378
-0.062316998839378
-0.062316998839378
-0.062316998839378
0.059753313660622
0.181823626160622
0.181823626160622
0.181823626160622
0.181823626160622
0.181823626160622
0.181823626160622
0.059753313660622
0.059753313660622
-0.062316998839378
-0.062316998839378
-0.062316998839378
-0.184387311339378
-0.184387311339378
-0.184387311339378
-0.184387311339378
-0.184387311339378
-0.184387311339378
-0.184387311339378
-0.184387311339378
-0.062316998839378
-0.062316998839378
0.059753313660622
0.059753313660622
0.059753313660622
0.181823626160622
0.181823626160622
0.181823626160622
0.181823626160622
0.181823626160622
0.181823626160622
0.181823626160622
0.181823626160622
0.181823626160622
0.059753313660622
0.059753313660622
0.059753313660622
0.059753313660622
0.059753313660622
-0.062316998839378
-0.062316998839378
-0.062316998839378
-0.062316998839378
-0.062316998839378
-0.062316998839378
0.059753313660622
0.059753313660622
0.059753313660622
0.059753313660622
0.181823626160622
0.181823626160622
0.059753313660622
0.059753313660622
0.059753313660622
0.059753313660622
-0.062316998839378
-0.062316998839378
-0.184387311339378
-0.184387311339378
-0.184387311339378
-0.184387311339378
-0.062316998839378
-0.062316998839378
-0.062316998839378
-0.062316998839378
-0.062316998839378
-0.062316998839378
-0.062316998839378
-0.062316998839378
-0.062316998839378
-0.062316998839378
-0.062316998839378
0.059753313660622
0.059753313660622
0.181823626160622
0.181823626160622
0.181823626160622
0.181823626160622
0.181823626160622
0.181823626160622
0.059753313660622
0.059753313660622
0.059753313660622
-0.062316998839378
-0.062316998839378
-0.184387311339378
-0.184387311339378
-0.184387311339378
-0.062316998839378
-0.062316998839378
-0.062316998839378
-0.062316998839378
0.059753313660622
0.059753313660622
0.059753313660622
0.059753313660622
0.059753313660622
-0.062316998839378
-0.062316998839378
-0.062316998839378
-0.184387311339378
-0.184387311339378
-0.184387311339378
-0.184387311339378
-0.184387311339378
-0.184387311339378
-0.184387311339378
-0.184387311339378
-0.062316998839378
-0.062316998839378
-0.062316998839378
-0.062316998839378
-0.062316998839378
-0.062316998839378
-0.062316998839378
0.059753313660622
-0.062316998839378
0.059753313660622
0.059753313660622
0.059753313660622
0.059753313660622
0.181823626160622
0.181823626160622
0.181823626160622
0.181823626160622
0.181823626160622
0.181823626160622
0.059753313660622
0.059753313660622
-0.062316998839378
-0.062316998839378
-0.184387311339378
-0.184387311339378
-0.184387311339378
-0.184387311339378
-0.062316998839378
-0.062316998839378
0.059753313660622
0.059753313660622
0.059753313660622
0.059753313660622
0.059753313660622
0.059753313660622
0.059753313660622
0.059753313660622
0.059753313660622
0.059753313660622
0.181823626160622
0.181823626160622
0.181823626160622
0.181823626160622
0.059753313660622
0.059753313660622
0.059753313660622
-0.062316998839378
-0.062316998839378
-0.062316998839378
-0.062316998839378
-0.184387311339378
-0.184387311339378
-0.184387311339378
-0.184387311339378
-0.184387311339378
-0.184387311339378
-0.184387311339378
-0.184387311339378
-0.184387311339378
-0.184387311339378
-0.062316998839378
-0.062316998839378
-0.062316998839378
-0.062316998839378
-0.062316998839378
-0.062316998839378
-0.062316998839378
-0.062316998839378
0.059753313660622
0.059753313660622
0.181823626160622
0.181823626160622
0.181823626160622
0.181823626160622
0.181823626160622
0.181823626160622
0.059753313660622
0.059753313660622
0.059753313660622
-0.062316998839378
-0.062316998839378
-0.184387311339378
-0.184387311339378
-0.306457638740540
-0.306457638740540
-0.306457638740540
-0.306457638740540
-0.184387311339378
-0.062316998839378
0.059753313660622
0.059753313660622
0.181823626160622
0.181823626160622
0.181823626160622
0.181823626160622
0.059753313660622
0.059753313660622
0.059753313660622
0.059753313660622
-0.062316998839378
-0.062316998839378
-0.062316998839378
-0.062316998839378
-0.062316998839378
-0.062316998839378
-0.062316998839378
-0.062316998839378
-0.062316998839378
0.059753313660622
0.059753313660622
0.059753313660622
0.059753313660622
0.059753313660622
0.059753313660622
-0.062316998839378
-0.062316998839378
-0.062316998839378
-0.062316998839378
0.059753313660622
0.059753313660622
0.059753313660622
0.059753313660622
0.059753313660622
0.059753313660622
-0.062316998839378
-0.062316998839378
-0.062316998839378
-0.062316998839378
-0.062316998839378
-0.062316998839378
-0.062316998839378
-0.062316998839378
-0.062316998839378
-0.062316998839378
-0.062316998839378
-0.062316998839378
-0.062316998839378
-0.062316998839378
0.059753313660622
0.059753313660622
-0.062316998839378
-0.062316998839378
-0.062316998839378
-0.062316998839378
-0.062316998839378
-0.062316998839378
-0.062316998839378
-0.062316998839378
-0.062316998839378
-0.062316998839378
-0.062316998839378
-0.062316998839378
-0.062316998839378
-0.062316998839378
-0.062316998839378
-0.062316998839378
-0.062316998839378
0.059753313660622
0.059753313660622
-0.062316998839378
-0.062316998839378
-0.062316998839378
-0.062316998839378
-0.062316998839378
-0.062316998839378
-0.062316998839378
-0.062316998839378
0.059753313660622
0.059753313660622
0.181823626160622
0.181823626160622
0.181823626160622
0.181823626160622
0.181823626160622
0.059753313660622
-0.062316998839378
-0.062316998839378
-0.184387311339378
-0.184387311339378
-0.306457638740540
-0.306457638740540
-0.184387311339378
-0.184387311339378
-0.062316998839378
0.059753313660622
0.181823626160622
0.303893923759460
0.303893923759460
0.303893923759460
0.303893923759460
0.303893923759460
0.181823626160622
0.181823626160622
0.181823626160622
0.059753313660622
0.059753313660622
-0.062316998839378
-0.062316998839378
-0.062316998839378
-0.062316998839378
-0.184387311339378
-0.062316998839378
-0.062316998839378
-0.184387311339378
-0.184387311339378
-0.062316998839378
-0.062316998839378
-0.062316998839378
-0.062316998839378
0.059753313660622
0.059753313660622
0.181823626160622
0.181823626160622
0.181823626160622
0.181823626160622
0.181823626160622
0.181823626160622
0.181823626160622
0.059753313660622
0.059753313660622
-0.062316998839378
-0.062316998839378
-0.184387311339378
-0.184387311339378
-0.062316998839378
-0.062316998839378
0.059753313660622
0.059753313660622
0.181823626160622
0.181823626160622
0.181823626160622
0.181823626160622
0.181823626160622
0.059753313660622
0.059753313660622
0.059753313660622
-0.062316998839378
-0.062316998839378
-0.062316998839378
-0.184387311339378
-0.184387311339378
-0.184387311339378
-0.184387311339378
-0.184387311339378
-0.184387311339378
-0.062316998839378
-0.062316998839378
-0.062316998839378
0.059753313660622
0.059753313660622
0.059753313660622
0.059753313660622
0.059753313660622
0.059753313660622
0.059753313660622
0.059753313660622
0.059753313660622
-0.062316998839378
-0.062316998839378
-0.062316998839378
-0.184387311339378
-0.062316998839378
-0.062316998839378
-0.062316998839378
0.059753313660622
0.059753313660622
0.059753313660622
0.181823626160622
0.181823626160622
0.181823626160622
0.181823626160622
0.181823626160622
0.181823626160622
0.059753313660622
-0.062316998839378
-0.062316998839378
-0.062316998839378
-0.062316998839378
-0.062316998839378
-0.062316998839378
-0.062316998839378
-0.062316998839378
-0.062316998839378
-0.062316998839378
0.059753313660622
-0.062316998839378
0.059753313660622
0.059753313660622
-0.062316998839378
-0.062316998839378
-0.062316998839378
-0.062316998839378
-0.062316998839378
-0.062316998839378
-0.062316998839378
-0.062316998839378
0.059753313660622
0.059753313660622
0.181823626160622
0.181823626160622
0.181823626160622
0.181823626160622
0.181823626160622
0.059753313660622
0.059753313660622
-0.062316998839378
-0.062316998839378
-0.062316998839378
-0.062316998839378
-0.184387311339378
-0.062316998839378
-0.062316998839378
-0.062316998839378
-0.062316998839378
-0.062316998839378
-0.062316998839378
0.059753313660622
0.059753313660622
0.059753313660622
0.303893923759460
-0.550598263740540
-6.532043457031250
-22.767393112182617
-50.355281829833984
-85.755661010742187
-123.597457885742190
-158.875778198242190
-187.562301635742190
-206.605270385742190
-215.028121948242190
-212.830856323242190
-201.478317260742190
-182.679489135742190
-158.997848510742190
-132.508590698242190
-105.531051635742190
-79.896286010742187
-56.702938079833984
-36.927547454833984
-20.936338424682617
-8.851379394531250
-0.428527951240540
4.942564964294434
7.750182151794434
8.604674339294434
7.994322776794434
6.529479026794434
4.576354503631592
2.623229742050171
0.914245247840881
-0.550598263740540
-1.527160644531250
-2.137511968612671
-2.381652593612671
-2.259582281112671
-1.893371582031250
-1.405090332031250
-0.916809201240540
-0.428527951240540
0.059753313660622
0.303893923759460
0.425964236259460
0.548034548759460
0.548034548759460
0.425964236259460
0.303893923759460
0.181823626160622
-0.062316998839378
-0.184387311339378
-0.184387311339378
-0.306457638740540
-0.306457638740540
-0.306457638740540
-0.306457638740540
-0.306457638740540
-0.306457638740540
-0.306457638740540
-0.184387311339378
-0.184387311339378
-0.062316998839378
-0.062316998839378
-0.062316998839378
-0.062316998839378
-0.062316998839378
-0.062316998839378
-0.062316998839378
-0.062316998839378
-0.062316998839378
-0.062316998839378
-0.062316998839378
-0.062316998839378
-0.062316998839378
-0.184387311339378
-0.184387311339378
-0.184387311339378
-0.184387311339378
-0.306457638740540
-0.306457638740540
-0.306457638740540
-0.306457638740540
-0.306457638740540
-0.306457638740540
-0.306457638740540
-0.184387311339378
-0.184387311339378
-0.184387311339378
-0.184387311339378
-0.184387311339378
-0.062316998839378
-0.062316998839378
-0.062316998839378
-0.184387311339378
-0.184387311339378
-0.306457638740540
-0.306457638740540
-0.306457638740540
-0.306457638740540
-0.306457638740540
-0.306457638740540
-0.306457638740540
-0.306457638740540
-0.306457638740540
-0.306457638740540
-0.306457638740540
-0.306457638740540
-0.306457638740540
-0.306457638740540
-0.306457638740540
-0.306457638740540
-0.306457638740540
-0.306457638740540
-0.306457638740540
-0.184387311339378
-0.184387311339378
-0.184387311339378
-0.184387311339378
-0.062316998839378
-0.062316998839378
-0.062316998839378
-0.062316998839378
-0.062316998839378
-0.062316998839378
-0.184387311339378
-0.184387311339378
-0.184387311339378
-0.184387311339378
-0.184387311339378
-0.306457638740540
-0.306457638740540
-0.306457638740540
-0.306457638740540
-0.306457638740540
-0.306457638740540
-0.428527951240540
-0.428527951240540
-0.428527951240540
-0.550598263740540
-0.550598263740540
-0.550598263740540
-0.428527951240540
-0.428527951240540
-0.306457638740540
-0.306457638740540
-0.306457638740540
-0.306457638740540
-0.184387311339378
-0.184387311339378
-0.184387311339378
-0.306457638740540
-0.306457638740540
-0.306457638740540
-0.184387311339378
-0.184387311339378
-0.184387311339378
-0.062316998839378
-0.062316998839378
-0.062316998839378
0.059753313660622
0.059753313660622
0.059753313660622
0.059753313660622
0.059753313660622
0.059753313660622
-0.062316998839378
-0.062316998839378
-0.062316998839378
-0.062316998839378
-0.062316998839378
-0.062316998839378
-0.062316998839378
-0.062316998839378
-0.062316998839378
-0.062316998839378
-0.062316998839378
-0.062316998839378
-0.062316998839378
-0.062316998839378
-0.062316998839378
-0.062316998839378
-0.184387311339378
-0.184387311339378
-0.184387311339378
-0.306457638740540
-0.306457638740540
-0.428527951240540
-0.428527951240540
-0.428527951240540
-0.306457638740540
-0.306457638740540
-0.184387311339378
-0.184387311339378
-0.184387311339378
-0.184387311339378
-0.184387311339378
-0.184387311339378
-0.184387311339378
-0.184387311339378
-0.306457638740540
-0.306457638740540
-0.306457638740540
-0.306457638740540
-0.306457638740540
-0.306457638740540
-0.306457638740540
-0.306457638740540
-0.306457638740540
-0.306457638740540
-0.306457638740540
-0.306457638740540
-0.306457638740540
-0.306457638740540
-0.306457638740540
-0.306457638740540
-0.306457638740540
-0.306457638740540
-0.306457638740540
-0.306457638740540
-0.306457638740540
-0.306457638740540
-0.306457638740540
-0.306457638740540
-0.306457638740540
-0.306457638740540
-0.184387311339378
-0.184387311339378
-0.062316998839378
-0.062316998839378
-0.062316998839378
-0.062316998839378
-0.062316998839378
-0.062316998839378
-0.062316998839378
-0.184387311339378
-0.184387311339378
-0.184387311339378
-0.184387311339378
-0.184387311339378
-0.184387311339378
-0.184387311339378
-0.184387311339378
-0.184387311339378
-0.184387311339378
-0.184387311339378
-0.184387311339378
-0.184387311339378
-0.184387311339378
-0.062316998839378
-0.184387311339378
-0.184387311339378
-0.184387311339378
-0.184387311339378
-0.184387311339378
-0.184387311339378
-0.062316998839378
-0.062316998839378
-0.062316998839378
0.059753313660622
0.059753313660622
0.059753313660622
0.059753313660622
0.059753313660622
0.059753313660622
0.059753313660622
0.059753313660622
-0.062316998839378
-0.062316998839378
-0.062316998839378
-0.184387311339378
-0.184387311339378
-0.184387311339378
-0.306457638740540
-0.306457638740540
-0.306457638740540
-0.428527951240540
-0.428527951240540
-0.428527951240540
-0.428527951240540
-0.306457638740540
-0.306457638740540
-0.184387311339378
-0.184387311339378
-0.062316998839378
-0.062316998839378
0.059753313660622
0.059753313660622
0.059753313660622
0.059753313660622
0.059753313660622
0.059753313660622
-0.062316998839378
-0.062316998839378
-0.062316998839378
-0.184387311339378
-0.184387311339378
-0.184387311339378
-0.184387311339378
-0.184387311339378
-0.184387311339378
-0.184387311339378
-0.184387311339378
-0.184387311339378
-0.062316998839378
-0.062316998839378
-0.062316998839378
-0.062316998839378
-0.062316998839378
-0.062316998839378
-0.062316998839378
-0.062316998839378
-0.062316998839378
-0.062316998839378
-0.184387311339378
-0.184387311339378
-0.184387311339378
-0.184387311339378
-0.184387311339378
-0.184387311339378
-0.306457638740540
-0.306457638740540
-0.306457638740540
-0.306457638740540
-0.184387311339378
-0.184387311339378
-0.184387311339378
-0.184387311339378
-0.184387311339378
-0.062316998839378
-0.062316998839378
-0.062316998839378
-0.062316998839378
-0.062316998839378
-0.062316998839378
-0.184387311339378
-0.184387311339378
-0.184387311339378
-0.184387311339378
-0.184387311339378
-0.184387311339378
-0.184387311339378
-0.184387311339378
-0.184387311339378
-0.184387311339378
-0.184387311339378
-0.184387311339378
-0.062316998839378
-0.062316998839378
0.059753313660622
0.059753313660622
0.059753313660622
0.059753313660622
0.059753313660622
-0.062316998839378
-0.062316998839378
-0.062316998839378
-0.062316998839378
-0.062316998839378
-0.062316998839378
-0.062316998839378
0.059753313660622
0.059753313660622
0.059753313660622
0.059753313660622
0.059753313660622
0.059753313660622
0.059753313660622
0.059753313660622
0.059753313660622
0.059753313660622
0.059753313660622
0.059753313660622
0.059753313660622
-0.062316998839378
-0.062316998839378
-0.062316998839378
-0.184387311339378
-0.184387311339378
-0.184387311339378
-0.184387311339378
-0.062316998839378
-0.062316998839378
-0.062316998839378
-0.062316998839378
-0.062316998839378
-0.062316998839378
-0.062316998839378
-0.062316998839378
-0.184387311339378
-0.184387311339378
-0.184387311339378
-0.184387311339378
-0.184387311339378
-0.184387311339378
-0.062316998839378
-0.062316998839378
-0.062316998839378
-0.062316998839378
-0.062316998839378
-0.062316998839378
-0.062316998839378
-0.184387311339378
-0.184387311339378
-0.184387311339378
-0.184387311339378
-0.184387311339378
-0.184387311339378
-0.184387311339378
-0.184387311339378
-0.184387311339378
-0.184387311339378
-0.184387311339378
-0.184387311339378
-0.062316998839378
-0.062316998839378
-0.062316998839378
-0.062316998839378
-0.062316998839378
-0.062316998839378
-0.062316998839378
-0.184387311339378
-0.184387311339378
-0.184387311339378
-0.184387311339378
-0.184387311339378
-0.062316998839378
-0.062316998839378
-0.062316998839378
-0.062316998839378
-0.062316998839378
-0.062316998839378
-0.062316998839378
-0.062316998839378
-0.062316998839378
-0.184387311339378
-0.184387311339378
-0.184387311339378
-0.062316998839378
-0.062316998839378
-0.062316998839378
0.059753313660622
0.059753313660622
0.059753313660622
0.059753313660622
-0.062316998839378
-0.062316998839378
-0.062316998839378
-0.062316998839378
-0.062316998839378
-0.062316998839378
-0.062316998839378
-0.062316998839378
-0.062316998839378
-0.062316998839378
0.059753313660622
0.059753313660622
0.059753313660622
0.059753313660622
0.059753313660622
0.059753313660622
0.059753313660622
0.059753313660622
0.059753313660622
-0.062316998839378
-0.062316998839378
-0.062316998839378
-0.062316998839378
-0.062316998839378
-0.062316998839378
-0.184387311339378
-0.184387311339378
-0.184387311339378
-0.184387311339378
-0.184387311339378
-0.184387311339378
-0.062316998839378
-0.062316998839378
-0.062316998839378
-0.062316998839378
-0.062316998839378
-0.062316998839378
-0.062316998839378
-0.062316998839378
-0.062316998839378
-0.062316998839378
-0.062316998839378
-0.062316998839378
-0.062316998839378
-0.062316998839378
-0.062316998839378
-0.184387311339378
-0.184387311339378
-0.184387311339378
-0.184387311339378
-0.184387311339378
-0.184387311339378
-0.184387311339378
-0.184387311339378
-0.184387311339378
-0.184387311339378
-0.184387311339378
-0.184387311339378
-0.184387311339378
-0.184387311339378
-0.184387311339378
-0.184387311339378
-0.184387311339378
-0.184387311339378
-0.184387311339378
-0.184387311339378
-0.062316998839378
-0.062316998839378
0.059753313660622
0.059753313660622
0.059753313660622
0.059753313660622
0.059753313660622
0.059753313660622
0.059753313660622
0.059753313660622
0.059753313660622
0.059753313660622
0.059753313660622
-0.062316998839378
-0.184387311339378
-0.184387311339378
-0.306457638740540
-0.306457638740540
-0.306457638740540
-0.306457638740540
-0.306457638740540
-0.184387311339378
-0.184387311339378
-0.062316998839378
-0.062316998839378
0.059753313660622
0.059753313660622
0.059753313660622
0.181823626160622
0.181823626160622
0.181823626160622
0.059753313660622
0.059753313660622
-0.062316998839378
-0.184387311339378
-0.184387311339378
-0.184387311339378
-0.184387311339378
-0.184387311339378
-0.184387311339378
-0.062316998839378
-0.062316998839378
0.059753313660622
0.059753313660622
0.059753313660622
0.181823626160622
0.181823626160622
0.181823626160622
0.181823626160622
0.181823626160622
0.059753313660622
0.059753313660622
-0.062316998839378
-0.062316998839378
-0.062316998839378
-0.062316998839378
-0.062316998839378
-0.062316998839378
-0.062316998839378
-0.062316998839378
-0.062316998839378
-0.062316998839378
-0.062316998839378
-0.062316998839378
-0.062316998839378
-0.062316998839378
-0.062316998839378
-0.062316998839378
-0.062316998839378
-0.062316998839378
-0.062316998839378
-0.062316998839378
-0.062316998839378
0.059753313660622
0.059753313660622
0.059753313660622
0.059753313660622
0.059753313660622
0.059753313660622
0.059753313660622
0.059753313660622
0.059753313660622
0.059753313660622
0.059753313660622
0.059753313660622
-0.062316998839378
-0.062316998839378
-0.062316998839378
-0.062316998839378
-0.062316998839378
-0.062316998839378
0.059753313660622
0.059753313660622
0.059753313660622
0.059753313660622
0.059753313660622
-0.062316998839378
-0.062316998839378
-0.062316998839378
-0.062316998839378
-0.062316998839378
-0.062316998839378
-0.062316998839378
-0.062316998839378
-0.062316998839378
-0.062316998839378
-0.062316998839378
-0.062316998839378
-0.062316998839378
-0.062316998839378
-0.062316998839378
-0.062316998839378
-0.062316998839378
-0.062316998839378
-0.184387311339378
-0.184387311339378
-0.184387311339378
-0.184387311339378
-0.184387311339378
-0.062316998839378
-0.062316998839378
-0.062316998839378
0.059753313660622
0.059753313660622
0.059753313660622
0.059753313660622
0.059753313660622
0.059753313660622
0.059753313660622
-0.062316998839378
-0.062316998839378
-0.062316998839378
-0.062316998839378
-0.062316998839378
-0.062316998839378
-0.062316998839378
-0.062316998839378
0.059753313660622
0.059753313660622
0.059753313660622
-0.062316998839378
-0.062316998839378
-0.062316998839378
-0.062316998839378
-0.184387311339378
-0.184387311339378
-0.184387311339378
-0.184387311339378
-0.184387311339378
-0.184387311339378
-0.184387311339378
-0.184387311339378
-0.184387311339378
-0.062316998839378
-0.062316998839378
0.059753313660622
0.059753313660622
0.181823626160622
0.181823626160622
0.059753313660622
0.059753313660622
0.059753313660622
-0.062316998839378
-0.062316998839378
0.059753313660622
0.059753313660622
0.059753313660622
0.059753313660622
0.059753313660622
0.059753313660622
0.059753313660622
0.059753313660622
-0.062316998839378
-0.062316998839378
0.059753313660622
0.059753313660622
0.059753313660622
0.059753313660622
0.059753313660622
0.059753313660622
0.181823626160622
0.181823626160622
0.181823626160622
0.181823626160622
0.059753313660622
0.059753313660622
0.059753313660622
-0.062316998839378
-0.062316998839378
-0.062316998839378
-0.184387311339378
-0.184387311339378
-0.184387311339378
-0.184387311339378
-0.184387311339378
-0.184387311339378
-0.184387311339378
-0.184387311339378
-0.184387311339378
-0.184387311339378
-0.184387311339378
-0.062316998839378
0.059753313660622
0.059753313660622
0.181823626160622
0.181823626160622
0.181823626160622
0.181823626160622
0.181823626160622
0.181823626160622
0.059753313660622
0.059753313660622
0.059753313660622
0.059753313660622
-0.062316998839378
-0.062316998839378
-0.062316998839378
-0.062316998839378
-0.062316998839378
-0.062316998839378
-0.062316998839378
-0.062316998839378
-0.062316998839378
-0.062316998839378
-0.062316998839378
-0.062316998839378
-0.062316998839378
-0.062316998839378
-0.062316998839378
-0.062316998839378
-0.062316998839378
-0.062316998839378
-0.062316998839378
-0.062316998839378
-0.062316998839378
-0.062316998839378
-0.062316998839378
0.059753313660622
0.059753313660622
0.059753313660622
0.059753313660622
-0.062316998839378
-0.062316998839378
-0.062316998839378
-0.062316998839378
-0.062316998839378
-0.062316998839378
-0.184387311339378
-0.184387311339378
-0.184387311339378
-0.184387311339378
-0.062316998839378
-0.062316998839378
-0.062316998839378
-0.062316998839378
-0.062316998839378
0.059753313660622
-0.062316998839378
-0.062316998839378
-0.062316998839378
-0.062316998839378
-0.062316998839378
-0.062316998839378
-0.062316998839378
-0.062316998839378
-0.062316998839378
-0.062316998839378
-0.062316998839378
-0.062316998839378
-0.062316998839378
-0.062316998839378
-0.062316998839378
0.059753313660622
0.059753313660622
0.059753313660622
0.059753313660622
0.059753313660622
0.059753313660622
0.059753313660622
0.059753313660622
0.059753313660622
0.059753313660622
0.059753313660622
0.059753313660622
0.059753313660622
0.059753313660622
0.059753313660622
0.059753313660622
0.059753313660622
0.059753313660622
-0.062316998839378
-0.062316998839378
-0.062316998839378
-0.184387311339378
-0.184387311339378
-0.184387311339378
-0.184387311339378
-0.184387311339378
-0.184387311339378
-0.184387311339378
-0.184387311339378
-0.184387311339378
-0.184387311339378
-0.062316998839378
-0.184387311339378
-0.062316998839378
-0.062316998839378
-0.062316998839378
-0.062316998839378
-0.062316998839378
-0.062316998839378
-0.062316998839378
-0.062316998839378
-0.062316998839378
-0.062316998839378
-0.062316998839378
-0.062316998839378
-0.062316998839378
0.059753313660622
0.059753313660622
0.059753313660622
0.059753313660622
0.059753313660622
0.059753313660622
-0.062316998839378
-0.062316998839378
-0.184387311339378
-0.184387311339378
-0.184387311339378
-0.184387311339378
-0.062316998839378
-0.062316998839378
-0.062316998839378
-0.062316998839378
-0.062316998839378
-0.062316998839378
-0.062316998839378
-0.062316998839378
-0.062316998839378
-0.062316998839378
-0.062316998839378
-0.062316998839378
-0.062316998839378
-0.062316998839378
-0.062316998839378
-0.062316998839378
-0.062316998839378
-0.062316998839378
-0.062316998839378
-0.062316998839378
-0.062316998839378
-0.062316998839378
0.059753313660622
0.059753313660622
0.181823626160622
0.181823626160622
0.181823626160622
0.181823626160622
0.181823626160622
0.181823626160622
0.059753313660622
0.059753313660622
-0.062316998839378
-0.062316998839378
-0.184387311339378
-0.184387311339378
-0.184387311339378
-0.062316998839378
-0.062316998839378
-0.062316998839378
0.059753313660622
0.059753313660622
0.059753313660622
0.059753313660622
0.059753313660622
0.059753313660622
0.059753313660622
0.059753313660622
-0.062316998839378
-0.062316998839378
-0.184387311339378
-0.184387311339378
-0.184387311339378
-0.184387311339378
-0.184387311339378
-0.184387311339378
-0.184387311339378
-0.062316998839378
-0.062316998839378
0.059753313660622
0.059753313660622
0.059753313660622
0.059753313660622
0.059753313660622
0.059753313660622
0.059753313660622
-0.062316998839378
-0.062316998839378
-0.062316998839378
-0.062316998839378
-0.062316998839378
-0.062316998839378
-0.062316998839378
-0.062316998839378
-0.062316998839378
-0.062316998839378
-0.062316998839378
0.059753313660622
0.059753313660622
0.181823626160622
0.181823626160622
0.181823626160622
0.181823626160622
0.181823626160622
0.059753313660622
0.181823626160622
0.059753313660622
0.059753313660622
0.059753313660622
0.059753313660622
0.059753313660622
0.059753313660622
0.059753313660622
0.059753313660622
0.059753313660622
0.059753313660622
-0.062316998839378
-0.062316998839378
0.059753313660622
-0.062316998839378
-0.062316998839378
-0.062316998839378
-0.062316998839378
-0.062316998839378
0.059753313660622
0.059753313660622
0.059753313660622
0.059753313660622
0.059753313660622
0.059753313660622
0.059753313660622
0.059753313660622
-0.062316998839378
-0.062316998839378
-0.062316998839378
-0.062316998839378
-0.184387311339378
-0.184387311339378
-0.184387311339378
-0.062316998839378
-0.062316998839378
-0.062316998839378
0.059753313660622
0.059753313660622
0.059753313660622
0.059753313660622
0.059753313660622
-0.062316998839378
-0.062316998839378
-0.062316998839378
-0.062316998839378
-0.062316998839378
-0.062316998839378
-0.062316998839378
0.059753313660622
0.059753313660622
0.059753313660622
-0.062316998839378
-0.062316998839378
-0.062316998839378
-0.062316998839378
-0.062316998839378
-0.062316998839378
-0.062316998839378
-0.062316998839378
-0.062316998839378
-0.062316998839378
0.059753313660622
0.059753313660622
0.059753313660622
0.059753313660622
0.059753313660622
0.059753313660622
0.059753313660622
0.059753313660622
0.059753313660622
0.059753313660622
0.059753313660622
0.059753313660622
0.059753313660622
0.059753313660622
0.059753313660622
0.059753313660622
0.059753313660622
0.059753313660622
0.059753313660622
-0.062316998839378
-0.184387311339378
-0.184387311339378
-0.306457638740540
-0.306457638740540
-0.184387311339378
-0.184387311339378
-0.184387311339378
-0.062316998839378
-0.062316998839378
-0.062316998839378
-0.062316998839378
0.059753313660622
0.059753313660622
0.059753313660622
0.059753313660622
0.059753313660622
0.059753313660622
0.181823626160622
0.181823626160622
0.181823626160622
0.181823626160622
0.181823626160622
0.181823626160622
0.181823626160622
0.181823626160622
0.181823626160622
0.059753313660622
0.059753313660622
0.059753313660622
-0.062316998839378
-0.062316998839378
-0.062316998839378
-0.184387311339378
-0.184387311339378
-0.184387311339378
-0.184387311339378
-0.184387311339378
-0.184387311339378
-0.184387311339378
-0.062316998839378
-0.062316998839378
-0.062316998839378
-0.062316998839378
-0.062316998839378
-0.062316998839378
-0.062316998839378
-0.062316998839378
-0.062316998839378
-0.062316998839378
-0.062316998839378
-0.062316998839378
-0.062316998839378
-0.062316998839378
-0.062316998839378
-0.062316998839378
-0.062316998839378
-0.062316998839378
-0.062316998839378
-0.062316998839378
-0.062316998839378
-0.062316998839378
-0.062316998839378
-0.062316998839378
-0.062316998839378
-0.062316998839378
-0.062316998839378
0.059753313660622
-0.062316998839378
0.059753313660622
0.059753313660622
0.059753313660622
0.059753313660622
0.059753313660622
0.059753313660622
0.059753313660622
0.059753313660622
0.059753313660622
0.059753313660622
0.059753313660622
-0.062316998839378
-0.062316998839378
-0.062316998839378
-0.062316998839378
-0.184387311339378
-0.184387311339378
-0.184387311339378
-0.184387311339378
-0.184387311339378
-0.062316998839378
-0.062316998839378
0.059753313660622
0.181823626160622
