# Supplementary material for: Small Size of Recorded Neuronal Structures Confines the Accuracy in Direct Axonal Voltage Measurements
Source: eNeuro. 2021 Aug 2;8(4):ENEURO.0059-21.2021. doi: 10.1523/ENEURO.0059-21.2021 (PMC8342265; doi:10.1523/ENEURO.0059-21.2021)
Supplement: Extended Data 1 — NEURON codes producing data shown in Figures 2, 5, 8. Download Extended Data 1, ZIP file. [file enu-eN-NWR-0059-21-s01.zip › realistic amplifier model/1_amplifier construction/filter_set/test_1/wofilter.dat]

0.478115677833557
-0.498446822166443
-1.352938890457153
0.722256302833557
0.478115677833557
-2.329501152038574
1.698818564414978
-0.010165557265282
-1.719149827957153
1.820888876914978
-0.742587447166443
-1.841220140457153
0.722256302833557
1.088467001914978
-0.864657759666443
0.111904755234718
-0.010165557265282
-0.254306197166443
-0.132235869765282
0.966396689414978
-0.498446822166443
-1.108798265457153
-0.132235869765282
0.722256302833557
0.844326615333557
-0.498446822166443
0.844326615333557
-1.230868577957153
-0.864657759666443
2.309170246124268
1.332607626914978
-0.376376509666443
0.600185990333557
-1.230868577957153
0.356045365333557
0.478115677833557
-0.864657759666443
0.111904755234718
-0.254306197166443
-0.498446822166443
0.233975067734718
-0.376376509666443
1.698818564414978
-0.498446822166443
-1.230868577957153
-0.864657759666443
0.844326615333557
-0.620517134666443
-0.742587447166443
1.210537314414978
0.111904755234718
-0.254306197166443
1.698818564414978
-1.597079515457153
-0.376376509666443
-0.132235869765282
-1.230868577957153
1.210537314414978
1.454677939414978
2.065029621124268
-1.475009202957153
-0.254306197166443
-1.841220140457153
-0.132235869765282
0.966396689414978
-0.864657759666443
0.356045365333557
0.356045365333557
1.576748251914978
0.478115677833557
-2.451571464538574
-0.986728072166443
0.356045365333557
-0.254306197166443
0.600185990333557
-0.010165557265282
0.600185990333557
0.233975067734718
-1.475009202957153
0.600185990333557
0.478115677833557
-0.498446822166443
-0.376376509666443
-1.352938890457153
-0.010165557265282
1.210537314414978
-0.498446822166443
-0.132235869765282
1.942959189414978
-0.742587447166443
-1.597079515457153
1.698818564414978
-1.108798265457153
0.111904755234718
0.844326615333557
-0.864657759666443
-0.498446822166443
1.210537314414978
-0.132235869765282
-1.108798265457153
-1.475009202957153
-0.986728072166443
0.844326615333557
1.332607626914978
-0.376376509666443
0.356045365333557
0.111904755234718
-0.620517134666443
-0.376376509666443
0.111904755234718
0.478115677833557
-1.719149827957153
1.088467001914978
1.454677939414978
-0.620517134666443
-0.010165557265282
-0.498446822166443
-0.132235869765282
0.356045365333557
0.966396689414978
-0.864657759666443
-0.620517134666443
-0.742587447166443
0.478115677833557
1.210537314414978
-0.620517134666443
0.233975067734718
1.576748251914978
0.356045365333557
-0.010165557265282
-0.010165557265282
-1.230868577957153
1.332607626914978
-1.597079515457153
-0.010165557265282
0.722256302833557
0.233975067734718
-0.132235869765282
-1.108798265457153
0.111904755234718
0.600185990333557
-0.864657759666443
0.356045365333557
-0.742587447166443
0.966396689414978
-0.010165557265282
-0.620517134666443
1.820888876914978
0.111904755234718
-1.230868577957153
-0.620517134666443
0.478115677833557
1.088467001914978
-0.132235869765282
-0.864657759666443
0.233975067734718
1.210537314414978
-0.986728072166443
0.478115677833557
-2.085360527038574
-0.376376509666443
0.600185990333557
-0.498446822166443
1.576748251914978
-0.376376509666443
-1.352938890457153
1.820888876914978
0.111904755234718
-1.352938890457153
1.576748251914978
-0.254306197166443
0.111904755234718
0.600185990333557
-1.230868577957153
0.478115677833557
-0.010165557265282
-1.230868577957153
1.820888876914978
-0.010165557265282
-0.132235869765282
1.088467001914978
-1.352938890457153
0.233975067734718
0.600185990333557
0.233975067734718
-0.864657759666443
-0.742587447166443
0.722256302833557
0.722256302833557
0.233975067734718
-0.864657759666443
-0.132235869765282
0.233975067734718
-0.498446822166443
-0.010165557265282
0.233975067734718
1.088467001914978
1.454677939414978
-2.207430839538574
0.722256302833557
-0.254306197166443
-0.132235869765282
1.088467001914978
-1.475009202957153
-1.230868577957153
0.600185990333557
-0.986728072166443
1.210537314414978
0.600185990333557
0.478115677833557
0.478115677833557
2.065029621124268
-0.254306197166443
-0.864657759666443
0.966396689414978
0.478115677833557
-0.620517134666443
-1.719149827957153
0.844326615333557
0.233975067734718
-2.085360527038574
-0.132235869765282
-0.010165557265282
-2.085360527038574
-0.498446822166443
1.576748251914978
0.356045365333557
-1.597079515457153
1.576748251914978
0.233975067734718
0.966396689414978
1.332607626914978
-1.108798265457153
-1.230868577957153
1.942959189414978
-0.620517134666443
-0.132235869765282
-0.010165557265282
-0.498446822166443
0.356045365333557
-0.254306197166443
-0.376376509666443
0.111904755234718
1.454677939414978
-0.864657759666443
0.111904755234718
0.722256302833557
-0.132235869765282
-0.376376509666443
-0.254306197166443
-1.108798265457153
1.942959189414978
-0.986728072166443
-1.352938890457153
0.722256302833557
0.356045365333557
-0.620517134666443
-1.108798265457153
0.111904755234718
-0.620517134666443
1.088467001914978
0.356045365333557
-1.230868577957153
-0.132235869765282
1.820888876914978
0.356045365333557
-2.695712089538574
3.163662433624268
0.233975067734718
-2.451571464538574
2.553310871124268
-0.620517134666443
-0.376376509666443
-1.108798265457153
-1.719149827957153
2.675381183624268
-0.986728072166443
0.356045365333557
-0.254306197166443
-0.498446822166443
0.600185990333557
-0.620517134666443
-1.352938890457153
0.966396689414978
1.332607626914978
0.111904755234718
0.356045365333557
0.600185990333557
-0.864657759666443
0.722256302833557
-0.620517134666443
0.233975067734718
0.722256302833557
-1.108798265457153
0.722256302833557
-0.010165557265282
-0.254306197166443
2.309170246124268
-1.963290452957153
-2.329501152038574
1.332607626914978
0.356045365333557
-0.254306197166443
1.576748251914978
-1.108798265457153
-0.498446822166443
-0.620517134666443
0.844326615333557
0.356045365333557
0.478115677833557
0.111904755234718
-0.132235869765282
-0.498446822166443
0.478115677833557
-0.864657759666443
-1.230868577957153
0.844326615333557
1.210537314414978
-0.498446822166443
-0.498446822166443
0.600185990333557
-0.010165557265282
0.356045365333557
-0.742587447166443
0.233975067734718
0.722256302833557
-1.475009202957153
-0.010165557265282
0.111904755234718
-0.742587447166443
0.478115677833557
-1.108798265457153
1.210537314414978
-0.132235869765282
-0.864657759666443
-0.132235869765282
-0.010165557265282
1.210537314414978
-0.864657759666443
-2.451571464538574
0.844326615333557
1.454677939414978
0.722256302833557
-0.376376509666443
0.844326615333557
0.478115677833557
-1.230868577957153
-0.132235869765282
-0.010165557265282
-0.986728072166443
0.111904755234718
1.332607626914978
-2.695712089538574
0.478115677833557
0.722256302833557
-0.864657759666443
-0.132235869765282
0.966396689414978
1.088467001914978
-0.498446822166443
-0.498446822166443
0.966396689414978
-0.864657759666443
1.332607626914978
-0.010165557265282
-0.132235869765282
0.111904755234718
-0.864657759666443
-0.620517134666443
-0.376376509666443
-0.376376509666443
0.356045365333557
0.478115677833557
0.844326615333557
-0.254306197166443
-0.620517134666443
0.966396689414978
0.844326615333557
-1.108798265457153
0.478115677833557
-0.254306197166443
-1.108798265457153
0.356045365333557
-0.742587447166443
0.356045365333557
0.844326615333557
-0.254306197166443
-0.254306197166443
-0.986728072166443
-0.254306197166443
1.942959189414978
1.088467001914978
-0.376376509666443
-1.597079515457153
0.844326615333557
-1.475009202957153
0.966396689414978
-0.376376509666443
-0.010165557265282
-0.010165557265282
-0.010165557265282
-0.132235869765282
-0.010165557265282
2.187099933624268
-0.742587447166443
-1.475009202957153
0.722256302833557
-0.254306197166443
0.966396689414978
0.356045365333557
-0.864657759666443
0.356045365333557
-0.986728072166443
-0.254306197166443
0.600185990333557
-0.498446822166443
0.111904755234718
-0.742587447166443
1.820888876914978
0.233975067734718
-2.451571464538574
1.088467001914978
0.844326615333557
-0.986728072166443
1.332607626914978
0.111904755234718
-2.085360527038574
-0.132235869765282
0.111904755234718
-0.132235869765282
-1.230868577957153
0.722256302833557
0.478115677833557
-0.742587447166443
1.454677939414978
-1.597079515457153
-0.620517134666443
-0.620517134666443
0.844326615333557
1.332607626914978
0.600185990333557
-1.108798265457153
1.210537314414978
0.600185990333557
-2.207430839538574
0.600185990333557
2.675381183624268
-2.085360527038574
-1.108798265457153
1.698818564414978
1.454677939414978
-1.597079515457153
-1.597079515457153
0.111904755234718
1.210537314414978
-0.742587447166443
-0.376376509666443
0.600185990333557
0.111904755234718
0.478115677833557
-1.475009202957153
0.722256302833557
-0.010165557265282
-1.597079515457153
2.675381183624268
-0.132235869765282
-0.864657759666443
0.478115677833557
-1.108798265457153
0.966396689414978
0.600185990333557
-0.010165557265282
0.722256302833557
0.111904755234718
-0.986728072166443
-1.597079515457153
1.332607626914978
1.332607626914978
-1.230868577957153
-0.864657759666443
1.210537314414978
-0.620517134666443
-0.010165557265282
0.356045365333557
-0.498446822166443
-0.742587447166443
0.966396689414978
0.111904755234718
-0.132235869765282
0.111904755234718
0.966396689414978
-1.352938890457153
0.233975067734718
-0.010165557265282
0.478115677833557
0.478115677833557
0.966396689414978
-1.352938890457153
-1.963290452957153
-0.620517134666443
-0.864657759666443
0.600185990333557
2.675381183624268
-0.254306197166443
-0.376376509666443
0.356045365333557
-0.620517134666443
0.966396689414978
-2.207430839538574
-0.010165557265282
0.844326615333557
-1.597079515457153
1.698818564414978
1.210537314414978
-0.864657759666443
0.600185990333557
0.478115677833557
-0.986728072166443
-0.010165557265282
-0.132235869765282
0.233975067734718
1.088467001914978
-0.742587447166443
-0.986728072166443
0.600185990333557
0.478115677833557
-0.132235869765282
-0.620517134666443
-0.132235869765282
0.600185990333557
0.111904755234718
-1.352938890457153
-0.498446822166443
0.356045365333557
-0.254306197166443
-0.376376509666443
0.111904755234718
0.966396689414978
-1.475009202957153
-1.108798265457153
0.233975067734718
1.332607626914978
-0.254306197166443
-0.010165557265282
1.210537314414978
-0.254306197166443
-0.254306197166443
-0.986728072166443
0.722256302833557
1.576748251914978
0.111904755234718
-0.864657759666443
1.576748251914978
-0.498446822166443
-2.695712089538574
0.966396689414978
0.722256302833557
-1.230868577957153
1.454677939414978
0.722256302833557
-2.085360527038574
0.966396689414978
1.210537314414978
-1.841220140457153
0.111904755234718
-0.742587447166443
1.454677939414978
0.233975067734718
-2.329501152038574
2.309170246124268
0.966396689414978
-0.620517134666443
-0.620517134666443
-0.864657759666443
-0.376376509666443
-0.376376509666443
0.233975067734718
1.332607626914978
0.111904755234718
-1.352938890457153
-0.132235869765282
1.576748251914978
0.111904755234718
-0.132235869765282
1.576748251914978
-0.620517134666443
-1.475009202957153
0.478115677833557
-0.864657759666443
-0.498446822166443
2.187099933624268
0.600185990333557
-1.963290452957153
0.111904755234718
0.356045365333557
0.600185990333557
-1.475009202957153
0.600185990333557
-0.010165557265282
-1.230868577957153
0.111904755234718
-0.498446822166443
0.600185990333557
1.942959189414978
-0.132235869765282
-0.010165557265282
0.356045365333557
-1.475009202957153
-0.864657759666443
0.356045365333557
-0.498446822166443
2.065029621124268
-0.132235869765282
-0.132235869765282
1.820888876914978
0.478115677833557
-0.742587447166443
-2.085360527038574
-1.108798265457153
0.844326615333557
0.233975067734718
0.356045365333557
-0.010165557265282
-0.254306197166443
0.600185990333557
0.111904755234718
-0.742587447166443
-0.620517134666443
0.844326615333557
-0.132235869765282
-1.108798265457153
1.576748251914978
-0.986728072166443
0.844326615333557
0.233975067734718
-1.475009202957153
1.576748251914978
-0.376376509666443
0.356045365333557
-0.132235869765282
-0.620517134666443
0.233975067734718
-0.498446822166443
0.233975067734718
-0.498446822166443
0.966396689414978
-1.108798265457153
-0.376376509666443
-0.620517134666443
0.233975067734718
-0.254306197166443
1.088467001914978
1.088467001914978
-1.475009202957153
-1.597079515457153
0.111904755234718
-0.132235869765282
-0.132235869765282
0.356045365333557
-0.376376509666443
0.844326615333557
0.111904755234718
0.111904755234718
1.332607626914978
-0.376376509666443
-1.230868577957153
0.600185990333557
-0.742587447166443
0.844326615333557
0.233975067734718
-1.108798265457153
0.966396689414978
0.844326615333557
-0.742587447166443
0.233975067734718
-0.498446822166443
-0.376376509666443
-0.376376509666443
-0.132235869765282
1.088467001914978
-0.742587447166443
-0.986728072166443
-0.864657759666443
0.722256302833557
0.844326615333557
-0.132235869765282
-0.376376509666443
0.722256302833557
-0.010165557265282
-1.108798265457153
1.454677939414978
1.210537314414978
-2.329501152038574
0.722256302833557
1.210537314414978
-0.498446822166443
0.478115677833557
-0.864657759666443
-0.864657759666443
0.966396689414978
-1.475009202957153
0.478115677833557
0.966396689414978
-0.132235869765282
0.722256302833557
-0.742587447166443
0.233975067734718
0.478115677833557
0.233975067734718
-0.376376509666443
-0.254306197166443
0.356045365333557
1.088467001914978
-0.986728072166443
-1.352938890457153
1.454677939414978
-0.742587447166443
-0.254306197166443
-0.132235869765282
0.111904755234718
0.966396689414978
-0.620517134666443
-0.132235869765282
0.478115677833557
-0.132235869765282
0.233975067734718
-0.742587447166443
-0.254306197166443
0.478115677833557
0.600185990333557
-0.010165557265282
-0.254306197166443
0.600185990333557
1.088467001914978
-0.132235869765282
-0.254306197166443
0.600185990333557
-2.207430839538574
-0.986728072166443
1.576748251914978
-0.498446822166443
1.332607626914978
-0.498446822166443
-0.010165557265282
-0.010165557265282
-0.254306197166443
0.111904755234718
0.966396689414978
-0.620517134666443
-2.573641777038574
1.332607626914978
1.576748251914978
0.233975067734718
-0.132235869765282
0.722256302833557
-0.010165557265282
0.356045365333557
-0.864657759666443
-0.254306197166443
0.233975067734718
-0.254306197166443
0.600185990333557
-0.254306197166443
-0.620517134666443
0.600185990333557
-0.254306197166443
-0.986728072166443
-1.108798265457153
-0.010165557265282
1.210537314414978
0.111904755234718
-0.498446822166443
0.111904755234718
0.478115677833557
-0.132235869765282
-0.010165557265282
2.919521808624268
-0.498446822166443
-1.963290452957153
-0.376376509666443
-0.010165557265282
-0.132235869765282
-0.254306197166443
-0.132235869765282
-0.498446822166443
0.966396689414978
0.722256302833557
-1.352938890457153
0.722256302833557
1.576748251914978
-0.864657759666443
-0.620517134666443
-0.864657759666443
-0.132235869765282
-1.352938890457153
1.088467001914978
0.233975067734718
2.309170246124268
0.233975067734718
-1.841220140457153
0.722256302833557
0.600185990333557
-1.475009202957153
0.111904755234718
0.233975067734718
0.111904755234718
0.111904755234718
-0.254306197166443
-0.376376509666443
0.844326615333557
-1.841220140457153
-0.498446822166443
0.966396689414978
-0.498446822166443
1.332607626914978
-0.742587447166443
-0.864657759666443
1.210537314414978
-0.498446822166443
0.722256302833557
-1.597079515457153
-0.498446822166443
2.065029621124268
-0.742587447166443
0.233975067734718
0.600185990333557
-1.475009202957153
1.454677939414978
0.233975067734718
-1.597079515457153
1.210537314414978
0.233975067734718
-1.719149827957153
-0.010165557265282
0.478115677833557
0.722256302833557
0.233975067734718
-0.254306197166443
0.356045365333557
-0.498446822166443
-0.010165557265282
-0.620517134666443
-0.254306197166443
1.210537314414978
-1.230868577957153
0.600185990333557
0.356045365333557
-0.254306197166443
0.356045365333557
1.332607626914978
0.233975067734718
0.966396689414978
-0.010165557265282
-0.254306197166443
-1.108798265457153
-0.864657759666443
0.844326615333557
-0.742587447166443
-0.010165557265282
0.966396689414978
-1.230868577957153
0.356045365333557
-0.376376509666443
-0.132235869765282
2.431240558624268
-0.376376509666443
-0.254306197166443
0.111904755234718
0.478115677833557
-1.108798265457153
0.233975067734718
-0.132235869765282
-0.620517134666443
0.478115677833557
1.210537314414978
-1.108798265457153
-0.376376509666443
-0.254306197166443
0.478115677833557
0.233975067734718
0.111904755234718
0.111904755234718
-0.498446822166443
1.576748251914978
-1.719149827957153
-0.376376509666443
-0.132235869765282
0.111904755234718
-0.254306197166443
1.088467001914978
-0.620517134666443
0.600185990333557
2.187099933624268
-0.986728072166443
-1.230868577957153
0.356045365333557
0.478115677833557
-1.230868577957153
-0.132235869765282
-0.254306197166443
-0.010165557265282
1.332607626914978
-0.376376509666443
-0.498446822166443
0.356045365333557
0.111904755234718
0.478115677833557
0.356045365333557
-1.841220140457153
-0.254306197166443
0.844326615333557
-0.620517134666443
0.233975067734718
0.600185990333557
0.600185990333557
-0.254306197166443
-0.498446822166443
0.111904755234718
-1.475009202957153
0.356045365333557
1.088467001914978
-0.620517134666443
0.111904755234718
0.111904755234718
0.233975067734718
-0.742587447166443
-0.132235869765282
0.233975067734718
-0.498446822166443
-0.010165557265282
-1.597079515457153
0.722256302833557
0.722256302833557
-1.475009202957153
0.844326615333557
-0.986728072166443
-0.376376509666443
1.210537314414978
1.088467001914978
1.088467001914978
-1.108798265457153
0.478115677833557
0.478115677833557
-1.230868577957153
-1.352938890457153
2.187099933624268
-0.620517134666443
-0.620517134666443
0.966396689414978
-0.376376509666443
-1.841220140457153
1.332607626914978
1.210537314414978
0.111904755234718
-0.986728072166443
-1.108798265457153
-0.010165557265282
-0.010165557265282
0.356045365333557
0.966396689414978
0.111904755234718
-0.742587447166443
2.431240558624268
-2.207430839538574
-0.986728072166443
0.600185990333557
-0.498446822166443
-0.376376509666443
1.332607626914978
-1.597079515457153
1.088467001914978
0.722256302833557
-0.010165557265282
0.356045365333557
-0.620517134666443
-0.986728072166443
-0.498446822166443
1.698818564414978
-0.620517134666443
-0.132235869765282
-0.376376509666443
-0.376376509666443
0.722256302833557
1.088467001914978
0.478115677833557
0.722256302833557
0.600185990333557
-0.864657759666443
-0.742587447166443
-0.376376509666443
-1.108798265457153
-0.986728072166443
1.942959189414978
-0.376376509666443
0.600185990333557
-0.498446822166443
0.722256302833557
-0.864657759666443
-1.108798265457153
1.332607626914978
0.722256302833557
-0.132235869765282
0.722256302833557
0.356045365333557
-1.230868577957153
0.233975067734718
-0.376376509666443
0.600185990333557
-0.864657759666443
0.722256302833557
0.966396689414978
0.233975067734718
-1.352938890457153
0.111904755234718
-0.620517134666443
1.576748251914978
-0.620517134666443
-1.108798265457153
-1.841220140457153
-0.498446822166443
1.698818564414978
-0.986728072166443
2.065029621124268
-0.010165557265282
-0.864657759666443
-0.986728072166443
1.210537314414978
0.478115677833557
-1.352938890457153
0.478115677833557
-1.108798265457153
-0.254306197166443
0.966396689414978
-1.352938890457153
1.088467001914978
1.088467001914978
-2.451571464538574
-0.132235869765282
0.844326615333557
0.111904755234718
-0.498446822166443
1.942959189414978
0.478115677833557
-0.864657759666443
-0.010165557265282
-0.376376509666443
-0.620517134666443
0.478115677833557
-0.498446822166443
0.966396689414978
0.600185990333557
-0.620517134666443
-1.963290452957153
1.454677939414978
0.966396689414978
-2.085360527038574
0.478115677833557
1.698818564414978
-1.352938890457153
-0.864657759666443
2.065029621124268
-0.132235869765282
0.478115677833557
-1.597079515457153
0.966396689414978
1.088467001914978
-0.376376509666443
-0.986728072166443
-0.010165557265282
0.111904755234718
0.478115677833557
1.210537314414978
-1.841220140457153
-0.864657759666443
-0.376376509666443
-0.986728072166443
0.478115677833557
1.454677939414978
1.820888876914978
-1.475009202957153
-1.108798265457153
1.942959189414978
0.600185990333557
-1.475009202957153
0.111904755234718
-0.010165557265282
0.233975067734718
1.088467001914978
-1.963290452957153
-0.742587447166443
2.065029621124268
-0.498446822166443
-0.864657759666443
0.233975067734718
-0.132235869765282
-0.132235869765282
0.233975067734718
-0.254306197166443
-0.132235869765282
-0.010165557265282
0.966396689414978
-0.132235869765282
-0.498446822166443
0.478115677833557
0.111904755234718
-1.352938890457153
-0.254306197166443
0.233975067734718
-1.475009202957153
0.478115677833557
0.966396689414978
0.478115677833557
-2.207430839538574
1.454677939414978
0.844326615333557
-0.742587447166443
0.478115677833557
0.356045365333557
-0.254306197166443
-0.742587447166443
0.722256302833557
1.454677939414978
-1.108798265457153
-0.620517134666443
-1.352938890457153
0.233975067734718
1.820888876914978
-1.475009202957153
0.600185990333557
0.356045365333557
0.233975067734718
-0.864657759666443
-0.986728072166443
0.111904755234718
0.722256302833557
1.454677939414978
-1.719149827957153
0.356045365333557
0.111904755234718
-0.254306197166443
0.478115677833557
1.454677939414978
-0.620517134666443
0.233975067734718
0.111904755234718
-0.498446822166443
0.356045365333557
-0.376376509666443
0.600185990333557
-0.864657759666443
-0.254306197166443
-0.620517134666443
1.210537314414978
1.088467001914978
-0.132235869765282
-0.742587447166443
-0.498446822166443
-0.376376509666443
1.820888876914978
-1.230868577957153
-0.132235869765282
1.088467001914978
-0.620517134666443
-0.742587447166443
-0.132235869765282
-0.498446822166443
1.088467001914978
0.356045365333557
-0.376376509666443
-0.254306197166443
0.478115677833557
-0.742587447166443
-0.498446822166443
1.698818564414978
-0.254306197166443
-1.719149827957153
0.966396689414978
0.600185990333557
-0.010165557265282
0.722256302833557
0.844326615333557
-1.719149827957153
-1.597079515457153
0.844326615333557
1.332607626914978
-0.132235869765282
-0.132235869765282
1.454677939414978
-0.620517134666443
-0.498446822166443
0.478115677833557
-1.719149827957153
-0.376376509666443
-1.230868577957153
0.966396689414978
1.820888876914978
-0.132235869765282
-0.498446822166443
0.111904755234718
0.356045365333557
0.356045365333557
-0.620517134666443
-1.597079515457153
-0.376376509666443
0.233975067734718
-0.620517134666443
0.478115677833557
0.844326615333557
0.111904755234718
-0.986728072166443
0.111904755234718
0.233975067734718
0.478115677833557
-1.230868577957153
-1.230868577957153
2.065029621124268
0.356045365333557
0.111904755234718
0.111904755234718
-0.010165557265282
-0.254306197166443
0.111904755234718
-0.132235869765282
-0.986728072166443
0.844326615333557
1.576748251914978
0.233975067734718
-1.597079515457153
-1.352938890457153
1.088467001914978
-0.376376509666443
0.478115677833557
0.844326615333557
-0.132235869765282
0.722256302833557
-0.010165557265282
-0.742587447166443
0.356045365333557
-0.742587447166443
0.722256302833557
0.722256302833557
-0.742587447166443
-0.132235869765282
0.356045365333557
1.332607626914978
-0.376376509666443
0.844326615333557
0.722256302833557
-1.475009202957153
0.478115677833557
-0.376376509666443
1.088467001914978
1.454677939414978
-0.986728072166443
-0.498446822166443
-0.986728072166443
-0.498446822166443
-0.498446822166443
0.722256302833557
-0.742587447166443
-1.108798265457153
2.187099933624268
-0.620517134666443
-0.986728072166443
1.576748251914978
-0.864657759666443
-0.498446822166443
0.844326615333557
-0.254306197166443
0.111904755234718
1.576748251914978
-0.986728072166443
0.478115677833557
-0.864657759666443
0.233975067734718
-0.742587447166443
-0.132235869765282
0.478115677833557
-0.132235869765282
0.722256302833557
-0.498446822166443
1.088467001914978
-0.254306197166443
-0.498446822166443
1.454677939414978
-0.742587447166443
-0.742587447166443
0.966396689414978
0.966396689414978
-0.010165557265282
-0.742587447166443
-0.376376509666443
-0.254306197166443
-0.254306197166443
-0.986728072166443
1.332607626914978
1.210537314414978
-0.498446822166443
-1.108798265457153
-0.376376509666443
1.576748251914978
-0.254306197166443
-0.132235869765282
-0.864657759666443
0.233975067734718
0.478115677833557
-0.986728072166443
1.332607626914978
0.600185990333557
-1.841220140457153
0.233975067734718
0.722256302833557
1.088467001914978
0.233975067734718
-2.207430839538574
1.942959189414978
0.722256302833557
-1.597079515457153
0.233975067734718
0.356045365333557
0.478115677833557
-1.475009202957153
-1.475009202957153
0.966396689414978
0.356045365333557
-1.352938890457153
-0.010165557265282
2.675381183624268
-0.498446822166443
-0.498446822166443
0.600185990333557
-0.498446822166443
0.600185990333557
-0.620517134666443
-0.010165557265282
-0.132235869765282
0.111904755234718
-0.254306197166443
0.111904755234718
-1.352938890457153
0.111904755234718
2.187099933624268
-1.230868577957153
-0.132235869765282
0.722256302833557
-0.986728072166443
0.233975067734718
1.332607626914978
-0.742587447166443
0.478115677833557
0.233975067734718
-0.498446822166443
-0.010165557265282
-1.963290452957153
-0.986728072166443
2.797451496124268
1.698818564414978
-2.085360527038574
0.233975067734718
-1.108798265457153
-0.376376509666443
0.966396689414978
0.722256302833557
-0.010165557265282
0.111904755234718
-0.132235869765282
1.332607626914978
-0.498446822166443
-1.475009202957153
1.820888876914978
-1.352938890457153
-1.597079515457153
2.797451496124268
-0.132235869765282
0.600185990333557
0.478115677833557
-2.207430839538574
1.332607626914978
1.454677939414978
-0.498446822166443
-1.230868577957153
0.111904755234718
-0.132235869765282
0.356045365333557
1.210537314414978
-0.986728072166443
-1.230868577957153
1.088467001914978
0.356045365333557
-0.132235869765282
0.722256302833557
-1.597079515457153
0.111904755234718
0.966396689414978
0.111904755234718
-1.841220140457153
2.309170246124268
0.233975067734718
-1.352938890457153
0.722256302833557
-0.742587447166443
-0.254306197166443
1.210537314414978
-0.254306197166443
1.210537314414978
-0.742587447166443
-1.597079515457153
0.844326615333557
1.698818564414978
-0.986728072166443
-0.376376509666443
0.478115677833557
-0.254306197166443
0.600185990333557
0.111904755234718
-0.742587447166443
0.233975067734718
-1.108798265457153
0.600185990333557
0.722256302833557
-1.597079515457153
0.233975067734718
2.065029621124268
0.966396689414978
-1.230868577957153
1.454677939414978
-0.254306197166443
-1.108798265457153
0.600185990333557
0.233975067734718
0.600185990333557
-0.742587447166443
0.966396689414978
-0.254306197166443
-0.986728072166443
0.600185990333557
-1.230868577957153
-0.864657759666443
0.966396689414978
-0.620517134666443
0.478115677833557
-0.376376509666443
-0.742587447166443
0.233975067734718
0.722256302833557
0.722256302833557
-0.986728072166443
0.233975067734718
1.088467001914978
0.233975067734718
-0.864657759666443
-0.498446822166443
-0.742587447166443
1.942959189414978
0.600185990333557
-1.475009202957153
-1.475009202957153
0.722256302833557
1.820888876914978
0.600185990333557
-0.864657759666443
-0.132235869765282
-1.352938890457153
-0.376376509666443
2.675381183624268
0.233975067734718
-0.620517134666443
-0.376376509666443
-0.376376509666443
0.233975067734718
0.722256302833557
0.478115677833557
-0.254306197166443
-1.597079515457153
0.111904755234718
1.576748251914978
-1.230868577957153
-1.230868577957153
1.332607626914978
-0.986728072166443
-0.742587447166443
2.065029621124268
0.233975067734718
-1.841220140457153
-0.376376509666443
1.576748251914978
1.332607626914978
-0.986728072166443
1.210537314414978
0.722256302833557
-2.329501152038574
1.576748251914978
0.966396689414978
-2.085360527038574
0.600185990333557
0.233975067734718
-1.108798265457153
-0.254306197166443
0.233975067734718
1.576748251914978
-1.230868577957153
-1.230868577957153
2.187099933624268
-0.864657759666443
0.356045365333557
1.698818564414978
-1.475009202957153
-0.620517134666443
1.698818564414978
-0.864657759666443
-0.376376509666443
0.600185990333557
-1.352938890457153
0.722256302833557
1.088467001914978
-1.230868577957153
-0.498446822166443
2.065029621124268
-0.864657759666443
0.356045365333557
-0.254306197166443
-0.376376509666443
-0.132235869765282
0.233975067734718
-0.498446822166443
-0.132235869765282
0.844326615333557
-1.963290452957153
0.600185990333557
0.478115677833557
-0.864657759666443
-0.010165557265282
1.210537314414978
0.844326615333557
0.600185990333557
-0.254306197166443
-0.498446822166443
-2.085360527038574
-0.254306197166443
0.600185990333557
0.600185990333557
0.722256302833557
-0.986728072166443
2.065029621124268
0.356045365333557
-1.475009202957153
0.478115677833557
0.478115677833557
-1.108798265457153
1.698818564414978
-0.132235869765282
-1.719149827957153
1.454677939414978
0.722256302833557
-1.352938890457153
-0.254306197166443
0.966396689414978
-0.132235869765282
-1.841220140457153
1.332607626914978
0.111904755234718
-0.742587447166443
1.576748251914978
0.478115677833557
-0.132235869765282
-0.742587447166443
-1.108798265457153
-1.108798265457153
1.576748251914978
0.478115677833557
-1.475009202957153
-0.132235869765282
1.332607626914978
-1.108798265457153
0.356045365333557
0.600185990333557
-0.864657759666443
0.844326615333557
0.966396689414978
-0.376376509666443
-0.376376509666443
-0.620517134666443
-0.010165557265282
-0.620517134666443
0.844326615333557
-0.376376509666443
1.088467001914978
0.478115677833557
-1.108798265457153
0.356045365333557
1.698818564414978
-0.986728072166443
-0.498446822166443
-1.475009202957153
-0.620517134666443
0.966396689414978
-0.132235869765282
-0.132235869765282
0.844326615333557
-0.132235869765282
-1.841220140457153
1.454677939414978
-0.132235869765282
0.111904755234718
-0.010165557265282
0.356045365333557
1.210537314414978
-1.108798265457153
-2.085360527038574
0.844326615333557
-0.986728072166443
0.966396689414978
1.576748251914978
0.233975067734718
1.454677939414978
-1.108798265457153
0.356045365333557
1.576748251914978
-0.742587447166443
-1.475009202957153
1.088467001914978
0.600185990333557
-1.230868577957153
1.942959189414978
-1.597079515457153
-0.254306197166443
1.332607626914978
-0.254306197166443
0.111904755234718
-0.742587447166443
-0.986728072166443
1.210537314414978
0.722256302833557
-0.010165557265282
1.576748251914978
-2.451571464538574
0.356045365333557
0.844326615333557
-2.207430839538574
0.966396689414978
1.454677939414978
0.111904755234718
2.065029621124268
0.844326615333557
-1.352938890457153
-0.010165557265282
-0.254306197166443
-1.230868577957153
1.088467001914978
-0.986728072166443
-0.254306197166443
1.088467001914978
0.233975067734718
-0.864657759666443
-0.498446822166443
1.454677939414978
0.356045365333557
0.722256302833557
-1.230868577957153
0.233975067734718
0.111904755234718
0.844326615333557
-0.742587447166443
-1.108798265457153
0.600185990333557
-1.108798265457153
0.111904755234718
0.844326615333557
0.966396689414978
-1.963290452957153
0.600185990333557
0.111904755234718
-0.376376509666443
1.454677939414978
-2.451571464538574
0.233975067734718
1.332607626914978
-1.108798265457153
0.356045365333557
0.722256302833557
0.356045365333557
-1.475009202957153
1.576748251914978
0.478115677833557
-0.498446822166443
-0.498446822166443
0.111904755234718
-0.010165557265282
2.065029621124268
0.844326615333557
-1.841220140457153
0.600185990333557
1.210537314414978
-1.475009202957153
-1.597079515457153
0.111904755234718
0.356045365333557
0.111904755234718
1.088467001914978
0.844326615333557
1.454677939414978
-1.963290452957153
-1.841220140457153
0.722256302833557
0.233975067734718
-0.742587447166443
1.454677939414978
0.722256302833557
-0.986728072166443
0.356045365333557
-0.620517134666443
-1.108798265457153
-0.254306197166443
-0.132235869765282
-0.864657759666443
1.454677939414978
0.356045365333557
-0.376376509666443
0.233975067734718
-0.620517134666443
-0.620517134666443
1.454677939414978
-0.864657759666443
-1.597079515457153
0.356045365333557
0.966396689414978
0.233975067734718
-1.230868577957153
1.454677939414978
-0.132235869765282
-0.620517134666443
-0.132235869765282
0.844326615333557
-0.498446822166443
0.233975067734718
-0.742587447166443
0.111904755234718
-0.254306197166443
0.844326615333557
-0.010165557265282
-1.108798265457153
1.088467001914978
0.356045365333557
0.844326615333557
-1.719149827957153
-0.254306197166443
-0.132235869765282
-0.132235869765282
0.233975067734718
0.722256302833557
-0.132235869765282
-1.230868577957153
0.722256302833557
1.210537314414978
-0.132235869765282
-1.230868577957153
0.478115677833557
0.966396689414978
-0.742587447166443
-0.620517134666443
-0.498446822166443
-0.132235869765282
0.600185990333557
-0.132235869765282
1.454677939414978
1.454677939414978
-0.986728072166443
0.478115677833557
0.233975067734718
-0.864657759666443
-0.010165557265282
-0.620517134666443
0.111904755234718
0.478115677833557
-0.742587447166443
-0.254306197166443
-0.254306197166443
1.332607626914978
-0.010165557265282
-0.742587447166443
0.600185990333557
0.478115677833557
-0.620517134666443
0.600185990333557
-0.010165557265282
-0.376376509666443
0.722256302833557
0.233975067734718
0.233975067734718
0.111904755234718
-1.597079515457153
0.356045365333557
0.356045365333557
0.478115677833557
0.356045365333557
-0.254306197166443
0.844326615333557
1.088467001914978
-0.498446822166443
-2.207430839538574
1.942959189414978
-0.864657759666443
-0.742587447166443
0.600185990333557
-0.986728072166443
-0.254306197166443
0.111904755234718
0.356045365333557
-0.132235869765282
-0.010165557265282
0.844326615333557
-0.376376509666443
-1.352938890457153
-0.376376509666443
1.332607626914978
0.600185990333557
-0.376376509666443
-2.085360527038574
-1.352938890457153
2.309170246124268
1.210537314414978
-0.864657759666443
0.233975067734718
0.600185990333557
-0.620517134666443
-1.230868577957153
-0.376376509666443
0.478115677833557
-1.108798265457153
0.600185990333557
0.600185990333557
-0.742587447166443
-0.132235869765282
0.600185990333557
1.454677939414978
0.478115677833557
-0.010165557265282
-0.254306197166443
-2.207430839538574
-0.986728072166443
1.332607626914978
0.600185990333557
-0.620517134666443
0.478115677833557
0.722256302833557
-0.864657759666443
-1.230868577957153
0.111904755234718
0.111904755234718
-0.132235869765282
0.478115677833557
1.698818564414978
-0.986728072166443
-1.719149827957153
1.454677939414978
-0.498446822166443
-0.620517134666443
1.454677939414978
-0.132235869765282
0.966396689414978
0.233975067734718
-1.963290452957153
0.111904755234718
-1.475009202957153
-0.864657759666443
2.065029621124268
1.210537314414978
1.942959189414978
0.233975067734718
-2.207430839538574
-0.620517134666443
0.356045365333557
-0.010165557265282
0.233975067734718
0.478115677833557
-1.352938890457153
1.088467001914978
0.722256302833557
-0.986728072166443
-0.742587447166443
-0.010165557265282
1.210537314414978
-0.010165557265282
-0.986728072166443
-0.010165557265282
-0.010165557265282
1.454677939414978
-0.864657759666443
-0.376376509666443
0.966396689414978
-0.010165557265282
0.722256302833557
-0.254306197166443
-1.963290452957153
1.088467001914978
0.722256302833557
-0.498446822166443
0.356045365333557
-1.597079515457153
0.111904755234718
0.600185990333557
-0.010165557265282
1.088467001914978
-368.662475585937500
-1312.021728515625000
-507.944702148437500
53.212490081787109
-76.792388916015625
-47.739650726318359
12.929286956787109
-8.066805839538574
-2.695712089538574
7.436122894287109
1.210537314414978
1.698818564414978
4.018154144287109
2.797451496124268
1.576748251914978
2.065029621124268
2.431240558624268
1.820888876914978
1.332607626914978
0.844326615333557
2.431240558624268
-0.254306197166443
-0.498446822166443
1.332607626914978
0.356045365333557
1.698818564414978
-0.498446822166443
0.844326615333557
-0.864657759666443
2.065029621124268
-0.742587447166443
0.600185990333557
0.233975067734718
1.210537314414978
1.454677939414978
-1.352938890457153
-0.010165557265282
1.698818564414978
-1.352938890457153
-0.620517134666443
1.210537314414978
-2.085360527038574
-0.010165557265282
0.844326615333557
0.478115677833557
0.966396689414978
0.356045365333557
-1.841220140457153
0.478115677833557
-0.864657759666443
-0.376376509666443
0.111904755234718
-1.963290452957153
1.454677939414978
1.454677939414978
-0.864657759666443
-0.986728072166443
0.111904755234718
0.111904755234718
-1.230868577957153
0.966396689414978
-0.376376509666443
-0.864657759666443
1.454677939414978
-0.254306197166443
-1.108798265457153
1.820888876914978
-0.986728072166443
-1.352938890457153
0.233975067734718
0.233975067734718
-2.085360527038574
-0.620517134666443
0.356045365333557
0.111904755234718
0.233975067734718
-0.132235869765282
-0.620517134666443
-0.254306197166443
0.722256302833557
-1.230868577957153
0.233975067734718
0.844326615333557
-1.108798265457153
-0.132235869765282
0.111904755234718
0.111904755234718
-1.108798265457153
0.722256302833557
-1.352938890457153
-0.132235869765282
1.942959189414978
0.478115677833557
-2.207430839538574
0.600185990333557
1.332607626914978
-0.498446822166443
-0.986728072166443
-0.254306197166443
-0.986728072166443
0.966396689414978
-1.230868577957153
0.966396689414978
0.111904755234718
-0.986728072166443
-1.475009202957153
-0.498446822166443
1.210537314414978
0.844326615333557
-0.254306197166443
-0.010165557265282
0.844326615333557
-2.329501152038574
-0.376376509666443
1.454677939414978
-0.986728072166443
0.722256302833557
-0.254306197166443
0.478115677833557
-1.108798265457153
-2.329501152038574
0.600185990333557
0.966396689414978
-0.498446822166443
-0.254306197166443
2.309170246124268
-0.132235869765282
-2.207430839538574
0.966396689414978
-1.108798265457153
-1.108798265457153
2.065029621124268
-2.207430839538574
-1.230868577957153
2.553310871124268
-0.010165557265282
-0.742587447166443
-0.376376509666443
0.111904755234718
0.111904755234718
0.233975067734718
0.356045365333557
-0.498446822166443
-1.352938890457153
-0.620517134666443
0.722256302833557
0.233975067734718
-2.451571464538574
1.210537314414978
-0.498446822166443
0.478115677833557
-0.742587447166443
0.233975067734718
0.600185990333557
0.233975067734718
1.088467001914978
-0.986728072166443
-0.864657759666443
-0.254306197166443
-1.108798265457153
-0.986728072166443
1.454677939414978
-0.376376509666443
-0.254306197166443
0.478115677833557
0.111904755234718
-0.132235869765282
-1.475009202957153
-0.254306197166443
0.111904755234718
-0.132235869765282
0.966396689414978
0.844326615333557
-1.475009202957153
0.111904755234718
0.356045365333557
-1.963290452957153
1.576748251914978
-0.742587447166443
0.111904755234718
0.600185990333557
-0.742587447166443
0.600185990333557
-0.742587447166443
-1.963290452957153
0.233975067734718
-0.498446822166443
2.431240558624268
0.233975067734718
-1.597079515457153
-0.742587447166443
0.356045365333557
0.111904755234718
-0.986728072166443
1.454677939414978
1.332607626914978
-1.719149827957153
-1.108798265457153
0.111904755234718
-0.986728072166443
-0.864657759666443
2.187099933624268
0.966396689414978
-1.352938890457153
-0.620517134666443
0.966396689414978
0.600185990333557
0.722256302833557
-0.742587447166443
-0.132235869765282
-0.376376509666443
-0.986728072166443
-0.010165557265282
0.478115677833557
0.111904755234718
-1.352938890457153
1.210537314414978
0.111904755234718
-0.376376509666443
0.844326615333557
-1.230868577957153
0.356045365333557
0.233975067734718
-0.132235869765282
-0.864657759666443
-0.742587447166443
0.600185990333557
-0.498446822166443
-0.620517134666443
-0.498446822166443
-0.010165557265282
-0.132235869765282
1.820888876914978
-0.010165557265282
-1.597079515457153
0.111904755234718
0.111904755234718
-0.498446822166443
-1.352938890457153
-0.010165557265282
1.698818564414978
-0.620517134666443
-1.108798265457153
0.111904755234718
-1.230868577957153
-0.498446822166443
1.210537314414978
0.966396689414978
0.356045365333557
-0.376376509666443
-0.620517134666443
-0.010165557265282
-0.620517134666443
-0.986728072166443
0.356045365333557
0.111904755234718
-1.352938890457153
-0.864657759666443
2.797451496124268
-0.986728072166443
-0.864657759666443
0.478115677833557
0.356045365333557
0.722256302833557
0.600185990333557
0.111904755234718
-0.498446822166443
-0.254306197166443
-1.719149827957153
-2.573641777038574
2.431240558624268
-0.498446822166443
0.722256302833557
1.698818564414978
-1.597079515457153
0.356045365333557
-0.010165557265282
-0.254306197166443
-0.986728072166443
-1.108798265457153
-0.620517134666443
2.553310871124268
-0.010165557265282
-0.986728072166443
-0.254306197166443
0.722256302833557
-1.108798265457153
1.332607626914978
0.233975067734718
-0.986728072166443
-0.742587447166443
-1.963290452957153
2.065029621124268
-1.475009202957153
-1.230868577957153
1.942959189414978
0.111904755234718
-0.864657759666443
1.698818564414978
-1.475009202957153
-0.132235869765282
-0.742587447166443
0.111904755234718
-1.108798265457153
-0.376376509666443
1.454677939414978
-0.742587447166443
-0.864657759666443
0.478115677833557
0.111904755234718
0.844326615333557
0.356045365333557
-0.742587447166443
0.111904755234718
-0.498446822166443
-1.475009202957153
-0.132235869765282
0.966396689414978
-1.230868577957153
1.210537314414978
-0.254306197166443
-1.352938890457153
0.111904755234718
0.356045365333557
-0.742587447166443
1.088467001914978
0.111904755234718
1.332607626914978
-0.498446822166443
-1.230868577957153
1.088467001914978
0.722256302833557
-1.108798265457153
-1.475009202957153
-0.132235869765282
-0.010165557265282
-0.620517134666443
0.233975067734718
0.478115677833557
-1.597079515457153
-0.254306197166443
1.698818564414978
-1.230868577957153
1.454677939414978
-0.254306197166443
-0.864657759666443
0.111904755234718
0.111904755234718
0.600185990333557
-0.742587447166443
0.478115677833557
-0.132235869765282
0.233975067734718
-0.620517134666443
0.478115677833557
-0.376376509666443
-1.230868577957153
0.111904755234718
1.210537314414978
-1.230868577957153
0.478115677833557
0.600185990333557
0.356045365333557
-0.376376509666443
-1.108798265457153
1.088467001914978
1.576748251914978
-1.108798265457153
-0.376376509666443
-0.376376509666443
-0.132235869765282
-1.108798265457153
-1.108798265457153
1.088467001914978
0.722256302833557
0.722256302833557
-1.597079515457153
0.111904755234718
0.356045365333557
-0.742587447166443
1.576748251914978
-0.010165557265282
-0.742587447166443
0.111904755234718
0.600185990333557
-1.597079515457153
-0.986728072166443
2.187099933624268
-0.376376509666443
-1.475009202957153
-0.254306197166443
0.111904755234718
-0.132235869765282
0.844326615333557
-0.498446822166443
-1.352938890457153
1.088467001914978
-0.620517134666443
0.233975067734718
-0.864657759666443
-0.132235869765282
-0.498446822166443
0.478115677833557
-0.254306197166443
-2.085360527038574
-0.010165557265282
2.431240558624268
-1.230868577957153
-1.352938890457153
1.454677939414978
-1.230868577957153
-0.498446822166443
1.820888876914978
-0.620517134666443
1.210537314414978
0.478115677833557
-1.475009202957153
-0.254306197166443
0.844326615333557
-1.597079515457153
-1.597079515457153
1.698818564414978
0.966396689414978
-1.963290452957153
0.966396689414978
-0.864657759666443
0.478115677833557
1.332607626914978
-1.597079515457153
-0.132235869765282
1.454677939414978
-0.620517134666443
1.576748251914978
0.478115677833557
-1.352938890457153
0.600185990333557
-0.376376509666443
0.111904755234718
-2.817782402038574
-0.498446822166443
4.140224456787109
-0.254306197166443
-1.108798265457153
-0.864657759666443
0.356045365333557
-0.376376509666443
0.478115677833557
-0.254306197166443
-0.498446822166443
-0.986728072166443
0.600185990333557
-0.132235869765282
0.844326615333557
1.332607626914978
-1.230868577957153
-0.986728072166443
-0.864657759666443
1.088467001914978
1.820888876914978
-0.376376509666443
-1.475009202957153
0.844326615333557
0.111904755234718
-0.132235869765282
-0.254306197166443
-1.352938890457153
-0.986728072166443
1.332607626914978
-0.376376509666443
-0.254306197166443
-0.132235869765282
1.698818564414978
0.478115677833557
-1.963290452957153
-1.475009202957153
0.722256302833557
-0.010165557265282
0.111904755234718
0.111904755234718
-0.254306197166443
1.454677939414978
-1.475009202957153
-0.010165557265282
3.041592121124268
-1.108798265457153
-1.475009202957153
-0.376376509666443
1.576748251914978
-0.498446822166443
-1.475009202957153
0.844326615333557
-0.010165557265282
-0.498446822166443
-0.376376509666443
1.698818564414978
-1.230868577957153
0.600185990333557
0.722256302833557
-1.841220140457153
0.478115677833557
0.356045365333557
-0.986728072166443
2.065029621124268
-0.254306197166443
-0.742587447166443
0.844326615333557
-0.620517134666443
-0.010165557265282
0.111904755234718
-0.620517134666443
0.233975067734718
0.111904755234718
0.356045365333557
-0.498446822166443
-0.010165557265282
1.942959189414978
-2.817782402038574
-1.719149827957153
2.187099933624268
-0.620517134666443
-0.010165557265282
0.111904755234718
-0.254306197166443
1.210537314414978
-0.498446822166443
-0.986728072166443
-0.498446822166443
0.111904755234718
0.111904755234718
-1.475009202957153
1.820888876914978
-1.108798265457153
0.356045365333557
2.553310871124268
-1.719149827957153
-0.376376509666443
-0.132235869765282
0.600185990333557
0.966396689414978
-1.475009202957153
-0.742587447166443
0.966396689414978
-0.620517134666443
0.600185990333557
0.111904755234718
-0.864657759666443
0.233975067734718
0.844326615333557
-0.132235869765282
-1.475009202957153
1.332607626914978
1.088467001914978
-1.841220140457153
-0.010165557265282
-0.986728072166443
0.600185990333557
0.111904755234718
0.600185990333557
0.356045365333557
-2.939852714538574
1.698818564414978
0.356045365333557
-1.475009202957153
0.600185990333557
0.478115677833557
-1.841220140457153
0.356045365333557
0.233975067734718
0.356045365333557
1.088467001914978
-0.742587447166443
-0.742587447166443
0.111904755234718
0.233975067734718
-1.963290452957153
2.187099933624268
0.233975067734718
-1.352938890457153
1.576748251914978
-1.108798265457153
-0.498446822166443
-0.742587447166443
1.454677939414978
-1.352938890457153
0.356045365333557
0.722256302833557
-0.254306197166443
-0.254306197166443
-0.742587447166443
0.233975067734718
-0.132235869765282
-0.254306197166443
0.966396689414978
0.844326615333557
-1.108798265457153
-0.010165557265282
0.722256302833557
-1.841220140457153
0.478115677833557
2.065029621124268
-2.085360527038574
-0.986728072166443
1.576748251914978
-0.620517134666443
2.187099933624268
-1.352938890457153
-0.498446822166443
0.233975067734718
-1.475009202957153
2.187099933624268
1.698818564414978
-0.742587447166443
-0.254306197166443
0.356045365333557
-1.108798265457153
-0.498446822166443
0.478115677833557
-0.010165557265282
-1.597079515457153
0.966396689414978
-0.132235869765282
-1.230868577957153
-0.132235869765282
-0.010165557265282
-0.010165557265282
-0.498446822166443
1.454677939414978
-0.254306197166443
-0.986728072166443
0.966396689414978
-1.597079515457153
-0.498446822166443
1.820888876914978
0.844326615333557
-0.498446822166443
-0.742587447166443
0.233975067734718
0.356045365333557
0.111904755234718
-0.010165557265282
-0.132235869765282
-2.207430839538574
0.722256302833557
2.309170246124268
-0.132235869765282
-1.841220140457153
0.966396689414978
-0.132235869765282
-1.475009202957153
0.844326615333557
1.820888876914978
-1.597079515457153
0.233975067734718
1.576748251914978
-1.475009202957153
-0.986728072166443
0.966396689414978
0.111904755234718
0.844326615333557
-1.108798265457153
0.356045365333557
-0.864657759666443
-0.376376509666443
0.233975067734718
1.820888876914978
-0.986728072166443
0.478115677833557
-0.254306197166443
0.233975067734718
0.356045365333557
-0.986728072166443
-0.132235869765282
-0.620517134666443
2.431240558624268
0.233975067734718
-1.597079515457153
-0.010165557265282
-0.254306197166443
-0.254306197166443
0.356045365333557
-0.010165557265282
-1.352938890457153
1.698818564414978
0.356045365333557
-0.864657759666443
0.111904755234718
0.356045365333557
0.600185990333557
-0.620517134666443
0.233975067734718
1.210537314414978
-0.254306197166443
-1.108798265457153
-0.742587447166443
-1.352938890457153
-1.108798265457153
1.820888876914978
0.356045365333557
-0.010165557265282
1.088467001914978
0.478115677833557
0.111904755234718
-0.132235869765282
-1.475009202957153
-0.742587447166443
1.820888876914978
-1.230868577957153
-0.864657759666443
0.600185990333557
-0.742587447166443
0.600185990333557
0.111904755234718
1.088467001914978
0.356045365333557
0.844326615333557
0.111904755234718
-0.376376509666443
0.111904755234718
-0.376376509666443
-0.254306197166443
-1.475009202957153
0.478115677833557
2.431240558624268
-0.864657759666443
-0.132235869765282
0.356045365333557
0.966396689414978
-0.864657759666443
-2.085360527038574
1.210537314414978
0.111904755234718
-0.864657759666443
0.478115677833557
-0.742587447166443
0.600185990333557
0.478115677833557
-1.719149827957153
0.844326615333557
0.233975067734718
-0.620517134666443
0.722256302833557
-0.498446822166443
-0.132235869765282
0.478115677833557
-0.376376509666443
-0.010165557265282
0.600185990333557
0.722256302833557
-0.010165557265282
0.233975067734718
-0.986728072166443
1.576748251914978
-0.498446822166443
-1.597079515457153
0.111904755234718
-1.230868577957153
1.210537314414978
0.356045365333557
-1.352938890457153
1.332607626914978
0.233975067734718
0.233975067734718
-0.254306197166443
0.356045365333557
-0.010165557265282
0.356045365333557
-0.864657759666443
-0.376376509666443
0.722256302833557
0.111904755234718
-0.620517134666443
0.844326615333557
0.111904755234718
-0.986728072166443
0.722256302833557
0.111904755234718
-0.742587447166443
1.820888876914978
-0.620517134666443
-0.376376509666443
-0.254306197166443
-1.230868577957153
-0.498446822166443
1.454677939414978
-1.230868577957153
-0.376376509666443
1.210537314414978
0.478115677833557
-1.352938890457153
0.233975067734718
2.065029621124268
-1.719149827957153
0.844326615333557
1.454677939414978
0.356045365333557
-1.841220140457153
1.210537314414978
0.966396689414978
-0.498446822166443
-0.376376509666443
-0.864657759666443
0.600185990333557
0.478115677833557
-0.864657759666443
0.233975067734718
0.233975067734718
0.600185990333557
0.600185990333557
-0.620517134666443
-0.620517134666443
-0.254306197166443
1.698818564414978
1.454677939414978
-1.597079515457153
-0.132235869765282
-0.132235869765282
1.698818564414978
0.722256302833557
-1.475009202957153
-0.620517134666443
2.065029621124268
-0.986728072166443
-0.132235869765282
-0.498446822166443
0.111904755234718
0.600185990333557
0.233975067734718
0.233975067734718
0.233975067734718
-1.230868577957153
-0.742587447166443
1.088467001914978
-0.376376509666443
-0.742587447166443
0.478115677833557
-0.010165557265282
0.478115677833557
0.233975067734718
0.233975067734718
-0.864657759666443
1.088467001914978
-0.498446822166443
-1.352938890457153
1.210537314414978
-0.254306197166443
-1.475009202957153
2.431240558624268
-0.864657759666443
-0.742587447166443
0.844326615333557
-1.352938890457153
1.088467001914978
-0.376376509666443
-0.376376509666443
1.210537314414978
-0.010165557265282
-0.620517134666443
0.722256302833557
-0.254306197166443
0.111904755234718
-0.742587447166443
0.233975067734718
0.478115677833557
-0.986728072166443
-0.010165557265282
-0.132235869765282
0.600185990333557
-0.498446822166443
0.233975067734718
-0.376376509666443
-0.742587447166443
-0.010165557265282
0.233975067734718
-0.864657759666443
0.966396689414978
0.844326615333557
-0.376376509666443
-1.841220140457153
0.844326615333557
0.478115677833557
0.111904755234718
0.111904755234718
-0.010165557265282
-0.010165557265282
-1.230868577957153
0.844326615333557
0.356045365333557
-1.597079515457153
-0.010165557265282
-0.864657759666443
-0.620517134666443
2.187099933624268
1.576748251914978
0.600185990333557
-1.108798265457153
-2.695712089538574
0.844326615333557
0.844326615333557
-1.719149827957153
0.844326615333557
0.356045365333557
1.332607626914978
0.600185990333557
-0.742587447166443
0.722256302833557
1.210537314414978
-2.085360527038574
-0.010165557265282
0.966396689414978
-0.010165557265282
-1.230868577957153
-0.132235869765282
-0.864657759666443
-0.010165557265282
1.698818564414978
-0.986728072166443
0.233975067734718
-0.498446822166443
0.478115677833557
0.478115677833557
-0.864657759666443
0.722256302833557
0.722256302833557
-2.329501152038574
1.332607626914978
-0.254306197166443
-0.254306197166443
0.600185990333557
-0.986728072166443
0.478115677833557
1.332607626914978
-0.498446822166443
-0.010165557265282
0.722256302833557
-0.132235869765282
-1.597079515457153
0.111904755234718
0.356045365333557
-0.498446822166443
-0.742587447166443
2.187099933624268
0.722256302833557
-1.841220140457153
1.210537314414978
0.966396689414978
-0.620517134666443
-0.254306197166443
-0.010165557265282
-1.597079515457153
0.966396689414978
0.844326615333557
0.111904755234718
0.233975067734718
-0.376376509666443
-0.010165557265282
-0.742587447166443
1.088467001914978
-1.475009202957153
-0.010165557265282
1.698818564414978
-0.132235869765282
0.233975067734718
0.844326615333557
-0.498446822166443
-1.230868577957153
0.478115677833557
0.233975067734718
-0.254306197166443
-0.742587447166443
0.111904755234718
-0.864657759666443
-0.498446822166443
0.111904755234718
0.478115677833557
0.600185990333557
1.332607626914978
-0.010165557265282
-0.620517134666443
-1.963290452957153
-0.254306197166443
0.844326615333557
0.356045365333557
-0.864657759666443
1.454677939414978
0.722256302833557
-0.132235869765282
1.088467001914978
-0.742587447166443
-0.742587447166443
-0.620517134666443
0.111904755234718
0.844326615333557
-0.498446822166443
-0.742587447166443
-0.742587447166443
0.722256302833557
1.088467001914978
-1.108798265457153
2.187099933624268
-0.742587447166443
-0.742587447166443
0.233975067734718
0.600185990333557
0.478115677833557
-1.108798265457153
1.454677939414978
-0.620517134666443
0.233975067734718
1.332607626914978
-0.620517134666443
0.356045365333557
-1.108798265457153
0.722256302833557
-1.108798265457153
-0.986728072166443
1.454677939414978
0.722256302833557
-0.010165557265282
-0.620517134666443
1.088467001914978
-1.597079515457153
-0.986728072166443
1.332607626914978
-0.376376509666443
1.332607626914978
-0.254306197166443
0.722256302833557
0.111904755234718
-1.841220140457153
1.210537314414978
-0.986728072166443
0.233975067734718
1.698818564414978
-0.132235869765282
-1.963290452957153
0.111904755234718
0.722256302833557
-1.230868577957153
0.111904755234718
0.478115677833557
0.111904755234718
-0.254306197166443
0.111904755234718
0.600185990333557
-0.864657759666443
-0.132235869765282
0.356045365333557
1.454677939414978
0.478115677833557
-0.620517134666443
0.600185990333557
0.233975067734718
-1.719149827957153
2.065029621124268
-0.132235869765282
-1.719149827957153
0.233975067734718
-0.376376509666443
-1.230868577957153
-0.254306197166443
1.088467001914978
-0.376376509666443
-0.498446822166443
1.088467001914978
1.698818564414978
-0.986728072166443
-0.864657759666443
0.966396689414978
-0.254306197166443
0.356045365333557
-0.498446822166443
-1.108798265457153
0.722256302833557
0.356045365333557
0.233975067734718
-0.498446822166443
-0.742587447166443
0.356045365333557
1.210537314414978
1.698818564414978
-0.010165557265282
-1.963290452957153
0.722256302833557
-1.108798265457153
-0.864657759666443
1.942959189414978
0.111904755234718
-0.132235869765282
0.111904755234718
0.356045365333557
-0.010165557265282
0.233975067734718
-1.108798265457153
0.844326615333557
0.600185990333557
-0.864657759666443
-0.864657759666443
-0.864657759666443
