# Supplementary material for: Small Size of Recorded Neuronal Structures Confines the Accuracy in Direct Axonal Voltage Measurements
Source: eNeuro. 2021 Aug 2;8(4):ENEURO.0059-21.2021. doi: 10.1523/ENEURO.0059-21.2021 (PMC8342265; doi:10.1523/ENEURO.0059-21.2021)
Supplement: Extended Data 1 — NEURON codes producing data shown in Figures 2, 5, 8. Download Extended Data 1, ZIP file. [file enu-eN-NWR-0059-21-s01.zip › realistic amplifier model/1_amplifier construction/predicting Rf associated stray capacitance/R1=100_C1=0_R2=0_C2=0_woBB_woCPN.dat]

-0.013685899786651
-0.007582429796457
-0.013685899786651
-0.001478909980506
-0.007582429796457
-0.019789500162005
-0.013685899786651
-0.013685899786651
-0.007582429796457
-0.007582429796457
-0.013685899786651
-0.001478909980506
-0.013685899786651
-0.019789500162005
-0.007582429796457
-0.007582429796457
-0.001478909980506
-0.007582429796457
-0.007582429796457
-0.007582429796457
-0.013685899786651
-0.001478909980506
-0.001478909980506
-0.007582429796457
-0.001478909980506
-0.007582429796457
0.004624609835446
-0.001478909980506
-0.007582429796457
-0.001478909980506
-0.001478909980506
-0.001478909980506
-0.001478909980506
-0.013685899786651
-0.007582429796457
-0.007582429796457
-0.013685899786651
-0.007582429796457
-0.007582429796457
-0.007582429796457
-0.007582429796457
-0.001478909980506
-0.001478909980506
-0.001478909980506
-0.001478909980506
-0.007582429796457
-0.007582429796457
-0.001478909980506
-0.019789500162005
-0.001478909980506
0.004624609835446
-0.007582429796457
-0.001478909980506
-0.013685899786651
-0.001478909980506
0.004624609835446
-0.007582429796457
0.004624609835446
-0.007582429796457
-0.019789500162005
-0.001478909980506
-0.001478909980506
0.004624609835446
-0.001478909980506
-0.001478909980506
0.010728100314736
-0.001478909980506
-0.001478909980506
-0.001478909980506
-0.001478909980506
0.010728100314736
-0.007582429796457
-0.001478909980506
-0.001478909980506
-0.013685899786651
0.004624609835446
0.004624609835446
-0.001478909980506
-0.007582429796457
-0.007582429796457
0.010728100314736
0.004624609835446
0.004624609835446
0.004624609835446
0.004624609835446
0.010728100314736
0.004624609835446
0.004624609835446
0.004624609835446
-0.007582429796457
-0.001478909980506
-0.001478909980506
0.004624609835446
0.010728100314736
-0.007582429796457
0.004624609835446
0.004624609835446
-0.001478909980506
0.010728100314736
0.004624609835446
0.010728100314736
-0.001478909980506
-0.001478909980506
0.016831599175930
0.010728100314736
0.016831599175930
0.004624609835446
0.004624609835446
0.010728100314736
-0.001478909980506
0.010728100314736
0.016831599175930
0.004624609835446
0.004624609835446
0.004624609835446
0.016831599175930
0.010728100314736
-0.007582429796457
0.004624609835446
0.004624609835446
0.004624609835446
0.004624609835446
0.004624609835446
0.010728100314736
-0.001478909980506
0.010728100314736
0.016831599175930
0.004624609835446
0.010728100314736
0.010728100314736
0.004624609835446
0.016831599175930
0.004624609835446
0.010728100314736
0.010728100314736
0.004624609835446
0.010728100314736
0.004624609835446
0.010728100314736
0.010728100314736
-0.001478909980506
0.010728100314736
0.004624609835446
0.010728100314736
0.010728100314736
0.010728100314736
0.016831599175930
0.004624609835446
0.010728100314736
0.010728100314736
0.004624609835446
0.010728100314736
0.004624609835446
0.010728100314736
0.016831599175930
-0.001478909980506
0.010728100314736
0.004624609835446
-0.001478909980506
0.010728100314736
-0.001478909980506
0.010728100314736
0.004624609835446
-0.007582429796457
0.010728100314736
0.004624609835446
0.004624609835446
-0.007582429796457
-0.007582429796457
0.004624609835446
-0.001478909980506
-0.001478909980506
-0.007582429796457
-0.007582429796457
0.010728100314736
-0.001478909980506
0.004624609835446
0.004624609835446
-0.007582429796457
0.004624609835446
-0.001478909980506
-0.001478909980506
-0.001478909980506
-0.007582429796457
0.010728100314736
-0.007582429796457
-0.001478909980506
0.010728100314736
0.004624609835446
0.010728100314736
-0.007582429796457
-0.001478909980506
0.010728100314736
-0.007582429796457
-0.001478909980506
-0.001478909980506
-0.001478909980506
0.004624609835446
-0.007582429796457
0.010728100314736
-0.001478909980506
-0.013685899786651
0.004624609835446
-0.007582429796457
0.004624609835446
-0.001478909980506
-0.007582429796457
0.004624609835446
-0.001478909980506
-0.001478909980506
-0.001478909980506
-0.001478909980506
-0.001478909980506
-0.013685899786651
0.004624609835446
0.016831599175930
0.004624609835446
-0.001478909980506
-0.007582429796457
-0.001478909980506
-0.001478909980506
-0.007582429796457
0.004624609835446
-0.007582429796457
-0.013685899786651
-0.007582429796457
-0.007582429796457
0.004624609835446
-0.001478909980506
-0.013685899786651
-0.001478909980506
-0.007582429796457
-0.013685899786651
-0.019789500162005
-0.013685899786651
-0.001478909980506
-0.013685899786651
-0.007582429796457
-0.007582429796457
-0.013685899786651
-0.007582429796457
-0.013685899786651
-0.007582429796457
-0.007582429796457
-0.013685899786651
-0.007582429796457
-0.007582429796457
-0.013685899786651
-0.007582429796457
-0.001478909980506
-0.001478909980506
-0.013685899786651
-0.013685899786651
0.010728100314736
-0.001478909980506
-0.007582429796457
-0.001478909980506
-0.001478909980506
0.004624609835446
-0.007582429796457
-0.001478909980506
0.004624609835446
-0.007582429796457
-0.001478909980506
-0.001478909980506
-0.001478909980506
-0.001478909980506
-0.013685899786651
0.004624609835446
0.004624609835446
-0.001478909980506
-0.007582429796457
-0.013685899786651
-0.001478909980506
-0.007582429796457
-0.007582429796457
0.010728100314736
-0.001478909980506
-0.001478909980506
-0.013685899786651
-0.001478909980506
0.010728100314736
-0.007582429796457
0.004624609835446
0.004624609835446
-0.007582429796457
-0.001478909980506
-0.007582429796457
0.010728100314736
0.004624609835446
-0.007582429796457
-0.001478909980506
-0.001478909980506
-0.001478909980506
-0.007582429796457
-0.013685899786651
-0.001478909980506
-0.001478909980506
-0.001478909980506
0.004624609835446
-0.001478909980506
0.004624609835446
-0.013685899786651
-0.001478909980506
0.004624609835446
-0.001478909980506
-0.001478909980506
-0.001478909980506
-0.007582429796457
-0.001478909980506
-0.007582429796457
0.004624609835446
-0.001478909980506
0.004624609835446
0.004624609835446
-0.001478909980506
0.004624609835446
-0.007582429796457
-0.001478909980506
0.010728100314736
-0.013685899786651
-0.013685899786651
-0.001478909980506
-0.001478909980506
-0.001478909980506
-0.013685899786651
-0.007582429796457
-0.001478909980506
-0.007582429796457
-0.001478909980506
-0.007582429796457
-0.007582429796457
-0.007582429796457
-0.013685899786651
-0.001478909980506
-0.007582429796457
-0.019789500162005
-0.007582429796457
-0.007582429796457
-0.007582429796457
-0.013685899786651
-0.013685899786651
-0.001478909980506
-0.007582429796457
-0.001478909980506
-0.001478909980506
-0.007582429796457
-0.001478909980506
-0.007582429796457
-0.001478909980506
0.004624609835446
-0.007582429796457
-0.001478909980506
-0.013685899786651
-0.007582429796457
-0.001478909980506
-0.019789500162005
-0.001478909980506
-0.001478909980506
-0.001478909980506
-0.001478909980506
-0.007582429796457
-0.001478909980506
-0.001478909980506
-0.001478909980506
0.004624609835446
-0.007582429796457
0.004624609835446
-0.001478909980506
-0.007582429796457
0.004624609835446
-0.007582429796457
0.004624609835446
0.004624609835446
-0.007582429796457
-0.001478909980506
-0.007582429796457
0.004624609835446
0.004624609835446
-0.007582429796457
0.004624609835446
-0.001478909980506
-0.001478909980506
0.004624609835446
-0.001478909980506
-0.001478909980506
-0.019789500162005
0.004624609835446
0.004624609835446
-0.013685899786651
-0.001478909980506
-0.007582429796457
-0.001478909980506
-0.001478909980506
-0.013685899786651
-0.001478909980506
-0.007582429796457
-0.007582429796457
-0.001478909980506
-0.013685899786651
-0.001478909980506
-0.013685899786651
-0.013685899786651
-0.001478909980506
-0.007582429796457
-0.007582429796457
-0.013685899786651
-0.007582429796457
-0.007582429796457
-0.019789500162005
-0.001478909980506
-0.001478909980506
-0.007582429796457
-0.001478909980506
-0.013685899786651
-0.001478909980506
-0.001478909980506
-0.013685899786651
-0.001478909980506
-0.013685899786651
-0.007582429796457
-0.001478909980506
-0.001478909980506
0.004624609835446
-0.013685899786651
-0.013685899786651
-0.007582429796457
-0.001478909980506
0.004624609835446
-0.007582429796457
-0.007582429796457
0.004624609835446
-0.007582429796457
0.004624609835446
0.004624609835446
0.004624609835446
0.004624609835446
-0.007582429796457
0.010728100314736
0.010728100314736
-0.001478909980506
0.004624609835446
0.004624609835446
0.004624609835446
0.004624609835446
0.004624609835446
0.004624609835446
-0.007582429796457
0.004624609835446
0.010728100314736
-0.001478909980506
0.004624609835446
-0.001478909980506
0.010728100314736
0.010728100314736
-0.007582429796457
0.010728100314736
0.010728100314736
0.004624609835446
0.004624609835446
-0.013685899786651
0.010728100314736
0.016831599175930
0.004624609835446
0.004624609835446
-0.001478909980506
0.004624609835446
0.004624609835446
-0.001478909980506
0.004624609835446
0.004624609835446
0.004624609835446
0.004624609835446
-0.001478909980506
0.010728100314736
-0.007582429796457
0.004624609835446
0.010728100314736
-0.001478909980506
0.004624609835446
-0.001478909980506
0.004624609835446
0.010728100314736
-0.001478909980506
0.004624609835446
-0.001478909980506
0.004624609835446
0.010728100314736
0.010728100314736
0.016831599175930
-0.001478909980506
0.004624609835446
0.010728100314736
0.004624609835446
0.016831599175930
0.010728100314736
0.010728100314736
0.016831599175930
-0.001478909980506
0.010728100314736
0.010728100314736
0.004624609835446
0.010728100314736
0.004624609835446
0.004624609835446
0.004624609835446
0.004624609835446
0.010728100314736
-0.001478909980506
-0.001478909980506
0.004624609835446
0.004624609835446
0.016831599175930
-0.001478909980506
0.004624609835446
0.010728100314736
0.004624609835446
0.010728100314736
0.004624609835446
0.010728100314736
0.010728100314736
-0.001478909980506
0.010728100314736
0.010728100314736
0.004624609835446
0.004624609835446
-0.001478909980506
0.016831599175930
0.010728100314736
-0.001478909980506
0.004624609835446
0.004624609835446
0.010728100314736
0.004624609835446
0.004624609835446
0.016831599175930
0.004624609835446
-0.001478909980506
0.004624609835446
-0.001478909980506
0.004624609835446
-0.001478909980506
0.004624609835446
0.004624609835446
-0.001478909980506
0.010728100314736
0.010728100314736
0.004624609835446
-0.001478909980506
-0.001478909980506
0.010728100314736
0.010728100314736
-0.001478909980506
0.004624609835446
0.004624609835446
0.004624609835446
0.004624609835446
0.004624609835446
0.010728100314736
-0.001478909980506
0.004624609835446
0.016831599175930
0.004624609835446
0.004624609835446
0.004624609835446
0.010728100314736
0.010728100314736
-0.001478909980506
0.010728100314736
0.010728100314736
0.004624609835446
0.004624609835446
0.004624609835446
0.010728100314736
-0.001478909980506
-0.001478909980506
0.004624609835446
-0.001478909980506
0.010728100314736
-0.001478909980506
-0.001478909980506
0.010728100314736
-0.001478909980506
0.004624609835446
0.004624609835446
-0.001478909980506
-0.001478909980506
-0.007582429796457
0.004624609835446
0.004624609835446
-0.001478909980506
-0.001478909980506
-0.007582429796457
0.004624609835446
-0.001478909980506
-0.007582429796457
0.010728100314736
-0.007582429796457
-0.007582429796457
-0.007582429796457
-0.001478909980506
0.010728100314736
-0.013685899786651
-0.007582429796457
-0.001478909980506
-0.001478909980506
0.004624609835446
-0.007582429796457
-0.007582429796457
-0.013685899786651
-0.013685899786651
0.004624609835446
0.004624609835446
-0.001478909980506
-0.001478909980506
-0.007582429796457
0.010728100314736
0.004624609835446
-0.001478909980506
0.010728100314736
-0.001478909980506
0.004624609835446
0.004624609835446
-0.001478909980506
0.004624609835446
-0.001478909980506
0.016831599175930
0.004624609835446
-0.007582429796457
0.004624609835446
-0.001478909980506
-0.001478909980506
-0.001478909980506
-0.007582429796457
-0.001478909980506
-0.001478909980506
-0.007582429796457
-0.007582429796457
-0.007582429796457
0.004624609835446
-0.001478909980506
-0.007582429796457
0.004624609835446
-0.007582429796457
-0.001478909980506
-0.001478909980506
-0.001478909980506
-0.001478909980506
-0.013685899786651
-0.001478909980506
0.004624609835446
-0.007582429796457
-0.007582429796457
-0.013685899786651
0.004624609835446
0.004624609835446
-0.007582429796457
-0.001478909980506
-0.007582429796457
-0.007582429796457
-0.001478909980506
-0.001478909980506
0.010728100314736
-0.013685899786651
-0.013685899786651
0.004624609835446
-0.001478909980506
-0.001478909980506
-0.007582429796457
-0.001478909980506
-0.001478909980506
-0.019789500162005
-0.007582429796457
-0.013685899786651
-0.013685899786651
-0.007582429796457
-0.019789500162005
-0.001478909980506
-0.007582429796457
-0.013685899786651
0.004624609835446
-0.013685899786651
-0.013685899786651
-0.007582429796457
-0.013685899786651
-0.001478909980506
-0.013685899786651
-0.001478909980506
0.004624609835446
-0.013685899786651
-0.001478909980506
-0.007582429796457
-0.007582429796457
-0.007582429796457
-0.013685899786651
0.004624609835446
-0.007582429796457
-0.007582429796457
-0.001478909980506
-0.007582429796457
0.010728100314736
-0.001478909980506
-0.007582429796457
0.004624609835446
-0.007582429796457
0.004624609835446
0.004624609835446
0.004624609835446
0.004624609835446
-0.001478909980506
0.004624609835446
0.004624609835446
-0.001478909980506
-0.007582429796457
-0.019789500162005
0.004624609835446
-0.001478909980506
-0.013685899786651
0.004624609835446
-0.001478909980506
0.004624609835446
0.004624609835446
-0.001478909980506
0.010728100314736
-0.001478909980506
-0.007582429796457
0.004624609835446
0.004624609835446
0.004624609835446
-0.007582429796457
-0.001478909980506
0.004624609835446
-0.007582429796457
-0.001478909980506
-0.001478909980506
0.004624609835446
-0.001478909980506
-0.013685899786651
-0.001478909980506
0.004624609835446
-0.001478909980506
0.004624609835446
-0.001478909980506
-0.001478909980506
-0.001478909980506
-0.001478909980506
0.010728100314736
-0.001478909980506
-0.001478909980506
0.010728100314736
0.010728100314736
0.016831599175930
0.004624609835446
-0.001478909980506
0.010728100314736
-0.001478909980506
0.010728100314736
0.004624609835446
-0.001478909980506
0.010728100314736
0.004624609835446
0.010728100314736
-0.001478909980506
-0.001478909980506
0.016831599175930
0.004624609835446
0.010728100314736
0.010728100314736
0.004624609835446
0.010728100314736
0.004624609835446
0.010728100314736
0.010728100314736
0.004624609835446
0.010728100314736
0.004624609835446
0.004624609835446
0.010728100314736
-0.001478909980506
0.004624609835446
0.004624609835446
0.010728100314736
0.010728100314736
0.004624609835446
0.016831599175930
0.010728100314736
0.004624609835446
0.004624609835446
-0.001478909980506
0.010728100314736
0.010728100314736
0.004624609835446
0.004624609835446
-0.013685899786651
0.010728100314736
0.004624609835446
-0.007582429796457
0.004624609835446
-0.001478909980506
0.004624609835446
-0.001478909980506
-0.001478909980506
0.010728100314736
0.004624609835446
0.010728100314736
0.004624609835446
0.004624609835446
0.010728100314736
0.004624609835446
0.010728100314736
0.010728100314736
0.004624609835446
0.010728100314736
0.004624609835446
0.004624609835446
0.010728100314736
0.004624609835446
0.016831599175930
0.010728100314736
0.004624609835446
0.010728100314736
-0.001478909980506
0.004624609835446
0.016831599175930
0.016831599175930
0.004624609835446
0.004624609835446
0.016831599175930
0.016831599175930
0.010728100314736
0.010728100314736
0.004624609835446
0.016831599175930
0.010728100314736
0.010728100314736
0.016831599175930
-0.001478909980506
-0.007582429796457
0.004624609835446
0.010728100314736
0.010728100314736
-0.001478909980506
-0.001478909980506
0.004624609835446
0.004624609835446
0.004624609835446
0.004624609835446
0.004624609835446
0.004624609835446
-0.001478909980506
0.016831599175930
0.010728100314736
0.004624609835446
0.004624609835446
-0.001478909980506
0.010728100314736
0.004624609835446
-0.001478909980506
0.004624609835446
0.004624609835446
0.004624609835446
0.004624609835446
-0.007582429796457
0.004624609835446
0.004624609835446
0.004624609835446
0.004624609835446
-0.007582429796457
0.004624609835446
-0.001478909980506
0.004624609835446
0.004624609835446
-0.001478909980506
0.016831599175930
0.004624609835446
0.004624609835446
0.010728100314736
-0.007582429796457
0.010728100314736
0.004624609835446
-0.001478909980506
0.016831599175930
0.004624609835446
0.004624609835446
-0.001478909980506
0.004624609835446
0.004624609835446
-0.007582429796457
0.004624609835446
0.004624609835446
0.004624609835446
0.010728100314736
-0.001478909980506
0.010728100314736
0.010728100314736
-0.001478909980506
0.016831599175930
-0.001478909980506
-0.001478909980506
0.004624609835446
-0.001478909980506
0.004624609835446
-0.007582429796457
-0.001478909980506
0.010728100314736
-0.007582429796457
-0.001478909980506
-0.001478909980506
0.010728100314736
0.004624609835446
-0.007582429796457
0.010728100314736
-0.001478909980506
-0.001478909980506
0.010728100314736
-0.007582429796457
0.004624609835446
0.004624609835446
0.004624609835446
0.010728100314736
-0.001478909980506
0.004624609835446
-0.001478909980506
-0.001478909980506
0.010728100314736
-0.001478909980506
-0.001478909980506
-0.001478909980506
-0.007582429796457
0.004624609835446
-0.007582429796457
0.004624609835446
0.004624609835446
-0.001478909980506
0.004624609835446
-0.007582429796457
-0.001478909980506
-0.001478909980506
-0.013685899786651
0.004624609835446
-0.001478909980506
-0.013685899786651
0.004624609835446
0.004624609835446
-0.001478909980506
-0.007582429796457
-0.007582429796457
0.010728100314736
-0.001478909980506
-0.007582429796457
-0.007582429796457
-0.007582429796457
-0.007582429796457
-0.007582429796457
0.010728100314736
0.004624609835446
-0.013685899786651
0.004624609835446
-0.001478909980506
-0.007582429796457
-0.013685899786651
-0.019789500162005
0.010728100314736
-0.007582429796457
-0.019789500162005
0.004624609835446
-0.001478909980506
-0.001478909980506
-0.001478909980506
-0.001478909980506
-0.001478909980506
-0.013685899786651
-0.001478909980506
-0.001478909980506
-0.007582429796457
-0.007582429796457
-0.007582429796457
0.010728100314736
0.004624609835446
-0.001478909980506
0.010728100314736
-0.007582429796457
-0.001478909980506
0.010728100314736
-0.001478909980506
0.010728100314736
-0.001478909980506
0.004624609835446
0.010728100314736
-0.001478909980506
0.004624609835446
-0.001478909980506
0.010728100314736
0.010728100314736
-0.001478909980506
0.010728100314736
-0.001478909980506
0.010728100314736
0.010728100314736
-0.007582429796457
0.010728100314736
0.004624609835446
-0.001478909980506
0.010728100314736
-0.001478909980506
-0.001478909980506
-0.007582429796457
-0.007582429796457
0.010728100314736
0.004624609835446
-0.001478909980506
-0.001478909980506
0.004624609835446
0.004624609835446
-0.007582429796457
0.004624609835446
0.004624609835446
0.004624609835446
0.004624609835446
-0.001478909980506
0.016831599175930
0.004624609835446
-0.007582429796457
0.010728100314736
0.004624609835446
-0.001478909980506
0.004624609835446
-0.001478909980506
0.004624609835446
-0.007582429796457
-0.007582429796457
0.004624609835446
-0.001478909980506
-0.001478909980506
0.004624609835446
0.004624609835446
0.004624609835446
0.004624609835446
0.010728100314736
0.010728100314736
0.004624609835446
0.004624609835446
0.004624609835446
0.004624609835446
-0.001478909980506
-0.001478909980506
0.016831599175930
0.010728100314736
0.004624609835446
0.004624609835446
-0.001478909980506
0.004624609835446
0.004624609835446
-0.001478909980506
0.004624609835446
-0.001478909980506
0.010728100314736
0.004624609835446
0.010728100314736
0.016831599175930
-0.007582429796457
0.004624609835446
0.010728100314736
0.004624609835446
0.004624609835446
-0.007582429796457
0.004624609835446
0.010728100314736
-0.001478909980506
0.010728100314736
0.004624609835446
0.004624609835446
0.004624609835446
0.004624609835446
0.010728100314736
-0.001478909980506
0.004624609835446
0.010728100314736
0.004624609835446
0.010728100314736
-0.001478909980506
0.010728100314736
0.010728100314736
-0.007582429796457
0.004624609835446
0.004624609835446
0.004624609835446
0.004624609835446
-0.001478909980506
0.010728100314736
-0.007582429796457
-0.001478909980506
0.010728100314736
-0.001478909980506
-0.001478909980506
-0.001478909980506
-0.001478909980506
0.004624609835446
-0.013685899786651
0.004624609835446
-0.001478909980506
-0.007582429796457
0.004624609835446
-0.007582429796457
0.004624609835446
-0.007582429796457
-0.007582429796457
0.004624609835446
-0.001478909980506
-0.001478909980506
-0.001478909980506
-0.007582429796457
0.004624609835446
-0.013685899786651
-0.007582429796457
-0.001478909980506
-0.007582429796457
-0.001478909980506
-0.007582429796457
-0.007582429796457
-0.007582429796457
-0.013685899786651
-0.001478909980506
-0.007582429796457
-0.007582429796457
0.004624609835446
-0.007582429796457
-0.001478909980506
-0.001478909980506
-0.001478909980506
-0.001478909980506
-0.001478909980506
-0.001478909980506
-0.001478909980506
-0.007582429796457
0.004624609835446
-0.001478909980506
0.004624609835446
0.010728100314736
0.004624609835446
0.010728100314736
-0.001478909980506
-0.001478909980506
0.010728100314736
-0.013685899786651
-0.001478909980506
0.004624609835446
-0.001478909980506
-0.001478909980506
-0.007582429796457
0.004624609835446
0.004624609835446
-0.001478909980506
-0.001478909980506
-0.001478909980506
0.010728100314736
0.004624609835446
-0.001478909980506
0.010728100314736
-0.007582429796457
0.004624609835446
0.010728100314736
0.004624609835446
0.016831599175930
-0.001478909980506
-0.001478909980506
0.010728100314736
-0.001478909980506
0.016831599175930
0.004624609835446
0.004624609835446
0.004624609835446
0.004624609835446
0.016831599175930
0.010728100314736
0.010728100314736
0.010728100314736
0.004624609835446
0.016831599175930
0.004624609835446
0.004624609835446
0.016831599175930
0.004624609835446
0.004624609835446
-0.007582429796457
-0.001478909980506
0.010728100314736
-0.007582429796457
0.010728100314736
0.004624609835446
-0.007582429796457
0.010728100314736
0.004624609835446
0.010728100314736
0.010728100314736
-0.001478909980506
0.010728100314736
0.004624609835446
0.004624609835446
-0.001478909980506
0.004624609835446
0.016831599175930
-0.001478909980506
-0.001478909980506
0.004624609835446
-0.001478909980506
0.004624609835446
-0.007582429796457
0.004624609835446
-0.001478909980506
-0.007582429796457
0.010728100314736
-0.001478909980506
-0.001478909980506
0.004624609835446
-0.001478909980506
0.004624609835446
-0.001478909980506
-0.001478909980506
0.004624609835446
-0.007582429796457
0.004624609835446
-0.001478909980506
-0.001478909980506
-0.001478909980506
-0.013685899786651
-0.001478909980506
-0.007582429796457
-0.019789500162005
-0.001478909980506
0.004624609835446
-0.007582429796457
-0.013685899786651
-0.007582429796457
0.004624609835446
-0.001478909980506
-0.001478909980506
-0.001478909980506
-0.007582429796457
-0.001478909980506
-0.001478909980506
-0.001478909980506
-0.001478909980506
-0.007582429796457
-0.001478909980506
-0.001478909980506
-0.001478909980506
0.004624609835446
-0.013685899786651
-0.007582429796457
-0.001478909980506
-0.001478909980506
-0.001478909980506
-0.013685899786651
-0.001478909980506
0.004624609835446
-0.001478909980506
-0.001478909980506
-0.007582429796457
-0.001478909980506
-0.007582429796457
-0.007582429796457
0.010728100314736
-0.001478909980506
-0.007582429796457
0.004624609835446
-0.007582429796457
-0.001478909980506
-0.007582429796457
-0.007582429796457
-0.001478909980506
-0.013685899786651
-0.013685899786651
-0.007582429796457
-0.007582429796457
-0.007582429796457
-0.019789500162005
-0.007582429796457
-0.007582429796457
-0.007582429796457
-0.001478909980506
-0.007582429796457
-0.007582429796457
-0.007582429796457
-0.001478909980506
0.016831599175930
-0.001478909980506
-0.001478909980506
-0.001478909980506
-0.007582429796457
0.010728100314736
-0.007582429796457
-0.013685899786651
-0.007582429796457
-0.007582429796457
0.004624609835446
-0.007582429796457
-0.007582429796457
-0.001478909980506
-0.013685899786651
-0.001478909980506
-0.001478909980506
-0.001478909980506
-0.001478909980506
-0.007582429796457
0.004624609835446
-0.007582429796457
-0.007582429796457
0.004624609835446
-0.007582429796457
-0.007582429796457
-0.007582429796457
-0.001478909980506
-0.001478909980506
-0.013685899786651
-0.001478909980506
-0.001478909980506
-0.001478909980506
-0.007582429796457
-0.013685899786651
0.004624609835446
-0.007582429796457
-0.019789500162005
-0.001478909980506
-0.007582429796457
-0.001478909980506
-0.007582429796457
-0.013685899786651
-0.001478909980506
-0.007582429796457
-0.007582429796457
-0.001478909980506
-0.007582429796457
-0.007582429796457
-0.001478909980506
0.004624609835446
-0.001478909980506
-0.013685899786651
-0.007582429796457
-0.007582429796457
-0.001478909980506
-0.007582429796457
-0.013685899786651
-0.007582429796457
-0.007582429796457
-0.007582429796457
0.004624609835446
-0.001478909980506
-0.001478909980506
-0.013685899786651
-0.013685899786651
-0.001478909980506
-0.001478909980506
-0.007582429796457
-0.007582429796457
-0.013685899786651
-0.007582429796457
-0.013685899786651
-0.013685899786651
0.004624609835446
-0.001478909980506
-0.007582429796457
-0.001478909980506
0.004624609835446
0.004624609835446
-0.007582429796457
0.004624609835446
0.004624609835446
-0.007582429796457
0.004624609835446
-0.001478909980506
-0.001478909980506
-0.001478909980506
-0.001478909980506
0.010728100314736
0.004624609835446
-0.007582429796457
-0.007582429796457
0.004624609835446
0.010728100314736
-0.001478909980506
0.004624609835446
0.004624609835446
-0.013685899786651
0.004624609835446
0.010728100314736
0.010728100314736
-0.001478909980506
-0.019789500162005
-0.001478909980506
-0.001478909980506
-0.001478909980506
0.004624609835446
-0.001478909980506
-0.001478909980506
-0.001478909980506
-0.001478909980506
0.010728100314736
-0.007582429796457
0.004624609835446
-0.001478909980506
-0.001478909980506
0.004624609835446
-0.013685899786651
0.004624609835446
-0.001478909980506
-0.007582429796457
0.010728100314736
0.004624609835446
0.010728100314736
0.004624609835446
-0.007582429796457
-0.001478909980506
0.004624609835446
0.010728100314736
-0.001478909980506
-0.007582429796457
-0.001478909980506
-0.007582429796457
0.004624609835446
-0.001478909980506
-0.007582429796457
-0.001478909980506
-0.007582429796457
0.004624609835446
0.010728100314736
-0.013685899786651
-0.001478909980506
0.004624609835446
-0.001478909980506
-0.001478909980506
-0.001478909980506
0.004624609835446
-0.001478909980506
-0.007582429796457
0.004624609835446
0.004624609835446
-0.001478909980506
-0.001478909980506
0.004624609835446
0.004624609835446
-0.007582429796457
-0.001478909980506
0.004624609835446
-0.007582429796457
-0.001478909980506
0.004624609835446
0.010728100314736
0.004624609835446
-0.007582429796457
0.004624609835446
0.004624609835446
-0.007582429796457
-0.001478909980506
-0.001478909980506
-0.001478909980506
-0.001478909980506
-0.001478909980506
0.004624609835446
-0.007582429796457
-0.007582429796457
-0.007582429796457
-0.001478909980506
0.004624609835446
-0.007582429796457
-0.007582429796457
-0.001478909980506
-0.007582429796457
0.004624609835446
-0.001478909980506
-0.001478909980506
-0.007582429796457
-0.019789500162005
-0.001478909980506
-0.007582429796457
-0.007582429796457
-0.001478909980506
-0.019789500162005
-0.007582429796457
-0.001478909980506
-0.007582429796457
-0.007582429796457
-0.019789500162005
-0.007582429796457
-0.013685899786651
-0.013685899786651
-0.007582429796457
-0.019789500162005
-0.007582429796457
-0.001478909980506
-0.001478909980506
-0.007582429796457
-0.019789500162005
0.004624609835446
-0.007582429796457
-0.019789500162005
-0.007582429796457
-0.013685899786651
-0.007582429796457
-0.013685899786651
-0.025893000885844
-0.007582429796457
-0.025893000885844
-0.019789500162005
-0.007582429796457
-0.019789500162005
-0.013685899786651
-0.013685899786651
-0.001478909980506
-0.007582429796457
-0.019789500162005
-0.007582429796457
-0.007582429796457
-0.001478909980506
-0.007582429796457
-0.013685899786651
-0.001478909980506
-0.019789500162005
-0.013685899786651
-0.007582429796457
-0.019789500162005
-0.019789500162005
-0.025893000885844
-0.019789500162005
-0.007582429796457
-0.019789500162005
-0.019789500162005
-0.019789500162005
-0.013685899786651
-0.013685899786651
-0.019789500162005
-0.007582429796457
-0.007582429796457
-0.019789500162005
-0.019789500162005
-0.025893000885844
-0.019789500162005
-0.007582429796457
-0.013685899786651
-0.013685899786651
-0.025893000885844
-0.019789500162005
-0.013685899786651
-0.019789500162005
-0.013685899786651
-0.019789500162005
-0.025893000885844
-0.013685899786651
-0.019789500162005
-0.019789500162005
-0.019789500162005
-0.013685899786651
-0.013685899786651
-0.013685899786651
-0.007582429796457
-0.013685899786651
-0.019789500162005
-0.013685899786651
-0.007582429796457
-0.001478909980506
-0.013685899786651
-0.025893000885844
-0.007582429796457
-0.013685899786651
-0.019789500162005
-0.013685899786651
-0.019789500162005
-0.019789500162005
-0.019789500162005
-0.013685899786651
-0.001478909980506
-0.013685899786651
-0.007582429796457
-0.007582429796457
-0.013685899786651
-0.013685899786651
-0.025893000885844
-0.013685899786651
-0.007582429796457
-0.013685899786651
-0.007582429796457
-0.019789500162005
-0.013685899786651
-0.013685899786651
-0.019789500162005
-0.001478909980506
-0.019789500162005
-0.013685899786651
-0.013685899786651
-0.013685899786651
-0.001478909980506
-0.013685899786651
-0.007582429796457
-0.007582429796457
-0.013685899786651
-0.007582429796457
-0.019789500162005
-0.007582429796457
-0.001478909980506
-0.013685899786651
-0.001478909980506
-0.007582429796457
-0.019789500162005
-0.013685899786651
-0.019789500162005
-0.007582429796457
-0.019789500162005
-0.025893000885844
-0.007582429796457
-0.013685899786651
-0.013685899786651
-0.025893000885844
-0.013685899786651
-0.007582429796457
-0.025893000885844
-0.013685899786651
-0.019789500162005
-0.019789500162005
-0.013685899786651
-0.019789500162005
-0.007582429796457
-0.007582429796457
-0.013685899786651
-0.007582429796457
-0.019789500162005
-0.013685899786651
-0.013685899786651
-0.019789500162005
-0.007582429796457
-0.025893000885844
-0.013685899786651
-0.001478909980506
-0.007582429796457
-0.007582429796457
-0.013685899786651
-0.013685899786651
-0.007582429796457
-0.019789500162005
-0.019789500162005
-0.013685899786651
-0.013685899786651
-0.013685899786651
-0.019789500162005
-0.007582429796457
-0.019789500162005
-0.019789500162005
-0.013685899786651
-0.019789500162005
-0.007582429796457
-0.007582429796457
-0.025893000885844
-0.007582429796457
-0.013685899786651
-0.013685899786651
-0.007582429796457
-0.013685899786651
-0.007582429796457
-0.019789500162005
-0.013685899786651
-0.007582429796457
-0.019789500162005
-0.007582429796457
-0.007582429796457
-0.007582429796457
-0.007582429796457
-0.019789500162005
-0.007582429796457
-0.007582429796457
-0.013685899786651
-0.001478909980506
-0.013685899786651
-0.001478909980506
-0.007582429796457
-0.013685899786651
0.004624609835446
-0.013685899786651
-0.007582429796457
-0.007582429796457
-0.013685899786651
-0.007582429796457
-0.013685899786651
-0.007582429796457
-0.001478909980506
-0.013685899786651
-0.007582429796457
-0.007582429796457
-0.001478909980506
-0.013685899786651
-0.019789500162005
0.010728100314736
-0.007582429796457
-0.013685899786651
-0.001478909980506
-0.013685899786651
-0.001478909980506
-0.007582429796457
-0.007582429796457
0.004624609835446
-0.013685899786651
-0.007582429796457
-0.013685899786651
-0.007582429796457
0.004624609835446
-0.013685899786651
-0.007582429796457
-0.007582429796457
-0.007582429796457
-0.001478909980506
-0.007582429796457
0.004624609835446
-0.007582429796457
-0.007582429796457
0.004624609835446
-0.007582429796457
0.004624609835446
-0.001478909980506
-0.001478909980506
0.010728100314736
-0.001478909980506
0.004624609835446
-0.001478909980506
-0.001478909980506
0.004624609835446
-0.007582429796457
0.004624609835446
-0.001478909980506
-0.013685899786651
-0.001478909980506
-0.007582429796457
-0.013685899786651
-0.007582429796457
-0.007582429796457
0.010728100314736
-0.001478909980506
-0.013685899786651
0.004624609835446
-0.001478909980506
-0.001478909980506
-0.001478909980506
-0.001478909980506
-0.001478909980506
-0.007582429796457
-0.007582429796457
-0.007582429796457
-0.007582429796457
-0.001478909980506
-0.001478909980506
0.004624609835446
-0.001478909980506
-0.013685899786651
-0.001478909980506
0.004624609835446
-0.001478909980506
-0.001478909980506
-0.001478909980506
0.004624609835446
0.004624609835446
-0.001478909980506
0.004624609835446
-0.001478909980506
-0.001478909980506
-0.001478909980506
-0.001478909980506
0.004624609835446
-0.007582429796457
-0.001478909980506
0.004624609835446
-0.001478909980506
0.004624609835446
-0.013685899786651
0.004624609835446
0.004624609835446
-0.007582429796457
-0.001478909980506
-0.001478909980506
-0.001478909980506
0.004624609835446
-0.001478909980506
0.004624609835446
-0.001478909980506
-0.007582429796457
0.004624609835446
0.004624609835446
-0.001478909980506
-0.007582429796457
0.004624609835446
0.004624609835446
-0.007582429796457
-0.001478909980506
-0.007582429796457
-0.001478909980506
-0.001478909980506
-0.013685899786651
0.004624609835446
-0.001478909980506
-0.007582429796457
-0.001478909980506
-0.007582429796457
-0.007582429796457
-0.007582429796457
-0.001478909980506
0.004624609835446
-0.007582429796457
-0.001478909980506
-0.001478909980506
-0.001478909980506
0.010728100314736
-0.001478909980506
0.004624609835446
-0.001478909980506
-0.013685899786651
-0.001478909980506
-0.001478909980506
-0.007582429796457
-0.007582429796457
-0.013685899786651
-0.001478909980506
-0.001478909980506
-0.007582429796457
-0.001478909980506
-0.007582429796457
-0.001478909980506
-0.013685899786651
-0.007582429796457
0.004624609835446
-0.013685899786651
-0.001478909980506
-0.007582429796457
-0.007582429796457
-0.001478909980506
-0.007582429796457
-0.001478909980506
0.004624609835446
-0.007582429796457
-0.001478909980506
0.004624609835446
0.004624609835446
-0.001478909980506
-0.007582429796457
0.004624609835446
0.004624609835446
0.004624609835446
0.004624609835446
0.004624609835446
0.004624609835446
-0.007582429796457
-0.001478909980506
0.010728100314736
-0.001478909980506
-0.001478909980506
-0.007582429796457
-0.007582429796457
0.004624609835446
-0.007582429796457
-0.001478909980506
0.004624609835446
-0.013685899786651
-0.007582429796457
-0.001478909980506
-0.001478909980506
-0.007582429796457
-0.001478909980506
0.010728100314736
-0.007582429796457
-0.013685899786651
-0.007582429796457
-0.001478909980506
0.004624609835446
-0.007582429796457
-0.007582429796457
-0.001478909980506
-0.013685899786651
-0.007582429796457
-0.007582429796457
-0.001478909980506
0.004624609835446
-0.007582429796457
-0.001478909980506
-0.001478909980506
-0.007582429796457
-0.001478909980506
-0.007582429796457
-0.007582429796457
-0.013685899786651
-0.013685899786651
0.004624609835446
-0.007582429796457
-0.007582429796457
-0.013685899786651
-0.007582429796457
0.004624609835446
-0.019789500162005
-0.007582429796457
-0.001478909980506
-0.013685899786651
-0.001478909980506
-0.013685899786651
-0.001478909980506
-0.001478909980506
-0.019789500162005
-0.001478909980506
-0.001478909980506
-0.007582429796457
-0.007582429796457
-0.013685899786651
-0.001478909980506
-0.013685899786651
-0.007582429796457
-0.001478909980506
-0.013685899786651
-0.001478909980506
-0.019789500162005
-0.013685899786651
-0.001478909980506
-0.013685899786651
-0.007582429796457
-0.013685899786651
-0.013685899786651
-0.007582429796457
-0.013685899786651
-0.001478909980506
-0.007582429796457
-0.013685899786651
-0.001478909980506
-0.007582429796457
-0.007582429796457
-0.013685899786651
-0.013685899786651
0.004624609835446
-0.013685899786651
-0.007582429796457
-0.001478909980506
-0.013685899786651
-0.013685899786651
-0.019789500162005
-0.001478909980506
0.004624609835446
-0.013685899786651
-0.013685899786651
-0.007582429796457
-0.007582429796457
-0.007582429796457
-0.013685899786651
-0.007582429796457
-0.013685899786651
-0.007582429796457
-0.007582429796457
-0.013685899786651
-0.007582429796457
-0.013685899786651
-0.013685899786651
-0.007582429796457
-0.019789500162005
-0.007582429796457
-0.007582429796457
-0.025893000885844
-0.013685899786651
-0.013685899786651
-0.007582429796457
0.004624609835446
-0.013685899786651
-0.007582429796457
-0.007582429796457
-0.007582429796457
-0.007582429796457
-0.007582429796457
-0.007582429796457
-0.013685899786651
-0.007582429796457
-0.001478909980506
-0.007582429796457
0.004624609835446
-0.013685899786651
-0.019789500162005
-0.001478909980506
-0.013685899786651
-0.001478909980506
-0.007582429796457
-0.013685899786651
-0.007582429796457
-0.013685899786651
-0.007582429796457
-0.007582429796457
-0.013685899786651
-0.007582429796457
-0.019789500162005
-0.007582429796457
-0.013685899786651
-0.019789500162005
-0.001478909980506
-0.007582429796457
-0.007582429796457
-0.001478909980506
-0.019789500162005
-0.007582429796457
-0.025893000885844
-0.025893000885844
-0.007582429796457
-0.013685899786651
-0.013685899786651
-0.013685899786651
-0.013685899786651
-0.007582429796457
-0.019789500162005
-0.007582429796457
-0.013685899786651
-0.019789500162005
-0.013685899786651
-0.013685899786651
-0.007582429796457
-0.013685899786651
-0.019789500162005
-0.001478909980506
-0.013685899786651
-0.007582429796457
-0.007582429796457
-0.019789500162005
-0.013685899786651
-0.019789500162005
-0.007582429796457
-0.013685899786651
-0.019789500162005
-0.007582429796457
-0.019789500162005
-0.007582429796457
-0.007582429796457
-0.013685899786651
-0.007582429796457
-0.019789500162005
-0.013685899786651
-0.007582429796457
-0.019789500162005
-0.007582429796457
-0.013685899786651
-0.007582429796457
-0.007582429796457
-0.019789500162005
-0.007582429796457
-0.007582429796457
-0.007582429796457
-0.007582429796457
-0.013685899786651
-0.007582429796457
-0.001478909980506
-0.007582429796457
-0.013685899786651
-0.013685899786651
-0.001478909980506
-0.007582429796457
-0.007582429796457
-0.001478909980506
-0.007582429796457
-0.001478909980506
-0.007582429796457
-0.013685899786651
-0.001478909980506
-0.007582429796457
-0.019789500162005
-0.007582429796457
-0.001478909980506
-0.001478909980506
-0.001478909980506
-0.007582429796457
-0.001478909980506
-0.007582429796457
-0.001478909980506
0.004624609835446
-0.001478909980506
0.004624609835446
-0.001478909980506
0.004624609835446
0.004624609835446
-0.007582429796457
0.004624609835446
0.004624609835446
0.010728100314736
0.004624609835446
-0.007582429796457
0.004624609835446
0.004624609835446
0.004624609835446
0.004624609835446
0.004624609835446
0.010728100314736
-0.001478909980506
0.004624609835446
0.010728100314736
0.004624609835446
0.010728100314736
0.004624609835446
-0.001478909980506
0.010728100314736
-0.001478909980506
0.016831599175930
0.010728100314736
-0.001478909980506
0.010728100314736
-0.001478909980506
0.004624609835446
0.004624609835446
-0.001478909980506
0.004624609835446
-0.007582429796457
0.004624609835446
0.010728100314736
0.004624609835446
0.010728100314736
-0.001478909980506
0.010728100314736
0.016831599175930
0.010728100314736
0.016831599175930
-0.001478909980506
0.010728100314736
0.022935200482607
0.010728100314736
0.010728100314736
-0.001478909980506
0.004624609835446
0.010728100314736
0.004624609835446
0.016831599175930
0.004624609835446
0.010728100314736
0.010728100314736
0.004624609835446
0.010728100314736
0.004624609835446
0.004624609835446
0.010728100314736
-0.001478909980506
0.010728100314736
0.016831599175930
0.004624609835446
0.016831599175930
0.004624609835446
0.010728100314736
0.004624609835446
-0.001478909980506
0.010728100314736
0.004624609835446
-0.001478909980506
-0.001478909980506
-0.001478909980506
0.010728100314736
0.004624609835446
-0.001478909980506
0.004624609835446
0.004624609835446
0.010728100314736
-0.001478909980506
-0.001478909980506
0.016831599175930
0.004624609835446
0.004624609835446
0.010728100314736
0.004624609835446
0.004624609835446
0.004624609835446
0.010728100314736
0.004624609835446
-0.001478909980506
0.010728100314736
0.004624609835446
0.004624609835446
0.004624609835446
-0.001478909980506
0.010728100314736
0.004624609835446
0.004624609835446
0.004624609835446
-0.001478909980506
0.016831599175930
-0.001478909980506
0.004624609835446
0.022935200482607
-0.001478909980506
0.004624609835446
-0.001478909980506
-0.001478909980506
0.004624609835446
-0.001478909980506
0.010728100314736
0.004624609835446
0.004624609835446
0.004624609835446
-0.001478909980506
0.010728100314736
0.004624609835446
-0.001478909980506
0.010728100314736
-0.007582429796457
0.004624609835446
0.004624609835446
-0.001478909980506
0.010728100314736
-0.007582429796457
0.004624609835446
0.016831599175930
-0.007582429796457
-0.001478909980506
-0.001478909980506
0.004624609835446
0.004624609835446
-0.001478909980506
0.004624609835446
-0.007582429796457
-0.007582429796457
-0.001478909980506
-0.007582429796457
0.010728100314736
-0.007582429796457
-0.001478909980506
0.010728100314736
-0.001478909980506
-0.001478909980506
0.004624609835446
0.010728100314736
0.004624609835446
-0.013685899786651
0.010728100314736
0.010728100314736
-0.007582429796457
-0.001478909980506
-0.001478909980506
0.010728100314736
-0.001478909980506
-0.013685899786651
0.004624609835446
-0.007582429796457
-0.007582429796457
-0.007582429796457
-0.001478909980506
0.004624609835446
-0.007582429796457
-0.001478909980506
0.016831599175930
0.004624609835446
0.004624609835446
-0.007582429796457
-0.001478909980506
0.004624609835446
-0.001478909980506
0.004624609835446
-0.001478909980506
-0.007582429796457
-0.007582429796457
-0.001478909980506
0.010728100314736
-0.001478909980506
-0.001478909980506
0.010728100314736
-0.007582429796457
-0.001478909980506
0.004624609835446
0.004624609835446
0.004624609835446
-0.007582429796457
0.004624609835446
0.016831599175930
0.004624609835446
0.004624609835446
-0.001478909980506
-0.001478909980506
-0.001478909980506
-0.001478909980506
0.004624609835446
0.004624609835446
-0.001478909980506
0.004624609835446
0.004624609835446
0.016831599175930
0.004624609835446
-0.001478909980506
0.010728100314736
0.004624609835446
0.010728100314736
0.010728100314736
0.010728100314736
0.016831599175930
0.004624609835446
0.010728100314736
0.016831599175930
-0.001478909980506
-0.001478909980506
0.004624609835446
0.010728100314736
0.004624609835446
-0.001478909980506
0.010728100314736
0.004624609835446
0.004624609835446
-0.031996499747038
-2.864029884338379
-7.789569854736328
-8.821060180664063
-9.236100196838379
-10.792499542236328
-12.428199768066406
-13.630599975585938
-14.338600158691406
-14.472900390625000
-14.265399932861328
-14.186100006103516
-14.320300102233887
-14.540100097656250
-14.741499900817871
-14.894100189208984
-15.016099929809570
-15.083299636840820
-15.168700218200684
-15.254199981689453
-15.333499908447266
-15.431200027465820
-15.510499954223633
-15.602100372314453
-15.687500000000000
-15.742400169372559
-15.821800231933594
-15.888899803161621
-15.949999809265137
-16.029300689697266
-16.096500396728516
-16.175800323486328
-16.236799240112305
-16.291799545288086
-16.358900070190430
-16.419900894165039
-16.487100601196289
-16.541999816894531
-16.596900939941406
-16.658000946044922
-16.700700759887695
-16.767799377441406
-16.828899383544922
-16.883800506591797
-16.938699722290039
-16.981500625610352
-17.042499542236328
-17.091299057006836
-17.134000778198242
-17.188999176025391
-17.231700897216797
-17.274400711059570
-17.329399108886719
-17.384300231933594
-17.427000045776367
-17.463600158691406
-17.506399154663086
-17.549100875854492
-17.591800689697266
-17.634500503540039
-17.677299499511719
-17.719999313354492
-17.762699127197266
-17.787099838256836
-17.836000442504883
-17.872600555419922
-17.903099060058594
-17.951900482177734
-17.976299285888672
-18.013000488281250
-18.055700302124023
-18.080099105834961
-18.128900527954102
-18.159400939941406
-18.183900833129883
-18.220500946044922
-18.250999450683594
-18.293699264526367
-18.318099975585938
-18.348600387573242
-18.379199981689453
-18.397499084472656
-18.446300506591797
-18.470699310302734
-18.495100021362305
-18.525699615478516
-18.544000625610352
-18.580600738525391
-18.604999542236328
-18.617200851440430
-18.653799057006836
-18.672100067138672
-18.714899063110352
-18.739299774169922
-18.751499176025391
-18.781999588012695
-18.794200897216797
-18.830799102783203
-18.855199813842773
-18.867399215698242
-18.898000717163086
-18.904100418090820
-18.940700531005859
-18.965099334716797
-18.971200942993164
-19.001699447631836
-19.007799148559570
-19.038299560546875
-19.068899154663086
-19.062799453735352
-19.099399566650391
-19.111600875854492
-19.129899978637695
-19.154300689697266
-19.166500091552734
-19.197000503540039
-19.209199905395508
-19.221500396728516
-19.239799499511719
-19.245899200439453
-19.276399612426758
-19.288600921630859
-19.300800323486328
-19.319099426269531
-19.319099426269531
-19.343500137329102
-19.349599838256836
-19.337400436401367
-19.404600143432617
-19.422899246215820
-19.422899246215820
-19.416799545288086
-19.435100555419922
-19.471700668334961
-19.477800369262695
-19.489999771118164
-19.502199172973633
-19.502199172973633
-19.526599884033203
-19.532699584960938
-19.538799285888672
-19.551000595092773
-19.563199996948242
-19.593799591064453
-19.587699890136719
-19.606000900268555
-19.624300003051758
-19.618200302124023
-19.630399703979492
-19.648700714111328
-19.660900115966797
-19.673099517822266
-19.673099517822266
-19.697500228881836
-19.697500228881836
-19.703599929809570
-19.721900939941406
-19.715799331665039
-19.728000640869141
-19.734100341796875
-19.746400833129883
-19.764699935913086
-19.764699935913086
-19.770799636840820
-19.776899337768555
-19.783000946044922
-19.801300048828125
-19.795200347900391
-19.807399749755859
-19.825700759887695
-19.819599151611328
-19.837900161743164
-19.843999862670898
-19.843999862670898
-19.862300872802734
-19.862300872802734
-19.880599975585938
-19.886699676513672
-19.874500274658203
-19.886699676513672
-19.892799377441406
-19.905000686645508
-19.905000686645508
-19.917299270629883
-19.929500579833984
-19.929500579833984
-19.941699981689453
-19.935600280761719
-19.941699981689453
-19.953899383544922
-19.941699981689453
-19.959999084472656
-19.966100692749023
-19.966100692749023
-19.984399795532227
-19.984399795532227
-19.996599197387695
-20.002700805664062
-19.990499496459961
-20.008800506591797
-20.008800506591797
-20.014900207519531
-20.020999908447266
-20.008800506591797
-20.033199310302734
-20.027099609375000
-20.027099609375000
-20.039300918579102
-20.039300918579102
-20.057600021362305
-20.051500320434570
-20.051500320434570
-20.063699722290039
-20.057600021362305
-20.069799423217773
-20.082000732421875
-20.082000732421875
-20.082000732421875
-20.075899124145508
-20.088199615478516
-20.082000732421875
-20.088199615478516
-20.100400924682617
-20.094299316406250
-20.100400924682617
-20.100400924682617
-20.100400924682617
-20.118700027465820
-20.100400924682617
-20.112600326538086
-20.118700027465820
-20.112600326538086
-20.124799728393555
-20.112600326538086
-20.130899429321289
-20.143100738525391
-20.130899429321289
-20.143100738525391
-20.143100738525391
-20.149200439453125
-20.149200439453125
-20.136999130249023
-20.149200439453125
-20.149200439453125
-20.149200439453125
-20.155300140380859
-20.149200439453125
-20.167499542236328
-20.161399841308594
-20.161399841308594
-20.173599243164062
-20.173599243164062
-20.173599243164062
-20.173599243164062
-20.173599243164062
-20.185800552368164
-20.179700851440430
-20.185800552368164
-20.197999954223633
-20.191900253295898
-20.191900253295898
-20.191900253295898
-20.197999954223633
-20.197999954223633
-20.191900253295898
-20.210199356079102
-20.204099655151367
-20.197999954223633
-20.210199356079102
-20.210199356079102
-20.216299057006836
-20.210199356079102
-20.210199356079102
-20.216299057006836
-20.216299057006836
-20.222400665283203
-20.228500366210938
-20.228500366210938
-20.222400665283203
-20.222400665283203
-20.228500366210938
-20.234600067138672
-20.228500366210938
-20.234600067138672
-20.234600067138672
-20.228500366210938
-20.228500366210938
-20.228500366210938
-20.246799468994141
-20.240699768066406
-20.234600067138672
-20.246799468994141
-20.240699768066406
-20.240699768066406
-20.234600067138672
-20.246799468994141
-20.246799468994141
-20.228500366210938
-20.246799468994141
-20.259000778198242
-20.259000778198242
-20.265199661254883
-20.246799468994141
-20.252899169921875
-20.259000778198242
-20.259000778198242
-20.265199661254883
-20.246799468994141
-20.252899169921875
-20.259000778198242
-20.246799468994141
-20.259000778198242
-20.259000778198242
-20.252899169921875
-20.259000778198242
-20.252899169921875
-20.259000778198242
-20.252899169921875
-20.252899169921875
-20.259000778198242
-20.265199661254883
-20.271299362182617
-20.252899169921875
-20.265199661254883
-20.283500671386719
-20.265199661254883
-20.271299362182617
-20.259000778198242
-20.271299362182617
-20.277399063110352
-20.259000778198242
-20.277399063110352
-20.271299362182617
-20.259000778198242
-20.271299362182617
-20.265199661254883
-20.271299362182617
-20.265199661254883
-20.265199661254883
-20.277399063110352
-20.271299362182617
-20.271299362182617
-20.271299362182617
-20.265199661254883
-20.277399063110352
-20.271299362182617
-20.283500671386719
-20.277399063110352
-20.271299362182617
-20.283500671386719
-20.271299362182617
-20.271299362182617
-20.271299362182617
-20.271299362182617
-20.277399063110352
-20.271299362182617
-20.271299362182617
-20.277399063110352
-20.271299362182617
-20.283500671386719
-20.283500671386719
-20.283500671386719
-20.283500671386719
-20.271299362182617
-20.283500671386719
-20.289600372314453
-20.283500671386719
-20.289600372314453
-20.277399063110352
-20.283500671386719
-20.283500671386719
-20.277399063110352
-20.289600372314453
-20.283500671386719
-20.283500671386719
-20.283500671386719
-20.277399063110352
-20.283500671386719
-20.289600372314453
-20.289600372314453
-20.295700073242188
-20.295700073242188
-20.295700073242188
-20.283500671386719
-20.283500671386719
-20.295700073242188
-20.289600372314453
-20.289600372314453
-20.289600372314453
-20.295700073242188
-20.301799774169922
-20.283500671386719
-20.295700073242188
-20.295700073242188
-20.283500671386719
-20.295700073242188
-20.289600372314453
-20.301799774169922
-20.295700073242188
-20.289600372314453
-20.301799774169922
-20.289600372314453
-20.295700073242188
-20.295700073242188
-20.289600372314453
-20.301799774169922
-20.289600372314453
-20.301799774169922
-20.301799774169922
-20.289600372314453
-20.301799774169922
-20.289600372314453
-20.295700073242188
-20.307899475097656
-20.295700073242188
-20.301799774169922
-20.289600372314453
-20.283500671386719
-20.295700073242188
-20.289600372314453
-20.307899475097656
-20.295700073242188
-20.295700073242188
-20.307899475097656
-20.289600372314453
-20.295700073242188
-20.289600372314453
-20.295700073242188
-20.313999176025391
-20.301799774169922
-20.307899475097656
-20.301799774169922
-20.301799774169922
-20.313999176025391
-20.301799774169922
-20.307899475097656
-20.301799774169922
-20.295700073242188
-20.307899475097656
-20.301799774169922
-20.301799774169922
-20.295700073242188
-20.295700073242188
-20.313999176025391
-20.295700073242188
-20.295700073242188
-20.301799774169922
-20.301799774169922
-20.307899475097656
-20.295700073242188
-20.301799774169922
-20.301799774169922
-20.289600372314453
-20.301799774169922
-20.301799774169922
-20.295700073242188
-20.301799774169922
-20.289600372314453
-20.295700073242188
-20.295700073242188
-20.295700073242188
-20.301799774169922
-20.295700073242188
-20.301799774169922
-20.307899475097656
-20.301799774169922
-20.301799774169922
-20.289600372314453
-20.295700073242188
-20.307899475097656
-20.307899475097656
-20.313999176025391
-20.307899475097656
-20.301799774169922
-20.307899475097656
-20.301799774169922
-20.301799774169922
-20.295700073242188
-20.301799774169922
-20.301799774169922
-20.295700073242188
-20.301799774169922
-20.301799774169922
-20.295700073242188
-20.313999176025391
-20.295700073242188
-20.301799774169922
-20.307899475097656
-20.301799774169922
-20.313999176025391
-20.301799774169922
-20.307899475097656
-20.307899475097656
-20.301799774169922
-20.301799774169922
-20.295700073242188
-20.301799774169922
-20.301799774169922
-20.295700073242188
-20.301799774169922
-20.295700073242188
-20.295700073242188
-20.295700073242188
-20.295700073242188
-20.313999176025391
-20.301799774169922
-20.301799774169922
-20.307899475097656
-20.295700073242188
-20.313999176025391
-20.301799774169922
-20.301799774169922
-20.320100784301758
-20.307899475097656
-20.307899475097656
-20.301799774169922
-20.307899475097656
-20.307899475097656
-20.295700073242188
-20.307899475097656
-20.307899475097656
-20.295700073242188
-20.313999176025391
-20.301799774169922
-20.307899475097656
-20.301799774169922
-20.295700073242188
-20.313999176025391
-20.295700073242188
-20.295700073242188
-20.301799774169922
-20.301799774169922
-20.313999176025391
-20.301799774169922
-20.301799774169922
-20.307899475097656
-20.301799774169922
-20.307899475097656
-20.301799774169922
-20.301799774169922
-20.295700073242188
-20.289600372314453
-20.307899475097656
-20.307899475097656
-20.301799774169922
-20.301799774169922
-20.301799774169922
-20.313999176025391
-20.301799774169922
-20.295700073242188
-20.301799774169922
-20.301799774169922
-20.307899475097656
-20.301799774169922
-20.301799774169922
-20.307899475097656
-20.295700073242188
-20.301799774169922
-20.307899475097656
-20.301799774169922
-20.301799774169922
-20.295700073242188
-20.301799774169922
-20.307899475097656
-20.295700073242188
-20.307899475097656
-20.301799774169922
-20.301799774169922
-20.307899475097656
-20.295700073242188
-20.307899475097656
-20.307899475097656
-20.301799774169922
-20.313999176025391
-20.307899475097656
-20.307899475097656
-20.307899475097656
-20.307899475097656
-20.320100784301758
-20.307899475097656
-20.301799774169922
-20.307899475097656
-20.301799774169922
-20.295700073242188
-20.289600372314453
-20.295700073242188
-20.307899475097656
-20.301799774169922
-20.320100784301758
-20.313999176025391
-20.295700073242188
-20.301799774169922
-20.301799774169922
-20.326200485229492
-20.307899475097656
-20.301799774169922
-20.307899475097656
-20.301799774169922
-20.320100784301758
-20.313999176025391
-20.307899475097656
-20.313999176025391
-20.301799774169922
-20.313999176025391
-20.313999176025391
-20.301799774169922
-20.307899475097656
-20.301799774169922
-20.313999176025391
-20.307899475097656
-20.295700073242188
-20.313999176025391
-20.307899475097656
-20.307899475097656
-20.313999176025391
-20.307899475097656
-20.313999176025391
-20.301799774169922
-20.307899475097656
-20.313999176025391
-20.307899475097656
-20.313999176025391
-20.301799774169922
-20.307899475097656
-20.307899475097656
-20.295700073242188
-20.320100784301758
-20.313999176025391
-20.313999176025391
-20.320100784301758
-20.301799774169922
-20.313999176025391
-20.313999176025391
-20.307899475097656
-20.313999176025391
-20.295700073242188
-20.313999176025391
-20.313999176025391
-20.307899475097656
-20.313999176025391
-20.301799774169922
-20.307899475097656
-20.313999176025391
-20.313999176025391
-20.313999176025391
-20.307899475097656
-20.320100784301758
-20.313999176025391
-20.313999176025391
-20.326200485229492
-20.301799774169922
-20.307899475097656
-20.313999176025391
-20.307899475097656
-20.320100784301758
-20.313999176025391
-20.307899475097656
-20.326200485229492
-20.313999176025391
-20.313999176025391
-20.313999176025391
-20.320100784301758
-20.320100784301758
-20.307899475097656
-20.313999176025391
-20.320100784301758
-20.326200485229492
-20.320100784301758
-20.307899475097656
-20.326200485229492
-20.320100784301758
-20.307899475097656
-20.320100784301758
-20.307899475097656
-20.313999176025391
-20.313999176025391
-20.307899475097656
-20.326200485229492
-20.320100784301758
-20.307899475097656
-20.307899475097656
-20.307899475097656
-20.313999176025391
-20.313999176025391
-20.313999176025391
-20.307899475097656
-20.301799774169922
-20.313999176025391
-20.307899475097656
-20.307899475097656
-20.313999176025391
-20.301799774169922
-20.313999176025391
-20.313999176025391
-20.307899475097656
-20.313999176025391
-20.313999176025391
-20.326200485229492
-20.313999176025391
-20.307899475097656
-20.332300186157227
-20.320100784301758
-20.320100784301758
-20.320100784301758
-20.320100784301758
-20.326200485229492
-20.313999176025391
-20.320100784301758
-20.313999176025391
-20.313999176025391
-20.332300186157227
-20.320100784301758
-20.313999176025391
-20.313999176025391
-20.301799774169922
-20.320100784301758
-20.326200485229492
-20.320100784301758
-20.320100784301758
-20.313999176025391
-20.320100784301758
-20.313999176025391
-20.320100784301758
-20.320100784301758
-20.307899475097656
-20.313999176025391
-20.313999176025391
-20.320100784301758
-20.320100784301758
-20.307899475097656
-20.326200485229492
-20.320100784301758
-20.320100784301758
-20.326200485229492
-20.307899475097656
-20.313999176025391
-20.313999176025391
-20.307899475097656
-20.320100784301758
-20.313999176025391
-20.313999176025391
-20.307899475097656
-20.313999176025391
-20.320100784301758
-20.307899475097656
-20.320100784301758
-20.313999176025391
-20.301799774169922
-20.320100784301758
-20.313999176025391
-20.295700073242188
-17.555200576782227
-12.953100204467773
-11.494400024414063
-11.006099700927734
-9.754899978637695
-7.838389873504639
-6.410170078277588
-5.927989959716797
-5.854750156402588
-5.909679889678955
-5.976819992065430
-5.909679889678955
-5.744890213012695
-5.549570083618164
-5.390880107879639
-5.281020164489746
-5.195569992065430
-5.128429889678955
-5.055190086364746
-4.969739913940430
-4.890399932861328
-4.792739868164063
-4.713389873504639
-4.640150070190430
-4.554699897766113
-4.493669986724854
-4.420420169830322
-4.347179889678955
-4.280039787292481
-4.200699806213379
-4.139659881591797
-4.072519779205322
-4.011489868164063
-3.950449943542481
-3.877209901809692
-3.822279930114746
-3.761250019073486
-3.706310033798218
-3.657490015029907
-3.590349912643433
-3.541520118713379
-3.486589908599854
-3.431659936904907
-3.382829904556274
-3.309580087661743
-3.272959947586060
-3.230240106582642
-3.163100004196167
-3.126480102539063
-3.077650070190430
-3.028820037841797
-2.979990005493164
-2.918960094451904
-2.894550085067749
-2.845720052719116
-2.796890020370483
-2.754159927368164
-2.699229955673218
-2.668720006942749
-2.625989913940430
-2.589370012283325
-2.558850049972534
-2.510020017623901
-2.473400115966797
-2.436779975891113
-2.394059896469116
-2.357439994812012
-2.308609962463379
-2.290299892425537
-2.259779930114746
-2.210949897766113
-2.192640066146851
-2.149919986724854
-2.125499963760376
-2.088880062103272
-2.058360099792481
-2.040050029754639
-1.985120058059692
-1.948500037193298
-1.930189967155457
-1.899670004844666
-1.881360054016113
-1.838639974594116
-1.820330023765564
-1.795910000801086
-1.753190040588379
-1.740980029106140
-1.710459947586060
-1.686050057411194
-1.667739987373352
-1.631119966506958
-1.612810015678406
-1.582290053367615
-1.557880043983460
-1.545670032501221
-1.509050011634827
-1.490739941596985
-1.460219979286194
-1.441910028457642
-1.429700016975403
-1.399180054664612
-1.374770045280457
-1.350360035896301
-1.338150024414063
-1.332049965858460
-1.301530003547669
-1.277109980583191
-1.258800029754639
-1.240489959716797
-1.228289961814880
-1.197769999504089
-1.191660046577454
-1.173349976539612
-1.136729955673218
-1.124529957771301
-1.112319946289063
-1.094009995460510
-1.081799983978272
-1.057389974594116
-1.045179963111877
-1.032969951629639
-1.014660000801086
-1.002460002899170
-0.984144985675812
-0.978040993213654
-0.953626990318298
-0.929212987422943
-0.929212987422943
-0.898696005344391
-0.892592012882233
-0.886488974094391
-0.868178009986877
-0.855970978736877
-0.837661027908325
-0.831556975841522
-0.825453996658325
-0.801039993762970
-0.794936001300812
-0.782729029655457
-0.770521998405457
-0.758315026760101
-0.733901023864746
-0.746107995510101
-0.733901023864746
-0.715590000152588
-0.703383028507233
-0.685073018074036
-0.685073018074036
-0.666761994361877
-0.666761994361877
-0.666761994361877
-0.630141019821167
-0.630141019821167
-0.630141019821167
-0.617933988571167
-0.617933988571167
-0.587415993213654
-0.593519985675812
-0.587415993213654
-0.569105982780457
-0.575209021568298
-0.550795018672943
-0.550795018672943
-0.538587987422943
-0.520277976989746
-0.532485008239746
-0.520277976989746
-0.501967012882233
-0.501967012882233
-0.489760011434555
-0.489760011434555
-0.471450001001358
-0.477553009986877
-0.477553009986877
-0.453139007091522
-0.453139007091522
-0.440932005643845
-0.447035998106003
-0.447035998106003
-0.416518002748489
-0.428725004196167
-0.416518002748489
-0.404311001300812
-0.404311001300812
-0.392103999853134
-0.392103999853134
-0.379896998405457
-0.367689996957779
-0.379896998405457
-0.379896998405457
-0.367689996957779
-0.355482995510101
-0.349379003047943
-0.361586004495621
-0.343275994062424
-0.343275994062424
-0.331068992614746
-0.318861991167068
-0.324965000152588
-0.318861991167068
-0.312757998704910
-0.312757998704910
-0.300550997257233
-0.312757998704910
-0.300550997257233
-0.288343995809555
-0.282240986824036
-0.282240986824036
-0.282240986824036
-0.270033985376358
-0.270033985376358
-0.270033985376358
-0.263929992914200
-0.257827013731003
-0.251722991466522
-0.257827013731003
-0.257827013731003
-0.233412995934486
-0.239516004920006
-0.245619997382164
-0.239516004920006
-0.233412995934486
-0.215102002024651
-0.233412995934486
-0.233412995934486
-0.215102002024651
-0.221204996109009
-0.215102002024651
-0.208997994661331
-0.202895000576973
-0.196790993213654
-0.202895000576973
-0.196790993213654
-0.202895000576973
-0.202895000576973
-0.190687999129295
-0.184584006667137
-0.178480997681618
-0.184584006667137
-0.184584006667137
-0.160170003771782
-0.172377005219460
-0.172377005219460
-0.166273996233940
-0.166273996233940
-0.160170003771782
-0.166273996233940
-0.154066994786263
-0.147963002324104
-0.154066994786263
-0.154066994786263
-0.147963002324104
-0.141859993338585
-0.147963002324104
-0.154066994786263
-0.141859993338585
-0.147963002324104
-0.141859993338585
-0.129653006792068
-0.147963002324104
-0.129653006792068
-0.135756000876427
-0.135756000876427
-0.117445997893810
-0.135756000876427
-0.129653006792068
-0.123548999428749
-0.123548999428749
-0.117445997893810
-0.123548999428749
-0.111341997981071
-0.111341997981071
-0.117445997893810
-0.117445997893810
-0.123548999428749
-0.105238996446133
-0.111341997981071
-0.123548999428749
-0.105238996446133
-0.111341997981071
-0.105238996446133
-0.105238996446133
-0.111341997981071
-0.093031600117683
-0.111341997981071
-0.105238996446133
-0.093031600117683
-0.111341997981071
-0.105238996446133
-0.093031600117683
-0.086928099393845
-0.093031600117683
-0.105238996446133
-0.093031600117683
-0.093031600117683
-0.099135197699070
-0.093031600117683
-0.093031600117683
-0.080824598670006
-0.093031600117683
-0.093031600117683
-0.074721097946167
-0.080824598670006
-0.086928099393845
-0.080824598670006
-0.074721097946167
-0.068617597222328
-0.086928099393845
-0.093031600117683
-0.080824598670006
-0.080824598670006
-0.074721097946167
-0.074721097946167
-0.074721097946167
-0.068617597222328
-0.074721097946167
-0.068617597222328
-0.074721097946167
-0.068617597222328
-0.062514096498489
-0.068617597222328
-0.068617597222328
-0.074721097946167
-0.068617597222328
-0.050306998193264
-0.062514096498489
-0.056410599499941
-0.056410599499941
-0.062514096498489
-0.050306998193264
-0.056410599499941
-0.062514096498489
-0.050306998193264
-0.056410599499941
-0.050306998193264
-0.050306998193264
-0.038100000470877
-0.044203501194716
-0.062514096498489
-0.044203501194716
-0.038100000470877
-0.050306998193264
-0.038100000470877
-0.050306998193264
-0.031996499747038
-0.044203501194716
-0.044203501194716
-0.031996499747038
-0.038100000470877
-0.038100000470877
-0.038100000470877
-0.031996499747038
-0.019789500162005
-0.050306998193264
-0.044203501194716
-0.025893000885844
-0.038100000470877
-0.044203501194716
-0.050306998193264
-0.031996499747038
-0.031996499747038
-0.050306998193264
-0.038100000470877
-0.031996499747038
-0.031996499747038
-0.031996499747038
-0.038100000470877
-0.019789500162005
-0.038100000470877
-0.038100000470877
-0.025893000885844
-0.038100000470877
-0.031996499747038
-0.031996499747038
-0.025893000885844
-0.019789500162005
-0.050306998193264
-0.031996499747038
-0.031996499747038
-0.031996499747038
-0.019789500162005
-0.031996499747038
-0.031996499747038
-0.031996499747038
-0.031996499747038
-0.019789500162005
-0.025893000885844
-0.025893000885844
-0.031996499747038
-0.031996499747038
-0.013685899786651
-0.031996499747038
-0.025893000885844
-0.031996499747038
-0.031996499747038
-0.019789500162005
-0.025893000885844
-0.025893000885844
-0.019789500162005
-0.031996499747038
-0.025893000885844
-0.031996499747038
-0.031996499747038
-0.031996499747038
-0.031996499747038
-0.025893000885844
-0.031996499747038
-0.031996499747038
-0.025893000885844
-0.031996499747038
-0.019789500162005
-0.038100000470877
-0.038100000470877
-0.019789500162005
-0.038100000470877
-0.031996499747038
-0.025893000885844
-0.031996499747038
-0.031996499747038
-0.031996499747038
-0.025893000885844
-0.031996499747038
-0.044203501194716
-0.044203501194716
-0.044203501194716
-0.038100000470877
-0.031996499747038
-0.038100000470877
-0.031996499747038
-0.038100000470877
-0.038100000470877
-0.038100000470877
-0.031996499747038
-0.025893000885844
-0.031996499747038
-0.025893000885844
-0.031996499747038
-0.050306998193264
-0.031996499747038
-0.025893000885844
-0.038100000470877
-0.031996499747038
-0.044203501194716
-0.031996499747038
-0.031996499747038
-0.044203501194716
-0.031996499747038
-0.044203501194716
-0.038100000470877
-0.038100000470877
-0.044203501194716
-0.038100000470877
-0.038100000470877
-0.031996499747038
-0.031996499747038
-0.044203501194716
-0.025893000885844
-0.031996499747038
-0.031996499747038
-0.031996499747038
-0.044203501194716
-0.031996499747038
-0.044203501194716
-0.038100000470877
-0.031996499747038
-0.038100000470877
-0.038100000470877
-0.044203501194716
-0.031996499747038
-0.031996499747038
-0.038100000470877
-0.025893000885844
-0.038100000470877
-0.038100000470877
-0.025893000885844
-0.038100000470877
-0.031996499747038
-0.038100000470877
-0.031996499747038
-0.025893000885844
-0.050306998193264
-0.031996499747038
-0.031996499747038
-0.038100000470877
-0.025893000885844
-0.031996499747038
-0.025893000885844
-0.025893000885844
-0.031996499747038
-0.019789500162005
-0.025893000885844
-0.025893000885844
-0.031996499747038
-0.031996499747038
-0.025893000885844
-0.031996499747038
-0.025893000885844
-0.025893000885844
-0.038100000470877
-0.025893000885844
-0.031996499747038
-0.025893000885844
-0.025893000885844
-0.031996499747038
-0.019789500162005
-0.031996499747038
-0.038100000470877
-0.025893000885844
-0.025893000885844
-0.025893000885844
-0.031996499747038
-0.025893000885844
-0.019789500162005
-0.025893000885844
-0.019789500162005
-0.025893000885844
-0.031996499747038
-0.019789500162005
-0.025893000885844
-0.019789500162005
-0.031996499747038
-0.031996499747038
-0.019789500162005
-0.025893000885844
-0.031996499747038
-0.019789500162005
-0.019789500162005
-0.025893000885844
-0.025893000885844
-0.025893000885844
-0.019789500162005
-0.025893000885844
-0.019789500162005
-0.019789500162005
-0.019789500162005
-0.019789500162005
-0.019789500162005
-0.013685899786651
-0.019789500162005
-0.025893000885844
-0.013685899786651
-0.031996499747038
-0.025893000885844
-0.025893000885844
-0.038100000470877
-0.019789500162005
-0.025893000885844
-0.025893000885844
-0.019789500162005
-0.031996499747038
-0.019789500162005
-0.025893000885844
-0.025893000885844
-0.019789500162005
-0.031996499747038
-0.019789500162005
-0.025893000885844
-0.019789500162005
-0.007582429796457
-0.025893000885844
-0.025893000885844
-0.025893000885844
-0.025893000885844
-0.019789500162005
-0.031996499747038
-0.019789500162005
-0.025893000885844
-0.031996499747038
-0.019789500162005
-0.025893000885844
-0.019789500162005
-0.019789500162005
-0.025893000885844
-0.019789500162005
-0.031996499747038
-0.025893000885844
-0.019789500162005
-0.025893000885844
-0.013685899786651
-0.025893000885844
-0.013685899786651
-0.019789500162005
-0.038100000470877
-0.013685899786651
-0.025893000885844
-0.031996499747038
-0.019789500162005
-0.031996499747038
-0.025893000885844
-0.031996499747038
-0.031996499747038
-0.019789500162005
-0.031996499747038
-0.025893000885844
-0.019789500162005
-0.025893000885844
-0.025893000885844
-0.025893000885844
-0.019789500162005
-0.025893000885844
-0.031996499747038
-0.025893000885844
-0.031996499747038
-0.019789500162005
-0.025893000885844
-0.038100000470877
-0.019789500162005
-0.025893000885844
-0.025893000885844
-0.019789500162005
-0.025893000885844
-0.019789500162005
-0.019789500162005
-0.019789500162005
-0.019789500162005
-0.025893000885844
-0.019789500162005
-0.013685899786651
-0.019789500162005
-0.013685899786651
-0.025893000885844
-0.019789500162005
-0.013685899786651
-0.019789500162005
-0.013685899786651
-0.025893000885844
-0.019789500162005
-0.013685899786651
-0.019789500162005
-0.007582429796457
-0.025893000885844
-0.019789500162005
-0.007582429796457
-0.013685899786651
-0.013685899786651
-0.025893000885844
-0.019789500162005
-0.001478909980506
-0.019789500162005
-0.013685899786651
-0.025893000885844
-0.019789500162005
-0.007582429796457
-0.025893000885844
-0.019789500162005
-0.025893000885844
-0.031996499747038
-0.019789500162005
-0.019789500162005
-0.007582429796457
-0.013685899786651
-0.019789500162005
-0.001478909980506
-0.013685899786651
-0.007582429796457
-0.007582429796457
-0.013685899786651
-0.001478909980506
-0.019789500162005
-0.013685899786651
-0.013685899786651
-0.025893000885844
-0.001478909980506
-0.013685899786651
-0.013685899786651
-0.013685899786651
-0.025893000885844
-0.007582429796457
-0.013685899786651
-0.019789500162005
-0.013685899786651
-0.019789500162005
-0.007582429796457
-0.025893000885844
-0.019789500162005
-0.013685899786651
-0.019789500162005
-0.007582429796457
-0.019789500162005
-0.013685899786651
-0.007582429796457
-0.019789500162005
-0.007582429796457
-0.007582429796457
-0.013685899786651
-0.013685899786651
-0.025893000885844
-0.007582429796457
-0.007582429796457
-0.013685899786651
-0.001478909980506
-0.013685899786651
-0.007582429796457
-0.013685899786651
-0.019789500162005
-0.001478909980506
-0.013685899786651
-0.007582429796457
-0.007582429796457
-0.019789500162005
-0.019789500162005
-0.019789500162005
-0.001478909980506
-0.001478909980506
-0.019789500162005
-0.019789500162005
-0.019789500162005
-0.013685899786651
-0.019789500162005
-0.019789500162005
-0.007582429796457
-0.025893000885844
-0.019789500162005
-0.007582429796457
-0.013685899786651
-0.013685899786651
-0.013685899786651
-0.013685899786651
-0.007582429796457
-0.025893000885844
-0.019789500162005
-0.013685899786651
-0.013685899786651
-0.013685899786651
-0.019789500162005
-0.013685899786651
-0.013685899786651
-0.019789500162005
-0.013685899786651
-0.013685899786651
-0.019789500162005
-0.019789500162005
-0.013685899786651
-0.007582429796457
-0.025893000885844
-0.019789500162005
-0.013685899786651
-0.019789500162005
-0.013685899786651
-0.025893000885844
-0.019789500162005
-0.013685899786651
-0.019789500162005
-0.019789500162005
-0.025893000885844
-0.025893000885844
-0.013685899786651
-0.025893000885844
-0.019789500162005
-0.019789500162005
-0.019789500162005
-0.013685899786651
-0.019789500162005
-0.013685899786651
-0.019789500162005
-0.025893000885844
-0.007582429796457
-0.013685899786651
-0.007582429796457
-0.013685899786651
-0.019789500162005
-0.007582429796457
-0.013685899786651
-0.013685899786651
-0.013685899786651
-0.019789500162005
-0.013685899786651
-0.019789500162005
-0.007582429796457
-0.013685899786651
-0.025893000885844
-0.001478909980506
-0.013685899786651
-0.019789500162005
-0.001478909980506
-0.013685899786651
-0.007582429796457
-0.019789500162005
-0.013685899786651
0.004624609835446
-0.013685899786651
-0.013685899786651
-0.013685899786651
-0.013685899786651
-0.001478909980506
-0.013685899786651
-0.001478909980506
-0.007582429796457
-0.025893000885844
-0.013685899786651
-0.019789500162005
-0.007582429796457
-0.007582429796457
-0.013685899786651
-0.001478909980506
-0.013685899786651
-0.013685899786651
-0.001478909980506
-0.007582429796457
-0.013685899786651
-0.019789500162005
-0.007582429796457
-0.007582429796457
-0.013685899786651
-0.007582429796457
-0.013685899786651
-0.013685899786651
-0.007582429796457
-0.025893000885844
-0.019789500162005
-0.019789500162005
-0.019789500162005
-0.013685899786651
-0.019789500162005
-0.007582429796457
-0.007582429796457
-0.019789500162005
-0.007582429796457
-0.013685899786651
-0.013685899786651
-0.007582429796457
-0.019789500162005
-0.013685899786651
-0.019789500162005
-0.013685899786651
-0.001478909980506
-0.007582429796457
-0.019789500162005
-0.013685899786651
-0.007582429796457
-0.007582429796457
-0.019789500162005
-0.001478909980506
-0.007582429796457
-0.019789500162005
-0.007582429796457
-0.007582429796457
-0.001478909980506
-0.007582429796457
-0.013685899786651
-0.001478909980506
-0.001478909980506
-0.007582429796457
-0.007582429796457
-0.007582429796457
0.004624609835446
-0.001478909980506
-0.007582429796457
-0.001478909980506
-0.007582429796457
-0.001478909980506
-0.007582429796457
-0.007582429796457
0.004624609835446
-0.007582429796457
0.004624609835446
-0.001478909980506
-0.013685899786651
0.004624609835446
-0.007582429796457
-0.001478909980506
-0.001478909980506
-0.007582429796457
-0.001478909980506
-0.007582429796457
-0.001478909980506
-0.001478909980506
-0.001478909980506
0.004624609835446
-0.001478909980506
-0.001478909980506
-0.013685899786651
-0.013685899786651
-0.001478909980506
-0.007582429796457
-0.001478909980506
0.004624609835446
-0.019789500162005
-0.001478909980506
-0.001478909980506
-0.001478909980506
-0.001478909980506
-0.019789500162005
-0.001478909980506
-0.001478909980506
-0.001478909980506
0.010728100314736
-0.001478909980506
0.004624609835446
-0.007582429796457
-0.007582429796457
0.004624609835446
-0.001478909980506
-0.001478909980506
-0.007582429796457
-0.013685899786651
-0.007582429796457
-0.019789500162005
-0.001478909980506
-0.001478909980506
-0.013685899786651
-0.001478909980506
-0.001478909980506
-0.001478909980506
-0.001478909980506
-0.007582429796457
-0.001478909980506
-0.007582429796457
-0.001478909980506
-0.001478909980506
-0.007582429796457
-0.007582429796457
-0.013685899786651
-0.001478909980506
-0.001478909980506
-0.013685899786651
-0.001478909980506
-0.007582429796457
-0.013685899786651
-0.001478909980506
-0.001478909980506
-0.001478909980506
-0.007582429796457
-0.007582429796457
-0.001478909980506
-0.007582429796457
-0.001478909980506
-0.001478909980506
-0.013685899786651
-0.007582429796457
-0.007582429796457
-0.001478909980506
-0.007582429796457
-0.019789500162005
-0.007582429796457
-0.007582429796457
-0.001478909980506
-0.001478909980506
-0.019789500162005
-0.007582429796457
-0.007582429796457
-0.001478909980506
0.004624609835446
-0.019789500162005
-0.007582429796457
-0.007582429796457
-0.001478909980506
-0.001478909980506
-0.013685899786651
0.004624609835446
-0.007582429796457
-0.013685899786651
0.010728100314736
-0.001478909980506
-0.001478909980506
0.004624609835446
0.004624609835446
-0.001478909980506
-0.013685899786651
0.004624609835446
0.010728100314736
-0.007582429796457
-0.007582429796457
-0.013685899786651
0.004624609835446
0.004624609835446
-0.007582429796457
0.004624609835446
-0.001478909980506
0.004624609835446
0.010728100314736
-0.007582429796457
-0.001478909980506
-0.013685899786651
-0.001478909980506
0.010728100314736
-0.013685899786651
-0.001478909980506
-0.007582429796457
-0.007582429796457
-0.001478909980506
-0.007582429796457
0.004624609835446
-0.007582429796457
-0.007582429796457
0.004624609835446
-0.007582429796457
-0.001478909980506
-0.007582429796457
-0.001478909980506
0.010728100314736
-0.001478909980506
0.004624609835446
-0.001478909980506
-0.001478909980506
0.004624609835446
-0.007582429796457
-0.001478909980506
-0.001478909980506
-0.001478909980506
-0.001478909980506
-0.019789500162005
-0.007582429796457
-0.007582429796457
-0.007582429796457
-0.001478909980506
-0.013685899786651
-0.001478909980506
-0.001478909980506
-0.007582429796457
0.010728100314736
-0.001478909980506
-0.007582429796457
-0.001478909980506
-0.001478909980506
0.004624609835446
-0.013685899786651
-0.007582429796457
-0.001478909980506
-0.013685899786651
-0.007582429796457
-0.001478909980506
-0.007582429796457
-0.007582429796457
-0.013685899786651
0.004624609835446
0.004624609835446
-0.007582429796457
-0.001478909980506
-0.001478909980506
0.010728100314736
0.004624609835446
-0.001478909980506
0.004624609835446
-0.013685899786651
-0.007582429796457
-0.001478909980506
-0.001478909980506
0.004624609835446
-0.001478909980506
-0.001478909980506
-0.001478909980506
-0.007582429796457
-0.007582429796457
-0.007582429796457
-0.001478909980506
-0.001478909980506
-0.013685899786651
-0.001478909980506
-0.001478909980506
-0.007582429796457
-0.001478909980506
-0.013685899786651
-0.007582429796457
-0.001478909980506
-0.007582429796457
-0.013685899786651
-0.019789500162005
-0.001478909980506
0.010728100314736
-0.007582429796457
-0.001478909980506
-0.007582429796457
-0.007582429796457
-0.001478909980506
-0.007582429796457
-0.001478909980506
-0.007582429796457
-0.001478909980506
0.004624609835446
-0.007582429796457
0.010728100314736
0.004624609835446
-0.001478909980506
0.004624609835446
-0.001478909980506
0.010728100314736
-0.007582429796457
-0.007582429796457
0.004624609835446
-0.001478909980506
0.004624609835446
0.004624609835446
-0.001478909980506
-0.001478909980506
-0.007582429796457
-0.001478909980506
0.004624609835446
-0.001478909980506
-0.001478909980506
-0.001478909980506
0.004624609835446
0.004624609835446
-0.001478909980506
0.004624609835446
-0.007582429796457
-0.013685899786651
-0.001478909980506
-0.001478909980506
0.004624609835446
-0.001478909980506
-0.013685899786651
-0.007582429796457
-0.007582429796457
0.004624609835446
-0.007582429796457
-0.013685899786651
-0.007582429796457
-0.007582429796457
-0.001478909980506
-0.001478909980506
-0.001478909980506
0.004624609835446
-0.001478909980506
0.010728100314736
0.010728100314736
-0.007582429796457
-0.001478909980506
-0.007582429796457
-0.001478909980506
0.010728100314736
0.004624609835446
0.010728100314736
-0.001478909980506
-0.001478909980506
0.004624609835446
-0.001478909980506
0.004624609835446
-0.001478909980506
-0.001478909980506
0.004624609835446
-0.001478909980506
-0.001478909980506
0.010728100314736
0.004624609835446
0.004624609835446
0.004624609835446
0.016831599175930
0.004624609835446
-0.001478909980506
0.004624609835446
0.004624609835446
0.004624609835446
0.004624609835446
0.004624609835446
0.010728100314736
-0.001478909980506
0.004624609835446
0.010728100314736
-0.007582429796457
0.004624609835446
-0.001478909980506
-0.001478909980506
0.016831599175930
-0.001478909980506
0.010728100314736
0.004624609835446
-0.001478909980506
0.010728100314736
0.004624609835446
0.010728100314736
0.004624609835446
0.004624609835446
0.004624609835446
-0.001478909980506
0.010728100314736
0.004624609835446
-0.001478909980506
0.010728100314736
-0.001478909980506
-0.001478909980506
0.004624609835446
0.004624609835446
0.016831599175930
-0.001478909980506
0.010728100314736
0.016831599175930
0.004624609835446
0.010728100314736
0.004624609835446
0.010728100314736
0.010728100314736
0.004624609835446
0.016831599175930
0.004624609835446
0.004624609835446
-0.001478909980506
-0.007582429796457
0.004624609835446
-0.001478909980506
-0.001478909980506
-0.001478909980506
-0.013685899786651
-0.001478909980506
-0.001478909980506
-0.001478909980506
-0.001478909980506
-0.007582429796457
-0.001478909980506
-0.007582429796457
-0.013685899786651
-0.007582429796457
-0.013685899786651
0.004624609835446
0.004624609835446
-0.007582429796457
-0.001478909980506
-0.013685899786651
0.004624609835446
-0.001478909980506
-0.007582429796457
0.004624609835446
-0.007582429796457
-0.001478909980506
-0.001478909980506
-0.001478909980506
0.010728100314736
-0.001478909980506
0.004624609835446
0.004624609835446
-0.007582429796457
0.004624609835446
0.004624609835446
0.010728100314736
0.004624609835446
-0.007582429796457
0.010728100314736
0.010728100314736
0.004624609835446
0.010728100314736
0.004624609835446
-0.001478909980506
0.004624609835446
0.010728100314736
0.010728100314736
-0.001478909980506
0.004624609835446
0.004624609835446
-0.001478909980506
0.010728100314736
-0.007582429796457
-0.007582429796457
0.004624609835446
-0.001478909980506
0.010728100314736
-0.001478909980506
-0.001478909980506
-0.001478909980506
-0.007582429796457
0.004624609835446
-0.007582429796457
-0.007582429796457
0.004624609835446
-0.007582429796457
-0.001478909980506
-0.007582429796457
-0.001478909980506
0.004624609835446
-0.001478909980506
0.004624609835446
-0.001478909980506
-0.007582429796457
-0.007582429796457
-0.013685899786651
-0.001478909980506
-0.001478909980506
-0.007582429796457
-0.001478909980506
-0.007582429796457
-0.001478909980506
-0.007582429796457
-0.013685899786651
0.010728100314736
-0.001478909980506
-0.007582429796457
-0.001478909980506
-0.007582429796457
0.004624609835446
-0.007582429796457
-0.007582429796457
-0.007582429796457
-0.007582429796457
-0.001478909980506
-0.001478909980506
-0.001478909980506
-0.007582429796457
-0.013685899786651
-0.001478909980506
-0.007582429796457
-0.013685899786651
-0.007582429796457
-0.013685899786651
-0.001478909980506
-0.013685899786651
-0.013685899786651
-0.001478909980506
-0.013685899786651
-0.007582429796457
-0.007582429796457
-0.007582429796457
-0.001478909980506
-0.013685899786651
-0.007582429796457
-0.007582429796457
-0.013685899786651
-0.007582429796457
-0.007582429796457
-0.001478909980506
-0.007582429796457
-0.019789500162005
-0.007582429796457
-0.007582429796457
-0.007582429796457
-0.007582429796457
-0.007582429796457
-0.007582429796457
-0.007582429796457
-0.007582429796457
0.004624609835446
-0.001478909980506
-0.001478909980506
-0.007582429796457
-0.013685899786651
-0.007582429796457
-0.013685899786651
-0.007582429796457
-0.001478909980506
-0.013685899786651
-0.013685899786651
-0.007582429796457
-0.007582429796457
-0.007582429796457
-0.007582429796457
0.004624609835446
-0.001478909980506
-0.007582429796457
-0.001478909980506
-0.001478909980506
-0.001478909980506
-0.007582429796457
-0.007582429796457
0.004624609835446
-0.001478909980506
-0.001478909980506
-0.007582429796457
-0.007582429796457
0.004624609835446
-0.001478909980506
0.004624609835446
0.004624609835446
-0.007582429796457
-0.001478909980506
-0.007582429796457
-0.001478909980506
0.004624609835446
-0.007582429796457
-0.001478909980506
-0.007582429796457
-0.007582429796457
0.004624609835446
-0.007582429796457
-0.001478909980506
-0.007582429796457
-0.007582429796457
0.004624609835446
-0.001478909980506
-0.001478909980506
-0.001478909980506
0.004624609835446
-0.001478909980506
-0.013685899786651
0.004624609835446
-0.001478909980506
-0.001478909980506
0.004624609835446
-0.019789500162005
-0.007582429796457
-0.007582429796457
-0.007582429796457
0.004624609835446
-0.001478909980506
0.004624609835446
0.004624609835446
-0.001478909980506
0.010728100314736
-0.007582429796457
-0.001478909980506
0.010728100314736
-0.001478909980506
0.004624609835446
-0.007582429796457
0.004624609835446
-0.001478909980506
-0.007582429796457
0.010728100314736
-0.001478909980506
-0.001478909980506
0.004624609835446
-0.001478909980506
0.010728100314736
-0.001478909980506
-0.007582429796457
0.004624609835446
-0.001478909980506
-0.001478909980506
-0.007582429796457
-0.001478909980506
0.004624609835446
-0.001478909980506
0.004624609835446
-0.001478909980506
-0.001478909980506
-0.001478909980506
-0.007582429796457
0.004624609835446
-0.007582429796457
-0.013685899786651
-0.001478909980506
-0.001478909980506
-0.001478909980506
-0.001478909980506
-0.013685899786651
-0.001478909980506
-0.007582429796457
-0.013685899786651
-0.001478909980506
-0.001478909980506
-0.001478909980506
-0.007582429796457
-0.007582429796457
0.004624609835446
-0.007582429796457
-0.001478909980506
-0.001478909980506
-0.007582429796457
0.004624609835446
-0.007582429796457
0.004624609835446
-0.001478909980506
-0.007582429796457
-0.001478909980506
-0.007582429796457
0.004624609835446
-0.001478909980506
-0.007582429796457
-0.001478909980506
-0.013685899786651
-0.013685899786651
-0.007582429796457
-0.007582429796457
-0.001478909980506
-0.013685899786651
-0.001478909980506
0.004624609835446
-0.013685899786651
-0.001478909980506
-0.001478909980506
-0.001478909980506
0.004624609835446
-0.013685899786651
-0.001478909980506
-0.001478909980506
-0.007582429796457
0.004624609835446
-0.001478909980506
0.004624609835446
-0.001478909980506
-0.001478909980506
0.004624609835446
-0.007582429796457
0.004624609835446
-0.001478909980506
-0.001478909980506
0.004624609835446
-0.019789500162005
-0.001478909980506
-0.007582429796457
-0.013685899786651
0.004624609835446
-0.013685899786651
-0.001478909980506
0.004624609835446
-0.007582429796457
0.004624609835446
-0.007582429796457
-0.001478909980506
-0.001478909980506
-0.007582429796457
0.004624609835446
-0.007582429796457
-0.007582429796457
-0.001478909980506
-0.007582429796457
-0.007582429796457
-0.019789500162005
-0.013685899786651
-0.001478909980506
-0.013685899786651
-0.007582429796457
-0.013685899786651
-0.007582429796457
-0.007582429796457
-0.013685899786651
0.004624609835446
-0.007582429796457
-0.013685899786651
-0.001478909980506
-0.013685899786651
-0.007582429796457
-0.007582429796457
-0.001478909980506
0.004624609835446
-0.013685899786651
-0.013685899786651
-0.007582429796457
-0.007582429796457
-0.007582429796457
-0.025893000885844
-0.007582429796457
-0.007582429796457
-0.013685899786651
-0.001478909980506
-0.013685899786651
-0.013685899786651
-0.007582429796457
-0.001478909980506
0.004624609835446
-0.007582429796457
-0.007582429796457
-0.007582429796457
-0.007582429796457
-0.013685899786651
-0.013685899786651
-0.013685899786651
-0.013685899786651
-0.019789500162005
-0.013685899786651
-0.013685899786651
-0.013685899786651
-0.007582429796457
-0.013685899786651
-0.013685899786651
-0.007582429796457
-0.013685899786651
-0.001478909980506
-0.007582429796457
-0.007582429796457
-0.001478909980506
-0.013685899786651
-0.007582429796457
-0.013685899786651
-0.007582429796457
-0.001478909980506
-0.019789500162005
-0.007582429796457
-0.007582429796457
-0.013685899786651
-0.013685899786651
-0.019789500162005
-0.007582429796457
-0.007582429796457
-0.013685899786651
-0.007582429796457
-0.019789500162005
-0.007582429796457
-0.001478909980506
-0.019789500162005
-0.013685899786651
-0.019789500162005
-0.007582429796457
-0.001478909980506
-0.007582429796457
-0.001478909980506
-0.007582429796457
-0.007582429796457
-0.007582429796457
-0.007582429796457
-0.001478909980506
-0.019789500162005
-0.007582429796457
0.004624609835446
-0.019789500162005
-0.007582429796457
-0.007582429796457
-0.013685899786651
-0.007582429796457
-0.013685899786651
-0.001478909980506
-0.007582429796457
-0.013685899786651
-0.001478909980506
-0.001478909980506
-0.001478909980506
-0.001478909980506
-0.001478909980506
-0.001478909980506
-0.007582429796457
-0.007582429796457
-0.013685899786651
-0.013685899786651
-0.007582429796457
-0.013685899786651
-0.007582429796457
-0.001478909980506
-0.013685899786651
-0.001478909980506
-0.001478909980506
-0.001478909980506
-0.001478909980506
-0.007582429796457
-0.001478909980506
-0.013685899786651
-0.013685899786651
-0.007582429796457
-0.007582429796457
-0.001478909980506
-0.007582429796457
-0.013685899786651
-0.001478909980506
-0.013685899786651
-0.007582429796457
-0.001478909980506
-0.007582429796457
-0.007582429796457
-0.013685899786651
-0.001478909980506
-0.001478909980506
-0.007582429796457
-0.001478909980506
-0.007582429796457
-0.007582429796457
-0.007582429796457
-0.013685899786651
0.004624609835446
-0.001478909980506
-0.007582429796457
-0.001478909980506
-0.019789500162005
-0.001478909980506
-0.007582429796457
-0.019789500162005
-0.001478909980506
-0.007582429796457
-0.007582429796457
-0.001478909980506
-0.007582429796457
-0.007582429796457
-0.013685899786651
-0.001478909980506
-0.001478909980506
-0.007582429796457
-0.001478909980506
-0.013685899786651
-0.001478909980506
0.004624609835446
-0.013685899786651
-0.001478909980506
-0.019789500162005
-0.013685899786651
-0.007582429796457
-0.019789500162005
-0.007582429796457
-0.013685899786651
-0.013685899786651
-0.001478909980506
-0.007582429796457
-0.001478909980506
-0.013685899786651
-0.007582429796457
-0.007582429796457
-0.013685899786651
-0.001478909980506
-0.007582429796457
-0.013685899786651
-0.007582429796457
-0.019789500162005
-0.001478909980506
-0.007582429796457
-0.013685899786651
-0.007582429796457
-0.025893000885844
-0.013685899786651
-0.013685899786651
-0.013685899786651
-0.001478909980506
-0.019789500162005
-0.007582429796457
-0.007582429796457
-0.001478909980506
0.004624609835446
-0.013685899786651
-0.013685899786651
-0.007582429796457
-0.007582429796457
0.004624609835446
-0.007582429796457
-0.007582429796457
-0.001478909980506
-0.013685899786651
0.004624609835446
-0.007582429796457
-0.007582429796457
-0.007582429796457
-0.007582429796457
-0.007582429796457
-0.013685899786651
-0.001478909980506
-0.001478909980506
-0.013685899786651
0.004624609835446
-0.007582429796457
-0.001478909980506
0.004624609835446
-0.019789500162005
0.004624609835446
-0.001478909980506
-0.013685899786651
-0.001478909980506
-0.001478909980506
-0.001478909980506
-0.007582429796457
-0.019789500162005
-0.007582429796457
-0.001478909980506
-0.007582429796457
-0.007582429796457
-0.001478909980506
-0.001478909980506
-0.013685899786651
-0.007582429796457
-0.007582429796457
-0.007582429796457
0.004624609835446
-0.007582429796457
-0.007582429796457
0.004624609835446
-0.007582429796457
0.004624609835446
-0.001478909980506
-0.007582429796457
0.004624609835446
-0.007582429796457
-0.007582429796457
-0.007582429796457
-0.007582429796457
-0.001478909980506
-0.013685899786651
-0.001478909980506
-0.007582429796457
-0.001478909980506
0.016831599175930
-0.007582429796457
-0.007582429796457
0.004624609835446
-0.001478909980506
0.004624609835446
-0.007582429796457
-0.001478909980506
0.004624609835446
-0.013685899786651
-0.001478909980506
-0.001478909980506
-0.007582429796457
-0.001478909980506
-0.007582429796457
-0.001478909980506
-0.013685899786651
-0.007582429796457
-0.001478909980506
-0.013685899786651
-0.001478909980506
-0.007582429796457
-0.007582429796457
0.004624609835446
-0.013685899786651
-0.007582429796457
-0.007582429796457
-0.001478909980506
0.010728100314736
-0.007582429796457
-0.007582429796457
-0.001478909980506
-0.013685899786651
-0.007582429796457
-0.013685899786651
-0.001478909980506
-0.001478909980506
-0.007582429796457
-0.001478909980506
-0.013685899786651
-0.013685899786651
-0.007582429796457
-0.007582429796457
0.004624609835446
-0.013685899786651
-0.013685899786651
-0.007582429796457
-0.019789500162005
-0.007582429796457
-0.007582429796457
-0.007582429796457
-0.007582429796457
-0.013685899786651
-0.001478909980506
-0.007582429796457
-0.007582429796457
0.004624609835446
-0.001478909980506
-0.001478909980506
-0.007582429796457
-0.007582429796457
0.004624609835446
-0.013685899786651
-0.007582429796457
-0.001478909980506
-0.001478909980506
0.004624609835446
-0.007582429796457
-0.001478909980506
0.010728100314736
-0.007582429796457
-0.007582429796457
-0.007582429796457
-0.013685899786651
-0.007582429796457
-0.013685899786651
-0.013685899786651
-0.007582429796457
-0.007582429796457
-0.007582429796457
-0.013685899786651
-0.013685899786651
-0.013685899786651
-0.007582429796457
-0.001478909980506
-0.019789500162005
-0.019789500162005
-0.013685899786651
-0.007582429796457
-0.001478909980506
-0.013685899786651
-0.013685899786651
-0.007582429796457
-0.013685899786651
-0.013685899786651
-0.013685899786651
-0.013685899786651
-0.013685899786651
-0.019789500162005
-0.007582429796457
-0.019789500162005
-0.025893000885844
-0.013685899786651
-0.019789500162005
-0.007582429796457
-0.013685899786651
-0.025893000885844
-0.013685899786651
-0.019789500162005
-0.013685899786651
-0.007582429796457
-0.019789500162005
-0.013685899786651
-0.019789500162005
-0.013685899786651
-0.013685899786651
-0.019789500162005
-0.013685899786651
-0.019789500162005
-0.013685899786651
-0.013685899786651
-0.019789500162005
-0.001478909980506
-0.019789500162005
-0.019789500162005
-0.013685899786651
-0.025893000885844
-0.013685899786651
-0.019789500162005
-0.013685899786651
-0.007582429796457
-0.025893000885844
-0.007582429796457
-0.007582429796457
-0.013685899786651
-0.013685899786651
-0.019789500162005
-0.007582429796457
-0.007582429796457
-0.013685899786651
-0.007582429796457
-0.019789500162005
-0.007582429796457
-0.013685899786651
-0.013685899786651
-0.007582429796457
-0.019789500162005
-0.013685899786651
-0.019789500162005
-0.019789500162005
-0.007582429796457
-0.013685899786651
-0.013685899786651
-0.013685899786651
-0.019789500162005
-0.013685899786651
-0.013685899786651
-0.007582429796457
-0.007582429796457
-0.013685899786651
-0.007582429796457
-0.013685899786651
-0.007582429796457
-0.001478909980506
-0.013685899786651
-0.007582429796457
-0.013685899786651
-0.013685899786651
-0.007582429796457
-0.013685899786651
-0.007582429796457
-0.007582429796457
-0.001478909980506
0.010728100314736
-0.007582429796457
-0.007582429796457
-0.007582429796457
-0.013685899786651
-0.007582429796457
-0.013685899786651
-0.007582429796457
-0.007582429796457
-0.013685899786651
-0.007582429796457
-0.007582429796457
-0.007582429796457
-0.007582429796457
-0.019789500162005
-0.007582429796457
-0.013685899786651
-0.007582429796457
-0.007582429796457
-0.019789500162005
-0.001478909980506
-0.007582429796457
-0.007582429796457
-0.007582429796457
-0.019789500162005
-0.007582429796457
-0.001478909980506
-0.013685899786651
-0.007582429796457
-0.019789500162005
-0.013685899786651
-0.007582429796457
-0.013685899786651
-0.001478909980506
-0.013685899786651
-0.013685899786651
-0.013685899786651
-0.019789500162005
-0.001478909980506
-0.013685899786651
-0.007582429796457
-0.007582429796457
-0.019789500162005
-0.007582429796457
-0.019789500162005
-0.019789500162005
-0.019789500162005
-0.019789500162005
-0.001478909980506
-0.007582429796457
-0.013685899786651
-0.013685899786651
-0.025893000885844
-0.001478909980506
-0.007582429796457
-0.013685899786651
-0.007582429796457
-0.025893000885844
-0.007582429796457
-0.013685899786651
-0.007582429796457
0.004624609835446
-0.013685899786651
-0.001478909980506
0.004624609835446
-0.001478909980506
-0.001478909980506
-0.013685899786651
-0.007582429796457
-0.001478909980506
-0.007582429796457
0.004624609835446
-0.013685899786651
-0.001478909980506
-0.001478909980506
-0.013685899786651
-0.001478909980506
-0.019789500162005
-0.007582429796457
-0.007582429796457
-0.013685899786651
-0.001478909980506
-0.013685899786651
-0.007582429796457
-0.007582429796457
-0.025893000885844
-0.013685899786651
-0.013685899786651
-0.007582429796457
-0.007582429796457
-0.019789500162005
-0.013685899786651
-0.007582429796457
-0.007582429796457
-0.007582429796457
-0.013685899786651
-0.007582429796457
-0.007582429796457
-0.013685899786651
-0.007582429796457
-0.013685899786651
-0.013685899786651
-0.013685899786651
-0.013685899786651
-0.007582429796457
-0.013685899786651
-0.013685899786651
-0.019789500162005
-0.019789500162005
-0.013685899786651
-0.019789500162005
-0.013685899786651
-0.007582429796457
-0.019789500162005
-0.013685899786651
-0.013685899786651
-0.013685899786651
-0.001478909980506
-0.013685899786651
-0.013685899786651
-0.013685899786651
-0.019789500162005
-0.007582429796457
-0.007582429796457
-0.013685899786651
-0.013685899786651
-0.013685899786651
-0.007582429796457
-0.013685899786651
-0.013685899786651
-0.013685899786651
-0.007582429796457
-0.007582429796457
-0.013685899786651
-0.013685899786651
-0.007582429796457
-0.025893000885844
-0.007582429796457
-0.007582429796457
-0.013685899786651
-0.007582429796457
-0.019789500162005
-0.001478909980506
-0.007582429796457
-0.013685899786651
-0.007582429796457
-0.013685899786651
-0.019789500162005
-0.025893000885844
-0.019789500162005
-0.007582429796457
-0.013685899786651
-0.007582429796457
-0.013685899786651
-0.007582429796457
0.010728100314736
-0.013685899786651
-0.007582429796457
-0.001478909980506
-0.019789500162005
-0.007582429796457
-0.001478909980506
-0.007582429796457
-0.007582429796457
-0.007582429796457
-0.001478909980506
-0.013685899786651
-0.001478909980506
-0.007582429796457
-0.019789500162005
-0.007582429796457
-0.007582429796457
-0.001478909980506
0.004624609835446
-0.013685899786651
-0.007582429796457
-0.007582429796457
-0.007582429796457
-0.001478909980506
-0.013685899786651
-0.007582429796457
-0.007582429796457
-0.007582429796457
-0.001478909980506
-0.001478909980506
-0.001478909980506
-0.007582429796457
-0.007582429796457
-0.001478909980506
-0.019789500162005
-0.013685899786651
-0.013685899786651
-0.013685899786651
-0.001478909980506
-0.013685899786651
-0.007582429796457
-0.001478909980506
-0.013685899786651
-0.007582429796457
-0.007582429796457
-0.007582429796457
-0.007582429796457
-0.013685899786651
-0.007582429796457
-0.007582429796457
-0.001478909980506
-0.007582429796457
-0.007582429796457
-0.013685899786651
-0.019789500162005
-0.019789500162005
-0.007582429796457
-0.013685899786651
-0.019789500162005
-0.025893000885844
-0.013685899786651
-0.001478909980506
-0.013685899786651
-0.007582429796457
-0.001478909980506
-0.013685899786651
-0.007582429796457
-0.001478909980506
-0.001478909980506
-0.007582429796457
-0.013685899786651
-0.007582429796457
-0.007582429796457
-0.013685899786651
-0.007582429796457
-0.013685899786651
-0.007582429796457
-0.007582429796457
-0.007582429796457
-0.001478909980506
-0.013685899786651
-0.007582429796457
-0.007582429796457
-0.007582429796457
0.004624609835446
-0.013685899786651
-0.007582429796457
0.004624609835446
-0.007582429796457
0.004624609835446
-0.001478909980506
-0.001478909980506
-0.001478909980506
-0.013685899786651
-0.001478909980506
-0.019789500162005
-0.007582429796457
-0.007582429796457
-0.013685899786651
-0.001478909980506
-0.013685899786651
-0.013685899786651
-0.001478909980506
-0.013685899786651
-0.001478909980506
-0.007582429796457
-0.007582429796457
-0.001478909980506
-0.013685899786651
-0.007582429796457
-0.007582429796457
-0.007582429796457
-0.007582429796457
-0.013685899786651
-0.001478909980506
-0.019789500162005
-0.019789500162005
-0.007582429796457
-0.019789500162005
-0.007582429796457
-0.013685899786651
-0.013685899786651
-0.001478909980506
-0.019789500162005
-0.007582429796457
-0.013685899786651
-0.013685899786651
-0.001478909980506
-0.013685899786651
-0.007582429796457
-0.013685899786651
-0.013685899786651
0.004624609835446
-0.019789500162005
-0.019789500162005
-0.007582429796457
-0.013685899786651
-0.007582429796457
-0.025893000885844
-0.019789500162005
-0.007582429796457
-0.025893000885844
-0.013685899786651
-0.019789500162005
-0.013685899786651
-0.013685899786651
-0.025893000885844
-0.013685899786651
-0.019789500162005
-0.019789500162005
-0.013685899786651
-0.019789500162005
-0.007582429796457
-0.013685899786651
-0.019789500162005
-0.007582429796457
-0.019789500162005
-0.007582429796457
-0.013685899786651
-0.025893000885844
-0.007582429796457
-0.019789500162005
-0.019789500162005
-0.007582429796457
-0.013685899786651
-0.013685899786651
-0.019789500162005
-0.007582429796457
-0.013685899786651
-0.025893000885844
-0.007582429796457
-0.007582429796457
-0.013685899786651
-0.007582429796457
-0.019789500162005
-0.007582429796457
-0.001478909980506
-0.013685899786651
-0.013685899786651
-0.019789500162005
-0.013685899786651
-0.013685899786651
-0.025893000885844
-0.013685899786651
-0.019789500162005
-0.013685899786651
-0.007582429796457
-0.019789500162005
-0.013685899786651
-0.019789500162005
-0.013685899786651
-0.007582429796457
-0.019789500162005
-0.007582429796457
-0.025893000885844
-0.019789500162005
-0.013685899786651
-0.031996499747038
-0.013685899786651
-0.025893000885844
-0.019789500162005
-0.013685899786651
-0.031996499747038
-0.019789500162005
-0.019789500162005
-0.019789500162005
-0.007582429796457
-0.019789500162005
-0.013685899786651
-0.013685899786651
-0.007582429796457
-0.007582429796457
-0.019789500162005
-0.001478909980506
-0.007582429796457
-0.013685899786651
-0.001478909980506
-0.019789500162005
-0.013685899786651
-0.007582429796457
-0.019789500162005
-0.001478909980506
-0.007582429796457
-0.013685899786651
-0.013685899786651
-0.013685899786651
-0.007582429796457
-0.007582429796457
-0.001478909980506
-0.007582429796457
-0.025893000885844
-0.007582429796457
-0.013685899786651
-0.007582429796457
-0.007582429796457
-0.013685899786651
-0.001478909980506
-0.013685899786651
-0.019789500162005
-0.007582429796457
-0.013685899786651
-0.001478909980506
-0.007582429796457
-0.013685899786651
-0.007582429796457
-0.001478909980506
-0.001478909980506
-0.007582429796457
-0.013685899786651
-0.007582429796457
-0.007582429796457
0.004624609835446
-0.007582429796457
-0.019789500162005
-0.007582429796457
-0.007582429796457
-0.013685899786651
-0.007582429796457
-0.013685899786651
-0.007582429796457
-0.007582429796457
-0.007582429796457
-0.007582429796457
-0.013685899786651
-0.007582429796457
-0.001478909980506
-0.013685899786651
-0.013685899786651
-0.013685899786651
-0.007582429796457
-0.001478909980506
-0.013685899786651
-0.007582429796457
-0.013685899786651
-0.007582429796457
-0.001478909980506
-0.001478909980506
-0.001478909980506
-0.013685899786651
-0.013685899786651
-0.001478909980506
-0.013685899786651
-0.013685899786651
-0.007582429796457
-0.013685899786651
-0.013685899786651
-0.019789500162005
-0.013685899786651
-0.013685899786651
-0.007582429796457
-0.001478909980506
-0.013685899786651
-0.013685899786651
-0.013685899786651
-0.007582429796457
0.004624609835446
-0.007582429796457
-0.001478909980506
-0.007582429796457
-0.013685899786651
-0.001478909980506
-0.013685899786651
-0.007582429796457
-0.001478909980506
-0.013685899786651
-0.007582429796457
-0.013685899786651
-0.007582429796457
-0.007582429796457
-0.013685899786651
-0.007582429796457
-0.007582429796457
-0.001478909980506
-0.007582429796457
-0.007582429796457
0.004624609835446
-0.001478909980506
-0.001478909980506
0.004624609835446
-0.001478909980506
-0.001478909980506
-0.013685899786651
-0.007582429796457
-0.001478909980506
-0.013685899786651
0.004624609835446
-0.001478909980506
-0.007582429796457
-0.001478909980506
-0.013685899786651
-0.001478909980506
-0.001478909980506
-0.013685899786651
-0.001478909980506
-0.007582429796457
-0.001478909980506
0.004624609835446
-0.001478909980506
0.004624609835446
-0.001478909980506
-0.001478909980506
0.004624609835446
-0.007582429796457
-0.007582429796457
-0.007582429796457
0.004624609835446
0.004624609835446
-0.013685899786651
-0.001478909980506
0.004624609835446
0.004624609835446
0.004624609835446
-0.007582429796457
0.004624609835446
-0.001478909980506
-0.001478909980506
0.004624609835446
-0.001478909980506
-0.001478909980506
-0.001478909980506
-0.001478909980506
0.004624609835446
-0.001478909980506
-0.001478909980506
-0.001478909980506
-0.001478909980506
0.010728100314736
-0.001478909980506
-0.001478909980506
-0.001478909980506
-0.007582429796457
-0.001478909980506
-0.007582429796457
-0.007582429796457
-0.001478909980506
-0.007582429796457
0.004624609835446
0.004624609835446
-0.007582429796457
0.004624609835446
-0.001478909980506
-0.001478909980506
-0.007582429796457
-0.007582429796457
-0.001478909980506
-0.013685899786651
-0.001478909980506
0.004624609835446
-0.001478909980506
0.010728100314736
-0.007582429796457
-0.007582429796457
-0.001478909980506
-0.007582429796457
-0.001478909980506
-0.007582429796457
-0.001478909980506
-0.001478909980506
-0.007582429796457
0.010728100314736
-0.007582429796457
-0.007582429796457
0.004624609835446
-0.001478909980506
-0.001478909980506
-0.013685899786651
0.004624609835446
0.010728100314736
-0.007582429796457
-0.001478909980506
-0.001478909980506
-0.001478909980506
-0.001478909980506
-0.013685899786651
-0.001478909980506
-0.007582429796457
-0.013685899786651
-0.001478909980506
-0.007582429796457
0.004624609835446
-0.007582429796457
-0.007582429796457
0.010728100314736
-0.007582429796457
-0.007582429796457
-0.007582429796457
-0.007582429796457
0.004624609835446
-0.007582429796457
-0.001478909980506
-0.001478909980506
-0.013685899786651
-0.001478909980506
0.004624609835446
0.004624609835446
-0.001478909980506
-0.013685899786651
0.004624609835446
-0.007582429796457
-0.001478909980506
-0.001478909980506
-0.007582429796457
0.004624609835446
-0.007582429796457
-0.001478909980506
0.004624609835446
-0.007582429796457
0.004624609835446
-0.007582429796457
-0.013685899786651
-0.001478909980506
-0.013685899786651
-0.001478909980506
-0.001478909980506
-0.007582429796457
-0.001478909980506
-0.007582429796457
-0.001478909980506
-0.001478909980506
-0.007582429796457
0.004624609835446
-0.007582429796457
-0.007582429796457
-0.007582429796457
-0.007582429796457
-0.007582429796457
-0.019789500162005
-0.007582429796457
0.010728100314736
-0.007582429796457
-0.001478909980506
-0.007582429796457
-0.007582429796457
-0.001478909980506
-0.013685899786651
-0.001478909980506
-0.001478909980506
-0.013685899786651
-0.001478909980506
-0.001478909980506
0.004624609835446
-0.001478909980506
-0.007582429796457
0.004624609835446
-0.001478909980506
-0.007582429796457
-0.007582429796457
-0.007582429796457
0.004624609835446
-0.001478909980506
0.004624609835446
0.004624609835446
-0.007582429796457
0.004624609835446
0.004624609835446
0.004624609835446
0.004624609835446
-0.013685899786651
0.004624609835446
-0.001478909980506
-0.001478909980506
0.004624609835446
-0.001478909980506
0.010728100314736
-0.001478909980506
-0.007582429796457
0.004624609835446
-0.007582429796457
-0.001478909980506
-0.001478909980506
0.004624609835446
0.004624609835446
-0.001478909980506
0.004624609835446
0.010728100314736
-0.001478909980506
0.004624609835446
0.004624609835446
0.010728100314736
-0.001478909980506
-0.007582429796457
0.004624609835446
-0.001478909980506
0.010728100314736
0.004624609835446
-0.001478909980506
0.010728100314736
0.004624609835446
0.010728100314736
0.010728100314736
-0.001478909980506
0.004624609835446
-0.001478909980506
0.004624609835446
0.004624609835446
-0.007582429796457
0.004624609835446
0.004624609835446
0.016831599175930
0.010728100314736
0.004624609835446
0.010728100314736
-0.001478909980506
0.004624609835446
0.016831599175930
0.010728100314736
0.010728100314736
0.004624609835446
0.004624609835446
0.016831599175930
0.010728100314736
0.016831599175930
0.016831599175930
0.004624609835446
-0.001478909980506
-0.001478909980506
0.004624609835446
0.010728100314736
0.004624609835446
0.010728100314736
0.004624609835446
0.004624609835446
0.010728100314736
0.016831599175930
0.016831599175930
0.004624609835446
-0.001478909980506
0.010728100314736
0.004624609835446
0.004624609835446
0.004624609835446
-0.001478909980506
0.010728100314736
0.010728100314736
0.010728100314736
0.010728100314736
-0.001478909980506
0.010728100314736
0.016831599175930
0.010728100314736
0.010728100314736
-0.001478909980506
0.010728100314736
0.010728100314736
0.010728100314736
0.010728100314736
0.004624609835446
0.010728100314736
0.010728100314736
0.004624609835446
0.010728100314736
0.004624609835446
0.010728100314736
0.004624609835446
0.004624609835446
0.016831599175930
0.004624609835446
0.004624609835446
0.010728100314736
0.010728100314736
0.016831599175930
0.004624609835446
0.016831599175930
0.016831599175930
-0.001478909980506
0.010728100314736
-0.001478909980506
0.004624609835446
-0.001478909980506
-0.007582429796457
0.010728100314736
-0.001478909980506
0.004624609835446
0.010728100314736
-0.001478909980506
0.004624609835446
-0.001478909980506
0.004624609835446
0.004624609835446
-0.001478909980506
0.016831599175930
-0.001478909980506
-0.001478909980506
0.010728100314736
-0.001478909980506
0.010728100314736
-0.001478909980506
-0.001478909980506
0.016831599175930
0.004624609835446
0.004624609835446
0.004624609835446
0.004624609835446
0.016831599175930
0.004624609835446
0.010728100314736
0.004624609835446
-0.001478909980506
0.010728100314736
0.004624609835446
0.010728100314736
0.010728100314736
0.004624609835446
0.010728100314736
0.004624609835446
0.010728100314736
0.010728100314736
-0.001478909980506
0.010728100314736
0.010728100314736
0.004624609835446
0.010728100314736
0.010728100314736
0.016831599175930
0.010728100314736
0.004624609835446
0.016831599175930
0.010728100314736
0.004624609835446
-0.007582429796457
-0.001478909980506
0.010728100314736
0.004624609835446
0.016831599175930
0.010728100314736
-0.001478909980506
0.010728100314736
0.004624609835446
0.016831599175930
0.016831599175930
-0.001478909980506
-0.001478909980506
-0.001478909980506
0.010728100314736
0.016831599175930
-0.001478909980506
0.004624609835446
0.004624609835446
0.004624609835446
0.004624609835446
-0.001478909980506
0.016831599175930
-0.001478909980506
-0.001478909980506
0.010728100314736
-0.001478909980506
0.010728100314736
0.010728100314736
0.004624609835446
0.016831599175930
-0.001478909980506
0.004624609835446
0.010728100314736
-0.001478909980506
0.004624609835446
0.004624609835446
0.010728100314736
-0.001478909980506
-0.013685899786651
0.010728100314736
-0.001478909980506
0.004624609835446
0.004624609835446
0.004624609835446
0.010728100314736
-0.007582429796457
0.004624609835446
0.016831599175930
-0.001478909980506
-0.001478909980506
-0.007582429796457
0.004624609835446
0.010728100314736
-0.001478909980506
0.004624609835446
-0.001478909980506
-0.001478909980506
0.010728100314736
-0.001478909980506
-0.001478909980506
-0.007582429796457
-0.001478909980506
0.004624609835446
-0.013685899786651
0.004624609835446
-0.001478909980506
-0.007582429796457
0.004624609835446
-0.007582429796457
-0.001478909980506
0.004624609835446
-0.001478909980506
-0.001478909980506
-0.007582429796457
-0.001478909980506
0.004624609835446
0.004624609835446
0.004624609835446
-0.013685899786651
-0.001478909980506
-0.007582429796457
-0.007582429796457
0.010728100314736
-0.007582429796457
-0.019789500162005
-0.001478909980506
-0.001478909980506
0.004624609835446
-0.007582429796457
-0.007582429796457
0.004624609835446
-0.013685899786651
-0.013685899786651
-0.007582429796457
-0.007582429796457
-0.007582429796457
-0.007582429796457
-0.001478909980506
-0.013685899786651
-0.019789500162005
-0.007582429796457
-0.001478909980506
-0.001478909980506
-0.019789500162005
-0.013685899786651
0.004624609835446
-0.007582429796457
-0.007582429796457
0.004624609835446
-0.007582429796457
-0.007582429796457
-0.007582429796457
-0.007582429796457
0.004624609835446
-0.007582429796457
-0.007582429796457
-0.007582429796457
-0.007582429796457
-0.007582429796457
-0.013685899786651
-0.007582429796457
-0.013685899786651
-0.019789500162005
-0.007582429796457
-0.013685899786651
-0.007582429796457
-0.001478909980506
-0.013685899786651
-0.013685899786651
-0.019789500162005
-0.013685899786651
-0.001478909980506
-0.019789500162005
-0.013685899786651
-0.019789500162005
-0.013685899786651
-0.001478909980506
0.004624609835446
-0.001478909980506
-0.013685899786651
-0.007582429796457
-0.001478909980506
-0.019789500162005
-0.001478909980506
-0.013685899786651
-0.013685899786651
-0.007582429796457
-0.019789500162005
-0.007582429796457
-0.007582429796457
-0.013685899786651
-0.001478909980506
-0.013685899786651
-0.013685899786651
-0.013685899786651
-0.007582429796457
-0.007582429796457
-0.013685899786651
-0.001478909980506
-0.007582429796457
-0.013685899786651
-0.007582429796457
-0.013685899786651
-0.007582429796457
-0.019789500162005
-0.013685899786651
0.016831599175930
-0.019789500162005
-0.025893000885844
-0.007582429796457
-0.001478909980506
0.004624609835446
-0.013685899786651
-0.013685899786651
-0.001478909980506
-0.007582429796457
-0.007582429796457
-0.007582429796457
-0.007582429796457
-0.007582429796457
-0.007582429796457
0.004624609835446
-0.013685899786651
-0.025893000885844
-0.007582429796457
-0.007582429796457
-0.007582429796457
-0.007582429796457
-0.013685899786651
0.004624609835446
-0.013685899786651
-0.007582429796457
-0.001478909980506
-0.007582429796457
-0.007582429796457
-0.001478909980506
-0.007582429796457
-0.001478909980506
-0.001478909980506
-0.001478909980506
-0.007582429796457
-0.007582429796457
-0.001478909980506
-0.007582429796457
0.004624609835446
-0.007582429796457
-0.001478909980506
0.004624609835446
-0.007582429796457
0.004624609835446
0.004624609835446
-0.007582429796457
0.004624609835446
-0.007582429796457
-0.007582429796457
-0.001478909980506
-0.007582429796457
0.004624609835446
-0.007582429796457
-0.007582429796457
0.004624609835446
-0.001478909980506
0.004624609835446
-0.007582429796457
-0.001478909980506
-0.007582429796457
-0.019789500162005
0.010728100314736
-0.001478909980506
-0.013685899786651
-0.001478909980506
-0.001478909980506
0.004624609835446
-0.001478909980506
-0.001478909980506
0.016831599175930
0.004624609835446
0.004624609835446
0.004624609835446
0.004624609835446
0.016831599175930
0.004624609835446
0.022935200482607
0.010728100314736
-0.001478909980506
0.010728100314736
-0.001478909980506
0.016831599175930
0.010728100314736
-0.001478909980506
0.016831599175930
0.010728100314736
0.010728100314736
0.022935200482607
0.004624609835446
0.016831599175930
0.016831599175930
0.016831599175930
0.016831599175930
0.004624609835446
0.022935200482607
0.010728100314736
0.016831599175930
0.016831599175930
0.004624609835446
0.016831599175930
0.004624609835446
-0.001478909980506
0.016831599175930
0.004624609835446
0.016831599175930
0.010728100314736
0.004624609835446
0.016831599175930
0.010728100314736
0.016831599175930
0.004624609835446
-0.001478909980506
0.010728100314736
0.004624609835446
0.010728100314736
0.010728100314736
0.010728100314736
0.010728100314736
-0.007582429796457
0.016831599175930
0.010728100314736
-0.007582429796457
0.010728100314736
0.004624609835446
-0.001478909980506
0.010728100314736
0.004624609835446
0.010728100314736
0.004624609835446
0.004624609835446
0.016831599175930
0.004624609835446
0.004624609835446
0.004624609835446
0.010728100314736
0.010728100314736
-0.001478909980506
0.004624609835446
0.004624609835446
-0.001478909980506
-0.001478909980506
-0.007582429796457
0.010728100314736
0.004624609835446
-0.007582429796457
0.004624609835446
-0.001478909980506
-0.001478909980506
0.010728100314736
-0.001478909980506
-0.001478909980506
-0.001478909980506
-0.001478909980506
0.004624609835446
0.004624609835446
0.010728100314736
-0.001478909980506
-0.001478909980506
-0.001478909980506
-0.013685899786651
0.004624609835446
-0.007582429796457
-0.013685899786651
-0.001478909980506
-0.007582429796457
-0.001478909980506
-0.001478909980506
-0.007582429796457
0.004624609835446
-0.001478909980506
-0.001478909980506
-0.001478909980506
-0.007582429796457
0.004624609835446
0.004624609835446
0.004624609835446
0.004624609835446
0.004624609835446
0.010728100314736
-0.001478909980506
0.004624609835446
0.004624609835446
-0.007582429796457
0.010728100314736
-0.001478909980506
-0.007582429796457
0.004624609835446
-0.001478909980506
0.010728100314736
0.004624609835446
-0.007582429796457
0.004624609835446
-0.001478909980506
0.010728100314736
-0.001478909980506
-0.007582429796457
0.004624609835446
-0.001478909980506
0.004624609835446
-0.001478909980506
-0.001478909980506
-0.007582429796457
-0.013685899786651
0.004624609835446
0.004624609835446
-0.007582429796457
0.004624609835446
-0.013685899786651
-0.007582429796457
-0.007582429796457
-0.007582429796457
0.004624609835446
-0.007582429796457
-0.001478909980506
0.004624609835446
-0.001478909980506
0.004624609835446
-0.007582429796457
-0.001478909980506
-0.001478909980506
-0.013685899786651
-0.001478909980506
-0.007582429796457
-0.013685899786651
-0.007582429796457
-0.007582429796457
-0.001478909980506
-0.007582429796457
-0.007582429796457
-0.001478909980506
-0.013685899786651
-0.001478909980506
0.004624609835446
-0.001478909980506
-0.001478909980506
-0.007582429796457
-0.001478909980506
0.004624609835446
0.004624609835446
0.010728100314736
-0.001478909980506
-0.001478909980506
0.004624609835446
-0.001478909980506
0.004624609835446
-0.007582429796457
-0.007582429796457
-0.001478909980506
-0.001478909980506
0.004624609835446
-0.001478909980506
-0.007582429796457
-0.001478909980506
-0.001478909980506
0.004624609835446
-0.001478909980506
-0.007582429796457
0.004624609835446
0.004624609835446
0.004624609835446
0.004624609835446
0.004624609835446
0.010728100314736
-0.001478909980506
0.004624609835446
0.010728100314736
-0.001478909980506
0.004624609835446
-0.001478909980506
-0.001478909980506
0.004624609835446
-0.001478909980506
0.004624609835446
-0.001478909980506
-0.001478909980506
0.004624609835446
-0.007582429796457
0.004624609835446
-0.001478909980506
-0.007582429796457
-0.001478909980506
-0.007582429796457
0.004624609835446
0.004624609835446
-0.007582429796457
0.004624609835446
-0.007582429796457
0.010728100314736
0.004624609835446
-0.007582429796457
0.004624609835446
-0.001478909980506
0.004624609835446
0.004624609835446
-0.001478909980506
-0.001478909980506
-0.007582429796457
0.004624609835446
0.004624609835446
-0.001478909980506
0.010728100314736
-0.007582429796457
0.004624609835446
0.004624609835446
-0.007582429796457
0.004624609835446
-0.001478909980506
-0.001478909980506
-0.001478909980506
-0.007582429796457
0.010728100314736
0.004624609835446
0.004624609835446
0.004624609835446
-0.001478909980506
0.010728100314736
0.004624609835446
0.004624609835446
0.004624609835446
-0.001478909980506
0.016831599175930
0.010728100314736
0.004624609835446
0.004624609835446
-0.007582429796457
0.004624609835446
-0.001478909980506
-0.013685899786651
0.004624609835446
-0.001478909980506
-0.007582429796457
-0.007582429796457
-0.001478909980506
0.004624609835446
-0.019789500162005
-0.013685899786651
-0.001478909980506
-0.007582429796457
-0.001478909980506
-0.007582429796457
-0.001478909980506
0.004624609835446
-0.001478909980506
0.010728100314736
0.004624609835446
-0.007582429796457
-0.007582429796457
-0.007582429796457
-0.001478909980506
-0.007582429796457
-0.013685899786651
-0.001478909980506
-0.007582429796457
-0.007582429796457
0.004624609835446
-0.001478909980506
-0.007582429796457
-0.013685899786651
-0.001478909980506
-0.001478909980506
-0.013685899786651
0.004624609835446
-0.001478909980506
-0.007582429796457
-0.001478909980506
-0.007582429796457
0.010728100314736
-0.007582429796457
-0.013685899786651
-0.001478909980506
-0.013685899786651
-0.001478909980506
-0.001478909980506
-0.001478909980506
0.004624609835446
-0.013685899786651
-0.001478909980506
0.004624609835446
-0.013685899786651
-0.007582429796457
-0.019789500162005
0.004624609835446
-0.007582429796457
-0.013685899786651
0.004624609835446
-0.013685899786651
-0.007582429796457
0.004624609835446
-0.007582429796457
-0.001478909980506
-0.001478909980506
-0.001478909980506
-0.001478909980506
-0.007582429796457
-0.001478909980506
-0.001478909980506
-0.001478909980506
0.004624609835446
-0.007582429796457
0.004624609835446
-0.007582429796457
-0.001478909980506
0.010728100314736
-0.007582429796457
0.004624609835446
-0.001478909980506
-0.001478909980506
-0.001478909980506
-0.013685899786651
0.010728100314736
-0.001478909980506
-0.007582429796457
0.004624609835446
-0.007582429796457
-0.001478909980506
-0.001478909980506
0.004624609835446
-0.001478909980506
-0.013685899786651
-0.001478909980506
0.004624609835446
-0.007582429796457
-0.001478909980506
-0.001478909980506
0.004624609835446
-0.001478909980506
-0.007582429796457
0.010728100314736
0.004624609835446
-0.007582429796457
-0.001478909980506
0.010728100314736
0.010728100314736
-0.001478909980506
-0.001478909980506
0.010728100314736
0.004624609835446
0.004624609835446
0.004624609835446
0.004624609835446
0.004624609835446
-0.001478909980506
0.010728100314736
0.004624609835446
-0.001478909980506
0.004624609835446
-0.001478909980506
-0.001478909980506
-0.007582429796457
-0.007582429796457
0.004624609835446
0.004624609835446
-0.001478909980506
0.004624609835446
-0.001478909980506
0.010728100314736
-0.001478909980506
-0.001478909980506
0.004624609835446
-0.007582429796457
-0.001478909980506
-0.001478909980506
-0.001478909980506
0.004624609835446
-0.007582429796457
-0.001478909980506
0.004624609835446
-0.001478909980506
-0.007582429796457
-0.013685899786651
-0.001478909980506
-0.001478909980506
-0.013685899786651
-0.001478909980506
-0.007582429796457
-0.007582429796457
-0.013685899786651
-0.013685899786651
-0.001478909980506
-0.013685899786651
-0.013685899786651
-0.001478909980506
-0.013685899786651
-0.007582429796457
-0.013685899786651
-0.007582429796457
-0.001478909980506
-0.013685899786651
-0.001478909980506
-0.007582429796457
-0.013685899786651
-0.013685899786651
-0.013685899786651
0.004624609835446
-0.013685899786651
-0.019789500162005
-0.001478909980506
-0.007582429796457
-0.007582429796457
-0.013685899786651
-0.007582429796457
-0.007582429796457
-0.019789500162005
-0.007582429796457
-0.007582429796457
-0.013685899786651
-0.007582429796457
-0.013685899786651
-0.013685899786651
-0.013685899786651
-0.013685899786651
-0.007582429796457
-0.013685899786651
-0.007582429796457
-0.007582429796457
-0.007582429796457
0.004624609835446
-0.013685899786651
-0.007582429796457
-0.001478909980506
-0.007582429796457
-0.001478909980506
-0.007582429796457
-0.007582429796457
-0.007582429796457
-0.013685899786651
-0.001478909980506
-0.001478909980506
-0.007582429796457
-0.007582429796457
-0.019789500162005
-0.007582429796457
-0.001478909980506
-0.001478909980506
-0.001478909980506
-0.007582429796457
-0.001478909980506
-0.007582429796457
-0.013685899786651
-0.001478909980506
-0.007582429796457
-0.007582429796457
-0.001478909980506
-0.007582429796457
-0.001478909980506
-0.007582429796457
0.004624609835446
0.010728100314736
-0.007582429796457
-0.001478909980506
0.004624609835446
-0.007582429796457
-0.007582429796457
-0.007582429796457
0.004624609835446
-0.001478909980506
-0.007582429796457
-0.001478909980506
-0.007582429796457
-0.001478909980506
0.004624609835446
-0.001478909980506
0.004624609835446
-0.019789500162005
-0.001478909980506
0.010728100314736
-0.001478909980506
0.004624609835446
-0.001478909980506
-0.001478909980506
0.010728100314736
-0.007582429796457
-0.001478909980506
-0.007582429796457
-0.007582429796457
-0.001478909980506
-0.001478909980506
0.004624609835446
-0.013685899786651
-0.013685899786651
0.004624609835446
-0.007582429796457
0.004624609835446
-0.001478909980506
-0.007582429796457
0.004624609835446
-0.007582429796457
-0.001478909980506
-0.007582429796457
-0.007582429796457
0.004624609835446
-0.013685899786651
-0.007582429796457
-0.007582429796457
-0.013685899786651
-0.001478909980506
-0.013685899786651
-0.007582429796457
-0.007582429796457
-0.013685899786651
0.004624609835446
-0.013685899786651
-0.013685899786651
-0.007582429796457
-0.007582429796457
-0.001478909980506
-0.019789500162005
-0.007582429796457
0.004624609835446
-0.007582429796457
-0.001478909980506
-0.013685899786651
-0.007582429796457
-0.007582429796457
-0.019789500162005
-0.001478909980506
-0.007582429796457
-0.013685899786651
-0.007582429796457
-0.013685899786651
-0.001478909980506
-0.007582429796457
-0.019789500162005
-0.007582429796457
-0.007582429796457
0.004624609835446
0.004624609835446
-0.013685899786651
-0.007582429796457
-0.001478909980506
-0.001478909980506
-0.007582429796457
-0.007582429796457
-0.007582429796457
-0.019789500162005
-0.013685899786651
-0.013685899786651
-0.013685899786651
-0.013685899786651
-0.025893000885844
-0.019789500162005
-0.013685899786651
-0.013685899786651
-0.007582429796457
-0.013685899786651
-0.013685899786651
-0.013685899786651
-0.013685899786651
0.004624609835446
-0.001478909980506
-0.007582429796457
-0.001478909980506
-0.019789500162005
-0.013685899786651
-0.007582429796457
-0.013685899786651
-0.001478909980506
-0.019789500162005
-0.013685899786651
-0.007582429796457
-0.013685899786651
-0.007582429796457
-0.019789500162005
-0.019789500162005
-0.007582429796457
-0.007582429796457
-0.001478909980506
-0.007582429796457
-0.007582429796457
-0.001478909980506
-0.001478909980506
0.004624609835446
-0.007582429796457
-0.007582429796457
0.004624609835446
-0.013685899786651
-0.007582429796457
-0.013685899786651
-0.007582429796457
-0.007582429796457
-0.019789500162005
-0.007582429796457
-0.007582429796457
-0.013685899786651
-0.001478909980506
-0.019789500162005
-0.013685899786651
-0.007582429796457
-0.013685899786651
-0.001478909980506
-0.013685899786651
-0.007582429796457
-0.013685899786651
-0.019789500162005
-0.007582429796457
-0.019789500162005
-0.013685899786651
-0.013685899786651
-0.013685899786651
-0.001478909980506
-0.007582429796457
-0.013685899786651
-0.013685899786651
-0.013685899786651
-0.001478909980506
-0.007582429796457
-0.013685899786651
-0.013685899786651
-0.019789500162005
-0.001478909980506
-0.007582429796457
-0.013685899786651
-0.001478909980506
-0.013685899786651
-0.007582429796457
-0.013685899786651
-0.007582429796457
-0.001478909980506
-0.019789500162005
-0.013685899786651
-0.007582429796457
-0.013685899786651
-0.007582429796457
-0.007582429796457
-0.007582429796457
-0.007582429796457
-0.013685899786651
-0.001478909980506
-0.001478909980506
-0.001478909980506
-0.013685899786651
-0.013685899786651
-0.001478909980506
-0.007582429796457
-0.013685899786651
-0.007582429796457
-0.013685899786651
-0.013685899786651
-0.007582429796457
0.004624609835446
-0.001478909980506
-0.013685899786651
-0.007582429796457
-0.007582429796457
-0.007582429796457
-0.001478909980506
-0.013685899786651
-0.013685899786651
-0.007582429796457
-0.007582429796457
-0.001478909980506
-0.001478909980506
-0.001478909980506
-0.001478909980506
-0.007582429796457
0.004624609835446
-0.007582429796457
-0.019789500162005
-0.001478909980506
-0.001478909980506
-0.001478909980506
-0.007582429796457
-0.007582429796457
-0.001478909980506
-0.007582429796457
-0.001478909980506
0.004624609835446
-0.001478909980506
-0.007582429796457
-0.013685899786651
-0.001478909980506
-0.001478909980506
-0.001478909980506
0.004624609835446
-0.007582429796457
-0.007582429796457
-0.013685899786651
-0.013685899786651
0.004624609835446
-0.007582429796457
-0.007582429796457
-0.001478909980506
-0.019789500162005
-0.001478909980506
-0.013685899786651
-0.007582429796457
-0.007582429796457
-0.019789500162005
-0.001478909980506
-0.007582429796457
-0.013685899786651
-0.007582429796457
-0.007582429796457
-0.001478909980506
-0.007582429796457
-0.007582429796457
-0.001478909980506
-0.013685899786651
-0.001478909980506
-0.007582429796457
-0.001478909980506
0.004624609835446
-0.019789500162005
-0.001478909980506
-0.001478909980506
-0.007582429796457
0.004624609835446
-0.007582429796457
-0.001478909980506
-0.001478909980506
-0.001478909980506
0.010728100314736
-0.007582429796457
-0.001478909980506
-0.001478909980506
-0.007582429796457
0.004624609835446
-0.001478909980506
-0.007582429796457
-0.007582429796457
-0.007582429796457
0.004624609835446
-0.001478909980506
-0.007582429796457
-0.007582429796457
-0.019789500162005
-0.001478909980506
-0.007582429796457
-0.007582429796457
-0.001478909980506
-0.013685899786651
-0.007582429796457
-0.001478909980506
-0.001478909980506
-0.001478909980506
-0.001478909980506
-0.001478909980506
-0.007582429796457
-0.007582429796457
0.004624609835446
-0.013685899786651
-0.007582429796457
0.004624609835446
-0.007582429796457
0.004624609835446
-0.007582429796457
-0.007582429796457
-0.007582429796457
-0.013685899786651
-0.001478909980506
-0.007582429796457
-0.013685899786651
-0.001478909980506
-0.007582429796457
-0.001478909980506
0.004624609835446
-0.007582429796457
-0.001478909980506
-0.001478909980506
-0.007582429796457
-0.019789500162005
-0.007582429796457
-0.001478909980506
-0.019789500162005
-0.007582429796457
-0.007582429796457
-0.019789500162005
-0.007582429796457
-0.013685899786651
-0.007582429796457
-0.001478909980506
-0.013685899786651
-0.007582429796457
-0.013685899786651
-0.001478909980506
-0.001478909980506
-0.019789500162005
-0.001478909980506
-0.001478909980506
-0.001478909980506
-0.001478909980506
-0.013685899786651
0.004624609835446
-0.007582429796457
-0.013685899786651
-0.001478909980506
-0.013685899786651
0.004624609835446
-0.001478909980506
-0.007582429796457
0.004624609835446
-0.013685899786651
-0.007582429796457
0.004624609835446
0.004624609835446
-0.001478909980506
-0.013685899786651
0.004624609835446
-0.007582429796457
-0.013685899786651
0.010728100314736
-0.001478909980506
-0.001478909980506
-0.001478909980506
-0.007582429796457
0.004624609835446
-0.013685899786651
-0.007582429796457
-0.007582429796457
-0.019789500162005
-0.007582429796457
-0.013685899786651
-0.007582429796457
-0.013685899786651
-0.019789500162005
-0.013685899786651
-0.019789500162005
-0.007582429796457
-0.001478909980506
-0.019789500162005
-0.019789500162005
-0.025893000885844
-0.019789500162005
-0.007582429796457
-0.013685899786651
-0.007582429796457
-0.001478909980506
-0.013685899786651
-0.007582429796457
-0.013685899786651
-0.019789500162005
-0.019789500162005
-0.019789500162005
-0.019789500162005
-0.025893000885844
-0.013685899786651
-0.013685899786651
-0.013685899786651
-0.007582429796457
-0.019789500162005
-0.013685899786651
-0.007582429796457
-0.025893000885844
-0.019789500162005
-0.019789500162005
-0.013685899786651
-0.013685899786651
-0.019789500162005
-0.013685899786651
-0.013685899786651
-0.013685899786651
-0.007582429796457
-0.019789500162005
-0.019789500162005
-0.019789500162005
-0.013685899786651
-0.013685899786651
-0.019789500162005
-0.013685899786651
-0.019789500162005
-0.019789500162005
-0.007582429796457
-0.007582429796457
-0.007582429796457
-0.019789500162005
-0.031996499747038
-0.013685899786651
-0.007582429796457
-0.013685899786651
-0.019789500162005
-0.025893000885844
-0.013685899786651
-0.013685899786651
-0.013685899786651
-0.013685899786651
-0.025893000885844
-0.013685899786651
-0.007582429796457
-0.001478909980506
-0.001478909980506
-0.019789500162005
-0.013685899786651
-0.019789500162005
-0.019789500162005
-0.001478909980506
-0.019789500162005
-0.013685899786651
-0.013685899786651
-0.025893000885844
-0.007582429796457
-0.019789500162005
-0.013685899786651
-0.013685899786651
-0.013685899786651
-0.007582429796457
-0.019789500162005
-0.013685899786651
-0.013685899786651
-0.019789500162005
-0.007582429796457
-0.019789500162005
-0.013685899786651
-0.007582429796457
-0.025893000885844
-0.019789500162005
-0.019789500162005
-0.013685899786651
-0.007582429796457
-0.019789500162005
-0.013685899786651
-0.019789500162005
-0.019789500162005
-0.013685899786651
-0.019789500162005
-0.019789500162005
-0.019789500162005
-0.013685899786651
-0.007582429796457
-0.025893000885844
-0.013685899786651
-0.019789500162005
-0.019789500162005
-0.007582429796457
-0.019789500162005
-0.013685899786651
-0.013685899786651
-0.019789500162005
-0.007582429796457
-0.007582429796457
-0.007582429796457
-0.013685899786651
-0.013685899786651
-0.007582429796457
-0.013685899786651
-0.007582429796457
-0.007582429796457
-0.013685899786651
-0.013685899786651
-0.019789500162005
-0.007582429796457
-0.007582429796457
-0.013685899786651
-0.001478909980506
-0.013685899786651
-0.025893000885844
-0.007582429796457
-0.019789500162005
-0.013685899786651
-0.001478909980506
-0.013685899786651
-0.007582429796457
-0.001478909980506
-0.007582429796457
-0.007582429796457
-0.007582429796457
-0.001478909980506
-0.013685899786651
-0.013685899786651
-0.013685899786651
-0.019789500162005
-0.007582429796457
-0.007582429796457
-0.013685899786651
-0.001478909980506
-0.019789500162005
-0.013685899786651
-0.007582429796457
-0.007582429796457
-0.007582429796457
-0.013685899786651
-0.001478909980506
-0.007582429796457
-0.019789500162005
-0.013685899786651
-0.013685899786651
-0.001478909980506
-0.007582429796457
-0.013685899786651
0.004624609835446
-0.007582429796457
-0.007582429796457
-0.007582429796457
-0.019789500162005
-0.001478909980506
-0.013685899786651
-0.007582429796457
-0.001478909980506
-0.019789500162005
-0.013685899786651
-0.007582429796457
-0.001478909980506
-0.001478909980506
-0.019789500162005
-0.007582429796457
-0.007582429796457
-0.007582429796457
-0.001478909980506
-0.013685899786651
-0.001478909980506
-0.013685899786651
-0.007582429796457
0.004624609835446
-0.007582429796457
0.004624609835446
-0.013685899786651
-0.013685899786651
-0.001478909980506
-0.007582429796457
-0.001478909980506
0.004624609835446
-0.001478909980506
0.010728100314736
-0.001478909980506
-0.001478909980506
-0.001478909980506
-0.001478909980506
0.010728100314736
-0.013685899786651
-0.007582429796457
-0.001478909980506
-0.001478909980506
0.004624609835446
-0.007582429796457
-0.001478909980506
0.010728100314736
-0.001478909980506
0.004624609835446
-0.001478909980506
-0.007582429796457
0.004624609835446
-0.001478909980506
-0.001478909980506
0.004624609835446
-0.001478909980506
-0.007582429796457
-0.001478909980506
0.004624609835446
-0.001478909980506
-0.001478909980506
0.004624609835446
-0.007582429796457
0.004624609835446
-0.001478909980506
-0.007582429796457
0.010728100314736
-0.001478909980506
-0.007582429796457
0.004624609835446
-0.001478909980506
-0.001478909980506
-0.007582429796457
-0.001478909980506
-0.001478909980506
-0.013685899786651
-0.007582429796457
-0.001478909980506
-0.001478909980506
-0.001478909980506
-0.007582429796457
-0.001478909980506
-0.001478909980506
-0.001478909980506
0.004624609835446
-0.007582429796457
-0.001478909980506
-0.007582429796457
-0.007582429796457
0.004624609835446
-0.007582429796457
-0.007582429796457
0.004624609835446
0.004624609835446
0.010728100314736
-0.007582429796457
-0.001478909980506
-0.001478909980506
-0.013685899786651
-0.001478909980506
-0.007582429796457
-0.007582429796457
-0.007582429796457
-0.013685899786651
0.004624609835446
-0.007582429796457
-0.001478909980506
0.010728100314736
-0.007582429796457
-0.001478909980506
-0.001478909980506
-0.001478909980506
0.004624609835446
-0.007582429796457
0.004624609835446
0.004624609835446
-0.001478909980506
-0.001478909980506
-0.007582429796457
-0.001478909980506
-0.007582429796457
-0.001478909980506
0.004624609835446
-0.013685899786651
-0.001478909980506
-0.007582429796457
-0.013685899786651
0.016831599175930
-0.001478909980506
-0.001478909980506
-0.001478909980506
-0.007582429796457
0.004624609835446
-0.007582429796457
-0.001478909980506
0.004624609835446
-0.001478909980506
0.004624609835446
-0.001478909980506
-0.001478909980506
-0.007582429796457
-0.007582429796457
0.010728100314736
-0.001478909980506
-0.001478909980506
0.004624609835446
-0.001478909980506
0.004624609835446
-0.001478909980506
-0.007582429796457
0.004624609835446
-0.007582429796457
-0.007582429796457
-0.007582429796457
-0.001478909980506
0.004624609835446
-0.007582429796457
-0.007582429796457
-0.013685899786651
-0.007582429796457
0.004624609835446
-0.013685899786651
-0.001478909980506
-0.007582429796457
-0.013685899786651
-0.001478909980506
-0.013685899786651
-0.007582429796457
0.004624609835446
-0.013685899786651
-0.007582429796457
-0.007582429796457
-0.007582429796457
0.004624609835446
-0.001478909980506
-0.007582429796457
-0.001478909980506
0.004624609835446
-0.001478909980506
-0.013685899786651
-0.013685899786651
-0.007582429796457
-0.001478909980506
-0.001478909980506
-0.013685899786651
-0.001478909980506
-0.001478909980506
-0.007582429796457
0.004624609835446
-0.013685899786651
-0.007582429796457
-0.001478909980506
-0.013685899786651
0.004624609835446
-0.007582429796457
-0.007582429796457
0.004624609835446
-0.013685899786651
-0.001478909980506
0.004624609835446
-0.001478909980506
-0.001478909980506
-0.007582429796457
0.004624609835446
-0.001478909980506
-0.001478909980506
0.010728100314736
-0.001478909980506
0.004624609835446
-0.001478909980506
-0.013685899786651
0.010728100314736
-0.001478909980506
-0.001478909980506
0.004624609835446
-0.001478909980506
0.010728100314736
0.004624609835446
0.004624609835446
-0.001478909980506
-0.001478909980506
0.010728100314736
0.004624609835446
0.004624609835446
-0.001478909980506
-0.007582429796457
0.010728100314736
-0.001478909980506
-0.001478909980506
0.004624609835446
-0.007582429796457
0.004624609835446
0.004624609835446
-0.001478909980506
0.010728100314736
-0.001478909980506
0.004624609835446
0.004624609835446
-0.001478909980506
0.004624609835446
-0.007582429796457
-0.001478909980506
-0.007582429796457
-0.001478909980506
0.010728100314736
-0.001478909980506
0.004624609835446
-0.001478909980506
-0.007582429796457
0.004624609835446
-0.001478909980506
-0.001478909980506
0.004624609835446
-0.001478909980506
0.004624609835446
0.004624609835446
0.010728100314736
0.010728100314736
0.004624609835446
0.004624609835446
-0.001478909980506
0.004624609835446
0.004624609835446
-0.007582429796457
0.010728100314736
0.004624609835446
0.004624609835446
0.010728100314736
0.004624609835446
0.010728100314736
0.010728100314736
0.010728100314736
0.016831599175930
0.010728100314736
0.010728100314736
0.016831599175930
0.004624609835446
0.010728100314736
0.010728100314736
0.004624609835446
0.004624609835446
0.004624609835446
0.010728100314736
-0.001478909980506
-0.007582429796457
0.004624609835446
0.004624609835446
0.010728100314736
-0.001478909980506
0.004624609835446
0.016831599175930
0.004624609835446
0.004624609835446
0.004624609835446
0.004624609835446
0.010728100314736
-0.001478909980506
0.004624609835446
0.004624609835446
0.004624609835446
0.016831599175930
0.004624609835446
0.004624609835446
0.004624609835446
-0.001478909980506
0.022935200482607
0.010728100314736
0.004624609835446
0.004624609835446
-0.007582429796457
0.010728100314736
0.010728100314736
0.010728100314736
0.010728100314736
-0.001478909980506
0.010728100314736
0.010728100314736
0.010728100314736
0.010728100314736
0.004624609835446
0.016831599175930
0.010728100314736
0.010728100314736
0.016831599175930
-0.001478909980506
0.010728100314736
0.010728100314736
0.016831599175930
0.022935200482607
0.004624609835446
0.016831599175930
0.010728100314736
0.004624609835446
0.016831599175930
0.004624609835446
0.010728100314736
0.022935200482607
0.010728100314736
0.016831599175930
0.010728100314736
0.022935200482607
0.016831599175930
0.004624609835446
0.016831599175930
0.010728100314736
0.010728100314736
0.010728100314736
0.004624609835446
0.016831599175930
0.004624609835446
0.010728100314736
0.016831599175930
0.010728100314736
0.004624609835446
0.004624609835446
0.016831599175930
0.016831599175930
-0.001478909980506
0.010728100314736
0.010728100314736
0.010728100314736
0.016831599175930
0.010728100314736
0.010728100314736
0.004624609835446
0.004624609835446
0.016831599175930
0.010728100314736
0.010728100314736
0.010728100314736
0.004624609835446
0.022935200482607
0.016831599175930
0.004624609835446
0.010728100314736
0.004624609835446
0.004624609835446
-0.001478909980506
0.004624609835446
0.010728100314736
0.010728100314736
0.016831599175930
0.010728100314736
0.004624609835446
0.010728100314736
-0.001478909980506
0.010728100314736
-0.001478909980506
-0.007582429796457
0.010728100314736
0.004624609835446
0.010728100314736
0.004624609835446
-0.001478909980506
0.010728100314736
0.004624609835446
0.010728100314736
0.010728100314736
-0.001478909980506
0.010728100314736
-0.001478909980506
0.004624609835446
0.004624609835446
-0.001478909980506
0.010728100314736
0.004624609835446
-0.001478909980506
0.004624609835446
-0.007582429796457
0.004624609835446
-0.001478909980506
-0.001478909980506
0.010728100314736
-0.001478909980506
0.004624609835446
0.004624609835446
-0.001478909980506
0.010728100314736
-0.001478909980506
0.004624609835446
0.010728100314736
0.010728100314736
0.016831599175930
-0.001478909980506
0.010728100314736
0.004624609835446
-0.007582429796457
0.010728100314736
0.004624609835446
0.010728100314736
0.004624609835446
-0.007582429796457
0.010728100314736
0.004624609835446
0.010728100314736
0.010728100314736
-0.001478909980506
0.004624609835446
0.004624609835446
0.004624609835446
-0.001478909980506
-0.007582429796457
0.010728100314736
0.004624609835446
0.010728100314736
0.010728100314736
-0.001478909980506
0.010728100314736
0.004624609835446
-0.001478909980506
0.016831599175930
0.010728100314736
0.016831599175930
0.004624609835446
0.004624609835446
0.016831599175930
0.010728100314736
0.016831599175930
0.010728100314736
0.004624609835446
0.010728100314736
-0.001478909980506
0.010728100314736
0.016831599175930
0.004624609835446
0.016831599175930
0.004624609835446
0.004624609835446
0.016831599175930
0.010728100314736
0.010728100314736
0.004624609835446
0.010728100314736
0.022935200482607
0.010728100314736
0.010728100314736
0.004624609835446
0.010728100314736
0.010728100314736
0.010728100314736
0.010728100314736
0.010728100314736
0.004624609835446
0.010728100314736
0.010728100314736
0.022935200482607
0.010728100314736
-0.001478909980506
0.016831599175930
0.010728100314736
0.010728100314736
0.004624609835446
-0.001478909980506
-0.001478909980506
-0.001478909980506
0.004624609835446
0.010728100314736
-0.001478909980506
0.010728100314736
0.010728100314736
0.004624609835446
0.010728100314736
0.004624609835446
0.016831599175930
0.004624609835446
-0.001478909980506
0.004624609835446
-0.013685899786651
-0.001478909980506
-0.001478909980506
-0.007582429796457
0.004624609835446
-0.001478909980506
-0.001478909980506
0.004624609835446
-0.007582429796457
0.004624609835446
-0.007582429796457
-0.001478909980506
-0.001478909980506
-0.007582429796457
0.010728100314736
-0.001478909980506
0.010728100314736
0.010728100314736
-0.001478909980506
0.016831599175930
-0.001478909980506
-0.001478909980506
0.004624609835446
-0.007582429796457
0.004624609835446
-0.007582429796457
-0.007582429796457
0.010728100314736
-0.001478909980506
-0.001478909980506
-0.001478909980506
0.004624609835446
0.010728100314736
-0.001478909980506
0.004624609835446
-0.001478909980506
0.004624609835446
0.010728100314736
-0.001478909980506
0.004624609835446
-0.001478909980506
0.004624609835446
0.016831599175930
-0.001478909980506
-0.001478909980506
0.004624609835446
-0.001478909980506
-0.001478909980506
-0.001478909980506
-0.001478909980506
0.004624609835446
0.004624609835446
0.004624609835446
-0.001478909980506
0.004624609835446
0.004624609835446
-0.007582429796457
0.004624609835446
-0.001478909980506
-0.007582429796457
-0.007582429796457
-0.007582429796457
0.004624609835446
-0.001478909980506
-0.007582429796457
0.004624609835446
-0.001478909980506
0.004624609835446
0.004624609835446
-0.013685899786651
-0.007582429796457
-0.001478909980506
-0.001478909980506
-0.001478909980506
-0.007582429796457
-0.007582429796457
0.004624609835446
0.004624609835446
-0.001478909980506
-0.013685899786651
0.004624609835446
0.004624609835446
0.004624609835446
0.004624609835446
-0.013685899786651
-0.001478909980506
0.004624609835446
-0.007582429796457
0.010728100314736
-0.001478909980506
-0.001478909980506
0.004624609835446
-0.001478909980506
0.004624609835446
-0.007582429796457
-0.001478909980506
-0.001478909980506
-0.007582429796457
0.004624609835446
-0.001478909980506
0.004624609835446
0.004624609835446
-0.013685899786651
-0.001478909980506
-0.001478909980506
-0.007582429796457
0.004624609835446
-0.001478909980506
0.004624609835446
-0.001478909980506
0.004624609835446
0.016831599175930
0.004624609835446
-0.001478909980506
-0.007582429796457
0.004624609835446
0.004624609835446
-0.007582429796457
0.004624609835446
-0.007582429796457
-0.001478909980506
0.016831599175930
-0.007582429796457
0.004624609835446
-0.007582429796457
-0.007582429796457
0.004624609835446
-0.007582429796457
-0.001478909980506
-0.001478909980506
-0.007582429796457
-0.001478909980506
-0.001478909980506
0.010728100314736
0.010728100314736
0.004624609835446
0.010728100314736
-0.001478909980506
-0.001478909980506
-0.001478909980506
0.004624609835446
0.016831599175930
-0.001478909980506
0.004624609835446
0.004624609835446
-0.001478909980506
0.010728100314736
0.004624609835446
0.004624609835446
0.010728100314736
-0.001478909980506
0.010728100314736
-0.001478909980506
-0.001478909980506
0.004624609835446
-0.001478909980506
0.010728100314736
0.004624609835446
-0.007582429796457
0.004624609835446
-0.001478909980506
0.004624609835446
-0.001478909980506
-0.007582429796457
-0.001478909980506
-0.001478909980506
0.004624609835446
-0.001478909980506
-0.007582429796457
-0.001478909980506
-0.001478909980506
-0.007582429796457
0.004624609835446
-0.001478909980506
0.004624609835446
-0.001478909980506
-0.001478909980506
0.004624609835446
-0.001478909980506
0.010728100314736
0.004624609835446
-0.001478909980506
0.010728100314736
0.004624609835446
0.004624609835446
-0.001478909980506
-0.001478909980506
0.010728100314736
-0.001478909980506
0.004624609835446
-0.001478909980506
-0.007582429796457
0.004624609835446
-0.001478909980506
-0.001478909980506
0.004624609835446
-0.007582429796457
-0.001478909980506
-0.007582429796457
-0.007582429796457
0.004624609835446
-0.001478909980506
0.004624609835446
-0.007582429796457
-0.001478909980506
0.004624609835446
-0.001478909980506
-0.001478909980506
-0.007582429796457
-0.001478909980506
0.010728100314736
-0.007582429796457
0.004624609835446
-0.001478909980506
0.004624609835446
0.016831599175930
-0.001478909980506
0.016831599175930
0.010728100314736
-0.007582429796457
0.004624609835446
-0.001478909980506
0.004624609835446
0.004624609835446
-0.001478909980506
0.004624609835446
-0.007582429796457
0.004624609835446
0.004624609835446
-0.007582429796457
0.010728100314736
-0.001478909980506
-0.001478909980506
0.004624609835446
-0.001478909980506
0.004624609835446
0.004624609835446
0.004624609835446
0.004624609835446
-0.001478909980506
0.016831599175930
0.004624609835446
-0.001478909980506
0.004624609835446
0.004624609835446
0.004624609835446
-0.001478909980506
0.004624609835446
0.004624609835446
-0.001478909980506
0.016831599175930
0.016831599175930
0.004624609835446
0.010728100314736
0.004624609835446
0.016831599175930
0.010728100314736
-0.001478909980506
0.004624609835446
0.010728100314736
0.004624609835446
0.004624609835446
0.004624609835446
0.016831599175930
0.004624609835446
-0.001478909980506
0.004624609835446
-0.001478909980506
-0.001478909980506
-0.007582429796457
-0.001478909980506
0.010728100314736
0.004624609835446
-0.001478909980506
0.004624609835446
0.004624609835446
0.010728100314736
-0.001478909980506
0.010728100314736
0.016831599175930
-0.001478909980506
0.004624609835446
-0.001478909980506
-0.001478909980506
0.004624609835446
0.004624609835446
0.004624609835446
-0.001478909980506
0.004624609835446
0.010728100314736
-0.001478909980506
0.004624609835446
-0.001478909980506
0.004624609835446
0.016831599175930
-0.001478909980506
0.004624609835446
0.010728100314736
0.010728100314736
0.016831599175930
0.010728100314736
0.016831599175930
0.016831599175930
0.004624609835446
0.016831599175930
0.010728100314736
0.016831599175930
0.010728100314736
0.004624609835446
0.010728100314736
-0.001478909980506
0.010728100314736
0.016831599175930
0.004624609835446
0.016831599175930
0.004624609835446
0.010728100314736
0.016831599175930
0.004624609835446
0.016831599175930
0.010728100314736
0.010728100314736
0.010728100314736
0.004624609835446
0.022935200482607
0.016831599175930
0.010728100314736
0.010728100314736
0.004624609835446
0.016831599175930
0.010728100314736
0.004624609835446
0.016831599175930
0.010728100314736
0.022935200482607
0.016831599175930
0.010728100314736
0.016831599175930
0.010728100314736
0.016831599175930
0.016831599175930
0.010728100314736
0.022935200482607
0.022935200482607
0.029038699343801
0.022935200482607
0.016831599175930
0.029038699343801
0.010728100314736
0.016831599175930
0.010728100314736
0.004624609835446
0.016831599175930
0.010728100314736
0.016831599175930
0.022935200482607
0.010728100314736
0.016831599175930
0.010728100314736
0.016831599175930
0.016831599175930
0.004624609835446
0.010728100314736
0.016831599175930
0.010728100314736
0.010728100314736
0.004624609835446
0.016831599175930
0.016831599175930
0.010728100314736
0.004624609835446
-0.001478909980506
-0.001478909980506
0.004624609835446
0.004624609835446
0.004624609835446
-0.007582429796457
-0.001478909980506
0.010728100314736
0.010728100314736
0.010728100314736
-0.001478909980506
0.004624609835446
0.004624609835446
0.004624609835446
0.016831599175930
0.004624609835446
-0.001478909980506
0.004624609835446
-0.001478909980506
0.010728100314736
0.004624609835446
-0.007582429796457
0.004624609835446
-0.001478909980506
0.004624609835446
-0.001478909980506
-0.007582429796457
0.004624609835446
-0.007582429796457
0.004624609835446
0.004624609835446
-0.007582429796457
0.004624609835446
-0.007582429796457
0.004624609835446
0.004624609835446
-0.007582429796457
0.010728100314736
-0.001478909980506
-0.001478909980506
-0.001478909980506
-0.013685899786651
-0.007582429796457
-0.007582429796457
-0.001478909980506
-0.001478909980506
-0.013685899786651
-0.007582429796457
-0.007582429796457
-0.007582429796457
-0.001478909980506
-0.013685899786651
-0.001478909980506
-0.013685899786651
-0.013685899786651
-0.001478909980506
-0.013685899786651
0.004624609835446
0.004624609835446
-0.007582429796457
-0.001478909980506
-0.019789500162005
-0.013685899786651
-0.007582429796457
-0.007582429796457
-0.001478909980506
-0.013685899786651
-0.013685899786651
-0.007582429796457
-0.013685899786651
-0.007582429796457
-0.019789500162005
-0.013685899786651
-0.007582429796457
-0.019789500162005
-0.007582429796457
-0.013685899786651
-0.007582429796457
-0.007582429796457
-0.019789500162005
-0.001478909980506
-0.013685899786651
-0.013685899786651
-0.007582429796457
-0.019789500162005
-0.013685899786651
-0.013685899786651
-0.013685899786651
-0.007582429796457
-0.019789500162005
-0.013685899786651
-0.013685899786651
-0.019789500162005
-0.007582429796457
-0.013685899786651
-0.013685899786651
-0.007582429796457
-0.013685899786651
-0.001478909980506
-0.007582429796457
-0.013685899786651
-0.007582429796457
-0.019789500162005
-0.013685899786651
-0.013685899786651
-0.007582429796457
-0.007582429796457
-0.019789500162005
-0.013685899786651
-0.013685899786651
-0.019789500162005
-0.007582429796457
-0.013685899786651
-0.007582429796457
-0.013685899786651
-0.013685899786651
-0.007582429796457
-0.013685899786651
-0.007582429796457
-0.007582429796457
-0.019789500162005
-0.007582429796457
-0.013685899786651
-0.013685899786651
-0.013685899786651
-0.019789500162005
-0.013685899786651
-0.013685899786651
-0.007582429796457
-0.007582429796457
-0.025893000885844
-0.013685899786651
-0.019789500162005
-0.013685899786651
-0.001478909980506
-0.019789500162005
-0.013685899786651
-0.019789500162005
-0.019789500162005
-0.007582429796457
-0.025893000885844
-0.013685899786651
-0.013685899786651
-0.031996499747038
-0.019789500162005
-0.019789500162005
-0.013685899786651
-0.019789500162005
-0.019789500162005
-0.007582429796457
-0.019789500162005
-0.013685899786651
-0.019789500162005
-0.031996499747038
-0.013685899786651
-0.019789500162005
-0.013685899786651
-0.013685899786651
-0.019789500162005
-0.007582429796457
-0.013685899786651
-0.007582429796457
-0.007582429796457
-0.019789500162005
-0.013685899786651
-0.019789500162005
-0.013685899786651
-0.001478909980506
-0.013685899786651
-0.013685899786651
-0.019789500162005
-0.013685899786651
-0.007582429796457
-0.013685899786651
-0.007582429796457
-0.013685899786651
-0.013685899786651
-0.001478909980506
-0.013685899786651
-0.001478909980506
-0.007582429796457
-0.007582429796457
-0.001478909980506
-0.013685899786651
-0.007582429796457
-0.013685899786651
-0.013685899786651
-0.019789500162005
-0.013685899786651
-0.007582429796457
-0.007582429796457
-0.019789500162005
-0.013685899786651
-0.013685899786651
-0.007582429796457
-0.007582429796457
-0.013685899786651
-0.007582429796457
-0.013685899786651
-0.013685899786651
-0.007582429796457
-0.007582429796457
-0.007582429796457
-0.013685899786651
-0.019789500162005
-0.007582429796457
-0.007582429796457
-0.007582429796457
-0.007582429796457
-0.013685899786651
-0.007582429796457
-0.007582429796457
-0.001478909980506
-0.019789500162005
-0.025893000885844
-0.007582429796457
-0.007582429796457
-0.001478909980506
-0.007582429796457
-0.013685899786651
-0.001478909980506
-0.007582429796457
-0.007582429796457
-0.001478909980506
-0.019789500162005
-0.007582429796457
-0.007582429796457
-0.019789500162005
-0.007582429796457
-0.013685899786651
-0.007582429796457
-0.007582429796457
-0.013685899786651
-0.013685899786651
-0.013685899786651
-0.007582429796457
-0.013685899786651
-0.025893000885844
-0.013685899786651
-0.019789500162005
-0.001478909980506
-0.007582429796457
-0.019789500162005
-0.001478909980506
-0.019789500162005
-0.007582429796457
-0.007582429796457
-0.019789500162005
-0.013685899786651
-0.019789500162005
-0.007582429796457
-0.007582429796457
-0.025893000885844
-0.019789500162005
-0.019789500162005
-0.013685899786651
-0.013685899786651
-0.019789500162005
-0.013685899786651
-0.025893000885844
-0.019789500162005
-0.007582429796457
-0.019789500162005
-0.013685899786651
-0.019789500162005
-0.013685899786651
-0.001478909980506
-0.013685899786651
-0.013685899786651
-0.013685899786651
-0.013685899786651
-0.007582429796457
-0.013685899786651
-0.001478909980506
-0.007582429796457
-0.013685899786651
-0.013685899786651
-0.013685899786651
-0.007582429796457
-0.013685899786651
-0.019789500162005
-0.007582429796457
-0.013685899786651
-0.013685899786651
-0.001478909980506
-0.007582429796457
-0.001478909980506
-0.019789500162005
-0.013685899786651
-0.007582429796457
-0.007582429796457
-0.007582429796457
-0.019789500162005
-0.019789500162005
-0.007582429796457
-0.019789500162005
-0.007582429796457
-0.013685899786651
-0.019789500162005
-0.013685899786651
-0.019789500162005
-0.001478909980506
-0.007582429796457
-0.013685899786651
-0.001478909980506
-0.001478909980506
-0.007582429796457
-0.007582429796457
-0.007582429796457
-0.001478909980506
-0.019789500162005
-0.013685899786651
-0.001478909980506
-0.025893000885844
-0.019789500162005
-0.007582429796457
-0.007582429796457
-0.013685899786651
-0.025893000885844
-0.001478909980506
-0.013685899786651
-0.025893000885844
-0.013685899786651
-0.019789500162005
-0.007582429796457
-0.007582429796457
-0.013685899786651
-0.007582429796457
-0.025893000885844
-0.013685899786651
-0.013685899786651
-0.019789500162005
-0.013685899786651
-0.019789500162005
-0.013685899786651
-0.007582429796457
-0.025893000885844
-0.007582429796457
-0.013685899786651
-0.013685899786651
-0.013685899786651
-0.019789500162005
-0.013685899786651
-0.025893000885844
-0.019789500162005
-0.007582429796457
-0.019789500162005
-0.007582429796457
-0.013685899786651
-0.019789500162005
-0.013685899786651
-0.019789500162005
-0.007582429796457
-0.019789500162005
-0.019789500162005
-0.001478909980506
-0.025893000885844
-0.013685899786651
-0.007582429796457
-0.019789500162005
-0.013685899786651
-0.019789500162005
-0.013685899786651
-0.013685899786651
-0.025893000885844
-0.007582429796457
-0.019789500162005
-0.007582429796457
-0.007582429796457
-0.013685899786651
-0.001478909980506
-0.019789500162005
-0.019789500162005
-0.013685899786651
-0.013685899786651
-0.007582429796457
-0.019789500162005
-0.019789500162005
-0.019789500162005
-0.019789500162005
-0.007582429796457
-0.019789500162005
-0.025893000885844
-0.019789500162005
-0.013685899786651
-0.007582429796457
-0.019789500162005
-0.019789500162005
-0.013685899786651
-0.025893000885844
-0.019789500162005
-0.025893000885844
-0.019789500162005
-0.013685899786651
-0.019789500162005
-0.013685899786651
-0.013685899786651
-0.025893000885844
-0.019789500162005
-0.025893000885844
-0.019789500162005
-0.007582429796457
-0.013685899786651
-0.013685899786651
-0.019789500162005
-0.019789500162005
-0.013685899786651
-0.019789500162005
-0.013685899786651
-0.019789500162005
-0.025893000885844
-0.025893000885844
-0.025893000885844
-0.013685899786651
-0.019789500162005
-0.013685899786651
-0.007582429796457
-0.025893000885844
-0.013685899786651
-0.007582429796457
-0.025893000885844
-0.013685899786651
-0.025893000885844
-0.019789500162005
-0.013685899786651
-0.019789500162005
-0.013685899786651
-0.013685899786651
-0.013685899786651
-0.013685899786651
-0.019789500162005
-0.007582429796457
-0.019789500162005
-0.019789500162005
-0.013685899786651
-0.019789500162005
-0.013685899786651
-0.019789500162005
-0.019789500162005
-0.013685899786651
-0.025893000885844
-0.007582429796457
-0.007582429796457
-0.019789500162005
-0.013685899786651
-0.013685899786651
-0.013685899786651
-0.013685899786651
-0.013685899786651
-0.007582429796457
-0.019789500162005
-0.007582429796457
-0.007582429796457
-0.013685899786651
-0.007582429796457
-0.019789500162005
-0.007582429796457
-0.013685899786651
-0.019789500162005
-0.001478909980506
-0.019789500162005
-0.019789500162005
-0.013685899786651
-0.013685899786651
-0.001478909980506
-0.013685899786651
-0.019789500162005
-0.001478909980506
-0.007582429796457
-0.001478909980506
-0.001478909980506
-0.007582429796457
-0.013685899786651
-0.013685899786651
0.004624609835446
-0.007582429796457
-0.001478909980506
-0.001478909980506
-0.013685899786651
-0.001478909980506
-0.007582429796457
-0.007582429796457
-0.007582429796457
-0.019789500162005
-0.001478909980506
-0.001478909980506
-0.013685899786651
-0.007582429796457
-0.013685899786651
-0.019789500162005
-0.013685899786651
-0.013685899786651
-0.007582429796457
-0.013685899786651
-0.019789500162005
-0.013685899786651
-0.019789500162005
-0.007582429796457
-0.007582429796457
-0.007582429796457
-0.007582429796457
-0.019789500162005
-0.007582429796457
-0.007582429796457
-0.013685899786651
-0.013685899786651
-0.013685899786651
-0.007582429796457
-0.007582429796457
-0.007582429796457
-0.007582429796457
-0.019789500162005
-0.013685899786651
-0.007582429796457
-0.013685899786651
-0.013685899786651
-0.019789500162005
-0.013685899786651
-0.007582429796457
-0.019789500162005
-0.007582429796457
-0.013685899786651
-0.013685899786651
-0.013685899786651
-0.019789500162005
0.004624609835446
-0.007582429796457
-0.019789500162005
-0.007582429796457
-0.013685899786651
-0.001478909980506
-0.001478909980506
-0.007582429796457
-0.001478909980506
-0.007582429796457
-0.001478909980506
-0.007582429796457
-0.013685899786651
0.004624609835446
-0.013685899786651
-0.007582429796457
-0.007582429796457
-0.013685899786651
-0.001478909980506
-0.019789500162005
-0.001478909980506
0.004624609835446
-0.007582429796457
-0.001478909980506
-0.007582429796457
-0.001478909980506
-0.001478909980506
-0.013685899786651
0.010728100314736
-0.001478909980506
-0.007582429796457
-0.007582429796457
-0.007582429796457
0.004624609835446
-0.007582429796457
-0.007582429796457
0.004624609835446
-0.013685899786651
-0.001478909980506
-0.001478909980506
-0.007582429796457
-0.001478909980506
-0.007582429796457
-0.001478909980506
-0.007582429796457
-0.007582429796457
0.004624609835446
-0.013685899786651
-0.001478909980506
-0.007582429796457
-0.013685899786651
-0.001478909980506
-0.013685899786651
-0.001478909980506
0.004624609835446
-0.013685899786651
-0.001478909980506
-0.001478909980506
0.004624609835446
-0.001478909980506
-0.001478909980506
0.016831599175930
-0.001478909980506
-0.007582429796457
-0.001478909980506
-0.001478909980506
-0.001478909980506
-0.007582429796457
0.004624609835446
0.004624609835446
-0.019789500162005
-0.007582429796457
-0.001478909980506
-0.007582429796457
-0.001478909980506
-0.007582429796457
-0.007582429796457
0.004624609835446
-0.001478909980506
-0.001478909980506
-0.007582429796457
-0.007582429796457
-0.007582429796457
-0.001478909980506
0.004624609835446
-0.007582429796457
-0.001478909980506
-0.001478909980506
-0.007582429796457
0.004624609835446
-0.001478909980506
-0.001478909980506
-0.001478909980506
-0.019789500162005
-0.001478909980506
-0.001478909980506
-0.007582429796457
0.004624609835446
-0.007582429796457
-0.001478909980506
-0.001478909980506
-0.007582429796457
0.004624609835446
-0.001478909980506
-0.001478909980506
-0.001478909980506
-0.001478909980506
0.004624609835446
-0.013685899786651
-0.007582429796457
-0.001478909980506
-0.007582429796457
0.010728100314736
-0.001478909980506
-0.001478909980506
-0.001478909980506
-0.007582429796457
-0.001478909980506
-0.007582429796457
-0.007582429796457
-0.001478909980506
-0.019789500162005
-0.001478909980506
-0.007582429796457
-0.013685899786651
-0.007582429796457
-0.013685899786651
-0.007582429796457
-0.013685899786651
-0.007582429796457
-0.007582429796457
-0.031996499747038
-0.007582429796457
-0.013685899786651
-0.013685899786651
-0.007582429796457
-0.019789500162005
-0.007582429796457
-0.001478909980506
-0.019789500162005
-0.013685899786651
-0.019789500162005
-0.019789500162005
-0.019789500162005
-0.013685899786651
-0.013685899786651
-0.031996499747038
-0.013685899786651
-0.007582429796457
-0.019789500162005
-0.007582429796457
-0.013685899786651
-0.007582429796457
-0.013685899786651
-0.025893000885844
-0.013685899786651
-0.013685899786651
-0.013685899786651
-0.007582429796457
-0.019789500162005
-0.013685899786651
-0.019789500162005
-0.019789500162005
-0.013685899786651
-0.019789500162005
-0.013685899786651
-0.019789500162005
-0.013685899786651
-0.007582429796457
-0.013685899786651
-0.013685899786651
-0.013685899786651
-0.007582429796457
0.004624609835446
-0.013685899786651
-0.019789500162005
-0.007582429796457
-0.007582429796457
-0.013685899786651
-0.019789500162005
-0.013685899786651
-0.007582429796457
-0.013685899786651
-0.013685899786651
-0.013685899786651
-0.019789500162005
-0.013685899786651
-0.013685899786651
-0.007582429796457
-0.025893000885844
-0.019789500162005
-0.007582429796457
-0.019789500162005
-0.013685899786651
-0.013685899786651
-0.013685899786651
-0.001478909980506
-0.013685899786651
-0.013685899786651
-0.007582429796457
-0.019789500162005
-0.019789500162005
-0.019789500162005
-0.013685899786651
-0.019789500162005
-0.019789500162005
-0.007582429796457
-0.019789500162005
-0.019789500162005
-0.007582429796457
-0.013685899786651
-0.007582429796457
-0.013685899786651
-0.013685899786651
-0.007582429796457
-0.019789500162005
-0.007582429796457
-0.007582429796457
-0.013685899786651
-0.007582429796457
-0.019789500162005
-0.007582429796457
-0.019789500162005
-0.019789500162005
-0.013685899786651
-0.019789500162005
-0.007582429796457
-0.007582429796457
-0.013685899786651
-0.001478909980506
-0.019789500162005
-0.001478909980506
-0.007582429796457
-0.013685899786651
-0.001478909980506
-0.013685899786651
-0.013685899786651
-0.007582429796457
-0.013685899786651
-0.007582429796457
-0.019789500162005
-0.019789500162005
-0.013685899786651
-0.019789500162005
-0.019789500162005
-0.025893000885844
-0.013685899786651
-0.013685899786651
-0.019789500162005
-0.001478909980506
-0.007582429796457
-0.007582429796457
-0.007582429796457
-0.019789500162005
-0.019789500162005
-0.013685899786651
-0.001478909980506
0.004624609835446
-0.013685899786651
-0.013685899786651
-0.001478909980506
-0.001478909980506
-0.007582429796457
-0.019789500162005
-0.013685899786651
-0.013685899786651
-0.013685899786651
-0.001478909980506
-0.013685899786651
-0.013685899786651
-0.007582429796457
-0.007582429796457
-0.001478909980506
-0.013685899786651
-0.013685899786651
-0.001478909980506
-0.019789500162005
-0.007582429796457
-0.007582429796457
-0.007582429796457
-0.007582429796457
-0.007582429796457
-0.001478909980506
-0.013685899786651
-0.019789500162005
-0.013685899786651
-0.019789500162005
-0.001478909980506
-0.007582429796457
-0.019789500162005
-0.007582429796457
-0.013685899786651
-0.007582429796457
-0.007582429796457
-0.019789500162005
-0.001478909980506
-0.007582429796457
-0.007582429796457
-0.007582429796457
-0.013685899786651
-0.001478909980506
-0.001478909980506
-0.013685899786651
-0.007582429796457
-0.013685899786651
-0.013685899786651
-0.013685899786651
-0.019789500162005
-0.013685899786651
-0.019789500162005
-0.001478909980506
-0.007582429796457
-0.019789500162005
-0.007582429796457
-0.019789500162005
-0.007582429796457
-0.013685899786651
-0.019789500162005
-0.007582429796457
-0.019789500162005
-0.007582429796457
-0.001478909980506
-0.007582429796457
-0.007582429796457
-0.013685899786651
-0.001478909980506
-0.007582429796457
-0.019789500162005
-0.001478909980506
-0.019789500162005
-0.013685899786651
-0.007582429796457
-0.013685899786651
0.004624609835446
-0.007582429796457
-0.007582429796457
-0.001478909980506
-0.013685899786651
-0.007582429796457
-0.007582429796457
-0.007582429796457
-0.001478909980506
-0.013685899786651
-0.007582429796457
-0.007582429796457
-0.007582429796457
-0.001478909980506
-0.013685899786651
-0.001478909980506
-0.007582429796457
-0.007582429796457
-0.001478909980506
-0.019789500162005
-0.013685899786651
-0.007582429796457
-0.007582429796457
0.004624609835446
-0.013685899786651
-0.007582429796457
-0.001478909980506
-0.007582429796457
-0.001478909980506
-0.007582429796457
-0.007582429796457
-0.001478909980506
-0.001478909980506
-0.001478909980506
-0.013685899786651
-0.007582429796457
-0.007582429796457
-0.007582429796457
0.004624609835446
-0.001478909980506
-0.007582429796457
-0.001478909980506
-0.007582429796457
0.004624609835446
-0.001478909980506
-0.007582429796457
0.004624609835446
-0.001478909980506
0.004624609835446
0.004624609835446
-0.001478909980506
0.004624609835446
-0.001478909980506
-0.001478909980506
-0.001478909980506
-0.007582429796457
-0.001478909980506
-0.001478909980506
-0.001478909980506
-0.007582429796457
-0.007582429796457
0.004624609835446
-0.001478909980506
-0.001478909980506
0.004624609835446
-0.007582429796457
-0.001478909980506
0.004624609835446
-0.001478909980506
0.004624609835446
-0.001478909980506
-0.001478909980506
0.004624609835446
-0.007582429796457
-0.001478909980506
-0.007582429796457
-0.007582429796457
-0.007582429796457
-0.001478909980506
0.004624609835446
-0.013685899786651
-0.007582429796457
-0.001478909980506
-0.001478909980506
0.010728100314736
-0.007582429796457
-0.001478909980506
0.004624609835446
-0.007582429796457
0.004624609835446
-0.001478909980506
0.004624609835446
0.004624609835446
-0.007582429796457
0.004624609835446
-0.007582429796457
-0.001478909980506
0.004624609835446
-0.007582429796457
0.004624609835446
-0.001478909980506
-0.001478909980506
-0.001478909980506
-0.013685899786651
0.004624609835446
-0.001478909980506
0.004624609835446
0.016831599175930
-0.001478909980506
-0.001478909980506
0.004624609835446
-0.001478909980506
0.010728100314736
-0.007582429796457
0.004624609835446
0.010728100314736
0.004624609835446
0.004624609835446
0.004624609835446
0.016831599175930
0.010728100314736
-0.001478909980506
0.016831599175930
0.004624609835446
0.004624609835446
0.010728100314736
-0.001478909980506
0.010728100314736
0.010728100314736
0.004624609835446
0.010728100314736
0.004624609835446
0.016831599175930
0.010728100314736
0.004624609835446
0.010728100314736
0.010728100314736
0.010728100314736
0.004624609835446
0.004624609835446
0.016831599175930
0.010728100314736
0.010728100314736
0.010728100314736
0.010728100314736
0.022935200482607
0.004624609835446
0.004624609835446
0.022935200482607
0.004624609835446
0.016831599175930
0.022935200482607
0.016831599175930
0.010728100314736
0.010728100314736
0.022935200482607
0.022935200482607
0.010728100314736
0.010728100314736
0.010728100314736
0.016831599175930
0.010728100314736
0.010728100314736
0.016831599175930
0.004624609835446
0.010728100314736
0.016831599175930
0.004624609835446
0.016831599175930
0.004624609835446
0.010728100314736
0.010728100314736
-0.001478909980506
0.022935200482607
0.016831599175930
0.010728100314736
0.016831599175930
0.004624609835446
0.010728100314736
-0.001478909980506
0.004624609835446
0.016831599175930
-0.007582429796457
0.004624609835446
0.004624609835446
0.004624609835446
0.010728100314736
-0.001478909980506
0.004624609835446
0.004624609835446
0.004624609835446
0.010728100314736
-0.001478909980506
0.004624609835446
0.004624609835446
0.004624609835446
0.010728100314736
-0.001478909980506
0.010728100314736
0.010728100314736
0.004624609835446
0.016831599175930
0.004624609835446
0.004624609835446
0.004624609835446
0.004624609835446
0.022935200482607
0.004624609835446
-0.001478909980506
0.010728100314736
-0.001478909980506
0.010728100314736
0.010728100314736
0.010728100314736
0.010728100314736
-0.001478909980506
0.010728100314736
0.004624609835446
-0.001478909980506
0.004624609835446
0.004624609835446
0.010728100314736
0.004624609835446
0.010728100314736
0.016831599175930
-0.001478909980506
0.010728100314736
0.010728100314736
0.004624609835446
0.004624609835446
-0.007582429796457
0.010728100314736
0.004624609835446
-0.007582429796457
0.010728100314736
0.016831599175930
0.010728100314736
0.010728100314736
0.004624609835446
0.004624609835446
-0.007582429796457
0.004624609835446
0.010728100314736
-0.007582429796457
0.004624609835446
0.004624609835446
0.004624609835446
0.010728100314736
-0.001478909980506
0.004624609835446
0.004624609835446
-0.001478909980506
0.010728100314736
-0.001478909980506
-0.001478909980506
0.010728100314736
0.004624609835446
0.010728100314736
-0.001478909980506
0.004624609835446
0.010728100314736
0.004624609835446
0.004624609835446
0.004624609835446
0.004624609835446
0.004624609835446
0.004624609835446
0.022935200482607
0.010728100314736
0.004624609835446
0.010728100314736
0.004624609835446
0.010728100314736
-0.001478909980506
-0.007582429796457
0.004624609835446
-0.001478909980506
0.010728100314736
0.010728100314736
0.004624609835446
0.010728100314736
0.004624609835446
0.016831599175930
0.004624609835446
-0.001478909980506
0.016831599175930
-0.001478909980506
0.004624609835446
0.004624609835446
-0.001478909980506
0.010728100314736
0.004624609835446
0.004624609835446
-0.001478909980506
-0.001478909980506
0.010728100314736
0.010728100314736
0.010728100314736
0.004624609835446
-0.007582429796457
0.010728100314736
-0.001478909980506
-0.001478909980506
0.004624609835446
0.004624609835446
0.016831599175930
0.010728100314736
0.010728100314736
0.010728100314736
-0.007582429796457
0.010728100314736
0.004624609835446
-0.001478909980506
0.010728100314736
-0.001478909980506
0.004624609835446
0.004624609835446
0.010728100314736
0.010728100314736
0.004624609835446
0.010728100314736
0.004624609835446
-0.007582429796457
-0.007582429796457
-0.001478909980506
0.010728100314736
-0.001478909980506
-0.013685899786651
-0.001478909980506
-0.001478909980506
-0.001478909980506
0.004624609835446
-0.007582429796457
0.004624609835446
-0.013685899786651
-0.007582429796457
0.004624609835446
-0.001478909980506
0.004624609835446
0.004624609835446
0.004624609835446
0.004624609835446
0.004624609835446
0.004624609835446
-0.001478909980506
0.004624609835446
0.004624609835446
-0.001478909980506
0.004624609835446
0.004624609835446
0.004624609835446
0.010728100314736
-0.001478909980506
0.010728100314736
0.016831599175930
0.004624609835446
0.010728100314736
-0.001478909980506
0.010728100314736
0.016831599175930
0.004624609835446
0.010728100314736
0.004624609835446
0.004624609835446
0.010728100314736
0.004624609835446
0.004624609835446
0.004624609835446
0.010728100314736
0.010728100314736
-0.001478909980506
0.010728100314736
0.010728100314736
0.004624609835446
0.010728100314736
0.010728100314736
0.010728100314736
0.010728100314736
0.010728100314736
0.022935200482607
0.010728100314736
0.010728100314736
0.010728100314736
0.004624609835446
0.010728100314736
0.010728100314736
0.010728100314736
0.010728100314736
-0.001478909980506
0.010728100314736
0.010728100314736
0.010728100314736
0.004624609835446
-0.001478909980506
0.016831599175930
0.004624609835446
0.004624609835446
0.016831599175930
-0.001478909980506
0.016831599175930
0.004624609835446
0.004624609835446
0.016831599175930
-0.001478909980506
0.010728100314736
0.004624609835446
0.004624609835446
0.016831599175930
0.004624609835446
0.010728100314736
0.016831599175930
0.004624609835446
0.010728100314736
0.004624609835446
0.010728100314736
0.004624609835446
0.004624609835446
0.004624609835446
-0.001478909980506
0.016831599175930
0.016831599175930
-0.001478909980506
0.010728100314736
-0.001478909980506
-0.001478909980506
0.004624609835446
-0.001478909980506
0.004624609835446
0.004624609835446
0.010728100314736
0.010728100314736
-0.001478909980506
0.004624609835446
0.004624609835446
0.004624609835446
0.010728100314736
-0.001478909980506
0.004624609835446
-0.001478909980506
0.004624609835446
0.016831599175930
-0.001478909980506
-0.001478909980506
0.004624609835446
-0.001478909980506
0.010728100314736
-0.007582429796457
-0.001478909980506
0.004624609835446
-0.007582429796457
-0.001478909980506
0.004624609835446
0.004624609835446
-0.001478909980506
-0.001478909980506
0.004624609835446
-0.001478909980506
-0.001478909980506
0.004624609835446
-0.001478909980506
0.004624609835446
-0.007582429796457
-0.007582429796457
-0.001478909980506
-0.013685899786651
-0.007582429796457
-0.001478909980506
-0.019789500162005
-0.001478909980506
-0.007582429796457
-0.007582429796457
-0.007582429796457
-0.019789500162005
-0.001478909980506
0.004624609835446
-0.007582429796457
-0.007582429796457
-0.007582429796457
-0.001478909980506
-0.013685899786651
-0.007582429796457
-0.007582429796457
-0.025893000885844
-0.001478909980506
-0.007582429796457
-0.019789500162005
-0.013685899786651
-0.031996499747038
-0.013685899786651
-0.007582429796457
-0.013685899786651
-0.007582429796457
-0.013685899786651
-0.013685899786651
-0.007582429796457
-0.007582429796457
-0.007582429796457
-0.013685899786651
-0.001478909980506
-0.007582429796457
-0.013685899786651
-0.001478909980506
-0.013685899786651
-0.007582429796457
-0.007582429796457
-0.019789500162005
-0.001478909980506
-0.019789500162005
-0.019789500162005
-0.001478909980506
-0.019789500162005
-0.013685899786651
-0.007582429796457
-0.007582429796457
-0.007582429796457
-0.019789500162005
-0.007582429796457
-0.013685899786651
-0.001478909980506
-0.001478909980506
-0.013685899786651
-0.001478909980506
-0.013685899786651
-0.001478909980506
0.010728100314736
-0.013685899786651
-0.013685899786651
-0.013685899786651
-0.007582429796457
-0.001478909980506
-0.013685899786651
-0.013685899786651
-0.007582429796457
-0.019789500162005
-0.007582429796457
-0.001478909980506
-0.007582429796457
-0.013685899786651
-0.007582429796457
-0.001478909980506
-0.013685899786651
-0.007582429796457
-0.013685899786651
-0.019789500162005
-0.013685899786651
-0.019789500162005
-0.013685899786651
-0.007582429796457
-0.025893000885844
-0.019789500162005
-0.013685899786651
-0.019789500162005
-0.013685899786651
-0.013685899786651
-0.025893000885844
-0.019789500162005
-0.013685899786651
-0.001478909980506
-0.013685899786651
-0.007582429796457
-0.013685899786651
-0.013685899786651
-0.007582429796457
-0.007582429796457
0.004624609835446
-0.007582429796457
-0.019789500162005
-0.001478909980506
-0.013685899786651
-0.013685899786651
-0.001478909980506
-0.019789500162005
-0.013685899786651
-0.013685899786651
-0.013685899786651
-0.007582429796457
-0.019789500162005
-0.013685899786651
-0.013685899786651
-0.013685899786651
-0.007582429796457
-0.013685899786651
-0.001478909980506
-0.013685899786651
-0.007582429796457
0.004624609835446
-0.007582429796457
-0.007582429796457
-0.007582429796457
-0.007582429796457
0.004624609835446
-0.013685899786651
-0.001478909980506
-0.001478909980506
-0.019789500162005
-0.001478909980506
-0.001478909980506
-0.001478909980506
-0.013685899786651
-0.013685899786651
0.004624609835446
-0.007582429796457
-0.001478909980506
0.004624609835446
-0.007582429796457
0.010728100314736
-0.007582429796457
0.004624609835446
0.010728100314736
-0.013685899786651
-0.007582429796457
-0.001478909980506
-0.001478909980506
0.004624609835446
-0.001478909980506
-0.001478909980506
-0.001478909980506
-0.001478909980506
0.010728100314736
0.004624609835446
0.004624609835446
-0.007582429796457
0.004624609835446
0.010728100314736
-0.001478909980506
0.010728100314736
-0.001478909980506
-0.007582429796457
0.010728100314736
-0.007582429796457
0.004624609835446
0.004624609835446
-0.001478909980506
0.004624609835446
-0.001478909980506
0.004624609835446
0.010728100314736
0.004624609835446
-0.001478909980506
0.004624609835446
0.010728100314736
0.004624609835446
-0.001478909980506
0.010728100314736
0.004624609835446
0.004624609835446
0.010728100314736
0.004624609835446
0.010728100314736
0.004624609835446
0.004624609835446
0.010728100314736
-0.001478909980506
0.010728100314736
0.010728100314736
-0.001478909980506
0.004624609835446
0.010728100314736
-0.001478909980506
-0.001478909980506
-0.001478909980506
-0.001478909980506
-0.001478909980506
0.004624609835446
0.004624609835446
-0.001478909980506
0.004624609835446
0.004624609835446
0.004624609835446
0.010728100314736
-0.007582429796457
-0.001478909980506
0.004624609835446
0.004624609835446
0.010728100314736
-0.001478909980506
0.010728100314736
0.010728100314736
-0.001478909980506
0.004624609835446
0.004624609835446
0.004624609835446
0.004624609835446
-0.001478909980506
0.004624609835446
0.004624609835446
0.016831599175930
0.016831599175930
0.004624609835446
0.010728100314736
-0.001478909980506
0.010728100314736
0.022935200482607
-0.001478909980506
0.004624609835446
0.010728100314736
0.010728100314736
0.016831599175930
0.010728100314736
0.010728100314736
-0.001478909980506
0.004624609835446
0.022935200482607
0.004624609835446
0.010728100314736
0.010728100314736
0.004624609835446
0.016831599175930
0.010728100314736
0.016831599175930
0.016831599175930
0.004624609835446
0.016831599175930
0.004624609835446
0.010728100314736
0.010728100314736
-0.001478909980506
0.004624609835446
-0.001478909980506
0.004624609835446
0.004624609835446
-0.001478909980506
0.010728100314736
-0.001478909980506
0.004624609835446
0.010728100314736
0.004624609835446
0.010728100314736
0.004624609835446
0.010728100314736
0.010728100314736
-0.001478909980506
0.010728100314736
0.010728100314736
0.010728100314736
0.016831599175930
-0.001478909980506
0.016831599175930
0.004624609835446
-0.001478909980506
0.010728100314736
0.010728100314736
-0.001478909980506
-0.001478909980506
-0.007582429796457
0.004624609835446
0.004624609835446
0.010728100314736
0.010728100314736
0.010728100314736
0.016831599175930
0.010728100314736
0.010728100314736
0.010728100314736
-0.007582429796457
0.004624609835446
0.016831599175930
0.010728100314736
0.010728100314736
0.004624609835446
0.016831599175930
0.010728100314736
0.010728100314736
0.016831599175930
0.004624609835446
0.004624609835446
0.004624609835446
0.004624609835446
0.010728100314736
0.004624609835446
0.010728100314736
0.016831599175930
0.010728100314736
0.010728100314736
0.004624609835446
0.004624609835446
0.016831599175930
0.004624609835446
0.004624609835446
-0.007582429796457
-0.007582429796457
0.004624609835446
-0.007582429796457
0.004624609835446
0.004624609835446
-0.001478909980506
0.004624609835446
-0.007582429796457
0.004624609835446
-0.001478909980506
-0.001478909980506
0.010728100314736
-0.001478909980506
0.004624609835446
-0.001478909980506
-0.001478909980506
0.010728100314736
-0.001478909980506
0.010728100314736
0.004624609835446
-0.013685899786651
0.004624609835446
-0.001478909980506
0.004624609835446
-0.001478909980506
-0.019789500162005
-0.001478909980506
-0.007582429796457
-0.001478909980506
-0.001478909980506
-0.001478909980506
0.004624609835446
-0.001478909980506
0.004624609835446
0.004624609835446
-0.001478909980506
0.010728100314736
-0.001478909980506
0.004624609835446
0.004624609835446
-0.013685899786651
-0.001478909980506
-0.001478909980506
-0.001478909980506
0.004624609835446
-0.001478909980506
0.010728100314736
-0.001478909980506
-0.001478909980506
0.010728100314736
-0.001478909980506
0.010728100314736
0.010728100314736
0.004624609835446
0.004624609835446
-0.001478909980506
0.010728100314736
0.010728100314736
-0.007582429796457
-0.001478909980506
-0.001478909980506
0.004624609835446
-0.001478909980506
-0.013685899786651
-0.007582429796457
-0.007582429796457
-0.001478909980506
-0.001478909980506
-0.007582429796457
-0.007582429796457
-0.007582429796457
-0.001478909980506
0.004624609835446
-0.007582429796457
-0.001478909980506
-0.001478909980506
-0.001478909980506
-0.001478909980506
-0.001478909980506
0.004624609835446
-0.001478909980506
-0.013685899786651
-0.001478909980506
-0.007582429796457
-0.001478909980506
-0.001478909980506
-0.007582429796457
0.004624609835446
-0.001478909980506
-0.007582429796457
-0.001478909980506
-0.001478909980506
0.004624609835446
-0.007582429796457
-0.007582429796457
0.004624609835446
-0.007582429796457
-0.001478909980506
-0.007582429796457
-0.001478909980506
0.004624609835446
-0.007582429796457
0.004624609835446
-0.001478909980506
-0.013685899786651
-0.007582429796457
-0.001478909980506
0.004624609835446
-0.007582429796457
-0.007582429796457
0.010728100314736
-0.007582429796457
0.004624609835446
0.010728100314736
-0.001478909980506
0.010728100314736
-0.001478909980506
-0.007582429796457
0.004624609835446
-0.001478909980506
0.004624609835446
0.004624609835446
0.004624609835446
0.004624609835446
-0.007582429796457
0.010728100314736
-0.001478909980506
0.004624609835446
0.004624609835446
-0.007582429796457
0.004624609835446
-0.001478909980506
-0.001478909980506
0.010728100314736
-0.007582429796457
0.004624609835446
-0.001478909980506
-0.013685899786651
-0.001478909980506
-0.007582429796457
0.004624609835446
0.004624609835446
-0.001478909980506
-0.001478909980506
-0.007582429796457
0.004624609835446
-0.001478909980506
-0.007582429796457
0.010728100314736
-0.001478909980506
0.004624609835446
0.004624609835446
-0.007582429796457
0.004624609835446
-0.001478909980506
0.004624609835446
0.004624609835446
-0.013685899786651
-0.007582429796457
-0.001478909980506
-0.001478909980506
0.004624609835446
-0.007582429796457
-0.001478909980506
0.004624609835446
-0.001478909980506
-0.013685899786651
-0.007582429796457
0.004624609835446
-0.013685899786651
-0.013685899786651
-0.001478909980506
-0.013685899786651
-0.007582429796457
-0.001478909980506
-0.007582429796457
-0.001478909980506
-0.007582429796457
-0.007582429796457
-0.001478909980506
-0.013685899786651
-0.007582429796457
-0.007582429796457
-0.001478909980506
-0.007582429796457
-0.013685899786651
-0.001478909980506
-0.007582429796457
-0.013685899786651
-0.001478909980506
-0.007582429796457
-0.001478909980506
-0.001478909980506
-0.013685899786651
0.004624609835446
-0.013685899786651
-0.007582429796457
-0.007582429796457
-0.013685899786651
-0.001478909980506
-0.007582429796457
-0.013685899786651
-0.007582429796457
-0.013685899786651
-0.001478909980506
-0.007582429796457
-0.007582429796457
-0.013685899786651
-0.019789500162005
-0.001478909980506
-0.013685899786651
-0.013685899786651
-0.007582429796457
-0.019789500162005
0.004624609835446
-0.007582429796457
-0.007582429796457
-0.001478909980506
-0.019789500162005
-0.007582429796457
-0.001478909980506
-0.013685899786651
-0.007582429796457
-0.013685899786651
-0.007582429796457
-0.001478909980506
-0.001478909980506
-0.007582429796457
-0.007582429796457
0.004624609835446
-0.007582429796457
-0.007582429796457
0.004624609835446
-0.007582429796457
-0.001478909980506
-0.007582429796457
-0.007582429796457
0.004624609835446
-0.007582429796457
-0.001478909980506
-0.001478909980506
-0.013685899786651
-0.001478909980506
-0.007582429796457
0.004624609835446
-0.007582429796457
-0.013685899786651
-0.001478909980506
-0.013685899786651
-0.007582429796457
-0.001478909980506
-0.013685899786651
-0.007582429796457
-0.013685899786651
-0.001478909980506
0.010728100314736
-0.013685899786651
-0.007582429796457
-0.001478909980506
-0.007582429796457
-0.001478909980506
-0.007582429796457
-0.013685899786651
-0.007582429796457
-0.013685899786651
-0.007582429796457
-0.013685899786651
-0.013685899786651
-0.013685899786651
-0.013685899786651
-0.013685899786651
-0.019789500162005
-0.007582429796457
-0.013685899786651
-0.019789500162005
-0.007582429796457
-0.013685899786651
-0.019789500162005
-0.013685899786651
-0.019789500162005
-0.013685899786651
-0.013685899786651
-0.019789500162005
-0.007582429796457
-0.019789500162005
-0.013685899786651
-0.007582429796457
-0.013685899786651
-0.019789500162005
-0.019789500162005
-0.007582429796457
-0.013685899786651
-0.025893000885844
-0.007582429796457
-0.013685899786651
-0.013685899786651
-0.019789500162005
-0.025893000885844
-0.007582429796457
-0.019789500162005
-0.013685899786651
-0.013685899786651
-0.031996499747038
-0.019789500162005
-0.019789500162005
-0.019789500162005
-0.019789500162005
-0.031996499747038
-0.019789500162005
-0.019789500162005
-0.019789500162005
-0.019789500162005
-0.025893000885844
-0.013685899786651
-0.025893000885844
-0.019789500162005
-0.013685899786651
-0.038100000470877
-0.019789500162005
-0.019789500162005
-0.025893000885844
-0.007582429796457
-0.025893000885844
-0.013685899786651
-0.019789500162005
-0.031996499747038
-0.019789500162005
-0.025893000885844
-0.025893000885844
-0.025893000885844
-0.025893000885844
-0.019789500162005
-0.031996499747038
-0.025893000885844
-0.013685899786651
-0.025893000885844
-0.013685899786651
-0.025893000885844
-0.013685899786651
-0.013685899786651
-0.025893000885844
-0.007582429796457
-0.013685899786651
-0.013685899786651
-0.007582429796457
-0.019789500162005
-0.013685899786651
-0.019789500162005
-0.013685899786651
-0.007582429796457
-0.019789500162005
-0.019789500162005
-0.019789500162005
-0.019789500162005
-0.007582429796457
-0.013685899786651
-0.007582429796457
-0.013685899786651
-0.007582429796457
-0.001478909980506
-0.019789500162005
-0.007582429796457
-0.001478909980506
-0.019789500162005
-0.013685899786651
-0.013685899786651
-0.007582429796457
-0.007582429796457
-0.013685899786651
-0.007582429796457
-0.007582429796457
-0.013685899786651
-0.013685899786651
-0.007582429796457
-0.001478909980506
-0.013685899786651
-0.013685899786651
-0.007582429796457
-0.019789500162005
-0.007582429796457
-0.013685899786651
-0.019789500162005
-0.013685899786651
-0.013685899786651
-0.007582429796457
-0.007582429796457
-0.019789500162005
-0.013685899786651
-0.007582429796457
-0.001478909980506
-0.007582429796457
-0.013685899786651
-0.007582429796457
-0.019789500162005
-0.013685899786651
-0.001478909980506
-0.013685899786651
-0.007582429796457
-0.013685899786651
-0.007582429796457
-0.001478909980506
-0.013685899786651
-0.001478909980506
-0.001478909980506
-0.013685899786651
-0.007582429796457
-0.013685899786651
-0.001478909980506
-0.001478909980506
-0.013685899786651
-0.001478909980506
-0.013685899786651
-0.007582429796457
-0.007582429796457
-0.013685899786651
-0.001478909980506
-0.013685899786651
-0.007582429796457
-0.001478909980506
-0.013685899786651
-0.001478909980506
-0.013685899786651
-0.007582429796457
0.004624609835446
-0.013685899786651
-0.007582429796457
-0.013685899786651
-0.007582429796457
0.004624609835446
-0.007582429796457
-0.007582429796457
-0.013685899786651
-0.013685899786651
-0.001478909980506
-0.007582429796457
-0.007582429796457
-0.013685899786651
-0.013685899786651
0.004624609835446
-0.007582429796457
-0.007582429796457
-0.007582429796457
-0.007582429796457
-0.007582429796457
-0.019789500162005
-0.007582429796457
-0.007582429796457
-0.013685899786651
-0.001478909980506
-0.007582429796457
-0.001478909980506
-0.007582429796457
-0.013685899786651
-0.001478909980506
-0.019789500162005
-0.019789500162005
-0.007582429796457
-0.007582429796457
-0.007582429796457
-0.007582429796457
-0.001478909980506
0.004624609835446
-0.007582429796457
-0.001478909980506
-0.001478909980506
-0.007582429796457
-0.007582429796457
-0.007582429796457
-0.001478909980506
-0.007582429796457
-0.007582429796457
-0.007582429796457
-0.001478909980506
0.010728100314736
-0.007582429796457
-0.019789500162005
-0.013685899786651
-0.013685899786651
-0.001478909980506
-0.001478909980506
-0.019789500162005
-0.007582429796457
-0.007582429796457
-0.001478909980506
0.004624609835446
-0.007582429796457
-0.007582429796457
-0.001478909980506
-0.001478909980506
0.004624609835446
0.004624609835446
0.010728100314736
-0.001478909980506
-0.007582429796457
-0.001478909980506
-0.007582429796457
-0.001478909980506
-0.007582429796457
-0.001478909980506
0.004624609835446
-0.007582429796457
0.004624609835446
0.004624609835446
-0.007582429796457
-0.001478909980506
-0.007582429796457
0.004624609835446
0.004624609835446
-0.007582429796457
0.004624609835446
-0.001478909980506
0.004624609835446
0.004624609835446
-0.007582429796457
-0.001478909980506
-0.013685899786651
-0.007582429796457
0.004624609835446
-0.007582429796457
-0.001478909980506
-0.007582429796457
-0.007582429796457
0.010728100314736
-0.001478909980506
-0.001478909980506
-0.001478909980506
-0.007582429796457
-0.001478909980506
-0.007582429796457
0.004624609835446
-0.007582429796457
-0.007582429796457
-0.001478909980506
-0.007582429796457
-0.001478909980506
-0.007582429796457
-0.007582429796457
-0.001478909980506
-0.013685899786651
-0.007582429796457
-0.007582429796457
-0.013685899786651
-0.001478909980506
-0.013685899786651
-0.007582429796457
-0.001478909980506
-0.007582429796457
-0.007582429796457
-0.013685899786651
-0.007582429796457
-0.007582429796457
-0.007582429796457
0.010728100314736
-0.007582429796457
-0.007582429796457
-0.001478909980506
-0.007582429796457
0.004624609835446
-0.007582429796457
-0.007582429796457
-0.007582429796457
-0.007582429796457
-0.007582429796457
-0.007582429796457
-0.007582429796457
-0.001478909980506
-0.007582429796457
-0.001478909980506
0.004624609835446
-0.007582429796457
-0.007582429796457
-0.001478909980506
0.004624609835446
-0.007582429796457
-0.007582429796457
-0.001478909980506
-0.013685899786651
-0.001478909980506
-0.001478909980506
-0.007582429796457
0.004624609835446
-0.007582429796457
-0.007582429796457
0.004624609835446
-0.013685899786651
-0.007582429796457
-0.001478909980506
-0.001478909980506
-0.007582429796457
-0.007582429796457
-0.001478909980506
0.004624609835446
-0.001478909980506
-0.001478909980506
-0.001478909980506
-0.001478909980506
-0.007582429796457
-0.007582429796457
-0.001478909980506
-0.013685899786651
-0.001478909980506
0.004624609835446
-0.007582429796457
0.004624609835446
-0.007582429796457
-0.007582429796457
0.004624609835446
-0.007582429796457
-0.001478909980506
-0.001478909980506
-0.007582429796457
-0.001478909980506
-0.001478909980506
0.004624609835446
-0.007582429796457
-0.007582429796457
0.004624609835446
-0.007582429796457
0.004624609835446
-0.001478909980506
-0.007582429796457
-0.001478909980506
-0.007582429796457
0.004624609835446
-0.007582429796457
-0.013685899786651
0.010728100314736
-0.001478909980506
-0.001478909980506
0.004624609835446
-0.001478909980506
-0.001478909980506
-0.001478909980506
0.010728100314736
0.004624609835446
-0.001478909980506
0.010728100314736
-0.001478909980506
-0.007582429796457
-0.001478909980506
-0.001478909980506
0.010728100314736
-0.001478909980506
-0.001478909980506
0.010728100314736
-0.007582429796457
0.004624609835446
0.004624609835446
-0.001478909980506
0.004624609835446
-0.001478909980506
0.004624609835446
-0.001478909980506
-0.007582429796457
0.004624609835446
0.004624609835446
0.010728100314736
-0.007582429796457
-0.007582429796457
0.010728100314736
-0.007582429796457
0.004624609835446
0.004624609835446
-0.001478909980506
0.004624609835446
-0.001478909980506
-0.001478909980506
0.004624609835446
-0.001478909980506
-0.001478909980506
-0.001478909980506
-0.001478909980506
-0.001478909980506
-0.007582429796457
0.004624609835446
-0.001478909980506
-0.007582429796457
-0.001478909980506
-0.013685899786651
-0.007582429796457
-0.013685899786651
-0.013685899786651
-0.001478909980506
-0.013685899786651
-0.001478909980506
-0.001478909980506
-0.013685899786651
0.004624609835446
-0.007582429796457
-0.007582429796457
-0.001478909980506
-0.007582429796457
-0.007582429796457
-0.013685899786651
-0.007582429796457
-0.001478909980506
-0.001478909980506
-0.001478909980506
-0.013685899786651
-0.013685899786651
-0.001478909980506
-0.013685899786651
-0.001478909980506
-0.013685899786651
-0.019789500162005
-0.001478909980506
-0.013685899786651
-0.013685899786651
-0.007582429796457
-0.007582429796457
-0.001478909980506
-0.013685899786651
-0.001478909980506
-0.007582429796457
-0.013685899786651
-0.001478909980506
-0.007582429796457
-0.007582429796457
-0.013685899786651
-0.013685899786651
0.004624609835446
-0.019789500162005
-0.019789500162005
-0.007582429796457
-0.019789500162005
-0.001478909980506
-0.013685899786651
-0.019789500162005
-0.007582429796457
-0.019789500162005
-0.013685899786651
-0.013685899786651
-0.007582429796457
-0.013685899786651
-0.019789500162005
-0.001478909980506
-0.007582429796457
-0.019789500162005
-0.007582429796457
-0.013685899786651
-0.007582429796457
-0.013685899786651
-0.013685899786651
-0.001478909980506
-0.019789500162005
-0.007582429796457
-0.013685899786651
-0.019789500162005
-0.007582429796457
-0.013685899786651
-0.007582429796457
-0.019789500162005
-0.025893000885844
-0.013685899786651
-0.019789500162005
-0.013685899786651
-0.013685899786651
-0.013685899786651
-0.007582429796457
-0.019789500162005
-0.019789500162005
-0.013685899786651
-0.019789500162005
-0.013685899786651
-0.019789500162005
-0.013685899786651
-0.013685899786651
-0.019789500162005
-0.013685899786651
-0.019789500162005
-0.013685899786651
-0.007582429796457
-0.025893000885844
-0.019789500162005
-0.013685899786651
-0.013685899786651
-0.019789500162005
-0.019789500162005
-0.001478909980506
-0.007582429796457
-0.019789500162005
-0.013685899786651
-0.019789500162005
-0.013685899786651
-0.019789500162005
-0.019789500162005
-0.013685899786651
-0.025893000885844
-0.025893000885844
-0.007582429796457
-0.007582429796457
-0.007582429796457
-0.013685899786651
-0.013685899786651
-0.013685899786651
-0.019789500162005
-0.007582429796457
-0.013685899786651
-0.019789500162005
-0.007582429796457
-0.013685899786651
-0.001478909980506
-0.007582429796457
-0.019789500162005
-0.007582429796457
-0.025893000885844
-0.013685899786651
-0.007582429796457
-0.019789500162005
-0.013685899786651
-0.019789500162005
-0.007582429796457
-0.007582429796457
-0.013685899786651
-0.001478909980506
-0.007582429796457
-0.007582429796457
-0.007582429796457
-0.013685899786651
0.004624609835446
-0.007582429796457
-0.007582429796457
-0.001478909980506
-0.007582429796457
-0.001478909980506
-0.013685899786651
-0.007582429796457
-0.007582429796457
-0.013685899786651
-0.001478909980506
-0.013685899786651
-0.007582429796457
-0.001478909980506
-0.013685899786651
-0.001478909980506
-0.001478909980506
-0.007582429796457
-0.007582429796457
-0.019789500162005
-0.001478909980506
0.004624609835446
-0.013685899786651
-0.007582429796457
-0.013685899786651
-0.007582429796457
-0.007582429796457
-0.013685899786651
-0.001478909980506
-0.007582429796457
-0.001478909980506
-0.001478909980506
-0.013685899786651
-0.001478909980506
-0.013685899786651
-0.007582429796457
0.004624609835446
-0.007582429796457
0.004624609835446
-0.007582429796457
-0.007582429796457
0.004624609835446
-0.001478909980506
0.004624609835446
-0.001478909980506
-0.001478909980506
-0.001478909980506
-0.019789500162005
-0.007582429796457
-0.001478909980506
-0.001478909980506
-0.001478909980506
-0.007582429796457
-0.001478909980506
-0.001478909980506
-0.007582429796457
-0.001478909980506
-0.013685899786651
-0.007582429796457
-0.001478909980506
-0.007582429796457
0.004624609835446
-0.007582429796457
-0.013685899786651
-0.001478909980506
-0.007582429796457
-0.001478909980506
-0.007582429796457
-0.007582429796457
0.004624609835446
-0.007582429796457
-0.001478909980506
-0.001478909980506
-0.001478909980506
-0.001478909980506
-0.001478909980506
-0.001478909980506
0.004624609835446
-0.001478909980506
0.004624609835446
-0.007582429796457
0.004624609835446
0.004624609835446
-0.013685899786651
0.004624609835446
0.004624609835446
-0.007582429796457
-0.001478909980506
-0.013685899786651
0.004624609835446
0.004624609835446
-0.001478909980506
0.010728100314736
-0.007582429796457
-0.001478909980506
-0.001478909980506
-0.001478909980506
0.010728100314736
-0.001478909980506
0.010728100314736
0.004624609835446
-0.007582429796457
0.004624609835446
-0.001478909980506
0.004624609835446
-0.001478909980506
-0.007582429796457
0.004624609835446
-0.007582429796457
-0.007582429796457
0.004624609835446
-0.001478909980506
0.010728100314736
-0.001478909980506
0.004624609835446
0.010728100314736
-0.001478909980506
0.010728100314736
-0.007582429796457
-0.001478909980506
0.004624609835446
0.004624609835446
0.016831599175930
-0.001478909980506
0.004624609835446
0.016831599175930
-0.001478909980506
0.010728100314736
-0.001478909980506
-0.001478909980506
0.010728100314736
-0.007582429796457
-0.001478909980506
0.004624609835446
0.004624609835446
0.010728100314736
0.004624609835446
0.010728100314736
0.004624609835446
0.004624609835446
0.010728100314736
-0.001478909980506
0.010728100314736
0.004624609835446
-0.001478909980506
0.010728100314736
0.004624609835446
0.004624609835446
-0.001478909980506
-0.001478909980506
0.004624609835446
0.004624609835446
-0.001478909980506
-0.001478909980506
-0.007582429796457
0.004624609835446
0.004624609835446
0.004624609835446
0.004624609835446
-0.001478909980506
0.010728100314736
0.004624609835446
-0.001478909980506
0.004624609835446
0.004624609835446
0.016831599175930
0.004624609835446
-0.007582429796457
0.010728100314736
0.004624609835446
0.004624609835446
0.010728100314736
0.004624609835446
0.016831599175930
0.004624609835446
0.004624609835446
0.010728100314736
-0.001478909980506
0.010728100314736
0.004624609835446
0.004624609835446
0.010728100314736
0.004624609835446
0.010728100314736
0.016831599175930
0.010728100314736
0.016831599175930
0.004624609835446
0.016831599175930
0.004624609835446
0.004624609835446
0.010728100314736
0.004624609835446
0.016831599175930
0.010728100314736
0.004624609835446
0.010728100314736
0.004624609835446
0.022935200482607
0.016831599175930
0.004624609835446
0.010728100314736
0.004624609835446
0.010728100314736
0.016831599175930
0.010728100314736
0.016831599175930
0.004624609835446
0.010728100314736
0.004624609835446
-0.001478909980506
0.004624609835446
-0.001478909980506
0.004624609835446
0.004624609835446
-0.007582429796457
0.010728100314736
0.004624609835446
0.004624609835446
0.010728100314736
0.004624609835446
0.004624609835446
-0.001478909980506
-0.001478909980506
0.010728100314736
0.004624609835446
0.010728100314736
0.004624609835446
0.004624609835446
0.016831599175930
-0.001478909980506
0.004624609835446
0.004624609835446
0.010728100314736
0.010728100314736
-0.007582429796457
-0.001478909980506
-0.001478909980506
-0.001478909980506
0.016831599175930
-0.001478909980506
0.004624609835446
0.010728100314736
0.010728100314736
0.010728100314736
0.004624609835446
0.004624609835446
0.004624609835446
0.004624609835446
0.004624609835446
-0.001478909980506
0.004624609835446
0.004624609835446
-0.001478909980506
0.004624609835446
-0.001478909980506
-0.001478909980506
-0.001478909980506
-0.007582429796457
0.004624609835446
0.004624609835446
-0.001478909980506
0.010728100314736
0.010728100314736
0.004624609835446
-0.001478909980506
0.004624609835446
0.010728100314736
0.010728100314736
-0.001478909980506
-0.001478909980506
-0.001478909980506
0.004624609835446
-0.001478909980506
0.010728100314736
0.004624609835446
-0.013685899786651
-0.001478909980506
0.004624609835446
0.004624609835446
-0.001478909980506
-0.007582429796457
0.010728100314736
0.004624609835446
-0.001478909980506
0.004624609835446
-0.001478909980506
0.010728100314736
0.010728100314736
0.004624609835446
0.010728100314736
-0.001478909980506
-0.001478909980506
0.004624609835446
0.004624609835446
0.010728100314736
-0.007582429796457
0.004624609835446
0.010728100314736
-0.007582429796457
0.004624609835446
-0.001478909980506
-0.001478909980506
0.010728100314736
0.004624609835446
0.010728100314736
-0.001478909980506
-0.001478909980506
0.004624609835446
-0.001478909980506
0.010728100314736
-0.001478909980506
-0.001478909980506
0.004624609835446
-0.007582429796457
-0.001478909980506
-0.001478909980506
-0.001478909980506
0.010728100314736
-0.007582429796457
-0.001478909980506
0.004624609835446
-0.001478909980506
0.016831599175930
0.004624609835446
0.004624609835446
0.004624609835446
-0.001478909980506
0.016831599175930
0.010728100314736
0.004624609835446
0.004624609835446
0.004624609835446
0.016831599175930
0.004624609835446
0.010728100314736
0.016831599175930
0.004624609835446
0.004624609835446
-0.001478909980506
0.004624609835446
0.010728100314736
0.004624609835446
0.016831599175930
0.004624609835446
-0.001478909980506
0.010728100314736
0.010728100314736
0.010728100314736
0.016831599175930
0.016831599175930
0.016831599175930
0.004624609835446
0.004624609835446
0.010728100314736
0.010728100314736
0.010728100314736
-0.001478909980506
0.010728100314736
0.010728100314736
-0.001478909980506
0.004624609835446
0.004624609835446
0.004624609835446
0.010728100314736
-0.001478909980506
0.010728100314736
0.004624609835446
0.004624609835446
0.010728100314736
0.004624609835446
-0.001478909980506
0.004624609835446
-0.001478909980506
0.004624609835446
-0.007582429796457
-0.001478909980506
-0.001478909980506
0.004624609835446
0.010728100314736
-0.007582429796457
-0.007582429796457
-0.001478909980506
-0.007582429796457
0.004624609835446
-0.001478909980506
-0.001478909980506
0.010728100314736
0.004624609835446
0.004624609835446
-0.001478909980506
0.004624609835446
0.004624609835446
-0.001478909980506
0.010728100314736
-0.001478909980506
-0.001478909980506
0.010728100314736
-0.001478909980506
0.004624609835446
-0.001478909980506
0.004624609835446
0.010728100314736
-0.007582429796457
-0.001478909980506
-0.007582429796457
-0.013685899786651
0.004624609835446
-0.007582429796457
-0.007582429796457
0.004624609835446
0.004624609835446
0.016831599175930
-0.007582429796457
-0.001478909980506
-0.001478909980506
-0.007582429796457
0.010728100314736
-0.001478909980506
-0.001478909980506
0.004624609835446
-0.001478909980506
0.004624609835446
-0.007582429796457
-0.007582429796457
-0.001478909980506
-0.001478909980506
0.004624609835446
-0.001478909980506
-0.001478909980506
0.004624609835446
-0.001478909980506
0.010728100314736
0.004624609835446
-0.001478909980506
-0.001478909980506
-0.013685899786651
-0.001478909980506
-0.001478909980506
-0.001478909980506
0.004624609835446
-0.013685899786651
-0.007582429796457
-0.001478909980506
-0.007582429796457
-0.007582429796457
-0.013685899786651
-0.001478909980506
-0.007582429796457
-0.007582429796457
-0.001478909980506
-0.001478909980506
-0.001478909980506
-0.007582429796457
-0.013685899786651
-0.001478909980506
-0.001478909980506
-0.001478909980506
-0.007582429796457
-0.013685899786651
0.004624609835446
-0.001478909980506
-0.001478909980506
-0.001478909980506
-0.013685899786651
-0.007582429796457
-0.001478909980506
-0.007582429796457
-0.001478909980506
-0.007582429796457
-0.001478909980506
-0.007582429796457
0.004624609835446
0.010728100314736
-0.007582429796457
-0.013685899786651
-0.007582429796457
-0.007582429796457
0.004624609835446
-0.007582429796457
-0.007582429796457
-0.001478909980506
-0.007582429796457
0.004624609835446
-0.007582429796457
-0.013685899786651
-0.007582429796457
-0.013685899786651
0.004624609835446
-0.007582429796457
-0.013685899786651
-0.001478909980506
-0.001478909980506
0.010728100314736
0.004624609835446
0.004624609835446
0.004624609835446
-0.013685899786651
-0.001478909980506
-0.007582429796457
-0.007582429796457
0.004624609835446
-0.019789500162005
-0.007582429796457
-0.001478909980506
-0.007582429796457
0.004624609835446
-0.013685899786651
-0.001478909980506
-0.001478909980506
-0.007582429796457
0.004624609835446
-0.001478909980506
-0.007582429796457
-0.001478909980506
-0.007582429796457
0.004624609835446
-0.001478909980506
-0.007582429796457
-0.007582429796457
-0.013685899786651
-0.001478909980506
-0.001478909980506
-0.007582429796457
-0.007582429796457
-0.019789500162005
-0.001478909980506
-0.001478909980506
-0.013685899786651
-0.007582429796457
-0.013685899786651
-0.001478909980506
-0.007582429796457
-0.001478909980506
0.004624609835446
-0.007582429796457
-0.001478909980506
-0.007582429796457
-0.013685899786651
0.004624609835446
-0.007582429796457
-0.001478909980506
-0.001478909980506
-0.013685899786651
-0.001478909980506
-0.007582429796457
-0.001478909980506
-0.001478909980506
-0.013685899786651
0.004624609835446
-0.001478909980506
-0.007582429796457
-0.001478909980506
-0.013685899786651
-0.001478909980506
0.004624609835446
0.010728100314736
-0.001478909980506
-0.019789500162005
-0.001478909980506
-0.001478909980506
-0.007582429796457
0.004624609835446
-0.007582429796457
-0.013685899786651
0.004624609835446
0.004624609835446
0.004624609835446
-0.007582429796457
-0.013685899786651
-0.001478909980506
0.004624609835446
0.004624609835446
-0.001478909980506
-0.001478909980506
0.004624609835446
0.004624609835446
0.004624609835446
-0.001478909980506
0.004624609835446
0.004624609835446
-0.007582429796457
0.004624609835446
0.004624609835446
0.004624609835446
0.010728100314736
-0.007582429796457
0.004624609835446
0.010728100314736
-0.001478909980506
0.010728100314736
0.004624609835446
-0.001478909980506
0.004624609835446
0.010728100314736
0.016831599175930
-0.001478909980506
-0.001478909980506
-0.001478909980506
-0.001478909980506
0.004624609835446
-0.001478909980506
0.004624609835446
-0.007582429796457
-0.013685899786651
0.010728100314736
0.004624609835446
-0.001478909980506
-0.001478909980506
-0.013685899786651
0.010728100314736
0.010728100314736
-0.001478909980506
0.004624609835446
-0.007582429796457
-0.001478909980506
0.004624609835446
0.004624609835446
-0.001478909980506
-0.019789500162005
-0.001478909980506
-0.001478909980506
-0.007582429796457
0.010728100314736
-0.001478909980506
0.010728100314736
0.004624609835446
-0.007582429796457
0.004624609835446
-0.007582429796457
-0.001478909980506
0.004624609835446
-0.007582429796457
-0.001478909980506
-0.001478909980506
-0.001478909980506
-0.007582429796457
-0.007582429796457
-0.001478909980506
-0.007582429796457
-0.001478909980506
0.004624609835446
-0.013685899786651
-0.007582429796457
-0.007582429796457
0.010728100314736
0.004624609835446
-0.013685899786651
-0.001478909980506
0.004624609835446
-0.007582429796457
-0.001478909980506
-0.001478909980506
-0.001478909980506
-0.007582429796457
-0.007582429796457
0.004624609835446
-0.001478909980506
-0.001478909980506
-0.007582429796457
-0.007582429796457
-0.001478909980506
-0.001478909980506
0.004624609835446
0.004624609835446
-0.007582429796457
0.010728100314736
0.004624609835446
0.004624609835446
-0.001478909980506
-0.001478909980506
0.010728100314736
0.010728100314736
-0.001478909980506
0.004624609835446
-0.001478909980506
-0.001478909980506
-0.007582429796457
0.004624609835446
0.010728100314736
-0.007582429796457
-0.001478909980506
-0.001478909980506
-0.007582429796457
0.004624609835446
-0.007582429796457
-0.001478909980506
0.004624609835446
-0.013685899786651
-0.001478909980506
-0.001478909980506
-0.001478909980506
-0.007582429796457
-0.013685899786651
-0.001478909980506
-0.001478909980506
-0.001478909980506
-0.001478909980506
-0.013685899786651
0.004624609835446
-0.001478909980506
-0.001478909980506
0.004624609835446
-0.007582429796457
-0.001478909980506
-0.001478909980506
-0.001478909980506
0.016831599175930
-0.007582429796457
-0.001478909980506
-0.001478909980506
-0.007582429796457
0.004624609835446
-0.001478909980506
0.004624609835446
-0.001478909980506
-0.007582429796457
0.010728100314736
0.004624609835446
0.004624609835446
0.004624609835446
-0.001478909980506
0.010728100314736
-0.007582429796457
0.004624609835446
0.010728100314736
-0.001478909980506
0.016831599175930
0.010728100314736
0.010728100314736
0.010728100314736
-0.001478909980506
0.010728100314736
-0.001478909980506
0.004624609835446
0.004624609835446
-0.001478909980506
0.004624609835446
-0.001478909980506
0.010728100314736
0.016831599175930
-0.007582429796457
0.004624609835446
0.004624609835446
-0.001478909980506
-0.001478909980506
-0.007582429796457
0.010728100314736
0.004624609835446
-0.007582429796457
0.004624609835446
0.004624609835446
-0.001478909980506
-0.001478909980506
0.004624609835446
0.010728100314736
-0.001478909980506
0.004624609835446
0.010728100314736
-0.001478909980506
-0.001478909980506
-0.001478909980506
0.004624609835446
0.010728100314736
0.004624609835446
0.004624609835446
-0.007582429796457
-0.001478909980506
0.010728100314736
0.004624609835446
0.004624609835446
0.004624609835446
-0.001478909980506
0.004624609835446
0.004624609835446
0.010728100314736
0.004624609835446
-0.001478909980506
0.010728100314736
0.010728100314736
0.010728100314736
0.004624609835446
0.004624609835446
0.016831599175930
-0.007582429796457
-0.007582429796457
0.004624609835446
-0.007582429796457
0.004624609835446
0.004624609835446
0.004624609835446
0.004624609835446
-0.007582429796457
0.004624609835446
0.004624609835446
-0.001478909980506
0.004624609835446
-0.001478909980506
-0.001478909980506
-0.007582429796457
-0.007582429796457
0.004624609835446
-0.001478909980506
0.004624609835446
-0.001478909980506
-0.007582429796457
-0.001478909980506
-0.019789500162005
-0.001478909980506
0.010728100314736
-0.013685899786651
-0.001478909980506
-0.007582429796457
-0.001478909980506
-0.001478909980506
-0.001478909980506
0.004624609835446
-0.007582429796457
0.004624609835446
0.016831599175930
-0.001478909980506
0.004624609835446
-0.001478909980506
0.004624609835446
0.016831599175930
-0.007582429796457
-0.001478909980506
-0.001478909980506
-0.001478909980506
0.004624609835446
-0.001478909980506
0.004624609835446
-0.001478909980506
-0.007582429796457
0.004624609835446
-0.001478909980506
0.004624609835446
0.004624609835446
-0.001478909980506
0.010728100314736
-0.001478909980506
0.004624609835446
-0.001478909980506
-0.001478909980506
0.010728100314736
-0.001478909980506
0.004624609835446
0.010728100314736
0.004624609835446
0.004624609835446
-0.001478909980506
-0.001478909980506
0.004624609835446
-0.007582429796457
-0.001478909980506
-0.007582429796457
-0.007582429796457
-0.001478909980506
-0.001478909980506
0.004624609835446
-0.007582429796457
-0.007582429796457
0.004624609835446
0.010728100314736
0.004624609835446
-0.007582429796457
-0.007582429796457
-0.001478909980506
-0.001478909980506
-0.001478909980506
0.004624609835446
-0.001478909980506
-0.001478909980506
-0.007582429796457
-0.001478909980506
-0.001478909980506
-0.013685899786651
-0.007582429796457
-0.007582429796457
-0.007582429796457
-0.001478909980506
-0.007582429796457
-0.001478909980506
-0.007582429796457
-0.001478909980506
0.004624609835446
-0.007582429796457
-0.001478909980506
-0.001478909980506
-0.013685899786651
-0.001478909980506
-0.007582429796457
-0.001478909980506
0.004624609835446
-0.007582429796457
-0.001478909980506
-0.007582429796457
0.004624609835446
0.010728100314736
-0.007582429796457
-0.001478909980506
-0.001478909980506
-0.001478909980506
0.004624609835446
-0.007582429796457
-0.001478909980506
-0.007582429796457
-0.001478909980506
0.004624609835446
-0.001478909980506
0.004624609835446
-0.001478909980506
-0.001478909980506
0.004624609835446
-0.007582429796457
-0.001478909980506
-0.007582429796457
-0.007582429796457
0.004624609835446
-0.007582429796457
0.004624609835446
-0.001478909980506
-0.007582429796457
0.004624609835446
-0.001478909980506
0.004624609835446
-0.001478909980506
-0.001478909980506
0.010728100314736
-0.001478909980506
0.004624609835446
0.010728100314736
-0.001478909980506
0.004624609835446
-0.001478909980506
-0.001478909980506
-0.007582429796457
-0.013685899786651
0.004624609835446
-0.001478909980506
-0.001478909980506
-0.001478909980506
-0.007582429796457
0.004624609835446
-0.007582429796457
-0.007582429796457
-0.001478909980506
-0.013685899786651
-0.001478909980506
-0.007582429796457
-0.007582429796457
-0.007582429796457
-0.013685899786651
0.004624609835446
-0.007582429796457
-0.013685899786651
-0.001478909980506
-0.013685899786651
-0.013685899786651
-0.013685899786651
-0.007582429796457
-0.001478909980506
-0.013685899786651
-0.001478909980506
0.004624609835446
-0.001478909980506
0.004624609835446
-0.007582429796457
-0.007582429796457
-0.007582429796457
-0.013685899786651
-0.001478909980506
-0.007582429796457
-0.013685899786651
-0.001478909980506
-0.007582429796457
-0.001478909980506
-0.007582429796457
-0.007582429796457
-0.001478909980506
-0.019789500162005
-0.013685899786651
-0.007582429796457
-0.007582429796457
-0.001478909980506
-0.013685899786651
-0.001478909980506
-0.001478909980506
-0.001478909980506
0.004624609835446
-0.007582429796457
0.010728100314736
0.016831599175930
-0.007582429796457
-0.001478909980506
-0.001478909980506
-0.001478909980506
0.004624609835446
-0.007582429796457
-0.001478909980506
-0.007582429796457
-0.007582429796457
0.010728100314736
-0.007582429796457
0.004624609835446
-0.007582429796457
-0.007582429796457
0.004624609835446
-0.007582429796457
-0.001478909980506
-0.001478909980506
-0.007582429796457
-0.001478909980506
-0.019789500162005
-0.001478909980506
-0.001478909980506
-0.013685899786651
-0.001478909980506
-0.007582429796457
-0.013685899786651
-0.013685899786651
-0.007582429796457
0.004624609835446
-0.013685899786651
-0.007582429796457
-0.001478909980506
-0.007582429796457
0.004624609835446
-0.013685899786651
-0.007582429796457
-0.001478909980506
-0.013685899786651
0.004624609835446
-0.007582429796457
-0.007582429796457
0.004624609835446
-0.007582429796457
-0.001478909980506
-0.007582429796457
-0.001478909980506
-0.001478909980506
-0.019789500162005
-0.007582429796457
-0.007582429796457
-0.013685899786651
-0.013685899786651
-0.013685899786651
-0.007582429796457
-0.013685899786651
-0.019789500162005
-0.001478909980506
-0.013685899786651
-0.013685899786651
-0.007582429796457
-0.007582429796457
-0.007582429796457
-0.013685899786651
-0.007582429796457
-0.001478909980506
-0.013685899786651
-0.007582429796457
-0.007582429796457
-0.001478909980506
-0.007582429796457
-0.013685899786651
-0.007582429796457
-0.007582429796457
-0.007582429796457
-0.001478909980506
-0.007582429796457
-0.013685899786651
-0.007582429796457
-0.001478909980506
-0.001478909980506
-0.019789500162005
-0.007582429796457
0.004624609835446
-0.013685899786651
-0.013685899786651
-0.013685899786651
-0.007582429796457
-0.007582429796457
-0.013685899786651
-0.001478909980506
-0.007582429796457
-0.013685899786651
-0.013685899786651
-0.013685899786651
-0.001478909980506
-0.013685899786651
-0.013685899786651
-0.001478909980506
-0.013685899786651
-0.007582429796457
-0.007582429796457
-0.013685899786651
-0.007582429796457
-0.007582429796457
-0.001478909980506
-0.019789500162005
-0.025893000885844
-0.001478909980506
-0.013685899786651
-0.013685899786651
-0.013685899786651
-0.019789500162005
-0.001478909980506
-0.007582429796457
-0.013685899786651
-0.007582429796457
-0.019789500162005
-0.007582429796457
-0.013685899786651
-0.013685899786651
-0.013685899786651
-0.019789500162005
-0.007582429796457
-0.019789500162005
-0.013685899786651
-0.001478909980506
-0.019789500162005
-0.013685899786651
-0.013685899786651
-0.013685899786651
-0.013685899786651
-0.025893000885844
-0.007582429796457
-0.013685899786651
-0.019789500162005
-0.007582429796457
-0.013685899786651
-0.001478909980506
-0.013685899786651
-0.007582429796457
0.004624609835446
-0.013685899786651
-0.001478909980506
-0.001478909980506
-0.001478909980506
-0.001478909980506
-0.013685899786651
-0.001478909980506
-0.007582429796457
-0.025893000885844
-0.001478909980506
-0.001478909980506
-0.007582429796457
-0.007582429796457
-0.013685899786651
-0.007582429796457
-0.007582429796457
-0.001478909980506
-0.001478909980506
-0.013685899786651
-0.007582429796457
-0.007582429796457
-0.001478909980506
-0.001478909980506
-0.007582429796457
-0.001478909980506
-0.007582429796457
-0.013685899786651
-0.001478909980506
-0.013685899786651
-0.013685899786651
-0.013685899786651
-0.013685899786651
-0.001478909980506
-0.007582429796457
-0.007582429796457
-0.007582429796457
-0.013685899786651
-0.007582429796457
-0.013685899786651
-0.007582429796457
-0.007582429796457
-0.013685899786651
-0.007582429796457
-0.013685899786651
-0.013685899786651
-0.001478909980506
-0.013685899786651
-0.007582429796457
-0.013685899786651
-0.013685899786651
-0.007582429796457
-0.019789500162005
-0.013685899786651
-0.013685899786651
-0.025893000885844
-0.013685899786651
-0.019789500162005
-0.013685899786651
-0.019789500162005
-0.019789500162005
-0.007582429796457
-0.019789500162005
-0.007582429796457
-0.007582429796457
-0.019789500162005
-0.001478909980506
-0.013685899786651
-0.007582429796457
-0.007582429796457
-0.025893000885844
-0.013685899786651
-0.013685899786651
-0.007582429796457
-0.007582429796457
-0.019789500162005
-0.007582429796457
-0.013685899786651
-0.013685899786651
-0.001478909980506
-0.019789500162005
-0.013685899786651
-0.013685899786651
-0.007582429796457
-0.001478909980506
-0.019789500162005
-0.001478909980506
-0.007582429796457
-0.013685899786651
-0.001478909980506
-0.013685899786651
-0.007582429796457
-0.013685899786651
-0.019789500162005
-0.007582429796457
-0.019789500162005
-0.007582429796457
-0.007582429796457
-0.019789500162005
-0.001478909980506
-0.007582429796457
-0.007582429796457
-0.007582429796457
-0.019789500162005
-0.001478909980506
-0.013685899786651
-0.013685899786651
-0.001478909980506
-0.013685899786651
-0.007582429796457
-0.013685899786651
-0.007582429796457
-0.007582429796457
-0.019789500162005
-0.007582429796457
-0.013685899786651
-0.013685899786651
-0.007582429796457
-0.013685899786651
-0.001478909980506
-0.013685899786651
-0.019789500162005
-0.007582429796457
-0.013685899786651
-0.013685899786651
-0.019789500162005
-0.013685899786651
-0.007582429796457
-0.019789500162005
-0.013685899786651
-0.013685899786651
-0.019789500162005
-0.013685899786651
-0.019789500162005
-0.013685899786651
-0.007582429796457
-0.013685899786651
-0.007582429796457
-0.019789500162005
-0.019789500162005
-0.001478909980506
-0.013685899786651
-0.013685899786651
-0.019789500162005
-0.019789500162005
-0.007582429796457
-0.013685899786651
-0.019789500162005
-0.013685899786651
-0.013685899786651
-0.013685899786651
-0.013685899786651
-0.013685899786651
-0.013685899786651
-0.019789500162005
-0.007582429796457
-0.007582429796457
-0.007582429796457
-0.013685899786651
-0.019789500162005
-0.001478909980506
-0.007582429796457
-0.001478909980506
-0.007582429796457
-0.019789500162005
-0.007582429796457
-0.007582429796457
-0.007582429796457
0.004624609835446
-0.013685899786651
-0.007582429796457
-0.013685899786651
-0.013685899786651
0.004624609835446
-0.013685899786651
-0.007582429796457
-0.001478909980506
-0.007582429796457
-0.007582429796457
-0.013685899786651
0.004624609835446
0.004624609835446
-0.013685899786651
-0.007582429796457
-0.007582429796457
-0.007582429796457
-0.013685899786651
-0.013685899786651
-0.001478909980506
-0.013685899786651
-0.007582429796457
-0.007582429796457
-0.013685899786651
-0.007582429796457
-0.019789500162005
-0.013685899786651
-0.007582429796457
-0.013685899786651
-0.007582429796457
-0.013685899786651
-0.013685899786651
-0.001478909980506
-0.013685899786651
-0.007582429796457
-0.013685899786651
-0.013685899786651
0.004624609835446
-0.007582429796457
-0.013685899786651
-0.007582429796457
-0.001478909980506
0.004624609835446
-0.007582429796457
-0.007582429796457
-0.007582429796457
-0.007582429796457
-0.001478909980506
-0.007582429796457
-0.001478909980506
-0.001478909980506
-0.001478909980506
0.004624609835446
-0.001478909980506
0.004624609835446
0.004624609835446
-0.001478909980506
-0.001478909980506
-0.007582429796457
-0.001478909980506
0.004624609835446
-0.001478909980506
-0.001478909980506
-0.007582429796457
-0.007582429796457
-0.001478909980506
-0.007582429796457
-0.001478909980506
-0.007582429796457
-0.001478909980506
0.004624609835446
-0.007582429796457
0.004624609835446
0.004624609835446
-0.007582429796457
-0.001478909980506
0.004624609835446
0.004624609835446
-0.001478909980506
-0.007582429796457
-0.001478909980506
-0.001478909980506
-0.001478909980506
0.004624609835446
-0.007582429796457
-0.001478909980506
-0.007582429796457
-0.001478909980506
-0.001478909980506
-0.007582429796457
-0.001478909980506
-0.001478909980506
-0.007582429796457
-0.007582429796457
-0.007582429796457
-0.001478909980506
-0.001478909980506
-0.001478909980506
0.004624609835446
-0.007582429796457
0.004624609835446
0.004624609835446
-0.001478909980506
0.010728100314736
-0.007582429796457
-0.001478909980506
0.004624609835446
-0.007582429796457
-0.001478909980506
-0.007582429796457
-0.001478909980506
0.010728100314736
-0.001478909980506
0.004624609835446
-0.007582429796457
-0.001478909980506
0.010728100314736
-0.001478909980506
0.004624609835446
-0.007582429796457
0.004624609835446
0.004624609835446
-0.001478909980506
0.004624609835446
-0.007582429796457
-0.007582429796457
0.010728100314736
-0.007582429796457
-0.007582429796457
-0.013685899786651
-0.001478909980506
0.004624609835446
-0.013685899786651
0.004624609835446
0.004624609835446
-0.001478909980506
0.004624609835446
-0.007582429796457
0.004624609835446
0.004624609835446
-0.007582429796457
0.004624609835446
0.004624609835446
0.004624609835446
-0.001478909980506
-0.001478909980506
0.004624609835446
-0.007582429796457
-0.001478909980506
0.004624609835446
-0.007582429796457
-0.001478909980506
-0.001478909980506
-0.001478909980506
-0.001478909980506
-0.001478909980506
0.010728100314736
-0.001478909980506
-0.001478909980506
0.004624609835446
-0.001478909980506
0.010728100314736
-0.007582429796457
-0.007582429796457
0.004624609835446
-0.007582429796457
-0.001478909980506
-0.001478909980506
-0.013685899786651
-0.013685899786651
-0.007582429796457
-0.001478909980506
-0.007582429796457
-0.013685899786651
-0.001478909980506
-0.001478909980506
-0.007582429796457
-0.001478909980506
-0.007582429796457
-0.001478909980506
-0.007582429796457
-0.007582429796457
0.004624609835446
-0.007582429796457
-0.001478909980506
-0.007582429796457
-0.001478909980506
-0.007582429796457
-0.019789500162005
-0.013685899786651
-0.019789500162005
-0.019789500162005
-0.013685899786651
-0.019789500162005
-0.013685899786651
-0.007582429796457
-0.013685899786651
-0.007582429796457
-0.013685899786651
-0.007582429796457
-0.001478909980506
-0.019789500162005
-0.007582429796457
-0.013685899786651
-0.001478909980506
-0.001478909980506
-0.013685899786651
-0.001478909980506
-0.007582429796457
-0.013685899786651
-0.007582429796457
-0.025893000885844
-0.013685899786651
-0.019789500162005
-0.013685899786651
-0.007582429796457
-0.019789500162005
-0.001478909980506
-0.007582429796457
-0.007582429796457
0.004624609835446
-0.013685899786651
-0.007582429796457
-0.007582429796457
-0.013685899786651
-0.001478909980506
-0.013685899786651
-0.013685899786651
-0.019789500162005
-0.019789500162005
-0.001478909980506
-0.025893000885844
-0.019789500162005
-0.013685899786651
-0.019789500162005
-0.013685899786651
-0.013685899786651
-0.013685899786651
-0.013685899786651
-0.013685899786651
-0.007582429796457
-0.013685899786651
-0.019789500162005
-0.007582429796457
-0.013685899786651
-0.007582429796457
-0.019789500162005
-0.013685899786651
-0.013685899786651
-0.013685899786651
-0.013685899786651
-0.019789500162005
-0.019789500162005
-0.019789500162005
-0.013685899786651
-0.007582429796457
-0.019789500162005
-0.019789500162005
-0.013685899786651
-0.013685899786651
-0.007582429796457
-0.007582429796457
-0.019789500162005
-0.013685899786651
-0.019789500162005
-0.013685899786651
-0.007582429796457
-0.019789500162005
-0.007582429796457
-0.013685899786651
-0.019789500162005
-0.013685899786651
-0.013685899786651
-0.013685899786651
-0.013685899786651
-0.019789500162005
-0.019789500162005
-0.013685899786651
-0.001478909980506
-0.007582429796457
-0.019789500162005
-0.013685899786651
-0.013685899786651
-0.013685899786651
-0.007582429796457
-0.013685899786651
-0.007582429796457
-0.013685899786651
-0.013685899786651
-0.013685899786651
-0.007582429796457
-0.007582429796457
-0.025893000885844
-0.019789500162005
-0.001478909980506
-0.013685899786651
-0.013685899786651
-0.013685899786651
-0.019789500162005
-0.007582429796457
-0.013685899786651
-0.007582429796457
-0.013685899786651
-0.013685899786651
-0.001478909980506
-0.013685899786651
-0.007582429796457
-0.013685899786651
-0.013685899786651
0.004624609835446
-0.013685899786651
-0.013685899786651
-0.013685899786651
-0.019789500162005
-0.007582429796457
-0.013685899786651
-0.001478909980506
-0.013685899786651
-0.019789500162005
-0.007582429796457
-0.013685899786651
-0.013685899786651
-0.007582429796457
-0.007582429796457
-0.001478909980506
-0.007582429796457
-0.001478909980506
0.004624609835446
-0.007582429796457
0.004624609835446
-0.001478909980506
-0.001478909980506
-0.007582429796457
-0.019789500162005
-0.001478909980506
-0.001478909980506
-0.007582429796457
-0.001478909980506
-0.007582429796457
0.004624609835446
-0.001478909980506
-0.013685899786651
-0.007582429796457
-0.007582429796457
-0.001478909980506
-0.001478909980506
-0.007582429796457
-0.007582429796457
-0.013685899786651
-0.001478909980506
-0.007582429796457
-0.013685899786651
-0.007582429796457
-0.013685899786651
-0.007582429796457
-0.007582429796457
-0.019789500162005
-0.001478909980506
-0.007582429796457
-0.007582429796457
-0.007582429796457
-0.013685899786651
-0.007582429796457
-0.013685899786651
-0.013685899786651
-0.013685899786651
-0.019789500162005
-0.007582429796457
-0.007582429796457
-0.007582429796457
-0.001478909980506
-0.019789500162005
-0.007582429796457
-0.007582429796457
-0.013685899786651
-0.007582429796457
-0.019789500162005
-0.013685899786651
-0.001478909980506
-0.013685899786651
-0.007582429796457
-0.013685899786651
-0.013685899786651
-0.007582429796457
-0.007582429796457
-0.001478909980506
-0.019789500162005
-0.013685899786651
-0.007582429796457
-0.013685899786651
-0.001478909980506
-0.013685899786651
-0.013685899786651
-0.001478909980506
-0.019789500162005
-0.007582429796457
-0.013685899786651
-0.013685899786651
-0.001478909980506
-0.019789500162005
-0.007582429796457
-0.007582429796457
-0.019789500162005
-0.007582429796457
-0.007582429796457
-0.001478909980506
-0.013685899786651
-0.019789500162005
-0.001478909980506
-0.013685899786651
-0.001478909980506
-0.001478909980506
-0.013685899786651
-0.001478909980506
-0.019789500162005
-0.007582429796457
-0.007582429796457
-0.013685899786651
-0.001478909980506
-0.013685899786651
-0.013685899786651
-0.007582429796457
-0.019789500162005
-0.007582429796457
-0.019789500162005
-0.019789500162005
-0.013685899786651
-0.019789500162005
-0.001478909980506
-0.013685899786651
-0.007582429796457
-0.007582429796457
-0.019789500162005
-0.001478909980506
-0.001478909980506
-0.019789500162005
-0.013685899786651
-0.025893000885844
-0.007582429796457
-0.001478909980506
-0.013685899786651
-0.007582429796457
-0.013685899786651
-0.007582429796457
-0.007582429796457
-0.007582429796457
-0.001478909980506
-0.019789500162005
-0.013685899786651
-0.013685899786651
-0.013685899786651
-0.001478909980506
-0.013685899786651
-0.001478909980506
-0.001478909980506
-0.013685899786651
-0.007582429796457
-0.007582429796457
-0.007582429796457
-0.001478909980506
-0.013685899786651
-0.007582429796457
-0.007582429796457
-0.013685899786651
-0.007582429796457
-0.013685899786651
-0.013685899786651
-0.019789500162005
-0.013685899786651
-0.001478909980506
-0.019789500162005
-0.013685899786651
-0.007582429796457
-0.007582429796457
-0.007582429796457
-0.019789500162005
-0.019789500162005
-0.007582429796457
-0.013685899786651
-0.001478909980506
-0.007582429796457
-0.019789500162005
-0.013685899786651
-0.013685899786651
-0.007582429796457
-0.019789500162005
-0.025893000885844
-0.013685899786651
-0.007582429796457
-0.001478909980506
-0.013685899786651
-0.007582429796457
-0.001478909980506
-0.013685899786651
-0.001478909980506
-0.007582429796457
-0.013685899786651
-0.007582429796457
-0.025893000885844
-0.013685899786651
-0.001478909980506
-0.013685899786651
-0.007582429796457
-0.013685899786651
-0.013685899786651
-0.013685899786651
-0.013685899786651
0.010728100314736
-0.007582429796457
-0.013685899786651
-0.007582429796457
-0.001478909980506
0.010728100314736
0.004624609835446
-0.001478909980506
-0.001478909980506
-0.007582429796457
0.004624609835446
-0.001478909980506
-0.007582429796457
-0.001478909980506
-0.013685899786651
0.004624609835446
0.004624609835446
-0.007582429796457
-0.007582429796457
-0.013685899786651
-0.007582429796457
-0.007582429796457
-0.013685899786651
0.004624609835446
-0.013685899786651
-0.007582429796457
-0.001478909980506
-0.001478909980506
0.004624609835446
-0.007582429796457
-0.001478909980506
-0.001478909980506
-0.007582429796457
-0.001478909980506
-0.007582429796457
-0.001478909980506
-0.001478909980506
-0.013685899786651
-0.001478909980506
-0.007582429796457
-0.001478909980506
-0.001478909980506
-0.007582429796457
-0.007582429796457
-0.013685899786651
-0.007582429796457
0.004624609835446
-0.007582429796457
-0.001478909980506
-0.001478909980506
-0.001478909980506
-0.001478909980506
-0.013685899786651
-0.007582429796457
0.004624609835446
-0.007582429796457
-0.007582429796457
-0.007582429796457
-0.001478909980506
-0.001478909980506
-0.013685899786651
-0.001478909980506
-0.001478909980506
-0.007582429796457
-0.007582429796457
-0.007582429796457
-0.001478909980506
-0.001478909980506
-0.007582429796457
-0.001478909980506
-0.007582429796457
-0.001478909980506
-0.001478909980506
-0.001478909980506
0.004624609835446
-0.001478909980506
0.010728100314736
0.010728100314736
-0.001478909980506
0.004624609835446
-0.001478909980506
0.004624609835446
0.004624609835446
-0.001478909980506
0.010728100314736
-0.001478909980506
-0.001478909980506
0.004624609835446
-0.001478909980506
0.004624609835446
-0.001478909980506
-0.001478909980506
0.004624609835446
-0.013685899786651
0.004624609835446
0.004624609835446
0.010728100314736
0.010728100314736
-0.007582429796457
0.010728100314736
0.004624609835446
-0.001478909980506
-0.001478909980506
-0.007582429796457
-0.001478909980506
-0.007582429796457
-0.007582429796457
0.004624609835446
-0.013685899786651
-0.001478909980506
-0.001478909980506
-0.007582429796457
0.004624609835446
-0.007582429796457
-0.007582429796457
-0.001478909980506
-0.001478909980506
0.004624609835446
-0.013685899786651
0.004624609835446
0.010728100314736
-0.007582429796457
0.004624609835446
-0.001478909980506
0.004624609835446
0.004624609835446
-0.013685899786651
0.004624609835446
-0.007582429796457
-0.007582429796457
0.004624609835446
-0.007582429796457
0.004624609835446
-0.001478909980506
-0.001478909980506
0.004624609835446
-0.007582429796457
-0.001478909980506
0.004624609835446
0.004624609835446
-0.001478909980506
-0.007582429796457
0.004624609835446
-0.001478909980506
-0.001478909980506
0.010728100314736
-0.007582429796457
-0.001478909980506
0.004624609835446
0.004624609835446
0.010728100314736
-0.013685899786651
-0.001478909980506
0.004624609835446
-0.007582429796457
0.010728100314736
0.004624609835446
-0.001478909980506
0.004624609835446
-0.001478909980506
0.004624609835446
-0.001478909980506
-0.007582429796457
0.004624609835446
-0.001478909980506
0.004624609835446
-0.001478909980506
-0.001478909980506
0.004624609835446
-0.001478909980506
0.010728100314736
0.010728100314736
0.004624609835446
0.016831599175930
0.004624609835446
0.010728100314736
0.004624609835446
0.004624609835446
0.016831599175930
0.010728100314736
0.004624609835446
0.010728100314736
-0.001478909980506
0.010728100314736
0.010728100314736
0.004624609835446
0.004624609835446
-0.001478909980506
0.016831599175930
0.010728100314736
0.010728100314736
0.016831599175930
0.004624609835446
0.016831599175930
0.016831599175930
0.004624609835446
0.016831599175930
-0.001478909980506
0.004624609835446
0.022935200482607
0.004624609835446
0.004624609835446
0.010728100314736
0.022935200482607
0.010728100314736
0.004624609835446
0.016831599175930
0.004624609835446
0.010728100314736
0.010728100314736
0.004624609835446
0.010728100314736
-0.001478909980506
0.010728100314736
0.016831599175930
-0.001478909980506
0.004624609835446
0.004624609835446
0.004624609835446
0.010728100314736
0.004624609835446
0.016831599175930
-0.001478909980506
-0.001478909980506
0.010728100314736
-0.001478909980506
0.010728100314736
0.004624609835446
0.004624609835446
0.010728100314736
-0.007582429796457
0.004624609835446
0.010728100314736
-0.001478909980506
0.004624609835446
0.004624609835446
0.004624609835446
-0.001478909980506
-0.001478909980506
0.016831599175930
0.010728100314736
0.004624609835446
0.010728100314736
0.010728100314736
0.010728100314736
-0.001478909980506
0.010728100314736
0.010728100314736
0.004624609835446
0.010728100314736
0.004624609835446
0.010728100314736
0.016831599175930
0.004624609835446
0.016831599175930
0.010728100314736
0.004624609835446
0.010728100314736
0.010728100314736
0.010728100314736
0.010728100314736
0.010728100314736
0.010728100314736
0.010728100314736
0.016831599175930
0.016831599175930
0.010728100314736
0.016831599175930
0.016831599175930
0.010728100314736
0.010728100314736
0.010728100314736
0.010728100314736
0.004624609835446
0.010728100314736
0.016831599175930
0.004624609835446
0.010728100314736
0.010728100314736
0.004624609835446
0.010728100314736
0.004624609835446
0.010728100314736
0.010728100314736
0.004624609835446
0.010728100314736
0.004624609835446
0.010728100314736
0.016831599175930
0.010728100314736
0.016831599175930
-0.001478909980506
0.010728100314736
0.022935200482607
0.010728100314736
0.010728100314736
0.004624609835446
0.010728100314736
0.016831599175930
0.004624609835446
0.010728100314736
0.010728100314736
0.010728100314736
0.010728100314736
0.010728100314736
0.010728100314736
-0.001478909980506
0.004624609835446
0.016831599175930
0.010728100314736
0.016831599175930
0.010728100314736
0.010728100314736
0.016831599175930
-0.001478909980506
0.004624609835446
0.010728100314736
0.004624609835446
0.010728100314736
0.004624609835446
0.016831599175930
0.010728100314736
-0.001478909980506
0.010728100314736
0.004624609835446
0.004624609835446
-0.001478909980506
-0.013685899786651
0.010728100314736
0.004624609835446
0.004624609835446
0.004624609835446
-0.001478909980506
0.010728100314736
-0.001478909980506
0.004624609835446
0.010728100314736
0.004624609835446
0.010728100314736
0.004624609835446
0.004624609835446
0.010728100314736
-0.001478909980506
0.016831599175930
0.010728100314736
0.004624609835446
0.004624609835446
-0.001478909980506
0.004624609835446
-0.001478909980506
-0.001478909980506
0.010728100314736
-0.007582429796457
0.004624609835446
0.010728100314736
-0.001478909980506
0.004624609835446
-0.007582429796457
-0.001478909980506
0.004624609835446
-0.007582429796457
-0.001478909980506
-0.007582429796457
-0.001478909980506
0.004624609835446
-0.001478909980506
0.004624609835446
-0.007582429796457
0.004624609835446
0.016831599175930
-0.001478909980506
0.004624609835446
0.004624609835446
0.004624609835446
0.016831599175930
-0.001478909980506
0.004624609835446
0.010728100314736
0.004624609835446
0.004624609835446
-0.001478909980506
0.010728100314736
0.016831599175930
-0.001478909980506
0.004624609835446
-0.001478909980506
0.004624609835446
0.004624609835446
-0.001478909980506
0.010728100314736
-0.001478909980506
0.004624609835446
0.010728100314736
-0.001478909980506
0.010728100314736
-0.001478909980506
-0.007582429796457
0.010728100314736
-0.001478909980506
-0.001478909980506
-0.001478909980506
-0.001478909980506
0.010728100314736
-0.007582429796457
0.004624609835446
0.004624609835446
0.004624609835446
0.004624609835446
-0.013685899786651
-0.001478909980506
-0.007582429796457
-0.007582429796457
0.010728100314736
-0.007582429796457
0.004624609835446
0.010728100314736
-0.001478909980506
0.010728100314736
-0.007582429796457
-0.001478909980506
0.004624609835446
-0.001478909980506
0.004624609835446
-0.007582429796457
-0.007582429796457
-0.001478909980506
-0.001478909980506
0.010728100314736
-0.007582429796457
-0.007582429796457
-0.001478909980506
-0.019789500162005
0.004624609835446
-0.007582429796457
-0.013685899786651
-0.007582429796457
-0.013685899786651
-0.001478909980506
-0.001478909980506
-0.007582429796457
-0.001478909980506
-0.019789500162005
-0.001478909980506
-0.001478909980506
-0.007582429796457
-0.007582429796457
-0.013685899786651
-0.001478909980506
-0.007582429796457
-0.007582429796457
-0.001478909980506
-0.019789500162005
-0.007582429796457
-0.007582429796457
-0.013685899786651
-0.001478909980506
-0.013685899786651
-0.013685899786651
-0.001478909980506
-0.007582429796457
-0.007582429796457
-0.007582429796457
-0.007582429796457
-0.007582429796457
-0.007582429796457
0.004624609835446
-0.001478909980506
-0.007582429796457
-0.001478909980506
-0.007582429796457
-0.007582429796457
-0.013685899786651
-0.007582429796457
0.010728100314736
-0.001478909980506
-0.007582429796457
-0.001478909980506
0.010728100314736
0.016831599175930
-0.001478909980506
-0.001478909980506
0.010728100314736
0.004624609835446
0.010728100314736
0.010728100314736
0.010728100314736
0.010728100314736
0.004624609835446
0.016831599175930
0.010728100314736
0.004624609835446
0.004624609835446
-0.007582429796457
0.004624609835446
-0.001478909980506
-0.001478909980506
0.016831599175930
0.004624609835446
0.010728100314736
0.010728100314736
0.004624609835446
0.016831599175930
0.004624609835446
0.010728100314736
0.004624609835446
0.004624609835446
0.010728100314736
-0.001478909980506
-0.001478909980506
0.004624609835446
-0.001478909980506
0.004624609835446
-0.007582429796457
0.004624609835446
-0.007582429796457
-0.019789500162005
0.004624609835446
0.004624609835446
-0.001478909980506
0.004624609835446
-0.001478909980506
0.004624609835446
0.004624609835446
0.004624609835446
0.010728100314736
-0.007582429796457
0.004624609835446
0.004624609835446
0.010728100314736
0.010728100314736
-0.001478909980506
0.004624609835446
-0.001478909980506
-0.001478909980506
0.010728100314736
0.004624609835446
0.010728100314736
0.004624609835446
-0.001478909980506
0.016831599175930
-0.001478909980506
-0.001478909980506
0.010728100314736
0.010728100314736
0.010728100314736
0.010728100314736
0.010728100314736
0.004624609835446
0.004624609835446
0.010728100314736
0.010728100314736
0.010728100314736
0.004624609835446
-0.013685899786651
0.004624609835446
0.004624609835446
0.004624609835446
0.010728100314736
-0.001478909980506
0.010728100314736
0.004624609835446
-0.001478909980506
0.010728100314736
0.004624609835446
0.004624609835446
-0.001478909980506
0.004624609835446
0.010728100314736
0.010728100314736
0.004624609835446
0.004624609835446
0.004624609835446
0.016831599175930
0.004624609835446
0.004624609835446
0.004624609835446
-0.001478909980506
0.010728100314736
-0.001478909980506
-0.001478909980506
0.010728100314736
-0.001478909980506
0.004624609835446
-0.001478909980506
-0.007582429796457
0.004624609835446
-0.001478909980506
0.004624609835446
0.004624609835446
0.004624609835446
0.010728100314736
-0.001478909980506
-0.001478909980506
0.004624609835446
-0.001478909980506
0.010728100314736
-0.007582429796457
0.004624609835446
0.004624609835446
-0.001478909980506
0.010728100314736
-0.001478909980506
-0.001478909980506
0.010728100314736
-0.001478909980506
0.016831599175930
0.004624609835446
-0.001478909980506
0.010728100314736
-0.001478909980506
0.010728100314736
0.010728100314736
0.010728100314736
0.004624609835446
-0.007582429796457
0.010728100314736
0.010728100314736
0.004624609835446
0.016831599175930
-0.001478909980506
0.010728100314736
0.010728100314736
-0.001478909980506
0.010728100314736
-0.001478909980506
0.004624609835446
0.004624609835446
-0.001478909980506
0.010728100314736
0.004624609835446
0.010728100314736
0.004624609835446
-0.007582429796457
0.010728100314736
0.004624609835446
0.004624609835446
0.004624609835446
-0.013685899786651
-0.007582429796457
-0.001478909980506
0.004624609835446
0.004624609835446
-0.013685899786651
0.004624609835446
0.004624609835446
0.004624609835446
0.004624609835446
-0.007582429796457
0.004624609835446
0.004624609835446
0.010728100314736
0.010728100314736
-0.001478909980506
0.004624609835446
-0.001478909980506
-0.001478909980506
0.004624609835446
-0.013685899786651
-0.001478909980506
0.010728100314736
0.004624609835446
0.010728100314736
-0.001478909980506
0.004624609835446
0.010728100314736
0.010728100314736
0.016831599175930
-0.001478909980506
-0.001478909980506
0.004624609835446
0.004624609835446
0.016831599175930
0.010728100314736
0.010728100314736
0.010728100314736
-0.001478909980506
0.004624609835446
-0.007582429796457
-0.001478909980506
0.010728100314736
-0.001478909980506
0.010728100314736
0.004624609835446
-0.007582429796457
0.004624609835446
0.004624609835446
-0.001478909980506
-0.001478909980506
-0.001478909980506
0.010728100314736
0.004624609835446
0.010728100314736
0.004624609835446
-0.001478909980506
0.010728100314736
0.004624609835446
-0.001478909980506
0.004624609835446
-0.013685899786651
-0.001478909980506
-0.007582429796457
-0.001478909980506
-0.001478909980506
-0.013685899786651
-0.001478909980506
-0.001478909980506
-0.001478909980506
-0.001478909980506
-0.013685899786651
-0.001478909980506
-0.001478909980506
-0.007582429796457
0.004624609835446
-0.007582429796457
-0.001478909980506
-0.007582429796457
-0.001478909980506
0.004624609835446
-0.007582429796457
-0.001478909980506
0.004624609835446
-0.007582429796457
-0.007582429796457
-0.013685899786651
-0.007582429796457
-0.001478909980506
-0.013685899786651
-0.007582429796457
-0.013685899786651
-0.001478909980506
-0.001478909980506
-0.007582429796457
0.004624609835446
-0.007582429796457
-0.001478909980506
0.004624609835446
-0.007582429796457
-0.007582429796457
-0.019789500162005
-0.007582429796457
0.004624609835446
-0.007582429796457
-0.007582429796457
-0.007582429796457
-0.001478909980506
0.004624609835446
-0.007582429796457
-0.001478909980506
-0.007582429796457
-0.007582429796457
-0.001478909980506
-0.013685899786651
-0.001478909980506
-0.007582429796457
-0.007582429796457
0.004624609835446
-0.001478909980506
-0.007582429796457
0.004624609835446
-0.001478909980506
-0.001478909980506
-0.013685899786651
-0.007582429796457
-0.007582429796457
-0.007582429796457
-0.001478909980506
-0.001478909980506
-0.007582429796457
-0.013685899786651
-0.013685899786651
-0.001478909980506
-0.001478909980506
-0.001478909980506
-0.001478909980506
-0.007582429796457
0.004624609835446
-0.007582429796457
-0.013685899786651
-0.001478909980506
-0.001478909980506
-0.013685899786651
-0.007582429796457
-0.007582429796457
-0.001478909980506
-0.013685899786651
-0.007582429796457
-0.007582429796457
-0.013685899786651
-0.001478909980506
0.004624609835446
0.004624609835446
-0.007582429796457
-0.025893000885844
-0.007582429796457
-0.001478909980506
-0.007582429796457
-0.001478909980506
-0.013685899786651
-0.007582429796457
-0.013685899786651
-0.019789500162005
-0.001478909980506
-0.013685899786651
-0.013685899786651
-0.001478909980506
-0.007582429796457
-0.007582429796457
-0.019789500162005
-0.013685899786651
-0.007582429796457
-0.019789500162005
-0.013685899786651
-0.019789500162005
-0.013685899786651
-0.007582429796457
-0.019789500162005
-0.001478909980506
-0.007582429796457
-0.007582429796457
-0.001478909980506
-0.007582429796457
-0.001478909980506
-0.013685899786651
-0.007582429796457
0.004624609835446
-0.013685899786651
-0.013685899786651
-0.007582429796457
-0.007582429796457
-0.007582429796457
-0.019789500162005
-0.001478909980506
-0.007582429796457
-0.007582429796457
-0.007582429796457
-0.013685899786651
0.004624609835446
-0.001478909980506
-0.013685899786651
0.004624609835446
-0.001478909980506
-0.013685899786651
-0.007582429796457
-0.007582429796457
-0.001478909980506
-0.013685899786651
-0.007582429796457
-0.007582429796457
-0.007582429796457
0.004624609835446
-0.001478909980506
-0.001478909980506
-0.007582429796457
-0.013685899786651
-0.001478909980506
-0.001478909980506
-0.001478909980506
0.004624609835446
-0.001478909980506
0.010728100314736
-0.001478909980506
-0.007582429796457
0.004624609835446
-0.001478909980506
0.004624609835446
0.004624609835446
-0.001478909980506
0.010728100314736
0.004624609835446
0.004624609835446
0.004624609835446
-0.001478909980506
0.010728100314736
0.004624609835446
0.010728100314736
0.004624609835446
-0.007582429796457
0.016831599175930
0.016831599175930
0.004624609835446
0.010728100314736
0.004624609835446
0.004624609835446
-0.007582429796457
-0.007582429796457
0.010728100314736
-0.001478909980506
0.004624609835446
0.004624609835446
0.004624609835446
0.004624609835446
-0.001478909980506
-0.001478909980506
-0.001478909980506
-0.001478909980506
-0.001478909980506
-0.013685899786651
0.004624609835446
-0.001478909980506
-0.019789500162005
0.004624609835446
-0.001478909980506
-0.007582429796457
-0.001478909980506
-0.013685899786651
0.004624609835446
-0.007582429796457
-0.019789500162005
0.004624609835446
-0.001478909980506
0.004624609835446
-0.001478909980506
-0.001478909980506
0.004624609835446
-0.007582429796457
-0.001478909980506
-0.007582429796457
-0.001478909980506
0.010728100314736
-0.007582429796457
0.004624609835446
-0.007582429796457
-0.013685899786651
0.004624609835446
-0.013685899786651
-0.007582429796457
0.004624609835446
-0.001478909980506
0.004624609835446
-0.013685899786651
-0.007582429796457
-0.001478909980506
-0.007582429796457
0.004624609835446
-0.007582429796457
-0.001478909980506
-0.001478909980506
-0.013685899786651
0.004624609835446
-0.001478909980506
0.004624609835446
-0.001478909980506
-0.007582429796457
0.010728100314736
0.004624609835446
-0.001478909980506
-0.001478909980506
-0.007582429796457
0.004624609835446
-0.001478909980506
-0.001478909980506
-0.001478909980506
-0.013685899786651
-0.001478909980506
-0.001478909980506
-0.007582429796457
0.004624609835446
-0.007582429796457
0.004624609835446
-0.001478909980506
-0.019789500162005
-0.007582429796457
-0.013685899786651
-0.007582429796457
-0.007582429796457
-0.019789500162005
-0.001478909980506
-0.007582429796457
-0.001478909980506
-0.001478909980506
-0.007582429796457
-0.007582429796457
-0.007582429796457
-0.001478909980506
-0.001478909980506
-0.007582429796457
-0.001478909980506
-0.007582429796457
0.004624609835446
0.016831599175930
-0.007582429796457
-0.001478909980506
-0.001478909980506
-0.007582429796457
-0.001478909980506
-0.013685899786651
-0.007582429796457
-0.001478909980506
-0.007582429796457
-0.001478909980506
-0.007582429796457
-0.007582429796457
-0.001478909980506
-0.001478909980506
0.004624609835446
-0.001478909980506
-0.001478909980506
0.004624609835446
-0.007582429796457
0.004624609835446
-0.001478909980506
-0.007582429796457
-0.001478909980506
-0.007582429796457
-0.001478909980506
-0.007582429796457
-0.013685899786651
-0.007582429796457
-0.007582429796457
-0.001478909980506
-0.007582429796457
-0.007582429796457
0.004624609835446
-0.007582429796457
-0.007582429796457
-0.007582429796457
-0.007582429796457
0.004624609835446
-0.007582429796457
-0.007582429796457
-0.001478909980506
-0.013685899786651
-0.001478909980506
-0.007582429796457
-0.007582429796457
-0.007582429796457
-0.013685899786651
-0.007582429796457
-0.013685899786651
-0.007582429796457
-0.007582429796457
-0.013685899786651
0.004624609835446
-0.007582429796457
0.004624609835446
0.004624609835446
-0.007582429796457
-0.007582429796457
-0.013685899786651
-0.007582429796457
0.004624609835446
-0.007582429796457
-0.007582429796457
-0.013685899786651
-0.013685899786651
-0.013685899786651
-0.013685899786651
-0.007582429796457
-0.013685899786651
-0.007582429796457
-0.007582429796457
-0.019789500162005
-0.007582429796457
-0.007582429796457
-0.019789500162005
-0.007582429796457
-0.013685899786651
-0.007582429796457
-0.007582429796457
-0.013685899786651
-0.007582429796457
-0.013685899786651
-0.007582429796457
-0.013685899786651
-0.019789500162005
-0.007582429796457
-0.019789500162005
-0.025893000885844
-0.019789500162005
-0.019789500162005
-0.013685899786651
-0.019789500162005
-0.013685899786651
-0.013685899786651
-0.019789500162005
-0.007582429796457
-0.013685899786651
-0.019789500162005
-0.007582429796457
-0.019789500162005
-0.019789500162005
-0.013685899786651
-0.013685899786651
-0.007582429796457
-0.013685899786651
-0.013685899786651
-0.007582429796457
-0.013685899786651
-0.019789500162005
-0.025893000885844
-0.019789500162005
-0.013685899786651
-0.025893000885844
-0.013685899786651
-0.019789500162005
-0.025893000885844
-0.013685899786651
-0.025893000885844
-0.007582429796457
-0.013685899786651
-0.025893000885844
-0.007582429796457
-0.007582429796457
-0.013685899786651
-0.019789500162005
-0.019789500162005
-0.007582429796457
-0.019789500162005
-0.013685899786651
-0.007582429796457
-0.013685899786651
-0.007582429796457
-0.019789500162005
-0.013685899786651
-0.013685899786651
-0.025893000885844
-0.001478909980506
-0.013685899786651
-0.013685899786651
-0.007582429796457
-0.019789500162005
-0.001478909980506
-0.013685899786651
-0.007582429796457
0.010728100314736
-0.001478909980506
-0.001478909980506
-0.007582429796457
-0.013685899786651
-0.001478909980506
-0.013685899786651
0.004624609835446
-0.007582429796457
-0.019789500162005
-0.007582429796457
-0.013685899786651
-0.001478909980506
-0.007582429796457
-0.013685899786651
0.004624609835446
-0.007582429796457
-0.001478909980506
-0.001478909980506
-0.007582429796457
0.004624609835446
-0.007582429796457
-0.007582429796457
-0.001478909980506
-0.013685899786651
-0.001478909980506
-0.007582429796457
-0.001478909980506
0.004624609835446
-0.007582429796457
-0.001478909980506
-0.007582429796457
-0.001478909980506
0.004624609835446
-0.013685899786651
-0.001478909980506
-0.001478909980506
-0.007582429796457
0.004624609835446
-0.007582429796457
-0.001478909980506
-0.001478909980506
-0.001478909980506
0.004624609835446
-0.007582429796457
-0.007582429796457
-0.001478909980506
-0.007582429796457
0.004624609835446
-0.007582429796457
-0.007582429796457
-0.001478909980506
-0.007582429796457
-0.001478909980506
-0.007582429796457
0.004624609835446
-0.001478909980506
-0.007582429796457
0.004624609835446
-0.001478909980506
-0.007582429796457
0.010728100314736
0.004624609835446
-0.001478909980506
-0.001478909980506
-0.007582429796457
-0.001478909980506
-0.007582429796457
-0.001478909980506
-0.001478909980506
-0.007582429796457
-0.007582429796457
-0.007582429796457
-0.001478909980506
-0.001478909980506
-0.013685899786651
-0.001478909980506
-0.007582429796457
-0.001478909980506
-0.001478909980506
-0.001478909980506
-0.001478909980506
-0.007582429796457
-0.001478909980506
0.010728100314736
-0.013685899786651
-0.001478909980506
-0.001478909980506
-0.007582429796457
-0.001478909980506
-0.007582429796457
0.004624609835446
-0.007582429796457
-0.007582429796457
-0.007582429796457
-0.019789500162005
0.004624609835446
-0.001478909980506
-0.007582429796457
-0.001478909980506
-0.007582429796457
0.004624609835446
-0.001478909980506
-0.007582429796457
0.004624609835446
-0.007582429796457
-0.001478909980506
-0.001478909980506
-0.007582429796457
0.004624609835446
-0.007582429796457
-0.007582429796457
-0.007582429796457
-0.013685899786651
-0.007582429796457
-0.013685899786651
-0.001478909980506
-0.013685899786651
-0.019789500162005
-0.007582429796457
-0.013685899786651
-0.013685899786651
-0.007582429796457
-0.013685899786651
-0.007582429796457
-0.013685899786651
-0.007582429796457
-0.007582429796457
-0.019789500162005
-0.007582429796457
-0.007582429796457
-0.007582429796457
-0.001478909980506
-0.007582429796457
-0.007582429796457
-0.013685899786651
-0.013685899786651
-0.007582429796457
-0.013685899786651
-0.013685899786651
-0.013685899786651
-0.013685899786651
-0.007582429796457
-0.013685899786651
-0.007582429796457
-0.001478909980506
-0.001478909980506
-0.001478909980506
-0.013685899786651
-0.019789500162005
-0.013685899786651
-0.007582429796457
-0.001478909980506
-0.019789500162005
-0.013685899786651
-0.001478909980506
-0.013685899786651
-0.007582429796457
-0.007582429796457
-0.007582429796457
-0.007582429796457
-0.013685899786651
-0.001478909980506
-0.007582429796457
-0.013685899786651
-0.001478909980506
-0.007582429796457
-0.007582429796457
-0.007582429796457
-0.007582429796457
0.004624609835446
-0.001478909980506
-0.007582429796457
-0.001478909980506
-0.007582429796457
-0.007582429796457
-0.013685899786651
-0.001478909980506
-0.001478909980506
-0.013685899786651
-0.001478909980506
-0.001478909980506
-0.001478909980506
-0.001478909980506
-0.013685899786651
0.004624609835446
0.004624609835446
-0.007582429796457
-0.001478909980506
-0.013685899786651
-0.007582429796457
-0.001478909980506
-0.001478909980506
0.010728100314736
-0.013685899786651
-0.007582429796457
-0.001478909980506
-0.007582429796457
-0.001478909980506
-0.007582429796457
-0.001478909980506
-0.007582429796457
-0.013685899786651
-0.001478909980506
-0.001478909980506
0.004624609835446
0.004624609835446
-0.007582429796457
0.004624609835446
-0.007582429796457
-0.001478909980506
-0.007582429796457
-0.013685899786651
-0.001478909980506
-0.013685899786651
-0.013685899786651
0.004624609835446
-0.007582429796457
-0.013685899786651
-0.019789500162005
-0.007582429796457
-0.001478909980506
-0.013685899786651
-0.001478909980506
-0.001478909980506
-0.007582429796457
-0.001478909980506
-0.001478909980506
0.004624609835446
-0.001478909980506
-0.007582429796457
-0.001478909980506
-0.007582429796457
-0.007582429796457
-0.001478909980506
-0.001478909980506
0.004624609835446
-0.013685899786651
-0.001478909980506
0.010728100314736
-0.001478909980506
-0.001478909980506
-0.007582429796457
-0.001478909980506
-0.001478909980506
-0.001478909980506
0.010728100314736
-0.001478909980506
-0.007582429796457
-0.001478909980506
-0.007582429796457
-0.001478909980506
-0.001478909980506
-0.001478909980506
0.010728100314736
-0.001478909980506
-0.001478909980506
-0.001478909980506
-0.013685899786651
-0.001478909980506
-0.001478909980506
0.004624609835446
0.004624609835446
-0.013685899786651
-0.001478909980506
-0.001478909980506
0.004624609835446
0.004624609835446
-0.007582429796457
-0.001478909980506
-0.001478909980506
-0.001478909980506
0.004624609835446
-0.007582429796457
-0.001478909980506
0.004624609835446
-0.007582429796457
0.004624609835446
-0.001478909980506
-0.001478909980506
-0.013685899786651
-0.007582429796457
0.004624609835446
-0.007582429796457
-0.001478909980506
0.004624609835446
-0.007582429796457
-0.001478909980506
-0.001478909980506
0.010728100314736
0.004624609835446
-0.019789500162005
-0.007582429796457
-0.007582429796457
0.004624609835446
0.004624609835446
-0.013685899786651
0.004624609835446
-0.007582429796457
-0.007582429796457
0.004624609835446
-0.013685899786651
-0.007582429796457
-0.007582429796457
-0.001478909980506
-0.001478909980506
-0.013685899786651
0.004624609835446
-0.001478909980506
-0.007582429796457
0.004624609835446
-0.007582429796457
-0.001478909980506
-0.007582429796457
-0.007582429796457
0.010728100314736
-0.001478909980506
0.010728100314736
0.004624609835446
-0.013685899786651
0.004624609835446
0.004624609835446
0.004624609835446
-0.001478909980506
-0.007582429796457
0.010728100314736
-0.001478909980506
-0.001478909980506
0.004624609835446
0.004624609835446
0.004624609835446
-0.007582429796457
-0.001478909980506
0.004624609835446
-0.007582429796457
-0.001478909980506
-0.001478909980506
-0.001478909980506
-0.001478909980506
-0.001478909980506
-0.001478909980506
-0.007582429796457
-0.007582429796457
0.004624609835446
0.004624609835446
-0.001478909980506
-0.001478909980506
0.004624609835446
0.004624609835446
-0.001478909980506
0.010728100314736
0.004624609835446
-0.007582429796457
-0.001478909980506
0.004624609835446
0.004624609835446
0.004624609835446
-0.007582429796457
0.004624609835446
0.010728100314736
-0.001478909980506
-0.001478909980506
-0.001478909980506
-0.001478909980506
-0.013685899786651
0.004624609835446
0.016831599175930
-0.007582429796457
0.004624609835446
0.010728100314736
0.004624609835446
-0.001478909980506
-0.007582429796457
0.004624609835446
0.004624609835446
-0.013685899786651
-0.001478909980506
-0.001478909980506
0.010728100314736
0.010728100314736
-0.007582429796457
0.004624609835446
0.004624609835446
0.010728100314736
0.004624609835446
-0.001478909980506
-0.001478909980506
-0.001478909980506
0.004624609835446
0.010728100314736
0.004624609835446
0.004624609835446
-0.001478909980506
0.004624609835446
0.010728100314736
-0.007582429796457
0.004624609835446
-0.001478909980506
-0.001478909980506
0.004624609835446
0.004624609835446
0.010728100314736
-0.001478909980506
-0.007582429796457
0.016831599175930
0.010728100314736
0.010728100314736
0.004624609835446
-0.001478909980506
0.010728100314736
-0.001478909980506
0.010728100314736
0.010728100314736
-0.001478909980506
0.004624609835446
-0.001478909980506
0.004624609835446
0.004624609835446
-0.007582429796457
0.010728100314736
-0.001478909980506
-0.007582429796457
-0.001478909980506
0.004624609835446
0.010728100314736
-0.001478909980506
-0.001478909980506
0.010728100314736
-0.001478909980506
-0.001478909980506
-0.007582429796457
-0.001478909980506
-0.001478909980506
-0.013685899786651
-0.001478909980506
-0.013685899786651
-0.013685899786651
-0.001478909980506
-0.007582429796457
0.004624609835446
-0.001478909980506
-0.007582429796457
0.004624609835446
-0.001478909980506
0.004624609835446
0.004624609835446
-0.001478909980506
0.004624609835446
-0.001478909980506
0.004624609835446
0.010728100314736
0.004624609835446
-0.001478909980506
-0.013685899786651
-0.001478909980506
0.004624609835446
-0.007582429796457
-0.007582429796457
-0.001478909980506
-0.001478909980506
0.004624609835446
-0.001478909980506
0.004624609835446
-0.001478909980506
-0.013685899786651
-0.001478909980506
-0.001478909980506
0.004624609835446
-0.007582429796457
-0.013685899786651
-0.001478909980506
-0.013685899786651
-0.007582429796457
0.004624609835446
-0.001478909980506
-0.007582429796457
-0.013685899786651
0.004624609835446
-0.001478909980506
-0.019789500162005
-0.001478909980506
0.004624609835446
-0.007582429796457
-0.007582429796457
-0.007582429796457
0.004624609835446
-0.001478909980506
-0.007582429796457
0.004624609835446
-0.001478909980506
-0.001478909980506
-0.007582429796457
-0.001478909980506
0.010728100314736
-0.013685899786651
-0.001478909980506
-0.001478909980506
-0.001478909980506
0.004624609835446
-0.007582429796457
-0.001478909980506
-0.001478909980506
-0.013685899786651
-0.001478909980506
-0.013685899786651
-0.007582429796457
-0.007582429796457
-0.019789500162005
0.004624609835446
-0.001478909980506
-0.007582429796457
-0.001478909980506
-0.001478909980506
0.004624609835446
-0.007582429796457
-0.007582429796457
0.004624609835446
-0.007582429796457
-0.001478909980506
-0.013685899786651
-0.007582429796457
0.004624609835446
-0.007582429796457
0.010728100314736
-0.001478909980506
-0.013685899786651
-0.001478909980506
-0.001478909980506
0.004624609835446
-0.007582429796457
-0.013685899786651
-0.001478909980506
-0.001478909980506
-0.001478909980506
0.004624609835446
-0.001478909980506
-0.001478909980506
-0.013685899786651
-0.001478909980506
0.004624609835446
-0.013685899786651
-0.007582429796457
-0.013685899786651
-0.001478909980506
-0.001478909980506
-0.013685899786651
-0.001478909980506
-0.007582429796457
-0.013685899786651
-0.007582429796457
-0.007582429796457
-0.007582429796457
-0.007582429796457
-0.007582429796457
-0.001478909980506
-0.013685899786651
-0.001478909980506
0.004624609835446
-0.001478909980506
0.004624609835446
-0.007582429796457
-0.001478909980506
0.004624609835446
-0.007582429796457
0.004624609835446
0.004624609835446
-0.001478909980506
-0.001478909980506
-0.013685899786651
-0.001478909980506
0.004624609835446
-0.001478909980506
-0.001478909980506
-0.007582429796457
-0.001478909980506
-0.007582429796457
-0.001478909980506
0.004624609835446
-0.007582429796457
0.004624609835446
-0.001478909980506
-0.007582429796457
0.010728100314736
-0.007582429796457
-0.007582429796457
0.004624609835446
-0.007582429796457
0.004624609835446
-0.007582429796457
-0.001478909980506
0.004624609835446
-0.001478909980506
0.004624609835446
-0.001478909980506
-0.001478909980506
-0.001478909980506
-0.007582429796457
0.010728100314736
-0.007582429796457
-0.001478909980506
0.004624609835446
-0.007582429796457
0.010728100314736
-0.001478909980506
-0.001478909980506
0.004624609835446
-0.013685899786651
0.004624609835446
0.004624609835446
-0.001478909980506
-0.001478909980506
-0.007582429796457
0.010728100314736
0.004624609835446
-0.001478909980506
0.004624609835446
-0.001478909980506
0.010728100314736
0.004624609835446
0.004624609835446
0.010728100314736
-0.007582429796457
0.010728100314736
0.010728100314736
0.004624609835446
0.016831599175930
-0.001478909980506
0.004624609835446
0.010728100314736
-0.001478909980506
0.004624609835446
-0.001478909980506
0.004624609835446
0.004624609835446
-0.001478909980506
0.010728100314736
0.004624609835446
0.004624609835446
0.004624609835446
-0.001478909980506
0.016831599175930
0.004624609835446
0.004624609835446
0.016831599175930
0.004624609835446
-0.001478909980506
-0.001478909980506
0.010728100314736
0.010728100314736
-0.007582429796457
-0.001478909980506
0.010728100314736
0.004624609835446
0.004624609835446
-0.001478909980506
0.010728100314736
0.004624609835446
0.010728100314736
0.016831599175930
0.004624609835446
0.004624609835446
0.004624609835446
-0.001478909980506
0.010728100314736
-0.001478909980506
0.004624609835446
0.016831599175930
-0.001478909980506
0.004624609835446
0.004624609835446
0.004624609835446
0.004624609835446
-0.001478909980506
0.016831599175930
0.010728100314736
0.004624609835446
0.016831599175930
0.010728100314736
0.010728100314736
0.004624609835446
0.004624609835446
0.016831599175930
0.004624609835446
0.010728100314736
0.010728100314736
-0.001478909980506
0.016831599175930
0.010728100314736
0.010728100314736
0.010728100314736
-0.001478909980506
0.016831599175930
0.016831599175930
0.010728100314736
0.016831599175930
0.010728100314736
0.022935200482607
0.010728100314736
0.016831599175930
0.010728100314736
-0.001478909980506
0.022935200482607
0.010728100314736
-0.001478909980506
0.010728100314736
-0.001478909980506
0.016831599175930
0.010728100314736
0.010728100314736
0.016831599175930
-0.001478909980506
-0.001478909980506
0.010728100314736
0.004624609835446
0.004624609835446
-0.001478909980506
0.010728100314736
0.010728100314736
0.004624609835446
0.022935200482607
0.010728100314736
0.010728100314736
0.010728100314736
0.004624609835446
0.016831599175930
0.010728100314736
0.010728100314736
0.022935200482607
0.004624609835446
0.010728100314736
0.010728100314736
0.016831599175930
0.022935200482607
0.004624609835446
0.010728100314736
0.004624609835446
0.010728100314736
0.010728100314736
0.004624609835446
0.010728100314736
-0.001478909980506
0.010728100314736
0.029038699343801
0.004624609835446
0.010728100314736
0.010728100314736
0.004624609835446
0.016831599175930
0.010728100314736
0.010728100314736
0.016831599175930
0.010728100314736
0.010728100314736
0.004624609835446
0.004624609835446
0.016831599175930
0.016831599175930
0.010728100314736
0.010728100314736
0.016831599175930
0.010728100314736
0.004624609835446
0.016831599175930
0.010728100314736
0.010728100314736
0.016831599175930
0.010728100314736
0.022935200482607
0.016831599175930
0.004624609835446
0.022935200482607
0.010728100314736
0.004624609835446
0.016831599175930
0.016831599175930
0.016831599175930
0.004624609835446
0.010728100314736
0.022935200482607
0.010728100314736
0.016831599175930
0.022935200482607
0.016831599175930
0.010728100314736
0.004624609835446
0.029038699343801
0.022935200482607
0.016831599175930
0.029038699343801
0.016831599175930
0.022935200482607
0.016831599175930
0.016831599175930
0.029038699343801
0.010728100314736
0.010728100314736
0.016831599175930
0.016831599175930
0.022935200482607
0.010728100314736
0.022935200482607
0.016831599175930
0.010728100314736
0.022935200482607
0.010728100314736
0.022935200482607
0.022935200482607
0.004624609835446
0.022935200482607
0.016831599175930
0.016831599175930
0.022935200482607
0.010728100314736
0.016831599175930
0.004624609835446
0.004624609835446
0.022935200482607
0.010728100314736
0.010728100314736
0.004624609835446
0.016831599175930
0.029038699343801
0.010728100314736
0.010728100314736
0.016831599175930
0.016831599175930
0.016831599175930
0.010728100314736
0.022935200482607
0.016831599175930
0.010728100314736
0.022935200482607
0.010728100314736
0.010728100314736
0.010728100314736
0.016831599175930
0.022935200482607
0.010728100314736
0.016831599175930
0.022935200482607
0.016831599175930
0.016831599175930
0.010728100314736
0.016831599175930
0.016831599175930
0.010728100314736
0.016831599175930
0.010728100314736
0.010728100314736
0.016831599175930
0.016831599175930
0.022935200482607
0.010728100314736
0.010728100314736
0.016831599175930
0.010728100314736
0.010728100314736
0.004624609835446
0.004624609835446
0.010728100314736
-0.001478909980506
0.004624609835446
0.004624609835446
0.004624609835446
0.022935200482607
0.010728100314736
0.010728100314736
0.016831599175930
0.004624609835446
0.016831599175930
0.010728100314736
0.016831599175930
0.022935200482607
0.004624609835446
0.016831599175930
0.010728100314736
0.004624609835446
0.010728100314736
0.004624609835446
0.010728100314736
0.004624609835446
0.004624609835446
0.010728100314736
-0.001478909980506
0.004624609835446
0.004624609835446
-0.001478909980506
0.010728100314736
-0.001478909980506
0.010728100314736
0.016831599175930
-0.001478909980506
0.010728100314736
0.004624609835446
0.010728100314736
0.010728100314736
-0.001478909980506
0.010728100314736
-0.001478909980506
0.010728100314736
0.010728100314736
0.004624609835446
0.010728100314736
-0.001478909980506
0.004624609835446
0.016831599175930
-0.001478909980506
0.004624609835446
0.004624609835446
0.004624609835446
0.016831599175930
0.004624609835446
0.010728100314736
0.010728100314736
0.010728100314736
0.016831599175930
0.010728100314736
0.016831599175930
0.004624609835446
0.004624609835446
0.004624609835446
-0.001478909980506
0.010728100314736
0.004624609835446
0.004624609835446
0.016831599175930
0.004624609835446
0.004624609835446
0.010728100314736
0.010728100314736
0.016831599175930
-0.001478909980506
0.016831599175930
0.010728100314736
-0.001478909980506
0.010728100314736
0.004624609835446
-0.001478909980506
-0.001478909980506
-0.001478909980506
0.016831599175930
0.004624609835446
-0.007582429796457
0.004624609835446
-0.001478909980506
0.010728100314736
0.004624609835446
0.004624609835446
0.004624609835446
-0.001478909980506
-0.001478909980506
0.004624609835446
0.004624609835446
-0.001478909980506
0.004624609835446
0.010728100314736
-0.001478909980506
-0.001478909980506
0.004624609835446
-0.001478909980506
0.004624609835446
-0.001478909980506
-0.007582429796457
0.004624609835446
-0.001478909980506
-0.001478909980506
0.010728100314736
-0.007582429796457
-0.001478909980506
0.004624609835446
0.004624609835446
0.010728100314736
0.004624609835446
0.004624609835446
0.010728100314736
-0.001478909980506
0.004624609835446
-0.001478909980506
0.004624609835446
0.010728100314736
0.004624609835446
-0.001478909980506
-0.007582429796457
0.004624609835446
0.004624609835446
-0.001478909980506
0.004624609835446
-0.013685899786651
-0.007582429796457
0.004624609835446
-0.001478909980506
0.004624609835446
-0.001478909980506
-0.001478909980506
0.004624609835446
-0.001478909980506
-0.007582429796457
-0.013685899786651
-0.007582429796457
0.004624609835446
-0.007582429796457
0.010728100314736
0.004624609835446
-0.007582429796457
0.004624609835446
-0.001478909980506
0.010728100314736
-0.001478909980506
-0.001478909980506
0.016831599175930
-0.001478909980506
-0.007582429796457
0.010728100314736
0.004624609835446
0.010728100314736
-0.001478909980506
-0.001478909980506
-0.001478909980506
-0.007582429796457
0.004624609835446
-0.001478909980506
-0.001478909980506
-0.001478909980506
-0.007582429796457
0.016831599175930
-0.001478909980506
-0.007582429796457
-0.001478909980506
-0.001478909980506
0.004624609835446
-0.001478909980506
-0.001478909980506
0.010728100314736
-0.007582429796457
-0.001478909980506
0.004624609835446
0.004624609835446
0.004624609835446
-0.007582429796457
0.004624609835446
-0.001478909980506
-0.007582429796457
0.004624609835446
-0.001478909980506
-0.001478909980506
0.004624609835446
-0.001478909980506
0.010728100314736
0.004624609835446
0.004624609835446
0.004624609835446
-0.001478909980506
-0.001478909980506
-0.001478909980506
-0.001478909980506
0.016831599175930
0.004624609835446
-0.001478909980506
-0.001478909980506
0.004624609835446
0.004624609835446
-0.007582429796457
0.010728100314736
0.016831599175930
-0.001478909980506
-0.001478909980506
-0.001478909980506
0.010728100314736
0.004624609835446
-0.007582429796457
0.010728100314736
0.004624609835446
-0.001478909980506
0.004624609835446
0.004624609835446
0.010728100314736
0.004624609835446
0.004624609835446
0.016831599175930
0.004624609835446
0.004624609835446
0.004624609835446
0.004624609835446
0.010728100314736
-0.001478909980506
0.010728100314736
0.004624609835446
-0.001478909980506
0.010728100314736
0.004624609835446
0.016831599175930
0.004624609835446
-0.007582429796457
0.010728100314736
-0.001478909980506
0.004624609835446
0.004624609835446
0.004624609835446
0.010728100314736
-0.001478909980506
0.010728100314736
0.004624609835446
-0.001478909980506
0.004624609835446
-0.007582429796457
0.004624609835446
0.004624609835446
-0.007582429796457
0.010728100314736
-0.001478909980506
-0.007582429796457
-0.001478909980506
-0.001478909980506
0.010728100314736
-0.001478909980506
-0.007582429796457
0.004624609835446
0.004624609835446
0.010728100314736
-0.007582429796457
0.004624609835446
0.010728100314736
-0.007582429796457
0.010728100314736
0.004624609835446
-0.001478909980506
0.004624609835446
-0.001478909980506
0.016831599175930
0.004624609835446
-0.007582429796457
0.004624609835446
0.004624609835446
0.004624609835446
-0.001478909980506
0.004624609835446
0.016831599175930
-0.001478909980506
0.004624609835446
0.010728100314736
0.004624609835446
0.004624609835446
-0.013685899786651
-0.001478909980506
-0.001478909980506
-0.007582429796457
0.004624609835446
0.004624609835446
-0.001478909980506
-0.007582429796457
-0.007582429796457
0.010728100314736
0.004624609835446
0.004624609835446
-0.001478909980506
-0.007582429796457
-0.001478909980506
-0.001478909980506
0.004624609835446
0.004624609835446
-0.007582429796457
0.004624609835446
0.010728100314736
0.004624609835446
0.004624609835446
-0.007582429796457
-0.001478909980506
0.004624609835446
-0.001478909980506
0.010728100314736
0.004624609835446
-0.001478909980506
-0.001478909980506
-0.001478909980506
0.010728100314736
-0.001478909980506
-0.007582429796457
0.004624609835446
0.004624609835446
0.004624609835446
-0.007582429796457
-0.001478909980506
0.016831599175930
-0.001478909980506
-0.001478909980506
-0.001478909980506
0.004624609835446
0.010728100314736
-0.001478909980506
0.010728100314736
0.010728100314736
0.004624609835446
0.010728100314736
0.004624609835446
0.010728100314736
-0.001478909980506
-0.007582429796457
0.016831599175930
0.004624609835446
0.004624609835446
0.004624609835446
-0.001478909980506
0.010728100314736
-0.001478909980506
-0.001478909980506
0.010728100314736
-0.001478909980506
0.004624609835446
0.004624609835446
0.004624609835446
0.004624609835446
-0.007582429796457
0.016831599175930
0.010728100314736
-0.001478909980506
0.004624609835446
-0.001478909980506
0.010728100314736
0.004624609835446
0.004624609835446
0.010728100314736
-0.001478909980506
0.004624609835446
0.004624609835446
-0.001478909980506
-0.001478909980506
-0.007582429796457
0.004624609835446
0.004624609835446
-0.007582429796457
-0.001478909980506
-0.001478909980506
0.010728100314736
0.004624609835446
-0.007582429796457
0.010728100314736
0.004624609835446
0.004624609835446
0.004624609835446
-0.007582429796457
0.010728100314736
0.004624609835446
-0.001478909980506
0.004624609835446
-0.001478909980506
-0.001478909980506
-0.001478909980506
0.004624609835446
0.004624609835446
-0.007582429796457
-0.007582429796457
0.010728100314736
0.010728100314736
-0.001478909980506
-0.001478909980506
-0.001478909980506
-0.001478909980506
-0.001478909980506
0.010728100314736
-0.001478909980506
-0.001478909980506
0.004624609835446
0.004624609835446
0.010728100314736
-0.007582429796457
-0.013685899786651
-0.001478909980506
-0.007582429796457
-0.001478909980506
-0.007582429796457
-0.007582429796457
0.004624609835446
-0.007582429796457
-0.001478909980506
-0.001478909980506
-0.007582429796457
-0.001478909980506
-0.007582429796457
0.004624609835446
-0.007582429796457
-0.013685899786651
0.004624609835446
-0.001478909980506
-0.001478909980506
0.004624609835446
-0.007582429796457
-0.001478909980506
-0.007582429796457
-0.007582429796457
0.010728100314736
-0.001478909980506
-0.007582429796457
-0.007582429796457
0.004624609835446
0.004624609835446
-0.007582429796457
0.004624609835446
0.004624609835446
0.004624609835446
0.004624609835446
-0.013685899786651
0.010728100314736
0.004624609835446
-0.007582429796457
0.004624609835446
-0.007582429796457
-0.001478909980506
0.004624609835446
-0.007582429796457
0.004624609835446
-0.001478909980506
-0.001478909980506
0.004624609835446
0.004624609835446
0.004624609835446
-0.001478909980506
0.004624609835446
0.004624609835446
-0.007582429796457
0.004624609835446
-0.001478909980506
0.004624609835446
0.004624609835446
-0.007582429796457
0.010728100314736
-0.001478909980506
-0.001478909980506
-0.001478909980506
-0.007582429796457
0.004624609835446
-0.001478909980506
-0.001478909980506
0.010728100314736
-0.007582429796457
-0.001478909980506
0.004624609835446
0.004624609835446
-0.001478909980506
-0.007582429796457
0.004624609835446
-0.001478909980506
-0.001478909980506
0.010728100314736
-0.001478909980506
-0.001478909980506
0.004624609835446
0.004624609835446
0.010728100314736
-0.001478909980506
-0.001478909980506
-0.001478909980506
0.004624609835446
-0.001478909980506
-0.007582429796457
-0.001478909980506
-0.001478909980506
-0.001478909980506
0.010728100314736
-0.001478909980506
0.004624609835446
0.004624609835446
-0.001478909980506
0.004624609835446
0.004624609835446
0.004624609835446
0.010728100314736
-0.001478909980506
0.010728100314736
0.004624609835446
-0.007582429796457
0.004624609835446
-0.001478909980506
-0.001478909980506
-0.001478909980506
-0.001478909980506
0.004624609835446
-0.001478909980506
0.004624609835446
0.004624609835446
-0.001478909980506
0.010728100314736
-0.001478909980506
0.004624609835446
0.004624609835446
-0.007582429796457
0.010728100314736
0.004624609835446
-0.007582429796457
-0.001478909980506
-0.013685899786651
0.004624609835446
-0.001478909980506
-0.001478909980506
-0.001478909980506
-0.013685899786651
-0.001478909980506
-0.001478909980506
-0.001478909980506
-0.001478909980506
-0.019789500162005
-0.007582429796457
-0.007582429796457
-0.013685899786651
0.004624609835446
-0.019789500162005
-0.007582429796457
-0.001478909980506
-0.007582429796457
0.004624609835446
-0.007582429796457
-0.001478909980506
-0.001478909980506
-0.013685899786651
0.004624609835446
-0.007582429796457
-0.013685899786651
-0.007582429796457
-0.013685899786651
-0.001478909980506
-0.013685899786651
-0.007582429796457
-0.007582429796457
-0.013685899786651
-0.001478909980506
-0.007582429796457
0.004624609835446
0.010728100314736
-0.013685899786651
0.004624609835446
-0.001478909980506
-0.007582429796457
-0.001478909980506
-0.001478909980506
0.004624609835446
-0.007582429796457
-0.001478909980506
0.010728100314736
-0.007582429796457
-0.007582429796457
-0.001478909980506
0.004624609835446
0.010728100314736
-0.007582429796457
0.004624609835446
0.004624609835446
-0.001478909980506
0.010728100314736
-0.001478909980506
0.004624609835446
0.004624609835446
-0.007582429796457
0.010728100314736
-0.001478909980506
0.004624609835446
0.004624609835446
-0.007582429796457
-0.001478909980506
-0.013685899786651
-0.013685899786651
0.004624609835446
-0.007582429796457
-0.007582429796457
-0.007582429796457
-0.001478909980506
0.004624609835446
-0.001478909980506
-0.001478909980506
-0.001478909980506
-0.007582429796457
-0.001478909980506
-0.007582429796457
-0.001478909980506
-0.001478909980506
-0.013685899786651
0.004624609835446
0.010728100314736
0.004624609835446
-0.001478909980506
-0.007582429796457
-0.001478909980506
-0.001478909980506
-0.007582429796457
-0.001478909980506
-0.007582429796457
-0.001478909980506
-0.001478909980506
0.004624609835446
0.010728100314736
-0.013685899786651
-0.001478909980506
0.004624609835446
-0.007582429796457
-0.013685899786651
-0.019789500162005
0.004624609835446
-0.001478909980506
-0.013685899786651
-0.001478909980506
-0.001478909980506
-0.007582429796457
-0.001478909980506
-0.013685899786651
0.004624609835446
-0.013685899786651
-0.007582429796457
0.004624609835446
-0.001478909980506
-0.001478909980506
-0.007582429796457
0.004624609835446
0.004624609835446
-0.007582429796457
-0.001478909980506
-0.007582429796457
-0.007582429796457
-0.001478909980506
-0.007582429796457
0.004624609835446
-0.013685899786651
-0.013685899786651
0.004624609835446
-0.001478909980506
-0.007582429796457
-0.013685899786651
-0.007582429796457
0.004624609835446
-0.007582429796457
-0.013685899786651
-0.001478909980506
-0.007582429796457
0.004624609835446
-0.007582429796457
-0.001478909980506
-0.001478909980506
-0.007582429796457
0.004624609835446
0.010728100314736
-0.001478909980506
-0.013685899786651
-0.013685899786651
0.010728100314736
0.004624609835446
-0.001478909980506
0.004624609835446
0.004624609835446
0.010728100314736
0.004624609835446
0.004624609835446
0.016831599175930
0.004624609835446
-0.001478909980506
0.004624609835446
0.010728100314736
0.004624609835446
-0.001478909980506
0.010728100314736
0.010728100314736
-0.001478909980506
0.004624609835446
0.010728100314736
0.010728100314736
-0.001478909980506
-0.013685899786651
0.010728100314736
0.004624609835446
-0.007582429796457
-0.001478909980506
0.004624609835446
-0.001478909980506
0.004624609835446
-0.001478909980506
0.010728100314736
-0.007582429796457
-0.013685899786651
-0.007582429796457
-0.001478909980506
-0.007582429796457
-0.007582429796457
-0.001478909980506
0.004624609835446
-0.007582429796457
-0.001478909980506
-0.007582429796457
-0.007582429796457
-0.007582429796457
-0.013685899786651
-0.001478909980506
-0.013685899786651
-0.013685899786651
-0.007582429796457
-0.007582429796457
-0.001478909980506
-0.013685899786651
-0.001478909980506
0.004624609835446
-0.019789500162005
-0.013685899786651
-0.001478909980506
-0.001478909980506
-0.001478909980506
-0.013685899786651
-0.001478909980506
-0.007582429796457
-0.007582429796457
-0.001478909980506
-0.007582429796457
-0.001478909980506
-0.013685899786651
-0.019789500162005
0.010728100314736
-0.001478909980506
-0.007582429796457
-0.007582429796457
-0.013685899786651
-0.001478909980506
-0.019789500162005
-0.007582429796457
0.004624609835446
-0.007582429796457
-0.001478909980506
-0.007582429796457
-0.001478909980506
-0.013685899786651
-0.025893000885844
-0.007582429796457
-0.007582429796457
-0.007582429796457
-0.013685899786651
-0.019789500162005
-0.001478909980506
-0.013685899786651
-0.013685899786651
0.010728100314736
-0.007582429796457
-0.007582429796457
-0.013685899786651
-0.007582429796457
-0.007582429796457
-0.013685899786651
-0.001478909980506
-0.007582429796457
-0.019789500162005
-0.007582429796457
-0.013685899786651
-0.007582429796457
-0.019789500162005
-0.019789500162005
-0.007582429796457
-0.013685899786651
-0.007582429796457
-0.007582429796457
-0.013685899786651
-0.007582429796457
-0.019789500162005
-0.013685899786651
-0.007582429796457
-0.019789500162005
-0.013685899786651
-0.013685899786651
-0.007582429796457
-0.007582429796457
-0.013685899786651
-0.013685899786651
-0.013685899786651
-0.007582429796457
-0.013685899786651
-0.025893000885844
-0.013685899786651
-0.019789500162005
-0.025893000885844
-0.007582429796457
-0.013685899786651
-0.007582429796457
-0.013685899786651
-0.013685899786651
0.004624609835446
-0.013685899786651
-0.019789500162005
-0.007582429796457
-0.013685899786651
-0.013685899786651
-0.019789500162005
-0.007582429796457
-0.013685899786651
-0.019789500162005
-0.007582429796457
-0.019789500162005
-0.013685899786651
-0.007582429796457
-0.019789500162005
-0.001478909980506
-0.013685899786651
-0.013685899786651
-0.001478909980506
-0.013685899786651
-0.007582429796457
-0.013685899786651
-0.013685899786651
-0.007582429796457
-0.019789500162005
-0.007582429796457
-0.013685899786651
-0.013685899786651
-0.001478909980506
-0.019789500162005
-0.007582429796457
-0.013685899786651
-0.013685899786651
-0.001478909980506
-0.019789500162005
-0.007582429796457
-0.001478909980506
-0.019789500162005
-0.001478909980506
-0.007582429796457
-0.007582429796457
-0.013685899786651
-0.019789500162005
-0.007582429796457
-0.013685899786651
-0.013685899786651
-0.007582429796457
-0.013685899786651
-0.007582429796457
-0.013685899786651
-0.007582429796457
-0.013685899786651
-0.025893000885844
-0.007582429796457
-0.013685899786651
-0.019789500162005
-0.013685899786651
-0.019789500162005
-0.001478909980506
-0.013685899786651
-0.019789500162005
-0.007582429796457
-0.013685899786651
-0.007582429796457
-0.007582429796457
-0.013685899786651
-0.007582429796457
-0.013685899786651
-0.001478909980506
-0.013685899786651
-0.019789500162005
-0.013685899786651
-0.019789500162005
-0.007582429796457
-0.007582429796457
-0.025893000885844
-0.013685899786651
-0.019789500162005
-0.019789500162005
-0.007582429796457
-0.013685899786651
-0.013685899786651
-0.019789500162005
-0.013685899786651
-0.007582429796457
-0.019789500162005
-0.007582429796457
-0.007582429796457
-0.007582429796457
-0.001478909980506
-0.013685899786651
-0.007582429796457
-0.007582429796457
-0.007582429796457
-0.001478909980506
-0.013685899786651
-0.013685899786651
-0.007582429796457
-0.013685899786651
-0.007582429796457
-0.013685899786651
-0.013685899786651
-0.007582429796457
-0.007582429796457
-0.007582429796457
-0.013685899786651
-0.013685899786651
-0.007582429796457
-0.007582429796457
-0.007582429796457
-0.019789500162005
-0.013685899786651
-0.001478909980506
-0.019789500162005
-0.007582429796457
-0.001478909980506
-0.013685899786651
-0.007582429796457
-0.007582429796457
-0.001478909980506
-0.001478909980506
-0.019789500162005
-0.001478909980506
-0.001478909980506
-0.013685899786651
-0.013685899786651
-0.013685899786651
0.004624609835446
-0.007582429796457
-0.007582429796457
-0.001478909980506
-0.007582429796457
-0.001478909980506
-0.013685899786651
-0.007582429796457
-0.001478909980506
-0.007582429796457
-0.001478909980506
0.004624609835446
-0.001478909980506
0.004624609835446
-0.001478909980506
0.004624609835446
-0.007582429796457
-0.007582429796457
-0.001478909980506
-0.007582429796457
-0.001478909980506
-0.007582429796457
-0.007582429796457
0.010728100314736
-0.007582429796457
-0.001478909980506
0.004624609835446
-0.001478909980506
0.004624609835446
-0.001478909980506
0.004624609835446
0.004624609835446
-0.007582429796457
0.004624609835446
0.010728100314736
0.010728100314736
0.004624609835446
-0.001478909980506
0.010728100314736
0.004624609835446
-0.001478909980506
-0.001478909980506
0.004624609835446
0.016831599175930
-0.001478909980506
0.004624609835446
0.016831599175930
0.004624609835446
-0.001478909980506
-0.001478909980506
0.010728100314736
0.010728100314736
-0.007582429796457
0.004624609835446
0.004624609835446
-0.001478909980506
0.010728100314736
0.004624609835446
0.010728100314736
0.004624609835446
-0.001478909980506
0.016831599175930
0.004624609835446
0.004624609835446
0.004624609835446
0.004624609835446
0.004624609835446
-0.001478909980506
-0.001478909980506
0.010728100314736
-0.001478909980506
0.004624609835446
-0.001478909980506
-0.001478909980506
0.004624609835446
-0.007582429796457
0.004624609835446
0.004624609835446
-0.001478909980506
0.004624609835446
-0.007582429796457
0.004624609835446
-0.001478909980506
-0.013685899786651
0.004624609835446
0.004624609835446
0.004624609835446
-0.001478909980506
-0.013685899786651
0.010728100314736
0.004624609835446
-0.001478909980506
0.004624609835446
-0.001478909980506
0.004624609835446
-0.001478909980506
0.004624609835446
0.004624609835446
-0.013685899786651
-0.001478909980506
-0.007582429796457
-0.007582429796457
-0.007582429796457
-0.007582429796457
0.004624609835446
-0.007582429796457
-0.013685899786651
0.010728100314736
-0.007582429796457
-0.007582429796457
-0.007582429796457
-0.007582429796457
-0.001478909980506
-0.019789500162005
-0.007582429796457
-0.001478909980506
-0.007582429796457
-0.001478909980506
-0.019789500162005
0.004624609835446
-0.001478909980506
-0.019789500162005
-0.001478909980506
-0.007582429796457
-0.007582429796457
-0.013685899786651
-0.013685899786651
0.004624609835446
-0.013685899786651
-0.013685899786651
-0.007582429796457
-0.019789500162005
-0.007582429796457
-0.013685899786651
-0.007582429796457
-0.007582429796457
-0.025893000885844
-0.019789500162005
-0.019789500162005
-0.013685899786651
-0.013685899786651
-0.025893000885844
-0.013685899786651
-0.019789500162005
-0.019789500162005
-0.013685899786651
-0.025893000885844
-0.013685899786651
-0.019789500162005
-0.031996499747038
-0.013685899786651
-0.019789500162005
-0.013685899786651
-0.013685899786651
-0.019789500162005
-0.013685899786651
-0.019789500162005
-0.007582429796457
-0.007582429796457
-0.025893000885844
-0.013685899786651
-0.019789500162005
-0.013685899786651
-0.019789500162005
-0.025893000885844
-0.001478909980506
-0.007582429796457
-0.019789500162005
-0.019789500162005
-0.019789500162005
-0.007582429796457
-0.019789500162005
-0.019789500162005
-0.007582429796457
-0.019789500162005
-0.019789500162005
-0.019789500162005
-0.019789500162005
-0.013685899786651
-0.019789500162005
-0.013685899786651
-0.013685899786651
-0.025893000885844
-0.013685899786651
-0.007582429796457
-0.013685899786651
-0.019789500162005
-0.025893000885844
-0.007582429796457
-0.013685899786651
-0.025893000885844
-0.019789500162005
-0.025893000885844
-0.019789500162005
-0.019789500162005
-0.019789500162005
-0.013685899786651
-0.031996499747038
-0.019789500162005
-0.013685899786651
-0.013685899786651
-0.007582429796457
-0.019789500162005
-0.013685899786651
-0.013685899786651
-0.019789500162005
-0.013685899786651
-0.019789500162005
-0.013685899786651
-0.019789500162005
-0.025893000885844
-0.013685899786651
-0.025893000885844
-0.031996499747038
-0.025893000885844
-0.031996499747038
-0.025893000885844
-0.025893000885844
-0.019789500162005
-0.013685899786651
-0.025893000885844
-0.025893000885844
-0.025893000885844
-0.013685899786651
-0.013685899786651
-0.025893000885844
-0.019789500162005
-0.025893000885844
-0.025893000885844
-0.019789500162005
-0.031996499747038
-0.019789500162005
-0.031996499747038
-0.038100000470877
-0.013685899786651
-0.019789500162005
-0.025893000885844
-0.031996499747038
-0.025893000885844
-0.013685899786651
-0.019789500162005
-0.019789500162005
-0.019789500162005
-0.025893000885844
-0.019789500162005
-0.019789500162005
-0.007582429796457
-0.013685899786651
-0.031996499747038
-0.013685899786651
-0.013685899786651
-0.025893000885844
-0.031996499747038
-0.031996499747038
-0.013685899786651
-0.019789500162005
-0.025893000885844
-0.013685899786651
-0.013685899786651
-0.019789500162005
-0.025893000885844
-0.019789500162005
-0.019789500162005
-0.019789500162005
-0.019789500162005
-0.019789500162005
-0.019789500162005
-0.019789500162005
-0.013685899786651
-0.007582429796457
-0.013685899786651
-0.025893000885844
-0.013685899786651
-0.019789500162005
-0.019789500162005
-0.019789500162005
-0.019789500162005
-0.007582429796457
-0.013685899786651
-0.013685899786651
-0.007582429796457
-0.013685899786651
-0.013685899786651
-0.013685899786651
-0.013685899786651
-0.007582429796457
-0.019789500162005
-0.007582429796457
-0.001478909980506
-0.007582429796457
-0.007582429796457
-0.019789500162005
-0.013685899786651
-0.001478909980506
-0.013685899786651
-0.013685899786651
-0.007582429796457
-0.007582429796457
-0.007582429796457
-0.019789500162005
-0.001478909980506
-0.013685899786651
-0.007582429796457
-0.001478909980506
-0.007582429796457
-0.007582429796457
-0.019789500162005
-0.001478909980506
0.010728100314736
-0.013685899786651
-0.007582429796457
-0.007582429796457
-0.013685899786651
-0.007582429796457
-0.025893000885844
-0.013685899786651
-0.013685899786651
-0.019789500162005
-0.007582429796457
-0.007582429796457
-0.007582429796457
-0.025893000885844
-0.013685899786651
0.004624609835446
-0.007582429796457
-0.001478909980506
-0.013685899786651
-0.013685899786651
0.004624609835446
-0.007582429796457
-0.001478909980506
-0.007582429796457
-0.019789500162005
-0.001478909980506
-0.007582429796457
-0.007582429796457
-0.007582429796457
-0.013685899786651
-0.001478909980506
-0.007582429796457
-0.007582429796457
-0.007582429796457
-0.007582429796457
-0.001478909980506
-0.019789500162005
-0.007582429796457
0.004624609835446
-0.007582429796457
0.004624609835446
-0.007582429796457
-0.007582429796457
0.004624609835446
-0.007582429796457
-0.001478909980506
-0.001478909980506
-0.013685899786651
-0.013685899786651
-0.013685899786651
-0.001478909980506
-0.013685899786651
-0.019789500162005
-0.013685899786651
-0.007582429796457
0.004624609835446
-0.001478909980506
-0.007582429796457
-0.001478909980506
-0.013685899786651
-0.001478909980506
0.010728100314736
-0.007582429796457
-0.007582429796457
-0.007582429796457
-0.001478909980506
0.010728100314736
-0.007582429796457
-0.013685899786651
-0.007582429796457
-0.001478909980506
0.004624609835446
-0.001478909980506
0.004624609835446
-0.001478909980506
-0.013685899786651
-0.001478909980506
0.004624609835446
0.004624609835446
-0.007582429796457
-0.013685899786651
0.004624609835446
-0.007582429796457
-0.001478909980506
0.004624609835446
-0.007582429796457
-0.001478909980506
-0.007582429796457
-0.001478909980506
0.004624609835446
-0.007582429796457
-0.001478909980506
-0.001478909980506
0.004624609835446
-0.001478909980506
-0.007582429796457
-0.001478909980506
-0.007582429796457
-0.007582429796457
0.004624609835446
-0.001478909980506
0.004624609835446
-0.007582429796457
-0.007582429796457
0.010728100314736
-0.007582429796457
-0.001478909980506
-0.001478909980506
-0.007582429796457
0.004624609835446
-0.007582429796457
0.004624609835446
0.010728100314736
-0.001478909980506
-0.001478909980506
-0.001478909980506
0.004624609835446
0.004624609835446
-0.007582429796457
0.010728100314736
-0.007582429796457
-0.007582429796457
0.004624609835446
-0.001478909980506
0.004624609835446
-0.007582429796457
-0.007582429796457
0.004624609835446
-0.007582429796457
-0.001478909980506
-0.007582429796457
-0.007582429796457
-0.001478909980506
-0.007582429796457
0.004624609835446
-0.001478909980506
-0.007582429796457
-0.001478909980506
-0.001478909980506
0.004624609835446
-0.001478909980506
-0.007582429796457
0.004624609835446
-0.007582429796457
0.004624609835446
0.010728100314736
-0.001478909980506
-0.001478909980506
-0.007582429796457
-0.001478909980506
-0.001478909980506
-0.007582429796457
-0.007582429796457
-0.001478909980506
0.004624609835446
-0.001478909980506
-0.013685899786651
0.004624609835446
-0.001478909980506
-0.007582429796457
-0.001478909980506
-0.001478909980506
0.004624609835446
-0.001478909980506
-0.001478909980506
0.010728100314736
-0.001478909980506
0.004624609835446
0.004624609835446
-0.001478909980506
0.004624609835446
-0.001478909980506
0.004624609835446
0.010728100314736
-0.007582429796457
-0.001478909980506
0.004624609835446
0.004624609835446
0.004624609835446
-0.007582429796457
0.004624609835446
0.004624609835446
-0.001478909980506
0.004624609835446
0.004624609835446
0.010728100314736
-0.001478909980506
-0.007582429796457
0.010728100314736
0.004624609835446
0.004624609835446
-0.007582429796457
-0.013685899786651
0.010728100314736
-0.001478909980506
-0.001478909980506
-0.001478909980506
-0.007582429796457
0.004624609835446
-0.001478909980506
0.004624609835446
-0.001478909980506
-0.013685899786651
-0.001478909980506
-0.001478909980506
0.004624609835446
-0.001478909980506
-0.007582429796457
0.010728100314736
-0.001478909980506
-0.013685899786651
-0.001478909980506
-0.007582429796457
-0.007582429796457
-0.007582429796457
0.004624609835446
0.004624609835446
-0.013685899786651
-0.001478909980506
-0.001478909980506
-0.001478909980506
-0.007582429796457
-0.019789500162005
0.004624609835446
-0.001478909980506
-0.013685899786651
-0.001478909980506
-0.001478909980506
0.010728100314736
0.004624609835446
-0.001478909980506
0.010728100314736
-0.001478909980506
-0.001478909980506
0.004624609835446
-0.007582429796457
-0.001478909980506
-0.001478909980506
0.010728100314736
0.004624609835446
-0.001478909980506
0.004624609835446
0.004624609835446
0.004624609835446
0.004624609835446
-0.007582429796457
0.010728100314736
0.004624609835446
-0.001478909980506
0.010728100314736
-0.001478909980506
0.004624609835446
-0.001478909980506
0.004624609835446
0.004624609835446
0.004624609835446
0.010728100314736
0.004624609835446
0.004624609835446
0.004624609835446
-0.001478909980506
0.004624609835446
0.010728100314736
0.004624609835446
0.010728100314736
0.004624609835446
0.004624609835446
0.010728100314736
0.004624609835446
0.022935200482607
0.004624609835446
-0.001478909980506
0.010728100314736
0.004624609835446
0.010728100314736
-0.001478909980506
0.010728100314736
0.022935200482607
0.004624609835446
0.010728100314736
0.010728100314736
0.010728100314736
0.022935200482607
0.010728100314736
0.022935200482607
0.016831599175930
-0.001478909980506
0.010728100314736
0.004624609835446
0.016831599175930
0.010728100314736
0.004624609835446
0.022935200482607
0.010728100314736
0.010728100314736
0.010728100314736
0.004624609835446
0.022935200482607
0.004624609835446
0.010728100314736
0.016831599175930
0.004624609835446
0.016831599175930
0.010728100314736
0.016831599175930
0.016831599175930
0.004624609835446
0.016831599175930
0.016831599175930
0.016831599175930
0.022935200482607
0.010728100314736
0.022935200482607
0.010728100314736
0.010728100314736
0.022935200482607
0.010728100314736
0.022935200482607
0.010728100314736
0.004624609835446
0.022935200482607
0.010728100314736
0.016831599175930
0.022935200482607
0.004624609835446
0.010728100314736
0.004624609835446
0.022935200482607
0.016831599175930
0.004624609835446
0.022935200482607
0.010728100314736
0.016831599175930
0.010728100314736
0.004624609835446
0.022935200482607
0.004624609835446
0.010728100314736
0.016831599175930
0.004624609835446
0.016831599175930
0.004624609835446
0.016831599175930
0.022935200482607
0.016831599175930
0.016831599175930
0.016831599175930
0.016831599175930
0.016831599175930
-0.001478909980506
0.010728100314736
0.016831599175930
0.004624609835446
0.016831599175930
0.004624609835446
0.010728100314736
0.004624609835446
0.010728100314736
0.022935200482607
0.004624609835446
0.004624609835446
0.010728100314736
0.016831599175930
0.022935200482607
0.004624609835446
0.010728100314736
0.022935200482607
0.004624609835446
0.010728100314736
0.016831599175930
0.010728100314736
0.010728100314736
0.004624609835446
0.016831599175930
0.010728100314736
0.004624609835446
0.010728100314736
0.010728100314736
0.016831599175930
0.004624609835446
0.004624609835446
0.022935200482607
0.004624609835446
0.010728100314736
0.016831599175930
-0.001478909980506
0.010728100314736
0.010728100314736
0.010728100314736
0.016831599175930
0.004624609835446
0.010728100314736
0.016831599175930
0.010728100314736
0.004624609835446
0.004624609835446
0.016831599175930
0.004624609835446
-0.001478909980506
0.004624609835446
0.004624609835446
0.016831599175930
0.004624609835446
-0.001478909980506
0.010728100314736
0.004624609835446
0.016831599175930
0.016831599175930
0.004624609835446
0.010728100314736
0.004624609835446
0.016831599175930
0.016831599175930
0.010728100314736
0.010728100314736
0.004624609835446
0.016831599175930
0.010728100314736
-0.001478909980506
0.016831599175930
0.010728100314736
0.010728100314736
0.010728100314736
0.010728100314736
0.022935200482607
0.010728100314736
0.004624609835446
0.022935200482607
0.016831599175930
0.010728100314736
-0.001478909980506
0.010728100314736
0.016831599175930
0.004624609835446
0.016831599175930
0.010728100314736
0.004624609835446
0.016831599175930
0.010728100314736
0.016831599175930
0.010728100314736
0.004624609835446
0.022935200482607
0.016831599175930
0.010728100314736
0.010728100314736
0.016831599175930
0.016831599175930
0.004624609835446
0.004624609835446
0.022935200482607
0.016831599175930
0.022935200482607
0.016831599175930
0.016831599175930
0.016831599175930
0.016831599175930
0.016831599175930
0.010728100314736
0.004624609835446
0.004624609835446
0.004624609835446
0.010728100314736
0.004624609835446
-0.001478909980506
0.010728100314736
0.010728100314736
0.004624609835446
-0.001478909980506
0.004624609835446
0.010728100314736
0.004624609835446
-0.001478909980506
0.016831599175930
0.010728100314736
0.010728100314736
-0.001478909980506
0.010728100314736
0.004624609835446
-0.001478909980506
-0.001478909980506
0.004624609835446
0.010728100314736
0.004624609835446
-0.001478909980506
0.016831599175930
0.016831599175930
0.004624609835446
0.010728100314736
0.010728100314736
0.016831599175930
0.010728100314736
0.004624609835446
0.010728100314736
-0.001478909980506
0.004624609835446
0.016831599175930
0.010728100314736
0.004624609835446
-0.007582429796457
0.010728100314736
0.004624609835446
-0.007582429796457
0.010728100314736
-0.001478909980506
0.004624609835446
0.010728100314736
-0.001478909980506
0.010728100314736
-0.007582429796457
-0.001478909980506
0.010728100314736
0.010728100314736
0.016831599175930
-0.001478909980506
0.010728100314736
0.016831599175930
0.004624609835446
0.010728100314736
-0.001478909980506
0.004624609835446
0.004624609835446
-0.007582429796457
0.016831599175930
0.010728100314736
-0.001478909980506
0.004624609835446
0.004624609835446
0.010728100314736
-0.001478909980506
-0.001478909980506
0.016831599175930
-0.001478909980506
-0.001478909980506
0.004624609835446
0.010728100314736
0.016831599175930
-0.007582429796457
0.004624609835446
0.004624609835446
-0.007582429796457
-0.001478909980506
-0.001478909980506
0.010728100314736
0.004624609835446
-0.013685899786651
0.004624609835446
0.004624609835446
-0.001478909980506
-0.001478909980506
0.004624609835446
0.016831599175930
-0.001478909980506
-0.007582429796457
0.010728100314736
0.004624609835446
0.004624609835446
0.004624609835446
0.010728100314736
0.004624609835446
-0.007582429796457
0.004624609835446
0.004624609835446
-0.013685899786651
-0.007582429796457
-0.007582429796457
0.004624609835446
0.004624609835446
-0.007582429796457
0.004624609835446
0.004624609835446
-0.001478909980506
0.004624609835446
0.004624609835446
0.004624609835446
-0.001478909980506
0.004624609835446
0.010728100314736
-0.001478909980506
0.004624609835446
0.004624609835446
0.010728100314736
0.004624609835446
-0.007582429796457
0.010728100314736
0.010728100314736
-0.007582429796457
-0.001478909980506
-0.013685899786651
0.004624609835446
-0.001478909980506
-0.007582429796457
0.004624609835446
-0.007582429796457
-0.001478909980506
-0.001478909980506
-0.001478909980506
0.010728100314736
-0.001478909980506
-0.001478909980506
-0.007582429796457
-0.013685899786651
0.004624609835446
-0.007582429796457
-0.001478909980506
-0.001478909980506
-0.013685899786651
-0.001478909980506
-0.001478909980506
-0.007582429796457
-0.001478909980506
-0.013685899786651
0.004624609835446
-0.001478909980506
-0.013685899786651
0.010728100314736
0.004624609835446
0.004624609835446
-0.007582429796457
-0.001478909980506
0.010728100314736
-0.007582429796457
-0.001478909980506
-0.007582429796457
-0.007582429796457
-0.001478909980506
-0.007582429796457
0.004624609835446
-0.001478909980506
-0.019789500162005
-0.001478909980506
-0.001478909980506
-0.007582429796457
-0.001478909980506
-0.007582429796457
0.004624609835446
-0.007582429796457
-0.007582429796457
-0.001478909980506
-0.001478909980506
0.004624609835446
-0.007582429796457
-0.001478909980506
-0.007582429796457
-0.013685899786651
-0.001478909980506
-0.001478909980506
-0.007582429796457
-0.007582429796457
-0.019789500162005
-0.007582429796457
-0.001478909980506
-0.013685899786651
-0.013685899786651
-0.013685899786651
-0.013685899786651
-0.007582429796457
-0.007582429796457
-0.001478909980506
-0.001478909980506
0.004624609835446
-0.007582429796457
-0.007582429796457
0.004624609835446
-0.007582429796457
-0.007582429796457
0.004624609835446
-0.001478909980506
-0.007582429796457
-0.013685899786651
-0.001478909980506
-0.001478909980506
-0.013685899786651
-0.001478909980506
0.004624609835446
-0.007582429796457
-0.001478909980506
0.004624609835446
0.004624609835446
0.004624609835446
-0.001478909980506
0.004624609835446
-0.001478909980506
-0.007582429796457
-0.007582429796457
-0.001478909980506
-0.001478909980506
-0.007582429796457
0.004624609835446
0.010728100314736
-0.013685899786651
-0.013685899786651
-0.013685899786651
-0.007582429796457
-0.001478909980506
-0.013685899786651
-0.001478909980506
-0.007582429796457
-0.007582429796457
0.010728100314736
-0.001478909980506
-0.001478909980506
-0.007582429796457
-0.007582429796457
0.004624609835446
-0.001478909980506
-0.001478909980506
-0.001478909980506
0.004624609835446
0.010728100314736
-0.007582429796457
0.004624609835446
0.010728100314736
-0.007582429796457
0.004624609835446
-0.001478909980506
-0.001478909980506
0.004624609835446
-0.001478909980506
0.004624609835446
0.004624609835446
0.010728100314736
-0.001478909980506
-0.007582429796457
0.010728100314736
-0.001478909980506
-0.007582429796457
0.004624609835446
-0.001478909980506
0.010728100314736
-0.007582429796457
0.004624609835446
0.016831599175930
-0.013685899786651
-0.001478909980506
0.010728100314736
-0.001478909980506
-0.007582429796457
-0.001478909980506
0.016831599175930
0.010728100314736
-0.001478909980506
0.010728100314736
0.010728100314736
0.010728100314736
-0.001478909980506
0.004624609835446
0.010728100314736
-0.007582429796457
0.004624609835446
0.010728100314736
-0.001478909980506
0.004624609835446
-0.001478909980506
0.010728100314736
0.010728100314736
-0.001478909980506
0.010728100314736
0.004624609835446
0.004624609835446
0.004624609835446
0.004624609835446
0.010728100314736
0.004624609835446
0.004624609835446
0.010728100314736
-0.001478909980506
0.010728100314736
0.010728100314736
0.010728100314736
0.022935200482607
0.004624609835446
0.010728100314736
0.010728100314736
-0.001478909980506
0.010728100314736
-0.001478909980506
0.004624609835446
0.010728100314736
0.004624609835446
0.004624609835446
-0.001478909980506
0.004624609835446
0.010728100314736
-0.007582429796457
0.004624609835446
-0.001478909980506
-0.007582429796457
0.004624609835446
0.004624609835446
0.016831599175930
-0.001478909980506
-0.001478909980506
0.016831599175930
-0.001478909980506
0.010728100314736
-0.001478909980506
-0.007582429796457
0.004624609835446
-0.007582429796457
-0.001478909980506
-0.001478909980506
-0.001478909980506
0.010728100314736
-0.001478909980506
0.010728100314736
-0.001478909980506
-0.013685899786651
0.004624609835446
-0.013685899786651
-0.013685899786651
0.004624609835446
-0.007582429796457
-0.001478909980506
-0.019789500162005
-0.007582429796457
0.004624609835446
-0.013685899786651
-0.001478909980506
-0.013685899786651
-0.013685899786651
-0.007582429796457
-0.007582429796457
0.004624609835446
-0.007582429796457
-0.007582429796457
-0.007582429796457
-0.013685899786651
-0.001478909980506
-0.007582429796457
-0.013685899786651
-0.001478909980506
-0.013685899786651
-0.001478909980506
-0.001478909980506
-0.013685899786651
-0.001478909980506
-0.019789500162005
-0.007582429796457
-0.001478909980506
-0.007582429796457
-0.007582429796457
-0.019789500162005
-0.001478909980506
-0.001478909980506
-0.013685899786651
-0.001478909980506
-0.007582429796457
-0.001478909980506
-0.001478909980506
-0.007582429796457
0.010728100314736
-0.001478909980506
-0.007582429796457
-0.001478909980506
-0.007582429796457
-0.001478909980506
-0.013685899786651
-0.001478909980506
0.004624609835446
-0.013685899786651
-0.007582429796457
-0.001478909980506
-0.001478909980506
-0.001478909980506
-0.013685899786651
0.004624609835446
-0.001478909980506
-0.013685899786651
0.010728100314736
-0.001478909980506
-0.007582429796457
-0.001478909980506
0.004624609835446
0.010728100314736
-0.013685899786651
-0.013685899786651
0.004624609835446
-0.007582429796457
-0.001478909980506
-0.001478909980506
-0.007582429796457
0.004624609835446
-0.001478909980506
0.004624609835446
-0.001478909980506
-0.001478909980506
0.004624609835446
-0.013685899786651
0.004624609835446
-0.001478909980506
-0.019789500162005
-0.007582429796457
-0.013685899786651
-0.001478909980506
-0.007582429796457
-0.019789500162005
-0.007582429796457
-0.013685899786651
-0.013685899786651
-0.001478909980506
-0.007582429796457
0.004624609835446
-0.019789500162005
-0.013685899786651
-0.007582429796457
-0.013685899786651
-0.007582429796457
-0.001478909980506
-0.001478909980506
-0.007582429796457
-0.025893000885844
-0.001478909980506
-0.007582429796457
-0.013685899786651
-0.001478909980506
-0.007582429796457
-0.007582429796457
-0.013685899786651
-0.019789500162005
-0.001478909980506
-0.013685899786651
-0.019789500162005
-0.013685899786651
-0.007582429796457
-0.013685899786651
-0.031996499747038
-0.001478909980506
-0.007582429796457
-0.025893000885844
-0.007582429796457
-0.013685899786651
-0.013685899786651
-0.019789500162005
-0.019789500162005
-0.001478909980506
-0.019789500162005
-0.019789500162005
-0.007582429796457
-0.007582429796457
-0.013685899786651
-0.013685899786651
-0.007582429796457
-0.007582429796457
-0.013685899786651
-0.001478909980506
-0.007582429796457
-0.001478909980506
-0.007582429796457
-0.019789500162005
-0.001478909980506
-0.007582429796457
-0.013685899786651
-0.013685899786651
-0.013685899786651
-0.001478909980506
-0.007582429796457
-0.013685899786651
-0.001478909980506
-0.013685899786651
-0.013685899786651
-0.007582429796457
0.004624609835446
-0.001478909980506
-0.013685899786651
-0.013685899786651
-0.001478909980506
-0.007582429796457
-0.007582429796457
-0.007582429796457
0.004624609835446
-0.007582429796457
-0.025893000885844
-0.001478909980506
0.004624609835446
-0.013685899786651
-0.013685899786651
-0.013685899786651
-0.001478909980506
-0.007582429796457
-0.019789500162005
-0.013685899786651
-0.007582429796457
-0.007582429796457
-0.007582429796457
-0.001478909980506
0.004624609835446
-0.013685899786651
-0.007582429796457
-0.001478909980506
-0.013685899786651
-0.013685899786651
-0.013685899786651
-0.001478909980506
-0.013685899786651
-0.019789500162005
0.010728100314736
0.004624609835446
-0.013685899786651
-0.007582429796457
-0.007582429796457
0.004624609835446
-0.001478909980506
-0.007582429796457
-0.001478909980506
-0.013685899786651
-0.001478909980506
-0.007582429796457
-0.013685899786651
-0.001478909980506
-0.013685899786651
-0.007582429796457
-0.001478909980506
-0.001478909980506
-0.001478909980506
-0.013685899786651
0.004624609835446
-0.001478909980506
-0.013685899786651
-0.001478909980506
-0.007582429796457
-0.007582429796457
-0.007582429796457
-0.007582429796457
0.010728100314736
-0.007582429796457
-0.013685899786651
-0.007582429796457
-0.007582429796457
0.004624609835446
-0.019789500162005
-0.007582429796457
-0.001478909980506
-0.031996499747038
-0.019789500162005
-0.001478909980506
0.004624609835446
-0.001478909980506
-0.019789500162005
-0.001478909980506
-0.007582429796457
-0.013685899786651
-0.001478909980506
-0.007582429796457
-0.007582429796457
-0.019789500162005
-0.013685899786651
0.004624609835446
-0.007582429796457
-0.007582429796457
-0.007582429796457
-0.007582429796457
-0.007582429796457
-0.019789500162005
-0.001478909980506
-0.013685899786651
-0.031996499747038
-0.001478909980506
-0.001478909980506
-0.007582429796457
-0.013685899786651
-0.025893000885844
-0.001478909980506
-0.007582429796457
-0.013685899786651
-0.007582429796457
-0.013685899786651
-0.001478909980506
-0.013685899786651
-0.013685899786651
-0.001478909980506
-0.013685899786651
-0.013685899786651
-0.013685899786651
-0.007582429796457
-0.007582429796457
-0.019789500162005
-0.007582429796457
-0.001478909980506
-0.013685899786651
-0.007582429796457
-0.013685899786651
-0.007582429796457
-0.007582429796457
-0.019789500162005
0.004624609835446
0.004624609835446
-0.007582429796457
-0.013685899786651
-0.007582429796457
0.010728100314736
-0.013685899786651
-0.013685899786651
0.004624609835446
-0.013685899786651
-0.013685899786651
-0.013685899786651
-0.007582429796457
-0.007582429796457
-0.025893000885844
-0.007582429796457
-0.007582429796457
-0.019789500162005
-0.019789500162005
-0.025893000885844
-0.007582429796457
-0.007582429796457
-0.019789500162005
-0.001478909980506
-0.019789500162005
-0.019789500162005
-0.007582429796457
-0.007582429796457
-0.013685899786651
-0.025893000885844
-0.013685899786651
-0.001478909980506
-0.013685899786651
-0.007582429796457
-0.013685899786651
-0.007582429796457
-0.007582429796457
-0.019789500162005
-0.007582429796457
-0.013685899786651
-0.013685899786651
-0.007582429796457
-0.019789500162005
-0.007582429796457
-0.013685899786651
-0.013685899786651
-0.001478909980506
-0.013685899786651
-0.013685899786651
-0.019789500162005
-0.019789500162005
-0.001478909980506
-0.019789500162005
-0.019789500162005
-0.025893000885844
-0.019789500162005
-0.013685899786651
-0.025893000885844
-0.019789500162005
-0.019789500162005
-0.025893000885844
-0.019789500162005
-0.019789500162005
-0.013685899786651
-0.025893000885844
-0.025893000885844
-0.007582429796457
-0.019789500162005
-0.025893000885844
-0.019789500162005
-0.025893000885844
-0.019789500162005
-0.031996499747038
-0.025893000885844
-0.019789500162005
-0.031996499747038
-0.031996499747038
-0.031996499747038
-0.025893000885844
-0.031996499747038
-0.038100000470877
-0.025893000885844
-0.025893000885844
-0.038100000470877
-0.031996499747038
-0.025893000885844
-0.025893000885844
-0.031996499747038
-0.031996499747038
-0.025893000885844
-0.025893000885844
-0.031996499747038
-0.025893000885844
-0.025893000885844
-0.025893000885844
-0.025893000885844
-0.025893000885844
-0.031996499747038
-0.038100000470877
-0.031996499747038
-0.031996499747038
-0.031996499747038
-0.025893000885844
-0.038100000470877
-0.025893000885844
-0.031996499747038
-0.031996499747038
-0.019789500162005
-0.025893000885844
-0.025893000885844
-0.019789500162005
-0.031996499747038
-0.019789500162005
-0.025893000885844
-0.025893000885844
-0.025893000885844
-0.031996499747038
-0.019789500162005
-0.031996499747038
-0.031996499747038
-0.019789500162005
-0.031996499747038
-0.031996499747038
-0.031996499747038
-0.019789500162005
-0.019789500162005
-0.038100000470877
-0.019789500162005
-0.025893000885844
-0.031996499747038
-0.025893000885844
-0.019789500162005
-0.013685899786651
-0.031996499747038
-0.031996499747038
-0.013685899786651
-0.019789500162005
-0.019789500162005
-0.031996499747038
-0.019789500162005
-0.013685899786651
-0.031996499747038
-0.025893000885844
-0.019789500162005
-0.025893000885844
-0.013685899786651
-0.019789500162005
-0.013685899786651
-0.019789500162005
-0.025893000885844
-0.007582429796457
-0.013685899786651
-0.025893000885844
-0.019789500162005
-0.013685899786651
-0.007582429796457
-0.019789500162005
-0.019789500162005
-0.013685899786651
-0.013685899786651
-0.013685899786651
-0.025893000885844
-0.019789500162005
-0.025893000885844
-0.025893000885844
-0.013685899786651
-0.019789500162005
-0.019789500162005
-0.013685899786651
-0.013685899786651
-0.001478909980506
-0.007582429796457
-0.019789500162005
-0.001478909980506
-0.013685899786651
-0.013685899786651
-0.007582429796457
-0.013685899786651
-0.007582429796457
-0.007582429796457
-0.013685899786651
-0.001478909980506
-0.013685899786651
-0.019789500162005
-0.025893000885844
-0.007582429796457
-0.001478909980506
-0.025893000885844
-0.013685899786651
0.004624609835446
-0.001478909980506
-0.007582429796457
-0.013685899786651
0.004624609835446
-0.001478909980506
-0.019789500162005
-0.007582429796457
-0.007582429796457
-0.007582429796457
-0.007582429796457
-0.007582429796457
0.004624609835446
-0.019789500162005
-0.013685899786651
-0.001478909980506
-0.013685899786651
-0.007582429796457
-0.019789500162005
-0.007582429796457
-0.007582429796457
-0.019789500162005
-0.001478909980506
-0.001478909980506
-0.013685899786651
-0.007582429796457
-0.013685899786651
-0.001478909980506
-0.007582429796457
-0.007582429796457
0.004624609835446
-0.007582429796457
-0.001478909980506
-0.013685899786651
-0.013685899786651
0.004624609835446
-0.007582429796457
-0.007582429796457
-0.007582429796457
-0.007582429796457
0.004624609835446
-0.013685899786651
-0.001478909980506
-0.001478909980506
-0.013685899786651
0.004624609835446
-0.007582429796457
-0.001478909980506
-0.001478909980506
-0.007582429796457
0.010728100314736
-0.001478909980506
-0.007582429796457
-0.001478909980506
-0.001478909980506
0.004624609835446
-0.019789500162005
-0.007582429796457
0.004624609835446
-0.007582429796457
-0.001478909980506
0.004624609835446
0.004624609835446
0.004624609835446
-0.007582429796457
0.010728100314736
0.004624609835446
-0.007582429796457
0.004624609835446
-0.001478909980506
0.004624609835446
0.004624609835446
-0.001478909980506
0.004624609835446
-0.001478909980506
0.004624609835446
-0.001478909980506
-0.001478909980506
-0.001478909980506
-0.013685899786651
0.004624609835446
-0.001478909980506
-0.013685899786651
0.004624609835446
-0.001478909980506
0.004624609835446
-0.001478909980506
-0.013685899786651
0.004624609835446
-0.001478909980506
-0.007582429796457
-0.001478909980506
-0.007582429796457
-0.001478909980506
-0.001478909980506
-0.007582429796457
-0.001478909980506
-0.001478909980506
-0.007582429796457
-0.007582429796457
-0.001478909980506
0.004624609835446
-0.013685899786651
-0.001478909980506
0.004624609835446
-0.001478909980506
0.004624609835446
-0.001478909980506
0.004624609835446
0.004624609835446
-0.001478909980506
0.010728100314736
0.004624609835446
0.004624609835446
-0.001478909980506
-0.001478909980506
0.016831599175930
-0.007582429796457
-0.007582429796457
0.010728100314736
0.004624609835446
0.004624609835446
-0.007582429796457
-0.001478909980506
0.010728100314736
-0.001478909980506
0.010728100314736
0.010728100314736
-0.007582429796457
-0.001478909980506
0.004624609835446
0.010728100314736
0.004624609835446
-0.001478909980506
0.004624609835446
0.004624609835446
0.004624609835446
-0.001478909980506
-0.001478909980506
0.010728100314736
-0.007582429796457
-0.001478909980506
0.004624609835446
-0.007582429796457
0.010728100314736
0.004624609835446
0.004624609835446
0.004624609835446
-0.007582429796457
0.010728100314736
0.004624609835446
-0.001478909980506
0.004624609835446
-0.001478909980506
0.016831599175930
0.010728100314736
0.004624609835446
-0.001478909980506
-0.007582429796457
-0.001478909980506
-0.001478909980506
-0.001478909980506
0.004624609835446
-0.007582429796457
-0.001478909980506
-0.001478909980506
-0.001478909980506
0.004624609835446
-0.001478909980506
0.004624609835446
0.004624609835446
0.004624609835446
0.004624609835446
-0.001478909980506
0.010728100314736
0.004624609835446
-0.007582429796457
0.010728100314736
0.004624609835446
-0.001478909980506
-0.001478909980506
0.004624609835446
0.010728100314736
-0.001478909980506
0.004624609835446
0.010728100314736
-0.007582429796457
0.004624609835446
0.004624609835446
0.004624609835446
0.010728100314736
-0.001478909980506
0.010728100314736
0.010728100314736
0.004624609835446
0.010728100314736
-0.001478909980506
-0.001478909980506
0.004624609835446
-0.001478909980506
0.004624609835446
-0.001478909980506
-0.001478909980506
0.004624609835446
0.004624609835446
0.004624609835446
-0.001478909980506
-0.001478909980506
-0.001478909980506
-0.007582429796457
0.004624609835446
-0.007582429796457
-0.013685899786651
-0.001478909980506
-0.007582429796457
-0.001478909980506
0.004624609835446
-0.007582429796457
-0.007582429796457
-0.013685899786651
-0.007582429796457
-0.007582429796457
-0.013685899786651
-0.001478909980506
-0.013685899786651
-0.013685899786651
-0.001478909980506
-0.007582429796457
-0.001478909980506
-0.013685899786651
-0.019789500162005
-0.007582429796457
-0.013685899786651
0.004624609835446
-0.013685899786651
-0.001478909980506
0.004624609835446
-0.013685899786651
0.004624609835446
-0.001478909980506
-0.007582429796457
-0.013685899786651
-0.019789500162005
-0.001478909980506
-0.007582429796457
-0.013685899786651
-0.001478909980506
-0.007582429796457
-0.001478909980506
-0.013685899786651
-0.007582429796457
0.004624609835446
-0.013685899786651
-0.001478909980506
-0.001478909980506
-0.013685899786651
0.004624609835446
-0.007582429796457
0.004624609835446
-0.007582429796457
-0.025893000885844
-0.001478909980506
-0.007582429796457
-0.013685899786651
-0.013685899786651
-0.019789500162005
-0.013685899786651
-0.019789500162005
-0.013685899786651
-0.007582429796457
-0.019789500162005
-0.007582429796457
-0.019789500162005
-0.007582429796457
-0.007582429796457
-0.025893000885844
-0.007582429796457
-0.007582429796457
-0.007582429796457
-0.001478909980506
-0.019789500162005
-0.013685899786651
-0.013685899786651
-0.007582429796457
0.004624609835446
-0.013685899786651
-0.007582429796457
-0.013685899786651
-0.013685899786651
0.004624609835446
-0.007582429796457
-0.013685899786651
-0.013685899786651
-0.013685899786651
-0.001478909980506
-0.013685899786651
-0.013685899786651
0.004624609835446
-0.001478909980506
-0.001478909980506
-0.001478909980506
-0.001478909980506
-0.007582429796457
-0.019789500162005
0.004624609835446
-0.001478909980506
-0.013685899786651
-0.007582429796457
-0.001478909980506
-0.001478909980506
-0.013685899786651
-0.013685899786651
0.004624609835446
-0.013685899786651
-0.019789500162005
-0.013685899786651
-0.013685899786651
-0.001478909980506
-0.019789500162005
-0.007582429796457
-0.007582429796457
-0.031996499747038
-0.013685899786651
-0.007582429796457
-0.013685899786651
-0.019789500162005
-0.025893000885844
-0.007582429796457
-0.007582429796457
-0.013685899786651
-0.013685899786651
-0.013685899786651
-0.007582429796457
-0.013685899786651
-0.013685899786651
-0.007582429796457
-0.025893000885844
-0.013685899786651
-0.007582429796457
-0.007582429796457
-0.001478909980506
-0.025893000885844
-0.007582429796457
-0.013685899786651
-0.025893000885844
-0.013685899786651
-0.019789500162005
-0.007582429796457
-0.013685899786651
-0.025893000885844
-0.007582429796457
-0.007582429796457
-0.007582429796457
-0.007582429796457
-0.013685899786651
-0.001478909980506
-0.019789500162005
-0.013685899786651
0.004624609835446
-0.007582429796457
-0.007582429796457
-0.013685899786651
0.004624609835446
0.004624609835446
-0.013685899786651
-0.001478909980506
-0.001478909980506
-0.001478909980506
-0.007582429796457
-0.007582429796457
0.010728100314736
-0.007582429796457
-0.007582429796457
0.004624609835446
-0.001478909980506
-0.001478909980506
-0.013685899786651
-0.001478909980506
0.004624609835446
-0.013685899786651
-0.007582429796457
0.004624609835446
-0.001478909980506
-0.001478909980506
-0.013685899786651
-0.001478909980506
-0.007582429796457
-0.013685899786651
0.004624609835446
-0.001478909980506
-0.007582429796457
-0.007582429796457
-0.013685899786651
-0.001478909980506
-0.001478909980506
-0.007582429796457
-0.007582429796457
-0.013685899786651
-0.007582429796457
-0.013685899786651
-0.007582429796457
-0.007582429796457
-0.019789500162005
-0.013685899786651
-0.019789500162005
-0.019789500162005
-0.013685899786651
-0.019789500162005
-0.007582429796457
-0.019789500162005
-0.025893000885844
-0.013685899786651
-0.007582429796457
-0.007582429796457
-0.013685899786651
-0.025893000885844
-0.001478909980506
-0.007582429796457
-0.019789500162005
-0.007582429796457
-0.013685899786651
-0.013685899786651
-0.013685899786651
-0.001478909980506
-0.001478909980506
-0.019789500162005
-0.019789500162005
-0.007582429796457
-0.007582429796457
-0.013685899786651
-0.019789500162005
-0.001478909980506
-0.007582429796457
-0.013685899786651
-0.007582429796457
-0.007582429796457
-0.001478909980506
-0.013685899786651
-0.007582429796457
0.004624609835446
-0.007582429796457
-0.013685899786651
-0.007582429796457
-0.007582429796457
-0.001478909980506
-0.013685899786651
-0.007582429796457
-0.007582429796457
-0.019789500162005
-0.001478909980506
-0.001478909980506
-0.001478909980506
-0.001478909980506
-0.013685899786651
0.004624609835446
0.004624609835446
-0.001478909980506
-0.001478909980506
-0.001478909980506
0.004624609835446
-0.001478909980506
-0.001478909980506
0.016831599175930
0.004624609835446
-0.001478909980506
-0.001478909980506
-0.001478909980506
-0.001478909980506
-0.007582429796457
0.004624609835446
0.004624609835446
-0.001478909980506
-0.001478909980506
-0.001478909980506
0.010728100314736
-0.001478909980506
-0.013685899786651
0.010728100314736
0.004624609835446
-0.001478909980506
-0.001478909980506
0.004624609835446
0.010728100314736
-0.007582429796457
-0.001478909980506
0.016831599175930
-0.001478909980506
-0.007582429796457
-0.001478909980506
0.004624609835446
0.004624609835446
-0.001478909980506
0.004624609835446
0.010728100314736
-0.001478909980506
-0.001478909980506
0.010728100314736
0.010728100314736
-0.007582429796457
-0.007582429796457
0.010728100314736
0.004624609835446
0.004624609835446
0.010728100314736
0.004624609835446
0.010728100314736
0.004624609835446
0.004624609835446
0.004624609835446
-0.007582429796457
0.004624609835446
0.004624609835446
-0.001478909980506
0.010728100314736
0.004624609835446
0.010728100314736
0.010728100314736
0.004624609835446
0.016831599175930
0.010728100314736
0.016831599175930
0.010728100314736
0.004624609835446
0.022935200482607
0.010728100314736
0.010728100314736
0.016831599175930
0.010728100314736
0.016831599175930
0.004624609835446
0.004624609835446
0.022935200482607
0.016831599175930
0.004624609835446
-0.007582429796457
0.010728100314736
0.016831599175930
-0.001478909980506
0.010728100314736
0.010728100314736
0.004624609835446
0.004624609835446
-0.001478909980506
0.022935200482607
0.004624609835446
0.004624609835446
0.022935200482607
0.004624609835446
0.004624609835446
-0.001478909980506
0.004624609835446
0.022935200482607
-0.001478909980506
0.004624609835446
0.004624609835446
0.004624609835446
0.010728100314736
-0.001478909980506
0.016831599175930
0.004624609835446
-0.001478909980506
0.022935200482607
0.016831599175930
0.016831599175930
0.010728100314736
0.004624609835446
0.016831599175930
0.004624609835446
0.004624609835446
0.004624609835446
-0.001478909980506
0.004624609835446
-0.001478909980506
-0.001478909980506
0.004624609835446
-0.001478909980506
0.010728100314736
0.004624609835446
0.004624609835446
0.004624609835446
-0.007582429796457
0.010728100314736
0.004624609835446
-0.001478909980506
0.004624609835446
0.004624609835446
0.010728100314736
0.004624609835446
-0.001478909980506
0.004624609835446
0.004624609835446
-0.001478909980506
-0.001478909980506
-0.001478909980506
-0.001478909980506
-0.013685899786651
0.004624609835446
0.010728100314736
-0.007582429796457
-0.007582429796457
-0.001478909980506
0.004624609835446
-0.001478909980506
-0.013685899786651
0.004624609835446
-0.001478909980506
-0.001478909980506
0.004624609835446
0.004624609835446
0.004624609835446
0.004624609835446
-0.001478909980506
0.010728100314736
-0.001478909980506
-0.007582429796457
-0.001478909980506
0.004624609835446
0.010728100314736
-0.007582429796457
0.004624609835446
0.010728100314736
-0.001478909980506
0.004624609835446
0.004624609835446
0.004624609835446
0.004624609835446
-0.001478909980506
0.010728100314736
0.004624609835446
-0.007582429796457
-0.001478909980506
-0.007582429796457
0.004624609835446
-0.007582429796457
-0.007582429796457
0.004624609835446
-0.001478909980506
0.004624609835446
-0.001478909980506
-0.001478909980506
0.016831599175930
-0.001478909980506
0.004624609835446
0.004624609835446
-0.001478909980506
0.010728100314736
0.004624609835446
0.010728100314736
0.010728100314736
-0.007582429796457
0.010728100314736
-0.001478909980506
0.004624609835446
-0.001478909980506
-0.007582429796457
0.010728100314736
-0.007582429796457
-0.013685899786651
-0.001478909980506
-0.001478909980506
0.004624609835446
-0.013685899786651
-0.001478909980506
-0.001478909980506
-0.013685899786651
0.004624609835446
0.010728100314736
0.004624609835446
-0.001478909980506
-0.001478909980506
0.010728100314736
-0.007582429796457
-0.013685899786651
0.010728100314736
0.004624609835446
0.004624609835446
-0.007582429796457
-0.001478909980506
0.004624609835446
-0.013685899786651
-0.001478909980506
0.004624609835446
-0.001478909980506
0.004624609835446
-0.001478909980506
0.010728100314736
0.010728100314736
0.004624609835446
0.010728100314736
0.010728100314736
0.016831599175930
0.016831599175930
0.004624609835446
0.010728100314736
0.010728100314736
0.004624609835446
0.004624609835446
-0.001478909980506
0.004624609835446
-0.001478909980506
0.004624609835446
0.010728100314736
0.004624609835446
0.010728100314736
0.010728100314736
-0.001478909980506
0.004624609835446
-0.001478909980506
0.004624609835446
0.010728100314736
-0.001478909980506
-0.007582429796457
-0.007582429796457
0.010728100314736
0.004624609835446
-0.007582429796457
0.010728100314736
0.010728100314736
-0.001478909980506
-0.001478909980506
-0.001478909980506
0.010728100314736
-0.001478909980506
-0.001478909980506
0.022935200482607
0.004624609835446
0.004624609835446
0.004624609835446
0.004624609835446
0.016831599175930
0.004624609835446
0.010728100314736
0.004624609835446
-0.007582429796457
0.004624609835446
0.010728100314736
0.016831599175930
-0.001478909980506
-0.007582429796457
0.016831599175930
-0.001478909980506
-0.001478909980506
0.004624609835446
-0.001478909980506
0.010728100314736
-0.007582429796457
0.004624609835446
0.010728100314736
-0.001478909980506
0.010728100314736
0.010728100314736
0.004624609835446
0.010728100314736
-0.013685899786651
-0.001478909980506
0.004624609835446
-0.001478909980506
0.004624609835446
-0.001478909980506
0.010728100314736
-0.007582429796457
-0.013685899786651
0.004624609835446
-0.007582429796457
0.004624609835446
-0.001478909980506
-0.007582429796457
0.016831599175930
-0.001478909980506
0.004624609835446
0.004624609835446
-0.001478909980506
-0.001478909980506
-0.007582429796457
0.016831599175930
-0.001478909980506
-0.019789500162005
-0.001478909980506
-0.001478909980506
0.004624609835446
-0.007582429796457
-0.007582429796457
0.010728100314736
-0.007582429796457
-0.007582429796457
0.010728100314736
-0.001478909980506
-0.001478909980506
-0.007582429796457
0.004624609835446
0.016831599175930
0.004624609835446
0.004624609835446
0.004624609835446
0.004624609835446
0.004624609835446
-0.007582429796457
0.010728100314736
0.004624609835446
-0.007582429796457
-0.001478909980506
-0.007582429796457
-0.007582429796457
-0.007582429796457
-0.007582429796457
0.004624609835446
-0.013685899786651
-0.001478909980506
0.010728100314736
-0.007582429796457
-0.001478909980506
-0.001478909980506
-0.001478909980506
0.010728100314736
-0.007582429796457
-0.001478909980506
-0.001478909980506
0.004624609835446
0.004624609835446
0.004624609835446
0.016831599175930
0.004624609835446
-0.007582429796457
0.004624609835446
0.004624609835446
-0.001478909980506
-0.001478909980506
-0.007582429796457
0.010728100314736
0.004624609835446
0.004624609835446
0.016831599175930
0.010728100314736
0.016831599175930
-0.001478909980506
0.010728100314736
0.010728100314736
-0.007582429796457
0.010728100314736
0.004624609835446
0.004624609835446
0.004624609835446
-0.007582429796457
0.016831599175930
0.004624609835446
-0.007582429796457
0.010728100314736
0.010728100314736
0.004624609835446
-0.007582429796457
-0.001478909980506
0.022935200482607
0.004624609835446
0.010728100314736
0.010728100314736
0.010728100314736
0.010728100314736
-0.007582429796457
0.010728100314736
0.016831599175930
0.004624609835446
0.010728100314736
0.004624609835446
0.004624609835446
-0.001478909980506
-0.001478909980506
0.016831599175930
-0.007582429796457
-0.001478909980506
0.004624609835446
-0.007582429796457
0.010728100314736
-0.001478909980506
0.010728100314736
0.010728100314736
-0.001478909980506
-0.001478909980506
-0.007582429796457
0.004624609835446
-0.001478909980506
-0.013685899786651
0.004624609835446
0.004624609835446
-0.007582429796457
0.004624609835446
-0.007582429796457
-0.001478909980506
-0.001478909980506
-0.001478909980506
-0.001478909980506
-0.007582429796457
-0.007582429796457
-0.007582429796457
0.004624609835446
0.004624609835446
-0.019789500162005
-0.013685899786651
-0.001478909980506
-0.007582429796457
-0.013685899786651
-0.013685899786651
0.004624609835446
-0.001478909980506
-0.007582429796457
0.010728100314736
-0.001478909980506
-0.013685899786651
-0.007582429796457
0.004624609835446
0.010728100314736
-0.007582429796457
-0.013685899786651
0.010728100314736
0.010728100314736
-0.001478909980506
-0.001478909980506
-0.001478909980506
0.004624609835446
-0.013685899786651
-0.007582429796457
-0.001478909980506
-0.007582429796457
-0.001478909980506
-0.001478909980506
0.004624609835446
-0.007582429796457
-0.013685899786651
0.004624609835446
-0.001478909980506
-0.013685899786651
-0.007582429796457
-0.007582429796457
0.004624609835446
-0.001478909980506
-0.007582429796457
-0.001478909980506
-0.001478909980506
-0.001478909980506
-0.013685899786651
-0.001478909980506
-0.001478909980506
-0.019789500162005
-0.001478909980506
0.004624609835446
-0.007582429796457
-0.007582429796457
-0.019789500162005
0.004624609835446
0.004624609835446
-0.013685899786651
-0.001478909980506
-0.007582429796457
-0.001478909980506
-0.007582429796457
-0.007582429796457
0.004624609835446
-0.007582429796457
-0.001478909980506
0.004624609835446
-0.001478909980506
-0.007582429796457
-0.019789500162005
0.004624609835446
0.004624609835446
-0.019789500162005
-0.013685899786651
-0.013685899786651
-0.007582429796457
-0.007582429796457
-0.019789500162005
0.004624609835446
0.004624609835446
-0.013685899786651
-0.001478909980506
-0.001478909980506
0.004624609835446
-0.001478909980506
-0.001478909980506
0.010728100314736
-0.007582429796457
-0.001478909980506
0.004624609835446
0.004624609835446
0.010728100314736
-0.001478909980506
0.010728100314736
0.004624609835446
-0.007582429796457
0.004624609835446
-0.001478909980506
-0.001478909980506
-0.001478909980506
-0.007582429796457
0.010728100314736
0.004624609835446
-0.007582429796457
-0.007582429796457
-0.001478909980506
0.004624609835446
-0.007582429796457
-0.007582429796457
-0.001478909980506
-0.001478909980506
-0.001478909980506
-0.001478909980506
0.004624609835446
-0.001478909980506
-0.013685899786651
-0.001478909980506
0.004624609835446
-0.007582429796457
0.004624609835446
-0.007582429796457
-0.001478909980506
-0.001478909980506
-0.019789500162005
0.004624609835446
0.004624609835446
-0.007582429796457
-0.001478909980506
-0.001478909980506
-0.001478909980506
-0.013685899786651
-0.007582429796457
0.010728100314736
-0.007582429796457
-0.007582429796457
-0.001478909980506
0.004624609835446
0.004624609835446
-0.013685899786651
0.010728100314736
0.010728100314736
-0.013685899786651
0.004624609835446
0.004624609835446
0.004624609835446
0.004624609835446
0.004624609835446
0.016831599175930
0.004624609835446
0.004624609835446
0.010728100314736
0.004624609835446
0.010728100314736
-0.007582429796457
0.004624609835446
0.010728100314736
-0.007582429796457
-0.001478909980506
-0.013685899786651
-0.001478909980506
0.016831599175930
-0.001478909980506
0.010728100314736
0.004624609835446
0.004624609835446
0.010728100314736
-0.001478909980506
0.010728100314736
0.004624609835446
-0.007582429796457
0.004624609835446
0.004624609835446
0.010728100314736
-0.001478909980506
0.010728100314736
0.016831599175930
-0.001478909980506
0.004624609835446
0.004624609835446
0.004624609835446
0.016831599175930
0.004624609835446
0.016831599175930
0.016831599175930
-0.001478909980506
0.016831599175930
0.016831599175930
0.010728100314736
0.004624609835446
-0.001478909980506
0.004624609835446
-0.001478909980506
-0.001478909980506
0.010728100314736
0.016831599175930
0.016831599175930
-0.001478909980506
0.010728100314736
0.016831599175930
-0.001478909980506
0.004624609835446
0.004624609835446
-0.001478909980506
0.004624609835446
-0.007582429796457
0.010728100314736
0.004624609835446
-0.007582429796457
0.004624609835446
0.004624609835446
0.004624609835446
-0.001478909980506
-0.007582429796457
0.004624609835446
-0.001478909980506
0.004624609835446
0.010728100314736
0.004624609835446
0.004624609835446
-0.007582429796457
0.010728100314736
0.010728100314736
-0.007582429796457
-0.001478909980506
-0.001478909980506
-0.001478909980506
0.004624609835446
-0.013685899786651
0.004624609835446
0.016831599175930
-0.001478909980506
0.004624609835446
0.004624609835446
0.004624609835446
0.004624609835446
-0.001478909980506
0.016831599175930
0.004624609835446
0.004624609835446
0.004624609835446
0.004624609835446
0.004624609835446
-0.007582429796457
0.004624609835446
0.016831599175930
-0.001478909980506
-0.001478909980506
0.004624609835446
0.010728100314736
0.004624609835446
-0.019789500162005
-0.001478909980506
-0.001478909980506
-0.007582429796457
-0.001478909980506
0.004624609835446
0.010728100314736
-0.007582429796457
-0.007582429796457
0.010728100314736
-0.001478909980506
-0.001478909980506
-0.001478909980506
-0.001478909980506
0.004624609835446
-0.007582429796457
0.004624609835446
0.004624609835446
-0.007582429796457
0.004624609835446
0.004624609835446
0.004624609835446
-0.007582429796457
-0.013685899786651
0.010728100314736
0.004624609835446
-0.001478909980506
-0.001478909980506
0.004624609835446
0.016831599175930
-0.007582429796457
-0.007582429796457
0.004624609835446
-0.001478909980506
0.004624609835446
-0.007582429796457
0.004624609835446
0.010728100314736
-0.001478909980506
0.010728100314736
0.004624609835446
0.004624609835446
0.010728100314736
0.004624609835446
0.016831599175930
0.010728100314736
-0.001478909980506
0.004624609835446
0.004624609835446
0.010728100314736
0.004624609835446
0.004624609835446
0.004624609835446
-0.001478909980506
0.010728100314736
0.016831599175930
0.004624609835446
-0.001478909980506
-0.001478909980506
0.016831599175930
0.016831599175930
-0.001478909980506
-0.001478909980506
0.010728100314736
0.010728100314736
0.004624609835446
0.004624609835446
0.010728100314736
-0.001478909980506
-0.007582429796457
0.010728100314736
0.004624609835446
-0.001478909980506
-0.001478909980506
0.004624609835446
0.016831599175930
-0.001478909980506
-0.001478909980506
0.016831599175930
0.004624609835446
-0.001478909980506
-0.001478909980506
0.010728100314736
0.010728100314736
-0.007582429796457
-0.001478909980506
0.004624609835446
0.004624609835446
0.004624609835446
-0.001478909980506
0.004624609835446
-0.007582429796457
-0.013685899786651
0.004624609835446
0.004624609835446
0.004624609835446
-0.001478909980506
0.004624609835446
0.016831599175930
0.004624609835446
0.004624609835446
0.004624609835446
-0.001478909980506
0.010728100314736
-0.007582429796457
0.004624609835446
0.004624609835446
-0.007582429796457
0.004624609835446
-0.001478909980506
0.004624609835446
-0.001478909980506
-0.013685899786651
0.004624609835446
-0.007582429796457
-0.007582429796457
0.004624609835446
-0.001478909980506
0.004624609835446
-0.013685899786651
0.004624609835446
0.022935200482607
-0.001478909980506
-0.001478909980506
-0.007582429796457
0.004624609835446
0.004624609835446
-0.007582429796457
0.010728100314736
0.004624609835446
-0.007582429796457
-0.001478909980506
-0.007582429796457
0.004624609835446
-0.007582429796457
-0.013685899786651
0.010728100314736
-0.001478909980506
0.004624609835446
0.004624609835446
0.004624609835446
0.010728100314736
-0.001478909980506
0.010728100314736
0.016831599175930
0.004624609835446
0.004624609835446
-0.001478909980506
0.010728100314736
0.010728100314736
-0.001478909980506
0.010728100314736
-0.001478909980506
-0.007582429796457
-0.001478909980506
-0.001478909980506
0.010728100314736
-0.001478909980506
-0.007582429796457
0.010728100314736
-0.001478909980506
-0.001478909980506
-0.001478909980506
-0.001478909980506
0.010728100314736
-0.007582429796457
-0.001478909980506
0.004624609835446
-0.001478909980506
-0.001478909980506
-0.001478909980506
0.004624609835446
-0.001478909980506
-0.013685899786651
0.004624609835446
-0.001478909980506
-0.007582429796457
-0.007582429796457
-0.001478909980506
0.010728100314736
-0.013685899786651
-0.007582429796457
0.010728100314736
-0.001478909980506
-0.001478909980506
-0.007582429796457
-0.001478909980506
0.010728100314736
-0.001478909980506
0.010728100314736
0.010728100314736
0.004624609835446
0.004624609835446
-0.001478909980506
0.010728100314736
-0.001478909980506
-0.019789500162005
-0.007582429796457
-0.007582429796457
-0.001478909980506
-0.007582429796457
-0.001478909980506
0.010728100314736
-0.013685899786651
-0.001478909980506
0.010728100314736
-0.001478909980506
-0.001478909980506
-0.019789500162005
-0.001478909980506
0.004624609835446
-0.013685899786651
-0.001478909980506
0.004624609835446
-0.001478909980506
-0.007582429796457
-0.013685899786651
0.004624609835446
-0.007582429796457
-0.019789500162005
-0.019789500162005
-0.013685899786651
-0.001478909980506
-0.025893000885844
-0.013685899786651
-0.001478909980506
-0.019789500162005
-0.007582429796457
-0.007582429796457
-0.007582429796457
-0.007582429796457
-0.025893000885844
-0.001478909980506
-0.001478909980506
-0.025893000885844
-0.013685899786651
-0.013685899786651
-0.013685899786651
-0.013685899786651
-0.013685899786651
-0.001478909980506
-0.013685899786651
-0.013685899786651
-0.013685899786651
-0.007582429796457
-0.001478909980506
-0.019789500162005
-0.007582429796457
0.004624609835446
-0.001478909980506
0.004624609835446
-0.001478909980506
-0.001478909980506
-0.007582429796457
-0.013685899786651
-0.001478909980506
-0.007582429796457
-0.013685899786651
-0.013685899786651
-0.013685899786651
-0.007582429796457
-0.013685899786651
-0.001478909980506
-0.001478909980506
-0.013685899786651
-0.007582429796457
-0.001478909980506
-0.007582429796457
-0.007582429796457
-0.025893000885844
-0.025893000885844
-0.007582429796457
-0.013685899786651
-0.013685899786651
-0.007582429796457
-0.007582429796457
-0.013685899786651
-0.013685899786651
-0.001478909980506
-0.007582429796457
-0.019789500162005
-0.013685899786651
-0.013685899786651
-0.007582429796457
-0.013685899786651
-0.019789500162005
-0.001478909980506
-0.007582429796457
-0.007582429796457
-0.013685899786651
-0.007582429796457
-0.007582429796457
-0.025893000885844
-0.007582429796457
0.004624609835446
-0.013685899786651
-0.007582429796457
-0.013685899786651
-0.007582429796457
-0.007582429796457
-0.019789500162005
-0.001478909980506
-0.007582429796457
-0.019789500162005
-0.019789500162005
-0.013685899786651
0.004624609835446
-0.007582429796457
-0.013685899786651
-0.001478909980506
-0.013685899786651
-0.001478909980506
-0.001478909980506
-0.007582429796457
-0.007582429796457
-0.019789500162005
-0.007582429796457
-0.001478909980506
-0.013685899786651
-0.007582429796457
-0.019789500162005
-0.001478909980506
-0.001478909980506
-0.013685899786651
-0.001478909980506
-0.013685899786651
-0.013685899786651
-0.013685899786651
-0.007582429796457
-0.001478909980506
-0.019789500162005
-0.007582429796457
0.004624609835446
-0.001478909980506
-0.001478909980506
-0.019789500162005
-0.007582429796457
-0.001478909980506
-0.013685899786651
-0.013685899786651
-0.007582429796457
-0.007582429796457
-0.007582429796457
-0.019789500162005
0.004624609835446
-0.007582429796457
-0.013685899786651
-0.001478909980506
-0.001478909980506
-0.001478909980506
-0.019789500162005
-0.007582429796457
0.004624609835446
-0.019789500162005
-0.013685899786651
0.004624609835446
0.004624609835446
-0.001478909980506
-0.013685899786651
-0.007582429796457
-0.001478909980506
-0.013685899786651
-0.001478909980506
-0.001478909980506
-0.007582429796457
-0.013685899786651
-0.013685899786651
0.010728100314736
-0.007582429796457
-0.013685899786651
-0.001478909980506
0.004624609835446
0.004624609835446
-0.007582429796457
-0.001478909980506
0.004624609835446
-0.013685899786651
-0.001478909980506
-0.001478909980506
-0.007582429796457
-0.001478909980506
-0.013685899786651
-0.007582429796457
-0.001478909980506
-0.013685899786651
-0.013685899786651
-0.001478909980506
-0.007582429796457
-0.013685899786651
-0.013685899786651
0.004624609835446
-0.007582429796457
-0.013685899786651
-0.007582429796457
-0.007582429796457
0.010728100314736
-0.007582429796457
-0.007582429796457
0.004624609835446
-0.013685899786651
-0.001478909980506
-0.001478909980506
-0.001478909980506
-0.001478909980506
-0.013685899786651
-0.001478909980506
0.004624609835446
-0.001478909980506
-0.001478909980506
-0.007582429796457
-0.001478909980506
-0.001478909980506
-0.007582429796457
0.010728100314736
-0.007582429796457
-0.013685899786651
-0.001478909980506
0.004624609835446
0.010728100314736
-0.019789500162005
-0.007582429796457
-0.001478909980506
-0.013685899786651
-0.001478909980506
-0.001478909980506
-0.001478909980506
-0.007582429796457
-0.019789500162005
0.004624609835446
-0.001478909980506
-0.007582429796457
-0.007582429796457
-0.013685899786651
-0.007582429796457
-0.013685899786651
-0.007582429796457
-0.001478909980506
-0.013685899786651
-0.001478909980506
-0.007582429796457
-0.001478909980506
0.004624609835446
-0.025893000885844
-0.013685899786651
-0.007582429796457
-0.007582429796457
-0.007582429796457
-0.013685899786651
-0.001478909980506
-0.001478909980506
-0.013685899786651
-0.001478909980506
-0.007582429796457
-0.013685899786651
-0.007582429796457
-0.001478909980506
-0.001478909980506
-0.007582429796457
-0.007582429796457
-0.001478909980506
-0.001478909980506
-0.001478909980506
-0.007582429796457
-0.001478909980506
-0.001478909980506
-0.019789500162005
-0.001478909980506
0.004624609835446
-0.001478909980506
-0.001478909980506
-0.001478909980506
0.004624609835446
0.004624609835446
-0.007582429796457
0.004624609835446
0.004624609835446
0.004624609835446
-0.001478909980506
-0.001478909980506
0.010728100314736
-0.001478909980506
0.004624609835446
0.010728100314736
-0.001478909980506
0.004624609835446
-0.001478909980506
0.016831599175930
0.010728100314736
-0.007582429796457
0.004624609835446
0.010728100314736
0.004624609835446
0.004624609835446
-0.007582429796457
0.004624609835446
-0.001478909980506
-0.007582429796457
-0.001478909980506
0.004624609835446
0.010728100314736
0.004624609835446
-0.001478909980506
0.010728100314736
-0.007582429796457
-0.001478909980506
-0.001478909980506
0.004624609835446
0.010728100314736
-0.007582429796457
0.004624609835446
0.010728100314736
-0.007582429796457
0.010728100314736
0.004624609835446
-0.001478909980506
-0.001478909980506
-0.007582429796457
0.004624609835446
-0.001478909980506
0.004624609835446
0.004624609835446
-0.001478909980506
0.004624609835446
-0.013685899786651
-0.001478909980506
0.010728100314736
-0.019789500162005
-0.007582429796457
-0.001478909980506
-0.001478909980506
0.004624609835446
-0.013685899786651
0.004624609835446
-0.001478909980506
-0.007582429796457
-0.001478909980506
-0.001478909980506
0.004624609835446
-0.007582429796457
-0.007582429796457
0.010728100314736
0.004624609835446
-0.001478909980506
-0.007582429796457
-0.001478909980506
0.010728100314736
-0.007582429796457
-0.007582429796457
-0.001478909980506
-0.007582429796457
-0.001478909980506
-0.001478909980506
0.004624609835446
0.004624609835446
-0.007582429796457
0.004624609835446
0.004624609835446
-0.001478909980506
-0.001478909980506
-0.001478909980506
0.010728100314736
-0.001478909980506
-0.013685899786651
-0.001478909980506
-0.001478909980506
-0.001478909980506
-0.013685899786651
-0.007582429796457
0.004624609835446
-0.007582429796457
-0.007582429796457
-0.001478909980506
-0.013685899786651
-0.007582429796457
-0.007582429796457
-0.007582429796457
-0.001478909980506
-0.013685899786651
-0.013685899786651
-0.001478909980506
-0.007582429796457
-0.007582429796457
-0.007582429796457
0.010728100314736
-0.001478909980506
-0.013685899786651
-0.001478909980506
-0.007582429796457
-0.007582429796457
-0.007582429796457
-0.001478909980506
0.004624609835446
-0.007582429796457
-0.007582429796457
0.004624609835446
-0.007582429796457
0.004624609835446
-0.007582429796457
-0.001478909980506
0.010728100314736
-0.007582429796457
-0.001478909980506
-0.007582429796457
-0.001478909980506
-0.007582429796457
-0.007582429796457
0.004624609835446
-0.007582429796457
-0.007582429796457
0.010728100314736
-0.007582429796457
-0.001478909980506
-0.001478909980506
-0.001478909980506
0.010728100314736
-0.001478909980506
-0.001478909980506
-0.001478909980506
-0.001478909980506
0.010728100314736
-0.007582429796457
0.010728100314736
0.004624609835446
-0.013685899786651
-0.001478909980506
-0.001478909980506
0.004624609835446
-0.007582429796457
-0.013685899786651
0.016831599175930
-0.001478909980506
-0.007582429796457
-0.001478909980506
-0.001478909980506
0.010728100314736
-0.007582429796457
-0.001478909980506
0.010728100314736
-0.001478909980506
0.004624609835446
-0.001478909980506
0.004624609835446
0.004624609835446
-0.007582429796457
0.010728100314736
0.010728100314736
-0.001478909980506
-0.001478909980506
0.004624609835446
0.004624609835446
-0.001478909980506
-0.001478909980506
0.010728100314736
-0.001478909980506
0.004624609835446
0.004624609835446
0.004624609835446
0.010728100314736
-0.001478909980506
0.010728100314736
0.016831599175930
0.004624609835446
0.004624609835446
0.010728100314736
0.010728100314736
0.004624609835446
-0.007582429796457
0.010728100314736
0.004624609835446
-0.001478909980506
0.004624609835446
-0.001478909980506
0.010728100314736
-0.001478909980506
-0.001478909980506
0.010728100314736
-0.001478909980506
-0.001478909980506
-0.001478909980506
0.004624609835446
0.010728100314736
-0.007582429796457
0.004624609835446
0.016831599175930
0.004624609835446
0.004624609835446
0.004624609835446
0.010728100314736
0.004624609835446
-0.013685899786651
0.010728100314736
0.004624609835446
-0.001478909980506
-0.007582429796457
-0.007582429796457
0.016831599175930
-0.001478909980506
-0.013685899786651
0.010728100314736
0.004624609835446
0.004624609835446
-0.001478909980506
0.004624609835446
0.010728100314736
-0.013685899786651
-0.001478909980506
0.010728100314736
-0.001478909980506
-0.001478909980506
-0.001478909980506
0.004624609835446
-0.007582429796457
-0.001478909980506
0.016831599175930
-0.001478909980506
-0.007582429796457
-0.007582429796457
-0.001478909980506
0.016831599175930
-0.007582429796457
-0.007582429796457
0.004624609835446
-0.007582429796457
-0.001478909980506
-0.007582429796457
-0.001478909980506
0.004624609835446
-0.013685899786651
0.004624609835446
-0.001478909980506
-0.007582429796457
-0.007582429796457
-0.013685899786651
0.004624609835446
-0.013685899786651
-0.013685899786651
-0.001478909980506
-0.007582429796457
0.004624609835446
-0.007582429796457
-0.007582429796457
-0.001478909980506
-0.019789500162005
-0.013685899786651
-0.001478909980506
-0.001478909980506
-0.007582429796457
-0.025893000885844
-0.001478909980506
-0.001478909980506
-0.013685899786651
-0.013685899786651
-0.007582429796457
-0.001478909980506
-0.013685899786651
-0.019789500162005
-0.001478909980506
-0.007582429796457
-0.013685899786651
-0.001478909980506
-0.001478909980506
-0.007582429796457
-0.025893000885844
-0.007582429796457
0.004624609835446
-0.019789500162005
-0.013685899786651
0.004624609835446
-0.001478909980506
-0.013685899786651
-0.019789500162005
-0.001478909980506
-0.007582429796457
-0.013685899786651
-0.001478909980506
-0.001478909980506
-0.013685899786651
-0.013685899786651
-0.013685899786651
-0.001478909980506
-0.013685899786651
-0.019789500162005
-0.013685899786651
-0.019789500162005
-0.013685899786651
-0.025893000885844
-0.019789500162005
-0.007582429796457
-0.025893000885844
-0.013685899786651
-0.013685899786651
-0.019789500162005
-0.019789500162005
-0.025893000885844
-0.001478909980506
-0.013685899786651
-0.025893000885844
-0.019789500162005
-0.013685899786651
-0.007582429796457
-0.013685899786651
-0.019789500162005
0.004624609835446
-0.013685899786651
-0.019789500162005
-0.013685899786651
-0.007582429796457
0.004624609835446
-0.019789500162005
-0.013685899786651
-0.001478909980506
-0.013685899786651
-0.013685899786651
-0.013685899786651
-0.013685899786651
-0.013685899786651
-0.031996499747038
-0.007582429796457
-0.001478909980506
-0.013685899786651
-0.019789500162005
-0.013685899786651
0.004624609835446
-0.013685899786651
-0.013685899786651
0.004624609835446
-0.013685899786651
-0.007582429796457
-0.001478909980506
-0.001478909980506
-0.001478909980506
-0.019789500162005
-0.007582429796457
-0.001478909980506
-0.013685899786651
-0.013685899786651
-0.019789500162005
-0.007582429796457
-0.013685899786651
-0.013685899786651
-0.001478909980506
-0.007582429796457
-0.001478909980506
-0.007582429796457
-0.007582429796457
0.004624609835446
-0.013685899786651
-0.007582429796457
-0.001478909980506
-0.019789500162005
-0.007582429796457
-0.007582429796457
-0.013685899786651
-0.007582429796457
-0.019789500162005
-0.007582429796457
-0.001478909980506
-0.013685899786651
-0.019789500162005
-0.019789500162005
-0.007582429796457
-0.013685899786651
-0.013685899786651
-0.001478909980506
-0.007582429796457
-0.001478909980506
-0.013685899786651
-0.007582429796457
0.004624609835446
-0.013685899786651
-0.019789500162005
-0.007582429796457
-0.013685899786651
-0.007582429796457
-0.013685899786651
-0.007582429796457
-0.001478909980506
-0.019789500162005
-0.007582429796457
-0.007582429796457
-0.013685899786651
-0.019789500162005
-0.019789500162005
0.004624609835446
-0.007582429796457
-0.019789500162005
-0.007582429796457
-0.013685899786651
-0.013685899786651
-0.019789500162005
-0.013685899786651
-0.007582429796457
-0.025893000885844
-0.019789500162005
-0.007582429796457
-0.019789500162005
-0.007582429796457
-0.007582429796457
-0.007582429796457
-0.007582429796457
-0.013685899786651
-0.007582429796457
-0.013685899786651
-0.007582429796457
-0.007582429796457
-0.019789500162005
0.004624609835446
-0.013685899786651
-0.013685899786651
-0.001478909980506
-0.013685899786651
-0.007582429796457
-0.013685899786651
-0.013685899786651
-0.007582429796457
-0.025893000885844
-0.013685899786651
-0.007582429796457
-0.007582429796457
-0.007582429796457
-0.013685899786651
-0.001478909980506
-0.013685899786651
-0.019789500162005
-0.007582429796457
-0.013685899786651
-0.001478909980506
-0.013685899786651
-0.019789500162005
0.004624609835446
-0.007582429796457
-0.007582429796457
-0.007582429796457
-0.007582429796457
-0.001478909980506
-0.019789500162005
-0.001478909980506
0.004624609835446
-0.013685899786651
-0.007582429796457
-0.007582429796457
0.004624609835446
-0.007582429796457
-0.013685899786651
0.010728100314736
-0.001478909980506
-0.007582429796457
-0.001478909980506
0.004624609835446
0.010728100314736
-0.007582429796457
-0.007582429796457
0.010728100314736
-0.001478909980506
-0.001478909980506
-0.001478909980506
-0.001478909980506
-0.001478909980506
-0.001478909980506
0.004624609835446
-0.001478909980506
-0.007582429796457
-0.001478909980506
-0.007582429796457
0.004624609835446
-0.001478909980506
-0.007582429796457
0.004624609835446
-0.007582429796457
-0.001478909980506
0.010728100314736
-0.001478909980506
0.004624609835446
-0.001478909980506
0.004624609835446
0.004624609835446
-0.001478909980506
0.004624609835446
0.004624609835446
0.004624609835446
0.010728100314736
-0.001478909980506
-0.001478909980506
-0.001478909980506
-0.007582429796457
-0.007582429796457
-0.013685899786651
0.004624609835446
-0.001478909980506
-0.007582429796457
0.010728100314736
0.004624609835446
-0.001478909980506
-0.001478909980506
-0.001478909980506
0.010728100314736
-0.001478909980506
-0.007582429796457
0.004624609835446
-0.001478909980506
0.004624609835446
-0.001478909980506
0.004624609835446
-0.001478909980506
-0.019789500162005
-0.001478909980506
0.004624609835446
-0.001478909980506
-0.007582429796457
-0.013685899786651
0.004624609835446
-0.007582429796457
-0.007582429796457
0.016831599175930
0.004624609835446
0.004624609835446
-0.001478909980506
-0.001478909980506
0.004624609835446
-0.007582429796457
0.004624609835446
0.004624609835446
-0.007582429796457
0.004624609835446
-0.001478909980506
0.004624609835446
0.010728100314736
-0.001478909980506
0.004624609835446
0.004624609835446
0.010728100314736
0.004624609835446
-0.007582429796457
0.004624609835446
-0.001478909980506
-0.001478909980506
-0.001478909980506
-0.007582429796457
0.010728100314736
-0.001478909980506
-0.001478909980506
0.016831599175930
-0.001478909980506
-0.001478909980506
-0.007582429796457
0.010728100314736
0.010728100314736
-0.013685899786651
0.010728100314736
0.010728100314736
-0.001478909980506
0.004624609835446
0.004624609835446
0.004624609835446
-0.001478909980506
-0.001478909980506
0.010728100314736
0.004624609835446
-0.001478909980506
-0.007582429796457
-0.001478909980506
0.016831599175930
-0.001478909980506
-0.007582429796457
0.004624609835446
-0.001478909980506
-0.001478909980506
-0.001478909980506
-0.001478909980506
-0.007582429796457
-0.013685899786651
-0.001478909980506
-0.001478909980506
-0.001478909980506
0.004624609835446
-0.007582429796457
-0.007582429796457
-0.007582429796457
-0.013685899786651
-0.001478909980506
-0.013685899786651
-0.007582429796457
-0.001478909980506
-0.007582429796457
0.004624609835446
-0.001478909980506
-0.001478909980506
0.004624609835446
-0.001478909980506
0.004624609835446
-0.007582429796457
-0.007582429796457
-0.001478909980506
-0.007582429796457
0.004624609835446
0.010728100314736
0.004624609835446
0.004624609835446
-0.001478909980506
0.016831599175930
0.010728100314736
-0.013685899786651
0.004624609835446
0.010728100314736
0.004624609835446
-0.001478909980506
-0.001478909980506
0.010728100314736
-0.013685899786651
-0.007582429796457
0.016831599175930
0.004624609835446
-0.001478909980506
-0.007582429796457
0.004624609835446
0.010728100314736
-0.007582429796457
0.004624609835446
0.010728100314736
-0.001478909980506
-0.007582429796457
-0.007582429796457
0.010728100314736
-0.001478909980506
-0.007582429796457
0.010728100314736
-0.001478909980506
-0.001478909980506
-0.001478909980506
0.004624609835446
0.016831599175930
-0.007582429796457
0.004624609835446
0.004624609835446
-0.001478909980506
0.004624609835446
-0.001478909980506
0.004624609835446
-0.007582429796457
-0.007582429796457
0.010728100314736
-0.001478909980506
0.004624609835446
-0.001478909980506
-0.001478909980506
0.016831599175930
-0.001478909980506
-0.007582429796457
-0.001478909980506
-0.007582429796457
0.004624609835446
-0.007582429796457
-0.007582429796457
0.004624609835446
-0.007582429796457
-0.007582429796457
-0.001478909980506
-0.001478909980506
-0.001478909980506
-0.013685899786651
-0.007582429796457
-0.001478909980506
-0.007582429796457
-0.007582429796457
0.004624609835446
0.010728100314736
-0.007582429796457
-0.013685899786651
0.010728100314736
-0.001478909980506
-0.007582429796457
-0.001478909980506
-0.007582429796457
-0.001478909980506
-0.013685899786651
-0.001478909980506
0.004624609835446
-0.019789500162005
-0.007582429796457
0.004624609835446
0.004624609835446
-0.001478909980506
-0.019789500162005
-0.001478909980506
0.004624609835446
-0.007582429796457
-0.001478909980506
-0.007582429796457
-0.001478909980506
-0.007582429796457
-0.001478909980506
0.016831599175930
-0.007582429796457
-0.013685899786651
-0.001478909980506
0.004624609835446
0.004624609835446
-0.007582429796457
0.004624609835446
0.010728100314736
-0.007582429796457
-0.001478909980506
-0.001478909980506
0.010728100314736
0.010728100314736
-0.001478909980506
0.016831599175930
0.004624609835446
0.004624609835446
0.010728100314736
-0.001478909980506
0.010728100314736
-0.001478909980506
-0.001478909980506
0.010728100314736
0.004624609835446
0.016831599175930
0.004624609835446
0.004624609835446
0.010728100314736
-0.001478909980506
0.010728100314736
0.010728100314736
-0.001478909980506
0.010728100314736
0.010728100314736
0.016831599175930
0.004624609835446
-0.001478909980506
0.022935200482607
0.004624609835446
0.004624609835446
-0.001478909980506
0.004624609835446
0.022935200482607
-0.001478909980506
0.004624609835446
0.010728100314736
-0.001478909980506
0.010728100314736
0.004624609835446
0.022935200482607
0.010728100314736
-0.013685899786651
0.010728100314736
0.022935200482607
0.016831599175930
0.010728100314736
0.010728100314736
0.022935200482607
-0.001478909980506
0.004624609835446
0.022935200482607
0.010728100314736
0.004624609835446
0.010728100314736
0.016831599175930
0.016831599175930
0.004624609835446
0.016831599175930
0.022935200482607
0.010728100314736
0.010728100314736
0.010728100314736
0.022935200482607
0.010728100314736
0.010728100314736
0.016831599175930
0.016831599175930
0.016831599175930
0.010728100314736
0.010728100314736
0.022935200482607
0.010728100314736
0.010728100314736
0.016831599175930
0.010728100314736
0.016831599175930
0.010728100314736
0.010728100314736
0.022935200482607
0.010728100314736
0.010728100314736
0.016831599175930
0.010728100314736
0.016831599175930
0.010728100314736
0.022935200482607
0.029038699343801
0.010728100314736
0.010728100314736
0.010728100314736
0.010728100314736
0.010728100314736
0.010728100314736
0.016831599175930
0.004624609835446
0.004624609835446
0.016831599175930
0.010728100314736
0.016831599175930
0.004624609835446
0.010728100314736
0.016831599175930
-0.001478909980506
-0.001478909980506
0.010728100314736
0.010728100314736
0.010728100314736
-0.001478909980506
0.016831599175930
0.010728100314736
-0.001478909980506
0.010728100314736
0.010728100314736
0.010728100314736
-0.001478909980506
-0.001478909980506
0.022935200482607
0.010728100314736
0.004624609835446
0.010728100314736
0.004624609835446
0.010728100314736
0.004624609835446
0.010728100314736
0.010728100314736
-0.001478909980506
0.010728100314736
0.010728100314736
0.004624609835446
0.010728100314736
-0.001478909980506
0.004624609835446
-0.001478909980506
-0.001478909980506
0.004624609835446
0.004624609835446
0.016831599175930
0.004624609835446
-0.001478909980506
0.016831599175930
0.004624609835446
0.016831599175930
0.010728100314736
0.004624609835446
0.010728100314736
-0.007582429796457
0.016831599175930
0.022935200482607
-0.001478909980506
0.004624609835446
0.016831599175930
0.022935200482607
0.004624609835446
-0.007582429796457
0.016831599175930
0.010728100314736
0.004624609835446
0.010728100314736
0.010728100314736
0.016831599175930
0.004624609835446
0.010728100314736
0.022935200482607
0.004624609835446
-0.001478909980506
0.004624609835446
0.016831599175930
0.016831599175930
0.004624609835446
0.010728100314736
0.016831599175930
-0.001478909980506
0.010728100314736
0.010728100314736
0.010728100314736
0.010728100314736
-0.001478909980506
0.016831599175930
0.004624609835446
0.004624609835446
0.010728100314736
0.004624609835446
0.010728100314736
0.004624609835446
-0.001478909980506
0.016831599175930
0.010728100314736
0.004624609835446
-0.001478909980506
0.004624609835446
0.016831599175930
0.004624609835446
0.004624609835446
-0.001478909980506
-0.001478909980506
0.010728100314736
0.004624609835446
0.010728100314736
0.004624609835446
-0.007582429796457
0.010728100314736
0.010728100314736
0.010728100314736
-0.001478909980506
-0.001478909980506
0.016831599175930
-0.001478909980506
0.004624609835446
0.010728100314736
0.004624609835446
0.004624609835446
-0.001478909980506
0.016831599175930
0.010728100314736
-0.013685899786651
0.004624609835446
0.016831599175930
0.004624609835446
-0.001478909980506
-0.007582429796457
0.010728100314736
0.004624609835446
-0.001478909980506
0.010728100314736
0.010728100314736
0.016831599175930
-0.001478909980506
0.004624609835446
0.016831599175930
-0.007582429796457
0.004624609835446
0.004624609835446
-0.001478909980506
-0.001478909980506
-0.013685899786651
0.010728100314736
0.004624609835446
-0.013685899786651
0.004624609835446
0.004624609835446
0.016831599175930
0.004624609835446
-0.007582429796457
0.010728100314736
-0.001478909980506
-0.007582429796457
-0.001478909980506
-0.001478909980506
0.004624609835446
-0.007582429796457
-0.001478909980506
0.010728100314736
-0.001478909980506
-0.007582429796457
-0.013685899786651
-0.001478909980506
0.004624609835446
-0.013685899786651
-0.001478909980506
-0.001478909980506
-0.001478909980506
-0.001478909980506
-0.001478909980506
0.004624609835446
-0.007582429796457
-0.007582429796457
0.010728100314736
-0.001478909980506
-0.007582429796457
-0.007582429796457
-0.001478909980506
0.004624609835446
-0.019789500162005
-0.001478909980506
0.010728100314736
-0.007582429796457
-0.007582429796457
-0.001478909980506
0.004624609835446
-0.001478909980506
-0.013685899786651
0.004624609835446
0.004624609835446
-0.001478909980506
-0.007582429796457
-0.001478909980506
0.010728100314736
-0.007582429796457
-0.013685899786651
0.010728100314736
-0.001478909980506
0.004624609835446
-0.001478909980506
-0.001478909980506
0.004624609835446
-0.013685899786651
-0.007582429796457
-0.001478909980506
-0.001478909980506
0.004624609835446
-0.001478909980506
0.016831599175930
0.004624609835446
-0.013685899786651
0.004624609835446
-0.001478909980506
0.004624609835446
-0.001478909980506
-0.007582429796457
0.016831599175930
0.004624609835446
-0.001478909980506
0.010728100314736
-0.001478909980506
0.010728100314736
-0.007582429796457
-0.001478909980506
0.004624609835446
-0.007582429796457
0.004624609835446
0.010728100314736
0.004624609835446
0.004624609835446
-0.007582429796457
0.016831599175930
0.010728100314736
-0.001478909980506
0.004624609835446
0.004624609835446
0.004624609835446
-0.001478909980506
0.010728100314736
0.029038699343801
-0.001478909980506
0.004624609835446
0.016831599175930
0.010728100314736
0.010728100314736
-0.001478909980506
0.016831599175930
0.016831599175930
-0.007582429796457
0.010728100314736
0.010728100314736
0.010728100314736
0.010728100314736
0.004624609835446
0.022935200482607
0.004624609835446
0.004624609835446
0.016831599175930
0.010728100314736
0.004624609835446
0.004624609835446
0.016831599175930
0.010728100314736
-0.001478909980506
0.004624609835446
0.010728100314736
0.004624609835446
0.004624609835446
0.004624609835446
0.016831599175930
0.010728100314736
0.004624609835446
0.016831599175930
0.010728100314736
0.016831599175930
0.010728100314736
0.004624609835446
0.016831599175930
0.004624609835446
0.004624609835446
0.010728100314736
0.010728100314736
0.016831599175930
-0.001478909980506
-0.001478909980506
0.010728100314736
0.004624609835446
0.004624609835446
0.004624609835446
0.004624609835446
0.016831599175930
0.004624609835446
0.016831599175930
0.016831599175930
0.004624609835446
0.010728100314736
0.010728100314736
0.016831599175930
0.004624609835446
-0.001478909980506
0.029038699343801
0.016831599175930
0.004624609835446
0.004624609835446
0.010728100314736
0.016831599175930
0.004624609835446
0.010728100314736
0.016831599175930
-0.001478909980506
0.010728100314736
0.010728100314736
0.010728100314736
0.010728100314736
-0.007582429796457
0.016831599175930
0.022935200482607
-0.007582429796457
0.004624609835446
0.010728100314736
0.010728100314736
0.004624609835446
0.004624609835446
0.022935200482607
0.004624609835446
0.004624609835446
0.004624609835446
0.004624609835446
0.010728100314736
0.004624609835446
0.010728100314736
0.016831599175930
-0.001478909980506
0.004624609835446
0.004624609835446
0.016831599175930
0.010728100314736
-0.001478909980506
0.010728100314736
-0.001478909980506
-0.001478909980506
0.010728100314736
0.010728100314736
0.016831599175930
0.004624609835446
0.004624609835446
0.016831599175930
0.004624609835446
0.004624609835446
0.004624609835446
0.004624609835446
0.010728100314736
-0.001478909980506
0.004624609835446
0.010728100314736
0.004624609835446
0.004624609835446
-0.001478909980506
0.010728100314736
0.004624609835446
-0.001478909980506
0.016831599175930
0.016831599175930
0.004624609835446
0.004624609835446
0.004624609835446
0.016831599175930
0.004624609835446
-0.001478909980506
0.022935200482607
0.016831599175930
0.010728100314736
-0.001478909980506
0.010728100314736
0.010728100314736
-0.001478909980506
0.010728100314736
0.016831599175930
0.004624609835446
0.004624609835446
0.004624609835446
0.022935200482607
0.010728100314736
0.004624609835446
0.022935200482607
0.010728100314736
0.004624609835446
0.004624609835446
0.010728100314736
0.022935200482607
0.004624609835446
-0.001478909980506
0.004624609835446
0.004624609835446
0.010728100314736
0.004624609835446
0.010728100314736
0.010728100314736
-0.001478909980506
0.004624609835446
0.010728100314736
0.004624609835446
0.010728100314736
0.010728100314736
0.022935200482607
0.010728100314736
0.004624609835446
0.010728100314736
-0.001478909980506
0.010728100314736
-0.007582429796457
-0.007582429796457
0.022935200482607
0.004624609835446
-0.001478909980506
0.010728100314736
0.010728100314736
0.004624609835446
-0.001478909980506
0.016831599175930
0.016831599175930
-0.007582429796457
0.004624609835446
0.010728100314736
0.016831599175930
0.016831599175930
-0.001478909980506
0.010728100314736
-0.001478909980506
0.004624609835446
0.010728100314736
0.010728100314736
0.010728100314736
-0.007582429796457
0.004624609835446
0.029038699343801
0.010728100314736
0.010728100314736
0.004624609835446
0.010728100314736
0.016831599175930
-0.001478909980506
0.022935200482607
0.004624609835446
0.004624609835446
0.016831599175930
0.010728100314736
0.016831599175930
0.004624609835446
-0.001478909980506
0.016831599175930
0.010728100314736
0.016831599175930
0.010728100314736
0.010728100314736
0.022935200482607
0.004624609835446
0.010728100314736
0.016831599175930
0.010728100314736
0.010728100314736
0.004624609835446
0.016831599175930
0.016831599175930
0.004624609835446
0.010728100314736
0.010728100314736
0.010728100314736
0.010728100314736
0.004624609835446
0.004624609835446
-0.001478909980506
0.004624609835446
0.016831599175930
0.016831599175930
0.016831599175930
0.004624609835446
0.004624609835446
0.016831599175930
0.004624609835446
0.010728100314736
0.004624609835446
-0.001478909980506
-0.001478909980506
-0.001478909980506
0.016831599175930
0.016831599175930
-0.007582429796457
0.004624609835446
0.010728100314736
0.004624609835446
0.004624609835446
-0.001478909980506
0.010728100314736
0.004624609835446
-0.001478909980506
0.016831599175930
0.010728100314736
0.004624609835446
0.004624609835446
0.010728100314736
0.016831599175930
0.004624609835446
0.004624609835446
0.004624609835446
0.004624609835446
0.016831599175930
0.004624609835446
0.016831599175930
0.022935200482607
-0.001478909980506
0.010728100314736
0.010728100314736
0.010728100314736
0.010728100314736
-0.001478909980506
0.010728100314736
-0.001478909980506
-0.001478909980506
0.010728100314736
0.010728100314736
0.010728100314736
-0.001478909980506
-0.001478909980506
0.016831599175930
0.004624609835446
0.010728100314736
0.004624609835446
0.004624609835446
0.010728100314736
-0.007582429796457
0.004624609835446
0.004624609835446
-0.007582429796457
0.004624609835446
0.004624609835446
0.010728100314736
-0.001478909980506
-0.007582429796457
0.016831599175930
-0.001478909980506
-0.001478909980506
0.010728100314736
0.004624609835446
0.004624609835446
-0.007582429796457
-0.001478909980506
0.016831599175930
0.004624609835446
0.004624609835446
0.004624609835446
0.010728100314736
0.010728100314736
-0.001478909980506
0.010728100314736
0.010728100314736
-0.001478909980506
0.010728100314736
0.010728100314736
0.016831599175930
0.010728100314736
0.004624609835446
0.010728100314736
-0.001478909980506
-0.001478909980506
0.004624609835446
0.004624609835446
0.004624609835446
-0.001478909980506
0.004624609835446
0.004624609835446
-0.007582429796457
-0.001478909980506
-0.007582429796457
-0.001478909980506
0.004624609835446
-0.007582429796457
-0.001478909980506
-0.001478909980506
-0.001478909980506
0.004624609835446
-0.001478909980506
0.010728100314736
-0.001478909980506
-0.007582429796457
0.010728100314736
0.004624609835446
-0.001478909980506
-0.001478909980506
0.004624609835446
0.010728100314736
-0.001478909980506
-0.001478909980506
0.004624609835446
-0.001478909980506
-0.007582429796457
-0.001478909980506
0.010728100314736
0.004624609835446
-0.013685899786651
0.010728100314736
0.004624609835446
-0.001478909980506
0.004624609835446
0.004624609835446
0.010728100314736
-0.007582429796457
-0.007582429796457
0.010728100314736
-0.001478909980506
-0.007582429796457
-0.013685899786651
-0.001478909980506
-0.001478909980506
-0.019789500162005
-0.007582429796457
-0.001478909980506
-0.007582429796457
-0.001478909980506
-0.013685899786651
-0.001478909980506
-0.007582429796457
-0.007582429796457
0.010728100314736
-0.007582429796457
-0.007582429796457
-0.007582429796457
-0.013685899786651
0.004624609835446
-0.013685899786651
-0.013685899786651
0.004624609835446
-0.007582429796457
-0.007582429796457
-0.019789500162005
-0.007582429796457
-0.001478909980506
-0.007582429796457
-0.001478909980506
-0.013685899786651
-0.001478909980506
-0.001478909980506
-0.013685899786651
0.004624609835446
-0.007582429796457
-0.013685899786651
-0.001478909980506
-0.001478909980506
0.004624609835446
-0.007582429796457
-0.013685899786651
0.004624609835446
-0.007582429796457
-0.007582429796457
-0.007582429796457
-0.007582429796457
-0.007582429796457
-0.019789500162005
0.004624609835446
-0.001478909980506
-0.013685899786651
-0.007582429796457
-0.007582429796457
0.004624609835446
-0.001478909980506
-0.013685899786651
0.010728100314736
-0.007582429796457
-0.007582429796457
0.004624609835446
0.010728100314736
0.004624609835446
-0.019789500162005
-0.001478909980506
0.010728100314736
-0.013685899786651
-0.007582429796457
-0.001478909980506
-0.001478909980506
-0.007582429796457
-0.019789500162005
0.010728100314736
0.004624609835446
-0.007582429796457
0.004624609835446
0.004624609835446
-0.001478909980506
-0.007582429796457
-0.001478909980506
0.010728100314736
-0.007582429796457
-0.001478909980506
0.004624609835446
0.004624609835446
-0.001478909980506
-0.013685899786651
-0.013685899786651
-0.001478909980506
-0.007582429796457
0.004624609835446
-0.013685899786651
-0.007582429796457
-0.001478909980506
-0.007582429796457
0.010728100314736
-0.001478909980506
-0.007582429796457
-0.001478909980506
-0.001478909980506
0.010728100314736
-0.001478909980506
-0.007582429796457
0.016831599175930
-0.001478909980506
-0.001478909980506
-0.007582429796457
-0.007582429796457
-0.001478909980506
-0.019789500162005
0.004624609835446
0.010728100314736
-0.007582429796457
-0.001478909980506
-0.007582429796457
0.004624609835446
-0.001478909980506
-0.013685899786651
0.004624609835446
-0.001478909980506
-0.001478909980506
-0.007582429796457
-0.007582429796457
0.010728100314736
-0.007582429796457
-0.001478909980506
0.004624609835446
-0.013685899786651
-0.007582429796457
-0.007582429796457
-0.001478909980506
-0.001478909980506
-0.019789500162005
0.004624609835446
0.004624609835446
-0.001478909980506
-0.001478909980506
-0.013685899786651
0.004624609835446
-0.007582429796457
-0.019789500162005
-0.001478909980506
-0.001478909980506
-0.001478909980506
-0.007582429796457
-0.007582429796457
-0.001478909980506
-0.013685899786651
-0.007582429796457
-0.001478909980506
-0.013685899786651
-0.001478909980506
-0.007582429796457
-0.001478909980506
-0.013685899786651
-0.019789500162005
-0.007582429796457
-0.007582429796457
-0.001478909980506
-0.013685899786651
-0.013685899786651
0.004624609835446
-0.007582429796457
-0.019789500162005
-0.007582429796457
-0.001478909980506
-0.007582429796457
-0.019789500162005
-0.013685899786651
-0.001478909980506
-0.025893000885844
-0.019789500162005
-0.007582429796457
-0.007582429796457
-0.007582429796457
-0.019789500162005
-0.007582429796457
-0.001478909980506
-0.013685899786651
-0.007582429796457
-0.001478909980506
-0.007582429796457
-0.007582429796457
-0.013685899786651
0.004624609835446
-0.007582429796457
-0.019789500162005
-0.007582429796457
-0.001478909980506
-0.013685899786651
-0.019789500162005
-0.007582429796457
-0.001478909980506
-0.019789500162005
-0.007582429796457
-0.001478909980506
-0.013685899786651
-0.007582429796457
-0.019789500162005
-0.007582429796457
-0.001478909980506
-0.025893000885844
-0.013685899786651
-0.001478909980506
-0.007582429796457
-0.001478909980506
-0.013685899786651
-0.001478909980506
-0.013685899786651
-0.019789500162005
-0.007582429796457
-0.019789500162005
-0.001478909980506
-0.013685899786651
-0.019789500162005
-0.007582429796457
-0.013685899786651
-0.007582429796457
-0.007582429796457
-0.013685899786651
-0.013685899786651
-0.019789500162005
-0.007582429796457
-0.007582429796457
-0.013685899786651
-0.007582429796457
-0.013685899786651
-0.007582429796457
-0.007582429796457
-0.013685899786651
-0.001478909980506
-0.019789500162005
-0.013685899786651
-0.007582429796457
-0.007582429796457
-0.001478909980506
-0.025893000885844
-0.013685899786651
-0.001478909980506
-0.019789500162005
-0.013685899786651
-0.013685899786651
-0.001478909980506
-0.007582429796457
-0.019789500162005
-0.001478909980506
-0.001478909980506
-0.007582429796457
-0.001478909980506
-0.001478909980506
0.004624609835446
-0.013685899786651
-0.007582429796457
-0.001478909980506
-0.013685899786651
-0.001478909980506
-0.007582429796457
-0.001478909980506
0.004624609835446
-0.013685899786651
-0.007582429796457
0.004624609835446
-0.001478909980506
-0.001478909980506
-0.013685899786651
0.004624609835446
0.004624609835446
-0.007582429796457
0.004624609835446
0.004624609835446
0.004624609835446
-0.001478909980506
-0.007582429796457
0.004624609835446
-0.001478909980506
-0.013685899786651
-0.007582429796457
-0.007582429796457
-0.001478909980506
-0.013685899786651
-0.007582429796457
0.004624609835446
-0.001478909980506
-0.001478909980506
-0.001478909980506
-0.007582429796457
-0.001478909980506
-0.001478909980506
0.010728100314736
-0.001478909980506
-0.013685899786651
-0.001478909980506
-0.007582429796457
-0.001478909980506
-0.001478909980506
-0.007582429796457
0.010728100314736
-0.007582429796457
-0.013685899786651
-0.001478909980506
-0.007582429796457
-0.001478909980506
-0.007582429796457
-0.001478909980506
0.004624609835446
-0.013685899786651
0.004624609835446
0.010728100314736
0.004624609835446
-0.001478909980506
-0.007582429796457
0.010728100314736
-0.001478909980506
-0.007582429796457
-0.001478909980506
-0.013685899786651
0.004624609835446
0.004624609835446
-0.001478909980506
0.004624609835446
-0.007582429796457
-0.001478909980506
-0.001478909980506
-0.001478909980506
-0.001478909980506
-0.007582429796457
0.010728100314736
0.004624609835446
-0.007582429796457
0.016831599175930
0.004624609835446
0.004624609835446
0.004624609835446
-0.007582429796457
0.010728100314736
-0.007582429796457
-0.007582429796457
0.004624609835446
-0.001478909980506
0.010728100314736
-0.013685899786651
-0.007582429796457
0.016831599175930
-0.001478909980506
-0.001478909980506
-0.001478909980506
0.004624609835446
0.010728100314736
-0.007582429796457
0.010728100314736
0.010728100314736
0.010728100314736
0.004624609835446
-0.007582429796457
0.004624609835446
-0.001478909980506
-0.001478909980506
0.022935200482607
0.004624609835446
-0.007582429796457
-0.001478909980506
0.010728100314736
0.016831599175930
-0.007582429796457
0.004624609835446
0.016831599175930
-0.001478909980506
0.004624609835446
0.004624609835446
0.010728100314736
0.010728100314736
0.004624609835446
0.016831599175930
0.004624609835446
-0.001478909980506
0.010728100314736
0.004624609835446
0.010728100314736
0.010728100314736
0.004624609835446
0.010728100314736
0.004624609835446
-0.001478909980506
-0.001478909980506
0.004624609835446
0.004624609835446
-0.007582429796457
0.004624609835446
0.010728100314736
0.004624609835446
0.004624609835446
0.004624609835446
0.010728100314736
0.004624609835446
-0.007582429796457
0.010728100314736
0.010728100314736
0.004624609835446
0.004624609835446
-0.001478909980506
0.010728100314736
0.004624609835446
-0.013685899786651
0.004624609835446
-0.001478909980506
-0.007582429796457
-0.001478909980506
0.004624609835446
0.004624609835446
-0.007582429796457
0.004624609835446
0.016831599175930
0.010728100314736
0.004624609835446
-0.013685899786651
0.004624609835446
0.004624609835446
-0.013685899786651
0.004624609835446
0.004624609835446
-0.001478909980506
-0.001478909980506
-0.001478909980506
0.010728100314736
-0.007582429796457
-0.013685899786651
0.004624609835446
-0.001478909980506
-0.007582429796457
-0.001478909980506
-0.001478909980506
0.004624609835446
-0.007582429796457
0.010728100314736
0.004624609835446
-0.001478909980506
0.004624609835446
-0.013685899786651
0.004624609835446
-0.001478909980506
-0.007582429796457
0.004624609835446
-0.007582429796457
-0.007582429796457
-0.001478909980506
-0.007582429796457
-0.001478909980506
-0.007582429796457
-0.007582429796457
-0.007582429796457
-0.001478909980506
-0.001478909980506
-0.007582429796457
-0.001478909980506
-0.001478909980506
-0.001478909980506
0.004624609835446
-0.001478909980506
0.004624609835446
-0.001478909980506
-0.013685899786651
0.004624609835446
0.016831599175930
-0.007582429796457
-0.007582429796457
0.004624609835446
0.004624609835446
-0.001478909980506
-0.001478909980506
0.004624609835446
-0.001478909980506
-0.007582429796457
-0.001478909980506
0.010728100314736
0.004624609835446
-0.013685899786651
0.004624609835446
-0.001478909980506
-0.013685899786651
-0.001478909980506
0.004624609835446
-0.001478909980506
-0.007582429796457
-0.019789500162005
-0.001478909980506
0.004624609835446
-0.013685899786651
-0.001478909980506
0.004624609835446
-0.007582429796457
-0.013685899786651
-0.007582429796457
0.004624609835446
-0.001478909980506
-0.007582429796457
-0.007582429796457
-0.001478909980506
0.004624609835446
-0.019789500162005
-0.007582429796457
0.004624609835446
-0.013685899786651
-0.001478909980506
-0.007582429796457
-0.001478909980506
-0.001478909980506
-0.019789500162005
-0.013685899786651
-0.007582429796457
-0.007582429796457
-0.007582429796457
-0.013685899786651
0.004624609835446
-0.007582429796457
-0.007582429796457
0.004624609835446
-0.001478909980506
0.004624609835446
-0.007582429796457
-0.007582429796457
0.004624609835446
-0.013685899786651
-0.001478909980506
-0.001478909980506
-0.013685899786651
-0.001478909980506
-0.007582429796457
-0.001478909980506
-0.007582429796457
-0.013685899786651
0.004624609835446
-0.007582429796457
-0.013685899786651
-0.019789500162005
-0.001478909980506
0.004624609835446
-0.019789500162005
-0.013685899786651
-0.001478909980506
-0.019789500162005
-0.007582429796457
-0.013685899786651
-0.001478909980506
-0.001478909980506
-0.025893000885844
-0.007582429796457
-0.007582429796457
-0.013685899786651
-0.007582429796457
-0.007582429796457
0.004624609835446
-0.007582429796457
-0.013685899786651
-0.001478909980506
-0.007582429796457
-0.001478909980506
-0.007582429796457
-0.007582429796457
-0.001478909980506
-0.019789500162005
-0.007582429796457
-0.013685899786651
-0.019789500162005
-0.007582429796457
-0.013685899786651
-0.001478909980506
-0.001478909980506
-0.013685899786651
-0.013685899786651
-0.007582429796457
-0.001478909980506
-0.013685899786651
-0.013685899786651
0.004624609835446
-0.007582429796457
-0.013685899786651
-0.007582429796457
-0.007582429796457
-0.001478909980506
-0.019789500162005
-0.013685899786651
-0.001478909980506
-0.013685899786651
-0.013685899786651
-0.007582429796457
-0.007582429796457
-0.013685899786651
-0.019789500162005
-0.007582429796457
-0.007582429796457
-0.013685899786651
-0.013685899786651
-0.013685899786651
-0.007582429796457
-0.013685899786651
-0.013685899786651
-0.001478909980506
-0.019789500162005
-0.025893000885844
-0.013685899786651
-0.013685899786651
-0.013685899786651
-0.025893000885844
-0.013685899786651
0.004624609835446
-0.013685899786651
-0.007582429796457
-0.007582429796457
-0.013685899786651
-0.013685899786651
-0.019789500162005
-0.001478909980506
-0.007582429796457
-0.013685899786651
-0.007582429796457
-0.013685899786651
-0.001478909980506
-0.013685899786651
-0.013685899786651
0.004624609835446
-0.007582429796457
-0.007582429796457
-0.013685899786651
-0.007582429796457
0.004624609835446
-0.013685899786651
-0.013685899786651
-0.007582429796457
-0.013685899786651
-0.013685899786651
-0.013685899786651
0.004624609835446
-0.001478909980506
-0.019789500162005
0.004624609835446
-0.007582429796457
-0.007582429796457
-0.001478909980506
-0.007582429796457
0.004624609835446
-0.007582429796457
-0.019789500162005
-0.007582429796457
-0.013685899786651
-0.007582429796457
-0.007582429796457
-0.001478909980506
-0.001478909980506
-0.013685899786651
-0.001478909980506
-0.007582429796457
-0.007582429796457
-0.013685899786651
-0.013685899786651
-0.001478909980506
-0.013685899786651
-0.019789500162005
0.004624609835446
-0.007582429796457
-0.013685899786651
-0.007582429796457
-0.007582429796457
-0.001478909980506
-0.013685899786651
-0.013685899786651
-0.001478909980506
-0.001478909980506
-0.007582429796457
-0.013685899786651
-0.001478909980506
-0.001478909980506
-0.013685899786651
-0.001478909980506
-0.001478909980506
-0.007582429796457
-0.007582429796457
-0.013685899786651
-0.007582429796457
-0.007582429796457
-0.013685899786651
-0.001478909980506
0.004624609835446
-0.007582429796457
-0.013685899786651
-0.001478909980506
0.004624609835446
-0.007582429796457
-0.007582429796457
-0.001478909980506
-0.007582429796457
-0.007582429796457
-0.013685899786651
0.004624609835446
0.004624609835446
-0.013685899786651
-0.001478909980506
-0.001478909980506
-0.007582429796457
-0.001478909980506
-0.013685899786651
0.004624609835446
-0.001478909980506
-0.013685899786651
-0.001478909980506
-0.001478909980506
-0.001478909980506
-0.001478909980506
-0.001478909980506
0.004624609835446
-0.007582429796457
-0.007582429796457
0.004624609835446
-0.007582429796457
-0.001478909980506
-0.007582429796457
0.010728100314736
0.010728100314736
-0.007582429796457
0.004624609835446
0.004624609835446
-0.001478909980506
-0.001478909980506
-0.013685899786651
0.004624609835446
0.004624609835446
-0.007582429796457
-0.001478909980506
0.004624609835446
0.010728100314736
-0.007582429796457
-0.001478909980506
0.004624609835446
-0.007582429796457
0.004624609835446
-0.001478909980506
-0.001478909980506
0.004624609835446
-0.013685899786651
0.010728100314736
0.004624609835446
-0.013685899786651
-0.001478909980506
-0.001478909980506
-0.001478909980506
-0.007582429796457
-0.013685899786651
-0.001478909980506
-0.013685899786651
-0.001478909980506
-0.007582429796457
-0.001478909980506
-0.001478909980506
-0.013685899786651
0.004624609835446
0.004624609835446
-0.007582429796457
-0.001478909980506
-0.007582429796457
-0.001478909980506
-0.001478909980506
-0.019789500162005
0.010728100314736
0.010728100314736
-0.001478909980506
-0.001478909980506
-0.001478909980506
-0.001478909980506
-0.007582429796457
-0.007582429796457
0.010728100314736
-0.007582429796457
-0.007582429796457
-0.001478909980506
0.004624609835446
0.004624609835446
-0.019789500162005
-0.001478909980506
0.004624609835446
-0.013685899786651
-0.001478909980506
-0.007582429796457
-0.001478909980506
-0.007582429796457
-0.013685899786651
-0.001478909980506
-0.001478909980506
-0.007582429796457
-0.001478909980506
-0.001478909980506
0.016831599175930
-0.001478909980506
-0.007582429796457
0.010728100314736
0.004624609835446
0.004624609835446
-0.001478909980506
0.004624609835446
0.010728100314736
-0.013685899786651
0.004624609835446
0.016831599175930
-0.001478909980506
0.004624609835446
-0.001478909980506
0.010728100314736
0.010728100314736
-0.007582429796457
0.010728100314736
0.010728100314736
0.004624609835446
0.004624609835446
-0.001478909980506
0.004624609835446
-0.007582429796457
-0.001478909980506
0.004624609835446
-0.001478909980506
0.016831599175930
0.004624609835446
0.004624609835446
0.004624609835446
-0.007582429796457
0.016831599175930
0.016831599175930
0.010728100314736
0.010728100314736
-0.001478909980506
0.016831599175930
0.010728100314736
0.004624609835446
0.016831599175930
0.004624609835446
0.010728100314736
0.004624609835446
0.004624609835446
0.016831599175930
-0.007582429796457
0.010728100314736
0.010728100314736
0.004624609835446
0.016831599175930
-0.001478909980506
0.010728100314736
0.016831599175930
-0.001478909980506
0.016831599175930
0.016831599175930
0.010728100314736
0.010728100314736
0.004624609835446
0.022935200482607
0.004624609835446
0.004624609835446
0.010728100314736
0.004624609835446
0.010728100314736
0.004624609835446
0.010728100314736
0.022935200482607
-0.001478909980506
-0.001478909980506
0.004624609835446
0.016831599175930
0.016831599175930
-0.007582429796457
0.010728100314736
0.010728100314736
0.004624609835446
0.016831599175930
0.010728100314736
0.010728100314736
0.004624609835446
0.004624609835446
0.016831599175930
-0.001478909980506
-0.007582429796457
-0.001478909980506
0.004624609835446
0.016831599175930
-0.007582429796457
-0.001478909980506
0.010728100314736
0.004624609835446
0.010728100314736
0.004624609835446
-0.001478909980506
0.004624609835446
-0.001478909980506
0.004624609835446
0.004624609835446
0.004624609835446
0.010728100314736
0.010728100314736
0.010728100314736
-0.007582429796457
-0.001478909980506
0.016831599175930
-0.001478909980506
-0.001478909980506
-0.007582429796457
-0.001478909980506
0.016831599175930
0.010728100314736
0.004624609835446
0.010728100314736
-0.001478909980506
0.016831599175930
0.010728100314736
0.004624609835446
0.004624609835446
-0.001478909980506
0.016831599175930
0.010728100314736
0.004624609835446
0.004624609835446
-0.007582429796457
0.004624609835446
-0.001478909980506
0.004624609835446
0.016831599175930
-0.007582429796457
-0.001478909980506
0.004624609835446
0.010728100314736
0.010728100314736
-0.007582429796457
0.004624609835446
0.010728100314736
0.004624609835446
0.010728100314736
0.004624609835446
0.010728100314736
0.010728100314736
-0.001478909980506
0.010728100314736
0.004624609835446
0.010728100314736
0.004624609835446
-0.001478909980506
0.016831599175930
0.004624609835446
0.010728100314736
0.010728100314736
-0.001478909980506
0.010728100314736
0.004624609835446
0.016831599175930
0.016831599175930
-0.001478909980506
0.004624609835446
0.010728100314736
0.010728100314736
0.004624609835446
0.004624609835446
0.022935200482607
0.010728100314736
-0.001478909980506
0.010728100314736
0.004624609835446
0.004624609835446
-0.007582429796457
-0.001478909980506
0.016831599175930
0.004624609835446
-0.001478909980506
0.004624609835446
0.004624609835446
0.010728100314736
0.004624609835446
0.004624609835446
0.016831599175930
0.004624609835446
0.004624609835446
0.010728100314736
0.010728100314736
-0.001478909980506
-0.001478909980506
0.010728100314736
-0.001478909980506
-0.001478909980506
0.004624609835446
-0.001478909980506
-0.001478909980506
-0.001478909980506
-0.007582429796457
0.010728100314736
0.004624609835446
-0.007582429796457
-0.001478909980506
0.004624609835446
-0.001478909980506
-0.013685899786651
-0.001478909980506
0.004624609835446
-0.007582429796457
0.004624609835446
0.004624609835446
-0.001478909980506
-0.007582429796457
-0.013685899786651
0.004624609835446
0.010728100314736
-0.007582429796457
-0.007582429796457
-0.013685899786651
-0.001478909980506
-0.001478909980506
-0.007582429796457
0.004624609835446
-0.013685899786651
-0.007582429796457
0.004624609835446
0.004624609835446
0.004624609835446
-0.013685899786651
-0.001478909980506
0.010728100314736
-0.007582429796457
-0.007582429796457
-0.001478909980506
-0.001478909980506
-0.007582429796457
-0.013685899786651
0.010728100314736
-0.001478909980506
-0.001478909980506
-0.001478909980506
-0.007582429796457
0.010728100314736
-0.007582429796457
-0.007582429796457
0.010728100314736
-0.007582429796457
-0.001478909980506
0.004624609835446
0.010728100314736
0.010728100314736
-0.001478909980506
0.010728100314736
0.010728100314736
-0.001478909980506
0.004624609835446
-0.001478909980506
0.004624609835446
-0.001478909980506
-0.007582429796457
0.010728100314736
-0.001478909980506
-0.001478909980506
-0.001478909980506
-0.001478909980506
0.016831599175930
-0.007582429796457
-0.001478909980506
0.010728100314736
-0.001478909980506
0.010728100314736
-0.001478909980506
0.004624609835446
0.004624609835446
-0.001478909980506
0.010728100314736
0.004624609835446
0.004624609835446
-0.001478909980506
-0.007582429796457
0.010728100314736
-0.001478909980506
-0.007582429796457
0.010728100314736
0.004624609835446
0.004624609835446
-0.001478909980506
0.004624609835446
0.016831599175930
0.004624609835446
0.010728100314736
0.016831599175930
0.010728100314736
0.004624609835446
0.004624609835446
0.016831599175930
0.004624609835446
-0.007582429796457
0.010728100314736
0.016831599175930
0.016831599175930
-0.001478909980506
-0.007582429796457
0.010728100314736
0.010728100314736
0.010728100314736
0.016831599175930
0.004624609835446
0.010728100314736
0.010728100314736
0.016831599175930
0.022935200482607
-0.007582429796457
0.004624609835446
0.010728100314736
0.010728100314736
0.010728100314736
-0.001478909980506
0.016831599175930
0.010728100314736
-0.001478909980506
0.010728100314736
0.010728100314736
0.016831599175930
0.004624609835446
-0.007582429796457
0.016831599175930
-0.001478909980506
-0.001478909980506
0.010728100314736
0.004624609835446
0.010728100314736
0.010728100314736
0.016831599175930
0.016831599175930
-0.007582429796457
0.004624609835446
-0.001478909980506
-0.001478909980506
0.010728100314736
-0.007582429796457
0.004624609835446
-0.001478909980506
0.004624609835446
0.016831599175930
0.004624609835446
0.016831599175930
0.004624609835446
0.004624609835446
0.016831599175930
0.004624609835446
0.004624609835446
0.010728100314736
0.004624609835446
0.016831599175930
-0.001478909980506
0.004624609835446
0.004624609835446
-0.001478909980506
0.004624609835446
0.004624609835446
0.010728100314736
-0.001478909980506
-0.019789500162005
0.004624609835446
0.010728100314736
0.004624609835446
-0.001478909980506
0.004624609835446
0.010728100314736
-0.007582429796457
0.004624609835446
0.016831599175930
0.004624609835446
0.004624609835446
0.004624609835446
0.004624609835446
-0.001478909980506
-0.013685899786651
0.010728100314736
0.010728100314736
-0.007582429796457
-0.001478909980506
-0.001478909980506
0.010728100314736
-0.001478909980506
-0.019789500162005
-0.001478909980506
-0.001478909980506
-0.001478909980506
-0.001478909980506
-0.001478909980506
-0.007582429796457
-0.007582429796457
0.004624609835446
0.004624609835446
-0.013685899786651
-0.013685899786651
-0.007582429796457
-0.001478909980506
-0.001478909980506
-0.013685899786651
-0.007582429796457
-0.001478909980506
-0.001478909980506
0.004624609835446
0.004624609835446
-0.001478909980506
-0.007582429796457
-0.007582429796457
0.004624609835446
-0.001478909980506
-0.007582429796457
-0.001478909980506
-0.001478909980506
-0.001478909980506
-0.007582429796457
-0.007582429796457
-0.007582429796457
-0.007582429796457
-0.001478909980506
-0.007582429796457
-0.007582429796457
-0.001478909980506
-0.013685899786651
-0.001478909980506
-0.001478909980506
-0.007582429796457
-0.001478909980506
-0.007582429796457
-0.007582429796457
-0.013685899786651
-0.025893000885844
-0.007582429796457
-0.007582429796457
-0.007582429796457
-0.013685899786651
-0.013685899786651
-0.007582429796457
-0.025893000885844
-0.019789500162005
-0.013685899786651
-0.019789500162005
-0.013685899786651
-0.019789500162005
-0.007582429796457
-0.007582429796457
-0.025893000885844
-0.013685899786651
-0.007582429796457
-0.007582429796457
-0.007582429796457
-0.019789500162005
-0.007582429796457
-0.019789500162005
-0.013685899786651
-0.007582429796457
-0.019789500162005
-0.013685899786651
-0.019789500162005
-0.013685899786651
-0.001478909980506
-0.019789500162005
-0.013685899786651
-0.013685899786651
-0.013685899786651
-0.007582429796457
-0.019789500162005
-0.001478909980506
-0.013685899786651
-0.019789500162005
-0.013685899786651
-0.019789500162005
-0.013685899786651
-0.007582429796457
-0.013685899786651
-0.001478909980506
-0.013685899786651
-0.013685899786651
-0.007582429796457
-0.013685899786651
-0.007582429796457
-0.019789500162005
-0.007582429796457
-0.001478909980506
-0.013685899786651
-0.007582429796457
-0.013685899786651
-0.001478909980506
-0.001478909980506
-0.019789500162005
-0.001478909980506
-0.007582429796457
-0.013685899786651
-0.007582429796457
-0.001478909980506
0.004624609835446
-0.001478909980506
-0.007582429796457
0.010728100314736
-0.007582429796457
-0.013685899786651
-0.007582429796457
-0.001478909980506
0.010728100314736
-0.007582429796457
-0.007582429796457
-0.001478909980506
-0.007582429796457
-0.001478909980506
-0.007582429796457
-0.001478909980506
-0.001478909980506
-0.013685899786651
-0.001478909980506
-0.013685899786651
-0.013685899786651
-0.001478909980506
-0.007582429796457
-0.001478909980506
-0.007582429796457
-0.013685899786651
0.004624609835446
-0.013685899786651
-0.007582429796457
-0.007582429796457
-0.007582429796457
0.010728100314736
-0.007582429796457
-0.001478909980506
0.004624609835446
-0.007582429796457
0.004624609835446
-0.001478909980506
0.004624609835446
-0.001478909980506
-0.013685899786651
0.010728100314736
0.004624609835446
0.004624609835446
-0.001478909980506
-0.013685899786651
0.010728100314736
-0.001478909980506
-0.007582429796457
0.004624609835446
-0.001478909980506
0.004624609835446
-0.007582429796457
0.004624609835446
0.010728100314736
-0.007582429796457
0.004624609835446
0.004624609835446
-0.001478909980506
0.004624609835446
-0.013685899786651
0.010728100314736
0.004624609835446
-0.013685899786651
0.004624609835446
-0.001478909980506
0.004624609835446
-0.007582429796457
-0.007582429796457
0.016831599175930
-0.001478909980506
0.004624609835446
0.004624609835446
-0.001478909980506
0.010728100314736
-0.007582429796457
0.010728100314736
0.010728100314736
-0.007582429796457
0.004624609835446
0.004624609835446
0.010728100314736
0.004624609835446
-0.001478909980506
0.016831599175930
0.010728100314736
0.010728100314736
0.004624609835446
-0.001478909980506
0.010728100314736
0.004624609835446
0.010728100314736
0.016831599175930
-0.001478909980506
0.010728100314736
0.004624609835446
0.010728100314736
0.016831599175930
-0.001478909980506
0.004624609835446
0.010728100314736
0.004624609835446
0.010728100314736
0.010728100314736
0.010728100314736
0.004624609835446
-0.001478909980506
0.016831599175930
0.010728100314736
0.004624609835446
0.004624609835446
0.010728100314736
0.016831599175930
-0.001478909980506
0.004624609835446
0.016831599175930
0.010728100314736
0.010728100314736
0.004624609835446
0.004624609835446
0.004624609835446
0.004624609835446
0.022935200482607
0.016831599175930
-0.001478909980506
0.010728100314736
0.010728100314736
0.016831599175930
0.004624609835446
-0.001478909980506
0.016831599175930
0.010728100314736
0.010728100314736
0.010728100314736
0.004624609835446
0.016831599175930
0.010728100314736
0.004624609835446
0.010728100314736
-0.001478909980506
0.016831599175930
0.010728100314736
0.010728100314736
0.016831599175930
-0.001478909980506
0.016831599175930
0.010728100314736
0.004624609835446
0.004624609835446
-0.001478909980506
0.016831599175930
0.016831599175930
0.004624609835446
0.010728100314736
0.004624609835446
0.016831599175930
0.004624609835446
0.010728100314736
0.022935200482607
0.004624609835446
0.010728100314736
0.016831599175930
0.010728100314736
0.016831599175930
0.004624609835446
0.016831599175930
0.010728100314736
-0.001478909980506
0.004624609835446
0.010728100314736
0.010728100314736
0.004624609835446
-0.001478909980506
0.016831599175930
0.010728100314736
0.010728100314736
0.016831599175930
0.016831599175930
0.010728100314736
-0.001478909980506
0.016831599175930
0.016831599175930
-0.007582429796457
0.004624609835446
0.016831599175930
0.010728100314736
0.010728100314736
0.004624609835446
0.010728100314736
0.004624609835446
-0.007582429796457
0.004624609835446
0.010728100314736
0.004624609835446
-0.007582429796457
-0.001478909980506
0.010728100314736
-0.001478909980506
-0.001478909980506
0.016831599175930
0.004624609835446
0.004624609835446
0.004624609835446
0.010728100314736
0.004624609835446
-0.007582429796457
0.004624609835446
0.010728100314736
-0.001478909980506
-0.001478909980506
-0.007582429796457
-0.001478909980506
0.004624609835446
-0.007582429796457
-0.001478909980506
-0.001478909980506
-0.001478909980506
-0.001478909980506
-0.001478909980506
0.004624609835446
-0.001478909980506
-0.001478909980506
-0.001478909980506
-0.007582429796457
0.010728100314736
-0.001478909980506
-0.001478909980506
0.016831599175930
-0.007582429796457
-0.001478909980506
0.004624609835446
0.004624609835446
-0.001478909980506
-0.013685899786651
0.010728100314736
0.004624609835446
-0.007582429796457
0.004624609835446
0.004624609835446
-0.001478909980506
-0.007582429796457
-0.001478909980506
0.016831599175930
-0.007582429796457
-0.013685899786651
-0.001478909980506
-0.001478909980506
0.004624609835446
-0.013685899786651
-0.001478909980506
0.010728100314736
-0.019789500162005
-0.007582429796457
-0.001478909980506
0.004624609835446
-0.001478909980506
-0.007582429796457
0.010728100314736
-0.007582429796457
-0.001478909980506
0.004624609835446
-0.007582429796457
0.004624609835446
-0.013685899786651
-0.007582429796457
0.010728100314736
-0.007582429796457
0.004624609835446
-0.001478909980506
-0.001478909980506
-0.001478909980506
-0.025893000885844
-0.007582429796457
-0.007582429796457
-0.013685899786651
-0.007582429796457
-0.013685899786651
-0.007582429796457
-0.013685899786651
-0.019789500162005
0.004624609835446
-0.007582429796457
-0.007582429796457
-0.013685899786651
-0.007582429796457
0.004624609835446
-0.007582429796457
-0.001478909980506
-0.001478909980506
-0.001478909980506
-0.001478909980506
-0.007582429796457
0.004624609835446
-0.007582429796457
-0.025893000885844
-0.001478909980506
-0.001478909980506
-0.007582429796457
-0.013685899786651
-0.007582429796457
0.010728100314736
-0.013685899786651
-0.019789500162005
0.004624609835446
-0.001478909980506
-0.007582429796457
-0.013685899786651
-0.007582429796457
-0.001478909980506
-0.019789500162005
-0.007582429796457
-0.001478909980506
-0.025893000885844
-0.019789500162005
-0.007582429796457
-0.001478909980506
-0.007582429796457
-0.019789500162005
-0.007582429796457
-0.013685899786651
-0.013685899786651
-0.007582429796457
-0.013685899786651
-0.007582429796457
-0.013685899786651
-0.007582429796457
0.004624609835446
-0.013685899786651
-0.007582429796457
-0.007582429796457
-0.001478909980506
0.004624609835446
-0.013685899786651
-0.007582429796457
-0.007582429796457
-0.007582429796457
-0.001478909980506
-0.007582429796457
-0.001478909980506
-0.001478909980506
-0.013685899786651
0.004624609835446
0.004624609835446
0.004624609835446
-0.007582429796457
-0.013685899786651
0.004624609835446
-0.007582429796457
-0.001478909980506
0.004624609835446
-0.001478909980506
-0.001478909980506
-0.013685899786651
-0.001478909980506
0.010728100314736
-0.007582429796457
-0.001478909980506
0.004624609835446
0.004624609835446
0.004624609835446
-0.007582429796457
0.004624609835446
-0.001478909980506
[truncated: 532,546 more chars]
