# Supplementary material for: Small Size of Recorded Neuronal Structures Confines the Accuracy in Direct Axonal Voltage Measurements
Source: eNeuro. 2021 Aug 2;8(4):ENEURO.0059-21.2021. doi: 10.1523/ENEURO.0059-21.2021 (PMC8342265; doi:10.1523/ENEURO.0059-21.2021)
Supplement: Extended Data 1 — NEURON codes producing data shown in Figures 2, 5, 8. Download Extended Data 1, ZIP file. [file enu-eN-NWR-0059-21-s01.zip › realistic amplifier model/1_amplifier construction/predicting Rf associated stray capacitance/R1=20_C1=0_R2=0_C2=0_woBB_woCPN.dat]

0.015622399747372
0.009518889710307
-0.020998699590564
-0.014895199798048
0.021725900471210
0.003415379906073
-0.020998699590564
-0.008791659958661
0.009518889710307
-0.002688139909878
-0.027102200314403
-0.002688139909878
0.021725900471210
-0.014895199798048
-0.020998699590564
-0.002688139909878
0.015622399747372
0.003415379906073
-0.020998699590564
-0.002688139909878
0.015622399747372
-0.008791659958661
-0.020998699590564
0.003415379906073
0.015622399747372
-0.014895199798048
-0.014895199798048
0.015622399747372
0.009518889710307
-0.008791659958661
-0.020998699590564
0.009518889710307
0.015622399747372
-0.014895199798048
-0.008791659958661
0.021725900471210
0.003415379906073
-0.020998699590564
-0.002688139909878
0.027829399332404
0.003415379906073
-0.027102200314403
0.003415379906073
0.027829399332404
0.003415379906073
-0.014895199798048
0.009518889710307
0.021725900471210
-0.014895199798048
-0.008791659958661
0.021725900471210
0.015622399747372
-0.014895199798048
-0.020998699590564
0.015622399747372
0.015622399747372
-0.027102200314403
-0.020998699590564
0.009518889710307
-0.002688139909878
-0.027102200314403
-0.002688139909878
0.009518889710307
-0.002688139909878
-0.014895199798048
0.003415379906073
0.021725900471210
0.003415379906073
-0.020998699590564
-0.002688139909878
0.009518889710307
-0.008791659958661
-0.014895199798048
0.015622399747372
0.015622399747372
-0.008791659958661
-0.020998699590564
0.009518889710307
0.021725900471210
-0.008791659958661
-0.014895199798048
0.009518889710307
0.009518889710307
-0.014895199798048
-0.008791659958661
0.021725900471210
0.009518889710307
-0.014895199798048
0.003415379906073
0.027829399332404
0.009518889710307
-0.020998699590564
-0.002688139909878
0.021725900471210
0.003415379906073
-0.020998699590564
-0.002688139909878
0.009518889710307
-0.014895199798048
-0.020998699590564
0.015622399747372
0.015622399747372
-0.008791659958661
-0.020998699590564
0.009518889710307
0.015622399747372
-0.008791659958661
-0.014895199798048
0.009518889710307
-0.002688139909878
-0.020998699590564
-0.002688139909878
0.015622399747372
0.003415379906073
-0.014895199798048
-0.002688139909878
0.015622399747372
-0.002688139909878
-0.020998699590564
0.003415379906073
0.009518889710307
-0.014895199798048
-0.020998699590564
0.003415379906073
0.009518889710307
-0.014895199798048
-0.020998699590564
0.015622399747372
0.021725900471210
-0.008791659958661
-0.014895199798048
0.009518889710307
0.009518889710307
-0.014895199798048
-0.002688139909878
0.021725900471210
0.003415379906073
-0.020998699590564
0.003415379906073
0.027829399332404
0.003415379906073
-0.027102200314403
0.003415379906073
0.027829399332404
-0.002688139909878
-0.014895199798048
0.009518889710307
0.027829399332404
-0.002688139909878
-0.014895199798048
0.009518889710307
0.015622399747372
-0.008791659958661
-0.020998699590564
0.009518889710307
0.021725900471210
-0.014895199798048
-0.008791659958661
0.009518889710307
0.003415379906073
-0.020998699590564
-0.008791659958661
0.021725900471210
0.015622399747372
-0.008791659958661
0.003415379906073
0.027829399332404
0.003415379906073
-0.014895199798048
0.009518889710307
0.021725900471210
-0.002688139909878
-0.014895199798048
0.009518889710307
0.015622399747372
-0.008791659958661
-0.008791659958661
0.021725900471210
0.021725900471210
-0.008791659958661
-0.008791659958661
0.009518889710307
0.009518889710307
-0.008791659958661
-0.002688139909878
0.015622399747372
0.003415379906073
-0.014895199798048
0.003415379906073
0.027829399332404
0.009518889710307
-0.014895199798048
0.003415379906073
0.009518889710307
-0.014895199798048
-0.020998699590564
0.009518889710307
0.021725900471210
0.003415379906073
-0.014895199798048
0.009518889710307
0.015622399747372
-0.014895199798048
-0.014895199798048
0.009518889710307
0.009518889710307
-0.020998699590564
-0.020998699590564
0.009518889710307
0.009518889710307
-0.014895199798048
-0.002688139909878
0.021725900471210
0.003415379906073
-0.020998699590564
-0.002688139909878
0.015622399747372
0.003415379906073
-0.014895199798048
-0.002688139909878
0.021725900471210
-0.002688139909878
-0.027102200314403
0.009518889710307
0.015622399747372
-0.008791659958661
-0.020998699590564
0.009518889710307
0.021725900471210
-0.008791659958661
-0.014895199798048
0.009518889710307
0.009518889710307
-0.008791659958661
-0.014895199798048
0.009518889710307
0.003415379906073
-0.014895199798048
0.003415379906073
0.021725900471210
0.003415379906073
-0.014895199798048
-0.002688139909878
0.021725900471210
0.009518889710307
-0.014895199798048
0.003415379906073
0.021725900471210
-0.002688139909878
-0.020998699590564
0.009518889710307
0.021725900471210
-0.008791659958661
-0.008791659958661
0.009518889710307
0.009518889710307
-0.008791659958661
-0.020998699590564
0.009518889710307
0.009518889710307
-0.020998699590564
-0.014895199798048
0.015622399747372
0.009518889710307
-0.014895199798048
-0.014895199798048
0.009518889710307
-0.008791659958661
-0.014895199798048
0.003415379906073
0.009518889710307
-0.002688139909878
-0.020998699590564
0.003415379906073
0.009518889710307
-0.014895199798048
-0.020998699590564
-0.002688139909878
0.015622399747372
-0.002688139909878
-0.020998699590564
0.009518889710307
0.015622399747372
-0.014895199798048
-0.008791659958661
0.009518889710307
0.003415379906073
-0.014895199798048
-0.008791659958661
0.015622399747372
0.003415379906073
-0.014895199798048
-0.008791659958661
0.015622399747372
0.009518889710307
-0.020998699590564
-0.014895199798048
0.015622399747372
-0.002688139909878
-0.014895199798048
0.003415379906073
0.009518889710307
-0.014895199798048
-0.027102200314403
0.003415379906073
0.003415379906073
-0.020998699590564
-0.020998699590564
0.003415379906073
0.003415379906073
-0.020998699590564
-0.014895199798048
0.015622399747372
0.003415379906073
-0.020998699590564
-0.014895199798048
0.009518889710307
0.003415379906073
-0.027102200314403
-0.008791659958661
0.015622399747372
0.003415379906073
-0.020998699590564
-0.008791659958661
0.009518889710307
-0.014895199798048
-0.027102200314403
-0.002688139909878
0.009518889710307
-0.014895199798048
-0.020998699590564
0.009518889710307
0.015622399747372
-0.014895199798048
-0.008791659958661
0.009518889710307
0.009518889710307
-0.008791659958661
-0.002688139909878
0.009518889710307
0.015622399747372
-0.008791659958661
-0.008791659958661
0.021725900471210
0.009518889710307
-0.014895199798048
-0.002688139909878
0.015622399747372
0.003415379906073
-0.020998699590564
-0.002688139909878
0.015622399747372
-0.002688139909878
-0.014895199798048
0.003415379906073
0.009518889710307
-0.014895199798048
-0.020998699590564
0.009518889710307
0.015622399747372
-0.008791659958661
-0.008791659958661
0.021725900471210
0.015622399747372
-0.014895199798048
-0.008791659958661
0.009518889710307
0.009518889710307
-0.008791659958661
0.003415379906073
0.021725900471210
0.015622399747372
-0.008791659958661
0.009518889710307
0.015622399747372
0.003415379906073
-0.014895199798048
0.003415379906073
0.015622399747372
-0.014895199798048
-0.020998699590564
0.015622399747372
0.027829399332404
-0.002688139909878
-0.008791659958661
0.015622399747372
0.015622399747372
-0.008791659958661
-0.008791659958661
0.015622399747372
0.009518889710307
-0.014895199798048
-0.008791659958661
0.015622399747372
0.009518889710307
-0.020998699590564
-0.008791659958661
0.015622399747372
-0.002688139909878
-0.027102200314403
-0.008791659958661
0.009518889710307
-0.008791659958661
-0.027102200314403
0.003415379906073
0.015622399747372
-0.008791659958661
-0.020998699590564
0.003415379906073
0.015622399747372
-0.008791659958661
-0.008791659958661
0.009518889710307
0.009518889710307
-0.014895199798048
-0.014895199798048
0.015622399747372
0.015622399747372
-0.014895199798048
-0.008791659958661
0.021725900471210
0.003415379906073
-0.014895199798048
-0.002688139909878
0.015622399747372
-0.002688139909878
-0.020998699590564
-0.002688139909878
0.015622399747372
-0.002688139909878
-0.020998699590564
0.003415379906073
0.021725900471210
-0.002688139909878
-0.014895199798048
0.015622399747372
0.015622399747372
-0.014895199798048
-0.014895199798048
0.015622399747372
0.009518889710307
-0.014895199798048
-0.002688139909878
0.027829399332404
0.015622399747372
-0.008791659958661
0.003415379906073
0.015622399747372
0.003415379906073
-0.002688139909878
0.003415379906073
0.021725900471210
0.003415379906073
-0.014895199798048
0.009518889710307
0.021725900471210
0.003415379906073
-0.014895199798048
0.003415379906073
0.027829399332404
-0.008791659958661
-0.014895199798048
0.015622399747372
0.015622399747372
-0.008791659958661
-0.008791659958661
0.015622399747372
0.009518889710307
-0.027102200314403
-0.014895199798048
0.009518889710307
0.003415379906073
-0.014895199798048
-0.014895199798048
0.009518889710307
0.003415379906073
-0.014895199798048
0.009518889710307
0.021725900471210
-0.002688139909878
-0.014895199798048
0.009518889710307
0.021725900471210
-0.002688139909878
-0.008791659958661
0.015622399747372
0.015622399747372
-0.008791659958661
-0.008791659958661
0.015622399747372
0.015622399747372
-0.014895199798048
-0.002688139909878
0.021725900471210
0.015622399747372
-0.008791659958661
-0.002688139909878
0.021725900471210
0.009518889710307
-0.014895199798048
0.015622399747372
0.027829399332404
0.003415379906073
-0.027102200314403
0.003415379906073
0.033932998776436
0.003415379906073
-0.014895199798048
0.009518889710307
0.015622399747372
-0.002688139909878
-0.014895199798048
0.015622399747372
0.015622399747372
-0.008791659958661
-0.014895199798048
0.009518889710307
0.009518889710307
-0.014895199798048
-0.014895199798048
0.015622399747372
0.003415379906073
-0.014895199798048
-0.002688139909878
0.015622399747372
0.009518889710307
-0.020998699590564
0.003415379906073
0.021725900471210
-0.002688139909878
-0.020998699590564
-0.002688139909878
0.021725900471210
0.003415379906073
-0.020998699590564
0.009518889710307
0.015622399747372
-0.014895199798048
-0.020998699590564
0.009518889710307
0.009518889710307
-0.020998699590564
-0.020998699590564
0.003415379906073
-0.002688139909878
-0.020998699590564
-0.008791659958661
0.009518889710307
-0.008791659958661
-0.033205699175596
0.003415379906073
0.021725900471210
-0.014895199798048
-0.027102200314403
0.003415379906073
0.021725900471210
-0.002688139909878
-0.020998699590564
0.003415379906073
0.021725900471210
-0.002688139909878
-0.014895199798048
0.009518889710307
0.009518889710307
-0.020998699590564
-0.014895199798048
0.015622399747372
0.009518889710307
-0.014895199798048
-0.014895199798048
0.015622399747372
0.015622399747372
-0.014895199798048
-0.008791659958661
0.027829399332404
0.009518889710307
-0.014895199798048
0.009518889710307
0.033932998776436
0.003415379906073
-0.014895199798048
0.009518889710307
0.027829399332404
0.003415379906073
-0.014895199798048
0.009518889710307
0.021725900471210
-0.008791659958661
-0.014895199798048
0.015622399747372
0.021725900471210
-0.002688139909878
-0.008791659958661
0.021725900471210
0.021725900471210
-0.008791659958661
-0.008791659958661
0.021725900471210
0.015622399747372
-0.014895199798048
-0.002688139909878
0.021725900471210
0.003415379906073
-0.020998699590564
-0.002688139909878
0.021725900471210
-0.002688139909878
-0.020998699590564
-0.002688139909878
0.009518889710307
-0.014895199798048
-0.027102200314403
-0.002688139909878
0.003415379906073
-0.020998699590564
-0.020998699590564
0.009518889710307
0.009518889710307
-0.020998699590564
-0.014895199798048
0.015622399747372
0.009518889710307
-0.020998699590564
-0.008791659958661
0.015622399747372
0.003415379906073
-0.008791659958661
0.009518889710307
0.021725900471210
0.003415379906073
-0.014895199798048
0.009518889710307
0.021725900471210
-0.002688139909878
-0.014895199798048
0.003415379906073
0.021725900471210
-0.002688139909878
-0.008791659958661
0.021725900471210
0.015622399747372
-0.008791659958661
-0.014895199798048
0.021725900471210
0.021725900471210
-0.014895199798048
-0.014895199798048
0.009518889710307
0.009518889710307
-0.008791659958661
-0.002688139909878
0.021725900471210
0.003415379906073
-0.027102200314403
-0.002688139909878
0.021725900471210
0.009518889710307
-0.020998699590564
-0.002688139909878
0.015622399747372
-0.008791659958661
-0.014895199798048
0.021725900471210
0.015622399747372
-0.008791659958661
-0.014895199798048
0.015622399747372
0.021725900471210
-0.008791659958661
-0.014895199798048
0.021725900471210
0.015622399747372
-0.020998699590564
-0.008791659958661
0.021725900471210
0.003415379906073
-0.020998699590564
0.003415379906073
0.021725900471210
0.003415379906073
-0.020998699590564
-0.002688139909878
0.021725900471210
-0.002688139909878
-0.020998699590564
0.009518889710307
0.009518889710307
-0.014895199798048
-0.008791659958661
0.015622399747372
0.003415379906073
-0.020998699590564
-0.020998699590564
0.003415379906073
-0.002688139909878
-0.020998699590564
-0.014895199798048
0.015622399747372
0.003415379906073
-0.014895199798048
-0.008791659958661
0.015622399747372
0.003415379906073
-0.008791659958661
-0.008791659958661
0.027829399332404
0.009518889710307
-0.020998699590564
-0.002688139909878
0.021725900471210
-0.002688139909878
-0.014895199798048
-0.002688139909878
0.003415379906073
-0.014895199798048
-0.020998699590564
0.003415379906073
0.009518889710307
-0.014895199798048
-0.027102200314403
0.009518889710307
0.015622399747372
-0.014895199798048
-0.008791659958661
0.009518889710307
-0.002688139909878
-0.027102200314403
-0.008791659958661
0.021725900471210
0.003415379906073
-0.027102200314403
0.003415379906073
0.021725900471210
-0.002688139909878
-0.014895199798048
0.003415379906073
0.009518889710307
-0.008791659958661
-0.014895199798048
0.009518889710307
0.015622399747372
-0.002688139909878
-0.008791659958661
0.027829399332404
0.027829399332404
-0.008791659958661
-0.002688139909878
0.021725900471210
0.003415379906073
-0.014895199798048
-0.002688139909878
0.021725900471210
0.009518889710307
-0.014895199798048
-0.002688139909878
0.015622399747372
0.003415379906073
-0.014895199798048
-0.002688139909878
0.015622399747372
-0.008791659958661
-0.008791659958661
0.015622399747372
0.015622399747372
-0.002688139909878
-0.020998699590564
0.015622399747372
0.033932998776436
0.003415379906073
-0.014895199798048
0.003415379906073
0.015622399747372
-0.002688139909878
-0.008791659958661
0.015622399747372
0.009518889710307
-0.020998699590564
-0.014895199798048
0.015622399747372
0.009518889710307
-0.027102200314403
-0.008791659958661
0.015622399747372
-0.002688139909878
-0.008791659958661
0.003415379906073
0.009518889710307
-0.008791659958661
-0.027102200314403
0.003415379906073
0.021725900471210
-0.014895199798048
-0.027102200314403
-0.002688139909878
0.003415379906073
-0.014895199798048
-0.020998699590564
0.009518889710307
0.003415379906073
-0.033205699175596
-0.008791659958661
0.021725900471210
0.003415379906073
-0.020998699590564
-0.008791659958661
0.015622399747372
-0.002688139909878
-0.020998699590564
-0.008791659958661
0.009518889710307
-0.002688139909878
-0.014895199798048
0.009518889710307
0.015622399747372
-0.008791659958661
-0.020998699590564
0.003415379906073
0.015622399747372
-0.014895199798048
-0.027102200314403
0.003415379906073
0.003415379906073
-0.008791659958661
-0.008791659958661
0.015622399747372
0.009518889710307
-0.020998699590564
-0.002688139909878
0.027829399332404
0.015622399747372
-0.020998699590564
-0.014895199798048
0.021725900471210
0.021725900471210
-0.002688139909878
0.009518889710307
0.027829399332404
0.009518889710307
-0.014895199798048
0.009518889710307
0.027829399332404
-0.002688139909878
-0.020998699590564
0.009518889710307
0.021725900471210
-0.002688139909878
-0.014895199798048
0.015622399747372
0.021725900471210
-0.014895199798048
-0.002688139909878
0.027829399332404
0.015622399747372
-0.014895199798048
-0.008791659958661
0.021725900471210
0.009518889710307
-0.020998699590564
-0.002688139909878
0.015622399747372
-0.008791659958661
-0.027102200314403
0.003415379906073
0.021725900471210
-0.008791659958661
-0.027102200314403
0.003415379906073
0.021725900471210
0.003415379906073
-0.008791659958661
0.015622399747372
0.021725900471210
0.003415379906073
0.003415379906073
0.021725900471210
0.015622399747372
-0.014895199798048
-0.008791659958661
0.015622399747372
0.009518889710307
-0.014895199798048
-0.014895199798048
0.015622399747372
0.009518889710307
-0.014895199798048
0.009518889710307
0.027829399332404
0.003415379906073
-0.014895199798048
0.009518889710307
0.021725900471210
-0.002688139909878
-0.027102200314403
-0.008791659958661
0.015622399747372
-0.002688139909878
-0.008791659958661
0.009518889710307
0.003415379906073
-0.020998699590564
-0.014895199798048
0.015622399747372
0.003415379906073
-0.027102200314403
-0.020998699590564
0.009518889710307
0.003415379906073
-0.027102200314403
-0.014895199798048
0.003415379906073
-0.008791659958661
-0.027102200314403
-0.008791659958661
0.009518889710307
-0.008791659958661
-0.033205699175596
-0.008791659958661
0.021725900471210
-0.002688139909878
-0.020998699590564
-0.002688139909878
0.003415379906073
-0.008791659958661
-0.008791659958661
0.015622399747372
0.009518889710307
-0.020998699590564
-0.014895199798048
0.021725900471210
0.015622399747372
-0.014895199798048
-0.002688139909878
0.021725900471210
0.015622399747372
-0.002688139909878
0.009518889710307
0.027829399332404
0.009518889710307
-0.020998699590564
0.015622399747372
0.033932998776436
0.009518889710307
-0.014895199798048
0.009518889710307
0.027829399332404
0.003415379906073
-0.008791659958661
0.021725900471210
0.015622399747372
-0.008791659958661
-0.008791659958661
0.015622399747372
0.021725900471210
-0.014895199798048
-0.020998699590564
0.015622399747372
0.015622399747372
-0.008791659958661
-0.002688139909878
0.015622399747372
-0.002688139909878
-0.027102200314403
-0.002688139909878
0.021725900471210
-0.002688139909878
-0.020998699590564
-0.002688139909878
0.015622399747372
0.003415379906073
-0.014895199798048
0.009518889710307
0.003415379906073
-0.014895199798048
-0.002688139909878
0.021725900471210
0.015622399747372
-0.014895199798048
-0.014895199798048
0.021725900471210
0.021725900471210
-0.008791659958661
-0.014895199798048
0.009518889710307
0.003415379906073
-0.014895199798048
0.003415379906073
0.015622399747372
0.003415379906073
-0.008791659958661
0.003415379906073
0.027829399332404
0.009518889710307
-0.020998699590564
0.003415379906073
0.009518889710307
-0.008791659958661
-0.014895199798048
0.015622399747372
0.021725900471210
-0.014895199798048
-0.014895199798048
0.021725900471210
0.021725900471210
-0.008791659958661
-0.027102200314403
0.009518889710307
0.015622399747372
-0.020998699590564
-0.008791659958661
0.015622399747372
-0.002688139909878
-0.008791659958661
-0.002688139909878
0.027829399332404
-0.002688139909878
-0.033205699175596
-0.002688139909878
0.015622399747372
0.003415379906073
-0.020998699590564
0.003415379906073
0.021725900471210
-0.008791659958661
-0.008791659958661
0.015622399747372
0.009518889710307
-0.014895199798048
-0.014895199798048
0.009518889710307
0.009518889710307
-0.020998699590564
-0.014895199798048
0.009518889710307
0.003415379906073
-0.020998699590564
-0.002688139909878
0.021725900471210
-0.008791659958661
-0.027102200314403
-0.002688139909878
0.021725900471210
0.003415379906073
-0.027102200314403
-0.002688139909878
0.015622399747372
-0.008791659958661
-0.002688139909878
0.015622399747372
0.009518889710307
-0.008791659958661
-0.014895199798048
0.015622399747372
0.021725900471210
-0.014895199798048
-0.014895199798048
0.015622399747372
0.009518889710307
-0.014895199798048
0.003415379906073
0.027829399332404
0.009518889710307
-0.020998699590564
-0.002688139909878
0.027829399332404
0.009518889710307
-0.033205699175596
-0.008791659958661
0.015622399747372
-0.002688139909878
-0.014895199798048
0.003415379906073
0.015622399747372
-0.008791659958661
-0.020998699590564
0.009518889710307
0.015622399747372
-0.014895199798048
-0.027102200314403
0.003415379906073
0.015622399747372
-0.008791659958661
-0.002688139909878
0.021725900471210
0.003415379906073
-0.014895199798048
-0.002688139909878
0.027829399332404
0.009518889710307
-0.020998699590564
0.003415379906073
0.021725900471210
0.003415379906073
-0.008791659958661
0.009518889710307
0.021725900471210
0.003415379906073
-0.020998699590564
0.003415379906073
0.015622399747372
-0.008791659958661
-0.027102200314403
0.009518889710307
0.015622399747372
-0.014895199798048
-0.008791659958661
0.021725900471210
0.009518889710307
-0.008791659958661
-0.002688139909878
0.021725900471210
0.003415379906073
-0.014895199798048
-0.002688139909878
0.015622399747372
0.003415379906073
-0.020998699590564
-0.008791659958661
0.015622399747372
-0.002688139909878
-0.014895199798048
0.009518889710307
0.015622399747372
-0.002688139909878
-0.027102200314403
0.009518889710307
0.021725900471210
-0.014895199798048
-0.020998699590564
0.003415379906073
0.009518889710307
-0.008791659958661
-0.008791659958661
0.015622399747372
0.015622399747372
-0.014895199798048
-0.008791659958661
0.021725900471210
0.009518889710307
-0.020998699590564
-0.002688139909878
0.021725900471210
0.003415379906073
-0.014895199798048
-0.002688139909878
0.021725900471210
0.003415379906073
-0.027102200314403
0.003415379906073
0.015622399747372
-0.014895199798048
-0.020998699590564
0.003415379906073
0.015622399747372
-0.002688139909878
-0.014895199798048
0.015622399747372
0.009518889710307
-0.014895199798048
-0.008791659958661
0.015622399747372
0.003415379906073
-0.027102200314403
-0.008791659958661
0.015622399747372
0.003415379906073
-0.020998699590564
-0.008791659958661
0.009518889710307
-0.008791659958661
-0.020998699590564
0.009518889710307
0.021725900471210
-0.002688139909878
-0.014895199798048
0.015622399747372
0.027829399332404
0.003415379906073
-0.008791659958661
0.021725900471210
0.015622399747372
-0.014895199798048
-0.002688139909878
0.021725900471210
0.015622399747372
-0.008791659958661
-0.002688139909878
0.027829399332404
0.015622399747372
-0.008791659958661
0.009518889710307
0.027829399332404
0.015622399747372
-0.008791659958661
0.009518889710307
0.027829399332404
0.009518889710307
-0.014895199798048
0.009518889710307
0.033932998776436
0.003415379906073
-0.014895199798048
0.015622399747372
0.021725900471210
-0.002688139909878
-0.008791659958661
0.009518889710307
0.009518889710307
-0.014895199798048
-0.020998699590564
0.015622399747372
0.009518889710307
-0.014895199798048
-0.008791659958661
0.015622399747372
0.009518889710307
-0.014895199798048
0.003415379906073
0.027829399332404
0.003415379906073
-0.014895199798048
0.003415379906073
0.021725900471210
0.003415379906073
-0.020998699590564
0.009518889710307
0.015622399747372
-0.008791659958661
-0.020998699590564
0.003415379906073
0.003415379906073
-0.020998699590564
-0.020998699590564
0.015622399747372
0.009518889710307
-0.008791659958661
-0.002688139909878
0.015622399747372
0.015622399747372
-0.008791659958661
0.003415379906073
0.021725900471210
0.003415379906073
-0.008791659958661
0.003415379906073
0.027829399332404
0.015622399747372
-0.014895199798048
0.003415379906073
0.021725900471210
0.003415379906073
-0.014895199798048
0.003415379906073
0.015622399747372
-0.008791659958661
-0.008791659958661
0.021725900471210
0.015622399747372
-0.008791659958661
-0.014895199798048
0.015622399747372
0.015622399747372
-0.014895199798048
-0.014895199798048
0.009518889710307
0.003415379906073
-0.014895199798048
-0.008791659958661
0.021725900471210
0.003415379906073
-0.033205699175596
-0.008791659958661
0.009518889710307
-0.002688139909878
-0.020998699590564
-0.002688139909878
0.009518889710307
-0.008791659958661
-0.020998699590564
0.003415379906073
0.009518889710307
-0.014895199798048
-0.020998699590564
0.009518889710307
0.015622399747372
-0.008791659958661
-0.002688139909878
0.009518889710307
0.003415379906073
-0.014895199798048
-0.008791659958661
0.015622399747372
-0.002688139909878
-0.020998699590564
0.003415379906073
0.021725900471210
-0.002688139909878
-0.020998699590564
0.003415379906073
0.021725900471210
-0.002688139909878
-0.008791659958661
0.009518889710307
0.021725900471210
0.003415379906073
-0.014895199798048
0.015622399747372
0.021725900471210
-0.008791659958661
-0.014895199798048
0.009518889710307
0.009518889710307
-0.014895199798048
-0.014895199798048
0.015622399747372
0.003415379906073
-0.020998699590564
-0.002688139909878
0.021725900471210
0.009518889710307
-0.027102200314403
-0.008791659958661
0.015622399747372
-0.014895199798048
-0.020998699590564
-0.008791659958661
0.003415379906073
-0.014895199798048
-0.033205699175596
0.003415379906073
0.015622399747372
-0.020998699590564
-0.033205699175596
0.003415379906073
0.009518889710307
-0.014895199798048
-0.008791659958661
0.009518889710307
0.003415379906073
-0.014895199798048
-0.008791659958661
0.015622399747372
0.003415379906073
-0.033205699175596
-0.014895199798048
0.009518889710307
-0.008791659958661
-0.020998699590564
-0.008791659958661
0.009518889710307
-0.008791659958661
-0.020998699590564
0.003415379906073
0.009518889710307
-0.020998699590564
-0.033205699175596
-0.002688139909878
0.015622399747372
-0.014895199798048
-0.020998699590564
0.003415379906073
0.003415379906073
-0.014895199798048
-0.014895199798048
0.021725900471210
0.015622399747372
-0.027102200314403
-0.008791659958661
0.015622399747372
0.009518889710307
-0.014895199798048
-0.002688139909878
0.021725900471210
0.003415379906073
-0.014895199798048
0.009518889710307
0.021725900471210
-0.002688139909878
-0.027102200314403
0.003415379906073
0.021725900471210
-0.014895199798048
-0.014895199798048
0.009518889710307
0.015622399747372
-0.008791659958661
-0.020998699590564
0.015622399747372
0.015622399747372
-0.014895199798048
-0.002688139909878
0.027829399332404
0.009518889710307
-0.027102200314403
-0.008791659958661
0.021725900471210
0.003415379906073
-0.020998699590564
-0.014895199798048
0.009518889710307
-0.002688139909878
-0.020998699590564
0.003415379906073
0.015622399747372
-0.014895199798048
-0.014895199798048
0.009518889710307
0.015622399747372
-0.002688139909878
-0.008791659958661
0.015622399747372
0.021725900471210
-0.008791659958661
-0.014895199798048
0.021725900471210
0.003415379906073
-0.014895199798048
-0.008791659958661
0.015622399747372
0.003415379906073
-0.014895199798048
-0.008791659958661
0.009518889710307
0.003415379906073
-0.027102200314403
-0.002688139909878
0.021725900471210
-0.008791659958661
-0.027102200314403
0.009518889710307
0.021725900471210
-0.008791659958661
-0.020998699590564
0.003415379906073
0.009518889710307
-0.014895199798048
-0.020998699590564
0.009518889710307
0.009518889710307
-0.020998699590564
-0.008791659958661
0.021725900471210
0.009518889710307
-0.020998699590564
-0.014895199798048
0.021725900471210
0.009518889710307
-0.020998699590564
-0.002688139909878
0.027829399332404
0.003415379906073
-0.020998699590564
0.009518889710307
0.021725900471210
-0.008791659958661
-0.027102200314403
-0.008791659958661
0.009518889710307
-0.014895199798048
-0.027102200314403
0.003415379906073
0.009518889710307
-0.027102200314403
-0.014895199798048
0.009518889710307
0.009518889710307
-0.020998699590564
-0.014895199798048
0.015622399747372
0.009518889710307
-0.014895199798048
-0.008791659958661
0.015622399747372
0.003415379906073
-0.008791659958661
0.009518889710307
0.027829399332404
0.003415379906073
-0.020998699590564
0.009518889710307
0.027829399332404
-0.002688139909878
-0.020998699590564
0.003415379906073
0.015622399747372
-0.008791659958661
-0.014895199798048
0.015622399747372
0.015622399747372
-0.020998699590564
-0.008791659958661
0.021725900471210
0.021725900471210
-0.020998699590564
-0.020998699590564
0.015622399747372
0.009518889710307
-0.020998699590564
-0.002688139909878
0.015622399747372
0.003415379906073
-0.020998699590564
0.003415379906073
0.021725900471210
-0.008791659958661
-0.033205699175596
-0.002688139909878
0.021725900471210
-0.002688139909878
-0.020998699590564
0.015622399747372
0.015622399747372
-0.008791659958661
-0.002688139909878
0.015622399747372
0.015622399747372
-0.014895199798048
-0.014895199798048
0.015622399747372
0.015622399747372
-0.008791659958661
0.003415379906073
0.027829399332404
0.009518889710307
-0.014895199798048
0.009518889710307
0.021725900471210
0.003415379906073
-0.020998699590564
0.003415379906073
0.027829399332404
0.009518889710307
-0.014895199798048
0.015622399747372
0.021725900471210
-0.002688139909878
-0.008791659958661
0.015622399747372
0.015622399747372
-0.014895199798048
-0.020998699590564
0.021725900471210
0.021725900471210
-0.014895199798048
-0.020998699590564
0.009518889710307
0.003415379906073
-0.027102200314403
-0.014895199798048
0.009518889710307
0.003415379906073
-0.020998699590564
0.003415379906073
0.033932998776436
0.003415379906073
-0.014895199798048
0.015622399747372
0.027829399332404
0.003415379906073
-0.008791659958661
0.015622399747372
0.027829399332404
-0.002688139909878
-0.008791659958661
0.027829399332404
0.027829399332404
-0.002688139909878
-0.008791659958661
0.021725900471210
0.027829399332404
-0.008791659958661
-0.002688139909878
0.021725900471210
0.009518889710307
-0.008791659958661
0.003415379906073
0.027829399332404
0.003415379906073
-0.020998699590564
-0.002688139909878
0.021725900471210
0.003415379906073
-0.014895199798048
0.009518889710307
0.015622399747372
-0.014895199798048
-0.020998699590564
0.009518889710307
0.009518889710307
-0.020998699590564
-0.027102200314403
0.003415379906073
0.015622399747372
-0.014895199798048
-0.020998699590564
0.009518889710307
0.009518889710307
-0.014895199798048
0.003415379906073
0.021725900471210
-0.002688139909878
-0.020998699590564
0.003415379906073
0.027829399332404
0.009518889710307
-0.020998699590564
0.003415379906073
0.021725900471210
0.003415379906073
-0.008791659958661
0.009518889710307
0.015622399747372
-0.008791659958661
-0.008791659958661
0.021725900471210
0.015622399747372
-0.002688139909878
-0.008791659958661
0.015622399747372
0.015622399747372
-0.014895199798048
-0.002688139909878
0.021725900471210
0.009518889710307
-0.014895199798048
-0.002688139909878
0.027829399332404
0.009518889710307
-0.020998699590564
-0.002688139909878
0.021725900471210
0.003415379906073
-0.014895199798048
0.009518889710307
0.027829399332404
0.003415379906073
-0.002688139909878
0.033932998776436
0.027829399332404
-0.002688139909878
-0.014895199798048
0.015622399747372
0.027829399332404
-0.008791659958661
-0.014895199798048
0.015622399747372
0.015622399747372
-0.008791659958661
0.003415379906073
0.021725900471210
-0.002688139909878
-0.014895199798048
0.003415379906073
0.021725900471210
0.009518889710307
-0.027102200314403
-0.002688139909878
0.021725900471210
-0.002688139909878
-0.008791659958661
0.009518889710307
0.009518889710307
-0.008791659958661
-0.008791659958661
0.021725900471210
0.027829399332404
-0.008791659958661
-0.014895199798048
0.009518889710307
0.009518889710307
-0.008791659958661
-0.002688139909878
0.021725900471210
0.003415379906073
-0.020998699590564
-0.002688139909878
0.027829399332404
0.009518889710307
-0.027102200314403
-0.008791659958661
0.015622399747372
-0.002688139909878
-0.020998699590564
-0.002688139909878
0.015622399747372
-0.002688139909878
-0.020998699590564
0.003415379906073
0.015622399747372
-0.020998699590564
-0.033205699175596
0.003415379906073
0.003415379906073
-0.020998699590564
-0.020998699590564
0.009518889710307
0.003415379906073
-0.014895199798048
-0.008791659958661
0.015622399747372
-0.008791659958661
-0.033205699175596
-0.008791659958661
0.015622399747372
-0.008791659958661
-0.033205699175596
-0.002688139909878
0.015622399747372
-0.008791659958661
-0.020998699590564
-0.002688139909878
0.015622399747372
-0.014895199798048
-0.027102200314403
0.009518889710307
0.015622399747372
-0.008791659958661
-0.014895199798048
0.009518889710307
0.015622399747372
-0.008791659958661
-0.002688139909878
0.015622399747372
0.003415379906073
-0.020998699590564
-0.008791659958661
0.033932998776436
0.015622399747372
-0.014895199798048
-0.002688139909878
0.015622399747372
0.003415379906073
-0.020998699590564
0.003415379906073
0.021725900471210
-0.002688139909878
-0.020998699590564
0.009518889710307
0.021725900471210
-0.008791659958661
-0.020998699590564
0.015622399747372
0.021725900471210
-0.008791659958661
-0.014895199798048
0.003415379906073
0.009518889710307
-0.008791659958661
-0.002688139909878
0.027829399332404
0.015622399747372
-0.020998699590564
-0.008791659958661
0.027829399332404
0.015622399747372
-0.008791659958661
0.003415379906073
0.021725900471210
-0.002688139909878
-0.014895199798048
0.015622399747372
0.021725900471210
-0.014895199798048
-0.033205699175596
0.003415379906073
0.015622399747372
-0.020998699590564
-0.020998699590564
0.003415379906073
0.009518889710307
-0.027102200314403
-0.027102200314403
0.009518889710307
-0.002688139909878
-0.033205699175596
-0.014895199798048
0.015622399747372
0.003415379906073
-0.027102200314403
-0.008791659958661
0.015622399747372
0.003415379906073
-0.014895199798048
0.003415379906073
0.015622399747372
-0.002688139909878
-0.014895199798048
0.015622399747372
0.021725900471210
-0.002688139909878
-0.014895199798048
0.009518889710307
0.021725900471210
-0.008791659958661
-0.014895199798048
0.021725900471210
0.015622399747372
-0.014895199798048
-0.002688139909878
0.027829399332404
0.015622399747372
-0.014895199798048
0.003415379906073
0.027829399332404
0.015622399747372
-0.014895199798048
-0.002688139909878
0.027829399332404
0.009518889710307
-0.014895199798048
0.021725900471210
0.021725900471210
-0.014895199798048
-0.027102200314403
0.003415379906073
0.021725900471210
-0.008791659958661
-0.020998699590564
0.009518889710307
0.015622399747372
-0.008791659958661
-0.014895199798048
0.021725900471210
0.015622399747372
-0.014895199798048
-0.008791659958661
0.021725900471210
0.015622399747372
-0.014895199798048
-0.008791659958661
0.021725900471210
-0.002688139909878
-0.020998699590564
-0.002688139909878
0.009518889710307
-0.014895199798048
-0.027102200314403
0.003415379906073
0.015622399747372
-0.014895199798048
-0.027102200314403
0.003415379906073
0.021725900471210
-0.002688139909878
-0.020998699590564
0.009518889710307
0.003415379906073
-0.027102200314403
-0.014895199798048
0.009518889710307
0.009518889710307
-0.020998699590564
-0.014895199798048
0.015622399747372
0.003415379906073
-0.020998699590564
-0.008791659958661
0.015622399747372
-0.002688139909878
-0.020998699590564
0.009518889710307
0.021725900471210
-0.008791659958661
-0.014895199798048
0.009518889710307
0.027829399332404
-0.002688139909878
-0.020998699590564
0.015622399747372
0.009518889710307
-0.008791659958661
-0.008791659958661
0.015622399747372
0.015622399747372
-0.027102200314403
-0.008791659958661
0.027829399332404
0.015622399747372
-0.014895199798048
-0.002688139909878
0.027829399332404
0.009518889710307
-0.020998699590564
0.009518889710307
0.021725900471210
0.003415379906073
-0.020998699590564
0.003415379906073
0.033932998776436
0.003415379906073
-0.014895199798048
0.015622399747372
0.021725900471210
0.003415379906073
-0.014895199798048
0.021725900471210
0.021725900471210
-0.014895199798048
-0.002688139909878
0.021725900471210
0.015622399747372
-0.014895199798048
-0.014895199798048
0.021725900471210
0.015622399747372
-0.014895199798048
-0.002688139909878
0.015622399747372
0.009518889710307
-0.014895199798048
0.003415379906073
0.027829399332404
0.003415379906073
-0.014895199798048
0.015622399747372
0.027829399332404
0.003415379906073
-0.014895199798048
0.015622399747372
0.021725900471210
-0.002688139909878
-0.002688139909878
0.015622399747372
0.015622399747372
-0.008791659958661
-0.008791659958661
0.027829399332404
0.009518889710307
-0.014895199798048
-0.008791659958661
0.009518889710307
0.009518889710307
-0.020998699590564
-0.002688139909878
0.021725900471210
-0.002688139909878
-0.020998699590564
0.009518889710307
0.021725900471210
0.003415379906073
-0.014895199798048
0.015622399747372
0.015622399747372
0.003415379906073
-0.002688139909878
0.015622399747372
0.015622399747372
-0.008791659958661
-0.008791659958661
0.021725900471210
0.015622399747372
-0.014895199798048
-0.014895199798048
0.015622399747372
0.021725900471210
-0.014895199798048
-0.002688139909878
0.021725900471210
0.009518889710307
-0.008791659958661
0.009518889710307
0.021725900471210
0.003415379906073
-0.014895199798048
0.003415379906073
0.021725900471210
0.003415379906073
-0.020998699590564
0.003415379906073
0.021725900471210
-0.014895199798048
-0.020998699590564
0.015622399747372
0.021725900471210
-0.008791659958661
-0.014895199798048
0.009518889710307
0.009518889710307
-0.014895199798048
-0.014895199798048
0.015622399747372
0.009518889710307
-0.027102200314403
-0.002688139909878
0.021725900471210
0.003415379906073
-0.014895199798048
0.003415379906073
0.015622399747372
0.003415379906073
-0.014895199798048
0.009518889710307
0.021725900471210
-0.008791659958661
-0.014895199798048
0.009518889710307
0.003415379906073
-0.020998699590564
-0.014895199798048
0.009518889710307
0.009518889710307
-0.020998699590564
-0.020998699590564
0.009518889710307
0.015622399747372
-0.008791659958661
0.003415379906073
0.021725900471210
0.009518889710307
-0.014895199798048
0.003415379906073
0.027829399332404
0.009518889710307
-0.014895199798048
0.003415379906073
0.027829399332404
0.003415379906073
-0.020998699590564
0.003415379906073
0.009518889710307
-0.014895199798048
-0.014895199798048
0.003415379906073
0.009518889710307
-0.014895199798048
-0.014895199798048
0.009518889710307
0.015622399747372
-0.020998699590564
-0.014895199798048
0.009518889710307
0.003415379906073
-0.027102200314403
-0.020998699590564
0.009518889710307
-0.002688139909878
-0.020998699590564
-0.014895199798048
0.009518889710307
-0.002688139909878
-0.033205699175596
-0.002688139909878
0.009518889710307
-0.008791659958661
-0.020998699590564
0.003415379906073
0.003415379906073
-0.014895199798048
-0.020998699590564
0.009518889710307
0.009518889710307
-0.020998699590564
-0.020998699590564
0.021725900471210
0.015622399747372
-0.014895199798048
-0.008791659958661
0.015622399747372
0.009518889710307
-0.014895199798048
-0.008791659958661
0.015622399747372
-0.002688139909878
-0.020998699590564
0.003415379906073
0.015622399747372
-0.002688139909878
-0.020998699590564
0.009518889710307
0.021725900471210
-0.002688139909878
-0.020998699590564
0.003415379906073
0.015622399747372
-0.014895199798048
-0.020998699590564
0.015622399747372
0.015622399747372
-0.027102200314403
-0.020998699590564
0.003415379906073
-0.008791659958661
-0.027102200314403
-0.008791659958661
0.015622399747372
-0.002688139909878
-0.027102200314403
-0.008791659958661
0.021725900471210
0.009518889710307
-0.027102200314403
-0.008791659958661
0.015622399747372
-0.008791659958661
-0.020998699590564
0.003415379906073
0.021725900471210
-0.002688139909878
-0.020998699590564
0.009518889710307
0.009518889710307
-0.008791659958661
-0.020998699590564
0.009518889710307
0.015622399747372
-0.008791659958661
-0.008791659958661
0.015622399747372
0.009518889710307
-0.008791659958661
-0.008791659958661
0.021725900471210
0.015622399747372
-0.020998699590564
-0.002688139909878
0.027829399332404
-0.002688139909878
-0.014895199798048
0.015622399747372
0.027829399332404
-0.002688139909878
-0.020998699590564
0.015622399747372
0.021725900471210
-0.008791659958661
-0.020998699590564
0.009518889710307
0.015622399747372
-0.020998699590564
-0.014895199798048
0.015622399747372
0.009518889710307
-0.020998699590564
-0.008791659958661
0.021725900471210
0.003415379906073
-0.027102200314403
0.003415379906073
0.021725900471210
0.003415379906073
-0.014895199798048
-0.002688139909878
0.015622399747372
-0.002688139909878
-0.014895199798048
0.015622399747372
0.015622399747372
-0.008791659958661
-0.014895199798048
0.021725900471210
0.033932998776436
-0.008791659958661
-0.014895199798048
0.021725900471210
0.015622399747372
-0.008791659958661
-0.008791659958661
0.027829399332404
0.021725900471210
-0.020998699590564
-0.008791659958661
0.015622399747372
0.009518889710307
-0.027102200314403
-0.014895199798048
0.015622399747372
-0.002688139909878
-0.027102200314403
-0.002688139909878
0.015622399747372
-0.002688139909878
-0.027102200314403
0.009518889710307
0.021725900471210
-0.014895199798048
-0.020998699590564
0.009518889710307
0.015622399747372
-0.020998699590564
-0.027102200314403
0.015622399747372
0.009518889710307
-0.027102200314403
-0.014895199798048
0.015622399747372
0.009518889710307
-0.033205699175596
-0.014895199798048
0.015622399747372
-0.002688139909878
-0.027102200314403
-0.008791659958661
0.015622399747372
-0.002688139909878
-0.027102200314403
0.003415379906073
0.015622399747372
-0.008791659958661
-0.020998699590564
0.015622399747372
0.021725900471210
-0.014895199798048
-0.008791659958661
0.021725900471210
0.015622399747372
-0.008791659958661
-0.008791659958661
0.015622399747372
0.009518889710307
-0.020998699590564
-0.002688139909878
0.027829399332404
0.015622399747372
-0.014895199798048
0.003415379906073
0.027829399332404
0.015622399747372
-0.014895199798048
0.003415379906073
0.027829399332404
0.009518889710307
-0.020998699590564
0.003415379906073
0.021725900471210
0.003415379906073
-0.014895199798048
0.015622399747372
0.021725900471210
-0.002688139909878
-0.008791659958661
0.021725900471210
0.021725900471210
-0.008791659958661
-0.002688139909878
0.027829399332404
0.021725900471210
-0.008791659958661
0.003415379906073
0.033932998776436
0.015622399747372
-0.020998699590564
0.009518889710307
0.027829399332404
0.003415379906073
-0.033205699175596
-0.002688139909878
0.021725900471210
-0.002688139909878
-0.014895199798048
0.015622399747372
0.015622399747372
-0.008791659958661
-0.014895199798048
0.015622399747372
0.015622399747372
-0.014895199798048
-0.014895199798048
0.021725900471210
0.015622399747372
-0.008791659958661
0.003415379906073
0.033932998776436
0.015622399747372
-0.008791659958661
-0.002688139909878
0.027829399332404
0.003415379906073
-0.033205699175596
-0.008791659958661
0.021725900471210
-0.008791659958661
-0.027102200314403
-0.002688139909878
0.009518889710307
-0.014895199798048
-0.027102200314403
0.003415379906073
0.015622399747372
-0.014895199798048
-0.027102200314403
0.009518889710307
0.015622399747372
-0.020998699590564
-0.014895199798048
0.009518889710307
-0.002688139909878
-0.027102200314403
-0.014895199798048
0.009518889710307
-0.002688139909878
-0.027102200314403
-0.014895199798048
0.015622399747372
-0.033205699175596
-2.895750045776367
-7.674809932708740
-8.358400344848633
-8.413330078125000
-9.524169921875000
-10.604499816894531
-11.245400428771973
-11.391799926757813
-10.897500038146973
-10.067399978637695
-9.426520347595215
-9.072509765625000
-8.803959846496582
-8.523200035095215
-8.248539924621582
-7.967780113220215
-7.650390148162842
-7.333010196685791
-7.082769870758057
-6.881350040435791
-6.649419784545898
-6.429689884185791
-6.264900207519531
-6.124509811401367
-5.947509765625000
-5.776609897613525
-5.648439884185791
-5.538579940795898
-5.404300212860107
-5.288330078125000
-5.227300167083740
-5.147950172424316
-5.038090229034424
-4.952640056610107
-4.909910202026367
-4.861090183258057
-4.769529819488525
-4.708499908447266
-4.684080123901367
-4.635260105133057
-4.574220180511475
-4.537600040435791
-4.525390148162842
-4.494880199432373
-4.433839797973633
-4.415530204772949
-4.415530204772949
-4.372809886932373
-4.336180210113525
-4.323979854583740
-4.323979854583740
-4.293459892272949
-4.262939929962158
-4.269050121307373
-4.275149822235107
-4.238530158996582
-4.214109897613525
-4.232419967651367
-4.232419967651367
-4.183599948883057
-4.177490234375000
-4.195799827575684
-4.183599948883057
-4.159180164337158
-4.159180164337158
-4.171390056610107
-4.171390056610107
-4.134769916534424
-4.140870094299316
-4.165289878845215
-4.153079986572266
-4.116459846496582
-4.122560024261475
-4.153079986572266
-4.134769916534424
-4.110350131988525
-4.122560024261475
-4.134769916534424
-4.122560024261475
-4.110350131988525
-4.134769916534424
-4.146979808807373
-4.104249954223633
-4.098149776458740
-4.128660202026367
-4.128660202026367
-4.104249954223633
-4.098149776458740
-4.122560024261475
-4.128660202026367
-4.098149776458740
-4.110350131988525
-4.134769916534424
-4.122560024261475
-4.092040061950684
-4.110350131988525
-4.146979808807373
-4.122560024261475
-4.092040061950684
-4.098149776458740
-4.122560024261475
-4.116459846496582
-4.092040061950684
-4.110350131988525
-4.128660202026367
-4.104249954223633
-4.092040061950684
-4.116459846496582
-4.128660202026367
-4.104249954223633
-4.079840183258057
-4.104249954223633
-4.122560024261475
-4.104249954223633
-4.104249954223633
-4.116459846496582
-4.116459846496582
-4.079840183258057
-4.098149776458740
-4.134769916534424
-4.116459846496582
-4.079840183258057
-4.092040061950684
-4.116459846496582
-4.110350131988525
-4.067629814147949
-4.055419921875000
-4.122560024261475
-4.128660202026367
-4.085939884185791
-4.067629814147949
-4.104249954223633
-4.092040061950684
-4.079840183258057
-4.110350131988525
-4.116459846496582
-4.079840183258057
-4.073729991912842
-4.104249954223633
-4.110350131988525
-4.085939884185791
-4.085939884185791
-4.116459846496582
-4.104249954223633
-4.079840183258057
-4.092040061950684
-4.122560024261475
-4.116459846496582
-4.085939884185791
-4.098149776458740
-4.122560024261475
-4.104249954223633
-4.092040061950684
-4.110350131988525
-4.122560024261475
-4.098149776458740
-4.073729991912842
-4.098149776458740
-4.128660202026367
-4.104249954223633
-4.079840183258057
-4.098149776458740
-4.122560024261475
-4.098149776458740
-4.098149776458740
-4.110350131988525
-4.104249954223633
-4.085939884185791
-4.085939884185791
-4.116459846496582
-4.116459846496582
-4.079840183258057
-4.085939884185791
-4.104249954223633
-4.110350131988525
-4.092040061950684
-4.092040061950684
-4.116459846496582
-4.098149776458740
-4.085939884185791
-4.104249954223633
-4.128660202026367
-4.098149776458740
-4.067629814147949
-4.098149776458740
-4.116459846496582
-4.092040061950684
-4.079840183258057
-4.098149776458740
-4.104249954223633
-4.085939884185791
-4.079840183258057
-4.104249954223633
-4.104249954223633
-4.067629814147949
-4.079840183258057
-4.116459846496582
-4.104249954223633
-4.073729991912842
-4.079840183258057
-4.104249954223633
-4.092040061950684
-4.079840183258057
-4.098149776458740
-4.116459846496582
-4.085939884185791
-4.073729991912842
-4.104249954223633
-4.110350131988525
-4.085939884185791
-4.073729991912842
-4.085939884185791
-4.110350131988525
-4.085939884185791
-4.073729991912842
-4.104249954223633
-4.098149776458740
-4.073729991912842
-4.085939884185791
-4.122560024261475
-4.110350131988525
-4.079840183258057
-4.073729991912842
-4.098149776458740
-4.104249954223633
-4.085939884185791
-4.085939884185791
-4.110350131988525
-4.098149776458740
-4.079840183258057
-4.104249954223633
-4.128660202026367
-4.098149776458740
-4.067629814147949
-4.085939884185791
-4.116459846496582
-4.104249954223633
-4.085939884185791
-4.098149776458740
-4.116459846496582
-4.098149776458740
-4.085939884185791
-4.116459846496582
-4.128660202026367
-4.085939884185791
-4.073729991912842
-4.104249954223633
-4.110350131988525
-4.079840183258057
-4.085939884185791
-4.110350131988525
-4.110350131988525
-4.073729991912842
-4.092040061950684
-4.116459846496582
-4.092040061950684
-4.061530113220215
-4.092040061950684
-4.122560024261475
-4.098149776458740
-4.079840183258057
-4.098149776458740
-4.110350131988525
-4.085939884185791
-4.085939884185791
-4.110350131988525
-4.104249954223633
-4.073729991912842
-4.067629814147949
-4.104249954223633
-4.104249954223633
-4.073729991912842
-4.073729991912842
-4.098149776458740
-4.098149776458740
-4.079840183258057
-4.092040061950684
-4.110350131988525
-4.098149776458740
-4.079840183258057
-4.098149776458740
-4.122560024261475
-4.098149776458740
-4.067629814147949
-4.085939884185791
-4.110350131988525
-4.098149776458740
-4.085939884185791
-4.098149776458740
-4.116459846496582
-4.092040061950684
-4.085939884185791
-4.116459846496582
-4.122560024261475
-4.092040061950684
-4.073729991912842
-4.104249954223633
-4.122560024261475
-4.092040061950684
-4.085939884185791
-4.116459846496582
-4.110350131988525
-4.085939884185791
-4.092040061950684
-4.122560024261475
-4.110350131988525
-4.073729991912842
-4.085939884185791
-4.116459846496582
-4.104249954223633
-4.079840183258057
-4.098149776458740
-4.116459846496582
-4.092040061950684
-4.085939884185791
-4.110350131988525
-4.110350131988525
-4.073729991912842
-4.067629814147949
-4.104249954223633
-4.116459846496582
-4.085939884185791
-4.079840183258057
-4.104249954223633
-4.098149776458740
-4.085939884185791
-4.092040061950684
-4.116459846496582
-4.098149776458740
-4.073729991912842
-4.092040061950684
-4.116459846496582
-4.104249954223633
-4.079840183258057
-4.092040061950684
-4.116459846496582
-4.092040061950684
-4.079840183258057
-4.104249954223633
-4.110350131988525
-4.092040061950684
-4.085939884185791
-4.116459846496582
-4.122560024261475
-4.079840183258057
-4.073729991912842
-4.104249954223633
-4.110350131988525
-4.092040061950684
-4.079840183258057
-4.104249954223633
-4.104249954223633
-4.085939884185791
-4.092040061950684
-4.110350131988525
-4.104249954223633
-4.073729991912842
-4.079840183258057
-4.116459846496582
-4.104249954223633
-4.085939884185791
-4.092040061950684
-4.116459846496582
-4.104249954223633
-4.079840183258057
-4.110350131988525
-4.128660202026367
-4.085939884185791
-4.073729991912842
-4.104249954223633
-4.122560024261475
-4.085939884185791
-4.073729991912842
-4.104249954223633
-4.104249954223633
-4.079840183258057
-4.085939884185791
-4.104249954223633
-4.098149776458740
-4.067629814147949
-4.085939884185791
-4.116459846496582
-4.098149776458740
-4.073729991912842
-4.092040061950684
-4.110350131988525
-4.098149776458740
-4.079840183258057
-4.104249954223633
-4.110350131988525
-4.079840183258057
-4.073729991912842
-4.104249954223633
-4.116459846496582
-4.073729991912842
-4.067629814147949
-4.098149776458740
-4.098149776458740
-4.079840183258057
-4.079840183258057
-4.098149776458740
-4.098149776458740
-4.073729991912842
-4.092040061950684
-4.122560024261475
-4.098149776458740
-4.073729991912842
-4.085939884185791
-4.122560024261475
-4.104249954223633
-4.079840183258057
-4.098149776458740
-4.116459846496582
-4.092040061950684
-4.073729991912842
-4.110350131988525
-4.122560024261475
-4.085939884185791
-4.067629814147949
-4.098149776458740
-4.116459846496582
-4.092040061950684
-4.073729991912842
-4.110350131988525
-4.110350131988525
-4.085939884185791
-4.085939884185791
-4.116459846496582
-4.110350131988525
-4.073729991912842
-4.079840183258057
-4.122560024261475
-4.104249954223633
-4.073729991912842
-4.085939884185791
-4.110350131988525
-4.104249954223633
-4.079840183258057
-4.104249954223633
-4.116459846496582
-4.085939884185791
-4.073729991912842
-4.104249954223633
-4.122560024261475
-4.085939884185791
-4.073729991912842
-4.110350131988525
-4.110350131988525
-4.079840183258057
-4.092040061950684
-4.110350131988525
-4.110350131988525
-4.079840183258057
-4.085939884185791
-4.122560024261475
-4.104249954223633
-4.079840183258057
-4.098149776458740
-4.122560024261475
-4.104249954223633
-4.079840183258057
-4.098149776458740
-4.122560024261475
-4.098149776458740
-4.085939884185791
-4.110350131988525
-4.128660202026367
-4.092040061950684
-4.079840183258057
-4.116459846496582
-4.128660202026367
-4.104249954223633
-4.098149776458740
-4.116459846496582
-4.116459846496582
-4.085939884185791
-4.092040061950684
-4.122560024261475
-4.110350131988525
-4.079840183258057
-4.079840183258057
-4.122560024261475
-4.116459846496582
-4.085939884185791
-4.098149776458740
-4.122560024261475
-4.104249954223633
-4.079840183258057
-4.098149776458740
-4.122560024261475
-4.092040061950684
-4.079840183258057
-4.110350131988525
-4.122560024261475
-4.092040061950684
-4.079840183258057
-4.110350131988525
-4.116459846496582
-4.085939884185791
-4.085939884185791
-4.116459846496582
-4.110350131988525
-4.073729991912842
-4.085939884185791
-4.122560024261475
-4.110350131988525
-4.079840183258057
-4.092040061950684
-4.110350131988525
-4.092040061950684
-4.073729991912842
-4.092040061950684
-4.116459846496582
-4.092040061950684
-4.067629814147949
-4.092040061950684
-4.116459846496582
-4.085939884185791
-4.073729991912842
-4.104249954223633
-4.110350131988525
-4.079840183258057
-4.085939884185791
-4.110350131988525
-4.104249954223633
-4.073729991912842
-4.085939884185791
-4.116459846496582
-4.098149776458740
-4.061530113220215
-4.085939884185791
-4.110350131988525
-4.098149776458740
-4.073729991912842
-4.092040061950684
-4.110350131988525
-4.098149776458740
-4.079840183258057
-4.098149776458740
-4.116459846496582
-4.085939884185791
-4.067629814147949
-4.085939884185791
-4.104249954223633
-4.085939884185791
-4.073729991912842
-4.098149776458740
-4.104249954223633
-4.085939884185791
-4.079840183258057
-4.104249954223633
-4.116459846496582
-4.085939884185791
-4.085939884185791
-4.116459846496582
-4.116459846496582
-4.085939884185791
-4.079840183258057
-4.110350131988525
-4.098149776458740
-4.067629814147949
-4.085939884185791
-4.116459846496582
-4.085939884185791
-4.061530113220215
-4.085939884185791
-4.116459846496582
-4.092040061950684
-4.079840183258057
-4.104249954223633
-4.098149776458740
-4.079840183258057
-4.079840183258057
-4.104249954223633
-4.104249954223633
-4.073729991912842
-4.079840183258057
-4.110350131988525
-4.098149776458740
-4.067629814147949
-4.079840183258057
-4.104249954223633
-4.098149776458740
-4.067629814147949
-4.085939884185791
-4.110350131988525
-4.098149776458740
-4.079840183258057
-4.098149776458740
-4.122560024261475
-4.098149776458740
-4.073729991912842
-4.098149776458740
-4.116459846496582
-4.092040061950684
-4.073729991912842
-4.104249954223633
-4.116459846496582
-4.079840183258057
-4.073729991912842
-4.110350131988525
-4.110350131988525
-4.079840183258057
-4.079840183258057
-4.110350131988525
-4.110350131988525
-4.079840183258057
-4.079840183258057
-4.116459846496582
-4.104249954223633
-4.073729991912842
-4.085939884185791
-4.116459846496582
-4.098149776458740
-4.079840183258057
-4.092040061950684
-4.110350131988525
-4.104249954223633
-4.079840183258057
-4.104249954223633
-4.122560024261475
-4.092040061950684
-4.079840183258057
-4.110350131988525
-4.110350131988525
-4.079840183258057
-4.079840183258057
-4.116459846496582
-4.116459846496582
-4.092040061950684
-4.092040061950684
-4.110350131988525
-4.110350131988525
-4.079840183258057
-4.098149776458740
-4.128660202026367
-4.104249954223633
-4.079840183258057
-4.098149776458740
-4.116459846496582
-4.098149776458740
-4.079840183258057
-4.098149776458740
-4.110350131988525
-4.085939884185791
-4.079840183258057
-4.098149776458740
-4.116459846496582
-4.085939884185791
-4.079840183258057
-4.110350131988525
-4.110350131988525
-4.085939884185791
-4.079840183258057
-4.098149776458740
-4.104249954223633
-4.073729991912842
-4.079840183258057
-4.116459846496582
-4.104249954223633
-4.079840183258057
-4.092040061950684
-4.116459846496582
-4.098149776458740
-4.073729991912842
-4.098149776458740
-4.110350131988525
-4.098149776458740
-4.079840183258057
-4.092040061950684
-4.122560024261475
-4.098149776458740
-4.079840183258057
-4.104249954223633
-4.116459846496582
-4.085939884185791
-4.073729991912842
-4.110350131988525
-4.110350131988525
-4.079840183258057
-4.085939884185791
-4.104249954223633
-4.104249954223633
-4.079840183258057
-4.079840183258057
-4.110350131988525
-4.098149776458740
-4.067629814147949
-4.085939884185791
-4.116459846496582
-4.104249954223633
-4.085939884185791
-4.104249954223633
-4.116459846496582
-4.085939884185791
-4.079840183258057
-4.110350131988525
-4.110350131988525
-4.092040061950684
-4.085939884185791
-4.110350131988525
-4.116459846496582
-4.085939884185791
-4.085939884185791
-4.116459846496582
-4.116459846496582
-4.079840183258057
-4.079840183258057
-4.116459846496582
-4.104249954223633
-4.079840183258057
-4.085939884185791
-4.110350131988525
-4.104249954223633
-4.073729991912842
-4.079840183258057
-4.110350131988525
-4.098149776458740
-4.079840183258057
-4.098149776458740
-4.116459846496582
-4.098149776458740
-4.079840183258057
-4.104249954223633
-4.116459846496582
-4.085939884185791
-4.085939884185791
-4.104249954223633
-4.116459846496582
-4.092040061950684
-4.085939884185791
-4.116459846496582
-4.116459846496582
-4.085939884185791
-4.085939884185791
-4.116459846496582
-4.110350131988525
-4.073729991912842
-4.085939884185791
-4.116459846496582
-4.098149776458740
-4.073729991912842
-4.085939884185791
-4.122560024261475
-4.098149776458740
-4.073729991912842
-4.098149776458740
-4.116459846496582
-4.092040061950684
-4.049320220947266
-1.327149987220764
3.110110044479370
4.300290107727051
4.379640102386475
5.160890102386475
6.595210075378418
7.461909770965576
7.345950126647949
6.760009765625000
6.106929779052734
5.527100086212158
5.057129859924316
4.703120231628418
4.446770191192627
4.184319972991943
3.860840082168579
3.525140047073364
3.244379997253418
3.000240087509155
2.737790107727051
2.505860090255737
2.341059923171997
2.170160055160523
1.980949997901917
1.803949952125549
1.675780057907105
1.559810042381287
1.413329958915710
1.291260004043579
1.205809950828552
1.114259958267212
0.998288989067078
0.906736016273499
0.864010989665985
0.796872019767761
0.711422979831696
0.656491994857788
0.625973999500275
0.571042001247406
0.503903985023499
0.479490011930466
0.467283010482788
0.412351012229919
0.345212012529373
0.333005011081696
0.326902002096176
0.284177005290985
0.241453006863594
0.235348999500275
0.235348999500275
0.192624002695084
0.162107005715370
0.174314007163048
0.168209999799728
0.131588995456696
0.113278999924660
0.137693002820015
0.131588995456696
0.088864602148533
0.088864602148533
0.107175000011921
0.101071998476982
0.064450502395630
0.058347001671791
0.076657600700855
0.064450502395630
0.040036499500275
0.052243500947952
0.064450502395630
0.033932998776436
0.009518889710307
0.033932998776436
0.052243500947952
0.015622399747372
0.003415379906073
0.021725900471210
0.033932998776436
0.009518889710307
-0.002688139909878
0.027829399332404
0.033932998776436
-0.002688139909878
-0.002688139909878
0.021725900471210
0.021725900471210
-0.002688139909878
-0.014895199798048
0.021725900471210
0.015622399747372
-0.014895199798048
-0.008791659958661
0.015622399747372
0.009518889710307
-0.020998699590564
-0.002688139909878
0.021725900471210
0.003415379906073
-0.014895199798048
0.003415379906073
0.021725900471210
0.003415379906073
-0.014895199798048
0.003415379906073
0.015622399747372
-0.014895199798048
-0.014895199798048
0.009518889710307
0.021725900471210
-0.014895199798048
-0.020998699590564
0.015622399747372
0.021725900471210
-0.014895199798048
-0.014895199798048
0.015622399747372
0.015622399747372
-0.020998699590564
-0.002688139909878
0.027829399332404
0.003415379906073
-0.014895199798048
0.009518889710307
0.021725900471210
-0.002688139909878
-0.020998699590564
0.015622399747372
0.015622399747372
-0.014895199798048
-0.014895199798048
0.015622399747372
0.021725900471210
-0.020998699590564
-0.020998699590564
0.009518889710307
0.009518889710307
-0.014895199798048
-0.014895199798048
0.003415379906073
0.003415379906073
-0.020998699590564
-0.002688139909878
0.009518889710307
-0.008791659958661
-0.027102200314403
-0.008791659958661
0.015622399747372
-0.002688139909878
-0.033205699175596
-0.008791659958661
0.009518889710307
-0.002688139909878
-0.020998699590564
-0.002688139909878
0.003415379906073
-0.027102200314403
-0.027102200314403
0.009518889710307
0.015622399747372
-0.020998699590564
-0.033205699175596
0.003415379906073
0.003415379906073
-0.020998699590564
-0.014895199798048
0.015622399747372
0.009518889710307
-0.027102200314403
-0.020998699590564
0.021725900471210
0.009518889710307
-0.020998699590564
-0.002688139909878
0.021725900471210
0.003415379906073
-0.027102200314403
-0.002688139909878
0.015622399747372
-0.008791659958661
-0.027102200314403
-0.002688139909878
0.009518889710307
-0.020998699590564
-0.033205699175596
0.009518889710307
0.003415379906073
-0.027102200314403
-0.020998699590564
0.003415379906073
0.003415379906073
-0.020998699590564
-0.008791659958661
0.021725900471210
0.003415379906073
-0.033205699175596
-0.008791659958661
0.027829399332404
0.003415379906073
-0.027102200314403
0.003415379906073
0.015622399747372
-0.008791659958661
-0.014895199798048
0.009518889710307
0.009518889710307
-0.014895199798048
-0.027102200314403
0.009518889710307
0.009518889710307
-0.014895199798048
-0.027102200314403
-0.002688139909878
0.015622399747372
-0.008791659958661
-0.014895199798048
0.009518889710307
-0.002688139909878
-0.027102200314403
-0.008791659958661
0.027829399332404
0.003415379906073
-0.033205699175596
-0.008791659958661
0.021725900471210
0.003415379906073
-0.027102200314403
-0.008791659958661
0.015622399747372
-0.014895199798048
-0.033205699175596
-0.002688139909878
0.015622399747372
-0.014895199798048
-0.039309300482273
-0.002688139909878
0.015622399747372
-0.014895199798048
-0.020998699590564
0.003415379906073
0.003415379906073
-0.020998699590564
-0.014895199798048
0.015622399747372
0.003415379906073
-0.027102200314403
-0.002688139909878
0.021725900471210
0.003415379906073
-0.027102200314403
-0.008791659958661
0.009518889710307
-0.008791659958661
-0.027102200314403
0.003415379906073
0.009518889710307
-0.027102200314403
-0.033205699175596
0.009518889710307
0.009518889710307
-0.027102200314403
-0.020998699590564
0.003415379906073
0.003415379906073
-0.020998699590564
-0.014895199798048
0.015622399747372
0.003415379906073
-0.020998699590564
-0.002688139909878
0.015622399747372
0.003415379906073
-0.020998699590564
-0.014895199798048
0.015622399747372
0.003415379906073
-0.020998699590564
-0.008791659958661
0.003415379906073
-0.014895199798048
-0.033205699175596
0.003415379906073
0.015622399747372
-0.014895199798048
-0.027102200314403
0.003415379906073
0.015622399747372
-0.014895199798048
-0.033205699175596
-0.002688139909878
-0.002688139909878
-0.027102200314403
-0.027102200314403
0.003415379906073
0.003415379906073
-0.033205699175596
-0.020998699590564
0.015622399747372
0.003415379906073
-0.033205699175596
-0.020998699590564
-0.002688139909878
-0.014895199798048
-0.027102200314403
-0.002688139909878
0.009518889710307
-0.020998699590564
-0.033205699175596
0.009518889710307
0.015622399747372
-0.020998699590564
-0.027102200314403
0.009518889710307
0.009518889710307
-0.020998699590564
-0.020998699590564
0.009518889710307
-0.002688139909878
-0.027102200314403
-0.014895199798048
0.021725900471210
0.003415379906073
-0.027102200314403
-0.014895199798048
0.003415379906073
-0.002688139909878
-0.020998699590564
-0.008791659958661
0.009518889710307
-0.002688139909878
-0.014895199798048
0.003415379906073
0.015622399747372
-0.008791659958661
-0.027102200314403
0.003415379906073
0.003415379906073
-0.020998699590564
-0.020998699590564
0.003415379906073
-0.002688139909878
-0.020998699590564
-0.020998699590564
0.021725900471210
0.009518889710307
-0.020998699590564
-0.014895199798048
0.015622399747372
0.009518889710307
-0.020998699590564
-0.014895199798048
0.015622399747372
-0.002688139909878
-0.020998699590564
-0.002688139909878
0.021725900471210
-0.008791659958661
-0.033205699175596
-0.002688139909878
0.015622399747372
-0.020998699590564
-0.033205699175596
-0.014895199798048
-0.002688139909878
-0.020998699590564
-0.020998699590564
0.003415379906073
0.003415379906073
-0.027102200314403
-0.020998699590564
0.009518889710307
0.003415379906073
-0.027102200314403
-0.014895199798048
0.015622399747372
-0.002688139909878
-0.020998699590564
-0.014895199798048
0.003415379906073
-0.008791659958661
-0.033205699175596
-0.002688139909878
0.009518889710307
-0.020998699590564
-0.027102200314403
-0.002688139909878
0.009518889710307
-0.008791659958661
-0.014895199798048
0.009518889710307
0.015622399747372
-0.014895199798048
-0.014895199798048
0.015622399747372
0.015622399747372
-0.020998699590564
-0.014895199798048
0.015622399747372
0.015622399747372
-0.002688139909878
-0.002688139909878
0.015622399747372
0.003415379906073
-0.027102200314403
-0.002688139909878
0.021725900471210
-0.008791659958661
-0.033205699175596
-0.002688139909878
0.021725900471210
-0.002688139909878
-0.014895199798048
0.003415379906073
0.021725900471210
-0.002688139909878
-0.014895199798048
0.015622399747372
0.015622399747372
-0.014895199798048
-0.008791659958661
0.021725900471210
0.009518889710307
-0.020998699590564
-0.014895199798048
0.015622399747372
0.009518889710307
-0.020998699590564
-0.002688139909878
0.021725900471210
0.003415379906073
-0.027102200314403
-0.002688139909878
0.021725900471210
-0.002688139909878
-0.014895199798048
0.003415379906073
0.015622399747372
0.003415379906073
-0.014895199798048
0.009518889710307
0.009518889710307
-0.020998699590564
-0.014895199798048
0.009518889710307
0.009518889710307
-0.020998699590564
-0.020998699590564
0.003415379906073
0.003415379906073
-0.008791659958661
-0.008791659958661
0.003415379906073
0.003415379906073
-0.020998699590564
0.003415379906073
0.021725900471210
-0.002688139909878
-0.014895199798048
0.003415379906073
0.021725900471210
0.009518889710307
-0.014895199798048
0.003415379906073
0.015622399747372
-0.002688139909878
-0.014895199798048
0.009518889710307
0.015622399747372
-0.020998699590564
-0.027102200314403
0.015622399747372
0.015622399747372
-0.014895199798048
-0.020998699590564
0.015622399747372
0.009518889710307
-0.027102200314403
-0.014895199798048
0.009518889710307
-0.008791659958661
-0.020998699590564
-0.008791659958661
0.015622399747372
-0.008791659958661
-0.033205699175596
-0.008791659958661
0.003415379906073
-0.014895199798048
-0.020998699590564
0.003415379906073
0.003415379906073
-0.027102200314403
-0.027102200314403
0.009518889710307
0.015622399747372
-0.014895199798048
-0.027102200314403
0.003415379906073
0.015622399747372
-0.014895199798048
-0.008791659958661
0.015622399747372
0.003415379906073
-0.014895199798048
0.003415379906073
0.021725900471210
-0.002688139909878
-0.020998699590564
-0.008791659958661
0.015622399747372
0.009518889710307
-0.008791659958661
0.003415379906073
0.015622399747372
-0.008791659958661
-0.008791659958661
0.021725900471210
0.015622399747372
-0.020998699590564
-0.020998699590564
0.015622399747372
0.015622399747372
-0.014895199798048
-0.027102200314403
0.003415379906073
0.003415379906073
-0.020998699590564
-0.014895199798048
0.009518889710307
0.003415379906073
-0.027102200314403
-0.014895199798048
0.015622399747372
-0.002688139909878
-0.020998699590564
-0.002688139909878
0.021725900471210
-0.008791659958661
-0.020998699590564
0.003415379906073
0.015622399747372
-0.014895199798048
-0.020998699590564
0.015622399747372
0.015622399747372
-0.020998699590564
-0.033205699175596
-0.002688139909878
0.003415379906073
-0.014895199798048
-0.014895199798048
0.003415379906073
-0.008791659958661
-0.033205699175596
-0.008791659958661
0.015622399747372
-0.002688139909878
-0.033205699175596
-0.020998699590564
0.003415379906073
-0.002688139909878
-0.020998699590564
-0.008791659958661
0.009518889710307
-0.002688139909878
-0.014895199798048
0.003415379906073
0.003415379906073
-0.020998699590564
-0.027102200314403
-0.002688139909878
0.009518889710307
-0.020998699590564
-0.020998699590564
0.003415379906073
0.003415379906073
-0.027102200314403
-0.008791659958661
0.021725900471210
0.003415379906073
-0.020998699590564
-0.008791659958661
0.015622399747372
0.003415379906073
-0.020998699590564
-0.008791659958661
0.009518889710307
-0.002688139909878
-0.027102200314403
0.003415379906073
0.021725900471210
-0.020998699590564
-0.033205699175596
0.009518889710307
0.015622399747372
-0.014895199798048
-0.033205699175596
0.003415379906073
0.009518889710307
-0.020998699590564
-0.014895199798048
0.015622399747372
0.009518889710307
-0.014895199798048
-0.008791659958661
0.021725900471210
0.003415379906073
-0.027102200314403
-0.008791659958661
0.021725900471210
0.009518889710307
-0.014895199798048
0.009518889710307
0.021725900471210
0.003415379906073
-0.008791659958661
0.009518889710307
0.021725900471210
-0.002688139909878
-0.020998699590564
0.009518889710307
0.015622399747372
-0.008791659958661
-0.008791659958661
0.015622399747372
0.015622399747372
-0.008791659958661
-0.008791659958661
0.015622399747372
0.003415379906073
-0.027102200314403
-0.020998699590564
0.021725900471210
0.009518889710307
-0.027102200314403
-0.002688139909878
0.009518889710307
-0.008791659958661
-0.020998699590564
0.003415379906073
0.009518889710307
-0.020998699590564
-0.039309300482273
0.003415379906073
0.015622399747372
-0.008791659958661
-0.027102200314403
-0.002688139909878
0.009518889710307
-0.020998699590564
-0.020998699590564
0.009518889710307
0.003415379906073
-0.027102200314403
-0.020998699590564
0.015622399747372
0.003415379906073
-0.027102200314403
-0.008791659958661
0.015622399747372
0.003415379906073
-0.020998699590564
0.003415379906073
0.021725900471210
-0.008791659958661
-0.027102200314403
0.003415379906073
0.015622399747372
-0.002688139909878
-0.027102200314403
0.003415379906073
0.021725900471210
-0.014895199798048
-0.020998699590564
0.009518889710307
0.003415379906073
-0.020998699590564
-0.014895199798048
0.021725900471210
0.009518889710307
-0.020998699590564
-0.008791659958661
0.021725900471210
0.015622399747372
-0.020998699590564
-0.002688139909878
0.027829399332404
0.003415379906073
-0.020998699590564
0.003415379906073
0.015622399747372
-0.002688139909878
-0.027102200314403
0.003415379906073
0.021725900471210
-0.014895199798048
-0.020998699590564
0.003415379906073
0.015622399747372
-0.014895199798048
-0.014895199798048
0.015622399747372
0.009518889710307
-0.020998699590564
-0.002688139909878
0.027829399332404
0.027829399332404
-0.002688139909878
0.003415379906073
0.033932998776436
0.021725900471210
-0.002688139909878
0.015622399747372
0.033932998776436
0.009518889710307
-0.020998699590564
0.015622399747372
0.033932998776436
-0.002688139909878
-0.020998699590564
0.003415379906073
0.021725900471210
-0.008791659958661
-0.020998699590564
0.009518889710307
0.015622399747372
-0.008791659958661
-0.002688139909878
0.021725900471210
0.015622399747372
-0.020998699590564
-0.002688139909878
0.027829399332404
0.009518889710307
-0.014895199798048
-0.002688139909878
0.021725900471210
0.003415379906073
-0.020998699590564
0.003415379906073
0.021725900471210
-0.002688139909878
-0.020998699590564
0.003415379906073
0.021725900471210
-0.008791659958661
-0.020998699590564
0.009518889710307
0.009518889710307
-0.014895199798048
-0.020998699590564
0.009518889710307
0.009518889710307
-0.020998699590564
-0.014895199798048
0.015622399747372
0.003415379906073
-0.014895199798048
-0.014895199798048
0.009518889710307
0.003415379906073
-0.027102200314403
-0.002688139909878
0.021725900471210
-0.002688139909878
-0.033205699175596
-0.008791659958661
0.015622399747372
-0.008791659958661
-0.027102200314403
-0.008791659958661
0.003415379906073
-0.020998699590564
-0.033205699175596
0.003415379906073
0.009518889710307
-0.020998699590564
-0.020998699590564
0.009518889710307
0.003415379906073
-0.027102200314403
-0.014895199798048
0.015622399747372
0.003415379906073
-0.020998699590564
-0.002688139909878
0.021725900471210
0.003415379906073
-0.020998699590564
-0.002688139909878
0.015622399747372
-0.002688139909878
-0.033205699175596
-0.014895199798048
0.009518889710307
-0.008791659958661
-0.020998699590564
0.009518889710307
0.009518889710307
-0.020998699590564
-0.027102200314403
0.009518889710307
0.009518889710307
-0.027102200314403
-0.027102200314403
0.003415379906073
0.003415379906073
-0.020998699590564
-0.014895199798048
0.003415379906073
-0.002688139909878
-0.020998699590564
-0.008791659958661
0.009518889710307
-0.008791659958661
-0.027102200314403
-0.002688139909878
0.021725900471210
-0.002688139909878
-0.027102200314403
-0.002688139909878
0.015622399747372
-0.008791659958661
-0.020998699590564
0.009518889710307
0.009518889710307
-0.020998699590564
-0.014895199798048
0.009518889710307
0.009518889710307
-0.020998699590564
-0.014895199798048
0.009518889710307
0.003415379906073
-0.020998699590564
-0.008791659958661
0.015622399747372
0.003415379906073
-0.020998699590564
0.003415379906073
0.015622399747372
-0.002688139909878
-0.014895199798048
0.003415379906073
0.015622399747372
-0.008791659958661
-0.020998699590564
0.009518889710307
0.015622399747372
-0.014895199798048
-0.020998699590564
0.009518889710307
0.009518889710307
-0.020998699590564
-0.020998699590564
0.003415379906073
0.003415379906073
-0.014895199798048
-0.002688139909878
0.021725900471210
0.003415379906073
-0.020998699590564
-0.002688139909878
0.015622399747372
0.003415379906073
-0.020998699590564
-0.002688139909878
0.009518889710307
-0.002688139909878
-0.014895199798048
0.009518889710307
0.021725900471210
0.003415379906073
-0.020998699590564
0.003415379906073
0.009518889710307
-0.014895199798048
-0.020998699590564
0.009518889710307
0.009518889710307
-0.014895199798048
-0.008791659958661
0.021725900471210
0.003415379906073
-0.020998699590564
-0.008791659958661
0.015622399747372
0.003415379906073
-0.014895199798048
-0.002688139909878
0.015622399747372
0.003415379906073
-0.014895199798048
0.003415379906073
0.009518889710307
-0.014895199798048
-0.027102200314403
0.003415379906073
0.009518889710307
-0.020998699590564
-0.027102200314403
0.003415379906073
0.015622399747372
-0.008791659958661
-0.008791659958661
0.021725900471210
0.015622399747372
-0.008791659958661
-0.008791659958661
0.015622399747372
0.003415379906073
-0.020998699590564
-0.002688139909878
0.015622399747372
-0.002688139909878
-0.014895199798048
-0.008791659958661
0.015622399747372
-0.002688139909878
-0.014895199798048
0.003415379906073
0.009518889710307
-0.008791659958661
-0.014895199798048
0.003415379906073
0.015622399747372
-0.002688139909878
-0.014895199798048
0.003415379906073
0.009518889710307
-0.008791659958661
-0.014895199798048
0.021725900471210
0.015622399747372
-0.020998699590564
-0.008791659958661
0.015622399747372
0.009518889710307
-0.020998699590564
-0.014895199798048
0.021725900471210
0.003415379906073
-0.014895199798048
0.003415379906073
0.015622399747372
-0.002688139909878
-0.020998699590564
0.003415379906073
0.015622399747372
-0.014895199798048
-0.020998699590564
-0.002688139909878
0.003415379906073
-0.014895199798048
-0.027102200314403
0.009518889710307
0.003415379906073
-0.033205699175596
-0.014895199798048
0.009518889710307
0.009518889710307
-0.027102200314403
-0.014895199798048
0.015622399747372
-0.002688139909878
-0.020998699590564
-0.002688139909878
0.009518889710307
-0.008791659958661
-0.033205699175596
-0.002688139909878
0.015622399747372
-0.008791659958661
-0.020998699590564
-0.002688139909878
0.015622399747372
-0.008791659958661
-0.014895199798048
0.009518889710307
0.009518889710307
-0.014895199798048
-0.008791659958661
0.009518889710307
0.009518889710307
-0.020998699590564
-0.014895199798048
0.015622399747372
0.009518889710307
-0.014895199798048
-0.008791659958661
0.009518889710307
-0.002688139909878
-0.027102200314403
0.003415379906073
0.021725900471210
-0.008791659958661
-0.020998699590564
-0.002688139909878
0.015622399747372
-0.008791659958661
-0.033205699175596
-0.008791659958661
0.009518889710307
-0.014895199798048
-0.027102200314403
0.003415379906073
0.015622399747372
-0.020998699590564
-0.020998699590564
0.015622399747372
0.015622399747372
-0.020998699590564
-0.014895199798048
0.015622399747372
0.003415379906073
-0.027102200314403
-0.002688139909878
0.015622399747372
-0.002688139909878
-0.027102200314403
0.003415379906073
0.021725900471210
-0.002688139909878
-0.033205699175596
-0.002688139909878
0.009518889710307
-0.008791659958661
-0.027102200314403
0.009518889710307
0.009518889710307
-0.014895199798048
-0.014895199798048
0.015622399747372
0.021725900471210
-0.008791659958661
-0.020998699590564
0.003415379906073
0.009518889710307
-0.014895199798048
-0.014895199798048
0.009518889710307
-0.002688139909878
-0.014895199798048
0.009518889710307
0.027829399332404
0.003415379906073
-0.020998699590564
-0.002688139909878
0.021725900471210
0.003415379906073
-0.020998699590564
-0.002688139909878
0.021725900471210
-0.002688139909878
-0.008791659958661
0.015622399747372
0.015622399747372
-0.014895199798048
-0.020998699590564
0.009518889710307
0.015622399747372
-0.014895199798048
-0.027102200314403
0.003415379906073
0.003415379906073
-0.020998699590564
-0.008791659958661
0.009518889710307
-0.008791659958661
-0.027102200314403
-0.008791659958661
0.015622399747372
-0.002688139909878
-0.027102200314403
-0.008791659958661
0.009518889710307
-0.002688139909878
-0.020998699590564
0.009518889710307
0.009518889710307
-0.020998699590564
-0.020998699590564
0.015622399747372
0.027829399332404
-0.014895199798048
-0.027102200314403
0.003415379906073
0.009518889710307
-0.014895199798048
-0.014895199798048
0.003415379906073
-0.008791659958661
-0.020998699590564
-0.002688139909878
0.021725900471210
0.003415379906073
-0.020998699590564
-0.008791659958661
0.015622399747372
-0.002688139909878
-0.020998699590564
0.003415379906073
0.009518889710307
-0.014895199798048
-0.014895199798048
0.015622399747372
0.021725900471210
-0.020998699590564
-0.033205699175596
-0.008791659958661
0.003415379906073
-0.020998699590564
-0.027102200314403
-0.002688139909878
0.003415379906073
-0.027102200314403
-0.014895199798048
0.015622399747372
0.003415379906073
-0.033205699175596
-0.020998699590564
0.003415379906073
-0.008791659958661
-0.033205699175596
-0.008791659958661
0.003415379906073
-0.014895199798048
-0.033205699175596
-0.008791659958661
-0.002688139909878
-0.033205699175596
-0.033205699175596
0.003415379906073
0.003415379906073
-0.027102200314403
-0.033205699175596
0.003415379906073
0.009518889710307
-0.008791659958661
-0.002688139909878
0.015622399747372
0.003415379906073
-0.027102200314403
-0.008791659958661
0.021725900471210
0.003415379906073
-0.027102200314403
-0.014895199798048
0.015622399747372
-0.002688139909878
-0.027102200314403
-0.002688139909878
0.009518889710307
-0.014895199798048
-0.027102200314403
0.009518889710307
0.021725900471210
-0.014895199798048
-0.027102200314403
0.015622399747372
0.021725900471210
-0.002688139909878
-0.008791659958661
0.009518889710307
0.003415379906073
-0.014895199798048
-0.002688139909878
0.015622399747372
0.003415379906073
-0.027102200314403
-0.014895199798048
0.015622399747372
0.009518889710307
-0.020998699590564
0.003415379906073
0.015622399747372
-0.002688139909878
-0.014895199798048
0.003415379906073
0.015622399747372
-0.008791659958661
-0.020998699590564
0.009518889710307
0.015622399747372
-0.008791659958661
-0.020998699590564
0.009518889710307
0.015622399747372
-0.014895199798048
-0.008791659958661
0.015622399747372
0.003415379906073
-0.020998699590564
-0.014895199798048
0.015622399747372
0.003415379906073
-0.020998699590564
-0.008791659958661
0.009518889710307
0.003415379906073
-0.014895199798048
-0.002688139909878
0.009518889710307
-0.020998699590564
-0.020998699590564
0.003415379906073
0.015622399747372
-0.008791659958661
-0.033205699175596
0.003415379906073
0.015622399747372
-0.014895199798048
-0.020998699590564
0.003415379906073
0.003415379906073
-0.020998699590564
-0.014895199798048
0.015622399747372
0.003415379906073
-0.027102200314403
-0.014895199798048
0.015622399747372
0.003415379906073
-0.027102200314403
-0.008791659958661
0.009518889710307
-0.014895199798048
-0.008791659958661
0.003415379906073
0.015622399747372
-0.002688139909878
-0.027102200314403
0.009518889710307
0.027829399332404
-0.008791659958661
-0.014895199798048
0.003415379906073
0.009518889710307
-0.014895199798048
-0.008791659958661
0.021725900471210
0.009518889710307
-0.020998699590564
-0.020998699590564
0.009518889710307
0.009518889710307
-0.027102200314403
-0.002688139909878
0.015622399747372
-0.002688139909878
-0.020998699590564
-0.008791659958661
0.009518889710307
-0.008791659958661
-0.033205699175596
0.003415379906073
0.015622399747372
-0.014895199798048
-0.033205699175596
0.003415379906073
0.015622399747372
-0.014895199798048
-0.014895199798048
0.009518889710307
0.009518889710307
-0.008791659958661
-0.014895199798048
0.021725900471210
0.021725900471210
-0.014895199798048
-0.002688139909878
0.021725900471210
0.009518889710307
-0.008791659958661
-0.002688139909878
0.009518889710307
-0.002688139909878
-0.020998699590564
0.009518889710307
0.027829399332404
-0.002688139909878
-0.020998699590564
0.015622399747372
0.021725900471210
-0.014895199798048
-0.020998699590564
0.003415379906073
0.009518889710307
-0.008791659958661
-0.014895199798048
0.015622399747372
0.015622399747372
-0.027102200314403
-0.020998699590564
0.015622399747372
0.009518889710307
-0.020998699590564
-0.014895199798048
0.015622399747372
0.003415379906073
-0.020998699590564
-0.008791659958661
0.021725900471210
0.009518889710307
-0.020998699590564
0.009518889710307
0.015622399747372
-0.014895199798048
-0.027102200314403
-0.002688139909878
0.015622399747372
-0.002688139909878
-0.020998699590564
0.015622399747372
0.009518889710307
-0.027102200314403
-0.020998699590564
0.021725900471210
0.015622399747372
-0.020998699590564
-0.020998699590564
0.009518889710307
0.009518889710307
-0.020998699590564
-0.014895199798048
0.015622399747372
-0.008791659958661
-0.033205699175596
-0.002688139909878
0.021725900471210
-0.008791659958661
-0.033205699175596
-0.002688139909878
0.015622399747372
-0.014895199798048
-0.027102200314403
0.009518889710307
0.009518889710307
-0.020998699590564
-0.020998699590564
0.015622399747372
0.003415379906073
-0.033205699175596
-0.027102200314403
0.009518889710307
0.009518889710307
-0.020998699590564
-0.020998699590564
0.009518889710307
0.003415379906073
-0.027102200314403
0.003415379906073
0.021725900471210
-0.008791659958661
-0.033205699175596
-0.008791659958661
0.009518889710307
-0.008791659958661
-0.020998699590564
-0.002688139909878
0.009518889710307
-0.008791659958661
-0.020998699590564
0.009518889710307
0.009518889710307
-0.027102200314403
-0.020998699590564
0.009518889710307
0.003415379906073
-0.027102200314403
-0.014895199798048
0.021725900471210
0.009518889710307
-0.027102200314403
-0.020998699590564
0.003415379906073
-0.020998699590564
-0.039309300482273
-0.008791659958661
0.009518889710307
-0.020998699590564
-0.039309300482273
-0.008791659958661
0.009518889710307
-0.014895199798048
-0.020998699590564
-0.002688139909878
0.003415379906073
-0.027102200314403
-0.033205699175596
0.003415379906073
0.003415379906073
-0.020998699590564
-0.014895199798048
0.009518889710307
0.015622399747372
-0.014895199798048
-0.008791659958661
0.009518889710307
-0.002688139909878
-0.027102200314403
-0.002688139909878
0.015622399747372
-0.002688139909878
-0.033205699175596
-0.008791659958661
0.015622399747372
-0.002688139909878
-0.020998699590564
0.003415379906073
0.009518889710307
-0.014895199798048
-0.020998699590564
0.009518889710307
0.009518889710307
-0.020998699590564
-0.027102200314403
0.003415379906073
0.009518889710307
-0.027102200314403
-0.014895199798048
0.015622399747372
0.003415379906073
-0.020998699590564
-0.008791659958661
0.009518889710307
0.003415379906073
-0.033205699175596
-0.002688139909878
0.015622399747372
-0.002688139909878
-0.033205699175596
-0.002688139909878
0.027829399332404
0.003415379906073
-0.014895199798048
0.009518889710307
0.009518889710307
-0.008791659958661
-0.020998699590564
0.009518889710307
0.021725900471210
-0.008791659958661
-0.014895199798048
0.015622399747372
0.015622399747372
-0.008791659958661
-0.008791659958661
0.015622399747372
0.003415379906073
-0.020998699590564
0.003415379906073
0.015622399747372
0.009518889710307
-0.014895199798048
-0.002688139909878
0.021725900471210
-0.008791659958661
-0.020998699590564
0.009518889710307
0.009518889710307
-0.008791659958661
-0.020998699590564
0.003415379906073
0.015622399747372
-0.008791659958661
-0.014895199798048
0.009518889710307
0.009518889710307
-0.014895199798048
-0.014895199798048
0.009518889710307
0.003415379906073
-0.014895199798048
0.003415379906073
0.015622399747372
0.009518889710307
-0.014895199798048
-0.008791659958661
0.027829399332404
0.003415379906073
-0.020998699590564
-0.008791659958661
0.009518889710307
-0.002688139909878
-0.014895199798048
0.009518889710307
0.015622399747372
-0.014895199798048
-0.020998699590564
0.009518889710307
0.015622399747372
-0.020998699590564
-0.027102200314403
0.015622399747372
0.015622399747372
-0.014895199798048
-0.020998699590564
0.015622399747372
0.015622399747372
-0.014895199798048
-0.002688139909878
0.027829399332404
0.009518889710307
-0.014895199798048
-0.008791659958661
0.021725900471210
0.009518889710307
-0.014895199798048
0.003415379906073
0.021725900471210
-0.008791659958661
-0.014895199798048
0.003415379906073
0.009518889710307
-0.020998699590564
-0.027102200314403
0.009518889710307
0.015622399747372
-0.020998699590564
-0.020998699590564
0.003415379906073
0.009518889710307
-0.020998699590564
-0.002688139909878
0.015622399747372
0.003415379906073
-0.020998699590564
-0.008791659958661
0.021725900471210
0.009518889710307
-0.014895199798048
-0.002688139909878
0.015622399747372
0.003415379906073
-0.008791659958661
0.003415379906073
0.015622399747372
-0.014895199798048
-0.027102200314403
0.003415379906073
0.015622399747372
-0.020998699590564
-0.027102200314403
0.003415379906073
0.003415379906073
-0.020998699590564
-0.014895199798048
0.003415379906073
0.003415379906073
-0.020998699590564
-0.014895199798048
0.009518889710307
0.003415379906073
-0.027102200314403
-0.014895199798048
0.009518889710307
0.003415379906073
-0.027102200314403
-0.008791659958661
0.015622399747372
-0.008791659958661
-0.020998699590564
-0.002688139909878
0.015622399747372
-0.008791659958661
-0.027102200314403
0.003415379906073
0.009518889710307
-0.014895199798048
-0.014895199798048
0.003415379906073
0.003415379906073
-0.020998699590564
-0.014895199798048
0.015622399747372
0.003415379906073
-0.033205699175596
-0.020998699590564
0.009518889710307
0.003415379906073
-0.027102200314403
-0.008791659958661
0.003415379906073
-0.002688139909878
-0.020998699590564
-0.002688139909878
0.009518889710307
-0.020998699590564
-0.027102200314403
0.009518889710307
0.015622399747372
-0.008791659958661
-0.014895199798048
0.009518889710307
0.003415379906073
-0.020998699590564
-0.014895199798048
0.009518889710307
0.003415379906073
-0.020998699590564
-0.014895199798048
0.015622399747372
0.003415379906073
-0.027102200314403
-0.002688139909878
0.021725900471210
0.009518889710307
-0.014895199798048
0.003415379906073
0.027829399332404
0.003415379906073
-0.020998699590564
-0.002688139909878
0.015622399747372
-0.002688139909878
-0.027102200314403
-0.002688139909878
0.015622399747372
-0.008791659958661
-0.020998699590564
-0.002688139909878
0.003415379906073
-0.014895199798048
-0.020998699590564
0.003415379906073
0.003415379906073
-0.033205699175596
-0.027102200314403
0.009518889710307
-0.002688139909878
-0.033205699175596
-0.020998699590564
0.003415379906073
-0.020998699590564
-0.033205699175596
-0.002688139909878
0.015622399747372
-0.014895199798048
-0.033205699175596
0.003415379906073
0.015622399747372
-0.020998699590564
-0.039309300482273
-0.008791659958661
0.009518889710307
-0.020998699590564
-0.033205699175596
-0.002688139909878
0.009518889710307
-0.020998699590564
-0.014895199798048
0.015622399747372
0.003415379906073
-0.020998699590564
-0.008791659958661
0.015622399747372
0.003415379906073
-0.014895199798048
-0.002688139909878
0.015622399747372
-0.008791659958661
-0.027102200314403
-0.002688139909878
0.009518889710307
-0.014895199798048
-0.027102200314403
-0.002688139909878
0.009518889710307
-0.014895199798048
-0.020998699590564
0.003415379906073
0.015622399747372
-0.014895199798048
-0.014895199798048
0.015622399747372
0.009518889710307
-0.014895199798048
-0.014895199798048
0.015622399747372
0.027829399332404
-0.008791659958661
-0.014895199798048
0.003415379906073
0.003415379906073
-0.020998699590564
-0.020998699590564
0.009518889710307
-0.014895199798048
-0.033205699175596
-0.008791659958661
0.003415379906073
-0.014895199798048
-0.027102200314403
-0.002688139909878
0.009518889710307
-0.027102200314403
-0.033205699175596
0.009518889710307
0.009518889710307
-0.027102200314403
-0.020998699590564
0.015622399747372
0.009518889710307
-0.027102200314403
-0.014895199798048
0.003415379906073
0.003415379906073
-0.020998699590564
-0.008791659958661
0.027829399332404
-0.002688139909878
-0.020998699590564
0.003415379906073
0.015622399747372
-0.002688139909878
-0.014895199798048
0.003415379906073
0.015622399747372
-0.008791659958661
-0.014895199798048
0.009518889710307
0.015622399747372
-0.002688139909878
-0.014895199798048
0.009518889710307
0.009518889710307
-0.020998699590564
-0.014895199798048
0.009518889710307
0.009518889710307
-0.020998699590564
-0.014895199798048
0.021725900471210
0.003415379906073
-0.020998699590564
-0.002688139909878
0.015622399747372
0.003415379906073
-0.014895199798048
0.003415379906073
0.027829399332404
0.003415379906073
-0.014895199798048
0.003415379906073
0.021725900471210
-0.008791659958661
-0.020998699590564
0.009518889710307
0.009518889710307
-0.008791659958661
-0.014895199798048
0.009518889710307
0.015622399747372
-0.014895199798048
-0.014895199798048
0.027829399332404
0.003415379906073
-0.020998699590564
-0.008791659958661
0.009518889710307
-0.002688139909878
-0.027102200314403
-0.002688139909878
0.009518889710307
-0.002688139909878
-0.020998699590564
-0.008791659958661
0.015622399747372
-0.014895199798048
-0.020998699590564
0.009518889710307
0.009518889710307
-0.008791659958661
-0.014895199798048
0.015622399747372
0.021725900471210
-0.008791659958661
-0.008791659958661
0.021725900471210
0.015622399747372
-0.008791659958661
-0.002688139909878
0.027829399332404
0.009518889710307
-0.020998699590564
-0.002688139909878
0.021725900471210
0.003415379906073
-0.020998699590564
-0.002688139909878
0.027829399332404
0.003415379906073
-0.014895199798048
0.015622399747372
0.027829399332404
0.003415379906073
-0.014895199798048
0.009518889710307
0.015622399747372
-0.008791659958661
-0.014895199798048
0.009518889710307
0.015622399747372
-0.014895199798048
-0.014895199798048
0.015622399747372
0.003415379906073
-0.027102200314403
-0.008791659958661
0.015622399747372
0.009518889710307
-0.027102200314403
-0.014895199798048
0.015622399747372
-0.008791659958661
-0.020998699590564
0.003415379906073
0.021725900471210
-0.008791659958661
-0.027102200314403
0.003415379906073
0.015622399747372
-0.008791659958661
-0.008791659958661
0.009518889710307
0.009518889710307
-0.020998699590564
-0.020998699590564
0.009518889710307
-0.002688139909878
-0.027102200314403
-0.014895199798048
0.009518889710307
0.003415379906073
-0.020998699590564
-0.008791659958661
0.021725900471210
-0.002688139909878
-0.020998699590564
0.003415379906073
0.015622399747372
-0.008791659958661
-0.020998699590564
0.009518889710307
0.021725900471210
-0.002688139909878
-0.014895199798048
0.009518889710307
0.015622399747372
-0.020998699590564
-0.027102200314403
0.009518889710307
0.009518889710307
-0.020998699590564
-0.020998699590564
0.003415379906073
0.003415379906073
-0.020998699590564
-0.020998699590564
0.009518889710307
0.009518889710307
-0.020998699590564
-0.008791659958661
0.015622399747372
-0.002688139909878
-0.027102200314403
-0.002688139909878
0.003415379906073
-0.008791659958661
-0.020998699590564
-0.002688139909878
0.009518889710307
-0.014895199798048
-0.027102200314403
0.003415379906073
0.009518889710307
-0.020998699590564
-0.020998699590564
0.009518889710307
0.003415379906073
-0.033205699175596
-0.027102200314403
0.009518889710307
0.009518889710307
-0.027102200314403
-0.020998699590564
0.009518889710307
-0.002688139909878
-0.027102200314403
-0.008791659958661
0.009518889710307
-0.014895199798048
-0.020998699590564
0.003415379906073
0.015622399747372
-0.008791659958661
-0.027102200314403
0.003415379906073
0.009518889710307
-0.014895199798048
-0.014895199798048
0.009518889710307
0.009518889710307
-0.014895199798048
-0.014895199798048
0.021725900471210
0.021725900471210
-0.014895199798048
-0.008791659958661
0.021725900471210
0.021725900471210
-0.008791659958661
0.009518889710307
0.027829399332404
0.009518889710307
-0.002688139909878
0.021725900471210
0.027829399332404
0.003415379906073
-0.020998699590564
0.009518889710307
0.027829399332404
0.003415379906073
-0.014895199798048
0.009518889710307
0.021725900471210
-0.002688139909878
-0.008791659958661
0.021725900471210
0.015622399747372
-0.008791659958661
-0.002688139909878
0.021725900471210
0.015622399747372
-0.008791659958661
-0.002688139909878
0.027829399332404
0.009518889710307
-0.008791659958661
0.003415379906073
0.021725900471210
-0.002688139909878
-0.033205699175596
0.003415379906073
0.027829399332404
0.009518889710307
-0.008791659958661
0.003415379906073
0.021725900471210
-0.002688139909878
-0.008791659958661
0.015622399747372
0.009518889710307
-0.014895199798048
-0.014895199798048
0.003415379906073
0.009518889710307
-0.027102200314403
-0.014895199798048
0.015622399747372
0.003415379906073
-0.014895199798048
-0.002688139909878
0.021725900471210
-0.002688139909878
-0.014895199798048
0.003415379906073
0.015622399747372
-0.002688139909878
-0.027102200314403
-0.008791659958661
0.021725900471210
-0.002688139909878
-0.020998699590564
0.003415379906073
0.009518889710307
-0.008791659958661
-0.020998699590564
0.003415379906073
0.009518889710307
-0.020998699590564
-0.020998699590564
0.009518889710307
0.009518889710307
-0.008791659958661
-0.008791659958661
0.009518889710307
0.003415379906073
-0.014895199798048
-0.002688139909878
0.015622399747372
0.003415379906073
-0.033205699175596
-0.008791659958661
0.015622399747372
-0.014895199798048
-0.020998699590564
-0.002688139909878
0.003415379906073
-0.014895199798048
-0.020998699590564
0.003415379906073
0.009518889710307
-0.027102200314403
-0.027102200314403
0.003415379906073
0.015622399747372
-0.014895199798048
-0.014895199798048
0.009518889710307
-0.002688139909878
-0.020998699590564
-0.002688139909878
0.015622399747372
-0.002688139909878
-0.020998699590564
0.009518889710307
0.021725900471210
-0.002688139909878
-0.020998699590564
0.003415379906073
0.021725900471210
0.003415379906073
-0.014895199798048
0.003415379906073
0.003415379906073
-0.008791659958661
-0.008791659958661
0.015622399747372
0.015622399747372
-0.014895199798048
-0.014895199798048
0.009518889710307
0.003415379906073
-0.014895199798048
-0.014895199798048
0.003415379906073
0.003415379906073
-0.014895199798048
0.003415379906073
0.021725900471210
0.003415379906073
-0.014895199798048
-0.008791659958661
0.021725900471210
0.009518889710307
-0.020998699590564
-0.002688139909878
0.015622399747372
0.003415379906073
-0.008791659958661
0.015622399747372
0.021725900471210
-0.014895199798048
-0.027102200314403
0.015622399747372
0.021725900471210
-0.014895199798048
-0.020998699590564
0.009518889710307
0.009518889710307
-0.014895199798048
-0.008791659958661
0.009518889710307
0.003415379906073
-0.027102200314403
-0.014895199798048
0.027829399332404
0.003415379906073
-0.027102200314403
-0.002688139909878
0.015622399747372
-0.002688139909878
-0.014895199798048
0.003415379906073
0.009518889710307
-0.020998699590564
-0.020998699590564
0.009518889710307
0.015622399747372
-0.014895199798048
-0.020998699590564
0.003415379906073
0.003415379906073
-0.008791659958661
-0.008791659958661
0.003415379906073
-0.002688139909878
-0.020998699590564
-0.008791659958661
0.021725900471210
0.003415379906073
-0.020998699590564
-0.008791659958661
0.015622399747372
0.003415379906073
-0.014895199798048
-0.002688139909878
0.003415379906073
-0.008791659958661
-0.014895199798048
0.003415379906073
0.021725900471210
-0.008791659958661
-0.020998699590564
0.015622399747372
0.027829399332404
0.003415379906073
-0.008791659958661
0.009518889710307
0.021725900471210
-0.002688139909878
-0.008791659958661
0.021725900471210
0.009518889710307
-0.020998699590564
-0.008791659958661
0.021725900471210
0.015622399747372
-0.008791659958661
0.003415379906073
0.015622399747372
0.009518889710307
-0.008791659958661
0.003415379906073
0.021725900471210
-0.008791659958661
-0.027102200314403
0.009518889710307
0.033932998776436
0.003415379906073
-0.008791659958661
0.015622399747372
0.015622399747372
-0.002688139909878
-0.002688139909878
0.015622399747372
-0.002688139909878
-0.027102200314403
-0.002688139909878
0.027829399332404
0.009518889710307
-0.020998699590564
-0.002688139909878
0.015622399747372
0.009518889710307
-0.014895199798048
-0.002688139909878
0.009518889710307
-0.008791659958661
-0.027102200314403
0.009518889710307
0.021725900471210
-0.008791659958661
-0.020998699590564
0.003415379906073
0.015622399747372
-0.002688139909878
-0.008791659958661
0.009518889710307
0.009518889710307
-0.008791659958661
-0.002688139909878
0.021725900471210
0.015622399747372
-0.014895199798048
-0.014895199798048
0.015622399747372
0.021725900471210
-0.008791659958661
-0.014895199798048
0.009518889710307
0.003415379906073
-0.020998699590564
0.003415379906073
0.015622399747372
-0.014895199798048
-0.033205699175596
0.003415379906073
0.021725900471210
0.003415379906073
-0.020998699590564
-0.002688139909878
0.015622399747372
-0.002688139909878
-0.014895199798048
0.009518889710307
0.009518889710307
-0.020998699590564
-0.014895199798048
0.015622399747372
0.009518889710307
-0.027102200314403
-0.014895199798048
0.009518889710307
0.003415379906073
-0.020998699590564
-0.002688139909878
0.009518889710307
-0.014895199798048
-0.027102200314403
0.009518889710307
0.021725900471210
-0.014895199798048
-0.027102200314403
0.003415379906073
0.015622399747372
-0.008791659958661
-0.020998699590564
-0.002688139909878
0.003415379906073
-0.027102200314403
-0.014895199798048
0.015622399747372
0.003415379906073
-0.027102200314403
-0.027102200314403
0.003415379906073
0.003415379906073
-0.027102200314403
-0.014895199798048
0.003415379906073
-0.002688139909878
-0.014895199798048
0.003415379906073
0.021725900471210
-0.002688139909878
-0.027102200314403
-0.002688139909878
0.021725900471210
0.003415379906073
-0.027102200314403
-0.002688139909878
0.021725900471210
-0.008791659958661
-0.014895199798048
0.009518889710307
0.015622399747372
-0.020998699590564
-0.020998699590564
0.015622399747372
0.015622399747372
-0.014895199798048
-0.014895199798048
0.009518889710307
0.009518889710307
-0.014895199798048
-0.008791659958661
0.015622399747372
-0.002688139909878
-0.027102200314403
0.003415379906073
0.021725900471210
-0.002688139909878
-0.020998699590564
0.003415379906073
0.021725900471210
-0.002688139909878
-0.008791659958661
0.003415379906073
0.003415379906073
-0.014895199798048
-0.008791659958661
0.021725900471210
0.009518889710307
-0.020998699590564
-0.008791659958661
0.021725900471210
0.021725900471210
-0.014895199798048
0.003415379906073
0.015622399747372
0.003415379906073
-0.014895199798048
0.009518889710307
0.027829399332404
-0.002688139909878
-0.027102200314403
0.003415379906073
0.021725900471210
-0.008791659958661
-0.027102200314403
0.003415379906073
0.021725900471210
-0.020998699590564
-0.020998699590564
0.015622399747372
0.009518889710307
-0.020998699590564
-0.020998699590564
0.015622399747372
0.015622399747372
-0.027102200314403
-0.014895199798048
0.009518889710307
0.003415379906073
-0.020998699590564
-0.014895199798048
0.009518889710307
-0.014895199798048
-0.039309300482273
-0.008791659958661
0.009518889710307
-0.008791659958661
-0.033205699175596
-0.008791659958661
0.015622399747372
-0.008791659958661
-0.027102200314403
-0.002688139909878
0.003415379906073
-0.020998699590564
-0.027102200314403
0.015622399747372
0.015622399747372
-0.027102200314403
-0.020998699590564
0.009518889710307
0.009518889710307
-0.014895199798048
-0.014895199798048
0.015622399747372
-0.002688139909878
-0.027102200314403
-0.002688139909878
0.009518889710307
-0.008791659958661
-0.033205699175596
-0.008791659958661
0.015622399747372
-0.008791659958661
-0.020998699590564
-0.002688139909878
0.003415379906073
-0.014895199798048
-0.027102200314403
0.003415379906073
0.009518889710307
-0.027102200314403
-0.027102200314403
0.003415379906073
0.003415379906073
-0.020998699590564
-0.014895199798048
0.015622399747372
-0.002688139909878
-0.020998699590564
-0.008791659958661
0.015622399747372
-0.002688139909878
-0.027102200314403
-0.002688139909878
0.021725900471210
-0.002688139909878
-0.027102200314403
-0.008791659958661
0.015622399747372
-0.002688139909878
-0.020998699590564
0.003415379906073
0.009518889710307
-0.014895199798048
-0.020998699590564
0.009518889710307
0.021725900471210
-0.008791659958661
-0.014895199798048
0.021725900471210
0.015622399747372
-0.014895199798048
-0.008791659958661
0.015622399747372
0.009518889710307
-0.020998699590564
-0.002688139909878
0.021725900471210
0.003415379906073
-0.020998699590564
-0.002688139909878
0.015622399747372
-0.014895199798048
-0.039309300482273
-0.008791659958661
-0.002688139909878
-0.027102200314403
-0.027102200314403
-0.002688139909878
0.003415379906073
-0.033205699175596
-0.027102200314403
0.003415379906073
0.003415379906073
-0.027102200314403
-0.020998699590564
0.003415379906073
-0.002688139909878
-0.033205699175596
-0.008791659958661
0.015622399747372
-0.008791659958661
-0.033205699175596
-0.008791659958661
0.015622399747372
0.003415379906073
-0.020998699590564
-0.002688139909878
0.009518889710307
-0.008791659958661
-0.020998699590564
0.009518889710307
0.015622399747372
-0.014895199798048
-0.020998699590564
0.015622399747372
0.021725900471210
-0.014895199798048
-0.020998699590564
0.009518889710307
0.015622399747372
-0.014895199798048
-0.002688139909878
0.015622399747372
0.009518889710307
-0.027102200314403
-0.008791659958661
0.021725900471210
0.009518889710307
-0.020998699590564
-0.014895199798048
0.009518889710307
-0.002688139909878
-0.027102200314403
0.003415379906073
0.015622399747372
-0.008791659958661
-0.027102200314403
0.009518889710307
0.015622399747372
-0.014895199798048
-0.020998699590564
0.003415379906073
0.009518889710307
-0.014895199798048
-0.020998699590564
0.003415379906073
-0.002688139909878
-0.027102200314403
-0.008791659958661
0.015622399747372
-0.002688139909878
-0.027102200314403
-0.008791659958661
0.009518889710307
-0.002688139909878
-0.027102200314403
-0.008791659958661
0.009518889710307
-0.008791659958661
-0.014895199798048
0.015622399747372
0.015622399747372
-0.008791659958661
-0.008791659958661
0.009518889710307
0.003415379906073
-0.020998699590564
-0.020998699590564
0.015622399747372
0.009518889710307
-0.020998699590564
-0.014895199798048
0.015622399747372
0.009518889710307
-0.014895199798048
-0.002688139909878
0.021725900471210
0.009518889710307
-0.014895199798048
0.003415379906073
0.027829399332404
0.009518889710307
-0.008791659958661
0.015622399747372
0.033932998776436
-0.002688139909878
-0.027102200314403
0.009518889710307
0.027829399332404
-0.008791659958661
-0.014895199798048
0.009518889710307
0.009518889710307
-0.014895199798048
-0.014895199798048
0.015622399747372
0.015622399747372
-0.020998699590564
-0.014895199798048
0.021725900471210
0.009518889710307
-0.014895199798048
-0.002688139909878
0.027829399332404
0.003415379906073
-0.014895199798048
0.003415379906073
0.009518889710307
-0.008791659958661
-0.008791659958661
0.021725900471210
0.015622399747372
-0.014895199798048
-0.008791659958661
0.009518889710307
0.009518889710307
-0.008791659958661
-0.014895199798048
0.009518889710307
0.009518889710307
-0.014895199798048
-0.014895199798048
0.015622399747372
0.015622399747372
-0.014895199798048
-0.014895199798048
0.003415379906073
0.003415379906073
-0.020998699590564
-0.014895199798048
0.009518889710307
0.003415379906073
-0.020998699590564
0.003415379906073
0.015622399747372
-0.002688139909878
-0.014895199798048
-0.002688139909878
0.015622399747372
-0.008791659958661
-0.027102200314403
0.009518889710307
0.021725900471210
-0.008791659958661
-0.027102200314403
0.003415379906073
0.009518889710307
-0.027102200314403
-0.020998699590564
0.009518889710307
0.009518889710307
-0.020998699590564
-0.014895199798048
0.009518889710307
0.003415379906073
-0.027102200314403
-0.008791659958661
0.015622399747372
-0.002688139909878
-0.020998699590564
-0.002688139909878
0.021725900471210
0.003415379906073
-0.008791659958661
0.015622399747372
0.021725900471210
-0.008791659958661
-0.014895199798048
0.015622399747372
0.015622399747372
-0.014895199798048
0.003415379906073
0.021725900471210
0.009518889710307
-0.008791659958661
-0.008791659958661
0.015622399747372
0.009518889710307
-0.020998699590564
-0.002688139909878
0.015622399747372
0.003415379906073
-0.020998699590564
0.003415379906073
0.021725900471210
-0.002688139909878
-0.014895199798048
0.003415379906073
0.009518889710307
-0.002688139909878
-0.020998699590564
0.003415379906073
0.021725900471210
-0.008791659958661
-0.014895199798048
0.009518889710307
0.009518889710307
-0.014895199798048
-0.020998699590564
0.009518889710307
0.009518889710307
-0.020998699590564
-0.014895199798048
0.009518889710307
0.003415379906073
-0.027102200314403
-0.014895199798048
0.015622399747372
-0.002688139909878
-0.027102200314403
-0.014895199798048
0.009518889710307
0.003415379906073
-0.020998699590564
-0.002688139909878
0.015622399747372
-0.014895199798048
-0.020998699590564
-0.002688139909878
0.003415379906073
-0.014895199798048
-0.020998699590564
0.009518889710307
0.009518889710307
-0.008791659958661
-0.002688139909878
0.015622399747372
0.003415379906073
-0.020998699590564
-0.008791659958661
0.015622399747372
-0.008791659958661
-0.027102200314403
-0.002688139909878
0.015622399747372
0.003415379906073
-0.014895199798048
0.009518889710307
0.015622399747372
-0.002688139909878
-0.008791659958661
0.009518889710307
0.021725900471210
-0.008791659958661
-0.020998699590564
0.009518889710307
0.021725900471210
-0.002688139909878
-0.008791659958661
0.009518889710307
0.015622399747372
-0.008791659958661
-0.008791659958661
0.015622399747372
0.009518889710307
-0.014895199798048
-0.014895199798048
0.015622399747372
0.009518889710307
-0.020998699590564
-0.002688139909878
0.021725900471210
0.009518889710307
-0.020998699590564
0.003415379906073
0.027829399332404
-0.008791659958661
-0.027102200314403
0.009518889710307
0.015622399747372
-0.014895199798048
-0.020998699590564
0.003415379906073
0.015622399747372
-0.014895199798048
-0.014895199798048
0.009518889710307
0.009518889710307
-0.020998699590564
-0.020998699590564
0.015622399747372
0.003415379906073
-0.020998699590564
-0.008791659958661
0.021725900471210
0.003415379906073
-0.014895199798048
0.003415379906073
0.015622399747372
-0.014895199798048
-0.027102200314403
-0.002688139909878
0.003415379906073
-0.020998699590564
-0.020998699590564
0.003415379906073
0.015622399747372
-0.008791659958661
-0.020998699590564
0.003415379906073
0.009518889710307
-0.014895199798048
-0.008791659958661
0.009518889710307
0.003415379906073
-0.014895199798048
-0.002688139909878
0.021725900471210
0.009518889710307
-0.008791659958661
0.003415379906073
0.021725900471210
0.009518889710307
-0.014895199798048
0.009518889710307
0.021725900471210
0.003415379906073
-0.008791659958661
0.015622399747372
0.027829399332404
0.003415379906073
-0.014895199798048
0.015622399747372
0.027829399332404
-0.002688139909878
-0.014895199798048
0.021725900471210
0.021725900471210
-0.008791659958661
-0.008791659958661
0.033932998776436
0.021725900471210
-0.027102200314403
-0.014895199798048
0.021725900471210
0.015622399747372
-0.014895199798048
-0.002688139909878
0.015622399747372
-0.008791659958661
-0.033205699175596
-0.002688139909878
0.021725900471210
-0.014895199798048
-0.033205699175596
0.003415379906073
0.021725900471210
-0.014895199798048
-0.027102200314403
0.009518889710307
0.009518889710307
-0.027102200314403
-0.020998699590564
0.009518889710307
0.003415379906073
-0.020998699590564
-0.008791659958661
0.015622399747372
-0.002688139909878
-0.027102200314403
-0.014895199798048
0.003415379906073
-0.014895199798048
-0.033205699175596
-0.002688139909878
0.009518889710307
-0.020998699590564
-0.027102200314403
-0.002688139909878
0.009518889710307
-0.014895199798048
-0.027102200314403
-0.002688139909878
-0.002688139909878
-0.033205699175596
-0.020998699590564
0.009518889710307
0.009518889710307
-0.027102200314403
-0.020998699590564
0.015622399747372
0.009518889710307
-0.020998699590564
-0.008791659958661
0.015622399747372
0.009518889710307
-0.027102200314403
-0.008791659958661
0.015622399747372
-0.002688139909878
-0.020998699590564
0.003415379906073
0.021725900471210
-0.002688139909878
-0.027102200314403
0.009518889710307
0.021725900471210
-0.002688139909878
-0.014895199798048
0.009518889710307
0.021725900471210
-0.014895199798048
-0.008791659958661
0.021725900471210
0.009518889710307
-0.014895199798048
-0.008791659958661
0.021725900471210
0.009518889710307
-0.020998699590564
0.003415379906073
0.015622399747372
-0.008791659958661
-0.014895199798048
0.003415379906073
0.021725900471210
-0.008791659958661
-0.020998699590564
0.009518889710307
0.021725900471210
0.003415379906073
-0.014895199798048
0.003415379906073
0.009518889710307
-0.020998699590564
-0.008791659958661
0.021725900471210
0.015622399747372
-0.014895199798048
-0.014895199798048
0.015622399747372
0.009518889710307
-0.020998699590564
-0.008791659958661
0.009518889710307
0.003415379906073
-0.014895199798048
-0.008791659958661
0.015622399747372
-0.002688139909878
-0.014895199798048
0.009518889710307
0.027829399332404
-0.002688139909878
-0.027102200314403
0.003415379906073
0.027829399332404
0.003415379906073
-0.008791659958661
0.015622399747372
0.021725900471210
-0.008791659958661
-0.014895199798048
0.027829399332404
0.027829399332404
-0.014895199798048
-0.014895199798048
0.015622399747372
0.015622399747372
-0.008791659958661
-0.002688139909878
0.015622399747372
0.003415379906073
-0.014895199798048
0.003415379906073
0.021725900471210
0.009518889710307
-0.014895199798048
0.003415379906073
0.021725900471210
-0.002688139909878
-0.008791659958661
0.009518889710307
0.009518889710307
-0.008791659958661
-0.014895199798048
0.015622399747372
0.009518889710307
-0.014895199798048
-0.008791659958661
0.021725900471210
0.021725900471210
-0.008791659958661
-0.008791659958661
0.015622399747372
-0.002688139909878
-0.008791659958661
-0.002688139909878
0.021725900471210
0.003415379906073
-0.027102200314403
-0.002688139909878
0.015622399747372
-0.002688139909878
-0.014895199798048
0.003415379906073
0.009518889710307
-0.008791659958661
-0.014895199798048
0.009518889710307
0.009518889710307
-0.014895199798048
-0.027102200314403
0.003415379906073
0.009518889710307
-0.027102200314403
-0.027102200314403
0.015622399747372
0.009518889710307
-0.014895199798048
-0.008791659958661
0.015622399747372
0.015622399747372
-0.014895199798048
-0.008791659958661
0.021725900471210
0.003415379906073
-0.027102200314403
-0.002688139909878
0.021725900471210
-0.002688139909878
-0.020998699590564
0.003415379906073
0.009518889710307
-0.014895199798048
-0.020998699590564
0.009518889710307
0.009518889710307
-0.027102200314403
-0.020998699590564
0.015622399747372
0.009518889710307
-0.014895199798048
-0.008791659958661
0.009518889710307
-0.002688139909878
-0.027102200314403
-0.008791659958661
0.009518889710307
-0.002688139909878
-0.020998699590564
-0.002688139909878
0.021725900471210
0.003415379906073
-0.020998699590564
-0.008791659958661
0.003415379906073
-0.014895199798048
-0.020998699590564
0.003415379906073
0.009518889710307
-0.020998699590564
-0.020998699590564
0.009518889710307
0.021725900471210
-0.008791659958661
-0.008791659958661
0.009518889710307
0.003415379906073
-0.014895199798048
-0.014895199798048
0.009518889710307
0.003415379906073
-0.027102200314403
-0.008791659958661
0.021725900471210
0.003415379906073
-0.027102200314403
-0.008791659958661
0.021725900471210
0.003415379906073
-0.020998699590564
0.003415379906073
0.015622399747372
-0.014895199798048
-0.033205699175596
0.003415379906073
0.009518889710307
-0.027102200314403
-0.027102200314403
0.009518889710307
0.003415379906073
-0.020998699590564
-0.027102200314403
0.003415379906073
-0.002688139909878
-0.033205699175596
-0.020998699590564
0.009518889710307
-0.002688139909878
-0.033205699175596
-0.008791659958661
0.021725900471210
-0.002688139909878
-0.020998699590564
-0.008791659958661
0.003415379906073
-0.008791659958661
-0.020998699590564
-0.002688139909878
0.009518889710307
-0.014895199798048
-0.020998699590564
0.015622399747372
0.015622399747372
-0.014895199798048
-0.027102200314403
-0.002688139909878
0.003415379906073
-0.014895199798048
-0.014895199798048
0.009518889710307
-0.002688139909878
-0.027102200314403
-0.008791659958661
0.015622399747372
0.003415379906073
-0.014895199798048
-0.002688139909878
0.009518889710307
0.009518889710307
-0.014895199798048
0.003415379906073
0.027829399332404
-0.002688139909878
-0.020998699590564
0.009518889710307
0.021725900471210
-0.014895199798048
-0.020998699590564
0.009518889710307
0.015622399747372
-0.008791659958661
-0.008791659958661
0.009518889710307
0.009518889710307
-0.014895199798048
-0.008791659958661
0.021725900471210
0.009518889710307
-0.027102200314403
-0.008791659958661
0.015622399747372
0.003415379906073
-0.014895199798048
-0.008791659958661
0.009518889710307
-0.008791659958661
-0.020998699590564
0.009518889710307
0.009518889710307
-0.020998699590564
-0.014895199798048
0.015622399747372
0.021725900471210
-0.002688139909878
-0.014895199798048
0.003415379906073
0.015622399747372
-0.008791659958661
-0.014895199798048
0.015622399747372
0.009518889710307
-0.020998699590564
-0.008791659958661
0.015622399747372
0.003415379906073
-0.014895199798048
-0.020998699590564
0.009518889710307
0.003415379906073
-0.014895199798048
0.009518889710307
0.009518889710307
-0.002688139909878
-0.008791659958661
0.009518889710307
0.021725900471210
-0.002688139909878
-0.014895199798048
0.009518889710307
0.015622399747372
-0.008791659958661
-0.008791659958661
0.021725900471210
0.021725900471210
-0.020998699590564
-0.008791659958661
0.027829399332404
0.003415379906073
-0.033205699175596
-0.020998699590564
0.015622399747372
0.003415379906073
-0.020998699590564
-0.002688139909878
0.015622399747372
0.003415379906073
-0.014895199798048
0.009518889710307
0.027829399332404
-0.008791659958661
-0.014895199798048
0.015622399747372
0.027829399332404
-0.002688139909878
-0.008791659958661
0.015622399747372
0.027829399332404
-0.008791659958661
0.009518889710307
0.027829399332404
0.015622399747372
-0.014895199798048
-0.002688139909878
0.027829399332404
0.021725900471210
-0.002688139909878
0.003415379906073
0.021725900471210
0.015622399747372
-0.008791659958661
0.015622399747372
0.027829399332404
0.003415379906073
-0.008791659958661
0.009518889710307
0.021725900471210
-0.002688139909878
-0.020998699590564
0.009518889710307
0.015622399747372
-0.008791659958661
-0.008791659958661
0.009518889710307
0.003415379906073
-0.008791659958661
-0.008791659958661
0.027829399332404
0.021725900471210
-0.008791659958661
-0.008791659958661
0.021725900471210
0.015622399747372
-0.014895199798048
0.003415379906073
0.021725900471210
0.003415379906073
-0.014895199798048
0.003415379906073
0.015622399747372
-0.008791659958661
-0.027102200314403
0.003415379906073
0.021725900471210
-0.002688139909878
-0.027102200314403
0.003415379906073
0.015622399747372
-0.008791659958661
-0.008791659958661
0.021725900471210
0.021725900471210
-0.014895199798048
-0.008791659958661
0.027829399332404
0.015622399747372
-0.020998699590564
0.003415379906073
0.021725900471210
-0.002688139909878
-0.020998699590564
-0.002688139909878
0.009518889710307
-0.002688139909878
-0.027102200314403
-0.002688139909878
0.015622399747372
-0.008791659958661
-0.033205699175596
0.003415379906073
0.015622399747372
-0.002688139909878
-0.008791659958661
0.009518889710307
0.009518889710307
-0.014895199798048
-0.014895199798048
0.021725900471210
0.009518889710307
-0.014895199798048
-0.008791659958661
0.015622399747372
0.003415379906073
-0.014895199798048
-0.008791659958661
0.015622399747372
0.003415379906073
-0.014895199798048
-0.002688139909878
0.015622399747372
-0.002688139909878
-0.033205699175596
-0.008791659958661
0.015622399747372
-0.014895199798048
-0.020998699590564
0.009518889710307
0.021725900471210
0.003415379906073
-0.008791659958661
0.009518889710307
0.015622399747372
-0.008791659958661
-0.008791659958661
0.021725900471210
0.021725900471210
-0.014895199798048
-0.008791659958661
0.015622399747372
0.009518889710307
-0.008791659958661
0.003415379906073
0.021725900471210
0.009518889710307
-0.020998699590564
0.015622399747372
0.040036499500275
0.003415379906073
-0.008791659958661
0.021725900471210
0.027829399332404
0.003415379906073
-0.008791659958661
0.009518889710307
0.015622399747372
-0.014895199798048
-0.014895199798048
0.015622399747372
0.009518889710307
-0.033205699175596
-0.014895199798048
0.009518889710307
0.003415379906073
-0.014895199798048
-0.008791659958661
0.009518889710307
0.003415379906073
-0.020998699590564
0.003415379906073
0.015622399747372
-0.008791659958661
-0.027102200314403
-0.002688139909878
0.009518889710307
-0.014895199798048
-0.027102200314403
-0.002688139909878
0.009518889710307
-0.020998699590564
-0.020998699590564
0.015622399747372
0.015622399747372
-0.020998699590564
-0.014895199798048
0.009518889710307
0.015622399747372
-0.020998699590564
-0.014895199798048
0.009518889710307
0.009518889710307
-0.020998699590564
-0.008791659958661
0.009518889710307
-0.008791659958661
-0.033205699175596
-0.008791659958661
0.015622399747372
0.003415379906073
-0.027102200314403
-0.008791659958661
0.015622399747372
0.003415379906073
-0.014895199798048
0.009518889710307
0.009518889710307
-0.020998699590564
-0.020998699590564
0.027829399332404
0.021725900471210
-0.014895199798048
-0.014895199798048
0.015622399747372
0.015622399747372
-0.014895199798048
-0.014895199798048
0.009518889710307
-0.002688139909878
-0.020998699590564
0.003415379906073
0.021725900471210
0.009518889710307
-0.020998699590564
0.003415379906073
0.021725900471210
0.003415379906073
-0.014895199798048
-0.002688139909878
0.015622399747372
-0.008791659958661
-0.020998699590564
0.015622399747372
0.015622399747372
-0.014895199798048
-0.020998699590564
0.009518889710307
0.009518889710307
-0.020998699590564
-0.014895199798048
0.015622399747372
0.009518889710307
-0.008791659958661
0.009518889710307
0.027829399332404
0.009518889710307
-0.020998699590564
0.003415379906073
0.021725900471210
0.003415379906073
-0.014895199798048
-0.002688139909878
0.021725900471210
0.003415379906073
-0.014895199798048
0.009518889710307
0.015622399747372
-0.014895199798048
-0.020998699590564
0.015622399747372
0.015622399747372
-0.020998699590564
-0.014895199798048
0.009518889710307
0.003415379906073
-0.014895199798048
-0.008791659958661
0.021725900471210
0.009518889710307
-0.027102200314403
-0.008791659958661
0.015622399747372
-0.008791659958661
-0.027102200314403
-0.008791659958661
0.015622399747372
-0.014895199798048
-0.020998699590564
0.003415379906073
0.009518889710307
-0.014895199798048
-0.020998699590564
0.009518889710307
0.015622399747372
-0.027102200314403
-0.020998699590564
0.003415379906073
-0.002688139909878
-0.020998699590564
-0.020998699590564
0.009518889710307
0.003415379906073
-0.014895199798048
0.003415379906073
0.021725900471210
0.009518889710307
-0.014895199798048
-0.002688139909878
0.021725900471210
-0.002688139909878
-0.020998699590564
0.003415379906073
0.021725900471210
-0.002688139909878
-0.027102200314403
0.009518889710307
0.021725900471210
-0.014895199798048
-0.020998699590564
0.009518889710307
0.021725900471210
-0.020998699590564
-0.027102200314403
0.003415379906073
0.009518889710307
-0.014895199798048
-0.008791659958661
0.009518889710307
-0.002688139909878
-0.033205699175596
-0.008791659958661
0.015622399747372
-0.002688139909878
-0.027102200314403
-0.008791659958661
0.021725900471210
-0.002688139909878
-0.020998699590564
0.015622399747372
0.021725900471210
-0.014895199798048
-0.027102200314403
0.003415379906073
0.015622399747372
-0.020998699590564
-0.027102200314403
0.015622399747372
0.015622399747372
-0.020998699590564
-0.020998699590564
0.009518889710307
0.009518889710307
-0.014895199798048
-0.008791659958661
0.009518889710307
-0.002688139909878
-0.020998699590564
-0.002688139909878
0.015622399747372
0.003415379906073
-0.020998699590564
0.003415379906073
0.009518889710307
-0.008791659958661
-0.027102200314403
0.003415379906073
0.009518889710307
-0.020998699590564
-0.027102200314403
-0.002688139909878
0.003415379906073
-0.014895199798048
-0.033205699175596
0.003415379906073
0.009518889710307
-0.027102200314403
-0.014895199798048
0.015622399747372
-0.002688139909878
-0.033205699175596
-0.014895199798048
0.021725900471210
-0.002688139909878
-0.027102200314403
-0.008791659958661
0.015622399747372
-0.002688139909878
-0.027102200314403
-0.002688139909878
0.015622399747372
-0.014895199798048
-0.027102200314403
0.009518889710307
0.015622399747372
-0.014895199798048
-0.020998699590564
0.015622399747372
0.009518889710307
-0.014895199798048
-0.002688139909878
0.021725900471210
0.003415379906073
-0.020998699590564
-0.014895199798048
0.015622399747372
-0.002688139909878
-0.014895199798048
-0.002688139909878
0.015622399747372
-0.008791659958661
-0.020998699590564
-0.002688139909878
0.009518889710307
-0.014895199798048
-0.027102200314403
-0.002688139909878
0.015622399747372
-0.002688139909878
-0.014895199798048
0.009518889710307
0.015622399747372
-0.008791659958661
-0.008791659958661
0.009518889710307
0.009518889710307
-0.014895199798048
-0.020998699590564
0.009518889710307
0.009518889710307
-0.027102200314403
-0.014895199798048
0.009518889710307
-0.002688139909878
-0.033205699175596
-0.008791659958661
0.015622399747372
-0.002688139909878
-0.027102200314403
-0.002688139909878
0.015622399747372
0.003415379906073
-0.020998699590564
0.003415379906073
0.015622399747372
-0.008791659958661
-0.014895199798048
0.015622399747372
0.015622399747372
-0.014895199798048
-0.014895199798048
0.015622399747372
0.009518889710307
-0.020998699590564
-0.014895199798048
0.009518889710307
0.003415379906073
-0.027102200314403
-0.014895199798048
0.009518889710307
-0.008791659958661
-0.027102200314403
-0.008791659958661
0.009518889710307
-0.014895199798048
-0.033205699175596
-0.002688139909878
0.015622399747372
-0.008791659958661
-0.020998699590564
0.003415379906073
0.009518889710307
-0.014895199798048
-0.020998699590564
0.009518889710307
0.009518889710307
-0.014895199798048
-0.002688139909878
0.015622399747372
0.015622399747372
-0.008791659958661
-0.002688139909878
0.021725900471210
0.009518889710307
-0.014895199798048
0.003415379906073
0.021725900471210
0.009518889710307
-0.014895199798048
0.003415379906073
0.021725900471210
0.003415379906073
-0.014895199798048
0.003415379906073
0.015622399747372
-0.014895199798048
-0.027102200314403
0.015622399747372
0.021725900471210
-0.014895199798048
-0.014895199798048
0.015622399747372
0.021725900471210
-0.014895199798048
-0.014895199798048
0.015622399747372
-0.002688139909878
-0.020998699590564
-0.008791659958661
0.015622399747372
0.003415379906073
-0.027102200314403
-0.002688139909878
0.027829399332404
0.003415379906073
-0.020998699590564
0.003415379906073
0.015622399747372
-0.008791659958661
-0.020998699590564
0.009518889710307
0.015622399747372
-0.002688139909878
-0.008791659958661
0.015622399747372
0.021725900471210
-0.014895199798048
-0.014895199798048
0.009518889710307
0.009518889710307
-0.008791659958661
-0.008791659958661
0.009518889710307
0.009518889710307
-0.014895199798048
-0.002688139909878
0.015622399747372
0.003415379906073
-0.020998699590564
-0.008791659958661
0.015622399747372
-0.002688139909878
-0.014895199798048
0.003415379906073
0.003415379906073
-0.014895199798048
-0.014895199798048
0.015622399747372
0.021725900471210
-0.014895199798048
-0.020998699590564
0.009518889710307
0.021725900471210
-0.008791659958661
-0.020998699590564
0.009518889710307
-0.002688139909878
-0.027102200314403
-0.008791659958661
0.015622399747372
-0.002688139909878
-0.027102200314403
-0.008791659958661
0.021725900471210
0.003415379906073
-0.020998699590564
-0.008791659958661
0.009518889710307
-0.008791659958661
-0.027102200314403
-0.002688139909878
0.015622399747372
-0.008791659958661
-0.020998699590564
0.009518889710307
0.015622399747372
-0.014895199798048
-0.027102200314403
0.009518889710307
0.015622399747372
-0.008791659958661
-0.008791659958661
0.015622399747372
0.009518889710307
-0.020998699590564
-0.008791659958661
0.015622399747372
0.003415379906073
-0.020998699590564
-0.020998699590564
0.009518889710307
0.003415379906073
-0.014895199798048
0.003415379906073
0.009518889710307
-0.008791659958661
-0.020998699590564
0.009518889710307
0.015622399747372
-0.014895199798048
-0.027102200314403
0.003415379906073
0.009518889710307
-0.008791659958661
-0.014895199798048
0.009518889710307
0.015622399747372
-0.020998699590564
-0.008791659958661
0.021725900471210
-0.002688139909878
-0.027102200314403
-0.020998699590564
0.009518889710307
-0.002688139909878
-0.027102200314403
-0.008791659958661
0.003415379906073
-0.008791659958661
-0.014895199798048
0.003415379906073
0.015622399747372
-0.008791659958661
-0.027102200314403
0.003415379906073
0.015622399747372
-0.002688139909878
-0.014895199798048
0.009518889710307
0.009518889710307
-0.008791659958661
-0.002688139909878
0.015622399747372
0.009518889710307
-0.020998699590564
-0.014895199798048
0.015622399747372
0.003415379906073
-0.020998699590564
-0.002688139909878
0.009518889710307
0.003415379906073
-0.014895199798048
0.003415379906073
0.015622399747372
-0.014895199798048
-0.027102200314403
0.009518889710307
0.021725900471210
-0.008791659958661
-0.033205699175596
0.003415379906073
0.015622399747372
-0.008791659958661
-0.002688139909878
0.015622399747372
0.009518889710307
-0.008791659958661
-0.008791659958661
0.021725900471210
0.009518889710307
-0.014895199798048
-0.014895199798048
0.009518889710307
0.009518889710307
-0.014895199798048
-0.008791659958661
0.003415379906073
-0.008791659958661
-0.014895199798048
-0.002688139909878
0.009518889710307
-0.008791659958661
-0.033205699175596
0.003415379906073
0.015622399747372
-0.020998699590564
-0.020998699590564
0.003415379906073
0.003415379906073
-0.014895199798048
-0.014895199798048
0.015622399747372
0.009518889710307
-0.027102200314403
-0.020998699590564
0.015622399747372
0.003415379906073
-0.020998699590564
-0.014895199798048
0.009518889710307
-0.002688139909878
-0.020998699590564
-0.002688139909878
0.009518889710307
-0.002688139909878
-0.020998699590564
0.009518889710307
0.021725900471210
-0.008791659958661
-0.020998699590564
0.003415379906073
0.015622399747372
0.009518889710307
0.003415379906073
0.015622399747372
0.009518889710307
-0.014895199798048
-0.008791659958661
0.021725900471210
0.015622399747372
-0.020998699590564
-0.014895199798048
0.015622399747372
0.009518889710307
-0.008791659958661
-0.002688139909878
0.009518889710307
-0.008791659958661
-0.027102200314403
-0.002688139909878
0.015622399747372
-0.014895199798048
-0.033205699175596
0.003415379906073
0.015622399747372
-0.008791659958661
-0.020998699590564
0.003415379906073
0.003415379906073
-0.020998699590564
-0.014895199798048
0.015622399747372
0.009518889710307
-0.027102200314403
-0.020998699590564
0.009518889710307
0.015622399747372
-0.014895199798048
-0.014895199798048
0.003415379906073
0.003415379906073
-0.020998699590564
0.003415379906073
0.027829399332404
-0.008791659958661
-0.027102200314403
-0.002688139909878
0.021725900471210
-0.002688139909878
-0.033205699175596
-0.008791659958661
0.015622399747372
-0.002688139909878
-0.008791659958661
0.015622399747372
0.015622399747372
-0.014895199798048
-0.008791659958661
0.027829399332404
0.015622399747372
-0.020998699590564
-0.014895199798048
0.009518889710307
0.015622399747372
-0.008791659958661
0.003415379906073
0.009518889710307
-0.002688139909878
-0.014895199798048
0.003415379906073
0.027829399332404
0.003415379906073
-0.020998699590564
0.003415379906073
0.021725900471210
0.003415379906073
-0.008791659958661
0.009518889710307
0.015622399747372
-0.008791659958661
-0.014895199798048
0.021725900471210
0.015622399747372
-0.020998699590564
-0.020998699590564
0.009518889710307
0.009518889710307
-0.014895199798048
-0.014895199798048
0.003415379906073
-0.008791659958661
-0.020998699590564
-0.002688139909878
0.021725900471210
0.009518889710307
-0.020998699590564
-0.002688139909878
0.021725900471210
0.009518889710307
-0.014895199798048
0.003415379906073
0.015622399747372
-0.008791659958661
-0.014895199798048
0.015622399747372
0.015622399747372
-0.008791659958661
-0.014895199798048
0.021725900471210
0.021725900471210
-0.020998699590564
-0.014895199798048
0.009518889710307
0.003415379906073
-0.014895199798048
-0.008791659958661
0.015622399747372
0.003415379906073
-0.014895199798048
0.003415379906073
0.021725900471210
0.003415379906073
-0.027102200314403
-0.002688139909878
0.021725900471210
-0.008791659958661
-0.014895199798048
0.009518889710307
0.009518889710307
-0.008791659958661
-0.020998699590564
0.009518889710307
0.021725900471210
-0.014895199798048
-0.020998699590564
0.003415379906073
0.015622399747372
-0.020998699590564
-0.014895199798048
0.015622399747372
-0.002688139909878
-0.014895199798048
-0.008791659958661
0.003415379906073
-0.002688139909878
-0.027102200314403
-0.008791659958661
0.015622399747372
-0.002688139909878
-0.020998699590564
-0.008791659958661
0.015622399747372
0.003415379906073
-0.008791659958661
0.021725900471210
0.027829399332404
-0.014895199798048
-0.020998699590564
0.015622399747372
0.027829399332404
-0.014895199798048
-0.014895199798048
0.015622399747372
0.015622399747372
-0.002688139909878
-0.002688139909878
0.027829399332404
0.009518889710307
-0.027102200314403
0.003415379906073
0.027829399332404
0.003415379906073
-0.020998699590564
-0.008791659958661
0.021725900471210
-0.002688139909878
-0.014895199798048
0.015622399747372
0.021725900471210
-0.002688139909878
-0.020998699590564
0.009518889710307
0.021725900471210
-0.014895199798048
-0.020998699590564
0.009518889710307
0.009518889710307
-0.008791659958661
-0.008791659958661
0.009518889710307
0.003415379906073
-0.027102200314403
-0.008791659958661
0.021725900471210
0.003415379906073
-0.027102200314403
-0.008791659958661
0.027829399332404
0.009518889710307
-0.008791659958661
0.009518889710307
0.015622399747372
0.003415379906073
-0.014895199798048
0.003415379906073
0.009518889710307
-0.020998699590564
-0.020998699590564
0.021725900471210
0.021725900471210
-0.008791659958661
-0.014895199798048
0.009518889710307
0.009518889710307
-0.014895199798048
-0.002688139909878
0.015622399747372
0.003415379906073
-0.027102200314403
-0.008791659958661
0.021725900471210
0.003415379906073
-0.014895199798048
-0.002688139909878
0.009518889710307
-0.002688139909878
-0.027102200314403
-0.002688139909878
0.021725900471210
-0.014895199798048
-0.027102200314403
0.009518889710307
0.015622399747372
-0.014895199798048
-0.027102200314403
0.009518889710307
0.015622399747372
-0.014895199798048
-0.008791659958661
0.015622399747372
0.003415379906073
-0.020998699590564
-0.008791659958661
0.015622399747372
-0.002688139909878
-0.027102200314403
-0.008791659958661
0.015622399747372
0.009518889710307
-0.020998699590564
0.003415379906073
0.015622399747372
-0.008791659958661
-0.020998699590564
0.009518889710307
0.015622399747372
-0.008791659958661
-0.027102200314403
0.003415379906073
0.021725900471210
-0.002688139909878
-0.008791659958661
0.009518889710307
0.003415379906073
-0.008791659958661
-0.008791659958661
0.009518889710307
0.003415379906073
-0.020998699590564
-0.014895199798048
0.015622399747372
0.003415379906073
-0.027102200314403
-0.014895199798048
0.009518889710307
-0.014895199798048
-0.027102200314403
-0.002688139909878
0.003415379906073
-0.014895199798048
-0.027102200314403
-0.002688139909878
0.015622399747372
-0.008791659958661
-0.020998699590564
0.003415379906073
0.009518889710307
-0.014895199798048
-0.008791659958661
0.015622399747372
0.003415379906073
-0.020998699590564
-0.014895199798048
0.009518889710307
-0.002688139909878
-0.033205699175596
-0.014895199798048
0.015622399747372
-0.002688139909878
-0.020998699590564
-0.002688139909878
0.009518889710307
-0.008791659958661
-0.020998699590564
0.003415379906073
0.015622399747372
-0.014895199798048
-0.027102200314403
0.003415379906073
0.021725900471210
-0.008791659958661
-0.014895199798048
0.009518889710307
0.003415379906073
-0.020998699590564
-0.014895199798048
0.003415379906073
0.003415379906073
-0.033205699175596
-0.020998699590564
0.015622399747372
-0.002688139909878
-0.020998699590564
-0.002688139909878
0.003415379906073
-0.002688139909878
-0.014895199798048
-0.002688139909878
0.015622399747372
-0.002688139909878
-0.020998699590564
0.009518889710307
0.027829399332404
-0.008791659958661
-0.020998699590564
0.009518889710307
0.015622399747372
-0.008791659958661
-0.002688139909878
0.009518889710307
0.009518889710307
-0.020998699590564
-0.014895199798048
0.021725900471210
0.009518889710307
-0.020998699590564
-0.014895199798048
0.015622399747372
0.009518889710307
-0.020998699590564
-0.002688139909878
0.021725900471210
0.009518889710307
-0.014895199798048
0.009518889710307
0.033932998776436
-0.008791659958661
-0.020998699590564
0.009518889710307
0.015622399747372
-0.002688139909878
-0.014895199798048
0.003415379906073
0.015622399747372
-0.020998699590564
-0.020998699590564
0.009518889710307
0.003415379906073
-0.033205699175596
-0.020998699590564
0.009518889710307
-0.008791659958661
-0.020998699590564
-0.002688139909878
0.009518889710307
0.003415379906073
-0.020998699590564
-0.002688139909878
0.021725900471210
-0.008791659958661
-0.020998699590564
0.009518889710307
0.015622399747372
-0.008791659958661
-0.008791659958661
0.015622399747372
0.015622399747372
-0.002688139909878
-0.008791659958661
0.015622399747372
0.009518889710307
-0.014895199798048
-0.008791659958661
0.021725900471210
0.003415379906073
-0.020998699590564
-0.008791659958661
0.015622399747372
0.003415379906073
-0.014895199798048
-0.002688139909878
0.021725900471210
-0.002688139909878
-0.020998699590564
0.009518889710307
0.033932998776436
0.009518889710307
-0.014895199798048
0.015622399747372
0.021725900471210
0.009518889710307
-0.008791659958661
0.009518889710307
0.015622399747372
-0.014895199798048
-0.020998699590564
0.009518889710307
0.003415379906073
-0.027102200314403
-0.014895199798048
0.009518889710307
0.009518889710307
-0.014895199798048
-0.002688139909878
0.021725900471210
0.009518889710307
-0.014895199798048
-0.002688139909878
0.021725900471210
-0.002688139909878
-0.020998699590564
0.003415379906073
0.015622399747372
-0.008791659958661
-0.020998699590564
0.003415379906073
0.015622399747372
-0.020998699590564
-0.020998699590564
0.009518889710307
-0.002688139909878
-0.020998699590564
-0.014895199798048
0.015622399747372
0.015622399747372
-0.020998699590564
-0.008791659958661
0.015622399747372
0.009518889710307
-0.020998699590564
-0.014895199798048
0.009518889710307
-0.014895199798048
-0.033205699175596
-0.002688139909878
0.009518889710307
-0.008791659958661
-0.033205699175596
-0.002688139909878
0.021725900471210
-0.008791659958661
-0.020998699590564
-0.002688139909878
0.003415379906073
-0.014895199798048
-0.020998699590564
0.009518889710307
0.009518889710307
-0.027102200314403
-0.020998699590564
0.009518889710307
0.009518889710307
-0.020998699590564
-0.014895199798048
0.015622399747372
-0.002688139909878
-0.027102200314403
-0.008791659958661
0.009518889710307
-0.002688139909878
-0.027102200314403
-0.014895199798048
0.015622399747372
-0.008791659958661
-0.020998699590564
0.003415379906073
0.009518889710307
-0.014895199798048
-0.027102200314403
0.009518889710307
0.009518889710307
-0.020998699590564
-0.014895199798048
0.015622399747372
0.015622399747372
-0.014895199798048
-0.014895199798048
0.009518889710307
0.003415379906073
-0.014895199798048
-0.008791659958661
0.009518889710307
-0.002688139909878
-0.020998699590564
0.003415379906073
0.021725900471210
0.003415379906073
-0.014895199798048
-0.002688139909878
0.003415379906073
-0.008791659958661
-0.033205699175596
-0.002688139909878
0.003415379906073
-0.014895199798048
-0.014895199798048
0.015622399747372
0.021725900471210
-0.008791659958661
-0.008791659958661
0.015622399747372
0.009518889710307
-0.014895199798048
-0.002688139909878
0.021725900471210
0.009518889710307
-0.008791659958661
-0.002688139909878
0.021725900471210
0.015622399747372
-0.014895199798048
0.003415379906073
0.027829399332404
0.003415379906073
-0.014895199798048
0.009518889710307
0.021725900471210
-0.002688139909878
-0.014895199798048
0.009518889710307
0.009518889710307
-0.014895199798048
-0.020998699590564
0.015622399747372
0.015622399747372
-0.014895199798048
-0.014895199798048
0.015622399747372
0.015622399747372
-0.008791659958661
-0.008791659958661
0.021725900471210
0.003415379906073
-0.027102200314403
-0.002688139909878
0.015622399747372
0.003415379906073
-0.020998699590564
-0.002688139909878
0.015622399747372
-0.008791659958661
-0.014895199798048
0.003415379906073
0.009518889710307
-0.008791659958661
-0.008791659958661
0.009518889710307
0.009518889710307
-0.008791659958661
-0.014895199798048
0.015622399747372
0.009518889710307
-0.014895199798048
-0.008791659958661
0.021725900471210
0.009518889710307
-0.014895199798048
-0.002688139909878
0.021725900471210
0.003415379906073
-0.020998699590564
-0.008791659958661
0.015622399747372
-0.002688139909878
-0.033205699175596
-0.008791659958661
0.015622399747372
-0.008791659958661
-0.027102200314403
-0.002688139909878
0.003415379906073
-0.020998699590564
-0.033205699175596
-0.002688139909878
0.009518889710307
-0.020998699590564
-0.020998699590564
0.009518889710307
0.003415379906073
-0.020998699590564
-0.014895199798048
0.003415379906073
-0.002688139909878
-0.033205699175596
-0.020998699590564
0.009518889710307
-0.002688139909878
-0.033205699175596
-0.008791659958661
0.015622399747372
-0.008791659958661
-0.033205699175596
-0.008791659958661
0.003415379906073
-0.014895199798048
-0.027102200314403
-0.008791659958661
-0.002688139909878
-0.020998699590564
-0.020998699590564
0.009518889710307
0.009518889710307
-0.020998699590564
-0.020998699590564
-0.002688139909878
0.003415379906073
-0.027102200314403
-0.020998699590564
0.003415379906073
0.003415379906073
-0.020998699590564
-0.002688139909878
0.015622399747372
-0.002688139909878
-0.027102200314403
-0.002688139909878
0.009518889710307
0.003415379906073
-0.020998699590564
-0.002688139909878
0.015622399747372
-0.008791659958661
-0.020998699590564
0.003415379906073
0.015622399747372
-0.014895199798048
-0.014895199798048
0.015622399747372
0.009518889710307
-0.020998699590564
-0.014895199798048
0.009518889710307
0.015622399747372
-0.020998699590564
-0.008791659958661
0.021725900471210
-0.002688139909878
-0.020998699590564
0.003415379906073
0.015622399747372
0.003415379906073
-0.027102200314403
-0.008791659958661
0.009518889710307
-0.014895199798048
-0.039309300482273
0.003415379906073
0.015622399747372
-0.027102200314403
-0.033205699175596
0.015622399747372
0.003415379906073
-0.020998699590564
-0.020998699590564
0.003415379906073
0.009518889710307
-0.020998699590564
-0.014895199798048
0.015622399747372
0.003415379906073
-0.020998699590564
-0.008791659958661
0.009518889710307
-0.002688139909878
-0.020998699590564
-0.002688139909878
0.009518889710307
-0.008791659958661
-0.020998699590564
0.003415379906073
0.021725900471210
-0.002688139909878
-0.014895199798048
0.021725900471210
0.015622399747372
-0.014895199798048
-0.020998699590564
0.003415379906073
0.015622399747372
-0.014895199798048
-0.014895199798048
0.015622399747372
0.009518889710307
-0.027102200314403
-0.014895199798048
0.015622399747372
0.009518889710307
-0.027102200314403
-0.008791659958661
0.009518889710307
0.003415379906073
-0.020998699590564
-0.002688139909878
0.027829399332404
0.003415379906073
-0.020998699590564
0.009518889710307
0.015622399747372
-0.014895199798048
-0.020998699590564
0.015622399747372
0.015622399747372
-0.020998699590564
-0.014895199798048
0.015622399747372
0.009518889710307
-0.020998699590564
-0.020998699590564
0.015622399747372
0.003415379906073
-0.027102200314403
-0.008791659958661
0.015622399747372
0.003415379906073
-0.020998699590564
-0.002688139909878
0.021725900471210
-0.002688139909878
-0.020998699590564
0.009518889710307
0.009518889710307
-0.014895199798048
-0.020998699590564
0.003415379906073
0.009518889710307
-0.020998699590564
-0.027102200314403
0.003415379906073
0.009518889710307
-0.014895199798048
-0.008791659958661
0.015622399747372
0.003415379906073
-0.020998699590564
-0.002688139909878
0.015622399747372
-0.002688139909878
-0.027102200314403
-0.008791659958661
0.021725900471210
0.009518889710307
-0.014895199798048
0.003415379906073
0.021725900471210
-0.002688139909878
-0.020998699590564
0.003415379906073
0.009518889710307
-0.014895199798048
-0.027102200314403
0.003415379906073
0.015622399747372
-0.020998699590564
-0.027102200314403
0.009518889710307
0.015622399747372
-0.014895199798048
-0.014895199798048
0.015622399747372
0.009518889710307
-0.027102200314403
-0.008791659958661
0.021725900471210
0.009518889710307
-0.027102200314403
-0.002688139909878
0.021725900471210
-0.002688139909878
-0.027102200314403
-0.002688139909878
0.015622399747372
-0.002688139909878
-0.020998699590564
0.009518889710307
0.021725900471210
-0.014895199798048
-0.020998699590564
0.015622399747372
0.021725900471210
-0.014895199798048
-0.014895199798048
0.015622399747372
0.009518889710307
-0.008791659958661
-0.002688139909878
0.021725900471210
0.009518889710307
-0.027102200314403
-0.014895199798048
0.015622399747372
-0.002688139909878
-0.027102200314403
-0.002688139909878
0.009518889710307
-0.014895199798048
-0.020998699590564
0.009518889710307
0.003415379906073
-0.014895199798048
-0.014895199798048
0.015622399747372
0.015622399747372
-0.014895199798048
-0.014895199798048
0.009518889710307
0.003415379906073
-0.014895199798048
-0.014895199798048
0.003415379906073
0.003415379906073
-0.020998699590564
-0.008791659958661
0.015622399747372
0.003415379906073
-0.027102200314403
-0.020998699590564
0.009518889710307
-0.002688139909878
-0.033205699175596
-0.014895199798048
0.003415379906073
-0.014895199798048
-0.027102200314403
0.003415379906073
0.015622399747372
-0.014895199798048
-0.027102200314403
-0.002688139909878
0.009518889710307
-0.020998699590564
-0.033205699175596
0.003415379906073
0.009518889710307
-0.027102200314403
-0.014895199798048
0.015622399747372
-0.002688139909878
-0.027102200314403
-0.008791659958661
0.015622399747372
-0.002688139909878
-0.027102200314403
-0.008791659958661
0.009518889710307
-0.002688139909878
-0.014895199798048
0.015622399747372
0.015622399747372
-0.014895199798048
-0.020998699590564
0.003415379906073
0.021725900471210
-0.014895199798048
-0.020998699590564
0.009518889710307
0.015622399747372
-0.008791659958661
-0.008791659958661
0.015622399747372
0.003415379906073
-0.020998699590564
-0.002688139909878
0.021725900471210
0.009518889710307
-0.014895199798048
-0.002688139909878
0.027829399332404
0.015622399747372
-0.008791659958661
0.003415379906073
0.015622399747372
-0.002688139909878
-0.020998699590564
-0.002688139909878
0.015622399747372
-0.008791659958661
-0.020998699590564
-0.002688139909878
0.009518889710307
-0.008791659958661
-0.014895199798048
0.003415379906073
0.003415379906073
-0.020998699590564
-0.014895199798048
0.009518889710307
0.009518889710307
-0.020998699590564
-0.020998699590564
0.015622399747372
0.009518889710307
-0.014895199798048
-0.008791659958661
0.009518889710307
-0.002688139909878
-0.020998699590564
-0.002688139909878
0.015622399747372
-0.014895199798048
-0.027102200314403
0.003415379906073
0.015622399747372
-0.008791659958661
-0.020998699590564
0.003415379906073
0.009518889710307
-0.008791659958661
-0.008791659958661
0.003415379906073
0.003415379906073
-0.027102200314403
-0.020998699590564
0.009518889710307
-0.002688139909878
-0.027102200314403
-0.014895199798048
0.003415379906073
-0.002688139909878
-0.020998699590564
0.003415379906073
0.015622399747372
-0.014895199798048
-0.020998699590564
0.003415379906073
0.021725900471210
0.003415379906073
-0.020998699590564
0.009518889710307
0.021725900471210
0.003415379906073
-0.014895199798048
0.009518889710307
0.015622399747372
-0.014895199798048
-0.008791659958661
0.021725900471210
0.003415379906073
-0.020998699590564
-0.014895199798048
0.021725900471210
0.015622399747372
-0.008791659958661
-0.002688139909878
0.009518889710307
0.003415379906073
-0.008791659958661
0.003415379906073
0.027829399332404
0.003415379906073
-0.020998699590564
0.003415379906073
0.027829399332404
0.009518889710307
-0.020998699590564
-0.002688139909878
0.021725900471210
-0.008791659958661
-0.008791659958661
0.015622399747372
-0.002688139909878
-0.020998699590564
-0.008791659958661
0.015622399747372
0.015622399747372
-0.008791659958661
-0.008791659958661
0.009518889710307
0.003415379906073
-0.020998699590564
-0.008791659958661
0.015622399747372
-0.008791659958661
-0.027102200314403
-0.002688139909878
0.021725900471210
-0.002688139909878
-0.027102200314403
0.003415379906073
0.015622399747372
-0.008791659958661
-0.014895199798048
0.003415379906073
0.003415379906073
-0.014895199798048
-0.014895199798048
0.015622399747372
0.015622399747372
-0.014895199798048
-0.020998699590564
0.015622399747372
0.009518889710307
-0.020998699590564
-0.014895199798048
0.003415379906073
-0.008791659958661
-0.020998699590564
0.009518889710307
0.021725900471210
-0.002688139909878
-0.027102200314403
0.003415379906073
0.027829399332404
0.009518889710307
-0.020998699590564
-0.008791659958661
0.009518889710307
-0.020998699590564
-0.020998699590564
0.009518889710307
0.009518889710307
-0.027102200314403
-0.027102200314403
0.015622399747372
0.021725900471210
-0.020998699590564
-0.020998699590564
0.009518889710307
0.003415379906073
-0.008791659958661
-0.002688139909878
0.015622399747372
0.003415379906073
-0.020998699590564
0.003415379906073
0.027829399332404
0.009518889710307
-0.014895199798048
0.003415379906073
0.015622399747372
-0.008791659958661
-0.008791659958661
0.009518889710307
0.003415379906073
-0.020998699590564
-0.020998699590564
0.003415379906073
0.003415379906073
-0.020998699590564
-0.020998699590564
0.009518889710307
0.003415379906073
-0.008791659958661
-0.002688139909878
0.015622399747372
0.009518889710307
-0.008791659958661
0.009518889710307
0.027829399332404
0.009518889710307
-0.027102200314403
-0.008791659958661
0.021725900471210
0.003415379906073
-0.020998699590564
0.003415379906073
0.009518889710307
-0.014895199798048
-0.014895199798048
0.015622399747372
0.015622399747372
-0.014895199798048
-0.014895199798048
0.015622399747372
0.027829399332404
-0.002688139909878
-0.014895199798048
0.009518889710307
-0.002688139909878
-0.020998699590564
-0.002688139909878
0.015622399747372
0.003415379906073
-0.027102200314403
-0.008791659958661
0.015622399747372
-0.002688139909878
-0.027102200314403
0.003415379906073
0.015622399747372
-0.002688139909878
-0.008791659958661
0.009518889710307
0.009518889710307
-0.008791659958661
-0.008791659958661
0.015622399747372
0.015622399747372
-0.014895199798048
-0.020998699590564
0.009518889710307
0.015622399747372
-0.008791659958661
0.003415379906073
0.027829399332404
0.009518889710307
-0.020998699590564
-0.008791659958661
0.015622399747372
-0.002688139909878
-0.020998699590564
-0.002688139909878
0.021725900471210
0.003415379906073
-0.014895199798048
0.003415379906073
0.015622399747372
-0.008791659958661
-0.014895199798048
0.009518889710307
0.015622399747372
-0.020998699590564
-0.027102200314403
0.015622399747372
0.027829399332404
-0.014895199798048
-0.014895199798048
0.009518889710307
-0.002688139909878
-0.020998699590564
-0.002688139909878
0.021725900471210
-0.008791659958661
-0.027102200314403
-0.002688139909878
0.021725900471210
0.015622399747372
-0.014895199798048
-0.008791659958661
0.009518889710307
-0.008791659958661
-0.014895199798048
0.009518889710307
0.015622399747372
-0.014895199798048
-0.027102200314403
0.003415379906073
0.021725900471210
-0.014895199798048
-0.020998699590564
0.003415379906073
0.009518889710307
-0.008791659958661
-0.008791659958661
0.015622399747372
0.003415379906073
-0.020998699590564
-0.008791659958661
0.015622399747372
0.009518889710307
-0.020998699590564
-0.008791659958661
0.015622399747372
0.003415379906073
-0.014895199798048
0.009518889710307
0.015622399747372
-0.014895199798048
-0.033205699175596
-0.002688139909878
0.015622399747372
-0.014895199798048
-0.027102200314403
-0.002688139909878
0.009518889710307
-0.020998699590564
-0.027102200314403
-0.002688139909878
-0.008791659958661
-0.033205699175596
-0.020998699590564
0.003415379906073
-0.008791659958661
-0.045412801206112
-0.020998699590564
0.009518889710307
-0.008791659958661
-0.033205699175596
-0.020998699590564
-0.002688139909878
-0.027102200314403
-0.045412801206112
-0.008791659958661
0.003415379906073
-0.020998699590564
-0.027102200314403
-0.002688139909878
0.015622399747372
-0.020998699590564
-0.033205699175596
0.009518889710307
0.009518889710307
-0.014895199798048
-0.014895199798048
0.015622399747372
0.015622399747372
-0.027102200314403
-0.014895199798048
0.015622399747372
0.009518889710307
-0.020998699590564
-0.014895199798048
0.015622399747372
0.003415379906073
-0.033205699175596
-0.008791659958661
0.009518889710307
-0.008791659958661
-0.014895199798048
0.009518889710307
0.021725900471210
-0.014895199798048
-0.027102200314403
0.009518889710307
0.009518889710307
-0.014895199798048
-0.020998699590564
0.009518889710307
0.003415379906073
-0.027102200314403
-0.020998699590564
0.009518889710307
0.009518889710307
-0.014895199798048
-0.008791659958661
0.021725900471210
0.009518889710307
-0.027102200314403
-0.008791659958661
0.009518889710307
-0.008791659958661
-0.014895199798048
0.003415379906073
0.015622399747372
-0.008791659958661
-0.027102200314403
-0.002688139909878
0.021725900471210
-0.008791659958661
-0.027102200314403
0.009518889710307
0.003415379906073
-0.027102200314403
-0.014895199798048
0.015622399747372
0.003415379906073
-0.027102200314403
-0.020998699590564
0.015622399747372
0.009518889710307
-0.027102200314403
-0.014895199798048
0.015622399747372
0.009518889710307
-0.014895199798048
0.003415379906073
0.021725900471210
-0.002688139909878
-0.020998699590564
0.009518889710307
0.027829399332404
-0.002688139909878
-0.020998699590564
0.009518889710307
0.021725900471210
-0.008791659958661
-0.020998699590564
0.015622399747372
0.021725900471210
-0.020998699590564
-0.008791659958661
0.027829399332404
0.015622399747372
-0.014895199798048
-0.008791659958661
0.021725900471210
0.009518889710307
-0.014895199798048
0.003415379906073
0.015622399747372
-0.008791659958661
-0.027102200314403
-0.002688139909878
0.021725900471210
-0.002688139909878
-0.020998699590564
0.003415379906073
0.015622399747372
-0.008791659958661
-0.008791659958661
0.015622399747372
0.015622399747372
-0.008791659958661
-0.008791659958661
0.015622399747372
0.015622399747372
-0.014895199798048
-0.002688139909878
0.027829399332404
0.021725900471210
-0.002688139909878
0.009518889710307
0.021725900471210
0.015622399747372
-0.008791659958661
0.009518889710307
0.033932998776436
0.009518889710307
-0.014895199798048
0.003415379906073
0.015622399747372
-0.008791659958661
-0.027102200314403
0.003415379906073
0.021725900471210
-0.014895199798048
-0.020998699590564
0.015622399747372
0.021725900471210
-0.020998699590564
-0.020998699590564
0.015622399747372
0.009518889710307
-0.027102200314403
-0.020998699590564
0.009518889710307
0.009518889710307
-0.027102200314403
-0.008791659958661
0.015622399747372
-0.002688139909878
-0.033205699175596
-0.002688139909878
0.021725900471210
-0.008791659958661
-0.027102200314403
-0.002688139909878
0.009518889710307
-0.008791659958661
-0.014895199798048
0.009518889710307
0.003415379906073
-0.020998699590564
-0.020998699590564
0.003415379906073
0.009518889710307
-0.020998699590564
-0.014895199798048
0.009518889710307
0.003415379906073
-0.020998699590564
-0.008791659958661
0.015622399747372
-0.002688139909878
-0.020998699590564
0.009518889710307
0.015622399747372
-0.008791659958661
-0.014895199798048
0.003415379906073
0.015622399747372
-0.002688139909878
-0.020998699590564
0.003415379906073
0.015622399747372
-0.014895199798048
-0.027102200314403
0.009518889710307
0.009518889710307
-0.020998699590564
-0.020998699590564
0.009518889710307
0.009518889710307
-0.020998699590564
-0.027102200314403
0.015622399747372
0.009518889710307
-0.027102200314403
-0.014895199798048
0.015622399747372
0.003415379906073
-0.020998699590564
-0.002688139909878
0.015622399747372
-0.008791659958661
-0.020998699590564
-0.002688139909878
0.021725900471210
-0.002688139909878
-0.020998699590564
0.009518889710307
0.015622399747372
-0.020998699590564
-0.014895199798048
0.009518889710307
0.009518889710307
-0.014895199798048
-0.014895199798048
0.015622399747372
0.015622399747372
-0.020998699590564
-0.002688139909878
0.021725900471210
0.003415379906073
-0.020998699590564
-0.002688139909878
0.015622399747372
-0.002688139909878
-0.014895199798048
0.003415379906073
0.009518889710307
-0.002688139909878
-0.014895199798048
0.009518889710307
0.015622399747372
-0.008791659958661
-0.008791659958661
0.015622399747372
0.015622399747372
-0.002688139909878
-0.008791659958661
0.015622399747372
0.027829399332404
-0.002688139909878
-0.002688139909878
0.015622399747372
0.009518889710307
-0.014895199798048
-0.002688139909878
0.027829399332404
0.009518889710307
-0.020998699590564
-0.002688139909878
0.021725900471210
0.003415379906073
-0.027102200314403
0.003415379906073
0.021725900471210
-0.014895199798048
-0.027102200314403
-0.002688139909878
0.015622399747372
-0.008791659958661
-0.020998699590564
0.009518889710307
0.015622399747372
-0.020998699590564
-0.020998699590564
0.009518889710307
0.009518889710307
-0.020998699590564
-0.008791659958661
0.021725900471210
0.003415379906073
-0.027102200314403
-0.008791659958661
0.015622399747372
0.003415379906073
-0.027102200314403
-0.008791659958661
0.009518889710307
-0.008791659958661
-0.020998699590564
0.009518889710307
0.015622399747372
-0.014895199798048
-0.027102200314403
-0.002688139909878
0.003415379906073
-0.014895199798048
-0.014895199798048
0.009518889710307
-0.002688139909878
-0.027102200314403
-0.008791659958661
0.009518889710307
-0.002688139909878
-0.020998699590564
-0.014895199798048
0.009518889710307
0.003415379906073
-0.020998699590564
0.003415379906073
0.015622399747372
0.003415379906073
-0.014895199798048
0.003415379906073
0.015622399747372
-0.014895199798048
-0.027102200314403
-0.002688139909878
0.015622399747372
-0.008791659958661
-0.027102200314403
-0.002688139909878
0.003415379906073
-0.020998699590564
-0.020998699590564
0.003415379906073
0.009518889710307
-0.027102200314403
-0.027102200314403
0.015622399747372
0.009518889710307
-0.014895199798048
-0.014895199798048
0.009518889710307
0.009518889710307
-0.020998699590564
-0.008791659958661
0.015622399747372
-0.002688139909878
-0.020998699590564
-0.002688139909878
0.015622399747372
-0.008791659958661
-0.027102200314403
-0.002688139909878
0.009518889710307
-0.020998699590564
-0.027102200314403
0.003415379906073
0.015622399747372
-0.008791659958661
-0.008791659958661
0.021725900471210
0.015622399747372
-0.020998699590564
-0.014895199798048
0.015622399747372
0.009518889710307
-0.014895199798048
-0.002688139909878
0.009518889710307
-0.002688139909878
-0.014895199798048
-0.002688139909878
0.021725900471210
-0.008791659958661
-0.027102200314403
0.003415379906073
0.015622399747372
-0.002688139909878
-0.014895199798048
0.003415379906073
0.009518889710307
-0.008791659958661
-0.014895199798048
0.009518889710307
0.009518889710307
-0.020998699590564
-0.014895199798048
0.015622399747372
0.009518889710307
-0.020998699590564
-0.014895199798048
0.009518889710307
0.003415379906073
-0.014895199798048
-0.008791659958661
0.021725900471210
0.003415379906073
-0.020998699590564
0.003415379906073
0.021725900471210
-0.002688139909878
-0.014895199798048
0.003415379906073
0.021725900471210
-0.008791659958661
-0.020998699590564
0.009518889710307
0.015622399747372
-0.008791659958661
-0.014895199798048
0.021725900471210
0.021725900471210
-0.020998699590564
-0.020998699590564
0.009518889710307
0.009518889710307
-0.020998699590564
-0.008791659958661
0.015622399747372
-0.002688139909878
-0.020998699590564
-0.002688139909878
0.009518889710307
-0.014895199798048
-0.033205699175596
-0.002688139909878
0.015622399747372
-0.014895199798048
-0.020998699590564
0.003415379906073
0.009518889710307
-0.014895199798048
-0.020998699590564
0.009518889710307
0.003415379906073
-0.027102200314403
-0.027102200314403
0.003415379906073
0.003415379906073
-0.020998699590564
-0.014895199798048
0.015622399747372
0.009518889710307
-0.020998699590564
-0.002688139909878
0.021725900471210
0.003415379906073
-0.027102200314403
-0.002688139909878
0.027829399332404
0.009518889710307
-0.014895199798048
0.003415379906073
0.015622399747372
-0.008791659958661
-0.014895199798048
0.015622399747372
0.021725900471210
-0.020998699590564
-0.027102200314403
0.015622399747372
0.021725900471210
-0.008791659958661
-0.020998699590564
0.009518889710307
0.015622399747372
-0.014895199798048
-0.008791659958661
0.015622399747372
0.003415379906073
-0.020998699590564
0.003415379906073
0.021725900471210
-0.002688139909878
-0.020998699590564
-0.002688139909878
0.015622399747372
-0.002688139909878
-0.020998699590564
-0.002688139909878
0.015622399747372
-0.020998699590564
-0.020998699590564
0.009518889710307
0.015622399747372
-0.014895199798048
-0.020998699590564
0.015622399747372
0.015622399747372
-0.008791659958661
-0.002688139909878
0.015622399747372
-0.002688139909878
-0.020998699590564
-0.008791659958661
0.015622399747372
-0.002688139909878
-0.020998699590564
0.003415379906073
0.021725900471210
0.015622399747372
-0.008791659958661
0.015622399747372
0.021725900471210
-0.008791659958661
-0.008791659958661
0.015622399747372
0.015622399747372
-0.020998699590564
-0.033205699175596
0.015622399747372
0.027829399332404
-0.020998699590564
-0.027102200314403
0.009518889710307
0.009518889710307
-0.020998699590564
-0.014895199798048
0.015622399747372
-0.002688139909878
-0.027102200314403
-0.014895199798048
0.027829399332404
0.015622399747372
-0.020998699590564
0.003415379906073
0.027829399332404
0.003415379906073
-0.020998699590564
-0.002688139909878
0.015622399747372
-0.008791659958661
-0.020998699590564
0.009518889710307
0.021725900471210
-0.008791659958661
-0.027102200314403
0.003415379906073
0.015622399747372
-0.014895199798048
-0.014895199798048
0.009518889710307
-0.002688139909878
-0.027102200314403
-0.020998699590564
0.009518889710307
0.003415379906073
-0.027102200314403
-0.008791659958661
0.015622399747372
-0.002688139909878
-0.020998699590564
-0.008791659958661
0.003415379906073
-0.008791659958661
-0.008791659958661
0.009518889710307
0.009518889710307
-0.008791659958661
-0.020998699590564
0.009518889710307
0.021725900471210
-0.014895199798048
-0.020998699590564
0.009518889710307
0.009518889710307
-0.008791659958661
-0.002688139909878
0.021725900471210
0.009518889710307
-0.020998699590564
-0.002688139909878
0.027829399332404
0.015622399747372
-0.027102200314403
-0.014895199798048
0.015622399747372
-0.002688139909878
-0.027102200314403
-0.002688139909878
0.021725900471210
-0.002688139909878
-0.020998699590564
0.015622399747372
0.033932998776436
-0.008791659958661
-0.020998699590564
0.009518889710307
0.015622399747372
-0.014895199798048
-0.020998699590564
0.015622399747372
0.009518889710307
-0.020998699590564
-0.008791659958661
0.015622399747372
0.003415379906073
-0.027102200314403
-0.014895199798048
0.015622399747372
0.009518889710307
-0.014895199798048
-0.002688139909878
0.009518889710307
-0.002688139909878
-0.020998699590564
0.015622399747372
0.021725900471210
-0.008791659958661
-0.020998699590564
-0.002688139909878
0.009518889710307
-0.002688139909878
-0.014895199798048
0.009518889710307
0.015622399747372
-0.008791659958661
-0.014895199798048
0.009518889710307
0.009518889710307
-0.020998699590564
-0.014895199798048
0.021725900471210
0.009518889710307
-0.020998699590564
-0.008791659958661
0.015622399747372
-0.002688139909878
-0.020998699590564
0.009518889710307
0.021725900471210
-0.002688139909878
-0.020998699590564
0.003415379906073
0.021725900471210
-0.008791659958661
-0.027102200314403
0.003415379906073
0.015622399747372
-0.008791659958661
-0.008791659958661
0.021725900471210
0.021725900471210
-0.027102200314403
-0.014895199798048
0.027829399332404
0.009518889710307
-0.020998699590564
-0.008791659958661
0.021725900471210
0.009518889710307
-0.008791659958661
0.009518889710307
0.021725900471210
0.003415379906073
-0.014895199798048
0.003415379906073
0.015622399747372
-0.008791659958661
-0.027102200314403
0.003415379906073
0.027829399332404
-0.002688139909878
-0.014895199798048
0.015622399747372
0.015622399747372
-0.008791659958661
-0.002688139909878
0.015622399747372
0.003415379906073
-0.020998699590564
-0.014895199798048
0.015622399747372
0.009518889710307
-0.014895199798048
-0.008791659958661
0.009518889710307
0.003415379906073
-0.008791659958661
-0.002688139909878
0.003415379906073
-0.014895199798048
-0.027102200314403
0.003415379906073
0.021725900471210
-0.008791659958661
-0.027102200314403
0.003415379906073
0.021725900471210
-0.014895199798048
-0.014895199798048
0.015622399747372
0.003415379906073
-0.020998699590564
-0.014895199798048
0.015622399747372
0.021725900471210
-0.020998699590564
-0.014895199798048
0.015622399747372
0.003415379906073
-0.033205699175596
-0.014895199798048
0.015622399747372
-0.002688139909878
-0.027102200314403
-0.002688139909878
0.015622399747372
-0.002688139909878
-0.020998699590564
0.003415379906073
0.021725900471210
-0.008791659958661
-0.014895199798048
0.009518889710307
0.009518889710307
-0.008791659958661
-0.008791659958661
0.015622399747372
0.015622399747372
-0.020998699590564
-0.014895199798048
0.021725900471210
0.015622399747372
-0.014895199798048
-0.008791659958661
0.015622399747372
0.003415379906073
-0.008791659958661
0.009518889710307
0.015622399747372
0.003415379906073
-0.020998699590564
-0.008791659958661
0.021725900471210
-0.002688139909878
-0.020998699590564
0.003415379906073
0.009518889710307
-0.002688139909878
-0.014895199798048
0.003415379906073
0.003415379906073
-0.014895199798048
-0.014895199798048
0.015622399747372
0.009518889710307
-0.020998699590564
-0.020998699590564
0.009518889710307
-0.002688139909878
-0.027102200314403
-0.008791659958661
0.015622399747372
-0.002688139909878
-0.033205699175596
-0.002688139909878
0.027829399332404
-0.002688139909878
-0.033205699175596
-0.002688139909878
0.015622399747372
-0.008791659958661
-0.027102200314403
0.003415379906073
0.009518889710307
-0.020998699590564
-0.014895199798048
0.021725900471210
0.015622399747372
-0.020998699590564
-0.027102200314403
0.015622399747372
0.003415379906073
-0.020998699590564
-0.014895199798048
0.003415379906073
-0.002688139909878
-0.027102200314403
-0.008791659958661
0.027829399332404
-0.002688139909878
-0.027102200314403
-0.002688139909878
0.015622399747372
-0.008791659958661
-0.033205699175596
-0.008791659958661
0.009518889710307
-0.008791659958661
-0.020998699590564
-0.002688139909878
0.015622399747372
-0.014895199798048
-0.020998699590564
0.009518889710307
0.003415379906073
-0.020998699590564
-0.027102200314403
0.003415379906073
-0.002688139909878
-0.033205699175596
-0.014895199798048
0.009518889710307
-0.014895199798048
-0.027102200314403
-0.008791659958661
0.015622399747372
-0.002688139909878
-0.027102200314403
-0.008791659958661
0.009518889710307
-0.002688139909878
-0.014895199798048
0.003415379906073
0.009518889710307
-0.020998699590564
-0.020998699590564
0.015622399747372
0.021725900471210
-0.008791659958661
-0.027102200314403
0.003415379906073
0.009518889710307
-0.020998699590564
-0.020998699590564
0.003415379906073
0.003415379906073
-0.014895199798048
-0.002688139909878
0.021725900471210
-0.002688139909878
-0.027102200314403
-0.002688139909878
0.021725900471210
0.003415379906073
-0.020998699590564
0.009518889710307
0.027829399332404
-0.002688139909878
-0.014895199798048
0.015622399747372
0.021725900471210
-0.014895199798048
-0.020998699590564
0.015622399747372
0.009518889710307
-0.020998699590564
-0.020998699590564
0.003415379906073
0.009518889710307
-0.020998699590564
-0.008791659958661
0.015622399747372
-0.002688139909878
-0.020998699590564
-0.008791659958661
0.021725900471210
0.009518889710307
-0.020998699590564
0.003415379906073
0.015622399747372
-0.002688139909878
-0.008791659958661
0.009518889710307
0.009518889710307
-0.008791659958661
-0.008791659958661
0.015622399747372
0.015622399747372
-0.014895199798048
-0.014895199798048
0.015622399747372
0.021725900471210
-0.008791659958661
-0.008791659958661
0.021725900471210
0.009518889710307
-0.008791659958661
0.003415379906073
0.021725900471210
0.003415379906073
-0.020998699590564
0.003415379906073
0.021725900471210
0.003415379906073
-0.020998699590564
-0.002688139909878
0.021725900471210
0.003415379906073
-0.020998699590564
0.003415379906073
0.003415379906073
-0.014895199798048
-0.014895199798048
0.003415379906073
0.009518889710307
-0.020998699590564
-0.020998699590564
0.009518889710307
-0.002688139909878
-0.020998699590564
-0.014895199798048
0.015622399747372
-0.002688139909878
-0.045412801206112
-0.020998699590564
0.015622399747372
-0.002688139909878
-0.020998699590564
-0.008791659958661
0.009518889710307
-0.002688139909878
-0.020998699590564
0.003415379906073
0.009518889710307
-0.014895199798048
-0.033205699175596
-0.002688139909878
0.015622399747372
-0.020998699590564
-0.020998699590564
0.009518889710307
0.003415379906073
-0.020998699590564
-0.014895199798048
0.009518889710307
0.003415379906073
-0.014895199798048
-0.008791659958661
0.021725900471210
0.003415379906073
-0.014895199798048
-0.002688139909878
0.027829399332404
0.009518889710307
-0.008791659958661
0.003415379906073
0.027829399332404
0.009518889710307
-0.008791659958661
0.021725900471210
0.027829399332404
-0.008791659958661
-0.020998699590564
0.009518889710307
0.009518889710307
-0.020998699590564
-0.020998699590564
0.003415379906073
0.003415379906073
-0.020998699590564
-0.014895199798048
0.021725900471210
0.003415379906073
-0.027102200314403
-0.008791659958661
0.021725900471210
-0.002688139909878
-0.027102200314403
-0.008791659958661
0.015622399747372
-0.008791659958661
-0.027102200314403
-0.002688139909878
0.021725900471210
-0.014895199798048
-0.033205699175596
0.003415379906073
0.009518889710307
-0.014895199798048
-0.020998699590564
-0.002688139909878
0.015622399747372
-0.008791659958661
-0.020998699590564
0.009518889710307
0.015622399747372
-0.014895199798048
-0.002688139909878
0.027829399332404
0.015622399747372
-0.008791659958661
0.003415379906073
0.021725900471210
0.009518889710307
-0.014895199798048
-0.002688139909878
0.021725900471210
-0.002688139909878
-0.020998699590564
0.009518889710307
0.021725900471210
-0.008791659958661
-0.020998699590564
0.003415379906073
0.015622399747372
-0.014895199798048
-0.020998699590564
0.003415379906073
0.009518889710307
-0.014895199798048
-0.008791659958661
0.021725900471210
0.009518889710307
-0.020998699590564
-0.002688139909878
0.015622399747372
0.009518889710307
-0.027102200314403
-0.014895199798048
0.015622399747372
-0.002688139909878
-0.027102200314403
0.003415379906073
0.015622399747372
-0.002688139909878
-0.020998699590564
0.003415379906073
0.015622399747372
-0.014895199798048
-0.027102200314403
0.009518889710307
0.021725900471210
-0.008791659958661
-0.014895199798048
0.021725900471210
0.015622399747372
-0.014895199798048
-0.008791659958661
0.015622399747372
0.009518889710307
-0.020998699590564
-0.014895199798048
0.015622399747372
0.009518889710307
-0.020998699590564
-0.002688139909878
0.027829399332404
0.003415379906073
-0.020998699590564
0.009518889710307
0.021725900471210
-0.002688139909878
-0.014895199798048
0.015622399747372
0.033932998776436
-0.002688139909878
-0.020998699590564
0.015622399747372
0.009518889710307
-0.014895199798048
-0.020998699590564
0.015622399747372
0.009518889710307
-0.027102200314403
-0.014895199798048
0.015622399747372
0.009518889710307
-0.020998699590564
-0.008791659958661
0.027829399332404
0.009518889710307
-0.020998699590564
0.009518889710307
0.021725900471210
-0.008791659958661
-0.020998699590564
0.009518889710307
0.021725900471210
-0.008791659958661
-0.020998699590564
0.015622399747372
0.021725900471210
-0.008791659958661
-0.002688139909878
0.027829399332404
0.015622399747372
-0.020998699590564
-0.002688139909878
0.027829399332404
0.015622399747372
-0.014895199798048
-0.008791659958661
0.021725900471210
0.009518889710307
-0.014895199798048
0.003415379906073
0.021725900471210
0.003415379906073
-0.020998699590564
-0.002688139909878
0.021725900471210
-0.002688139909878
-0.014895199798048
0.003415379906073
0.021725900471210
-0.002688139909878
-0.014895199798048
0.015622399747372
0.021725900471210
-0.008791659958661
-0.008791659958661
0.009518889710307
0.015622399747372
-0.014895199798048
-0.008791659958661
0.027829399332404
0.015622399747372
-0.014895199798048
-0.002688139909878
0.021725900471210
0.009518889710307
-0.027102200314403
-0.002688139909878
0.021725900471210
-0.002688139909878
-0.020998699590564
0.003415379906073
0.021725900471210
-0.002688139909878
-0.020998699590564
0.015622399747372
0.021725900471210
-0.014895199798048
-0.014895199798048
0.009518889710307
0.015622399747372
-0.020998699590564
-0.014895199798048
0.015622399747372
-0.002688139909878
-0.027102200314403
-0.020998699590564
0.009518889710307
0.003415379906073
-0.033205699175596
-0.008791659958661
0.015622399747372
-0.008791659958661
-0.027102200314403
-0.002688139909878
0.015622399747372
-0.014895199798048
-0.027102200314403
-0.002688139909878
0.003415379906073
-0.014895199798048
-0.033205699175596
-0.008791659958661
0.009518889710307
-0.020998699590564
-0.027102200314403
0.009518889710307
0.003415379906073
-0.020998699590564
-0.014895199798048
0.015622399747372
0.015622399747372
-0.014895199798048
-0.008791659958661
0.021725900471210
0.003415379906073
-0.020998699590564
-0.002688139909878
0.021725900471210
0.003415379906073
-0.027102200314403
-0.002688139909878
0.021725900471210
-0.002688139909878
-0.014895199798048
0.009518889710307
0.021725900471210
-0.014895199798048
-0.014895199798048
0.021725900471210
0.021725900471210
-0.008791659958661
-0.014895199798048
0.021725900471210
0.021725900471210
-0.014895199798048
-0.002688139909878
0.021725900471210
0.003415379906073
-0.027102200314403
-0.002688139909878
0.021725900471210
0.003415379906073
-0.020998699590564
-0.002688139909878
0.009518889710307
-0.008791659958661
-0.027102200314403
0.003415379906073
0.015622399747372
-0.020998699590564
-0.033205699175596
0.015622399747372
0.021725900471210
-0.014895199798048
-0.027102200314403
0.009518889710307
0.015622399747372
-0.014895199798048
-0.014895199798048
0.015622399747372
0.009518889710307
-0.014895199798048
-0.002688139909878
0.021725900471210
0.009518889710307
-0.014895199798048
-0.008791659958661
0.015622399747372
0.003415379906073
-0.020998699590564
0.003415379906073
0.027829399332404
-0.008791659958661
-0.020998699590564
0.015622399747372
0.015622399747372
-0.002688139909878
-0.014895199798048
0.009518889710307
0.021725900471210
-0.008791659958661
-0.020998699590564
0.015622399747372
0.021725900471210
-0.020998699590564
-0.014895199798048
0.021725900471210
0.015622399747372
-0.014895199798048
-0.008791659958661
0.021725900471210
0.009518889710307
-0.014895199798048
0.003415379906073
0.027829399332404
0.003415379906073
-0.014895199798048
0.009518889710307
0.021725900471210
-0.002688139909878
-0.014895199798048
0.009518889710307
0.027829399332404
0.003415379906073
-0.008791659958661
0.015622399747372
0.021725900471210
-0.014895199798048
-0.014895199798048
0.015622399747372
0.015622399747372
-0.014895199798048
-0.008791659958661
0.015622399747372
0.015622399747372
-0.014895199798048
-0.002688139909878
0.021725900471210
0.003415379906073
-0.020998699590564
0.009518889710307
0.021725900471210
-0.002688139909878
-0.020998699590564
0.003415379906073
0.027829399332404
-0.002688139909878
-0.027102200314403
-0.002688139909878
0.015622399747372
-0.008791659958661
-0.014895199798048
0.021725900471210
0.021725900471210
-0.014895199798048
-0.002688139909878
0.027829399332404
0.015622399747372
-0.014895199798048
-0.002688139909878
0.027829399332404
0.015622399747372
-0.014895199798048
0.003415379906073
0.021725900471210
0.009518889710307
-0.014895199798048
0.003415379906073
0.021725900471210
-0.008791659958661
-0.020998699590564
0.003415379906073
0.021725900471210
-0.008791659958661
-0.027102200314403
0.009518889710307
0.009518889710307
-0.008791659958661
-0.002688139909878
0.015622399747372
0.009518889710307
-0.014895199798048
-0.002688139909878
0.021725900471210
0.015622399747372
-0.014895199798048
-0.008791659958661
0.015622399747372
0.003415379906073
-0.027102200314403
-0.002688139909878
0.015622399747372
-0.008791659958661
-0.027102200314403
-0.002688139909878
0.027829399332404
-0.002688139909878
-0.020998699590564
0.003415379906073
0.009518889710307
-0.002688139909878
-0.008791659958661
0.015622399747372
0.015622399747372
-0.014895199798048
-0.008791659958661
0.021725900471210
0.015622399747372
-0.008791659958661
-0.014895199798048
0.021725900471210
0.009518889710307
-0.008791659958661
0.009518889710307
0.021725900471210
0.009518889710307
-0.014895199798048
-0.002688139909878
0.027829399332404
-0.002688139909878
-0.020998699590564
0.003415379906073
0.021725900471210
-0.002688139909878
-0.008791659958661
0.021725900471210
0.021725900471210
-0.014895199798048
-0.008791659958661
0.021725900471210
0.015622399747372
-0.014895199798048
-0.020998699590564
0.021725900471210
0.009518889710307
-0.020998699590564
-0.002688139909878
0.015622399747372
-0.002688139909878
-0.020998699590564
0.009518889710307
0.033932998776436
0.003415379906073
-0.020998699590564
0.003415379906073
0.033932998776436
0.009518889710307
-0.014895199798048
0.009518889710307
0.015622399747372
-0.014895199798048
-0.002688139909878
0.015622399747372
0.021725900471210
-0.014895199798048
-0.020998699590564
0.021725900471210
0.015622399747372
-0.014895199798048
-0.008791659958661
0.015622399747372
0.015622399747372
-0.002688139909878
0.015622399747372
0.027829399332404
0.003415379906073
-0.014895199798048
0.009518889710307
0.033932998776436
0.009518889710307
-0.027102200314403
-0.002688139909878
0.015622399747372
0.003415379906073
-0.008791659958661
0.003415379906073
0.009518889710307
-0.014895199798048
-0.014895199798048
0.015622399747372
0.015622399747372
-0.014895199798048
-0.014895199798048
0.009518889710307
0.015622399747372
-0.014895199798048
-0.002688139909878
0.021725900471210
0.003415379906073
-0.020998699590564
-0.002688139909878
0.027829399332404
0.003415379906073
-0.033205699175596
-0.002688139909878
0.027829399332404
0.009518889710307
-0.020998699590564
-0.002688139909878
0.021725900471210
-0.002688139909878
-0.008791659958661
0.015622399747372
0.009518889710307
-0.014895199798048
-0.020998699590564
0.009518889710307
0.021725900471210
-0.008791659958661
-0.014895199798048
0.009518889710307
0.009518889710307
-0.008791659958661
0.003415379906073
0.021725900471210
-0.002688139909878
-0.020998699590564
0.003415379906073
0.015622399747372
-0.008791659958661
-0.027102200314403
-0.002688139909878
0.015622399747372
-0.002688139909878
-0.014895199798048
0.003415379906073
0.009518889710307
-0.014895199798048
-0.014895199798048
0.009518889710307
0.009518889710307
-0.020998699590564
-0.027102200314403
-0.002688139909878
-0.002688139909878
-0.020998699590564
-0.008791659958661
0.009518889710307
-0.002688139909878
-0.020998699590564
-0.014895199798048
0.009518889710307
0.003415379906073
-0.027102200314403
-0.020998699590564
0.003415379906073
-0.002688139909878
-0.014895199798048
-0.002688139909878
0.015622399747372
0.003415379906073
-0.014895199798048
0.015622399747372
0.021725900471210
-0.008791659958661
-0.027102200314403
0.015622399747372
0.021725900471210
-0.008791659958661
-0.014895199798048
0.003415379906073
0.003415379906073
-0.014895199798048
-0.008791659958661
0.015622399747372
-0.008791659958661
-0.027102200314403
-0.002688139909878
0.027829399332404
0.009518889710307
-0.020998699590564
-0.002688139909878
0.009518889710307
-0.002688139909878
-0.014895199798048
0.003415379906073
0.015622399747372
-0.014895199798048
-0.020998699590564
0.015622399747372
0.009518889710307
-0.020998699590564
-0.020998699590564
0.003415379906073
0.015622399747372
-0.008791659958661
-0.014895199798048
0.015622399747372
0.003415379906073
-0.014895199798048
-0.002688139909878
0.027829399332404
0.015622399747372
-0.027102200314403
-0.014895199798048
0.021725900471210
0.009518889710307
-0.008791659958661
0.003415379906073
0.015622399747372
-0.008791659958661
-0.020998699590564
0.009518889710307
0.015622399747372
-0.008791659958661
-0.020998699590564
0.009518889710307
0.021725900471210
0.003415379906073
-0.008791659958661
0.015622399747372
0.021725900471210
-0.008791659958661
-0.002688139909878
0.027829399332404
0.009518889710307
-0.020998699590564
-0.008791659958661
0.021725900471210
0.015622399747372
-0.020998699590564
-0.008791659958661
0.015622399747372
-0.002688139909878
-0.014895199798048
0.003415379906073
0.009518889710307
-0.014895199798048
-0.027102200314403
0.009518889710307
0.021725900471210
-0.002688139909878
-0.014895199798048
0.009518889710307
0.009518889710307
-0.014895199798048
-0.008791659958661
0.021725900471210
0.003415379906073
-0.020998699590564
-0.008791659958661
0.009518889710307
0.003415379906073
-0.020998699590564
-0.014895199798048
0.003415379906073
-0.002688139909878
-0.020998699590564
-0.008791659958661
0.009518889710307
-0.002688139909878
-0.027102200314403
0.009518889710307
0.015622399747372
-0.008791659958661
-0.020998699590564
-0.002688139909878
0.015622399747372
-0.002688139909878
-0.002688139909878
0.021725900471210
0.009518889710307
-0.014895199798048
-0.014895199798048
0.015622399747372
0.009518889710307
-0.020998699590564
-0.008791659958661
0.015622399747372
0.015622399747372
-0.014895199798048
-0.008791659958661
0.021725900471210
0.003415379906073
-0.020998699590564
0.003415379906073
0.015622399747372
-0.014895199798048
-0.033205699175596
0.003415379906073
0.027829399332404
-0.008791659958661
-0.020998699590564
0.009518889710307
0.015622399747372
-0.014895199798048
-0.020998699590564
0.015622399747372
0.003415379906073
-0.020998699590564
-0.008791659958661
0.021725900471210
0.015622399747372
-0.014895199798048
-0.008791659958661
0.021725900471210
0.003415379906073
-0.008791659958661
0.009518889710307
0.015622399747372
-0.002688139909878
-0.014895199798048
0.009518889710307
0.021725900471210
-0.008791659958661
-0.020998699590564
0.003415379906073
0.021725900471210
-0.002688139909878
-0.020998699590564
0.009518889710307
0.003415379906073
-0.014895199798048
-0.002688139909878
0.027829399332404
0.021725900471210
-0.020998699590564
-0.020998699590564
0.021725900471210
0.021725900471210
-0.002688139909878
-0.002688139909878
0.015622399747372
0.003415379906073
-0.020998699590564
0.003415379906073
0.021725900471210
-0.002688139909878
-0.027102200314403
-0.002688139909878
0.027829399332404
-0.008791659958661
-0.027102200314403
0.009518889710307
0.015622399747372
-0.014895199798048
-0.014895199798048
0.009518889710307
0.009518889710307
-0.020998699590564
-0.020998699590564
0.021725900471210
0.015622399747372
-0.020998699590564
-0.014895199798048
0.015622399747372
0.003415379906073
-0.020998699590564
0.003415379906073
0.015622399747372
-0.008791659958661
-0.027102200314403
0.009518889710307
0.033932998776436
-0.002688139909878
-0.027102200314403
0.009518889710307
0.021725900471210
-0.008791659958661
-0.008791659958661
0.015622399747372
0.009518889710307
-0.020998699590564
-0.002688139909878
0.027829399332404
0.027829399332404
-0.014895199798048
-0.008791659958661
0.015622399747372
0.009518889710307
-0.014895199798048
-0.002688139909878
0.015622399747372
-0.002688139909878
-0.020998699590564
0.009518889710307
0.027829399332404
-0.002688139909878
-0.027102200314403
-0.002688139909878
0.015622399747372
-0.008791659958661
-0.020998699590564
0.003415379906073
0.015622399747372
-0.014895199798048
-0.020998699590564
0.009518889710307
0.015622399747372
-0.014895199798048
-0.020998699590564
0.015622399747372
0.021725900471210
-0.014895199798048
-0.014895199798048
0.015622399747372
0.009518889710307
-0.014895199798048
0.009518889710307
0.021725900471210
-0.008791659958661
-0.033205699175596
0.003415379906073
0.021725900471210
-0.002688139909878
-0.027102200314403
0.003415379906073
0.015622399747372
-0.008791659958661
-0.020998699590564
0.015622399747372
0.015622399747372
-0.020998699590564
-0.014895199798048
0.027829399332404
0.015622399747372
-0.027102200314403
-0.020998699590564
0.015622399747372
0.009518889710307
-0.020998699590564
-0.008791659958661
0.021725900471210
0.003415379906073
-0.014895199798048
0.003415379906073
0.027829399332404
-0.002688139909878
-0.027102200314403
0.003415379906073
0.021725900471210
-0.002688139909878
-0.020998699590564
0.009518889710307
0.015622399747372
-0.002688139909878
-0.008791659958661
0.021725900471210
0.021725900471210
-0.008791659958661
-0.014895199798048
0.015622399747372
0.015622399747372
-0.002688139909878
-0.002688139909878
0.015622399747372
0.009518889710307
-0.008791659958661
0.003415379906073
0.027829399332404
0.003415379906073
-0.027102200314403
-0.002688139909878
0.027829399332404
-0.002688139909878
-0.027102200314403
-0.002688139909878
0.021725900471210
-0.002688139909878
-0.014895199798048
0.009518889710307
0.015622399747372
-0.014895199798048
-0.020998699590564
0.009518889710307
0.021725900471210
-0.020998699590564
-0.027102200314403
0.009518889710307
0.003415379906073
-0.020998699590564
-0.008791659958661
0.015622399747372
-0.002688139909878
-0.027102200314403
-0.002688139909878
0.021725900471210
-0.002688139909878
-0.020998699590564
-0.002688139909878
0.021725900471210
0.003415379906073
-0.020998699590564
0.009518889710307
0.015622399747372
-0.008791659958661
-0.014895199798048
0.009518889710307
0.021725900471210
-0.014895199798048
-0.020998699590564
0.015622399747372
0.009518889710307
-0.008791659958661
0.003415379906073
0.015622399747372
0.009518889710307
-0.014895199798048
0.003415379906073
0.021725900471210
0.009518889710307
-0.014895199798048
0.003415379906073
0.027829399332404
0.009518889710307
-0.014895199798048
0.009518889710307
0.021725900471210
-0.002688139909878
-0.020998699590564
0.003415379906073
0.015622399747372
-0.014895199798048
-0.020998699590564
0.015622399747372
0.015622399747372
-0.014895199798048
-0.020998699590564
0.015622399747372
0.021725900471210
-0.014895199798048
-0.008791659958661
0.009518889710307
0.003415379906073
-0.020998699590564
-0.008791659958661
0.021725900471210
0.003415379906073
-0.020998699590564
-0.002688139909878
0.015622399747372
-0.008791659958661
-0.033205699175596
-0.002688139909878
0.015622399747372
-0.020998699590564
-0.020998699590564
0.009518889710307
0.009518889710307
-0.008791659958661
-0.014895199798048
0.009518889710307
0.015622399747372
-0.020998699590564
-0.014895199798048
0.009518889710307
-0.008791659958661
-0.033205699175596
-0.008791659958661
0.027829399332404
0.003415379906073
-0.027102200314403
-0.002688139909878
0.015622399747372
0.009518889710307
-0.008791659958661
0.003415379906073
0.009518889710307
-0.002688139909878
-0.014895199798048
-0.002688139909878
0.015622399747372
-0.008791659958661
-0.033205699175596
0.009518889710307
0.021725900471210
-0.008791659958661
-0.014895199798048
0.009518889710307
0.009518889710307
-0.020998699590564
-0.014895199798048
0.021725900471210
0.003415379906073
-0.020998699590564
-0.008791659958661
0.021725900471210
0.009518889710307
-0.014895199798048
0.003415379906073
0.027829399332404
0.009518889710307
-0.014895199798048
0.003415379906073
0.021725900471210
0.003415379906073
-0.014895199798048
0.021725900471210
0.027829399332404
-0.002688139909878
-0.008791659958661
0.015622399747372
0.021725900471210
-0.014895199798048
-0.014895199798048
0.021725900471210
0.015622399747372
-0.008791659958661
-0.002688139909878
0.021725900471210
0.015622399747372
-0.014895199798048
0.003415379906073
0.021725900471210
0.009518889710307
-0.014895199798048
-0.002688139909878
0.015622399747372
-0.002688139909878
-0.008791659958661
0.021725900471210
0.015622399747372
-0.008791659958661
-0.014895199798048
0.009518889710307
0.009518889710307
-0.014895199798048
-0.014895199798048
0.009518889710307
0.015622399747372
-0.002688139909878
-0.002688139909878
0.021725900471210
0.015622399747372
-0.014895199798048
-0.008791659958661
0.021725900471210
0.015622399747372
-0.020998699590564
-0.008791659958661
0.027829399332404
0.003415379906073
-0.008791659958661
0.003415379906073
0.015622399747372
-0.002688139909878
-0.008791659958661
0.009518889710307
0.021725900471210
-0.008791659958661
-0.014895199798048
0.009518889710307
0.021725900471210
-0.008791659958661
-0.008791659958661
0.021725900471210
0.015622399747372
-0.008791659958661
-0.008791659958661
0.015622399747372
0.009518889710307
-0.014895199798048
-0.002688139909878
0.009518889710307
-0.002688139909878
-0.014895199798048
-0.002688139909878
0.015622399747372
-0.002688139909878
-0.020998699590564
0.003415379906073
0.015622399747372
-0.008791659958661
-0.020998699590564
0.003415379906073
0.009518889710307
-0.008791659958661
-0.020998699590564
0.003415379906073
0.009518889710307
-0.014895199798048
-0.008791659958661
0.003415379906073
-0.002688139909878
-0.027102200314403
-0.014895199798048
0.003415379906073
0.003415379906073
-0.020998699590564
-0.008791659958661
0.015622399747372
0.009518889710307
-0.020998699590564
-0.002688139909878
0.009518889710307
-0.008791659958661
-0.027102200314403
-0.008791659958661
0.003415379906073
-0.014895199798048
-0.020998699590564
0.009518889710307
0.015622399747372
-0.014895199798048
-0.020998699590564
0.009518889710307
0.015622399747372
-0.014895199798048
-0.020998699590564
0.003415379906073
0.009518889710307
-0.014895199798048
-0.008791659958661
0.021725900471210
0.009518889710307
-0.020998699590564
-0.002688139909878
0.021725900471210
0.003415379906073
-0.020998699590564
-0.002688139909878
0.015622399747372
-0.008791659958661
-0.014895199798048
0.009518889710307
0.021725900471210
-0.002688139909878
-0.008791659958661
0.015622399747372
0.021725900471210
-0.002688139909878
-0.008791659958661
0.009518889710307
0.003415379906073
-0.014895199798048
-0.008791659958661
0.021725900471210
0.009518889710307
-0.020998699590564
-0.002688139909878
0.021725900471210
0.009518889710307
-0.008791659958661
-0.002688139909878
0.015622399747372
0.003415379906073
-0.008791659958661
-0.002688139909878
0.015622399747372
0.003415379906073
-0.008791659958661
0.009518889710307
0.015622399747372
-0.008791659958661
-0.020998699590564
0.003415379906073
0.003415379906073
-0.014895199798048
-0.014895199798048
0.021725900471210
0.015622399747372
-0.014895199798048
0.003415379906073
0.033932998776436
0.021725900471210
-0.008791659958661
-0.002688139909878
0.021725900471210
0.003415379906073
-0.020998699590564
0.003415379906073
0.021725900471210
-0.002688139909878
-0.020998699590564
0.003415379906073
0.021725900471210
-0.008791659958661
-0.027102200314403
0.003415379906073
0.009518889710307
-0.020998699590564
-0.027102200314403
0.003415379906073
0.009518889710307
-0.020998699590564
-0.014895199798048
0.015622399747372
-0.002688139909878
-0.033205699175596
-0.020998699590564
0.015622399747372
0.003415379906073
-0.027102200314403
-0.008791659958661
0.009518889710307
0.003415379906073
-0.020998699590564
-0.008791659958661
0.015622399747372
-0.008791659958661
-0.027102200314403
0.003415379906073
0.009518889710307
-0.014895199798048
-0.020998699590564
0.003415379906073
0.009518889710307
-0.020998699590564
-0.014895199798048
0.003415379906073
0.003415379906073
-0.020998699590564
-0.020998699590564
0.009518889710307
0.003415379906073
-0.033205699175596
-0.014895199798048
0.009518889710307
-0.002688139909878
-0.027102200314403
-0.008791659958661
0.015622399747372
-0.002688139909878
-0.020998699590564
0.003415379906073
0.015622399747372
-0.008791659958661
-0.033205699175596
-0.002688139909878
0.015622399747372
-0.020998699590564
-0.027102200314403
0.003415379906073
0.015622399747372
-0.002688139909878
-0.020998699590564
0.015622399747372
0.015622399747372
-0.020998699590564
-0.008791659958661
0.015622399747372
0.009518889710307
-0.027102200314403
-0.014895199798048
0.015622399747372
0.003415379906073
-0.020998699590564
-0.002688139909878
0.015622399747372
-0.014895199798048
-0.033205699175596
0.003415379906073
0.015622399747372
-0.014895199798048
-0.033205699175596
0.003415379906073
0.015622399747372
-0.008791659958661
-0.014895199798048
0.009518889710307
0.003415379906073
-0.027102200314403
-0.014895199798048
0.015622399747372
0.003415379906073
-0.027102200314403
-0.014895199798048
0.015622399747372
-0.002688139909878
-0.033205699175596
-0.014895199798048
0.003415379906073
-0.020998699590564
-0.033205699175596
-0.002688139909878
0.009518889710307
-0.014895199798048
-0.033205699175596
-0.002688139909878
0.021725900471210
-0.008791659958661
-0.020998699590564
0.003415379906073
0.009518889710307
-0.014895199798048
-0.020998699590564
0.015622399747372
0.009518889710307
-0.020998699590564
-0.014895199798048
0.015622399747372
0.015622399747372
-0.014895199798048
-0.014895199798048
0.015622399747372
0.003415379906073
-0.020998699590564
-0.002688139909878
0.015622399747372
-0.008791659958661
-0.020998699590564
0.003415379906073
0.021725900471210
-0.002688139909878
-0.027102200314403
0.009518889710307
0.027829399332404
0.003415379906073
-0.014895199798048
0.015622399747372
0.021725900471210
-0.020998699590564
-0.008791659958661
0.027829399332404
0.021725900471210
-0.014895199798048
-0.014895199798048
0.015622399747372
0.003415379906073
-0.020998699590564
-0.008791659958661
0.009518889710307
-0.002688139909878
-0.020998699590564
0.003415379906073
0.021725900471210
-0.008791659958661
-0.020998699590564
0.009518889710307
0.015622399747372
-0.014895199798048
-0.020998699590564
-0.002688139909878
-0.002688139909878
-0.027102200314403
-0.008791659958661
0.015622399747372
0.009518889710307
-0.020998699590564
-0.014895199798048
0.015622399747372
0.015622399747372
-0.008791659958661
-0.014895199798048
0.009518889710307
0.003415379906073
-0.020998699590564
-0.002688139909878
0.027829399332404
-0.002688139909878
-0.020998699590564
-0.002688139909878
0.015622399747372
0.003415379906073
-0.027102200314403
-0.008791659958661
0.009518889710307
-0.014895199798048
-0.020998699590564
0.009518889710307
0.009518889710307
-0.020998699590564
-0.014895199798048
0.021725900471210
0.009518889710307
-0.027102200314403
-0.014895199798048
0.015622399747372
0.003415379906073
-0.027102200314403
-0.014895199798048
0.015622399747372
-0.002688139909878
-0.027102200314403
-0.002688139909878
0.015622399747372
-0.002688139909878
-0.027102200314403
-0.002688139909878
0.015622399747372
-0.008791659958661
-0.020998699590564
0.009518889710307
0.015622399747372
-0.014895199798048
-0.014895199798048
0.015622399747372
0.015622399747372
-0.014895199798048
-0.014895199798048
0.015622399747372
0.015622399747372
-0.014895199798048
-0.008791659958661
0.015622399747372
0.003415379906073
-0.008791659958661
0.015622399747372
0.021725900471210
0.003415379906073
-0.020998699590564
0.003415379906073
0.027829399332404
-0.002688139909878
-0.027102200314403
0.003415379906073
0.021725900471210
-0.002688139909878
-0.014895199798048
0.015622399747372
0.003415379906073
-0.020998699590564
-0.020998699590564
0.009518889710307
0.009518889710307
-0.020998699590564
-0.020998699590564
0.015622399747372
0.009518889710307
-0.008791659958661
0.003415379906073
0.021725900471210
0.003415379906073
-0.033205699175596
-0.002688139909878
0.021725900471210
-0.008791659958661
-0.027102200314403
0.003415379906073
0.021725900471210
0.003415379906073
-0.008791659958661
0.015622399747372
0.009518889710307
-0.014895199798048
-0.014895199798048
0.009518889710307
0.015622399747372
-0.020998699590564
-0.027102200314403
0.015622399747372
0.015622399747372
-0.008791659958661
-0.002688139909878
0.015622399747372
0.003415379906073
-0.020998699590564
-0.002688139909878
0.015622399747372
-0.002688139909878
-0.020998699590564
-0.002688139909878
0.027829399332404
0.003415379906073
-0.020998699590564
-0.002688139909878
0.003415379906073
-0.008791659958661
-0.020998699590564
-0.002688139909878
0.003415379906073
-0.027102200314403
-0.020998699590564
0.015622399747372
0.003415379906073
-0.027102200314403
-0.014895199798048
0.003415379906073
-0.002688139909878
-0.014895199798048
-0.008791659958661
0.009518889710307
0.009518889710307
-0.014895199798048
-0.008791659958661
0.021725900471210
-0.002688139909878
-0.027102200314403
-0.002688139909878
0.015622399747372
0.003415379906073
-0.020998699590564
0.003415379906073
0.015622399747372
-0.008791659958661
-0.014895199798048
0.015622399747372
0.009518889710307
-0.014895199798048
-0.014895199798048
0.015622399747372
0.015622399747372
-0.008791659958661
-0.008791659958661
0.003415379906073
-0.002688139909878
-0.027102200314403
-0.008791659958661
0.015622399747372
-0.002688139909878
-0.027102200314403
-0.002688139909878
0.021725900471210
0.003415379906073
-0.020998699590564
0.003415379906073
0.009518889710307
-0.008791659958661
-0.014895199798048
0.003415379906073
0.009518889710307
-0.020998699590564
-0.014895199798048
0.021725900471210
0.015622399747372
-0.014895199798048
-0.014895199798048
0.003415379906073
0.009518889710307
-0.014895199798048
-0.008791659958661
0.021725900471210
0.009518889710307
-0.020998699590564
-0.002688139909878
0.027829399332404
0.015622399747372
-0.014895199798048
-0.002688139909878
0.009518889710307
-0.002688139909878
-0.014895199798048
0.003415379906073
0.015622399747372
-0.002688139909878
-0.008791659958661
0.021725900471210
0.021725900471210
-0.008791659958661
-0.020998699590564
0.009518889710307
0.021725900471210
-0.008791659958661
-0.008791659958661
0.015622399747372
0.009518889710307
-0.014895199798048
-0.002688139909878
0.021725900471210
-0.002688139909878
-0.027102200314403
-0.008791659958661
0.009518889710307
0.003415379906073
-0.020998699590564
-0.008791659958661
0.015622399747372
-0.002688139909878
-0.008791659958661
0.009518889710307
0.009518889710307
-0.014895199798048
-0.027102200314403
-0.002688139909878
0.009518889710307
-0.014895199798048
-0.020998699590564
0.003415379906073
0.003415379906073
-0.014895199798048
-0.008791659958661
0.015622399747372
-0.002688139909878
-0.020998699590564
-0.014895199798048
0.003415379906073
0.003415379906073
-0.027102200314403
-0.027102200314403
-0.002688139909878
-0.008791659958661
-0.020998699590564
-0.002688139909878
0.003415379906073
-0.014895199798048
-0.027102200314403
-0.002688139909878
0.009518889710307
-0.014895199798048
-0.027102200314403
-0.002688139909878
0.015622399747372
-0.002688139909878
-0.014895199798048
0.009518889710307
0.015622399747372
-0.008791659958661
-0.008791659958661
0.009518889710307
0.003415379906073
-0.027102200314403
-0.020998699590564
0.015622399747372
0.015622399747372
-0.008791659958661
0.003415379906073
0.015622399747372
-0.002688139909878
-0.014895199798048
0.015622399747372
0.021725900471210
-0.014895199798048
-0.020998699590564
0.009518889710307
0.033932998776436
-0.002688139909878
-0.020998699590564
0.015622399747372
0.021725900471210
-0.014895199798048
-0.014895199798048
0.009518889710307
0.009518889710307
-0.020998699590564
-0.014895199798048
0.015622399747372
0.009518889710307
-0.020998699590564
-0.002688139909878
0.015622399747372
0.003415379906073
-0.014895199798048
-0.002688139909878
0.015622399747372
-0.002688139909878
-0.020998699590564
0.003415379906073
0.021725900471210
-0.002688139909878
-0.027102200314403
0.003415379906073
0.015622399747372
-0.008791659958661
-0.014895199798048
0.003415379906073
0.009518889710307
-0.020998699590564
-0.014895199798048
0.021725900471210
0.021725900471210
-0.014895199798048
-0.008791659958661
0.021725900471210
0.015622399747372
-0.008791659958661
0.003415379906073
0.015622399747372
0.003415379906073
-0.014895199798048
0.003415379906073
0.021725900471210
-0.008791659958661
-0.033205699175596
0.009518889710307
0.027829399332404
-0.002688139909878
-0.020998699590564
0.009518889710307
0.009518889710307
-0.008791659958661
-0.008791659958661
0.021725900471210
0.021725900471210
-0.014895199798048
-0.008791659958661
0.027829399332404
0.021725900471210
-0.014895199798048
-0.002688139909878
0.015622399747372
-0.002688139909878
-0.020998699590564
-0.002688139909878
0.021725900471210
-0.002688139909878
-0.033205699175596
0.003415379906073
0.021725900471210
-0.002688139909878
-0.014895199798048
0.003415379906073
0.009518889710307
-0.014895199798048
-0.020998699590564
0.015622399747372
0.009518889710307
-0.014895199798048
-0.020998699590564
0.015622399747372
0.021725900471210
-0.020998699590564
-0.020998699590564
0.009518889710307
0.003415379906073
-0.008791659958661
-0.002688139909878
0.009518889710307
0.003415379906073
-0.008791659958661
0.015622399747372
0.027829399332404
-0.002688139909878
-0.020998699590564
0.009518889710307
0.027829399332404
-0.002688139909878
-0.020998699590564
0.009518889710307
0.009518889710307
-0.014895199798048
-0.020998699590564
0.015622399747372
0.009518889710307
-0.027102200314403
-0.014895199798048
0.015622399747372
0.009518889710307
-0.020998699590564
-0.020998699590564
0.009518889710307
-0.002688139909878
-0.027102200314403
-0.002688139909878
0.015622399747372
-0.002688139909878
-0.033205699175596
-0.002688139909878
0.027829399332404
-0.002688139909878
-0.027102200314403
0.003415379906073
0.021725900471210
-0.008791659958661
-0.020998699590564
0.015622399747372
0.015622399747372
-0.020998699590564
-0.014895199798048
0.009518889710307
0.015622399747372
-0.020998699590564
-0.014895199798048
0.021725900471210
0.009518889710307
-0.020998699590564
-0.002688139909878
0.015622399747372
0.003415379906073
-0.014895199798048
0.009518889710307
0.027829399332404
-0.008791659958661
-0.020998699590564
0.003415379906073
0.015622399747372
-0.002688139909878
-0.008791659958661
0.015622399747372
0.021725900471210
-0.008791659958661
-0.008791659958661
0.015622399747372
0.021725900471210
-0.014895199798048
-0.014895199798048
0.009518889710307
0.009518889710307
-0.008791659958661
-0.002688139909878
0.021725900471210
0.015622399747372
-0.008791659958661
0.009518889710307
0.021725900471210
-0.002688139909878
-0.027102200314403
-0.002688139909878
0.021725900471210
-0.002688139909878
-0.027102200314403
0.009518889710307
0.021725900471210
-0.008791659958661
-0.020998699590564
0.015622399747372
0.021725900471210
-0.014895199798048
-0.020998699590564
0.021725900471210
0.021725900471210
-0.008791659958661
-0.014895199798048
0.015622399747372
0.009518889710307
-0.027102200314403
-0.014895199798048
0.009518889710307
-0.008791659958661
-0.039309300482273
-0.014895199798048
0.015622399747372
-0.008791659958661
-0.033205699175596
0.003415379906073
0.021725900471210
-0.002688139909878
-0.020998699590564
0.009518889710307
0.015622399747372
-0.014895199798048
-0.014895199798048
0.021725900471210
0.015622399747372
-0.020998699590564
-0.020998699590564
0.009518889710307
0.009518889710307
-0.008791659958661
-0.002688139909878
0.015622399747372
-0.002688139909878
-0.027102200314403
-0.002688139909878
0.027829399332404
-0.002688139909878
-0.020998699590564
-0.002688139909878
0.015622399747372
0.003415379906073
-0.014895199798048
0.003415379906073
0.021725900471210
-0.008791659958661
-0.020998699590564
0.015622399747372
0.015622399747372
-0.014895199798048
-0.027102200314403
0.015622399747372
0.015622399747372
-0.020998699590564
-0.014895199798048
0.015622399747372
0.009518889710307
-0.020998699590564
-0.008791659958661
0.021725900471210
-0.002688139909878
-0.020998699590564
0.009518889710307
0.040036499500275
0.009518889710307
-0.014895199798048
0.009518889710307
0.027829399332404
-0.002688139909878
-0.020998699590564
0.009518889710307
0.015622399747372
-0.020998699590564
-0.020998699590564
0.027829399332404
0.015622399747372
-0.020998699590564
-0.008791659958661
0.021725900471210
0.015622399747372
-0.014895199798048
-0.008791659958661
0.015622399747372
0.009518889710307
-0.008791659958661
0.009518889710307
0.021725900471210
0.003415379906073
-0.014895199798048
0.003415379906073
0.015622399747372
0.003415379906073
-0.014895199798048
0.009518889710307
0.021725900471210
-0.008791659958661
-0.014895199798048
0.021725900471210
0.021725900471210
-0.002688139909878
-0.002688139909878
0.015622399747372
0.021725900471210
-0.002688139909878
-0.008791659958661
0.021725900471210
0.015622399747372
-0.014895199798048
-0.002688139909878
0.015622399747372
0.003415379906073
-0.020998699590564
-0.002688139909878
0.027829399332404
0.003415379906073
-0.020998699590564
-0.002688139909878
0.015622399747372
-0.008791659958661
-0.033205699175596
0.003415379906073
0.021725900471210
-0.014895199798048
-0.014895199798048
0.009518889710307
0.021725900471210
-0.002688139909878
-0.002688139909878
0.021725900471210
0.015622399747372
-0.020998699590564
-0.008791659958661
0.027829399332404
0.015622399747372
-0.020998699590564
-0.008791659958661
0.021725900471210
0.009518889710307
-0.020998699590564
-0.008791659958661
0.009518889710307
-0.002688139909878
-0.020998699590564
0.003415379906073
0.015622399747372
-0.002688139909878
-0.014895199798048
0.003415379906073
0.015622399747372
-0.008791659958661
-0.027102200314403
0.003415379906073
0.003415379906073
-0.014895199798048
-0.014895199798048
0.015622399747372
0.009518889710307
-0.020998699590564
-0.014895199798048
0.003415379906073
-0.002688139909878
-0.020998699590564
-0.014895199798048
0.009518889710307
-0.002688139909878
-0.033205699175596
-0.008791659958661
0.009518889710307
-0.008791659958661
-0.027102200314403
-0.008791659958661
0.015622399747372
-0.008791659958661
-0.033205699175596
-0.002688139909878
0.015622399747372
-0.014895199798048
-0.020998699590564
0.015622399747372
0.015622399747372
-0.014895199798048
-0.008791659958661
0.021725900471210
0.009518889710307
-0.020998699590564
-0.020998699590564
0.009518889710307
0.009518889710307
-0.020998699590564
-0.008791659958661
0.009518889710307
-0.008791659958661
-0.033205699175596
-0.008791659958661
0.021725900471210
0.003415379906073
-0.020998699590564
-0.002688139909878
0.003415379906073
-0.008791659958661
-0.020998699590564
0.003415379906073
0.009518889710307
-0.014895199798048
-0.014895199798048
0.003415379906073
0.021725900471210
-0.008791659958661
-0.020998699590564
0.015622399747372
0.009518889710307
-0.014895199798048
-0.008791659958661
0.003415379906073
-0.002688139909878
-0.014895199798048
-0.002688139909878
0.009518889710307
-0.002688139909878
-0.014895199798048
-0.002688139909878
0.009518889710307
-0.008791659958661
-0.020998699590564
-0.002688139909878
0.003415379906073
-0.014895199798048
-0.020998699590564
0.003415379906073
0.021725900471210
-0.014895199798048
-0.027102200314403
0.009518889710307
0.003415379906073
-0.020998699590564
-0.008791659958661
0.003415379906073
0.003415379906073
-0.020998699590564
-0.002688139909878
0.021725900471210
0.003415379906073
-0.020998699590564
-0.002688139909878
0.033932998776436
0.015622399747372
-0.020998699590564
0.003415379906073
0.027829399332404
0.009518889710307
-0.002688139909878
0.009518889710307
0.021725900471210
-0.008791659958661
-0.014895199798048
0.021725900471210
0.015622399747372
-0.008791659958661
-0.008791659958661
0.015622399747372
0.009518889710307
-0.014895199798048
-0.002688139909878
0.015622399747372
0.009518889710307
-0.014895199798048
-0.008791659958661
0.015622399747372
-0.002688139909878
-0.033205699175596
-0.002688139909878
0.009518889710307
-0.002688139909878
-0.020998699590564
-0.008791659958661
0.003415379906073
-0.008791659958661
-0.014895199798048
0.009518889710307
0.015622399747372
-0.014895199798048
-0.014895199798048
0.015622399747372
0.015622399747372
-0.008791659958661
-0.002688139909878
0.015622399747372
0.015622399747372
-0.014895199798048
-0.002688139909878
0.027829399332404
0.009518889710307
-0.020998699590564
-0.002688139909878
0.015622399747372
0.003415379906073
-0.008791659958661
0.003415379906073
0.021725900471210
0.003415379906073
-0.008791659958661
0.009518889710307
0.021725900471210
-0.014895199798048
-0.027102200314403
0.009518889710307
0.015622399747372
-0.014895199798048
-0.014895199798048
0.015622399747372
0.021725900471210
-0.002688139909878
-0.008791659958661
0.021725900471210
0.009518889710307
-0.020998699590564
-0.008791659958661
0.021725900471210
0.009518889710307
-0.014895199798048
0.003415379906073
0.021725900471210
-0.002688139909878
-0.020998699590564
0.003415379906073
0.021725900471210
-0.008791659958661
-0.027102200314403
0.003415379906073
0.015622399747372
-0.008791659958661
-0.014895199798048
0.003415379906073
0.015622399747372
-0.002688139909878
-0.020998699590564
-0.008791659958661
-0.008791659958661
-0.027102200314403
-0.008791659958661
0.009518889710307
-0.002688139909878
-0.027102200314403
-0.014895199798048
0.009518889710307
0.003415379906073
-0.014895199798048
-0.002688139909878
0.009518889710307
-0.014895199798048
-0.027102200314403
0.003415379906073
0.015622399747372
-0.014895199798048
-0.020998699590564
0.009518889710307
0.015622399747372
-0.014895199798048
-0.027102200314403
0.009518889710307
0.015622399747372
-0.014895199798048
-0.014895199798048
0.021725900471210
0.003415379906073
-0.020998699590564
-0.002688139909878
0.027829399332404
0.009518889710307
-0.020998699590564
-0.002688139909878
0.027829399332404
0.003415379906073
-0.020998699590564
0.009518889710307
0.021725900471210
-0.008791659958661
-0.020998699590564
0.015622399747372
0.033932998776436
-0.002688139909878
-0.020998699590564
0.009518889710307
0.015622399747372
-0.014895199798048
-0.008791659958661
0.009518889710307
0.003415379906073
-0.027102200314403
-0.014895199798048
0.015622399747372
0.009518889710307
-0.020998699590564
-0.008791659958661
0.009518889710307
0.003415379906073
-0.020998699590564
-0.008791659958661
-0.002688139909878
-0.014895199798048
-0.020998699590564
0.003415379906073
0.015622399747372
-0.008791659958661
-0.027102200314403
0.003415379906073
0.015622399747372
-0.008791659958661
-0.014895199798048
0.003415379906073
0.009518889710307
-0.020998699590564
-0.014895199798048
0.021725900471210
0.015622399747372
-0.020998699590564
-0.014895199798048
0.015622399747372
0.009518889710307
-0.027102200314403
-0.014895199798048
0.015622399747372
0.003415379906073
-0.020998699590564
0.003415379906073
0.021725900471210
-0.002688139909878
-0.027102200314403
0.009518889710307
0.021725900471210
-0.002688139909878
-0.020998699590564
0.003415379906073
0.021725900471210
-0.008791659958661
-0.014895199798048
0.015622399747372
0.003415379906073
-0.027102200314403
-0.014895199798048
0.021725900471210
0.009518889710307
-0.020998699590564
-0.008791659958661
0.015622399747372
0.003415379906073
-0.014895199798048
-0.002688139909878
0.009518889710307
-0.008791659958661
-0.027102200314403
0.003415379906073
0.021725900471210
-0.002688139909878
-0.027102200314403
0.003415379906073
0.021725900471210
-0.002688139909878
-0.014895199798048
0.009518889710307
0.009518889710307
-0.014895199798048
-0.014895199798048
0.027829399332404
0.009518889710307
-0.027102200314403
-0.027102200314403
0.009518889710307
0.009518889710307
-0.020998699590564
-0.008791659958661
0.015622399747372
-0.008791659958661
-0.027102200314403
-0.002688139909878
0.015622399747372
-0.008791659958661
-0.039309300482273
-0.002688139909878
0.021725900471210
-0.014895199798048
-0.027102200314403
-0.002688139909878
0.015622399747372
-0.002688139909878
-0.014895199798048
0.015622399747372
0.009518889710307
-0.027102200314403
-0.027102200314403
0.015622399747372
0.015622399747372
-0.020998699590564
-0.020998699590564
0.009518889710307
0.003415379906073
-0.014895199798048
-0.002688139909878
0.021725900471210
-0.002688139909878
-0.033205699175596
-0.002688139909878
0.015622399747372
-0.008791659958661
-0.014895199798048
-0.002688139909878
0.009518889710307
-0.008791659958661
-0.020998699590564
0.003415379906073
0.003415379906073
-0.014895199798048
-0.014895199798048
0.009518889710307
0.015622399747372
-0.020998699590564
-0.014895199798048
0.027829399332404
0.015622399747372
-0.008791659958661
-0.008791659958661
0.015622399747372
0.003415379906073
-0.014895199798048
0.003415379906073
0.015622399747372
0.003415379906073
-0.020998699590564
-0.002688139909878
0.021725900471210
0.003415379906073
-0.014895199798048
0.009518889710307
0.015622399747372
-0.002688139909878
-0.014895199798048
0.015622399747372
0.027829399332404
-0.020998699590564
-0.014895199798048
0.009518889710307
0.009518889710307
-0.014895199798048
-0.020998699590564
0.015622399747372
0.009518889710307
-0.020998699590564
-0.002688139909878
0.015622399747372
-0.002688139909878
-0.027102200314403
-0.008791659958661
0.021725900471210
-0.002688139909878
-0.027102200314403
-0.002688139909878
0.015622399747372
-0.008791659958661
-0.020998699590564
0.003415379906073
0.009518889710307
-0.020998699590564
-0.014895199798048
0.021725900471210
0.021725900471210
-0.014895199798048
-0.014895199798048
0.021725900471210
0.009518889710307
-0.020998699590564
-0.014895199798048
0.003415379906073
-0.008791659958661
-0.033205699175596
-0.014895199798048
0.015622399747372
-0.002688139909878
-0.027102200314403
-0.008791659958661
0.015622399747372
-0.002688139909878
-0.020998699590564
0.003415379906073
0.003415379906073
-0.014895199798048
-0.020998699590564
0.009518889710307
0.021725900471210
-0.014895199798048
-0.020998699590564
0.009518889710307
0.015622399747372
-0.014895199798048
-0.020998699590564
0.003415379906073
-0.002688139909878
-0.027102200314403
-0.008791659958661
0.021725900471210
-0.002688139909878
-0.020998699590564
0.003415379906073
0.027829399332404
0.003415379906073
-0.020998699590564
0.003415379906073
0.015622399747372
-0.002688139909878
-0.014895199798048
0.003415379906073
0.009518889710307
-0.008791659958661
-0.020998699590564
0.015622399747372
0.021725900471210
-0.014895199798048
-0.020998699590564
0.015622399747372
0.009518889710307
-0.020998699590564
-0.014895199798048
0.009518889710307
-0.002688139909878
-0.020998699590564
0.003415379906073
0.027829399332404
0.003415379906073
-0.020998699590564
0.003415379906073
0.021725900471210
0.003415379906073
-0.014895199798048
-0.002688139909878
0.015622399747372
-0.002688139909878
-0.014895199798048
0.021725900471210
0.027829399332404
-0.008791659958661
-0.008791659958661
0.021725900471210
0.021725900471210
-0.002688139909878
-0.008791659958661
0.009518889710307
0.003415379906073
-0.014895199798048
-0.002688139909878
0.021725900471210
-0.002688139909878
-0.027102200314403
0.003415379906073
0.033932998776436
0.003415379906073
-0.020998699590564
0.003415379906073
0.027829399332404
0.003415379906073
-0.014895199798048
0.015622399747372
0.027829399332404
-0.008791659958661
-0.020998699590564
0.009518889710307
0.015622399747372
-0.020998699590564
-0.027102200314403
-0.002688139909878
0.003415379906073
-0.014895199798048
-0.014895199798048
0.003415379906073
-0.002688139909878
-0.033205699175596
-0.014895199798048
0.015622399747372
-0.002688139909878
-0.027102200314403
-0.008791659958661
0.015622399747372
-0.002688139909878
-0.020998699590564
0.003415379906073
0.015622399747372
-0.008791659958661
-0.020998699590564
0.015622399747372
0.021725900471210
-0.008791659958661
-0.014895199798048
0.015622399747372
0.021725900471210
-0.008791659958661
-0.014895199798048
0.009518889710307
0.015622399747372
-0.014895199798048
-0.008791659958661
0.021725900471210
0.015622399747372
-0.014895199798048
-0.008791659958661
0.021725900471210
0.003415379906073
-0.014895199798048
0.003415379906073
0.003415379906073
-0.014895199798048
-0.020998699590564
-0.002688139909878
0.009518889710307
-0.014895199798048
-0.027102200314403
0.009518889710307
0.015622399747372
-0.008791659958661
-0.014895199798048
0.021725900471210
0.015622399747372
-0.008791659958661
-0.002688139909878
0.021725900471210
0.009518889710307
-0.014895199798048
-0.002688139909878
0.027829399332404
0.009518889710307
-0.008791659958661
0.003415379906073
0.021725900471210
0.009518889710307
-0.014895199798048
0.009518889710307
0.021725900471210
-0.008791659958661
-0.014895199798048
0.009518889710307
0.021725900471210
-0.002688139909878
-0.014895199798048
0.021725900471210
0.021725900471210
-0.008791659958661
-0.002688139909878
0.015622399747372
0.009518889710307
-0.020998699590564
-0.008791659958661
0.027829399332404
0.009518889710307
-0.020998699590564
-0.008791659958661
0.021725900471210
0.009518889710307
-0.033205699175596
-0.014895199798048
0.009518889710307
-0.014895199798048
-0.027102200314403
-0.002688139909878
0.021725900471210
-0.008791659958661
-0.020998699590564
0.021725900471210
0.021725900471210
-0.002688139909878
-0.014895199798048
0.009518889710307
0.015622399747372
-0.008791659958661
-0.008791659958661
0.021725900471210
0.009518889710307
-0.014895199798048
-0.008791659958661
0.027829399332404
0.015622399747372
-0.027102200314403
-0.008791659958661
0.015622399747372
0.003415379906073
-0.008791659958661
0.003415379906073
0.027829399332404
0.003415379906073
-0.008791659958661
0.021725900471210
0.027829399332404
-0.002688139909878
-0.020998699590564
0.009518889710307
0.021725900471210
-0.008791659958661
-0.020998699590564
0.003415379906073
0.003415379906073
-0.014895199798048
-0.014895199798048
0.015622399747372
0.003415379906073
-0.027102200314403
-0.014895199798048
0.009518889710307
0.003415379906073
-0.020998699590564
-0.008791659958661
0.015622399747372
-0.002688139909878
-0.020998699590564
0.003415379906073
0.015622399747372
-0.008791659958661
-0.027102200314403
0.003415379906073
0.015622399747372
-0.008791659958661
-0.027102200314403
-0.008791659958661
-0.002688139909878
-0.020998699590564
-0.020998699590564
0.003415379906073
0.003415379906073
-0.027102200314403
-0.014895199798048
0.009518889710307
0.009518889710307
-0.020998699590564
-0.014895199798048
0.015622399747372
0.003415379906073
-0.020998699590564
0.003415379906073
0.009518889710307
-0.008791659958661
-0.027102200314403
-0.002688139909878
0.015622399747372
-0.008791659958661
-0.020998699590564
-0.002688139909878
0.015622399747372
-0.014895199798048
-0.020998699590564
0.009518889710307
0.003415379906073
-0.020998699590564
-0.014895199798048
0.009518889710307
0.003415379906073
-0.020998699590564
-0.014895199798048
0.015622399747372
0.003415379906073
-0.027102200314403
-0.008791659958661
0.021725900471210
-0.008791659958661
-0.033205699175596
-0.008791659958661
0.003415379906073
-0.014895199798048
-0.027102200314403
-0.002688139909878
0.009518889710307
-0.014895199798048
-0.027102200314403
0.003415379906073
0.009518889710307
-0.014895199798048
-0.020998699590564
0.003415379906073
0.003415379906073
-0.020998699590564
-0.008791659958661
0.015622399747372
0.015622399747372
-0.014895199798048
-0.008791659958661
0.015622399747372
0.009518889710307
-0.014895199798048
0.003415379906073
0.015622399747372
-0.002688139909878
-0.020998699590564
-0.002688139909878
0.015622399747372
-0.002688139909878
-0.027102200314403
-0.002688139909878
0.021725900471210
-0.008791659958661
-0.020998699590564
0.009518889710307
0.009518889710307
-0.014895199798048
-0.014895199798048
0.009518889710307
0.009518889710307
-0.020998699590564
-0.014895199798048
0.015622399747372
0.009518889710307
-0.020998699590564
-0.008791659958661
0.021725900471210
0.003415379906073
-0.020998699590564
-0.008791659958661
0.015622399747372
0.003415379906073
-0.020998699590564
0.003415379906073
0.021725900471210
-0.002688139909878
-0.014895199798048
0.003415379906073
0.009518889710307
-0.014895199798048
-0.014895199798048
0.015622399747372
0.021725900471210
-0.020998699590564
-0.014895199798048
0.021725900471210
0.021725900471210
-0.014895199798048
-0.002688139909878
0.021725900471210
0.003415379906073
-0.008791659958661
-0.002688139909878
0.015622399747372
0.009518889710307
-0.014895199798048
0.003415379906073
0.021725900471210
0.003415379906073
-0.014895199798048
0.003415379906073
0.021725900471210
0.003415379906073
-0.008791659958661
0.015622399747372
0.027829399332404
0.003415379906073
-0.008791659958661
0.015622399747372
0.021725900471210
-0.014895199798048
-0.008791659958661
0.021725900471210
0.015622399747372
-0.014895199798048
-0.008791659958661
0.021725900471210
0.009518889710307
-0.020998699590564
-0.002688139909878
0.021725900471210
-0.002688139909878
-0.039309300482273
-0.002688139909878
0.021725900471210
-0.014895199798048
-0.020998699590564
-0.002688139909878
0.009518889710307
-0.008791659958661
-0.027102200314403
0.003415379906073
0.015622399747372
-0.020998699590564
-0.020998699590564
0.009518889710307
0.009518889710307
-0.020998699590564
-0.014895199798048
0.003415379906073
-0.008791659958661
-0.027102200314403
-0.008791659958661
0.015622399747372
-0.002688139909878
-0.027102200314403
-0.002688139909878
0.021725900471210
-0.002688139909878
-0.014895199798048
-0.002688139909878
0.015622399747372
0.003415379906073
-0.020998699590564
0.003415379906073
0.015622399747372
-0.008791659958661
-0.014895199798048
0.015622399747372
0.015622399747372
-0.014895199798048
-0.020998699590564
0.015622399747372
0.009518889710307
-0.008791659958661
-0.008791659958661
0.009518889710307
0.009518889710307
-0.027102200314403
-0.008791659958661
0.021725900471210
-0.002688139909878
-0.020998699590564
0.003415379906073
0.021725900471210
0.009518889710307
-0.020998699590564
0.009518889710307
0.021725900471210
-0.002688139909878
-0.020998699590564
0.003415379906073
0.015622399747372
-0.020998699590564
-0.027102200314403
0.015622399747372
0.009518889710307
-0.020998699590564
-0.014895199798048
0.015622399747372
0.015622399747372
-0.020998699590564
-0.002688139909878
0.027829399332404
-0.002688139909878
-0.027102200314403
-0.008791659958661
0.021725900471210
-0.002688139909878
-0.027102200314403
-0.002688139909878
0.015622399747372
-0.002688139909878
-0.020998699590564
0.003415379906073
0.021725900471210
-0.014895199798048
-0.020998699590564
0.015622399747372
0.015622399747372
-0.014895199798048
-0.020998699590564
0.009518889710307
0.015622399747372
-0.014895199798048
-0.014895199798048
0.015622399747372
0.003415379906073
-0.014895199798048
-0.002688139909878
0.021725900471210
-0.002688139909878
-0.027102200314403
-0.002688139909878
0.009518889710307
-0.002688139909878
-0.020998699590564
-0.002688139909878
0.015622399747372
-0.014895199798048
-0.027102200314403
0.009518889710307
0.009518889710307
-0.027102200314403
-0.033205699175596
0.003415379906073
0.003415379906073
-0.020998699590564
-0.020998699590564
0.003415379906073
-0.002688139909878
-0.027102200314403
-0.008791659958661
0.015622399747372
-0.008791659958661
-0.033205699175596
-0.014895199798048
0.009518889710307
-0.002688139909878
-0.027102200314403
-0.002688139909878
0.015622399747372
-0.002688139909878
-0.014895199798048
0.003415379906073
0.009518889710307
-0.020998699590564
-0.027102200314403
0.015622399747372
0.015622399747372
-0.014895199798048
-0.014895199798048
0.015622399747372
0.021725900471210
-0.008791659958661
-0.014895199798048
0.009518889710307
0.009518889710307
-0.020998699590564
-0.014895199798048
0.015622399747372
-0.002688139909878
-0.027102200314403
0.003415379906073
0.021725900471210
-0.002688139909878
-0.027102200314403
-0.002688139909878
0.021725900471210
-0.002688139909878
-0.027102200314403
0.003415379906073
0.015622399747372
-0.008791659958661
-0.020998699590564
0.003415379906073
0.003415379906073
-0.014895199798048
-0.014895199798048
0.015622399747372
0.009518889710307
-0.020998699590564
-0.008791659958661
0.021725900471210
0.003415379906073
-0.033205699175596
-0.008791659958661
0.021725900471210
0.003415379906073
-0.027102200314403
-0.008791659958661
0.015622399747372
-0.002688139909878
-0.020998699590564
-0.002688139909878
0.003415379906073
-0.008791659958661
-0.020998699590564
0.009518889710307
0.015622399747372
-0.014895199798048
-0.020998699590564
0.015622399747372
0.015622399747372
-0.014895199798048
-0.008791659958661
0.015622399747372
0.009518889710307
-0.020998699590564
-0.002688139909878
0.021725900471210
0.009518889710307
-0.020998699590564
-0.008791659958661
0.021725900471210
-0.002688139909878
-0.027102200314403
-0.002688139909878
0.015622399747372
-0.002688139909878
-0.020998699590564
0.003415379906073
0.015622399747372
-0.008791659958661
-0.014895199798048
0.015622399747372
0.015622399747372
-0.008791659958661
-0.014895199798048
0.021725900471210
0.015622399747372
-0.014895199798048
-0.008791659958661
0.021725900471210
0.009518889710307
-0.020998699590564
-0.002688139909878
0.021725900471210
-0.002688139909878
-0.020998699590564
0.003415379906073
0.027829399332404
0.003415379906073
-0.020998699590564
0.003415379906073
0.015622399747372
-0.014895199798048
-0.020998699590564
0.009518889710307
0.021725900471210
-0.008791659958661
-0.020998699590564
0.015622399747372
0.027829399332404
-0.014895199798048
-0.020998699590564
0.015622399747372
0.015622399747372
-0.014895199798048
-0.008791659958661
0.021725900471210
0.015622399747372
-0.014895199798048
0.003415379906073
0.027829399332404
0.009518889710307
-0.014895199798048
-0.002688139909878
0.021725900471210
-0.002688139909878
-0.020998699590564
0.009518889710307
0.021725900471210
-0.002688139909878
-0.008791659958661
0.015622399747372
0.021725900471210
-0.014895199798048
-0.008791659958661
0.021725900471210
0.021725900471210
-0.008791659958661
-0.002688139909878
0.027829399332404
0.015622399747372
-0.014895199798048
-0.002688139909878
0.021725900471210
0.009518889710307
-0.027102200314403
-0.008791659958661
0.027829399332404
0.003415379906073
-0.020998699590564
0.009518889710307
0.021725900471210
-0.002688139909878
-0.014895199798048
0.015622399747372
0.021725900471210
-0.014895199798048
-0.020998699590564
0.009518889710307
0.015622399747372
-0.014895199798048
-0.020998699590564
0.009518889710307
0.009518889710307
-0.008791659958661
0.003415379906073
0.015622399747372
0.009518889710307
-0.020998699590564
-0.002688139909878
0.021725900471210
-0.002688139909878
-0.027102200314403
-0.008791659958661
0.009518889710307
-0.008791659958661
-0.033205699175596
-0.002688139909878
0.009518889710307
-0.008791659958661
-0.014895199798048
0.015622399747372
0.021725900471210
-0.014895199798048
-0.020998699590564
0.015622399747372
0.015622399747372
-0.008791659958661
-0.014895199798048
0.015622399747372
0.009518889710307
-0.020998699590564
-0.002688139909878
0.021725900471210
-0.002688139909878
-0.020998699590564
-0.008791659958661
0.009518889710307
0.009518889710307
-0.020998699590564
-0.008791659958661
0.003415379906073
-0.014895199798048
-0.020998699590564
0.009518889710307
0.015622399747372
-0.014895199798048
-0.020998699590564
0.015622399747372
0.015622399747372
-0.008791659958661
-0.014895199798048
0.015622399747372
0.021725900471210
-0.008791659958661
-0.008791659958661
0.009518889710307
0.003415379906073
-0.014895199798048
-0.008791659958661
0.021725900471210
0.009518889710307
-0.033205699175596
-0.020998699590564
0.015622399747372
0.003415379906073
-0.020998699590564
-0.008791659958661
0.015622399747372
-0.008791659958661
-0.014895199798048
0.021725900471210
0.027829399332404
-0.002688139909878
-0.020998699590564
0.009518889710307
0.021725900471210
-0.008791659958661
-0.020998699590564
0.009518889710307
0.015622399747372
-0.014895199798048
-0.008791659958661
0.021725900471210
0.009518889710307
-0.020998699590564
-0.002688139909878
0.015622399747372
0.003415379906073
-0.020998699590564
-0.002688139909878
0.015622399747372
-0.008791659958661
-0.014895199798048
0.009518889710307
0.015622399747372
-0.014895199798048
-0.027102200314403
0.009518889710307
0.015622399747372
-0.014895199798048
-0.020998699590564
-0.002688139909878
-0.002688139909878
-0.014895199798048
-0.002688139909878
0.021725900471210
0.003415379906073
-0.014895199798048
-0.002688139909878
0.021725900471210
0.021725900471210
-0.008791659958661
-0.002688139909878
0.015622399747372
-0.002688139909878
-0.014895199798048
-0.002688139909878
0.015622399747372
-0.002688139909878
-0.014895199798048
0.015622399747372
0.021725900471210
-0.008791659958661
-0.033205699175596
-0.008791659958661
0.015622399747372
-0.008791659958661
-0.014895199798048
0.009518889710307
0.003415379906073
-0.020998699590564
-0.008791659958661
0.027829399332404
0.015622399747372
-0.020998699590564
-0.008791659958661
0.015622399747372
0.009518889710307
-0.020998699590564
-0.002688139909878
0.021725900471210
0.003415379906073
-0.014895199798048
0.009518889710307
0.021725900471210
-0.002688139909878
-0.020998699590564
0.003415379906073
0.021725900471210
-0.002688139909878
-0.008791659958661
0.015622399747372
0.015622399747372
-0.008791659958661
-0.008791659958661
0.021725900471210
0.009518889710307
-0.020998699590564
-0.014895199798048
0.015622399747372
0.015622399747372
-0.014895199798048
-0.014895199798048
0.003415379906073
-0.002688139909878
-0.014895199798048
-0.008791659958661
0.009518889710307
-0.008791659958661
-0.027102200314403
-0.002688139909878
0.015622399747372
-0.008791659958661
-0.020998699590564
-0.002688139909878
0.015622399747372
-0.008791659958661
-0.014895199798048
0.003415379906073
0.009518889710307
-0.014895199798048
-0.008791659958661
0.027829399332404
0.021725900471210
-0.014895199798048
-0.020998699590564
0.009518889710307
0.015622399747372
-0.008791659958661
-0.008791659958661
0.015622399747372
-0.002688139909878
-0.014895199798048
0.003415379906073
0.021725900471210
-0.002688139909878
-0.033205699175596
0.003415379906073
0.021725900471210
-0.008791659958661
-0.020998699590564
0.003415379906073
0.009518889710307
-0.014895199798048
-0.014895199798048
0.009518889710307
0.003415379906073
-0.027102200314403
-0.027102200314403
0.015622399747372
0.015622399747372
-0.014895199798048
-0.002688139909878
0.015622399747372
-0.002688139909878
-0.020998699590564
-0.002688139909878
0.021725900471210
-0.014895199798048
-0.033205699175596
-0.002688139909878
0.015622399747372
-0.008791659958661
-0.027102200314403
-0.008791659958661
0.015622399747372
-0.008791659958661
-0.020998699590564
-0.002688139909878
0.003415379906073
-0.014895199798048
-0.020998699590564
0.015622399747372
0.015622399747372
-0.014895199798048
-0.014895199798048
0.015622399747372
0.015622399747372
-0.008791659958661
-0.008791659958661
0.015622399747372
-0.002688139909878
-0.020998699590564
0.009518889710307
0.027829399332404
0.003415379906073
-0.027102200314403
-0.008791659958661
0.021725900471210
0.003415379906073
-0.014895199798048
-0.002688139909878
0.003415379906073
-0.020998699590564
-0.027102200314403
0.015622399747372
0.021725900471210
-0.027102200314403
-0.020998699590564
0.009518889710307
0.009518889710307
-0.020998699590564
-0.008791659958661
0.021725900471210
0.003415379906073
-0.014895199798048
-0.002688139909878
0.015622399747372
-0.002688139909878
-0.033205699175596
-0.002688139909878
0.021725900471210
-0.008791659958661
-0.027102200314403
-0.002688139909878
0.009518889710307
-0.008791659958661
-0.020998699590564
0.009518889710307
0.009518889710307
-0.020998699590564
-0.014895199798048
0.009518889710307
0.015622399747372
-0.020998699590564
-0.020998699590564
0.003415379906073
-0.002688139909878
-0.020998699590564
-0.014895199798048
0.003415379906073
-0.002688139909878
-0.027102200314403
-0.002688139909878
0.027829399332404
0.003415379906073
-0.014895199798048
0.003415379906073
0.027829399332404
0.003415379906073
-0.020998699590564
0.009518889710307
0.009518889710307
-0.014895199798048
-0.014895199798048
0.015622399747372
0.015622399747372
-0.020998699590564
-0.027102200314403
0.009518889710307
0.009518889710307
-0.020998699590564
-0.027102200314403
-0.002688139909878
-0.008791659958661
-0.027102200314403
0.003415379906073
0.021725900471210
0.003415379906073
-0.033205699175596
-0.008791659958661
0.021725900471210
-0.008791659958661
-0.033205699175596
0.003415379906073
0.009518889710307
-0.008791659958661
-0.020998699590564
0.009518889710307
0.021725900471210
-0.027102200314403
-0.027102200314403
0.009518889710307
0.015622399747372
-0.020998699590564
-0.027102200314403
0.009518889710307
0.009518889710307
-0.014895199798048
-0.002688139909878
0.021725900471210
0.003415379906073
-0.033205699175596
0.003415379906073
0.033932998776436
0.003415379906073
-0.020998699590564
-0.002688139909878
0.015622399747372
0.003415379906073
-0.014895199798048
0.015622399747372
0.021725900471210
-0.008791659958661
-0.020998699590564
0.015622399747372
0.027829399332404
-0.014895199798048
-0.020998699590564
0.015622399747372
0.009518889710307
-0.020998699590564
-0.008791659958661
0.009518889710307
0.003415379906073
-0.014895199798048
-0.002688139909878
0.021725900471210
0.003415379906073
-0.027102200314403
-0.014895199798048
0.009518889710307
-0.002688139909878
-0.027102200314403
-0.008791659958661
0.015622399747372
-0.008791659958661
-0.020998699590564
0.009518889710307
0.027829399332404
-0.014895199798048
-0.027102200314403
0.009518889710307
0.021725900471210
-0.008791659958661
-0.014895199798048
0.009518889710307
0.015622399747372
-0.014895199798048
-0.002688139909878
0.021725900471210
0.003415379906073
-0.027102200314403
-0.014895199798048
0.021725900471210
-0.002688139909878
-0.033205699175596
-0.002688139909878
0.015622399747372
-0.008791659958661
-0.020998699590564
0.003415379906073
0.015622399747372
-0.008791659958661
-0.020998699590564
0.015622399747372
0.015622399747372
-0.014895199798048
-0.020998699590564
0.009518889710307
0.021725900471210
-0.014895199798048
-0.008791659958661
0.015622399747372
0.009518889710307
-0.014895199798048
-0.008791659958661
0.027829399332404
0.009518889710307
-0.020998699590564
0.003415379906073
0.027829399332404
0.009518889710307
-0.020998699590564
-0.002688139909878
0.015622399747372
-0.002688139909878
-0.020998699590564
0.009518889710307
0.015622399747372
-0.008791659958661
-0.027102200314403
0.003415379906073
0.021725900471210
-0.008791659958661
-0.014895199798048
0.015622399747372
0.009518889710307
-0.020998699590564
-0.008791659958661
0.021725900471210
0.003415379906073
-0.020998699590564
-0.008791659958661
0.021725900471210
0.009518889710307
-0.020998699590564
0.003415379906073
0.021725900471210
0.003415379906073
-0.014895199798048
0.009518889710307
0.015622399747372
-0.014895199798048
-0.027102200314403
0.009518889710307
0.021725900471210
-0.014895199798048
-0.020998699590564
0.015622399747372
0.015622399747372
-0.008791659958661
-0.002688139909878
0.015622399747372
0.003415379906073
-0.027102200314403
-0.008791659958661
0.021725900471210
0.009518889710307
-0.020998699590564
-0.002688139909878
0.027829399332404
0.009518889710307
-0.014895199798048
0.003415379906073
0.015622399747372
-0.008791659958661
-0.027102200314403
-0.002688139909878
0.021725900471210
-0.008791659958661
-0.014895199798048
0.015622399747372
0.015622399747372
-0.008791659958661
-0.014895199798048
0.003415379906073
0.009518889710307
-0.014895199798048
-0.014895199798048
0.021725900471210
0.009518889710307
-0.027102200314403
-0.014895199798048
0.027829399332404
0.009518889710307
-0.027102200314403
-0.002688139909878
0.015622399747372
-0.002688139909878
-0.020998699590564
-0.002688139909878
0.015622399747372
-0.008791659958661
-0.020998699590564
0.015622399747372
0.021725900471210
-0.008791659958661
-0.027102200314403
0.003415379906073
0.021725900471210
-0.014895199798048
-0.008791659958661
0.015622399747372
0.009518889710307
-0.020998699590564
-0.014895199798048
0.015622399747372
0.003415379906073
-0.020998699590564
-0.008791659958661
0.003415379906073
-0.008791659958661
-0.027102200314403
-0.002688139909878
0.015622399747372
-0.008791659958661
-0.020998699590564
-0.002688139909878
0.015622399747372
-0.008791659958661
-0.020998699590564
0.009518889710307
0.009518889710307
-0.014895199798048
-0.014895199798048
0.003415379906073
0.009518889710307
-0.014895199798048
-0.014895199798048
0.015622399747372
0.015622399747372
-0.014895199798048
-0.008791659958661
0.015622399747372
0.003415379906073
-0.020998699590564
-0.008791659958661
0.015622399747372
0.003415379906073
-0.014895199798048
-0.002688139909878
0.027829399332404
0.003415379906073
-0.027102200314403
0.003415379906073
0.015622399747372
-0.008791659958661
-0.014895199798048
0.009518889710307
0.009518889710307
-0.020998699590564
-0.014895199798048
0.021725900471210
0.015622399747372
-0.020998699590564
-0.014895199798048
0.009518889710307
0.009518889710307
-0.027102200314403
-0.014895199798048
0.015622399747372
0.009518889710307
-0.014895199798048
-0.002688139909878
0.015622399747372
-0.008791659958661
-0.027102200314403
0.003415379906073
0.015622399747372
-0.008791659958661
-0.020998699590564
-0.002688139909878
0.009518889710307
-0.014895199798048
-0.014895199798048
0.009518889710307
0.015622399747372
-0.008791659958661
-0.020998699590564
0.015622399747372
0.015622399747372
-0.008791659958661
-0.002688139909878
0.015622399747372
0.015622399747372
-0.008791659958661
-0.002688139909878
0.015622399747372
0.003415379906073
-0.008791659958661
0.009518889710307
0.021725900471210
0.003415379906073
-0.014895199798048
0.003415379906073
0.021725900471210
-0.002688139909878
-0.014895199798048
0.003415379906073
0.015622399747372
-0.014895199798048
-0.027102200314403
0.009518889710307
0.003415379906073
-0.033205699175596
-0.027102200314403
-0.002688139909878
-0.002688139909878
-0.027102200314403
-0.014895199798048
0.009518889710307
-0.002688139909878
-0.014895199798048
-0.008791659958661
0.015622399747372
0.003415379906073
-0.027102200314403
-0.002688139909878
0.015622399747372
-0.008791659958661
-0.014895199798048
0.009518889710307
0.027829399332404
-0.002688139909878
-0.020998699590564
0.015622399747372
0.015622399747372
-0.008791659958661
-0.014895199798048
0.003415379906073
0.015622399747372
-0.008791659958661
-0.008791659958661
0.021725900471210
0.009518889710307
-0.008791659958661
-0.002688139909878
0.021725900471210
0.009518889710307
-0.014895199798048
-0.008791659958661
0.015622399747372
0.003415379906073
-0.027102200314403
-0.008791659958661
0.021725900471210
-0.008791659958661
-0.027102200314403
0.003415379906073
0.009518889710307
-0.014895199798048
-0.020998699590564
0.003415379906073
0.021725900471210
-0.014895199798048
-0.020998699590564
0.015622399747372
0.015622399747372
-0.014895199798048
-0.008791659958661
0.021725900471210
0.015622399747372
-0.020998699590564
-0.008791659958661
0.021725900471210
0.009518889710307
-0.020998699590564
-0.008791659958661
0.021725900471210
0.003415379906073
-0.008791659958661
0.009518889710307
0.021725900471210
-0.002688139909878
-0.020998699590564
0.015622399747372
0.027829399332404
-0.002688139909878
-0.020998699590564
0.009518889710307
0.015622399747372
-0.008791659958661
-0.014895199798048
0.021725900471210
0.015622399747372
-0.014895199798048
-0.002688139909878
0.021725900471210
0.003415379906073
-0.020998699590564
0.003415379906073
0.033932998776436
0.021725900471210
-0.008791659958661
0.015622399747372
0.027829399332404
0.009518889710307
-0.008791659958661
0.009518889710307
0.021725900471210
-0.008791659958661
-0.020998699590564
0.009518889710307
0.015622399747372
-0.008791659958661
-0.002688139909878
0.021725900471210
0.015622399747372
-0.014895199798048
-0.008791659958661
0.015622399747372
0.015622399747372
-0.014895199798048
-0.008791659958661
0.015622399747372
0.009518889710307
-0.008791659958661
0.003415379906073
0.015622399747372
0.003415379906073
-0.020998699590564
0.003415379906073
0.021725900471210
-0.002688139909878
-0.027102200314403
0.009518889710307
0.021725900471210
-0.002688139909878
-0.014895199798048
0.015622399747372
0.021725900471210
-0.008791659958661
-0.014895199798048
0.021725900471210
0.009518889710307
-0.020998699590564
-0.014895199798048
0.015622399747372
0.003415379906073
-0.033205699175596
-0.014895199798048
0.015622399747372
0.003415379906073
-0.033205699175596
-0.014895199798048
0.021725900471210
0.003415379906073
-0.027102200314403
-0.002688139909878
0.015622399747372
-0.008791659958661
-0.027102200314403
0.003415379906073
0.021725900471210
-0.014895199798048
-0.014895199798048
0.015622399747372
0.015622399747372
-0.008791659958661
-0.014895199798048
0.027829399332404
0.021725900471210
-0.020998699590564
-0.014895199798048
0.021725900471210
0.015622399747372
-0.008791659958661
-0.002688139909878
0.027829399332404
0.009518889710307
-0.020998699590564
0.003415379906073
0.021725900471210
0.003415379906073
-0.014895199798048
0.003415379906073
0.021725900471210
-0.008791659958661
-0.020998699590564
0.003415379906073
0.003415379906073
-0.020998699590564
-0.020998699590564
0.009518889710307
0.003415379906073
-0.020998699590564
-0.027102200314403
0.003415379906073
0.009518889710307
-0.014895199798048
-0.020998699590564
0.009518889710307
-0.008791659958661
-0.027102200314403
-0.014895199798048
0.009518889710307
-0.008791659958661
-0.033205699175596
-0.008791659958661
0.021725900471210
-0.002688139909878
-0.020998699590564
0.003415379906073
0.021725900471210
-0.008791659958661
-0.014895199798048
0.027829399332404
0.027829399332404
-0.008791659958661
-0.014895199798048
0.027829399332404
0.021725900471210
-0.020998699590564
-0.020998699590564
0.015622399747372
0.015622399747372
-0.014895199798048
-0.008791659958661
0.021725900471210
0.003415379906073
-0.027102200314403
0.003415379906073
0.027829399332404
0.003415379906073
-0.014895199798048
0.003415379906073
0.015622399747372
-0.002688139909878
-0.008791659958661
0.009518889710307
0.009518889710307
-0.014895199798048
-0.014895199798048
0.009518889710307
-0.002688139909878
-0.033205699175596
-0.020998699590564
0.009518889710307
0.009518889710307
-0.020998699590564
-0.008791659958661
0.015622399747372
-0.002688139909878
-0.027102200314403
-0.002688139909878
0.015622399747372
0.003415379906073
-0.027102200314403
-0.002688139909878
0.027829399332404
0.003415379906073
-0.014895199798048
-0.002688139909878
0.015622399747372
-0.002688139909878
-0.014895199798048
0.015622399747372
0.015622399747372
-0.020998699590564
-0.014895199798048
0.015622399747372
0.021725900471210
-0.014895199798048
-0.020998699590564
0.015622399747372
0.009518889710307
-0.014895199798048
-0.002688139909878
0.021725900471210
0.003415379906073
-0.033205699175596
-0.002688139909878
0.027829399332404
-0.002688139909878
-0.027102200314403
-0.002688139909878
0.021725900471210
0.003415379906073
-0.014895199798048
0.015622399747372
0.021725900471210
-0.002688139909878
-0.002688139909878
0.021725900471210
0.021725900471210
-0.014895199798048
-0.020998699590564
0.021725900471210
0.009518889710307
-0.008791659958661
0.003415379906073
0.021725900471210
0.009518889710307
-0.014895199798048
0.003415379906073
0.021725900471210
-0.002688139909878
-0.014895199798048
-0.002688139909878
0.021725900471210
0.009518889710307
-0.014895199798048
0.003415379906073
0.021725900471210
0.003415379906073
-0.002688139909878
0.021725900471210
0.027829399332404
-0.008791659958661
-0.014895199798048
0.015622399747372
0.015622399747372
-0.008791659958661
-0.008791659958661
0.015622399747372
0.009518889710307
-0.014895199798048
-0.002688139909878
0.021725900471210
-0.002688139909878
-0.020998699590564
-0.014895199798048
0.015622399747372
0.003415379906073
-0.020998699590564
-0.002688139909878
0.021725900471210
0.003415379906073
-0.002688139909878
0.021725900471210
0.027829399332404
-0.002688139909878
-0.008791659958661
0.015622399747372
0.015622399747372
-0.014895199798048
-0.014895199798048
0.021725900471210
0.015622399747372
-0.014895199798048
-0.002688139909878
0.015622399747372
0.003415379906073
-0.020998699590564
-0.008791659958661
0.021725900471210
0.003415379906073
-0.027102200314403
-0.002688139909878
0.021725900471210
0.009518889710307
-0.008791659958661
0.009518889710307
0.021725900471210
0.003415379906073
-0.008791659958661
0.009518889710307
0.015622399747372
-0.014895199798048
-0.020998699590564
0.003415379906073
0.015622399747372
-0.008791659958661
-0.008791659958661
0.015622399747372
0.015622399747372
-0.008791659958661
-0.002688139909878
0.021725900471210
0.009518889710307
-0.020998699590564
-0.008791659958661
0.027829399332404
0.015622399747372
-0.014895199798048
0.003415379906073
0.021725900471210
0.003415379906073
-0.014895199798048
0.015622399747372
0.033932998776436
-0.008791659958661
-0.020998699590564
0.015622399747372
0.033932998776436
-0.002688139909878
-0.014895199798048
0.021725900471210
0.027829399332404
0.003415379906073
0.009518889710307
0.033932998776436
0.015622399747372
-0.014895199798048
-0.002688139909878
0.027829399332404
0.015622399747372
-0.020998699590564
-0.002688139909878
0.021725900471210
0.009518889710307
-0.014895199798048
0.003415379906073
0.015622399747372
-0.002688139909878
-0.014895199798048
0.015622399747372
0.021725900471210
-0.008791659958661
-0.020998699590564
0.015622399747372
0.015622399747372
-0.002688139909878
-0.008791659958661
0.003415379906073
0.003415379906073
-0.014895199798048
-0.008791659958661
0.015622399747372
0.015622399747372
-0.014895199798048
-0.008791659958661
0.027829399332404
0.015622399747372
-0.020998699590564
-0.008791659958661
0.003415379906073
-0.008791659958661
-0.027102200314403
-0.008791659958661
0.009518889710307
-0.014895199798048
-0.027102200314403
0.009518889710307
0.021725900471210
-0.008791659958661
-0.020998699590564
0.003415379906073
0.003415379906073
-0.020998699590564
-0.020998699590564
0.003415379906073
0.003415379906073
-0.027102200314403
-0.008791659958661
0.027829399332404
0.009518889710307
-0.027102200314403
-0.014895199798048
0.015622399747372
0.003415379906073
-0.020998699590564
0.003415379906073
0.021725900471210
-0.002688139909878
-0.020998699590564
0.003415379906073
0.021725900471210
-0.002688139909878
-0.014895199798048
0.015622399747372
0.015622399747372
-0.008791659958661
-0.008791659958661
0.015622399747372
0.015622399747372
-0.008791659958661
-0.002688139909878
0.021725900471210
0.009518889710307
-0.020998699590564
-0.014895199798048
0.015622399747372
0.009518889710307
-0.014895199798048
-0.002688139909878
0.015622399747372
0.003415379906073
-0.014895199798048
-0.002688139909878
0.015622399747372
-0.002688139909878
-0.014895199798048
0.009518889710307
0.021725900471210
-0.002688139909878
-0.014895199798048
0.003415379906073
0.021725900471210
-0.002688139909878
-0.014895199798048
0.009518889710307
0.009518889710307
-0.020998699590564
-0.020998699590564
0.021725900471210
0.009518889710307
-0.020998699590564
-0.008791659958661
0.015622399747372
0.003415379906073
-0.020998699590564
-0.002688139909878
0.027829399332404
-0.002688139909878
-0.014895199798048
0.009518889710307
0.015622399747372
-0.008791659958661
-0.020998699590564
0.009518889710307
0.021725900471210
-0.002688139909878
-0.008791659958661
0.015622399747372
0.021725900471210
-0.008791659958661
-0.014895199798048
0.021725900471210
0.009518889710307
-0.027102200314403
-0.008791659958661
0.009518889710307
0.003415379906073
-0.020998699590564
-0.008791659958661
0.021725900471210
0.009518889710307
-0.014895199798048
0.003415379906073
0.015622399747372
-0.008791659958661
-0.027102200314403
0.009518889710307
0.015622399747372
-0.002688139909878
-0.008791659958661
0.003415379906073
0.021725900471210
-0.002688139909878
-0.014895199798048
0.009518889710307
-0.002688139909878
-0.014895199798048
-0.014895199798048
0.003415379906073
0.003415379906073
-0.027102200314403
-0.014895199798048
0.009518889710307
0.003415379906073
-0.014895199798048
-0.014895199798048
0.003415379906073
-0.014895199798048
-0.033205699175596
-0.002688139909878
0.009518889710307
-0.008791659958661
-0.027102200314403
-0.008791659958661
0.015622399747372
-0.008791659958661
-0.020998699590564
0.009518889710307
0.015622399747372
-0.020998699590564
-0.020998699590564
0.015622399747372
0.009518889710307
-0.027102200314403
-0.027102200314403
0.015622399747372
0.015622399747372
-0.014895199798048
-0.014895199798048
0.015622399747372
0.003415379906073
-0.020998699590564
0.009518889710307
0.021725900471210
-0.002688139909878
-0.020998699590564
0.003415379906073
0.021725900471210
-0.002688139909878
-0.014895199798048
0.015622399747372
0.015622399747372
-0.008791659958661
-0.002688139909878
0.021725900471210
0.015622399747372
-0.014895199798048
-0.014895199798048
0.009518889710307
0.021725900471210
0.003415379906073
-0.002688139909878
0.009518889710307
0.009518889710307
-0.008791659958661
0.003415379906073
0.015622399747372
0.003415379906073
-0.008791659958661
0.003415379906073
0.021725900471210
0.009518889710307
-0.008791659958661
0.009518889710307
0.027829399332404
0.009518889710307
-0.002688139909878
0.015622399747372
0.021725900471210
-0.002688139909878
-0.002688139909878
0.027829399332404
0.021725900471210
-0.008791659958661
-0.014895199798048
0.015622399747372
0.015622399747372
-0.014895199798048
-0.008791659958661
0.015622399747372
0.003415379906073
-0.020998699590564
-0.002688139909878
0.021725900471210
-0.002688139909878
-0.027102200314403
-0.008791659958661
0.027829399332404
0.003415379906073
-0.027102200314403
0.003415379906073
0.009518889710307
-0.014895199798048
-0.008791659958661
0.009518889710307
0.009518889710307
-0.020998699590564
-0.020998699590564
0.003415379906073
0.009518889710307
-0.020998699590564
-0.020998699590564
0.009518889710307
0.003415379906073
-0.020998699590564
0.003415379906073
0.015622399747372
-0.002688139909878
-0.020998699590564
0.003415379906073
0.027829399332404
0.009518889710307
-0.020998699590564
0.003415379906073
0.015622399747372
-0.008791659958661
-0.014895199798048
0.009518889710307
0.015622399747372
-0.014895199798048
-0.008791659958661
0.009518889710307
0.021725900471210
-0.002688139909878
-0.014895199798048
0.015622399747372
0.021725900471210
-0.008791659958661
-0.008791659958661
0.009518889710307
0.003415379906073
-0.014895199798048
-0.002688139909878
0.027829399332404
0.009518889710307
-0.027102200314403
-0.008791659958661
0.021725900471210
0.003415379906073
-0.020998699590564
0.009518889710307
0.021725900471210
-0.002688139909878
-0.014895199798048
0.015622399747372
0.027829399332404
-0.008791659958661
-0.020998699590564
0.021725900471210
0.033932998776436
-0.014895199798048
-0.014895199798048
0.021725900471210
0.009518889710307
-0.020998699590564
-0.002688139909878
0.015622399747372
0.003415379906073
-0.039309300482273
-0.014895199798048
0.021725900471210
-0.002688139909878
-0.027102200314403
-0.002688139909878
0.015622399747372
-0.002688139909878
-0.020998699590564
0.009518889710307
0.009518889710307
-0.014895199798048
-0.020998699590564
0.009518889710307
0.021725900471210
-0.014895199798048
-0.014895199798048
0.009518889710307
0.003415379906073
-0.008791659958661
-0.008791659958661
0.009518889710307
0.003415379906073
-0.020998699590564
-0.008791659958661
0.015622399747372
0.003415379906073
-0.020998699590564
-0.002688139909878
0.021725900471210
-0.002688139909878
-0.014895199798048
0.003415379906073
0.009518889710307
-0.002688139909878
-0.020998699590564
0.003415379906073
0.021725900471210
-0.014895199798048
-0.020998699590564
0.015622399747372
0.009518889710307
-0.020998699590564
-0.027102200314403
0.015622399747372
0.003415379906073
-0.033205699175596
-0.008791659958661
0.015622399747372
0.003415379906073
-0.039309300482273
-0.014895199798048
0.021725900471210
-0.002688139909878
-0.027102200314403
-0.002688139909878
0.009518889710307
-0.002688139909878
-0.020998699590564
0.009518889710307
0.015622399747372
-0.027102200314403
-0.027102200314403
0.015622399747372
0.021725900471210
-0.008791659958661
-0.020998699590564
0.015622399747372
0.021725900471210
-0.008791659958661
-0.002688139909878
0.009518889710307
0.009518889710307
-0.014895199798048
-0.002688139909878
0.027829399332404
0.009518889710307
-0.014895199798048
0.003415379906073
0.021725900471210
0.009518889710307
-0.014895199798048
0.003415379906073
0.021725900471210
-0.002688139909878
-0.008791659958661
0.015622399747372
0.027829399332404
-0.002688139909878
-0.014895199798048
0.021725900471210
0.021725900471210
-0.008791659958661
-0.008791659958661
0.009518889710307
0.015622399747372
-0.014895199798048
-0.008791659958661
0.033932998776436
0.015622399747372
-0.014895199798048
-0.008791659958661
0.021725900471210
0.015622399747372
-0.014895199798048
-0.008791659958661
0.021725900471210
-0.002688139909878
-0.020998699590564
-0.002688139909878
0.015622399747372
-0.014895199798048
-0.020998699590564
0.015622399747372
0.021725900471210
-0.008791659958661
-0.020998699590564
0.015622399747372
0.021725900471210
-0.014895199798048
-0.014895199798048
0.021725900471210
0.003415379906073
-0.027102200314403
-0.020998699590564
0.009518889710307
0.009518889710307
-0.020998699590564
-0.008791659958661
0.009518889710307
-0.002688139909878
-0.027102200314403
-0.002688139909878
0.009518889710307
-0.014895199798048
-0.027102200314403
0.003415379906073
0.009518889710307
-0.002688139909878
-0.020998699590564
0.003415379906073
0.015622399747372
-0.008791659958661
-0.014895199798048
0.009518889710307
0.003415379906073
-0.014895199798048
-0.008791659958661
0.021725900471210
0.015622399747372
-0.020998699590564
-0.008791659958661
0.009518889710307
0.003415379906073
-0.008791659958661
0.003415379906073
0.015622399747372
-0.008791659958661
-0.014895199798048
0.003415379906073
0.021725900471210
-0.002688139909878
-0.020998699590564
0.009518889710307
0.015622399747372
-0.014895199798048
-0.014895199798048
0.015622399747372
0.021725900471210
-0.014895199798048
-0.014895199798048
0.015622399747372
0.003415379906073
-0.014895199798048
-0.008791659958661
0.015622399747372
0.009518889710307
-0.020998699590564
-0.008791659958661
0.015622399747372
0.003415379906073
-0.014895199798048
-0.002688139909878
0.009518889710307
-0.008791659958661
-0.027102200314403
0.003415379906073
0.015622399747372
-0.008791659958661
-0.020998699590564
0.003415379906073
0.015622399747372
-0.014895199798048
-0.020998699590564
0.009518889710307
0.009518889710307
-0.014895199798048
-0.008791659958661
0.015622399747372
0.021725900471210
-0.014895199798048
-0.002688139909878
0.021725900471210
0.009518889710307
-0.014895199798048
-0.002688139909878
0.015622399747372
-0.002688139909878
-0.020998699590564
-0.002688139909878
0.015622399747372
-0.002688139909878
-0.020998699590564
-0.002688139909878
0.015622399747372
-0.008791659958661
-0.014895199798048
0.015622399747372
0.015622399747372
-0.014895199798048
-0.008791659958661
0.015622399747372
0.015622399747372
-0.014895199798048
-0.014895199798048
0.009518889710307
0.003415379906073
-0.020998699590564
-0.002688139909878
0.021725900471210
0.003415379906073
-0.020998699590564
0.003415379906073
0.009518889710307
-0.008791659958661
-0.020998699590564
-0.002688139909878
0.015622399747372
-0.008791659958661
-0.020998699590564
0.009518889710307
0.027829399332404
-0.002688139909878
-0.008791659958661
0.021725900471210
0.021725900471210
-0.008791659958661
-0.008791659958661
0.015622399747372
0.015622399747372
-0.008791659958661
-0.008791659958661
0.015622399747372
0.009518889710307
-0.020998699590564
-0.008791659958661
0.009518889710307
-0.002688139909878
-0.020998699590564
-0.008791659958661
0.009518889710307
-0.002688139909878
-0.020998699590564
-0.002688139909878
0.009518889710307
-0.008791659958661
-0.027102200314403
0.003415379906073
0.003415379906073
-0.027102200314403
-0.027102200314403
0.003415379906073
0.003415379906073
-0.020998699590564
-0.014895199798048
0.015622399747372
0.009518889710307
-0.027102200314403
-0.008791659958661
0.015622399747372
0.003415379906073
-0.020998699590564
-0.008791659958661
0.015622399747372
0.003415379906073
-0.027102200314403
-0.008791659958661
0.009518889710307
-0.014895199798048
-0.027102200314403
0.003415379906073
0.015622399747372
-0.020998699590564
-0.027102200314403
0.003415379906073
0.003415379906073
-0.027102200314403
-0.027102200314403
-0.002688139909878
-0.002688139909878
-0.027102200314403
-0.020998699590564
0.009518889710307
0.003415379906073
-0.014895199798048
-0.008791659958661
0.009518889710307
0.003415379906073
-0.020998699590564
-0.008791659958661
0.009518889710307
0.003415379906073
-0.008791659958661
0.003415379906073
0.015622399747372
-0.014895199798048
-0.014895199798048
0.009518889710307
0.015622399747372
-0.002688139909878
-0.020998699590564
0.003415379906073
0.027829399332404
-0.002688139909878
-0.002688139909878
0.021725900471210
0.015622399747372
-0.014895199798048
-0.008791659958661
0.021725900471210
0.009518889710307
-0.014895199798048
-0.002688139909878
0.021725900471210
0.015622399747372
-0.008791659958661
-0.002688139909878
0.015622399747372
-0.014895199798048
-0.020998699590564
0.003415379906073
0.009518889710307
-0.008791659958661
-0.027102200314403
-0.002688139909878
0.015622399747372
-0.008791659958661
-0.020998699590564
-0.002688139909878
0.003415379906073
-0.027102200314403
-0.020998699590564
0.015622399747372
0.003415379906073
-0.027102200314403
-0.008791659958661
0.021725900471210
0.009518889710307
-0.020998699590564
-0.002688139909878
0.021725900471210
-0.002688139909878
-0.020998699590564
0.003415379906073
0.027829399332404
-0.002688139909878
-0.020998699590564
0.009518889710307
0.015622399747372
-0.008791659958661
-0.020998699590564
-0.002688139909878
0.015622399747372
-0.008791659958661
-0.008791659958661
0.015622399747372
0.003415379906073
-0.020998699590564
-0.014895199798048
0.015622399747372
0.015622399747372
-0.014895199798048
-0.008791659958661
0.015622399747372
0.009518889710307
-0.014895199798048
0.009518889710307
0.027829399332404
-0.002688139909878
-0.014895199798048
0.009518889710307
0.015622399747372
-0.008791659958661
-0.020998699590564
-0.002688139909878
0.021725900471210
-0.002688139909878
-0.014895199798048
0.003415379906073
0.009518889710307
-0.008791659958661
-0.008791659958661
0.021725900471210
0.015622399747372
-0.020998699590564
-0.008791659958661
0.021725900471210
0.015622399747372
-0.014895199798048
-0.002688139909878
0.021725900471210
0.003415379906073
-0.027102200314403
0.003415379906073
0.021725900471210
-0.008791659958661
-0.027102200314403
0.003415379906073
0.027829399332404
-0.002688139909878
-0.020998699590564
0.009518889710307
0.015622399747372
-0.014895199798048
-0.014895199798048
0.009518889710307
0.009518889710307
-0.020998699590564
-0.020998699590564
0.003415379906073
0.003415379906073
-0.020998699590564
-0.014895199798048
0.009518889710307
0.003415379906073
-0.014895199798048
-0.002688139909878
0.009518889710307
-0.002688139909878
-0.027102200314403
0.003415379906073
0.027829399332404
0.003415379906073
-0.020998699590564
-0.002688139909878
0.015622399747372
-0.002688139909878
-0.014895199798048
0.009518889710307
0.009518889710307
-0.014895199798048
-0.020998699590564
0.003415379906073
0.009518889710307
-0.014895199798048
-0.014895199798048
0.021725900471210
0.021725900471210
-0.014895199798048
-0.014895199798048
0.009518889710307
0.003415379906073
-0.020998699590564
-0.002688139909878
0.015622399747372
-0.002688139909878
-0.033205699175596
-0.002688139909878
0.027829399332404
-0.002688139909878
-0.020998699590564
0.009518889710307
0.015622399747372
-0.020998699590564
-0.020998699590564
0.015622399747372
0.027829399332404
-0.014895199798048
-0.027102200314403
0.015622399747372
0.021725900471210
-0.014895199798048
-0.014895199798048
0.009518889710307
0.003415379906073
-0.020998699590564
-0.008791659958661
0.015622399747372
-0.002688139909878
-0.033205699175596
-0.008791659958661
0.027829399332404
0.003415379906073
-0.027102200314403
-0.008791659958661
0.015622399747372
0.003415379906073
-0.014895199798048
0.003415379906073
0.015622399747372
-0.008791659958661
-0.020998699590564
0.021725900471210
0.027829399332404
-0.002688139909878
-0.008791659958661
0.015622399747372
0.015622399747372
-0.002688139909878
-0.002688139909878
0.015622399747372
0.009518889710307
-0.014895199798048
-0.008791659958661
0.027829399332404
0.009518889710307
-0.027102200314403
-0.002688139909878
0.021725900471210
0.003415379906073
-0.014895199798048
-0.002688139909878
0.009518889710307
-0.014895199798048
-0.014895199798048
0.021725900471210
0.021725900471210
-0.014895199798048
-0.020998699590564
0.009518889710307
0.021725900471210
-0.014895199798048
-0.014895199798048
0.009518889710307
0.009518889710307
-0.014895199798048
-0.002688139909878
0.027829399332404
0.009518889710307
-0.027102200314403
0.003415379906073
0.027829399332404
0.003415379906073
-0.027102200314403
-0.002688139909878
0.015622399747372
-0.002688139909878
-0.008791659958661
0.009518889710307
0.015622399747372
-0.008791659958661
-0.020998699590564
0.021725900471210
0.027829399332404
-0.020998699590564
-0.014895199798048
0.015622399747372
0.009518889710307
-0.008791659958661
-0.002688139909878
0.021725900471210
0.009518889710307
-0.020998699590564
-0.008791659958661
0.015622399747372
0.015622399747372
-0.014895199798048
-0.008791659958661
0.015622399747372
-0.002688139909878
-0.008791659958661
0.003415379906073
0.015622399747372
-0.008791659958661
-0.020998699590564
0.009518889710307
0.015622399747372
-0.014895199798048
-0.014895199798048
0.015622399747372
0.015622399747372
-0.008791659958661
-0.014895199798048
0.003415379906073
-0.002688139909878
-0.020998699590564
-0.002688139909878
0.021725900471210
-0.002688139909878
-0.039309300482273
-0.014895199798048
0.027829399332404
0.009518889710307
-0.020998699590564
-0.008791659958661
0.009518889710307
-0.008791659958661
-0.020998699590564
0.003415379906073
0.009518889710307
-0.014895199798048
-0.027102200314403
0.003415379906073
0.015622399747372
-0.014895199798048
-0.027102200314403
0.003415379906073
0.009518889710307
-0.014895199798048
-0.008791659958661
0.009518889710307
0.003415379906073
-0.027102200314403
-0.008791659958661
0.033932998776436
0.015622399747372
-0.014895199798048
0.003415379906073
0.027829399332404
0.009518889710307
-0.008791659958661
0.015622399747372
0.027829399332404
0.003415379906073
-0.014895199798048
0.015622399747372
0.033932998776436
-0.002688139909878
-0.014895199798048
0.015622399747372
0.021725900471210
0.003415379906073
0.003415379906073
0.021725900471210
0.021725900471210
-0.008791659958661
-0.002688139909878
0.033932998776436
0.015622399747372
-0.014895199798048
0.003415379906073
0.033932998776436
0.009518889710307
-0.008791659958661
0.003415379906073
0.015622399747372
0.003415379906073
-0.014895199798048
0.015622399747372
0.027829399332404
-0.020998699590564
-0.014895199798048
0.021725900471210
0.027829399332404
-0.002688139909878
-0.014895199798048
0.009518889710307
0.021725900471210
-0.008791659958661
-0.002688139909878
0.021725900471210
0.015622399747372
-0.014895199798048
-0.002688139909878
0.027829399332404
0.003415379906073
-0.014895199798048
-0.002688139909878
0.015622399747372
0.009518889710307
-0.014895199798048
0.003415379906073
0.021725900471210
-0.002688139909878
-0.020998699590564
0.015622399747372
0.015622399747372
-0.008791659958661
-0.014895199798048
0.015622399747372
0.015622399747372
-0.008791659958661
-0.014895199798048
0.009518889710307
0.009518889710307
-0.020998699590564
-0.008791659958661
0.027829399332404
0.021725900471210
-0.008791659958661
-0.002688139909878
0.015622399747372
0.021725900471210
-0.008791659958661
0.003415379906073
0.015622399747372
-0.008791659958661
-0.020998699590564
0.015622399747372
0.027829399332404
-0.008791659958661
-0.014895199798048
0.021725900471210
0.027829399332404
-0.002688139909878
-0.014895199798048
0.003415379906073
0.009518889710307
-0.014895199798048
-0.008791659958661
0.015622399747372
-0.002688139909878
-0.027102200314403
-0.008791659958661
0.021725900471210
0.015622399747372
-0.020998699590564
-0.014895199798048
0.021725900471210
0.003415379906073
-0.020998699590564
-0.002688139909878
0.009518889710307
-0.008791659958661
-0.020998699590564
0.003415379906073
0.009518889710307
-0.008791659958661
-0.020998699590564
0.003415379906073
0.021725900471210
-0.014895199798048
-0.014895199798048
0.021725900471210
0.009518889710307
-0.020998699590564
-0.014895199798048
0.015622399747372
0.009518889710307
-0.020998699590564
-0.014895199798048
0.009518889710307
0.003415379906073
-0.014895199798048
-0.002688139909878
0.015622399747372
-0.002688139909878
-0.020998699590564
-0.002688139909878
0.009518889710307
-0.008791659958661
-0.027102200314403
-0.014895199798048
0.015622399747372
-0.014895199798048
-0.020998699590564
0.009518889710307
0.009518889710307
-0.008791659958661
-0.008791659958661
0.015622399747372
0.009518889710307
-0.020998699590564
-0.020998699590564
0.015622399747372
0.003415379906073
-0.027102200314403
-0.020998699590564
0.003415379906073
-0.002688139909878
-0.020998699590564
0.003415379906073
0.015622399747372
-0.002688139909878
-0.020998699590564
0.003415379906073
0.021725900471210
-0.008791659958661
-0.020998699590564
0.003415379906073
0.009518889710307
-0.014895199798048
-0.008791659958661
0.021725900471210
0.009518889710307
-0.020998699590564
-0.008791659958661
0.021725900471210
0.015622399747372
-0.020998699590564
-0.020998699590564
0.009518889710307
0.009518889710307
-0.014895199798048
-0.002688139909878
0.015622399747372
-0.008791659958661
-0.027102200314403
-0.002688139909878
0.027829399332404
-0.002688139909878
-0.027102200314403
0.003415379906073
0.021725900471210
0.003415379906073
-0.008791659958661
0.009518889710307
0.021725900471210
-0.008791659958661
-0.008791659958661
0.015622399747372
0.009518889710307
-0.014895199798048
-0.020998699590564
0.015622399747372
0.015622399747372
-0.020998699590564
-0.002688139909878
0.015622399747372
0.003415379906073
-0.014895199798048
-0.008791659958661
0.015622399747372
0.003415379906073
-0.027102200314403
-0.002688139909878
0.015622399747372
-0.008791659958661
-0.027102200314403
-0.002688139909878
0.009518889710307
-0.020998699590564
-0.020998699590564
0.009518889710307
0.015622399747372
-0.014895199798048
-0.014895199798048
0.021725900471210
0.015622399747372
-0.020998699590564
-0.002688139909878
0.021725900471210
0.009518889710307
-0.008791659958661
0.003415379906073
0.021725900471210
-0.002688139909878
-0.027102200314403
0.003415379906073
0.021725900471210
-0.008791659958661
-0.027102200314403
-0.002688139909878
0.009518889710307
-0.002688139909878
-0.014895199798048
0.003415379906073
0.003415379906073
-0.014895199798048
-0.027102200314403
0.003415379906073
0.009518889710307
-0.020998699590564
-0.020998699590564
0.003415379906073
0.003415379906073
-0.014895199798048
-0.008791659958661
0.015622399747372
0.003415379906073
-0.020998699590564
-0.008791659958661
0.021725900471210
0.009518889710307
-0.014895199798048
-0.002688139909878
0.021725900471210
0.015622399747372
-0.008791659958661
-0.002688139909878
0.009518889710307
-0.014895199798048
-0.027102200314403
0.003415379906073
0.009518889710307
-0.027102200314403
-0.027102200314403
0.009518889710307
0.015622399747372
-0.020998699590564
-0.020998699590564
0.009518889710307
0.003415379906073
-0.020998699590564
-0.008791659958661
0.015622399747372
-0.002688139909878
-0.027102200314403
-0.002688139909878
0.027829399332404
0.003415379906073
-0.014895199798048
0.009518889710307
0.021725900471210
-0.008791659958661
-0.014895199798048
0.015622399747372
0.015622399747372
-0.008791659958661
-0.008791659958661
0.021725900471210
0.021725900471210
-0.008791659958661
-0.008791659958661
0.009518889710307
0.015622399747372
-0.008791659958661
-0.014895199798048
0.015622399747372
0.003415379906073
-0.027102200314403
-0.002688139909878
0.027829399332404
0.009518889710307
-0.014895199798048
0.003415379906073
0.033932998776436
0.009518889710307
-0.008791659958661
0.009518889710307
0.021725900471210
0.003415379906073
-0.008791659958661
0.009518889710307
0.009518889710307
-0.014895199798048
-0.020998699590564
0.003415379906073
0.009518889710307
-0.014895199798048
-0.027102200314403
0.009518889710307
0.009518889710307
-0.014895199798048
-0.008791659958661
0.015622399747372
0.015622399747372
-0.014895199798048
0.003415379906073
0.027829399332404
-0.002688139909878
-0.027102200314403
-0.002688139909878
0.015622399747372
0.003415379906073
-0.020998699590564
0.009518889710307
0.021725900471210
-0.002688139909878
-0.014895199798048
0.015622399747372
0.021725900471210
-0.002688139909878
-0.008791659958661
0.021725900471210
0.009518889710307
-0.008791659958661
0.003415379906073
0.021725900471210
0.015622399747372
-0.002688139909878
0.003415379906073
0.015622399747372
0.003415379906073
-0.027102200314403
-0.014895199798048
0.021725900471210
0.003415379906073
-0.027102200314403
-0.002688139909878
0.015622399747372
0.003415379906073
-0.014895199798048
0.003415379906073
0.021725900471210
-0.002688139909878
-0.020998699590564
0.003415379906073
0.009518889710307
-0.008791659958661
-0.008791659958661
0.009518889710307
0.015622399747372
-0.008791659958661
-0.008791659958661
0.015622399747372
0.009518889710307
-0.020998699590564
-0.014895199798048
0.021725900471210
0.003415379906073
-0.033205699175596
-0.008791659958661
0.021725900471210
-0.002688139909878
-0.014895199798048
0.009518889710307
0.021725900471210
-0.002688139909878
-0.014895199798048
0.015622399747372
0.021725900471210
-0.008791659958661
-0.020998699590564
0.009518889710307
0.009518889710307
-0.014895199798048
-0.014895199798048
0.015622399747372
0.009518889710307
-0.014895199798048
-0.002688139909878
0.021725900471210
0.015622399747372
-0.014895199798048
0.003415379906073
0.027829399332404
0.009518889710307
-0.008791659958661
0.009518889710307
0.021725900471210
0.015622399747372
-0.002688139909878
0.015622399747372
0.021725900471210
-0.002688139909878
-0.014895199798048
0.009518889710307
0.021725900471210
-0.002688139909878
-0.014895199798048
0.015622399747372
0.021725900471210
-0.008791659958661
-0.008791659958661
0.021725900471210
0.015622399747372
-0.014895199798048
-0.002688139909878
0.021725900471210
0.009518889710307
-0.008791659958661
-0.002688139909878
0.027829399332404
0.009518889710307
-0.020998699590564
-0.002688139909878
0.015622399747372
-0.008791659958661
-0.014895199798048
0.003415379906073
0.021725900471210
-0.008791659958661
-0.027102200314403
0.003415379906073
0.015622399747372
-0.008791659958661
-0.020998699590564
0.009518889710307
0.015622399747372
-0.002688139909878
0.003415379906073
0.015622399747372
0.009518889710307
-0.008791659958661
0.003415379906073
0.021725900471210
0.003415379906073
-0.020998699590564
0.003415379906073
0.015622399747372
-0.002688139909878
-0.014895199798048
0.009518889710307
0.021725900471210
-0.002688139909878
-0.014895199798048
0.015622399747372
0.009518889710307
-0.014895199798048
-0.020998699590564
0.009518889710307
0.015622399747372
-0.008791659958661
-0.008791659958661
0.009518889710307
0.009518889710307
-0.020998699590564
-0.008791659958661
0.021725900471210
0.009518889710307
-0.027102200314403
-0.014895199798048
0.015622399747372
0.009518889710307
-0.020998699590564
-0.002688139909878
0.027829399332404
0.003415379906073
-0.020998699590564
0.003415379906073
0.021725900471210
-0.002688139909878
-0.014895199798048
0.021725900471210
0.021725900471210
-0.008791659958661
-0.014895199798048
0.009518889710307
0.015622399747372
-0.014895199798048
-0.014895199798048
0.021725900471210
0.009518889710307
-0.027102200314403
-0.002688139909878
0.021725900471210
0.003415379906073
-0.020998699590564
0.003415379906073
0.021725900471210
-0.002688139909878
-0.020998699590564
0.003415379906073
0.027829399332404
0.003415379906073
-0.020998699590564
0.003415379906073
0.009518889710307
-0.014895199798048
-0.020998699590564
0.009518889710307
0.009518889710307
-0.014895199798048
-0.014895199798048
0.015622399747372
0.009518889710307
-0.014895199798048
-0.014895199798048
0.015622399747372
0.009518889710307
-0.020998699590564
0.003415379906073
0.015622399747372
0.009518889710307
-0.008791659958661
-0.002688139909878
0.021725900471210
0.003415379906073
-0.020998699590564
0.003415379906073
0.021725900471210
-0.002688139909878
-0.020998699590564
0.009518889710307
0.015622399747372
-0.008791659958661
-0.002688139909878
0.015622399747372
0.027829399332404
0.003415379906073
-0.014895199798048
0.015622399747372
0.015622399747372
-0.014895199798048
-0.002688139909878
0.015622399747372
0.009518889710307
-0.014895199798048
-0.002688139909878
0.027829399332404
0.003415379906073
-0.020998699590564
-0.002688139909878
0.021725900471210
-0.002688139909878
-0.027102200314403
0.009518889710307
0.021725900471210
-0.008791659958661
-0.008791659958661
0.021725900471210
0.021725900471210
-0.002688139909878
-0.008791659958661
0.021725900471210
0.021725900471210
-0.014895199798048
-0.008791659958661
0.021725900471210
0.015622399747372
-0.014895199798048
-0.002688139909878
0.027829399332404
0.009518889710307
-0.002688139909878
0.009518889710307
0.027829399332404
0.003415379906073
-0.014895199798048
0.015622399747372
0.021725900471210
-0.002688139909878
-0.014895199798048
0.009518889710307
0.021725900471210
-0.002688139909878
-0.020998699590564
0.003415379906073
0.009518889710307
-0.020998699590564
-0.020998699590564
0.009518889710307
0.003415379906073
-0.020998699590564
-0.008791659958661
0.015622399747372
0.003415379906073
-0.020998699590564
-0.008791659958661
0.015622399747372
0.003415379906073
-0.033205699175596
-0.008791659958661
0.009518889710307
-0.002688139909878
-0.020998699590564
-0.002688139909878
0.015622399747372
-0.008791659958661
-0.027102200314403
-0.002688139909878
0.009518889710307
-0.020998699590564
-0.027102200314403
0.009518889710307
0.015622399747372
-0.027102200314403
-0.020998699590564
0.021725900471210
0.009518889710307
-0.014895199798048
-0.014895199798048
0.009518889710307
0.003415379906073
-0.027102200314403
-0.008791659958661
0.015622399747372
-0.002688139909878
-0.020998699590564
0.003415379906073
0.015622399747372
-0.014895199798048
-0.027102200314403
0.015622399747372
0.021725900471210
-0.008791659958661
-0.014895199798048
0.009518889710307
0.015622399747372
-0.014895199798048
-0.008791659958661
0.015622399747372
0.009518889710307
-0.020998699590564
-0.014895199798048
0.021725900471210
0.003415379906073
-0.027102200314403
-0.014895199798048
0.009518889710307
-0.002688139909878
-0.027102200314403
-0.014895199798048
0.015622399747372
-0.002688139909878
-0.020998699590564
0.003415379906073
0.015622399747372
0.003415379906073
-0.014895199798048
0.009518889710307
0.021725900471210
-0.002688139909878
-0.014895199798048
0.015622399747372
0.021725900471210
-0.008791659958661
-0.014895199798048
0.021725900471210
0.015622399747372
-0.014895199798048
-0.020998699590564
0.015622399747372
0.009518889710307
-0.027102200314403
-0.008791659958661
0.021725900471210
0.003415379906073
-0.027102200314403
-0.002688139909878
0.021725900471210
-0.002688139909878
-0.020998699590564
0.003415379906073
0.027829399332404
-0.002688139909878
-0.027102200314403
0.009518889710307
0.027829399332404
-0.002688139909878
-0.014895199798048
0.003415379906073
0.009518889710307
-0.014895199798048
-0.008791659958661
0.021725900471210
0.003415379906073
-0.020998699590564
-0.008791659958661
0.027829399332404
0.009518889710307
-0.020998699590564
-0.002688139909878
0.021725900471210
-0.002688139909878
-0.020998699590564
0.003415379906073
0.021725900471210
-0.002688139909878
-0.014895199798048
0.009518889710307
0.021725900471210
-0.008791659958661
-0.027102200314403
-0.002688139909878
0.003415379906073
-0.020998699590564
-0.014895199798048
0.003415379906073
0.003415379906073
-0.020998699590564
-0.014895199798048
0.015622399747372
0.003415379906073
-0.020998699590564
-0.008791659958661
0.009518889710307
0.003415379906073
-0.020998699590564
-0.008791659958661
0.015622399747372
-0.008791659958661
-0.027102200314403
-0.002688139909878
0.021725900471210
0.003415379906073
-0.020998699590564
0.009518889710307
0.021725900471210
-0.002688139909878
-0.014895199798048
0.009518889710307
0.021725900471210
-0.008791659958661
-0.014895199798048
0.027829399332404
0.021725900471210
-0.008791659958661
-0.008791659958661
0.021725900471210
0.015622399747372
-0.014895199798048
-0.002688139909878
0.015622399747372
-0.008791659958661
-0.027102200314403
-0.002688139909878
0.021725900471210
-0.002688139909878
-0.020998699590564
0.009518889710307
0.021725900471210
0.003415379906073
-0.008791659958661
0.009518889710307
0.021725900471210
-0.008791659958661
-0.008791659958661
0.027829399332404
0.027829399332404
-0.008791659958661
-0.008791659958661
0.015622399747372
0.021725900471210
-0.002688139909878
-0.002688139909878
0.015622399747372
0.003415379906073
-0.014895199798048
0.003415379906073
0.027829399332404
0.003415379906073
-0.014895199798048
0.015622399747372
0.021725900471210
0.003415379906073
-0.014895199798048
-0.002688139909878
0.021725900471210
-0.008791659958661
-0.014895199798048
0.015622399747372
0.009518889710307
-0.008791659958661
-0.014895199798048
0.015622399747372
0.015622399747372
-0.008791659958661
-0.008791659958661
0.015622399747372
0.009518889710307
-0.014895199798048
-0.014895199798048
0.021725900471210
0.003415379906073
-0.027102200314403
0.003415379906073
0.015622399747372
-0.002688139909878
-0.027102200314403
-0.002688139909878
0.021725900471210
-0.002688139909878
-0.020998699590564
0.009518889710307
0.015622399747372
-0.014895199798048
-0.020998699590564
0.021725900471210
0.015622399747372
-0.020998699590564
-0.008791659958661
0.009518889710307
0.015622399747372
-0.002688139909878
-0.008791659958661
0.015622399747372
0.009518889710307
-0.008791659958661
0.009518889710307
0.027829399332404
0.003415379906073
-0.014895199798048
-0.002688139909878
0.021725900471210
0.003415379906073
-0.008791659958661
-0.002688139909878
0.015622399747372
-0.002688139909878
-0.020998699590564
0.015622399747372
0.015622399747372
-0.014895199798048
-0.020998699590564
0.003415379906073
0.021725900471210
-0.008791659958661
-0.020998699590564
0.003415379906073
0.003415379906073
-0.014895199798048
-0.002688139909878
0.015622399747372
-0.002688139909878
-0.039309300482273
-0.008791659958661
0.021725900471210
0.003415379906073
-0.027102200314403
-0.014895199798048
0.021725900471210
-0.002688139909878
-0.027102200314403
-0.002688139909878
0.015622399747372
-0.008791659958661
-0.020998699590564
0.009518889710307
0.015622399747372
-0.014895199798048
-0.014895199798048
0.015622399747372
0.015622399747372
-0.008791659958661
-0.014895199798048
0.015622399747372
0.003415379906073
-0.027102200314403
-0.008791659958661
0.027829399332404
0.009518889710307
-0.020998699590564
-0.008791659958661
0.009518889710307
0.003415379906073
-0.020998699590564
0.009518889710307
0.021725900471210
-0.002688139909878
-0.008791659958661
0.027829399332404
0.027829399332404
-0.002688139909878
-0.014895199798048
0.021725900471210
0.033932998776436
-0.002688139909878
-0.020998699590564
0.009518889710307
0.009518889710307
-0.008791659958661
-0.002688139909878
0.021725900471210
0.003415379906073
-0.027102200314403
-0.008791659958661
0.027829399332404
0.015622399747372
-0.020998699590564
-0.008791659958661
0.021725900471210
0.003415379906073
-0.008791659958661
0.009518889710307
0.015622399747372
-0.014895199798048
-0.027102200314403
0.003415379906073
0.015622399747372
-0.014895199798048
-0.027102200314403
0.009518889710307
0.015622399747372
-0.014895199798048
-0.020998699590564
0.015622399747372
0.003415379906073
-0.027102200314403
-0.014895199798048
0.009518889710307
0.003415379906073
-0.027102200314403
-0.014895199798048
0.015622399747372
0.009518889710307
-0.014895199798048
-0.002688139909878
0.009518889710307
-0.014895199798048
-0.027102200314403
0.009518889710307
0.015622399747372
-0.014895199798048
-0.027102200314403
0.003415379906073
0.015622399747372
-0.008791659958661
-0.027102200314403
0.003415379906073
0.003415379906073
-0.014895199798048
-0.008791659958661
0.021725900471210
0.003415379906073
-0.020998699590564
-0.002688139909878
0.021725900471210
-0.002688139909878
-0.027102200314403
-0.014895199798048
0.015622399747372
-0.002688139909878
-0.020998699590564
0.003415379906073
0.009518889710307
-0.020998699590564
-0.033205699175596
-0.002688139909878
0.009518889710307
-0.014895199798048
-0.027102200314403
0.003415379906073
0.009518889710307
-0.014895199798048
-0.008791659958661
0.021725900471210
0.009518889710307
-0.020998699590564
-0.008791659958661
0.027829399332404
0.015622399747372
-0.020998699590564
-0.008791659958661
0.027829399332404
0.009518889710307
-0.020998699590564
0.003415379906073
0.015622399747372
-0.014895199798048
-0.020998699590564
0.015622399747372
0.033932998776436
-0.002688139909878
-0.020998699590564
0.009518889710307
0.033932998776436
0.003415379906073
-0.014895199798048
0.009518889710307
0.015622399747372
-0.014895199798048
-0.002688139909878
0.027829399332404
0.015622399747372
-0.020998699590564
-0.014895199798048
0.021725900471210
0.003415379906073
-0.020998699590564
-0.008791659958661
0.015622399747372
0.003415379906073
-0.027102200314403
0.003415379906073
0.027829399332404
-0.002688139909878
-0.014895199798048
0.003415379906073
0.021725900471210
-0.002688139909878
-0.027102200314403
0.003415379906073
0.009518889710307
-0.008791659958661
-0.008791659958661
0.015622399747372
0.015622399747372
-0.014895199798048
-0.014895199798048
0.009518889710307
0.015622399747372
-0.020998699590564
-0.027102200314403
0.009518889710307
0.009518889710307
-0.020998699590564
-0.002688139909878
0.009518889710307
-0.014895199798048
-0.027102200314403
0.003415379906073
0.015622399747372
-0.014895199798048
-0.033205699175596
0.003415379906073
0.015622399747372
-0.014895199798048
-0.027102200314403
0.003415379906073
0.015622399747372
-0.014895199798048
-0.008791659958661
0.021725900471210
0.015622399747372
-0.014895199798048
-0.014895199798048
0.021725900471210
0.015622399747372
-0.020998699590564
-0.002688139909878
0.015622399747372
-0.002688139909878
-0.020998699590564
0.003415379906073
0.027829399332404
-0.002688139909878
-0.020998699590564
0.003415379906073
0.015622399747372
-0.008791659958661
-0.027102200314403
0.009518889710307
0.015622399747372
-0.020998699590564
-0.014895199798048
0.015622399747372
0.003415379906073
-0.020998699590564
-0.020998699590564
0.015622399747372
0.003415379906073
-0.027102200314403
-0.020998699590564
0.009518889710307
0.009518889710307
-0.014895199798048
-0.002688139909878
0.015622399747372
-0.008791659958661
-0.020998699590564
0.003415379906073
0.021725900471210
-0.002688139909878
-0.027102200314403
0.003415379906073
0.015622399747372
-0.008791659958661
-0.014895199798048
0.015622399747372
0.015622399747372
-0.014895199798048
-0.014895199798048
0.015622399747372
0.015622399747372
-0.020998699590564
-0.014895199798048
0.021725900471210
0.015622399747372
-0.014895199798048
-0.002688139909878
0.027829399332404
0.003415379906073
-0.014895199798048
-0.002688139909878
0.027829399332404
0.003415379906073
-0.020998699590564
0.009518889710307
0.021725900471210
-0.008791659958661
-0.008791659958661
0.009518889710307
0.015622399747372
-0.014895199798048
-0.020998699590564
0.015622399747372
0.015622399747372
-0.027102200314403
-0.020998699590564
0.009518889710307
0.009518889710307
-0.014895199798048
-0.008791659958661
0.015622399747372
0.009518889710307
-0.014895199798048
-0.002688139909878
0.015622399747372
-0.008791659958661
-0.027102200314403
0.003415379906073
0.021725900471210
0.003415379906073
-0.020998699590564
-0.008791659958661
0.015622399747372
0.003415379906073
-0.008791659958661
0.009518889710307
0.009518889710307
-0.014895199798048
-0.020998699590564
0.015622399747372
0.015622399747372
-0.020998699590564
-0.014895199798048
0.015622399747372
0.015622399747372
-0.014895199798048
-0.002688139909878
0.021725900471210
0.003415379906073
-0.020998699590564
-0.008791659958661
0.021725900471210
-0.002688139909878
-0.033205699175596
-0.002688139909878
0.021725900471210
-0.002688139909878
-0.027102200314403
-0.002688139909878
0.009518889710307
-0.020998699590564
-0.020998699590564
0.015622399747372
0.009518889710307
-0.020998699590564
-0.020998699590564
0.003415379906073
0.009518889710307
-0.014895199798048
-0.020998699590564
0.009518889710307
-0.002688139909878
-0.020998699590564
-0.002688139909878
0.015622399747372
-0.002688139909878
-0.020998699590564
0.003415379906073
0.015622399747372
-0.008791659958661
-0.027102200314403
-0.002688139909878
0.009518889710307
-0.014895199798048
-0.020998699590564
0.003415379906073
0.009518889710307
-0.020998699590564
-0.027102200314403
0.009518889710307
0.009518889710307
-0.020998699590564
-0.027102200314403
0.009518889710307
0.015622399747372
-0.008791659958661
-0.002688139909878
0.015622399747372
0.003415379906073
-0.020998699590564
-0.002688139909878
0.015622399747372
0.003415379906073
-0.027102200314403
-0.008791659958661
0.009518889710307
-0.014895199798048
-0.027102200314403
0.009518889710307
0.015622399747372
-0.008791659958661
-0.020998699590564
0.003415379906073
0.015622399747372
-0.014895199798048
-0.027102200314403
0.015622399747372
0.021725900471210
-0.020998699590564
-0.014895199798048
0.015622399747372
0.009518889710307
-0.020998699590564
-0.002688139909878
0.027829399332404
0.009518889710307
-0.020998699590564
-0.002688139909878
0.021725900471210
0.003415379906073
-0.020998699590564
0.009518889710307
0.021725900471210
-0.008791659958661
-0.014895199798048
0.015622399747372
0.021725900471210
-0.002688139909878
-0.014895199798048
0.009518889710307
0.015622399747372
-0.020998699590564
-0.020998699590564
0.009518889710307
0.009518889710307
-0.020998699590564
-0.008791659958661
0.015622399747372
0.003415379906073
-0.020998699590564
-0.008791659958661
0.015622399747372
-0.002688139909878
-0.020998699590564
-0.002688139909878
0.015622399747372
-0.002688139909878
-0.014895199798048
0.003415379906073
0.021725900471210
0.003415379906073
-0.020998699590564
0.009518889710307
0.021725900471210
-0.002688139909878
-0.008791659958661
0.015622399747372
0.021725900471210
-0.014895199798048
-0.002688139909878
0.027829399332404
0.015622399747372
-0.020998699590564
-0.014895199798048
0.021725900471210
0.015622399747372
-0.020998699590564
-0.008791659958661
0.027829399332404
0.015622399747372
-0.008791659958661
0.003415379906073
0.021725900471210
-0.008791659958661
-0.020998699590564
0.015622399747372
0.021725900471210
-0.008791659958661
-0.027102200314403
0.003415379906073
0.027829399332404
-0.008791659958661
-0.008791659958661
0.027829399332404
0.021725900471210
-0.008791659958661
-0.008791659958661
0.015622399747372
0.015622399747372
-0.020998699590564
-0.008791659958661
0.009518889710307
0.003415379906073
-0.020998699590564
-0.008791659958661
0.021725900471210
0.003415379906073
-0.014895199798048
0.009518889710307
0.021725900471210
0.003415379906073
-0.014895199798048
0.009518889710307
0.021725900471210
-0.008791659958661
-0.008791659958661
0.015622399747372
0.009518889710307
-0.008791659958661
-0.008791659958661
0.015622399747372
0.009518889710307
-0.027102200314403
-0.008791659958661
0.015622399747372
0.009518889710307
-0.020998699590564
-0.008791659958661
0.021725900471210
0.003415379906073
-0.008791659958661
0.003415379906073
0.015622399747372
0.003415379906073
-0.014895199798048
0.009518889710307
0.027829399332404
-0.002688139909878
-0.008791659958661
0.015622399747372
0.027829399332404
0.003415379906073
-0.008791659958661
0.021725900471210
0.015622399747372
-0.014895199798048
-0.002688139909878
0.033932998776436
0.027829399332404
-0.008791659958661
-0.002688139909878
0.027829399332404
0.015622399747372
-0.002688139909878
0.009518889710307
0.033932998776436
0.015622399747372
-0.014895199798048
0.009518889710307
0.033932998776436
0.009518889710307
-0.014895199798048
0.009518889710307
0.021725900471210
-0.002688139909878
-0.014895199798048
0.015622399747372
0.015622399747372
-0.014895199798048
-0.014895199798048
0.021725900471210
0.015622399747372
-0.020998699590564
-0.008791659958661
0.015622399747372
0.009518889710307
-0.008791659958661
-0.002688139909878
0.021725900471210
0.003415379906073
-0.020998699590564
-0.008791659958661
0.009518889710307
-0.002688139909878
-0.027102200314403
-0.008791659958661
0.009518889710307
-0.014895199798048
-0.020998699590564
0.003415379906073
0.009518889710307
-0.014895199798048
-0.020998699590564
0.003415379906073
0.015622399747372
-0.020998699590564
-0.027102200314403
0.009518889710307
0.009518889710307
-0.020998699590564
-0.020998699590564
0.003415379906073
-0.002688139909878
-0.027102200314403
-0.020998699590564
0.003415379906073
-0.008791659958661
-0.033205699175596
-0.014895199798048
0.015622399747372
-0.008791659958661
-0.027102200314403
-0.002688139909878
0.015622399747372
-0.008791659958661
-0.020998699590564
0.003415379906073
0.015622399747372
-0.020998699590564
-0.020998699590564
0.015622399747372
0.015622399747372
-0.014895199798048
-0.014895199798048
0.009518889710307
0.009518889710307
-0.014895199798048
-0.008791659958661
0.015622399747372
0.015622399747372
-0.020998699590564
-0.008791659958661
0.021725900471210
0.003415379906073
-0.014895199798048
-0.002688139909878
0.009518889710307
-0.002688139909878
-0.014895199798048
0.009518889710307
0.009518889710307
-0.014895199798048
-0.014895199798048
0.009518889710307
0.015622399747372
-0.014895199798048
-0.020998699590564
0.003415379906073
0.009518889710307
-0.008791659958661
-0.002688139909878
0.015622399747372
0.003415379906073
-0.020998699590564
-0.002688139909878
0.021725900471210
0.009518889710307
-0.020998699590564
-0.008791659958661
0.015622399747372
0.003415379906073
-0.020998699590564
-0.002688139909878
0.009518889710307
-0.008791659958661
-0.027102200314403
-0.008791659958661
0.009518889710307
-0.020998699590564
-0.027102200314403
0.003415379906073
0.009518889710307
-0.014895199798048
-0.014895199798048
0.015622399747372
0.015622399747372
-0.020998699590564
-0.008791659958661
0.027829399332404
0.015622399747372
-0.027102200314403
-0.008791659958661
0.027829399332404
0.009518889710307
-0.014895199798048
-0.008791659958661
0.009518889710307
-0.002688139909878
-0.020998699590564
0.003415379906073
0.015622399747372
-0.014895199798048
-0.027102200314403
0.009518889710307
0.009518889710307
-0.008791659958661
-0.014895199798048
0.009518889710307
0.009518889710307
-0.008791659958661
-0.008791659958661
0.015622399747372
0.009518889710307
-0.014895199798048
-0.002688139909878
0.021725900471210
0.003415379906073
-0.020998699590564
-0.008791659958661
0.015622399747372
-0.002688139909878
-0.014895199798048
-0.002688139909878
0.015622399747372
-0.002688139909878
-0.020998699590564
0.009518889710307
0.021725900471210
0.003415379906073
-0.014895199798048
0.003415379906073
0.015622399747372
-0.008791659958661
-0.008791659958661
0.015622399747372
0.009518889710307
-0.008791659958661
-0.008791659958661
0.021725900471210
0.015622399747372
-0.027102200314403
-0.014895199798048
0.021725900471210
0.009518889710307
-0.014895199798048
-0.002688139909878
0.021725900471210
0.003415379906073
-0.014895199798048
0.009518889710307
0.015622399747372
-0.014895199798048
-0.027102200314403
0.003415379906073
0.015622399747372
-0.014895199798048
-0.027102200314403
0.003415379906073
0.009518889710307
-0.014895199798048
-0.014895199798048
0.015622399747372
0.009518889710307
-0.020998699590564
-0.008791659958661
0.015622399747372
0.009518889710307
-0.020998699590564
-0.002688139909878
0.021725900471210
0.003415379906073
-0.014895199798048
0.009518889710307
0.021725900471210
-0.002688139909878
-0.020998699590564
0.003415379906073
0.021725900471210
-0.008791659958661
-0.027102200314403
-0.002688139909878
0.009518889710307
-0.014895199798048
-0.027102200314403
0.003415379906073
0.003415379906073
-0.027102200314403
-0.014895199798048
0.027829399332404
0.015622399747372
-0.014895199798048
-0.014895199798048
0.009518889710307
0.009518889710307
-0.014895199798048
-0.002688139909878
0.021725900471210
0.009518889710307
-0.020998699590564
0.003415379906073
0.033932998776436
-0.002688139909878
-0.027102200314403
0.009518889710307
0.021725900471210
-0.002688139909878
-0.020998699590564
0.009518889710307
0.015622399747372
-0.014895199798048
-0.014895199798048
0.021725900471210
0.015622399747372
-0.020998699590564
-0.014895199798048
0.015622399747372
0.021725900471210
-0.008791659958661
-0.002688139909878
0.015622399747372
0.003415379906073
-0.020998699590564
-0.002688139909878
0.021725900471210
-0.008791659958661
-0.027102200314403
0.009518889710307
0.027829399332404
0.003415379906073
-0.014895199798048
0.009518889710307
0.015622399747372
0.003415379906073
-0.002688139909878
0.015622399747372
0.021725900471210
-0.014895199798048
-0.008791659958661
0.033932998776436
0.021725900471210
-0.008791659958661
-0.008791659958661
0.021725900471210
0.015622399747372
-0.008791659958661
0.003415379906073
0.021725900471210
0.003415379906073
-0.014895199798048
0.003415379906073
0.033932998776436
0.009518889710307
-0.014895199798048
0.009518889710307
0.033932998776436
0.021725900471210
-0.002688139909878
0.021725900471210
0.027829399332404
0.003415379906073
-0.002688139909878
0.027829399332404
0.021725900471210
-0.014895199798048
-0.008791659958661
0.033932998776436
0.015622399747372
-0.020998699590564
-0.008791659958661
0.021725900471210
0.015622399747372
-0.014895199798048
-0.002688139909878
0.033932998776436
0.003415379906073
-0.020998699590564
0.009518889710307
0.027829399332404
0.003415379906073
-0.014895199798048
0.003415379906073
0.015622399747372
-0.008791659958661
-0.014895199798048
0.009518889710307
0.015622399747372
-0.014895199798048
-0.014895199798048
0.021725900471210
0.015622399747372
-0.014895199798048
-0.014895199798048
0.009518889710307
0.009518889710307
-0.020998699590564
-0.008791659958661
0.015622399747372
-0.002688139909878
-0.033205699175596
0.003415379906073
0.021725900471210
-0.002688139909878
-0.027102200314403
-0.008791659958661
0.015622399747372
-0.002688139909878
-0.020998699590564
0.003415379906073
0.009518889710307
-0.014895199798048
-0.014895199798048
0.009518889710307
0.009518889710307
-0.020998699590564
-0.020998699590564
0.015622399747372
0.015622399747372
-0.014895199798048
-0.008791659958661
0.015622399747372
0.009518889710307
-0.014895199798048
0.003415379906073
0.021725900471210
-0.002688139909878
-0.033205699175596
0.003415379906073
0.033932998776436
0.003415379906073
-0.027102200314403
0.003415379906073
0.027829399332404
0.009518889710307
-0.020998699590564
0.009518889710307
0.015622399747372
-0.020998699590564
-0.020998699590564
0.015622399747372
0.015622399747372
-0.014895199798048
-0.020998699590564
0.009518889710307
0.009518889710307
-0.014895199798048
-0.008791659958661
0.015622399747372
0.003415379906073
-0.027102200314403
-0.002688139909878
0.015622399747372
-0.002688139909878
-0.020998699590564
-0.002688139909878
0.015622399747372
0.003415379906073
-0.014895199798048
0.015622399747372
0.015622399747372
-0.008791659958661
-0.008791659958661
0.015622399747372
0.015622399747372
-0.014895199798048
-0.008791659958661
0.015622399747372
0.015622399747372
-0.002688139909878
-0.002688139909878
0.015622399747372
0.009518889710307
-0.014895199798048
0.009518889710307
0.027829399332404
-0.002688139909878
-0.020998699590564
-0.002688139909878
0.015622399747372
0.003415379906073
-0.027102200314403
0.003415379906073
0.021725900471210
-0.002688139909878
-0.014895199798048
0.015622399747372
0.015622399747372
-0.020998699590564
-0.020998699590564
0.015622399747372
0.021725900471210
-0.014895199798048
-0.020998699590564
0.009518889710307
0.009518889710307
-0.020998699590564
-0.008791659958661
0.015622399747372
-0.008791659958661
-0.033205699175596
-0.008791659958661
0.021725900471210
0.009518889710307
-0.027102200314403
-0.002688139909878
0.015622399747372
-0.002688139909878
-0.020998699590564
-0.002688139909878
0.009518889710307
-0.014895199798048
-0.020998699590564
0.009518889710307
0.009518889710307
-0.020998699590564
-0.027102200314403
0.009518889710307
0.015622399747372
-0.014895199798048
-0.014895199798048
0.009518889710307
0.003415379906073
-0.008791659958661
0.009518889710307
0.027829399332404
0.009518889710307
-0.020998699590564
-0.002688139909878
0.021725900471210
0.003415379906073
-0.020998699590564
-0.002688139909878
0.021725900471210
-0.002688139909878
-0.014895199798048
0.009518889710307
0.009518889710307
-0.002688139909878
-0.014895199798048
0.003415379906073
0.009518889710307
-0.014895199798048
-0.014895199798048
0.009518889710307
0.009518889710307
-0.014895199798048
-0.008791659958661
0.015622399747372
0.003415379906073
-0.027102200314403
-0.002688139909878
0.021725900471210
0.003415379906073
-0.027102200314403
-0.002688139909878
0.021725900471210
-0.002688139909878
-0.014895199798048
0.003415379906073
0.021725900471210
-0.002688139909878
-0.014895199798048
0.021725900471210
0.021725900471210
-0.008791659958661
-0.014895199798048
0.015622399747372
0.015622399747372
-0.014895199798048
-0.014895199798048
0.009518889710307
0.003415379906073
-0.014895199798048
-0.002688139909878
0.021725900471210
0.003415379906073
-0.020998699590564
0.003415379906073
0.027829399332404
0.009518889710307
-0.008791659958661
0.009518889710307
0.021725900471210
0.003415379906073
-0.008791659958661
0.009518889710307
0.015622399747372
-0.002688139909878
-0.020998699590564
-0.002688139909878
0.015622399747372
0.003415379906073
-0.008791659958661
0.015622399747372
0.009518889710307
-0.008791659958661
-0.002688139909878
0.021725900471210
0.009518889710307
-0.020998699590564
-0.014895199798048
0.015622399747372
0.003415379906073
-0.027102200314403
-0.014895199798048
0.021725900471210
-0.002688139909878
-0.020998699590564
0.009518889710307
0.015622399747372
-0.008791659958661
-0.027102200314403
0.009518889710307
0.021725900471210
-0.008791659958661
-0.027102200314403
0.009518889710307
0.021725900471210
-0.002688139909878
-0.014895199798048
0.015622399747372
0.009518889710307
-0.020998699590564
-0.008791659958661
0.021725900471210
0.003415379906073
-0.027102200314403
-0.008791659958661
0.021725900471210
-0.002688139909878
-0.027102200314403
0.003415379906073
0.015622399747372
-0.008791659958661
-0.014895199798048
0.009518889710307
0.021725900471210
-0.008791659958661
-0.014895199798048
0.009518889710307
0.015622399747372
-0.002688139909878
-0.014895199798048
0.003415379906073
0.015622399747372
-0.002688139909878
-0.002688139909878
0.009518889710307
0.003415379906073
-0.014895199798048
-0.008791659958661
0.015622399747372
0.009518889710307
-0.014895199798048
-0.002688139909878
0.015622399747372
0.003415379906073
-0.008791659958661
0.003415379906073
0.021725900471210
-0.002688139909878
-0.020998699590564
0.003415379906073
0.021725900471210
-0.008791659958661
-0.027102200314403
0.009518889710307
0.015622399747372
-0.014895199798048
-0.014895199798048
-0.002688139909878
0.003415379906073
-0.020998699590564
-0.020998699590564
0.015622399747372
0.003415379906073
-0.027102200314403
-0.008791659958661
0.015622399747372
0.003415379906073
-0.027102200314403
-0.008791659958661
0.015622399747372
-0.014895199798048
-0.027102200314403
-0.002688139909878
0.021725900471210
-0.008791659958661
-0.020998699590564
0.009518889710307
0.021725900471210
-0.008791659958661
-0.014895199798048
0.003415379906073
0.009518889710307
-0.014895199798048
-0.014895199798048
0.015622399747372
0.009518889710307
-0.014895199798048
-0.014895199798048
0.021725900471210
0.009518889710307
-0.027102200314403
-0.014895199798048
0.009518889710307
0.003415379906073
-0.014895199798048
-0.002688139909878
0.015622399747372
-0.002688139909878
-0.027102200314403
-0.002688139909878
0.015622399747372
-0.014895199798048
-0.033205699175596
-0.008791659958661
0.009518889710307
-0.014895199798048
-0.020998699590564
0.003415379906073
0.009518889710307
-0.020998699590564
-0.020998699590564
0.009518889710307
0.015622399747372
-0.020998699590564
-0.014895199798048
0.015622399747372
0.009518889710307
-0.020998699590564
-0.002688139909878
0.015622399747372
-0.008791659958661
-0.027102200314403
0.003415379906073
0.015622399747372
-0.014895199798048
-0.027102200314403
0.003415379906073
0.021725900471210
-0.014895199798048
-0.027102200314403
0.015622399747372
0.015622399747372
-0.020998699590564
-0.014895199798048
0.009518889710307
0.015622399747372
-0.008791659958661
-0.014895199798048
0.015622399747372
0.015622399747372
-0.014895199798048
-0.020998699590564
0.009518889710307
0.015622399747372
-0.008791659958661
0.003415379906073
0.027829399332404
0.009518889710307
-0.014895199798048
0.009518889710307
0.027829399332404
0.009518889710307
-0.014895199798048
0.009518889710307
0.015622399747372
0.003415379906073
-0.008791659958661
0.021725900471210
0.021725900471210
-0.008791659958661
-0.002688139909878
0.027829399332404
0.021725900471210
-0.002688139909878
-0.002688139909878
0.021725900471210
0.021725900471210
-0.014895199798048
-0.002688139909878
0.027829399332404
0.009518889710307
-0.020998699590564
-0.002688139909878
0.021725900471210
-0.002688139909878
-0.020998699590564
0.009518889710307
0.021725900471210
-0.002688139909878
-0.020998699590564
0.009518889710307
0.015622399747372
-0.020998699590564
-0.020998699590564
0.015622399747372
0.021725900471210
-0.020998699590564
-0.020998699590564
0.015622399747372
0.021725900471210
-0.008791659958661
-0.002688139909878
0.021725900471210
0.009518889710307
-0.014895199798048
0.003415379906073
0.021725900471210
0.003415379906073
-0.027102200314403
-0.008791659958661
0.021725900471210
0.003415379906073
-0.020998699590564
-0.002688139909878
0.009518889710307
-0.008791659958661
-0.014895199798048
0.003415379906073
0.003415379906073
-0.020998699590564
-0.020998699590564
0.009518889710307
0.009518889710307
-0.014895199798048
-0.014895199798048
0.009518889710307
0.009518889710307
-0.014895199798048
-0.002688139909878
0.021725900471210
0.003415379906073
-0.020998699590564
-0.002688139909878
0.021725900471210
0.009518889710307
-0.014895199798048
0.003415379906073
0.021725900471210
0.003415379906073
-0.014895199798048
0.009518889710307
0.021725900471210
-0.008791659958661
-0.014895199798048
0.021725900471210
0.021725900471210
-0.008791659958661
-0.008791659958661
0.027829399332404
0.027829399332404
-0.014895199798048
-0.008791659958661
0.015622399747372
-0.002688139909878
-0.027102200314403
-0.002688139909878
0.021725900471210
-0.002688139909878
-0.027102200314403
-0.002688139909878
0.015622399747372
-0.002688139909878
-0.027102200314403
-0.002688139909878
0.015622399747372
-0.020998699590564
-0.020998699590564
0.015622399747372
0.009518889710307
-0.014895199798048
-0.014895199798048
0.015622399747372
0.015622399747372
-0.020998699590564
-0.014895199798048
0.015622399747372
0.009518889710307
-0.014895199798048
-0.008791659958661
0.009518889710307
-0.002688139909878
-0.020998699590564
0.003415379906073
0.021725900471210
0.009518889710307
-0.014895199798048
0.003415379906073
0.021725900471210
-0.002688139909878
-0.014895199798048
0.015622399747372
0.015622399747372
-0.008791659958661
-0.020998699590564
0.009518889710307
0.021725900471210
-0.008791659958661
-0.014895199798048
0.015622399747372
0.015622399747372
-0.014895199798048
-0.014895199798048
0.021725900471210
0.009518889710307
-0.020998699590564
-0.008791659958661
0.027829399332404
0.009518889710307
-0.014895199798048
0.009518889710307
0.027829399332404
0.003415379906073
-0.014895199798048
0.009518889710307
0.015622399747372
-0.008791659958661
-0.014895199798048
0.021725900471210
0.021725900471210
-0.014895199798048
-0.020998699590564
0.015622399747372
0.021725900471210
-0.014895199798048
-0.014895199798048
0.021725900471210
0.015622399747372
-0.014895199798048
0.003415379906073
0.021725900471210
0.009518889710307
-0.008791659958661
0.003415379906073
0.021725900471210
0.003415379906073
-0.014895199798048
0.003415379906073
0.021725900471210
0.009518889710307
-0.014895199798048
0.009518889710307
0.021725900471210
-0.008791659958661
-0.020998699590564
0.009518889710307
0.021725900471210
-0.002688139909878
-0.008791659958661
0.009518889710307
0.009518889710307
-0.008791659958661
-0.002688139909878
0.015622399747372
0.015622399747372
-0.008791659958661
-0.008791659958661
0.021725900471210
0.009518889710307
-0.014895199798048
0.003415379906073
0.021725900471210
0.003415379906073
-0.014895199798048
-0.002688139909878
0.015622399747372
-0.008791659958661
-0.027102200314403
0.003415379906073
0.009518889710307
-0.020998699590564
-0.033205699175596
0.003415379906073
0.015622399747372
-0.008791659958661
-0.014895199798048
0.015622399747372
0.009518889710307
-0.020998699590564
-0.002688139909878
0.027829399332404
0.015622399747372
-0.008791659958661
-0.002688139909878
0.021725900471210
0.003415379906073
-0.027102200314403
-0.002688139909878
0.027829399332404
-0.008791659958661
-0.020998699590564
0.015622399747372
0.027829399332404
0.003415379906073
-0.008791659958661
0.015622399747372
0.021725900471210
-0.008791659958661
-0.020998699590564
0.015622399747372
0.015622399747372
-0.014895199798048
-0.008791659958661
0.021725900471210
0.009518889710307
-0.014895199798048
-0.002688139909878
0.021725900471210
0.009518889710307
-0.008791659958661
0.003415379906073
0.021725900471210
0.009518889710307
-0.014895199798048
0.009518889710307
0.027829399332404
0.009518889710307
-0.014895199798048
0.009518889710307
0.021725900471210
0.009518889710307
-0.002688139909878
0.021725900471210
0.027829399332404
-0.008791659958661
-0.014895199798048
0.027829399332404
0.021725900471210
-0.014895199798048
-0.008791659958661
0.015622399747372
0.015622399747372
-0.002688139909878
0.003415379906073
0.027829399332404
0.015622399747372
-0.020998699590564
-0.002688139909878
0.027829399332404
-0.002688139909878
-0.027102200314403
-0.002688139909878
0.009518889710307
-0.008791659958661
-0.020998699590564
0.003415379906073
0.009518889710307
-0.014895199798048
-0.020998699590564
0.009518889710307
0.003415379906073
-0.020998699590564
-0.020998699590564
0.009518889710307
0.009518889710307
-0.020998699590564
-0.014895199798048
0.003415379906073
-0.002688139909878
-0.020998699590564
-0.014895199798048
0.009518889710307
-0.008791659958661
-0.027102200314403
-0.008791659958661
0.009518889710307
-0.002688139909878
-0.027102200314403
-0.008791659958661
0.009518889710307
-0.008791659958661
-0.020998699590564
-0.002688139909878
0.009518889710307
-0.014895199798048
-0.027102200314403
0.003415379906073
0.009518889710307
-0.014895199798048
-0.020998699590564
-0.002688139909878
0.003415379906073
-0.020998699590564
-0.014895199798048
0.015622399747372
-0.008791659958661
-0.027102200314403
-0.014895199798048
0.015622399747372
0.009518889710307
-0.027102200314403
-0.008791659958661
0.021725900471210
0.003415379906073
-0.014895199798048
0.009518889710307
0.027829399332404
-0.008791659958661
-0.020998699590564
0.015622399747372
0.021725900471210
-0.008791659958661
-0.014895199798048
0.015622399747372
0.027829399332404
-0.008791659958661
-0.008791659958661
0.021725900471210
0.009518889710307
-0.020998699590564
-0.008791659958661
0.021725900471210
0.003415379906073
-0.033205699175596
-0.008791659958661
0.015622399747372
-0.002688139909878
-0.027102200314403
-0.014895199798048
0.003415379906073
-0.014895199798048
-0.027102200314403
0.003415379906073
0.009518889710307
-0.008791659958661
-0.020998699590564
0.003415379906073
0.021725900471210
-0.008791659958661
-0.014895199798048
0.009518889710307
0.009518889710307
-0.008791659958661
-0.002688139909878
0.021725900471210
0.009518889710307
-0.027102200314403
-0.002688139909878
0.021725900471210
0.009518889710307
-0.020998699590564
-0.014895199798048
0.015622399747372
0.003415379906073
-0.014895199798048
0.003415379906073
0.015622399747372
-0.002688139909878
-0.014895199798048
-0.002688139909878
0.015622399747372
-0.014895199798048
-0.027102200314403
0.015622399747372
0.015622399747372
-0.014895199798048
-0.014895199798048
0.015622399747372
0.003415379906073
-0.027102200314403
-0.002688139909878
0.021725900471210
0.003415379906073
-0.033205699175596
-0.014895199798048
0.021725900471210
0.003415379906073
-0.020998699590564
-0.008791659958661
0.009518889710307
-0.002688139909878
-0.027102200314403
-0.002688139909878
0.015622399747372
-0.014895199798048
-0.027102200314403
0.003415379906073
0.021725900471210
0.003415379906073
-0.014895199798048
0.003415379906073
0.009518889710307
-0.014895199798048
-0.014895199798048
0.015622399747372
0.009518889710307
-0.027102200314403
-0.020998699590564
0.027829399332404
0.015622399747372
-0.014895199798048
-0.008791659958661
0.015622399747372
0.009518889710307
-0.002688139909878
0.003415379906073
0.015622399747372
-0.002688139909878
-0.020998699590564
0.009518889710307
0.027829399332404
-0.002688139909878
-0.027102200314403
-0.002688139909878
0.009518889710307
-0.008791659958661
-0.008791659958661
0.009518889710307
-0.002688139909878
-0.027102200314403
-0.014895199798048
0.021725900471210
0.003415379906073
-0.027102200314403
-0.008791659958661
0.021725900471210
0.009518889710307
-0.008791659958661
0.003415379906073
0.021725900471210
-0.002688139909878
-0.020998699590564
0.009518889710307
0.021725900471210
-0.008791659958661
-0.027102200314403
0.009518889710307
0.015622399747372
-0.002688139909878
-0.014895199798048
0.003415379906073
0.015622399747372
-0.008791659958661
-0.014895199798048
0.015622399747372
0.003415379906073
-0.033205699175596
-0.008791659958661
0.021725900471210
0.009518889710307
-0.014895199798048
-0.008791659958661
0.015622399747372
0.009518889710307
-0.008791659958661
0.003415379906073
0.021725900471210
-0.002688139909878
-0.020998699590564
0.015622399747372
0.027829399332404
-0.008791659958661
-0.020998699590564
0.003415379906073
0.015622399747372
-0.008791659958661
-0.020998699590564
0.003415379906073
-0.002688139909878
-0.027102200314403
-0.014895199798048
0.015622399747372
0.009518889710307
-0.020998699590564
-0.014895199798048
0.009518889710307
0.009518889710307
-0.008791659958661
0.003415379906073
0.021725900471210
-0.002688139909878
-0.027102200314403
0.009518889710307
0.021725900471210
-0.008791659958661
-0.020998699590564
0.009518889710307
0.021725900471210
-0.008791659958661
-0.020998699590564
0.015622399747372
0.015622399747372
-0.008791659958661
-0.008791659958661
0.027829399332404
0.021725900471210
-0.020998699590564
-0.014895199798048
0.021725900471210
0.021725900471210
-0.008791659958661
-0.008791659958661
0.009518889710307
0.003415379906073
-0.020998699590564
0.003415379906073
0.015622399747372
-0.008791659958661
-0.027102200314403
0.009518889710307
0.027829399332404
-0.002688139909878
-0.020998699590564
-0.002688139909878
0.015622399747372
-0.008791659958661
-0.014895199798048
0.009518889710307
0.015622399747372
-0.020998699590564
-0.014895199798048
0.021725900471210
0.021725900471210
-0.014895199798048
-0.014895199798048
0.015622399747372
0.009518889710307
-0.008791659958661
-0.002688139909878
0.015622399747372
0.003415379906073
-0.014895199798048
0.009518889710307
0.033932998776436
0.003415379906073
-0.020998699590564
0.009518889710307
0.033932998776436
0.009518889710307
-0.008791659958661
0.027829399332404
0.027829399332404
-0.008791659958661
-0.008791659958661
0.021725900471210
0.021725900471210
-0.014895199798048
-0.014895199798048
0.027829399332404
0.021725900471210
-0.008791659958661
-0.002688139909878
0.021725900471210
0.009518889710307
-0.008791659958661
0.009518889710307
0.021725900471210
-0.008791659958661
-0.027102200314403
-0.002688139909878
0.015622399747372
-0.002688139909878
-0.020998699590564
0.009518889710307
0.009518889710307
-0.008791659958661
-0.008791659958661
0.009518889710307
0.015622399747372
-0.014895199798048
-0.020998699590564
0.021725900471210
0.015622399747372
-0.020998699590564
-0.020998699590564
0.009518889710307
0.009518889710307
-0.014895199798048
-0.002688139909878
0.015622399747372
-0.008791659958661
-0.033205699175596
-0.008791659958661
0.021725900471210
-0.002688139909878
-0.027102200314403
-0.002688139909878
0.015622399747372
0.003415379906073
-0.008791659958661
0.009518889710307
0.021725900471210
-0.008791659958661
-0.008791659958661
0.027829399332404
0.021725900471210
-0.014895199798048
-0.014895199798048
0.021725900471210
0.021725900471210
-0.008791659958661
-0.002688139909878
0.015622399747372
0.003415379906073
-0.020998699590564
-0.002688139909878
0.027829399332404
-0.008791659958661
-0.033205699175596
0.003415379906073
0.015622399747372
-0.002688139909878
-0.027102200314403
-0.002688139909878
0.009518889710307
-0.020998699590564
-0.020998699590564
0.003415379906073
0.003415379906073
-0.020998699590564
-0.027102200314403
0.009518889710307
0.009518889710307
-0.020998699590564
-0.014895199798048
0.003415379906073
-0.002688139909878
-0.027102200314403
-0.020998699590564
0.003415379906073
-0.008791659958661
-0.039309300482273
-0.008791659958661
0.015622399747372
-0.002688139909878
-0.020998699590564
-0.002688139909878
0.009518889710307
-0.002688139909878
-0.014895199798048
-0.002688139909878
0.003415379906073
-0.020998699590564
-0.027102200314403
0.015622399747372
0.015622399747372
-0.014895199798048
-0.020998699590564
0.009518889710307
0.009518889710307
-0.008791659958661
-0.020998699590564
0.009518889710307
0.003415379906073
-0.027102200314403
-0.014895199798048
0.015622399747372
-0.002688139909878
-0.033205699175596
-0.008791659958661
0.021725900471210
-0.002688139909878
-0.027102200314403
-0.002688139909878
0.009518889710307
-0.020998699590564
-0.039309300482273
0.003415379906073
0.015622399747372
-0.020998699590564
-0.027102200314403
0.015622399747372
0.009518889710307
-0.014895199798048
-0.008791659958661
0.009518889710307
-0.002688139909878
-0.027102200314403
-0.008791659958661
0.021725900471210
0.003415379906073
-0.020998699590564
-0.002688139909878
0.027829399332404
-0.002688139909878
-0.014895199798048
0.003415379906073
0.009518889710307
-0.008791659958661
-0.020998699590564
0.009518889710307
0.021725900471210
-0.008791659958661
-0.020998699590564
0.021725900471210
0.027829399332404
-0.002688139909878
-0.014895199798048
0.015622399747372
0.021725900471210
0.003415379906073
-0.002688139909878
0.021725900471210
0.015622399747372
-0.014895199798048
-0.002688139909878
0.027829399332404
0.003415379906073
-0.027102200314403
-0.008791659958661
0.015622399747372
-0.002688139909878
-0.014895199798048
0.003415379906073
0.015622399747372
-0.002688139909878
-0.020998699590564
0.009518889710307
0.021725900471210
-0.002688139909878
-0.020998699590564
0.015622399747372
0.021725900471210
-0.008791659958661
-0.008791659958661
0.015622399747372
0.015622399747372
-0.020998699590564
-0.008791659958661
0.021725900471210
0.003415379906073
-0.027102200314403
-0.008791659958661
0.021725900471210
0.003415379906073
-0.014895199798048
-0.002688139909878
0.015622399747372
-0.002688139909878
-0.014895199798048
0.009518889710307
0.021725900471210
-0.008791659958661
-0.020998699590564
0.015622399747372
0.027829399332404
-0.002688139909878
-0.002688139909878
0.015622399747372
0.015622399747372
-0.008791659958661
-0.002688139909878
0.015622399747372
0.009518889710307
-0.014895199798048
-0.002688139909878
0.021725900471210
0.003415379906073
-0.020998699590564
-0.002688139909878
0.021725900471210
0.003415379906073
-0.020998699590564
-0.002688139909878
0.021725900471210
0.003415379906073
-0.020998699590564
0.015622399747372
0.033932998776436
-0.002688139909878
-0.014895199798048
0.009518889710307
0.009518889710307
-0.008791659958661
-0.008791659958661
0.009518889710307
0.009518889710307
-0.014895199798048
-0.014895199798048
0.027829399332404
0.015622399747372
-0.027102200314403
-0.008791659958661
0.021725900471210
0.009518889710307
-0.020998699590564
-0.002688139909878
0.027829399332404
0.003415379906073
-0.020998699590564
0.009518889710307
0.021725900471210
-0.002688139909878
-0.027102200314403
0.009518889710307
0.015622399747372
-0.008791659958661
-0.014895199798048
0.009518889710307
0.021725900471210
-0.002688139909878
-0.002688139909878
0.027829399332404
0.009518889710307
-0.008791659958661
0.003415379906073
0.021725900471210
0.009518889710307
-0.014895199798048
0.003415379906073
0.015622399747372
-0.008791659958661
-0.027102200314403
-0.002688139909878
0.009518889710307
-0.008791659958661
-0.027102200314403
-0.002688139909878
0.015622399747372
-0.008791659958661
-0.020998699590564
-0.002688139909878
0.015622399747372
-0.014895199798048
-0.020998699590564
0.009518889710307
0.009518889710307
-0.014895199798048
-0.014895199798048
0.021725900471210
0.009518889710307
-0.027102200314403
-0.014895199798048
0.009518889710307
0.003415379906073
-0.020998699590564
-0.014895199798048
0.015622399747372
-0.002688139909878
-0.020998699590564
0.009518889710307
0.033932998776436
0.003415379906073
-0.014895199798048
0.009518889710307
0.027829399332404
-0.002688139909878
-0.014895199798048
0.009518889710307
0.009518889710307
-0.014895199798048
-0.014895199798048
0.009518889710307
0.003415379906073
-0.027102200314403
-0.014895199798048
0.015622399747372
0.003415379906073
-0.020998699590564
-0.008791659958661
0.015622399747372
0.009518889710307
-0.014895199798048
0.009518889710307
0.021725900471210
0.003415379906073
-0.014895199798048
0.009518889710307
0.021725900471210
-0.002688139909878
-0.008791659958661
0.009518889710307
0.015622399747372
-0.002688139909878
-0.014895199798048
0.003415379906073
0.021725900471210
-0.008791659958661
-0.008791659958661
0.009518889710307
0.009518889710307
-0.014895199798048
-0.008791659958661
0.021725900471210
0.015622399747372
-0.014895199798048
-0.002688139909878
0.021725900471210
0.009518889710307
-0.008791659958661
0.009518889710307
0.027829399332404
-0.002688139909878
-0.020998699590564
-0.002688139909878
0.021725900471210
0.003415379906073
-0.014895199798048
0.003415379906073
0.015622399747372
-0.008791659958661
-0.014895199798048
0.009518889710307
0.009518889710307
-0.020998699590564
-0.008791659958661
0.021725900471210
0.015622399747372
-0.002688139909878
0.003415379906073
0.021725900471210
0.009518889710307
-0.008791659958661
0.003415379906073
0.009518889710307
-0.002688139909878
-0.014895199798048
0.003415379906073
0.015622399747372
-0.002688139909878
-0.020998699590564
0.003415379906073
0.009518889710307
-0.002688139909878
-0.008791659958661
0.009518889710307
0.015622399747372
-0.008791659958661
-0.008791659958661
0.015622399747372
0.015622399747372
-0.008791659958661
-0.008791659958661
0.015622399747372
0.009518889710307
-0.014895199798048
-0.008791659958661
0.015622399747372
0.003415379906073
-0.020998699590564
-0.002688139909878
0.021725900471210
0.009518889710307
-0.014895199798048
0.003415379906073
0.021725900471210
-0.008791659958661
-0.020998699590564
0.009518889710307
0.015622399747372
-0.008791659958661
-0.014895199798048
0.009518889710307
0.015622399747372
-0.020998699590564
-0.014895199798048
0.015622399747372
0.003415379906073
-0.020998699590564
-0.002688139909878
0.021725900471210
0.015622399747372
-0.014895199798048
-0.002688139909878
0.027829399332404
0.009518889710307
-0.020998699590564
0.009518889710307
0.027829399332404
0.003415379906073
-0.008791659958661
0.009518889710307
0.021725900471210
0.009518889710307
-0.002688139909878
0.009518889710307
0.015622399747372
-0.002688139909878
-0.008791659958661
0.009518889710307
0.009518889710307
-0.014895199798048
-0.008791659958661
0.009518889710307
-0.002688139909878
-0.014895199798048
-0.008791659958661
0.015622399747372
0.009518889710307
-0.014895199798048
-0.002688139909878
0.021725900471210
0.003415379906073
-0.014895199798048
-0.002688139909878
0.015622399747372
-0.008791659958661
-0.027102200314403
-0.002688139909878
0.021725900471210
0.003415379906073
-0.020998699590564
0.003415379906073
0.015622399747372
-0.008791659958661
-0.008791659958661
0.015622399747372
0.015622399747372
-0.014895199798048
-0.020998699590564
0.015622399747372
0.009518889710307
-0.014895199798048
-0.002688139909878
0.015622399747372
-0.002688139909878
-0.014895199798048
0.003415379906073
0.021725900471210
-0.008791659958661
-0.020998699590564
0.009518889710307
0.027829399332404
0.003415379906073
-0.020998699590564
0.015622399747372
0.033932998776436
-0.002688139909878
-0.008791659958661
0.009518889710307
0.009518889710307
-0.008791659958661
-0.002688139909878
0.021725900471210
0.015622399747372
-0.014895199798048
-0.002688139909878
0.021725900471210
0.015622399747372
-0.008791659958661
-0.002688139909878
0.015622399747372
0.003415379906073
-0.014895199798048
0.009518889710307
0.021725900471210
-0.002688139909878
-0.020998699590564
0.009518889710307
0.021725900471210
-0.008791659958661
-0.014895199798048
0.009518889710307
0.009518889710307
-0.008791659958661
-0.014895199798048
0.015622399747372
0.021725900471210
-0.008791659958661
-0.008791659958661
0.009518889710307
0.015622399747372
-0.014895199798048
-0.008791659958661
0.027829399332404
-0.002688139909878
-0.020998699590564
0.003415379906073
0.015622399747372
-0.002688139909878
-0.027102200314403
-0.002688139909878
0.021725900471210
0.003415379906073
-0.014895199798048
0.003415379906073
0.021725900471210
-0.002688139909878
-0.020998699590564
0.009518889710307
0.009518889710307
-0.008791659958661
-0.008791659958661
0.015622399747372
0.021725900471210
-0.014895199798048
-0.020998699590564
0.021725900471210
0.015622399747372
-0.014895199798048
-0.002688139909878
0.015622399747372
-0.002688139909878
-0.027102200314403
0.003415379906073
0.021725900471210
0.003415379906073
-0.014895199798048
-0.002688139909878
0.021725900471210
-0.014895199798048
-0.033205699175596
0.009518889710307
0.021725900471210
-0.008791659958661
-0.020998699590564
0.009518889710307
0.015622399747372
-0.020998699590564
-0.014895199798048
0.015622399747372
0.009518889710307
-0.008791659958661
-0.008791659958661
0.015622399747372
0.009518889710307
-0.014895199798048
-0.002688139909878
0.009518889710307
-0.002688139909878
-0.014895199798048
-0.002688139909878
0.021725900471210
-0.002688139909878
-0.027102200314403
0.003415379906073
0.015622399747372
-0.002688139909878
-0.014895199798048
0.003415379906073
0.009518889710307
-0.014895199798048
-0.020998699590564
0.015622399747372
0.015622399747372
-0.020998699590564
-0.020998699590564
0.021725900471210
0.009518889710307
-0.027102200314403
-0.020998699590564
0.009518889710307
0.003415379906073
-0.020998699590564
-0.002688139909878
0.027829399332404
-0.002688139909878
-0.027102200314403
0.009518889710307
0.027829399332404
-0.002688139909878
-0.020998699590564
0.009518889710307
0.021725900471210
-0.008791659958661
-0.014895199798048
0.015622399747372
0.015622399747372
-0.020998699590564
-0.020998699590564
0.015622399747372
0.015622399747372
-0.014895199798048
-0.002688139909878
0.021725900471210
0.009518889710307
-0.008791659958661
0.009518889710307
0.027829399332404
-0.002688139909878
-0.020998699590564
0.009518889710307
0.027829399332404
0.003415379906073
-0.020998699590564
0.003415379906073
0.021725900471210
-0.002688139909878
-0.014895199798048
0.009518889710307
0.021725900471210
-0.008791659958661
-0.014895199798048
0.015622399747372
0.015622399747372
-0.014895199798048
-0.008791659958661
0.021725900471210
0.015622399747372
-0.014895199798048
-0.008791659958661
0.009518889710307
-0.002688139909878
-0.020998699590564
-0.008791659958661
0.021725900471210
0.015622399747372
-0.014895199798048
0.009518889710307
0.027829399332404
0.003415379906073
-0.014895199798048
0.009518889710307
0.021725900471210
-0.008791659958661
-0.014895199798048
0.015622399747372
0.021725900471210
-0.008791659958661
-0.014895199798048
0.021725900471210
0.033932998776436
-0.008791659958661
-0.008791659958661
0.021725900471210
0.009518889710307
-0.014895199798048
-0.002688139909878
0.027829399332404
0.003415379906073
-0.027102200314403
-0.002688139909878
0.021725900471210
-0.002688139909878
-0.020998699590564
0.003415379906073
0.015622399747372
-0.008791659958661
-0.014895199798048
0.009518889710307
0.015622399747372
-0.014895199798048
-0.020998699590564
0.015622399747372
0.015622399747372
-0.014895199798048
-0.014895199798048
0.009518889710307
0.009518889710307
-0.014895199798048
-0.008791659958661
0.021725900471210
0.009518889710307
-0.014895199798048
0.003415379906073
0.021725900471210
0.009518889710307
-0.008791659958661
0.003415379906073
0.021725900471210
0.009518889710307
-0.014895199798048
0.015622399747372
0.021725900471210
-0.002688139909878
-0.008791659958661
0.021725900471210
0.027829399332404
-0.002688139909878
-0.008791659958661
0.021725900471210
0.027829399332404
-0.002688139909878
-0.014895199798048
0.015622399747372
0.009518889710307
-0.020998699590564
-0.008791659958661
0.027829399332404
0.003415379906073
-0.020998699590564
-0.008791659958661
0.021725900471210
0.009518889710307
-0.020998699590564
-0.002688139909878
0.015622399747372
-0.002688139909878
-0.014895199798048
0.009518889710307
0.021725900471210
-0.008791659958661
-0.020998699590564
0.003415379906073
0.003415379906073
-0.020998699590564
-0.020998699590564
0.015622399747372
0.009518889710307
-0.027102200314403
-0.014895199798048
0.009518889710307
0.003415379906073
-0.020998699590564
-0.002688139909878
0.027829399332404
0.009518889710307
-0.020998699590564
-0.002688139909878
0.015622399747372
0.009518889710307
-0.008791659958661
0.009518889710307
0.021725900471210
-0.008791659958661
-0.008791659958661
0.015622399747372
0.021725900471210
-0.008791659958661
-0.020998699590564
0.015622399747372
0.021725900471210
-0.002688139909878
-0.002688139909878
0.015622399747372
0.015622399747372
-0.008791659958661
0.003415379906073
0.033932998776436
0.015622399747372
-0.014895199798048
0.003415379906073
0.027829399332404
0.015622399747372
-0.014895199798048
0.003415379906073
0.021725900471210
-0.002688139909878
-0.014895199798048
0.009518889710307
0.021725900471210
-0.002688139909878
-0.014895199798048
0.015622399747372
0.033932998776436
-0.008791659958661
-0.008791659958661
0.015622399747372
0.015622399747372
-0.014895199798048
-0.008791659958661
0.021725900471210
0.009518889710307
-0.020998699590564
-0.008791659958661
0.021725900471210
0.009518889710307
-0.020998699590564
-0.008791659958661
0.015622399747372
0.003415379906073
-0.014895199798048
-0.002688139909878
0.009518889710307
-0.008791659958661
-0.020998699590564
0.009518889710307
0.021725900471210
-0.014895199798048
-0.020998699590564
0.009518889710307
0.021725900471210
-0.008791659958661
-0.014895199798048
0.015622399747372
0.003415379906073
-0.020998699590564
-0.008791659958661
0.015622399747372
0.003415379906073
-0.020998699590564
-0.008791659958661
0.009518889710307
-0.002688139909878
-0.014895199798048
-0.002688139909878
0.015622399747372
-0.002688139909878
-0.014895199798048
0.015622399747372
0.027829399332404
-0.002688139909878
-0.020998699590564
0.015622399747372
0.033932998776436
-0.008791659958661
-0.014895199798048
0.015622399747372
0.015622399747372
-0.002688139909878
-0.008791659958661
0.015622399747372
0.009518889710307
-0.020998699590564
-0.008791659958661
0.021725900471210
0.009518889710307
-0.020998699590564
-0.008791659958661
0.015622399747372
-0.002688139909878
-0.014895199798048
0.003415379906073
0.015622399747372
-0.008791659958661
-0.020998699590564
-0.002688139909878
0.015622399747372
-0.008791659958661
-0.027102200314403
0.003415379906073
0.015622399747372
-0.014895199798048
-0.020998699590564
0.009518889710307
0.009518889710307
-0.014895199798048
-0.008791659958661
0.009518889710307
0.009518889710307
-0.014895199798048
-0.014895199798048
0.015622399747372
0.009518889710307
-0.008791659958661
-0.008791659958661
0.009518889710307
-0.008791659958661
-0.027102200314403
-0.002688139909878
0.015622399747372
-0.008791659958661
-0.027102200314403
-0.002688139909878
0.015622399747372
-0.002688139909878
-0.014895199798048
0.003415379906073
0.009518889710307
-0.002688139909878
-0.002688139909878
0.021725900471210
0.021725900471210
-0.014895199798048
-0.008791659958661
0.027829399332404
0.021725900471210
-0.020998699590564
-0.014895199798048
0.015622399747372
0.009518889710307
-0.014895199798048
-0.002688139909878
0.015622399747372
-0.002688139909878
-0.020998699590564
0.003415379906073
0.027829399332404
-0.002688139909878
-0.020998699590564
-0.002688139909878
0.009518889710307
-0.002688139909878
-0.008791659958661
0.009518889710307
0.015622399747372
-0.014895199798048
-0.014895199798048
0.021725900471210
0.015622399747372
-0.014895199798048
-0.008791659958661
0.015622399747372
0.015622399747372
-0.008791659958661
-0.008791659958661
0.009518889710307
-0.002688139909878
-0.014895199798048
0.009518889710307
0.027829399332404
-0.002688139909878
-0.027102200314403
0.003415379906073
0.027829399332404
0.003415379906073
-0.014895199798048
-0.002688139909878
0.003415379906073
-0.020998699590564
-0.020998699590564
0.003415379906073
0.003415379906073
-0.020998699590564
-0.020998699590564
0.015622399747372
0.015622399747372
-0.014895199798048
-0.020998699590564
0.009518889710307
0.009518889710307
-0.008791659958661
-0.002688139909878
0.021725900471210
0.009518889710307
-0.020998699590564
0.003415379906073
0.027829399332404
0.003415379906073
-0.027102200314403
-0.002688139909878
0.015622399747372
-0.008791659958661
-0.014895199798048
0.009518889710307
0.009518889710307
-0.014895199798048
-0.014895199798048
0.015622399747372
0.015622399747372
-0.020998699590564
-0.027102200314403
0.015622399747372
0.015622399747372
-0.014895199798048
-0.014895199798048
0.015622399747372
-0.002688139909878
-0.027102200314403
-0.008791659958661
0.015622399747372
-0.008791659958661
-0.027102200314403
-0.008791659958661
0.015622399747372
-0.002688139909878
-0.014895199798048
0.003415379906073
0.003415379906073
-0.014895199798048
-0.020998699590564
0.009518889710307
0.009518889710307
-0.027102200314403
-0.027102200314403
0.009518889710307
0.009518889710307
-0.014895199798048
-0.008791659958661
0.015622399747372
-0.002688139909878
-0.027102200314403
-0.008791659958661
0.009518889710307
-0.002688139909878
-0.027102200314403
-0.020998699590564
0.009518889710307
-0.002688139909878
-0.027102200314403
-0.008791659958661
0.009518889710307
-0.002688139909878
-0.020998699590564
0.003415379906073
0.015622399747372
-0.027102200314403
-0.027102200314403
0.015622399747372
0.015622399747372
-0.020998699590564
-0.027102200314403
0.009518889710307
0.009518889710307
-0.014895199798048
-0.008791659958661
0.015622399747372
0.003415379906073
-0.027102200314403
-0.008791659958661
0.021725900471210
-0.008791659958661
-0.033205699175596
-0.002688139909878
0.021725900471210
-0.002688139909878
-0.020998699590564
0.003415379906073
0.021725900471210
-0.008791659958661
-0.014895199798048
0.015622399747372
0.015622399747372
-0.014895199798048
-0.020998699590564
0.021725900471210
0.027829399332404
-0.014895199798048
-0.014895199798048
0.015622399747372
0.009518889710307
-0.014895199798048
0.003415379906073
0.027829399332404
-0.002688139909878
-0.027102200314403
-0.002688139909878
0.027829399332404
0.015622399747372
-0.008791659958661
0.009518889710307
0.021725900471210
0.003415379906073
-0.008791659958661
0.009518889710307
0.021725900471210
-0.008791659958661
-0.020998699590564
0.015622399747372
0.021725900471210
-0.008791659958661
-0.027102200314403
0.003415379906073
0.015622399747372
-0.014895199798048
-0.002688139909878
0.021725900471210
-0.002688139909878
-0.020998699590564
0.003415379906073
0.027829399332404
0.003415379906073
-0.033205699175596
-0.002688139909878
0.021725900471210
-0.002688139909878
-0.027102200314403
-0.002688139909878
0.015622399747372
-0.008791659958661
-0.020998699590564
0.009518889710307
0.015622399747372
-0.014895199798048
-0.020998699590564
0.009518889710307
0.015622399747372
-0.014895199798048
-0.008791659958661
0.015622399747372
-0.002688139909878
-0.020998699590564
-0.002688139909878
0.015622399747372
-0.008791659958661
-0.033205699175596
-0.008791659958661
0.015622399747372
-0.002688139909878
-0.027102200314403
-0.002688139909878
0.009518889710307
-0.014895199798048
-0.027102200314403
0.003415379906073
0.009518889710307
-0.027102200314403
-0.033205699175596
0.009518889710307
0.021725900471210
-0.008791659958661
-0.020998699590564
0.009518889710307
0.003415379906073
-0.020998699590564
-0.014895199798048
0.015622399747372
0.003415379906073
-0.014895199798048
-0.008791659958661
0.015622399747372
0.009518889710307
-0.020998699590564
-0.002688139909878
0.015622399747372
-0.002688139909878
-0.008791659958661
0.009518889710307
0.015622399747372
-0.008791659958661
-0.020998699590564
0.015622399747372
0.021725900471210
-0.020998699590564
-0.033205699175596
0.003415379906073
0.003415379906073
-0.027102200314403
-0.014895199798048
0.015622399747372
0.009518889710307
-0.020998699590564
-0.014895199798048
0.021725900471210
0.009518889710307
-0.027102200314403
-0.008791659958661
0.027829399332404
0.003415379906073
-0.008791659958661
0.003415379906073
0.021725900471210
-0.002688139909878
-0.014895199798048
0.015622399747372
0.021725900471210
-0.014895199798048
-0.020998699590564
0.015622399747372
0.021725900471210
-0.008791659958661
-0.020998699590564
0.009518889710307
0.009518889710307
-0.014895199798048
-0.014895199798048
0.015622399747372
-0.002688139909878
-0.033205699175596
-0.008791659958661
0.009518889710307
-0.002688139909878
-0.014895199798048
-0.008791659958661
0.009518889710307
-0.008791659958661
-0.027102200314403
0.003415379906073
0.021725900471210
-0.008791659958661
-0.020998699590564
0.009518889710307
0.015622399747372
-0.014895199798048
-0.020998699590564
0.009518889710307
0.009518889710307
-0.008791659958661
-0.008791659958661
0.015622399747372
0.009518889710307
-0.020998699590564
-0.008791659958661
0.015622399747372
0.003415379906073
-0.020998699590564
-0.014895199798048
0.015622399747372
0.003415379906073
-0.020998699590564
-0.002688139909878
0.015622399747372
-0.002688139909878
-0.014895199798048
0.003415379906073
0.015622399747372
-0.008791659958661
-0.020998699590564
0.015622399747372
0.021725900471210
-0.008791659958661
-0.020998699590564
0.009518889710307
0.015622399747372
-0.014895199798048
-0.008791659958661
0.015622399747372
0.003415379906073
-0.027102200314403
-0.014895199798048
0.015622399747372
0.015622399747372
-0.020998699590564
-0.002688139909878
0.015622399747372
0.003415379906073
-0.014895199798048
-0.002688139909878
0.009518889710307
-0.008791659958661
-0.027102200314403
0.003415379906073
0.015622399747372
-0.002688139909878
-0.014895199798048
0.003415379906073
0.009518889710307
-0.014895199798048
-0.014895199798048
0.009518889710307
0.003415379906073
-0.008791659958661
-0.008791659958661
0.015622399747372
0.009518889710307
-0.014895199798048
-0.008791659958661
0.015622399747372
0.015622399747372
-0.008791659958661
-0.002688139909878
0.009518889710307
-0.008791659958661
-0.014895199798048
0.003415379906073
0.009518889710307
-0.002688139909878
-0.020998699590564
0.003415379906073
0.015622399747372
-0.014895199798048
-0.014895199798048
0.015622399747372
0.015622399747372
-0.014895199798048
-0.014895199798048
0.009518889710307
0.003415379906073
-0.020998699590564
-0.014895199798048
0.021725900471210
0.009518889710307
-0.027102200314403
-0.014895199798048
0.009518889710307
-0.008791659958661
-0.020998699590564
-0.002688139909878
0.009518889710307
-0.002688139909878
-0.033205699175596
-0.002688139909878
0.021725900471210
-0.002688139909878
-0.014895199798048
0.009518889710307
0.021725900471210
-0.008791659958661
-0.008791659958661
0.015622399747372
0.015622399747372
-0.014895199798048
-0.008791659958661
0.015622399747372
0.015622399747372
-0.014895199798048
-0.008791659958661
0.021725900471210
0.003415379906073
-0.014895199798048
-0.002688139909878
0.015622399747372
-0.002688139909878
-0.020998699590564
-0.002688139909878
0.015622399747372
-0.002688139909878
-0.014895199798048
0.003415379906073
0.009518889710307
-0.008791659958661
-0.014895199798048
0.003415379906073
0.009518889710307
-0.008791659958661
-0.014895199798048
0.009518889710307
0.015622399747372
-0.014895199798048
-0.014895199798048
0.015622399747372
0.009518889710307
-0.014895199798048
-0.008791659958661
0.015622399747372
0.009518889710307
-0.014895199798048
-0.002688139909878
0.015622399747372
-0.002688139909878
-0.014895199798048
0.009518889710307
0.027829399332404
-0.002688139909878
-0.014895199798048
0.015622399747372
0.021725900471210
0.003415379906073
-0.014895199798048
0.015622399747372
0.021725900471210
-0.014895199798048
-0.014895199798048
0.015622399747372
0.015622399747372
-0.002688139909878
-0.002688139909878
0.015622399747372
0.009518889710307
-0.014895199798048
-0.002688139909878
0.015622399747372
0.009518889710307
-0.014895199798048
0.003415379906073
0.021725900471210
0.003415379906073
-0.002688139909878
0.015622399747372
0.021725900471210
0.009518889710307
-0.002688139909878
0.021725900471210
0.015622399747372
-0.008791659958661
-0.002688139909878
0.009518889710307
0.003415379906073
-0.014895199798048
-0.002688139909878
0.015622399747372
0.003415379906073
-0.014895199798048
-0.002688139909878
0.015622399747372
0.009518889710307
-0.008791659958661
0.003415379906073
0.021725900471210
0.003415379906073
-0.014895199798048
0.009518889710307
0.027829399332404
0.003415379906073
-0.014895199798048
0.015622399747372
0.027829399332404
0.003415379906073
-0.014895199798048
0.009518889710307
0.021725900471210
-0.008791659958661
-0.008791659958661
0.021725900471210
0.009518889710307
-0.014895199798048
-0.008791659958661
0.027829399332404
0.015622399747372
-0.014895199798048
0.003415379906073
0.027829399332404
0.009518889710307
-0.014895199798048
0.003415379906073
0.027829399332404
0.003415379906073
-0.014895199798048
-0.002688139909878
0.015622399747372
-0.008791659958661
-0.020998699590564
-0.002688139909878
0.009518889710307
-0.008791659958661
-0.014895199798048
0.009518889710307
0.003415379906073
-0.014895199798048
-0.014895199798048
0.009518889710307
0.009518889710307
-0.020998699590564
-0.020998699590564
0.015622399747372
0.003415379906073
-0.027102200314403
-0.014895199798048
0.003415379906073
-0.008791659958661
-0.027102200314403
-0.008791659958661
0.009518889710307
-0.008791659958661
-0.027102200314403
0.003415379906073
0.027829399332404
-0.002688139909878
-0.027102200314403
0.009518889710307
0.021725900471210
-0.002688139909878
-0.014895199798048
0.009518889710307
0.015622399747372
-0.014895199798048
-0.008791659958661
0.021725900471210
0.009518889710307
-0.014895199798048
-0.020998699590564
0.009518889710307
0.009518889710307
-0.020998699590564
-0.008791659958661
0.015622399747372
-0.002688139909878
-0.014895199798048
0.003415379906073
0.027829399332404
-0.002688139909878
-0.020998699590564
0.009518889710307
0.027829399332404
0.003415379906073
-0.014895199798048
0.015622399747372
0.027829399332404
-0.002688139909878
-0.008791659958661
0.015622399747372
0.009518889710307
-0.014895199798048
-0.020998699590564
0.009518889710307
0.015622399747372
-0.020998699590564
-0.014895199798048
0.009518889710307
-0.002688139909878
-0.020998699590564
-0.002688139909878
0.021725900471210
0.003415379906073
-0.020998699590564
0.009518889710307
0.027829399332404
0.009518889710307
-0.014895199798048
0.003415379906073
0.021725900471210
-0.002688139909878
-0.020998699590564
0.003415379906073
0.009518889710307
-0.008791659958661
-0.008791659958661
0.021725900471210
0.021725900471210
-0.014895199798048
-0.014895199798048
0.021725900471210
0.015622399747372
-0.020998699590564
-0.014895199798048
0.009518889710307
-0.002688139909878
-0.027102200314403
-0.002688139909878
0.015622399747372
-0.008791659958661
-0.027102200314403
-0.002688139909878
0.015622399747372
-0.014895199798048
-0.027102200314403
0.009518889710307
0.009518889710307
-0.014895199798048
-0.020998699590564
0.015622399747372
0.021725900471210
-0.020998699590564
-0.027102200314403
0.009518889710307
0.009518889710307
-0.020998699590564
-0.020998699590564
0.009518889710307
0.003415379906073
-0.020998699590564
-0.002688139909878
0.015622399747372
-0.002688139909878
-0.033205699175596
-0.008791659958661
0.021725900471210
0.003415379906073
-0.020998699590564
-0.002688139909878
0.015622399747372
-0.002688139909878
-0.008791659958661
0.009518889710307
0.015622399747372
-0.020998699590564
-0.020998699590564
0.015622399747372
0.015622399747372
-0.020998699590564
-0.020998699590564
0.021725900471210
0.009518889710307
-0.020998699590564
-0.014895199798048
0.009518889710307
0.009518889710307
-0.020998699590564
-0.008791659958661
0.021725900471210
0.003415379906073
-0.020998699590564
-0.002688139909878
0.009518889710307
-0.008791659958661
-0.014895199798048
0.003415379906073
0.009518889710307
-0.014895199798048
-0.020998699590564
0.015622399747372
0.015622399747372
-0.020998699590564
-0.014895199798048
0.015622399747372
0.003415379906073
-0.014895199798048
-0.008791659958661
0.021725900471210
0.003415379906073
-0.027102200314403
-0.002688139909878
0.027829399332404
-0.002688139909878
-0.033205699175596
-0.002688139909878
0.027829399332404
0.003415379906073
-0.014895199798048
0.003415379906073
0.015622399747372
-0.002688139909878
-0.014895199798048
0.003415379906073
0.009518889710307
-0.033205699175596
-0.027102200314403
0.009518889710307
0.009518889710307
-0.014895199798048
-0.014895199798048
0.009518889710307
0.015622399747372
-0.002688139909878
0.003415379906073
0.021725900471210
0.003415379906073
-0.027102200314403
-0.002688139909878
0.027829399332404
-0.002688139909878
-0.027102200314403
-0.002688139909878
0.009518889710307
-0.002688139909878
-0.020998699590564
-0.002688139909878
0.009518889710307
-0.020998699590564
-0.027102200314403
0.003415379906073
0.009518889710307
-0.020998699590564
-0.027102200314403
0.009518889710307
0.021725900471210
-0.014895199798048
-0.008791659958661
0.015622399747372
0.009518889710307
-0.027102200314403
-0.008791659958661
0.027829399332404
0.003415379906073
-0.027102200314403
-0.008791659958661
0.015622399747372
0.009518889710307
-0.020998699590564
-0.002688139909878
0.021725900471210
-0.014895199798048
-0.020998699590564
0.009518889710307
0.015622399747372
-0.014895199798048
-0.027102200314403
0.015622399747372
0.015622399747372
-0.008791659958661
-0.014895199798048
0.015622399747372
0.015622399747372
-0.014895199798048
-0.002688139909878
0.021725900471210
-0.002688139909878
-0.020998699590564
0.003415379906073
0.027829399332404
0.009518889710307
-0.020998699590564
-0.002688139909878
0.021725900471210
0.003415379906073
-0.008791659958661
0.003415379906073
0.015622399747372
-0.008791659958661
-0.014895199798048
0.021725900471210
0.021725900471210
-0.008791659958661
-0.014895199798048
0.009518889710307
0.021725900471210
-0.008791659958661
-0.008791659958661
0.015622399747372
0.003415379906073
-0.014895199798048
0.003415379906073
0.027829399332404
0.009518889710307
-0.020998699590564
-0.008791659958661
0.015622399747372
0.003415379906073
-0.014895199798048
-0.002688139909878
0.021725900471210
-0.008791659958661
-0.014895199798048
0.021725900471210
0.027829399332404
-0.008791659958661
-0.020998699590564
0.009518889710307
0.021725900471210
-0.008791659958661
-0.027102200314403
0.009518889710307
0.009518889710307
-0.014895199798048
-0.008791659958661
0.015622399747372
-0.002688139909878
-0.020998699590564
-0.002688139909878
0.027829399332404
0.003415379906073
-0.020998699590564
-0.002688139909878
0.021725900471210
0.003415379906073
-0.014895199798048
0.015622399747372
0.021725900471210
-0.008791659958661
-0.014895199798048
0.009518889710307
0.021725900471210
-0.008791659958661
-0.027102200314403
0.009518889710307
0.015622399747372
-0.008791659958661
-0.008791659958661
0.015622399747372
0.015622399747372
-0.020998699590564
-0.008791659958661
0.015622399747372
0.003415379906073
-0.014895199798048
-0.002688139909878
0.015622399747372
0.009518889710307
-0.008791659958661
0.003415379906073
0.015622399747372
-0.008791659958661
-0.014895199798048
0.009518889710307
0.015622399747372
-0.008791659958661
-0.027102200314403
-0.002688139909878
0.015622399747372
-0.008791659958661
-0.020998699590564
-0.002688139909878
0.009518889710307
-0.020998699590564
-0.008791659958661
0.021725900471210
0.003415379906073
-0.027102200314403
-0.008791659958661
0.021725900471210
0.003415379906073
-0.033205699175596
-0.008791659958661
0.015622399747372
-0.008791659958661
-0.020998699590564
0.009518889710307
0.021725900471210
-0.014895199798048
-0.033205699175596
0.003415379906073
0.015622399747372
-0.014895199798048
-0.027102200314403
0.009518889710307
0.015622399747372
-0.014895199798048
-0.008791659958661
0.009518889710307
-0.002688139909878
-0.027102200314403
-0.014895199798048
0.009518889710307
0.003415379906073
-0.020998699590564
-0.014895199798048
0.009518889710307
0.003415379906073
-0.014895199798048
0.009518889710307
0.021725900471210
-0.008791659958661
-0.020998699590564
0.003415379906073
0.009518889710307
-0.002688139909878
-0.014895199798048
0.003415379906073
0.015622399747372
-0.002688139909878
-0.020998699590564
0.003415379906073
0.009518889710307
-0.014895199798048
-0.008791659958661
0.015622399747372
0.003415379906073
-0.020998699590564
-0.014895199798048
0.021725900471210
0.015622399747372
-0.014895199798048
-0.002688139909878
0.021725900471210
-0.002688139909878
-0.014895199798048
0.015622399747372
0.021725900471210
0.003415379906073
-0.014895199798048
0.009518889710307
0.033932998776436
0.003415379906073
-0.020998699590564
0.009518889710307
0.015622399747372
-0.014895199798048
-0.014895199798048
0.015622399747372
0.003415379906073
-0.027102200314403
-0.020998699590564
0.015622399747372
0.009518889710307
-0.020998699590564
-0.002688139909878
0.027829399332404
0.009518889710307
-0.008791659958661
0.003415379906073
0.015622399747372
-0.008791659958661
-0.020998699590564
0.003415379906073
0.015622399747372
-0.008791659958661
-0.027102200314403
-0.002688139909878
0.021725900471210
-0.008791659958661
-0.020998699590564
-0.002688139909878
0.003415379906073
-0.014895199798048
-0.020998699590564
0.009518889710307
0.009518889710307
-0.020998699590564
-0.008791659958661
0.021725900471210
0.009518889710307
-0.014895199798048
-0.014895199798048
0.003415379906073
-0.002688139909878
-0.014895199798048
0.003415379906073
0.015622399747372
-0.002688139909878
-0.033205699175596
-0.002688139909878
0.033932998776436
-0.008791659958661
-0.020998699590564
0.003415379906073
0.009518889710307
-0.008791659958661
-0.014895199798048
0.009518889710307
0.015622399747372
-0.014895199798048
-0.014895199798048
0.021725900471210
0.021725900471210
-0.020998699590564
-0.014895199798048
0.021725900471210
0.009518889710307
-0.014895199798048
-0.014895199798048
0.009518889710307
0.003415379906073
-0.033205699175596
-0.008791659958661
0.015622399747372
-0.014895199798048
-0.033205699175596
-0.008791659958661
0.003415379906073
-0.014895199798048
-0.020998699590564
-0.002688139909878
0.003415379906073
-0.020998699590564
-0.027102200314403
0.003415379906073
0.009518889710307
-0.020998699590564
-0.020998699590564
0.015622399747372
0.009518889710307
-0.008791659958661
-0.008791659958661
-0.002688139909878
-0.002688139909878
-0.020998699590564
-0.008791659958661
0.021725900471210
-0.002688139909878
-0.027102200314403
-0.002688139909878
0.015622399747372
-0.008791659958661
-0.020998699590564
0.003415379906073
0.015622399747372
-0.008791659958661
-0.014895199798048
0.015622399747372
0.021725900471210
-0.014895199798048
-0.020998699590564
0.021725900471210
0.021725900471210
-0.008791659958661
-0.008791659958661
0.015622399747372
0.015622399747372
-0.014895199798048
-0.002688139909878
0.021725900471210
0.003415379906073
-0.020998699590564
-0.002688139909878
0.015622399747372
-0.008791659958661
-0.033205699175596
-0.002688139909878
0.015622399747372
-0.008791659958661
-0.020998699590564
0.003415379906073
0.009518889710307
-0.020998699590564
-0.014895199798048
0.021725900471210
0.015622399747372
-0.014895199798048
-0.014895199798048
0.009518889710307
0.009518889710307
-0.008791659958661
-0.014895199798048
0.015622399747372
0.009518889710307
-0.020998699590564
-0.008791659958661
0.027829399332404
0.003415379906073
-0.020998699590564
-0.002688139909878
0.021725900471210
0.009518889710307
-0.014895199798048
-0.002688139909878
0.015622399747372
-0.008791659958661
-0.027102200314403
0.009518889710307
0.015622399747372
-0.020998699590564
-0.020998699590564
0.015622399747372
0.009518889710307
-0.014895199798048
-0.014895199798048
0.009518889710307
0.009518889710307
-0.020998699590564
-0.002688139909878
0.027829399332404
0.003415379906073
-0.027102200314403
-0.002688139909878
0.027829399332404
0.003415379906073
-0.020998699590564
-0.002688139909878
0.015622399747372
-0.002688139909878
-0.020998699590564
0.015622399747372
0.027829399332404
-0.014895199798048
-0.020998699590564
0.015622399747372
0.009518889710307
-0.027102200314403
-0.027102200314403
0.009518889710307
0.015622399747372
-0.014895199798048
-0.014895199798048
0.009518889710307
-0.002688139909878
-0.020998699590564
-0.002688139909878
0.015622399747372
-0.002688139909878
-0.020998699590564
-0.002688139909878
0.015622399747372
0.003415379906073
-0.014895199798048
0.003415379906073
0.015622399747372
-0.008791659958661
-0.020998699590564
0.015622399747372
0.021725900471210
-0.014895199798048
-0.014895199798048
0.015622399747372
0.021725900471210
-0.002688139909878
-0.008791659958661
0.009518889710307
0.015622399747372
-0.008791659958661
-0.008791659958661
0.015622399747372
0.009518889710307
-0.020998699590564
-0.008791659958661
0.015622399747372
0.003415379906073
-0.014895199798048
-0.002688139909878
0.021725900471210
-0.002688139909878
-0.020998699590564
0.009518889710307
0.015622399747372
-0.008791659958661
-0.008791659958661
0.015622399747372
0.015622399747372
-0.008791659958661
-0.014895199798048
0.009518889710307
0.015622399747372
-0.008791659958661
-0.008791659958661
0.027829399332404
0.021725900471210
-0.020998699590564
-0.002688139909878
0.021725900471210
-0.002688139909878
-0.020998699590564
0.003415379906073
0.027829399332404
-0.002688139909878
-0.020998699590564
0.003415379906073
0.015622399747372
-0.002688139909878
-0.014895199798048
0.009518889710307
0.015622399747372
-0.014895199798048
-0.020998699590564
0.009518889710307
0.027829399332404
-0.002688139909878
-0.014895199798048
0.015622399747372
0.015622399747372
-0.014895199798048
-0.008791659958661
0.009518889710307
-0.002688139909878
-0.020998699590564
-0.008791659958661
0.015622399747372
0.009518889710307
-0.020998699590564
-0.008791659958661
0.015622399747372
0.003415379906073
-0.014895199798048
0.003415379906073
0.021725900471210
-0.008791659958661
-0.020998699590564
0.009518889710307
0.015622399747372
-0.008791659958661
-0.020998699590564
0.009518889710307
0.015622399747372
-0.014895199798048
-0.020998699590564
0.003415379906073
0.003415379906073
-0.020998699590564
-0.014895199798048
0.015622399747372
0.003415379906073
-0.020998699590564
-0.008791659958661
0.015622399747372
-0.002688139909878
-0.027102200314403
0.003415379906073
0.021725900471210
-0.008791659958661
-0.027102200314403
0.009518889710307
0.009518889710307
-0.014895199798048
-0.027102200314403
0.009518889710307
0.015622399747372
-0.014895199798048
-0.014895199798048
0.009518889710307
0.003415379906073
-0.020998699590564
-0.008791659958661
0.021725900471210
0.009518889710307
-0.020998699590564
-0.008791659958661
0.021725900471210
0.015622399747372
-0.014895199798048
-0.002688139909878
0.027829399332404
0.003415379906073
-0.020998699590564
0.003415379906073
0.021725900471210
0.003415379906073
-0.014895199798048
0.003415379906073
0.015622399747372
-0.014895199798048
-0.020998699590564
0.003415379906073
0.009518889710307
-0.014895199798048
-0.020998699590564
0.015622399747372
0.009518889710307
-0.027102200314403
-0.014895199798048
0.009518889710307
0.003415379906073
-0.020998699590564
-0.008791659958661
0.015622399747372
-0.002688139909878
-0.020998699590564
-0.002688139909878
0.015622399747372
-0.008791659958661
-0.027102200314403
0.003415379906073
0.021725900471210
-0.002688139909878
-0.020998699590564
-0.002688139909878
0.021725900471210
-0.008791659958661
-0.014895199798048
0.021725900471210
0.015622399747372
-0.020998699590564
-0.008791659958661
0.015622399747372
0.009518889710307
-0.020998699590564
-0.008791659958661
0.015622399747372
0.003415379906073
-0.033205699175596
-0.014895199798048
0.009518889710307
-0.002688139909878
-0.020998699590564
0.009518889710307
0.021725900471210
-0.002688139909878
-0.014895199798048
0.015622399747372
0.033932998776436
-0.002688139909878
-0.008791659958661
0.021725900471210
0.015622399747372
-0.014895199798048
-0.008791659958661
0.015622399747372
0.015622399747372
-0.008791659958661
-0.002688139909878
0.015622399747372
0.009518889710307
-0.014895199798048
-0.002688139909878
0.021725900471210
0.009518889710307
-0.014895199798048
0.009518889710307
0.027829399332404
0.009518889710307
-0.008791659958661
0.015622399747372
0.027829399332404
0.003415379906073
-0.014895199798048
0.015622399747372
0.021725900471210
-0.008791659958661
-0.014895199798048
0.015622399747372
0.015622399747372
-0.008791659958661
-0.014895199798048
0.009518889710307
0.009518889710307
-0.027102200314403
-0.014895199798048
0.021725900471210
0.003415379906073
-0.027102200314403
-0.002688139909878
0.021725900471210
0.003415379906073
-0.014895199798048
0.003415379906073
0.021725900471210
-0.008791659958661
-0.014895199798048
0.015622399747372
0.021725900471210
-0.008791659958661
-0.014895199798048
0.009518889710307
0.021725900471210
-0.008791659958661
-0.014895199798048
0.009518889710307
0.015622399747372
-0.020998699590564
-0.008791659958661
0.021725900471210
0.009518889710307
-0.014895199798048
-0.002688139909878
0.015622399747372
0.009518889710307
-0.014895199798048
-0.002688139909878
0.027829399332404
0.003415379906073
-0.008791659958661
0.009518889710307
0.027829399332404
0.003415379906073
-0.008791659958661
0.009518889710307
0.027829399332404
0.003415379906073
-0.014895199798048
0.009518889710307
0.027829399332404
-0.008791659958661
-0.014895199798048
0.021725900471210
0.015622399747372
-0.008791659958661
-0.002688139909878
0.015622399747372
0.009518889710307
-0.020998699590564
-0.008791659958661
0.021725900471210
0.003415379906073
-0.027102200314403
-0.008791659958661
0.015622399747372
-0.014895199798048
-0.020998699590564
0.009518889710307
0.021725900471210
-0.002688139909878
-0.008791659958661
0.021725900471210
0.027829399332404
-0.008791659958661
-0.014895199798048
0.015622399747372
0.021725900471210
-0.014895199798048
-0.002688139909878
0.021725900471210
0.015622399747372
-0.008791659958661
-0.008791659958661
0.021725900471210
0.009518889710307
-0.020998699590564
-0.008791659958661
0.015622399747372
-0.002688139909878
-0.027102200314403
0.003415379906073
0.015622399747372
-0.008791659958661
-0.014895199798048
0.003415379906073
0.015622399747372
-0.008791659958661
-0.027102200314403
0.003415379906073
0.015622399747372
-0.002688139909878
-0.014895199798048
0.009518889710307
0.009518889710307
-0.020998699590564
-0.020998699590564
0.003415379906073
0.003415379906073
-0.020998699590564
-0.020998699590564
0.009518889710307
0.009518889710307
-0.027102200314403
-0.008791659958661
0.015622399747372
-0.002688139909878
-0.020998699590564
-0.008791659958661
0.009518889710307
-0.008791659958661
-0.027102200314403
0.003415379906073
0.015622399747372
-0.008791659958661
-0.027102200314403
-0.002688139909878
0.009518889710307
-0.014895199798048
-0.008791659958661
0.009518889710307
0.003415379906073
-0.020998699590564
-0.008791659958661
0.027829399332404
0.009518889710307
-0.027102200314403
0.003415379906073
0.027829399332404
0.003415379906073
-0.014895199798048
0.003415379906073
0.021725900471210
-0.002688139909878
-0.014895199798048
0.003415379906073
0.015622399747372
-0.002688139909878
-0.027102200314403
0.009518889710307
0.021725900471210
-0.014895199798048
-0.008791659958661
0.015622399747372
0.015622399747372
-0.002688139909878
-0.008791659958661
0.021725900471210
0.021725900471210
-0.020998699590564
-0.008791659958661
0.021725900471210
0.015622399747372
-0.008791659958661
-0.008791659958661
0.015622399747372
0.009518889710307
-0.014895199798048
-0.002688139909878
0.027829399332404
0.009518889710307
-0.027102200314403
0.003415379906073
0.021725900471210
-0.008791659958661
-0.014895199798048
0.009518889710307
0.015622399747372
0.003415379906073
-0.008791659958661
0.009518889710307
0.003415379906073
-0.020998699590564
-0.014895199798048
0.015622399747372
0.015622399747372
-0.014895199798048
-0.008791659958661
0.015622399747372
0.003415379906073
-0.008791659958661
0.003415379906073
0.015622399747372
0.003415379906073
-0.014895199798048
0.015622399747372
0.033932998776436
0.003415379906073
-0.014895199798048
0.009518889710307
0.021725900471210
0.003415379906073
-0.002688139909878
0.009518889710307
0.021725900471210
-0.002688139909878
-0.008791659958661
0.015622399747372
0.021725900471210
-0.020998699590564
-0.014895199798048
0.021725900471210
0.009518889710307
-0.008791659958661
-0.002688139909878
0.009518889710307
0.003415379906073
-0.020998699590564
-0.002688139909878
0.021725900471210
-0.008791659958661
-0.033205699175596
-0.008791659958661
0.021725900471210
0.003415379906073
-0.014895199798048
0.003415379906073
0.015622399747372
-0.008791659958661
-0.020998699590564
0.009518889710307
0.015622399747372
-0.020998699590564
-0.020998699590564
0.015622399747372
0.009518889710307
-0.020998699590564
-0.014895199798048
0.009518889710307
0.003415379906073
-0.020998699590564
-0.008791659958661
0.003415379906073
-0.008791659958661
-0.027102200314403
0.003415379906073
0.033932998776436
-0.002688139909878
-0.020998699590564
0.009518889710307
0.027829399332404
0.009518889710307
-0.008791659958661
0.015622399747372
0.027829399332404
-0.014895199798048
-0.014895199798048
0.021725900471210
0.021725900471210
-0.014895199798048
-0.020998699590564
0.009518889710307
0.009518889710307
-0.020998699590564
-0.014895199798048
0.015622399747372
0.003415379906073
-0.027102200314403
-0.008791659958661
0.015622399747372
-0.002688139909878
-0.033205699175596
-0.002688139909878
0.021725900471210
0.003415379906073
-0.027102200314403
-0.002688139909878
0.009518889710307
-0.008791659958661
-0.020998699590564
0.003415379906073
0.009518889710307
-0.020998699590564
-0.027102200314403
0.009518889710307
0.015622399747372
-0.020998699590564
-0.020998699590564
0.009518889710307
0.003415379906073
-0.033205699175596
-0.014895199798048
0.015622399747372
-0.002688139909878
-0.033205699175596
-0.008791659958661
0.015622399747372
0.003415379906073
-0.027102200314403
-0.002688139909878
0.021725900471210
0.009518889710307
-0.014895199798048
0.003415379906073
0.015622399747372
-0.014895199798048
-0.014895199798048
0.027829399332404
0.021725900471210
-0.014895199798048
-0.014895199798048
0.015622399747372
0.015622399747372
-0.014895199798048
-0.008791659958661
0.015622399747372
-0.002688139909878
-0.014895199798048
0.009518889710307
0.021725900471210
0.003415379906073
-0.027102200314403
-0.008791659958661
0.021725900471210
0.003415379906073
-0.014895199798048
-0.002688139909878
0.015622399747372
-0.002688139909878
-0.020998699590564
0.009518889710307
0.015622399747372
-0.014895199798048
-0.027102200314403
0.009518889710307
0.015622399747372
-0.020998699590564
-0.027102200314403
0.009518889710307
0.009518889710307
-0.008791659958661
-0.002688139909878
0.021725900471210
0.009518889710307
-0.027102200314403
-0.008791659958661
0.021725900471210
0.009518889710307
-0.014895199798048
-0.008791659958661
0.015622399747372
-0.002688139909878
-0.020998699590564
0.009518889710307
0.015622399747372
-0.014895199798048
-0.020998699590564
0.009518889710307
0.009518889710307
-0.020998699590564
-0.027102200314403
0.003415379906073
0.015622399747372
-0.008791659958661
-0.008791659958661
0.015622399747372
0.009518889710307
-0.020998699590564
0.003415379906073
0.033932998776436
0.009518889710307
-0.027102200314403
-0.014895199798048
0.021725900471210
0.003415379906073
-0.014895199798048
0.003415379906073
0.009518889710307
-0.014895199798048
-0.014895199798048
0.003415379906073
0.009518889710307
-0.020998699590564
-0.033205699175596
0.009518889710307
0.009518889710307
-0.020998699590564
-0.027102200314403
-0.002688139909878
-0.002688139909878
-0.027102200314403
-0.014895199798048
0.009518889710307
-0.008791659958661
-0.045412801206112
-0.027102200314403
0.009518889710307
0.003415379906073
-0.033205699175596
-0.020998699590564
0.003415379906073
-0.002688139909878
-0.020998699590564
-0.002688139909878
0.009518889710307
-0.027102200314403
-0.027102200314403
0.009518889710307
0.015622399747372
-0.002688139909878
-0.020998699590564
0.003415379906073
0.015622399747372
-0.008791659958661
-0.002688139909878
0.015622399747372
0.003415379906073
-0.020998699590564
-0.002688139909878
0.033932998776436
0.015622399747372
-0.020998699590564
-0.002688139909878
0.021725900471210
0.009518889710307
-0.014895199798048
0.003415379906073
0.015622399747372
-0.014895199798048
-0.027102200314403
0.009518889710307
0.027829399332404
-0.002688139909878
-0.027102200314403
0.009518889710307
0.021725900471210
-0.008791659958661
-0.002688139909878
0.015622399747372
0.003415379906073
-0.014895199798048
-0.008791659958661
0.021725900471210
0.009518889710307
-0.020998699590564
-0.014895199798048
0.021725900471210
0.015622399747372
-0.014895199798048
-0.002688139909878
0.015622399747372
-0.002688139909878
-0.014895199798048
0.003415379906073
0.015622399747372
-0.008791659958661
-0.020998699590564
0.015622399747372
0.033932998776436
-0.002688139909878
-0.008791659958661
0.009518889710307
0.015622399747372
-0.008791659958661
-0.002688139909878
0.021725900471210
0.009518889710307
-0.014895199798048
-0.008791659958661
0.033932998776436
0.027829399332404
-0.014895199798048
-0.002688139909878
0.021725900471210
0.009518889710307
-0.008791659958661
0.003415379906073
0.015622399747372
-0.008791659958661
-0.020998699590564
0.009518889710307
0.027829399332404
-0.008791659958661
-0.027102200314403
0.009518889710307
0.021725900471210
-0.014895199798048
-0.014895199798048
0.009518889710307
0.003415379906073
-0.020998699590564
-0.014895199798048
0.021725900471210
0.009518889710307
-0.033205699175596
-0.020998699590564
0.021725900471210
0.009518889710307
-0.020998699590564
-0.002688139909878
0.009518889710307
-0.008791659958661
-0.014895199798048
0.009518889710307
0.015622399747372
-0.002688139909878
-0.020998699590564
0.009518889710307
0.027829399332404
-0.008791659958661
-0.020998699590564
0.003415379906073
0.003415379906073
-0.020998699590564
-0.014895199798048
0.015622399747372
0.003415379906073
-0.039309300482273
-0.027102200314403
0.015622399747372
0.009518889710307
-0.027102200314403
-0.014895199798048
0.009518889710307
-0.008791659958661
-0.020998699590564
-0.008791659958661
0.009518889710307
-0.008791659958661
-0.033205699175596
-0.002688139909878
0.021725900471210
-0.002688139909878
-0.020998699590564
0.003415379906073
0.015622399747372
-0.008791659958661
-0.014895199798048
0.009518889710307
0.003415379906073
-0.020998699590564
-0.008791659958661
0.027829399332404
0.015622399747372
-0.027102200314403
-0.008791659958661
0.021725900471210
0.009518889710307
-0.014895199798048
-0.014895199798048
0.009518889710307
-0.002688139909878
-0.033205699175596
-0.002688139909878
0.015622399747372
-0.008791659958661
-0.027102200314403
-0.002688139909878
0.009518889710307
-0.008791659958661
-0.020998699590564
0.009518889710307
0.015622399747372
-0.008791659958661
-0.014895199798048
0.015622399747372
0.015622399747372
-0.014895199798048
-0.008791659958661
0.021725900471210
0.009518889710307
-0.014895199798048
-0.002688139909878
0.015622399747372
0.009518889710307
-0.014895199798048
0.009518889710307
0.027829399332404
-0.002688139909878
-0.027102200314403
0.009518889710307
0.027829399332404
-0.002688139909878
-0.020998699590564
0.003415379906073
0.021725900471210
-0.002688139909878
-0.008791659958661
0.015622399747372
0.015622399747372
-0.020998699590564
-0.020998699590564
0.015622399747372
0.015622399747372
-0.014895199798048
-0.008791659958661
0.021725900471210
0.009518889710307
-0.020998699590564
-0.002688139909878
0.027829399332404
-0.002688139909878
-0.020998699590564
0.015622399747372
0.033932998776436
0.009518889710307
-0.008791659958661
0.009518889710307
0.027829399332404
0.003415379906073
-0.014895199798048
0.009518889710307
0.021725900471210
-0.008791659958661
-0.008791659958661
0.021725900471210
0.015622399747372
-0.008791659958661
-0.002688139909878
0.015622399747372
0.009518889710307
-0.014895199798048
-0.008791659958661
0.015622399747372
-0.002688139909878
-0.014895199798048
0.009518889710307
0.021725900471210
0.003415379906073
-0.014895199798048
0.009518889710307
0.021725900471210
-0.002688139909878
-0.020998699590564
0.003415379906073
0.021725900471210
-0.002688139909878
-0.014895199798048
0.021725900471210
0.015622399747372
-0.014895199798048
-0.014895199798048
0.015622399747372
0.021725900471210
-0.020998699590564
-0.014895199798048
0.021725900471210
0.009518889710307
-0.014895199798048
-0.002688139909878
0.021725900471210
0.003415379906073
-0.027102200314403
0.003415379906073
0.027829399332404
-0.002688139909878
-0.020998699590564
0.003415379906073
0.021725900471210
-0.008791659958661
-0.014895199798048
0.009518889710307
0.009518889710307
-0.014895199798048
-0.008791659958661
0.021725900471210
0.021725900471210
-0.014895199798048
-0.008791659958661
0.027829399332404
0.021725900471210
-0.008791659958661
-0.002688139909878
0.015622399747372
0.009518889710307
-0.014895199798048
0.003415379906073
0.015622399747372
0.003415379906073
-0.014895199798048
0.003415379906073
0.021725900471210
0.009518889710307
-0.014895199798048
0.003415379906073
0.009518889710307
-0.002688139909878
-0.008791659958661
0.015622399747372
0.015622399747372
-0.014895199798048
-0.014895199798048
0.015622399747372
0.015622399747372
-0.014895199798048
-0.014895199798048
0.015622399747372
0.009518889710307
-0.020998699590564
-0.014895199798048
0.009518889710307
0.003415379906073
-0.027102200314403
-0.014895199798048
0.015622399747372
0.003415379906073
-0.020998699590564
-0.008791659958661
0.015622399747372
0.003415379906073
-0.014895199798048
0.009518889710307
0.015622399747372
-0.008791659958661
-0.014895199798048
0.015622399747372
0.021725900471210
-0.008791659958661
-0.014895199798048
0.015622399747372
0.009518889710307
-0.014895199798048
-0.008791659958661
0.015622399747372
0.003415379906073
-0.020998699590564
-0.002688139909878
0.027829399332404
0.003415379906073
-0.014895199798048
0.003415379906073
0.027829399332404
0.003415379906073
-0.014895199798048
0.009518889710307
0.021725900471210
-0.002688139909878
-0.008791659958661
0.009518889710307
0.021725900471210
-0.002688139909878
-0.014895199798048
0.009518889710307
0.003415379906073
-0.008791659958661
-0.008791659958661
0.009518889710307
0.003415379906073
-0.014895199798048
-0.002688139909878
0.015622399747372
0.003415379906073
-0.014895199798048
-0.002688139909878
0.021725900471210
0.003415379906073
-0.014895199798048
-0.002688139909878
0.015622399747372
0.003415379906073
-0.020998699590564
0.003415379906073
0.021725900471210
-0.014895199798048
-0.020998699590564
0.009518889710307
0.021725900471210
0.003415379906073
-0.020998699590564
0.009518889710307
0.015622399747372
-0.014895199798048
-0.008791659958661
0.015622399747372
0.015622399747372
-0.014895199798048
-0.008791659958661
0.027829399332404
0.015622399747372
-0.008791659958661
-0.002688139909878
0.027829399332404
0.003415379906073
-0.027102200314403
0.003415379906073
0.027829399332404
-0.008791659958661
-0.014895199798048
0.009518889710307
0.021725900471210
0.003415379906073
-0.008791659958661
0.009518889710307
0.015622399747372
-0.008791659958661
-0.014895199798048
0.015622399747372
0.015622399747372
-0.020998699590564
-0.008791659958661
0.021725900471210
0.009518889710307
-0.014895199798048
-0.002688139909878
0.009518889710307
0.003415379906073
-0.027102200314403
-0.008791659958661
0.015622399747372
-0.002688139909878
-0.014895199798048
0.003415379906073
0.009518889710307
-0.002688139909878
-0.008791659958661
0.009518889710307
0.015622399747372
-0.008791659958661
-0.020998699590564
0.009518889710307
0.021725900471210
-0.002688139909878
-0.008791659958661
0.021725900471210
0.021725900471210
-0.008791659958661
-0.008791659958661
0.009518889710307
0.009518889710307
-0.014895199798048
-0.008791659958661
0.015622399747372
0.003415379906073
-0.020998699590564
-0.002688139909878
0.021725900471210
0.003415379906073
-0.014895199798048
0.003415379906073
0.021725900471210
-0.002688139909878
-0.014895199798048
0.009518889710307
0.027829399332404
-0.008791659958661
-0.020998699590564
0.015622399747372
0.009518889710307
-0.008791659958661
-0.014895199798048
0.009518889710307
0.009518889710307
-0.014895199798048
-0.008791659958661
0.027829399332404
0.009518889710307
-0.020998699590564
-0.002688139909878
0.021725900471210
0.009518889710307
-0.014895199798048
0.003415379906073
0.027829399332404
0.009518889710307
-0.008791659958661
0.009518889710307
0.027829399332404
-0.002688139909878
-0.008791659958661
0.015622399747372
0.021725900471210
-0.008791659958661
-0.008791659958661
0.015622399747372
0.021725900471210
-0.014895199798048
-0.014895199798048
0.015622399747372
0.003415379906073
-0.020998699590564
0.003415379906073
0.027829399332404
0.003415379906073
-0.014895199798048
-0.002688139909878
0.015622399747372
-0.002688139909878
-0.020998699590564
-0.002688139909878
0.015622399747372
-0.008791659958661
-0.020998699590564
0.009518889710307
0.015622399747372
-0.008791659958661
-0.020998699590564
0.003415379906073
0.015622399747372
-0.008791659958661
-0.014895199798048
0.015622399747372
0.015622399747372
-0.014895199798048
-0.002688139909878
0.021725900471210
0.009518889710307
-0.020998699590564
-0.002688139909878
0.021725900471210
0.003415379906073
-0.027102200314403
-0.014895199798048
0.021725900471210
0.003415379906073
-0.027102200314403
0.003415379906073
0.015622399747372
-0.008791659958661
-0.027102200314403
-0.002688139909878
0.015622399747372
-0.014895199798048
-0.027102200314403
0.009518889710307
0.009518889710307
-0.020998699590564
-0.014895199798048
0.009518889710307
-0.002688139909878
-0.033205699175596
-0.014895199798048
0.009518889710307
0.003415379906073
-0.020998699590564
-0.014895199798048
0.021725900471210
0.003415379906073
-0.020998699590564
0.003415379906073
0.009518889710307
-0.014895199798048
-0.027102200314403
-0.002688139909878
0.021725900471210
-0.008791659958661
-0.020998699590564
0.003415379906073
0.015622399747372
-0.002688139909878
-0.014895199798048
0.009518889710307
0.003415379906073
-0.014895199798048
-0.008791659958661
0.009518889710307
0.003415379906073
-0.027102200314403
-0.014895199798048
0.027829399332404
0.003415379906073
-0.027102200314403
-0.008791659958661
0.021725900471210
0.009518889710307
-0.020998699590564
0.003415379906073
0.021725900471210
-0.008791659958661
-0.027102200314403
-0.002688139909878
0.015622399747372
-0.008791659958661
-0.027102200314403
0.015622399747372
0.015622399747372
-0.008791659958661
-0.014895199798048
0.015622399747372
0.009518889710307
-0.020998699590564
-0.014895199798048
0.021725900471210
-0.002688139909878
-0.033205699175596
-0.014895199798048
0.015622399747372
-0.008791659958661
-0.027102200314403
-0.002688139909878
0.003415379906073
-0.014895199798048
-0.027102200314403
-0.002688139909878
0.021725900471210
-0.008791659958661
-0.020998699590564
0.015622399747372
0.015622399747372
-0.008791659958661
-0.014895199798048
0.009518889710307
0.015622399747372
-0.008791659958661
-0.014895199798048
0.015622399747372
0.003415379906073
-0.020998699590564
-0.014895199798048
0.015622399747372
0.003415379906073
-0.020998699590564
-0.008791659958661
0.009518889710307
0.003415379906073
-0.014895199798048
-0.008791659958661
0.021725900471210
-0.008791659958661
-0.020998699590564
0.009518889710307
0.021725900471210
-0.008791659958661
-0.027102200314403
0.009518889710307
0.021725900471210
-0.014895199798048
-0.014895199798048
0.021725900471210
0.009518889710307
-0.020998699590564
-0.020998699590564
0.021725900471210
0.003415379906073
-0.027102200314403
-0.002688139909878
0.021725900471210
0.003415379906073
-0.027102200314403
-0.002688139909878
0.021725900471210
-0.008791659958661
-0.020998699590564
0.009518889710307
0.021725900471210
-0.002688139909878
-0.027102200314403
0.009518889710307
0.021725900471210
-0.008791659958661
-0.014895199798048
0.009518889710307
0.009518889710307
-0.027102200314403
-0.020998699590564
0.015622399747372
0.003415379906073
-0.033205699175596
-0.020998699590564
0.015622399747372
0.003415379906073
-0.027102200314403
-0.014895199798048
0.009518889710307
-0.002688139909878
-0.014895199798048
0.003415379906073
0.015622399747372
-0.002688139909878
-0.020998699590564
0.009518889710307
0.021725900471210
-0.008791659958661
-0.020998699590564
-0.002688139909878
0.015622399747372
-0.008791659958661
-0.014895199798048
0.009518889710307
0.009518889710307
-0.014895199798048
-0.008791659958661
0.027829399332404
0.021725900471210
-0.020998699590564
-0.008791659958661
0.027829399332404
0.003415379906073
-0.014895199798048
0.003415379906073
0.021725900471210
0.003415379906073
-0.020998699590564
0.003415379906073
0.015622399747372
-0.008791659958661
-0.020998699590564
0.009518889710307
0.021725900471210
-0.008791659958661
-0.014895199798048
0.015622399747372
0.015622399747372
-0.014895199798048
-0.014895199798048
0.021725900471210
0.009518889710307
-0.033205699175596
-0.008791659958661
0.021725900471210
0.009518889710307
-0.014895199798048
-0.002688139909878
0.009518889710307
-0.002688139909878
-0.014895199798048
0.009518889710307
0.021725900471210
0.003415379906073
-0.014895199798048
0.015622399747372
0.027829399332404
0.003415379906073
-0.014895199798048
0.015622399747372
0.021725900471210
0.003415379906073
-0.002688139909878
0.021725900471210
0.021725900471210
-0.002688139909878
-0.008791659958661
0.027829399332404
0.027829399332404
-0.002688139909878
-0.002688139909878
0.015622399747372
0.009518889710307
-0.008791659958661
0.003415379906073
0.021725900471210
0.003415379906073
-0.014895199798048
0.015622399747372
0.027829399332404
-0.008791659958661
-0.027102200314403
0.003415379906073
0.015622399747372
-0.002688139909878
-0.014895199798048
0.009518889710307
0.009518889710307
-0.020998699590564
-0.014895199798048
0.015622399747372
0.009518889710307
-0.020998699590564
-0.014895199798048
0.015622399747372
0.009518889710307
-0.020998699590564
-0.008791659958661
0.021725900471210
0.003415379906073
-0.014895199798048
0.009518889710307
0.021725900471210
-0.002688139909878
-0.014895199798048
0.009518889710307
0.021725900471210
0.003415379906073
-0.014895199798048
0.003415379906073
0.009518889710307
-0.014895199798048
-0.020998699590564
0.009518889710307
0.009518889710307
-0.014895199798048
-0.014895199798048
0.009518889710307
0.009518889710307
-0.014895199798048
-0.014895199798048
0.009518889710307
0.009518889710307
-0.008791659958661
-0.002688139909878
0.015622399747372
-0.002688139909878
-0.014895199798048
0.009518889710307
0.015622399747372
-0.002688139909878
-0.020998699590564
-0.008791659958661
0.009518889710307
-0.008791659958661
-0.014895199798048
-0.002688139909878
0.003415379906073
-0.020998699590564
-0.014895199798048
0.021725900471210
0.015622399747372
-0.020998699590564
-0.008791659958661
0.015622399747372
0.015622399747372
-0.008791659958661
-0.008791659958661
0.015622399747372
-0.008791659958661
-0.027102200314403
-0.002688139909878
0.015622399747372
0.003415379906073
-0.014895199798048
0.003415379906073
0.015622399747372
-0.002688139909878
-0.014895199798048
0.009518889710307
0.021725900471210
-0.002688139909878
-0.014895199798048
0.021725900471210
0.015622399747372
-0.008791659958661
-0.008791659958661
0.021725900471210
0.021725900471210
-0.008791659958661
-0.008791659958661
0.015622399747372
0.003415379906073
-0.014895199798048
-0.008791659958661
0.009518889710307
0.003415379906073
-0.020998699590564
-0.002688139909878
0.015622399747372
0.003415379906073
-0.008791659958661
-0.002688139909878
0.015622399747372
-0.002688139909878
-0.014895199798048
0.003415379906073
0.003415379906073
-0.008791659958661
-0.014895199798048
0.009518889710307
0.021725900471210
-0.008791659958661
-0.020998699590564
0.009518889710307
0.015622399747372
-0.002688139909878
-0.014895199798048
0.003415379906073
-0.008791659958661
-0.027102200314403
-0.002688139909878
0.015622399747372
0.003415379906073
-0.027102200314403
-0.008791659958661
0.033932998776436
0.009518889710307
-0.014895199798048
0.009518889710307
0.009518889710307
0.003415379906073
-0.008791659958661
0.003415379906073
0.009518889710307
-0.008791659958661
-0.014895199798048
0.015622399747372
0.015622399747372
-0.020998699590564
-0.027102200314403
0.009518889710307
0.009518889710307
-0.014895199798048
-0.008791659958661
0.009518889710307
0.003415379906073
-0.020998699590564
-0.008791659958661
0.027829399332404
0.009518889710307
-0.020998699590564
-0.002688139909878
0.015622399747372
-0.002688139909878
-0.014895199798048
0.009518889710307
0.015622399747372
-0.002688139909878
-0.008791659958661
0.009518889710307
0.015622399747372
-0.002688139909878
-0.014895199798048
0.015622399747372
0.015622399747372
-0.008791659958661
-0.014895199798048
0.009518889710307
0.009518889710307
-0.008791659958661
0.003415379906073
0.021725900471210
0.009518889710307
-0.020998699590564
-0.002688139909878
0.021725900471210
0.009518889710307
-0.014895199798048
-0.002688139909878
0.009518889710307
-0.008791659958661
-0.020998699590564
-0.002688139909878
0.009518889710307
-0.020998699590564
-0.027102200314403
0.003415379906073
0.015622399747372
-0.008791659958661
-0.014895199798048
0.009518889710307
0.021725900471210
-0.008791659958661
-0.014895199798048
0.015622399747372
0.015622399747372
-0.020998699590564
-0.002688139909878
0.027829399332404
0.015622399747372
-0.014895199798048
-0.002688139909878
0.015622399747372
0.003415379906073
-0.020998699590564
0.003415379906073
0.021725900471210
-0.008791659958661
-0.020998699590564
0.015622399747372
0.021725900471210
-0.008791659958661
-0.014895199798048
0.003415379906073
0.009518889710307
-0.014895199798048
-0.014895199798048
0.015622399747372
0.009518889710307
-0.014895199798048
-0.014895199798048
0.009518889710307
0.003415379906073
-0.020998699590564
-0.008791659958661
0.021725900471210
0.015622399747372
-0.008791659958661
0.003415379906073
0.021725900471210
0.009518889710307
-0.008791659958661
0.009518889710307
0.015622399747372
-0.008791659958661
-0.020998699590564
0.003415379906073
0.015622399747372
-0.002688139909878
-0.014895199798048
0.003415379906073
0.009518889710307
-0.014895199798048
-0.008791659958661
0.021725900471210
0.009518889710307
-0.027102200314403
-0.008791659958661
0.021725900471210
0.009518889710307
-0.020998699590564
-0.008791659958661
0.015622399747372
0.003415379906073
-0.020998699590564
0.003415379906073
0.021725900471210
-0.014895199798048
-0.027102200314403
0.015622399747372
0.027829399332404
-0.014895199798048
-0.033205699175596
0.003415379906073
0.021725900471210
-0.008791659958661
-0.014895199798048
0.015622399747372
0.009518889710307
-0.008791659958661
0.003415379906073
0.027829399332404
0.015622399747372
-0.014895199798048
-0.002688139909878
0.021725900471210
0.003415379906073
-0.020998699590564
-0.002688139909878
0.021725900471210
0.003415379906073
-0.014895199798048
0.003415379906073
0.021725900471210
-0.002688139909878
-0.020998699590564
0.009518889710307
0.021725900471210
-0.008791659958661
-0.014895199798048
0.015622399747372
0.015622399747372
-0.002688139909878
0.003415379906073
0.027829399332404
0.015622399747372
-0.014895199798048
-0.008791659958661
0.021725900471210
0.021725900471210
-0.014895199798048
-0.002688139909878
0.021725900471210
0.003415379906073
-0.014895199798048
0.003415379906073
0.021725900471210
-0.008791659958661
-0.027102200314403
0.009518889710307
0.033932998776436
-0.008791659958661
-0.020998699590564
0.009518889710307
0.015622399747372
-0.008791659958661
-0.008791659958661
0.009518889710307
0.003415379906073
-0.027102200314403
-0.014895199798048
0.027829399332404
0.009518889710307
-0.033205699175596
-0.008791659958661
0.021725900471210
-0.002688139909878
-0.027102200314403
-0.008791659958661
0.009518889710307
-0.014895199798048
-0.027102200314403
-0.002688139909878
0.021725900471210
-0.008791659958661
-0.033205699175596
-0.002688139909878
0.009518889710307
-0.014895199798048
-0.020998699590564
0.003415379906073
0.009518889710307
-0.020998699590564
-0.014895199798048
0.015622399747372
0.003415379906073
-0.033205699175596
-0.020998699590564
0.015622399747372
0.003415379906073
-0.027102200314403
-0.020998699590564
-0.002688139909878
-0.008791659958661
-0.014895199798048
-0.002688139909878
0.015622399747372
-0.008791659958661
-0.027102200314403
0.009518889710307
0.027829399332404
0.003415379906073
-0.014895199798048
0.003415379906073
0.015622399747372
0.003415379906073
-0.008791659958661
0.015622399747372
0.009518889710307
-0.014895199798048
-0.002688139909878
0.027829399332404
0.021725900471210
-0.008791659958661
0.003415379906073
0.021725900471210
0.009518889710307
-0.014895199798048
-0.002688139909878
0.021725900471210
-0.002688139909878
-0.027102200314403
0.009518889710307
0.027829399332404
-0.008791659958661
-0.027102200314403
0.003415379906073
0.015622399747372
-0.014895199798048
-0.020998699590564
0.009518889710307
0.003415379906073
-0.020998699590564
-0.020998699590564
0.015622399747372
0.015622399747372
-0.027102200314403
-0.008791659958661
0.015622399747372
0.003415379906073
-0.020998699590564
-0.008791659958661
0.021725900471210
0.003415379906073
-0.027102200314403
-0.002688139909878
0.021725900471210
-0.008791659958661
-0.033205699175596
0.003415379906073
0.021725900471210
-0.008791659958661
-0.020998699590564
0.003415379906073
0.015622399747372
0.003415379906073
-0.008791659958661
0.009518889710307
0.009518889710307
-0.027102200314403
-0.014895199798048
0.009518889710307
0.003415379906073
-0.014895199798048
-0.014895199798048
0.021725900471210
0.003415379906073
-0.020998699590564
-0.008791659958661
0.009518889710307
-0.008791659958661
-0.027102200314403
-0.002688139909878
0.015622399747372
-0.008791659958661
-0.027102200314403
-0.008791659958661
0.015622399747372
-0.002688139909878
-0.014895199798048
0.009518889710307
0.003415379906073
-0.020998699590564
-0.008791659958661
0.015622399747372
0.015622399747372
-0.020998699590564
-0.020998699590564
0.015622399747372
0.009518889710307
-0.020998699590564
-0.008791659958661
0.015622399747372
-0.002688139909878
-0.033205699175596
0.003415379906073
0.027829399332404
-0.002688139909878
-0.020998699590564
-0.002688139909878
0.015622399747372
-0.002688139909878
-0.020998699590564
0.009518889710307
0.015622399747372
-0.014895199798048
-0.008791659958661
0.015622399747372
0.015622399747372
-0.008791659958661
-0.014895199798048
0.009518889710307
0.021725900471210
-0.008791659958661
-0.014895199798048
0.009518889710307
0.003415379906073
-0.008791659958661
0.009518889710307
0.021725900471210
0.003415379906073
-0.020998699590564
-0.008791659958661
0.021725900471210
0.009518889710307
-0.014895199798048
0.003415379906073
0.015622399747372
-0.008791659958661
-0.014895199798048
0.003415379906073
0.009518889710307
-0.014895199798048
-0.020998699590564
0.009518889710307
0.015622399747372
-0.014895199798048
-0.020998699590564
0.009518889710307
0.009518889710307
-0.008791659958661
-0.008791659958661
0.015622399747372
0.009518889710307
-0.014895199798048
-0.002688139909878
0.021725900471210
0.009518889710307
-0.014895199798048
-0.002688139909878
0.015622399747372
0.003415379906073
-0.008791659958661
0.009518889710307
0.015622399747372
-0.002688139909878
-0.008791659958661
0.021725900471210
0.021725900471210
-0.008791659958661
-0.020998699590564
0.015622399747372
0.015622399747372
-0.014895199798048
-0.008791659958661
0.015622399747372
0.009518889710307
-0.008791659958661
-0.008791659958661
0.021725900471210
0.009518889710307
-0.014895199798048
0.003415379906073
0.021725900471210
0.003415379906073
-0.014895199798048
0.003415379906073
0.015622399747372
-0.002688139909878
-0.008791659958661
0.003415379906073
0.009518889710307
-0.002688139909878
-0.014895199798048
0.009518889710307
0.015622399747372
-0.002688139909878
-0.002688139909878
0.009518889710307
0.009518889710307
-0.014895199798048
-0.008791659958661
0.015622399747372
0.003415379906073
-0.014895199798048
-0.002688139909878
0.015622399747372
0.003415379906073
-0.020998699590564
-0.002688139909878
0.015622399747372
-0.002688139909878
-0.014895199798048
0.003415379906073
0.009518889710307
-0.014895199798048
-0.020998699590564
0.003415379906073
0.015622399747372
-0.008791659958661
-0.020998699590564
0.009518889710307
0.009518889710307
-0.014895199798048
-0.008791659958661
0.015622399747372
0.003415379906073
-0.014895199798048
-0.008791659958661
0.015622399747372
0.009518889710307
-0.020998699590564
-0.008791659958661
0.015622399747372
-0.002688139909878
-0.014895199798048
0.003415379906073
0.021725900471210
0.003415379906073
-0.020998699590564
-0.002688139909878
0.021725900471210
0.003415379906073
-0.020998699590564
-0.002688139909878
0.009518889710307
-0.002688139909878
-0.014895199798048
0.009518889710307
0.009518889710307
-0.014895199798048
-0.014895199798048
0.009518889710307
0.009518889710307
-0.014895199798048
-0.014895199798048
0.009518889710307
0.003415379906073
-0.014895199798048
-0.002688139909878
0.015622399747372
-0.002688139909878
-0.020998699590564
-0.002688139909878
0.009518889710307
-0.002688139909878
-0.008791659958661
0.003415379906073
0.021725900471210
-0.002688139909878
-0.008791659958661
0.021725900471210
0.015622399747372
-0.002688139909878
0.003415379906073
0.021725900471210
0.027829399332404
-0.008791659958661
-0.008791659958661
0.033932998776436
0.021725900471210
-0.008791659958661
0.003415379906073
0.027829399332404
0.003415379906073
-0.014895199798048
0.009518889710307
0.027829399332404
-0.002688139909878
-0.020998699590564
0.003415379906073
0.027829399332404
0.003415379906073
-0.020998699590564
0.009518889710307
0.009518889710307
-0.002688139909878
-0.008791659958661
0.015622399747372
0.015622399747372
-0.014895199798048
-0.008791659958661
0.015622399747372
0.009518889710307
-0.014895199798048
-0.014895199798048
0.021725900471210
0.015622399747372
-0.014895199798048
0.003415379906073
0.021725900471210
0.015622399747372
-0.008791659958661
-0.002688139909878
0.027829399332404
0.009518889710307
-0.020998699590564
0.003415379906073
0.021725900471210
0.003415379906073
-0.008791659958661
0.015622399747372
0.021725900471210
-0.008791659958661
-0.014895199798048
0.015622399747372
0.033932998776436
-0.002688139909878
-0.008791659958661
0.021725900471210
0.009518889710307
-0.014895199798048
-0.002688139909878
0.015622399747372
0.003415379906073
-0.014895199798048
0.003415379906073
0.027829399332404
0.009518889710307
-0.020998699590564
0.003415379906073
0.021725900471210
0.003415379906073
-0.020998699590564
0.009518889710307
0.015622399747372
-0.008791659958661
-0.014895199798048
0.015622399747372
0.021725900471210
-0.008791659958661
-0.008791659958661
0.021725900471210
0.021725900471210
-0.002688139909878
-0.002688139909878
0.015622399747372
0.009518889710307
-0.014895199798048
0.003415379906073
0.027829399332404
0.003415379906073
-0.020998699590564
-0.008791659958661
0.015622399747372
-0.002688139909878
-0.027102200314403
-0.002688139909878
0.009518889710307
-0.014895199798048
-0.020998699590564
0.003415379906073
0.015622399747372
-0.014895199798048
-0.027102200314403
0.009518889710307
0.009518889710307
-0.020998699590564
-0.027102200314403
0.003415379906073
0.003415379906073
-0.020998699590564
-0.014895199798048
0.015622399747372
0.003415379906073
-0.033205699175596
-0.027102200314403
0.021725900471210
0.003415379906073
-0.033205699175596
-0.008791659958661
0.009518889710307
-0.002688139909878
-0.014895199798048
-0.002688139909878
0.015622399747372
-0.008791659958661
-0.020998699590564
0.009518889710307
0.021725900471210
-0.014895199798048
-0.020998699590564
0.015622399747372
0.003415379906073
-0.020998699590564
-0.008791659958661
0.009518889710307
0.003415379906073
-0.027102200314403
-0.014895199798048
0.027829399332404
0.003415379906073
-0.027102200314403
-0.008791659958661
0.015622399747372
0.009518889710307
-0.014895199798048
-0.002688139909878
0.009518889710307
-0.008791659958661
-0.020998699590564
0.003415379906073
0.015622399747372
-0.014895199798048
-0.027102200314403
0.009518889710307
0.009518889710307
-0.014895199798048
-0.020998699590564
-0.002688139909878
0.009518889710307
-0.014895199798048
-0.008791659958661
0.015622399747372
0.003415379906073
-0.020998699590564
-0.002688139909878
0.021725900471210
0.009518889710307
-0.014895199798048
-0.008791659958661
0.015622399747372
0.009518889710307
-0.014895199798048
-0.002688139909878
0.021725900471210
-0.014895199798048
-0.033205699175596
0.009518889710307
0.009518889710307
-0.020998699590564
-0.020998699590564
0.009518889710307
0.015622399747372
-0.008791659958661
-0.008791659958661
0.021725900471210
0.015622399747372
-0.014895199798048
-0.002688139909878
0.021725900471210
0.003415379906073
-0.020998699590564
-0.008791659958661
0.021725900471210
0.009518889710307
-0.014895199798048
0.003415379906073
0.015622399747372
-0.014895199798048
-0.020998699590564
0.015622399747372
0.015622399747372
-0.008791659958661
-0.014895199798048
0.015622399747372
0.021725900471210
-0.002688139909878
-0.008791659958661
0.015622399747372
0.015622399747372
-0.008791659958661
-0.002688139909878
0.027829399332404
0.009518889710307
-0.020998699590564
-0.002688139909878
0.027829399332404
0.009518889710307
-0.020998699590564
-0.008791659958661
0.015622399747372
0.009518889710307
-0.014895199798048
0.003415379906073
0.021725900471210
-0.002688139909878
-0.014895199798048
0.009518889710307
0.021725900471210
0.003415379906073
-0.020998699590564
0.003415379906073
0.021725900471210
0.003415379906073
-0.002688139909878
0.027829399332404
0.015622399747372
-0.014895199798048
-0.008791659958661
0.021725900471210
0.009518889710307
-0.014895199798048
-0.014895199798048
0.009518889710307
0.003415379906073
-0.020998699590564
-0.002688139909878
0.015622399747372
-0.008791659958661
-0.020998699590564
0.003415379906073
0.015622399747372
-0.014895199798048
-0.027102200314403
0.009518889710307
0.021725900471210
-0.002688139909878
-0.008791659958661
0.015622399747372
0.009518889710307
-0.014895199798048
-0.008791659958661
0.021725900471210
0.009518889710307
-0.014895199798048
-0.008791659958661
0.015622399747372
0.009518889710307
-0.020998699590564
-0.008791659958661
0.015622399747372
-0.002688139909878
-0.014895199798048
0.009518889710307
0.021725900471210
-0.008791659958661
-0.027102200314403
0.009518889710307
0.015622399747372
-0.002688139909878
-0.014895199798048
-0.002688139909878
0.015622399747372
-0.002688139909878
-0.014895199798048
0.009518889710307
0.003415379906073
-0.014895199798048
-0.008791659958661
0.021725900471210
0.009518889710307
-0.020998699590564
-0.014895199798048
0.015622399747372
0.009518889710307
-0.008791659958661
-0.002688139909878
0.015622399747372
-0.008791659958661
-0.027102200314403
0.003415379906073
0.015622399747372
-0.002688139909878
-0.020998699590564
-0.002688139909878
0.015622399747372
-0.008791659958661
-0.008791659958661
0.009518889710307
0.009518889710307
-0.014895199798048
-0.008791659958661
0.015622399747372
0.009518889710307
-0.027102200314403
-0.008791659958661
0.015622399747372
0.015622399747372
-0.014895199798048
-0.008791659958661
0.015622399747372
-0.002688139909878
-0.027102200314403
0.003415379906073
0.021725900471210
-0.002688139909878
-0.027102200314403
0.003415379906073
0.021725900471210
0.003415379906073
-0.014895199798048
0.003415379906073
0.015622399747372
-0.002688139909878
-0.002688139909878
0.021725900471210
0.009518889710307
-0.020998699590564
-0.008791659958661
0.015622399747372
0.009518889710307
-0.020998699590564
-0.014895199798048
0.015622399747372
0.003415379906073
-0.014895199798048
0.003415379906073
0.015622399747372
0.003415379906073
-0.014895199798048
-0.002688139909878
0.015622399747372
0.003415379906073
-0.020998699590564
-0.008791659958661
0.015622399747372
0.003415379906073
-0.014895199798048
0.003415379906073
0.003415379906073
-0.014895199798048
-0.014895199798048
0.009518889710307
0.015622399747372
-0.014895199798048
-0.014895199798048
0.009518889710307
0.009518889710307
-0.014895199798048
-0.008791659958661
0.009518889710307
-0.002688139909878
-0.020998699590564
0.009518889710307
0.021725900471210
-0.008791659958661
-0.033205699175596
-0.008791659958661
0.021725900471210
-0.002688139909878
-0.027102200314403
0.003415379906073
0.009518889710307
-0.014895199798048
-0.008791659958661
0.021725900471210
0.021725900471210
-0.008791659958661
-0.008791659958661
0.015622399747372
0.015622399747372
-0.008791659958661
-0.008791659958661
0.015622399747372
0.009518889710307
-0.014895199798048
0.003415379906073
0.027829399332404
0.009518889710307
-0.014895199798048
-0.002688139909878
0.027829399332404
0.003415379906073
-0.014895199798048
0.003415379906073
0.015622399747372
0.003415379906073
-0.008791659958661
0.009518889710307
0.021725900471210
-0.008791659958661
-0.020998699590564
0.003415379906073
0.015622399747372
-0.014895199798048
-0.027102200314403
0.003415379906073
0.009518889710307
-0.014895199798048
-0.008791659958661
0.009518889710307
0.003415379906073
-0.020998699590564
-0.008791659958661
0.021725900471210
-0.002688139909878
-0.027102200314403
-0.008791659958661
0.015622399747372
-0.002688139909878
-0.027102200314403
-0.008791659958661
0.003415379906073
-0.014895199798048
-0.020998699590564
0.009518889710307
0.021725900471210
-0.020998699590564
-0.020998699590564
0.021725900471210
0.021725900471210
-0.014895199798048
-0.014895199798048
0.009518889710307
0.003415379906073
-0.014895199798048
-0.008791659958661
0.015622399747372
0.003415379906073
-0.020998699590564
-0.014895199798048
0.021725900471210
0.009518889710307
-0.014895199798048
-0.002688139909878
0.009518889710307
-0.014895199798048
-0.020998699590564
-0.002688139909878
0.009518889710307
-0.014895199798048
-0.020998699590564
0.009518889710307
0.027829399332404
-0.008791659958661
-0.020998699590564
-0.002688139909878
0.015622399747372
-0.002688139909878
-0.008791659958661
0.009518889710307
0.003415379906073
-0.020998699590564
-0.008791659958661
0.015622399747372
0.009518889710307
-0.014895199798048
0.003415379906073
0.027829399332404
0.015622399747372
-0.008791659958661
0.009518889710307
0.021725900471210
-0.002688139909878
-0.014895199798048
0.015622399747372
0.021725900471210
-0.008791659958661
-0.014895199798048
0.015622399747372
0.015622399747372
-0.014895199798048
-0.008791659958661
0.027829399332404
0.015622399747372
-0.020998699590564
-0.008791659958661
0.015622399747372
0.003415379906073
-0.020998699590564
-0.002688139909878
0.021725900471210
0.003415379906073
-0.014895199798048
-0.002688139909878
0.009518889710307
-0.002688139909878
-0.008791659958661
0.021725900471210
0.021725900471210
-0.014895199798048
-0.014895199798048
0.015622399747372
0.027829399332404
-0.002688139909878
-0.020998699590564
0.015622399747372
0.015622399747372
-0.014895199798048
-0.008791659958661
0.009518889710307
0.003415379906073
-0.020998699590564
-0.008791659958661
0.009518889710307
0.003415379906073
-0.020998699590564
-0.014895199798048
0.015622399747372
0.009518889710307
-0.027102200314403
-0.008791659958661
0.015622399747372
-0.008791659958661
-0.020998699590564
0.003415379906073
0.021725900471210
-0.008791659958661
-0.027102200314403
0.003415379906073
0.009518889710307
-0.014895199798048
-0.020998699590564
0.003415379906073
0.003415379906073
-0.020998699590564
-0.008791659958661
0.015622399747372
-0.002688139909878
-0.027102200314403
-0.008791659958661
0.021725900471210
-0.002688139909878
-0.027102200314403
-0.002688139909878
0.015622399747372
-0.008791659958661
-0.020998699590564
0.009518889710307
0.021725900471210
-0.014895199798048
-0.020998699590564
0.009518889710307
0.015622399747372
-0.008791659958661
-0.020998699590564
-0.002688139909878
0.009518889710307
-0.014895199798048
-0.008791659958661
0.015622399747372
0.009518889710307
-0.020998699590564
-0.008791659958661
0.021725900471210
0.009518889710307
-0.014895199798048
-0.002688139909878
0.021725900471210
0.003415379906073
-0.020998699590564
0.003415379906073
0.021725900471210
-0.002688139909878
-0.008791659958661
0.015622399747372
0.021725900471210
0.003415379906073
-0.020998699590564
-0.002688139909878
0.021725900471210
-0.002688139909878
-0.014895199798048
0.015622399747372
0.021725900471210
-0.008791659958661
-0.002688139909878
0.027829399332404
0.015622399747372
-0.002688139909878
0.003415379906073
0.027829399332404
0.015622399747372
-0.014895199798048
0.003415379906073
0.009518889710307
-0.008791659958661
-0.014895199798048
-0.002688139909878
0.015622399747372
-0.008791659958661
-0.027102200314403
0.009518889710307
0.021725900471210
-0.008791659958661
-0.008791659958661
0.021725900471210
0.015622399747372
-0.008791659958661
-0.002688139909878
0.021725900471210
0.003415379906073
-0.014895199798048
-0.002688139909878
0.021725900471210
0.015622399747372
-0.014895199798048
-0.002688139909878
0.021725900471210
0.003415379906073
-0.008791659958661
0.009518889710307
0.027829399332404
-0.002688139909878
-0.014895199798048
0.021725900471210
0.021725900471210
-0.002688139909878
-0.014895199798048
0.015622399747372
0.033932998776436
-0.008791659958661
-0.014895199798048
0.015622399747372
0.015622399747372
-0.002688139909878
-0.014895199798048
0.009518889710307
0.009518889710307
-0.027102200314403
-0.020998699590564
0.009518889710307
0.015622399747372
-0.014895199798048
-0.008791659958661
0.015622399747372
-0.002688139909878
-0.014895199798048
0.003415379906073
0.015622399747372
0.003415379906073
-0.014895199798048
0.003415379906073
0.021725900471210
-0.002688139909878
-0.014895199798048
0.009518889710307
0.015622399747372
-0.008791659958661
-0.014895199798048
0.015622399747372
0.003415379906073
-0.027102200314403
-0.008791659958661
0.015622399747372
0.009518889710307
-0.020998699590564
-0.014895199798048
0.021725900471210
0.003415379906073
-0.014895199798048
0.003415379906073
0.009518889710307
-0.002688139909878
-0.008791659958661
0.009518889710307
0.021725900471210
-0.002688139909878
-0.014895199798048
0.003415379906073
0.015622399747372
-0.008791659958661
-0.008791659958661
0.021725900471210
0.015622399747372
-0.008791659958661
-0.002688139909878
0.021725900471210
0.015622399747372
-0.008791659958661
-0.002688139909878
0.027829399332404
0.009518889710307
-0.014895199798048
-0.008791659958661
0.021725900471210
0.009518889710307
-0.014895199798048
0.003415379906073
0.021725900471210
-0.002688139909878
-0.020998699590564
0.003415379906073
0.021725900471210
0.003415379906073
-0.014895199798048
0.009518889710307
0.015622399747372
-0.014895199798048
-0.014895199798048
0.015622399747372
0.009518889710307
-0.014895199798048
-0.014895199798048
0.015622399747372
0.015622399747372
-0.014895199798048
-0.008791659958661
0.015622399747372
0.003415379906073
-0.014895199798048
0.003415379906073
0.021725900471210
-0.002688139909878
-0.014895199798048
0.009518889710307
0.021725900471210
-0.002688139909878
-0.014895199798048
0.015622399747372
0.027829399332404
-0.002688139909878
-0.008791659958661
0.015622399747372
0.021725900471210
0.003415379906073
-0.002688139909878
0.027829399332404
0.027829399332404
-0.002688139909878
-0.002688139909878
0.021725900471210
0.009518889710307
-0.020998699590564
-0.002688139909878
0.027829399332404
0.003415379906073
-0.027102200314403
-0.002688139909878
0.021725900471210
0.003415379906073
-0.020998699590564
-0.002688139909878
0.009518889710307
-0.008791659958661
-0.027102200314403
-0.008791659958661
0.009518889710307
-0.014895199798048
-0.020998699590564
0.003415379906073
0.003415379906073
-0.020998699590564
-0.020998699590564
0.009518889710307
0.015622399747372
-0.020998699590564
-0.027102200314403
0.009518889710307
-0.002688139909878
-0.020998699590564
-0.008791659958661
0.009518889710307
-0.002688139909878
-0.020998699590564
-0.002688139909878
0.021725900471210
0.003415379906073
-0.020998699590564
0.003415379906073
0.021725900471210
-0.002688139909878
-0.020998699590564
0.009518889710307
0.009518889710307
-0.020998699590564
-0.027102200314403
0.003415379906073
0.015622399747372
-0.027102200314403
-0.027102200314403
0.009518889710307
0.009518889710307
-0.020998699590564
-0.014895199798048
0.009518889710307
0.003415379906073
-0.020998699590564
-0.002688139909878
0.015622399747372
-0.002688139909878
-0.020998699590564
-0.008791659958661
0.015622399747372
-0.008791659958661
-0.014895199798048
0.015622399747372
0.015622399747372
-0.020998699590564
-0.020998699590564
0.009518889710307
0.009518889710307
-0.008791659958661
-0.008791659958661
0.015622399747372
0.015622399747372
-0.020998699590564
-0.014895199798048
0.015622399747372
0.009518889710307
-0.014895199798048
-0.008791659958661
0.009518889710307
-0.002688139909878
-0.027102200314403
-0.014895199798048
0.015622399747372
-0.008791659958661
-0.020998699590564
-0.002688139909878
0.009518889710307
-0.014895199798048
-0.027102200314403
0.003415379906073
0.015622399747372
-0.014895199798048
-0.020998699590564
0.003415379906073
0.015622399747372
-0.014895199798048
-0.014895199798048
0.021725900471210
0.015622399747372
-0.008791659958661
-0.002688139909878
0.021725900471210
0.003415379906073
-0.020998699590564
0.003415379906073
0.021725900471210
0.003415379906073
-0.014895199798048
-0.002688139909878
0.021725900471210
0.003415379906073
-0.014895199798048
0.003415379906073
0.009518889710307
-0.008791659958661
-0.002688139909878
0.021725900471210
0.021725900471210
-0.002688139909878
-0.008791659958661
0.021725900471210
0.021725900471210
-0.020998699590564
-0.008791659958661
0.021725900471210
0.003415379906073
-0.020998699590564
-0.014895199798048
0.009518889710307
-0.002688139909878
-0.014895199798048
-0.002688139909878
0.015622399747372
-0.002688139909878
-0.020998699590564
0.009518889710307
0.021725900471210
0.003415379906073
-0.020998699590564
-0.002688139909878
0.021725900471210
-0.008791659958661
-0.014895199798048
0.009518889710307
0.015622399747372
-0.008791659958661
-0.008791659958661
0.021725900471210
0.015622399747372
-0.020998699590564
-0.014895199798048
0.009518889710307
0.015622399747372
-0.008791659958661
-0.008791659958661
0.015622399747372
0.003415379906073
-0.020998699590564
0.003415379906073
0.021725900471210
-0.008791659958661
-0.020998699590564
-0.002688139909878
0.009518889710307
-0.014895199798048
-0.008791659958661
0.021725900471210
0.027829399332404
0.003415379906073
-0.002688139909878
0.021725900471210
0.009518889710307
-0.020998699590564
-0.002688139909878
0.015622399747372
0.009518889710307
-0.008791659958661
-0.002688139909878
0.027829399332404
0.015622399747372
-0.008791659958661
0.003415379906073
0.015622399747372
-0.002688139909878
-0.020998699590564
0.003415379906073
0.009518889710307
-0.008791659958661
-0.014895199798048
0.003415379906073
0.015622399747372
-0.002688139909878
-0.020998699590564
0.003415379906073
0.015622399747372
-0.014895199798048
-0.014895199798048
0.015622399747372
0.015622399747372
-0.014895199798048
-0.008791659958661
0.027829399332404
0.021725900471210
-0.014895199798048
-0.008791659958661
0.021725900471210
0.015622399747372
-0.008791659958661
0.003415379906073
0.033932998776436
0.003415379906073
-0.020998699590564
0.009518889710307
0.033932998776436
0.009518889710307
-0.008791659958661
0.009518889710307
0.015622399747372
-0.002688139909878
-0.008791659958661
0.015622399747372
0.021725900471210
-0.014895199798048
-0.020998699590564
0.015622399747372
0.009518889710307
-0.020998699590564
-0.002688139909878
0.021725900471210
0.003415379906073
-0.014895199798048
-0.008791659958661
0.009518889710307
-0.008791659958661
-0.027102200314403
-0.008791659958661
0.003415379906073
-0.008791659958661
-0.014895199798048
0.003415379906073
0.015622399747372
-0.002688139909878
-0.020998699590564
0.003415379906073
0.003415379906073
-0.020998699590564
-0.027102200314403
0.009518889710307
0.009518889710307
-0.020998699590564
-0.014895199798048
0.009518889710307
0.009518889710307
-0.014895199798048
-0.014895199798048
0.009518889710307
-0.002688139909878
-0.027102200314403
-0.002688139909878
0.021725900471210
0.009518889710307
[truncated: 525,743 more chars]
